# Supplementary material for: Perforin-2 clockwise hand-over-hand pre-pore to pore transition mechanism
Source: Nat Commun. 2022 Aug 26;13:5039. doi: 10.1038/s41467-022-32757-4 (PMC9418332; doi:10.1038/s41467-022-32757-4)
Supplement: Supplementary file 7 — Source Data [file 41467_2022_32757_MOESM7_ESM.zip]

Archive with 186 entries (180 files):
- Source Data/
- __MACOSX/._Source Data
- Source Data/MD Raw data/
- __MACOSX/Source Data/._MD Raw data
- Source Data/Source Data.xlsx
- __MACOSX/Source Data/._Source Data.xlsx
- Source Data/MD Raw data/pH7-CCW/
- __MACOSX/Source Data/MD Raw data/._pH7-CCW
- Source Data/MD Raw data/pH4-CCW/
- __MACOSX/Source Data/MD Raw data/._pH4-CCW
- Source Data/MD Raw data/.DS_Store
- __MACOSX/Source Data/MD Raw data/._.DS_Store
- Source Data/MD Raw data/pH4-CW-potential.dx
- __MACOSX/Source Data/MD Raw data/._pH4-CW-potential.dx
- Source Data/MD Raw data/pH4-CW/
- __MACOSX/Source Data/MD Raw data/._pH4-CW
- Source Data/MD Raw data/pH7-CCW-RMSD.dat
- __MACOSX/Source Data/MD Raw data/._pH7-CCW-RMSD.dat
- Source Data/MD Raw data/pH7-CCW-potential.dx
- __MACOSX/Source Data/MD Raw data/._pH7-CCW-potential.dx
- Source Data/MD Raw data/pH7-CW-potential.dx
- __MACOSX/Source Data/MD Raw data/._pH7-CW-potential.dx
- Source Data/MD Raw data/pH4-CCW-potential.dx
- __MACOSX/Source Data/MD Raw data/._pH4-CCW-potential.dx
- Source Data/MD Raw data/pH4-CCW-RMSD.dat
- __MACOSX/Source Data/MD Raw data/._pH4-CCW-RMSD.dat
- Source Data/MD Raw data/pH4-CW-RMSD.dat
- __MACOSX/Source Data/MD Raw data/._pH4-CW-RMSD.dat
- Source Data/MD Raw data/pH7-CW-RMSD.dat
- __MACOSX/Source Data/MD Raw data/._pH7-CW-RMSD.dat
- Source Data/MD Raw data/pH7-CW/
- __MACOSX/Source Data/MD Raw data/._pH7-CW
- Source Data/MD Raw data/pH7-CCW/pH7-CCW-saltbridge-19.dat
- __MACOSX/Source Data/MD Raw data/pH7-CCW/._pH7-CCW-saltbridge-19.dat
- Source Data/MD Raw data/pH7-CCW/pH7-CCW-saltbridge-18.dat
- __MACOSX/Source Data/MD Raw data/pH7-CCW/._pH7-CCW-saltbridge-18.dat
- Source Data/MD Raw data/pH7-CCW/pH7-CCW-saltbridge-08.dat
- __MACOSX/Source Data/MD Raw data/pH7-CCW/._pH7-CCW-saltbridge-08.dat
- Source Data/MD Raw data/pH7-CCW/pH7-CCW-saltbridge-20.dat
- __MACOSX/Source Data/MD Raw data/pH7-CCW/._pH7-CCW-saltbridge-20.dat
- Source Data/MD Raw data/pH7-CCW/pH7-CCW-saltbridge-09.dat
- __MACOSX/Source Data/MD Raw data/pH7-CCW/._pH7-CCW-saltbridge-09.dat
- Source Data/MD Raw data/pH7-CCW/pH7-CCW-saltbridge-04.dat
- __MACOSX/Source Data/MD Raw data/pH7-CCW/._pH7-CCW-saltbridge-04.dat
- Source Data/MD Raw data/pH7-CCW/pH7-CCW-saltbridge-10.dat
- __MACOSX/Source Data/MD Raw data/pH7-CCW/._pH7-CCW-saltbridge-10.dat
- Source Data/MD Raw data/pH7-CCW/pH7-CCW-saltbridge-11.dat
- __MACOSX/Source Data/MD Raw data/pH7-CCW/._pH7-CCW-saltbridge-11.dat
- Source Data/MD Raw data/pH7-CCW/pH7-CCW-saltbridge-05.dat
- __MACOSX/Source Data/MD Raw data/pH7-CCW/._pH7-CCW-saltbridge-05.dat
- Source Data/MD Raw data/pH7-CCW/pH7-CCW-saltbridge-13.dat
- __MACOSX/Source Data/MD Raw data/pH7-CCW/._pH7-CCW-saltbridge-13.dat
- Source Data/MD Raw data/pH7-CCW/pH7-CCW-saltbridge-07.dat
- __MACOSX/Source Data/MD Raw data/pH7-CCW/._pH7-CCW-saltbridge-07.dat
- Source Data/MD Raw data/pH7-CCW/pH7-CCW-saltbridge-06.dat
- __MACOSX/Source Data/MD Raw data/pH7-CCW/._pH7-CCW-saltbridge-06.dat
- Source Data/MD Raw data/pH7-CCW/pH7-CCW-saltbridge-12.dat
- __MACOSX/Source Data/MD Raw data/pH7-CCW/._pH7-CCW-saltbridge-12.dat
- Source Data/MD Raw data/pH7-CCW/pH7-CCW-saltbridge-16.dat
- __MACOSX/Source Data/MD Raw data/pH7-CCW/._pH7-CCW-saltbridge-16.dat
- Source Data/MD Raw data/pH7-CCW/pH7-CCW-saltbridge-02.dat
- __MACOSX/Source Data/MD Raw data/pH7-CCW/._pH7-CCW-saltbridge-02.dat
- Source Data/MD Raw data/pH7-CCW/pH7-CCW-saltbridge-03.dat
- __MACOSX/Source Data/MD Raw data/pH7-CCW/._pH7-CCW-saltbridge-03.dat
- Source Data/MD Raw data/pH7-CCW/pH7-CCW-saltbridge-17.dat
- __MACOSX/Source Data/MD Raw data/pH7-CCW/._pH7-CCW-saltbridge-17.dat
- Source Data/MD Raw data/pH7-CCW/pH7-CCW-saltbridge-01.dat
- __MACOSX/Source Data/MD Raw data/pH7-CCW/._pH7-CCW-saltbridge-01.dat
- Source Data/MD Raw data/pH7-CCW/pH7-CCW-saltbridge-15.dat
- __MACOSX/Source Data/MD Raw data/pH7-CCW/._pH7-CCW-saltbridge-15.dat
- Source Data/MD Raw data/pH7-CCW/pH7-CCW-saltbridge-14.dat
- __MACOSX/Source Data/MD Raw data/pH7-CCW/._pH7-CCW-saltbridge-14.dat
- Source Data/MD Raw data/pH4-CCW/pH4-CCW-saltbridge-14.dat
- __MACOSX/Source Data/MD Raw data/pH4-CCW/._pH4-CCW-saltbridge-14.dat
- Source Data/MD Raw data/pH4-CCW/pH4-CCW-saltbridge-01.dat
- __MACOSX/Source Data/MD Raw data/pH4-CCW/._pH4-CCW-saltbridge-01.dat
- Source Data/MD Raw data/pH4-CCW/pH4-CCW-saltbridge-03.dat
- __MACOSX/Source Data/MD Raw data/pH4-CCW/._pH4-CCW-saltbridge-03.dat
- Source Data/MD Raw data/pH4-CCW/pH4-CCW-saltbridge-02.dat
- __MACOSX/Source Data/MD Raw data/pH4-CCW/._pH4-CCW-saltbridge-02.dat
- Source Data/MD Raw data/pH4-CCW/pH4-CCW-saltbridge-12.dat
- __MACOSX/Source Data/MD Raw data/pH4-CCW/._pH4-CCW-saltbridge-12.dat
- Source Data/MD Raw data/pH4-CCW/pH4-CCW-saltbridge-06.dat
- __MACOSX/Source Data/MD Raw data/pH4-CCW/._pH4-CCW-saltbridge-06.dat
- Source Data/MD Raw data/pH4-CCW/pH4-CCW-saltbridge-07.dat
- __MACOSX/Source Data/MD Raw data/pH4-CCW/._pH4-CCW-saltbridge-07.dat
- Source Data/MD Raw data/pH4-CCW/pH4-CCW-saltbridge-13.dat
- __MACOSX/Source Data/MD Raw data/pH4-CCW/._pH4-CCW-saltbridge-13.dat
- Source Data/MD Raw data/pH4-CCW/pH4-CCW-saltbridge-05.dat
- __MACOSX/Source Data/MD Raw data/pH4-CCW/._pH4-CCW-saltbridge-05.dat
- Source Data/MD Raw data/pH4-CCW/pH4-CCW-saltbridge-11.dat
- __MACOSX/Source Data/MD Raw data/pH4-CCW/._pH4-CCW-saltbridge-11.dat
- Source Data/MD Raw data/pH4-CCW/pH4-CCW-saltbridge-10.dat
- __MACOSX/Source Data/MD Raw data/pH4-CCW/._pH4-CCW-saltbridge-10.dat
- Source Data/MD Raw data/pH4-CCW/pH4-CCW-saltbridge-04.dat
- __MACOSX/Source Data/MD Raw data/pH4-CCW/._pH4-CCW-saltbridge-04.dat
- Source Data/MD Raw data/pH4-CCW/pH4-CCW-saltbridge-09.dat
- __MACOSX/Source Data/MD Raw data/pH4-CCW/._pH4-CCW-saltbridge-09.dat
- Source Data/MD Raw data/pH4-CCW/pH4-CCW-saltbridge-08.dat
- __MACOSX/Source Data/MD Raw data/pH4-CCW/._pH4-CCW-saltbridge-08.dat
- Source Data/MD Raw data/pH4-CW/pH4-CW-saltbridge-04.dat
- __MACOSX/Source Data/MD Raw data/pH4-CW/._pH4-CW-saltbridge-04.dat
- Source Data/MD Raw data/pH4-CW/pH4-CW-saltbridge-10.dat
- __MACOSX/Source Data/MD Raw data/pH4-CW/._pH4-CW-saltbridge-10.dat
- Source Data/MD Raw data/pH4-CW/pH4-CW-saltbridge-11.dat
- __MACOSX/Source Data/MD Raw data/pH4-CW/._pH4-CW-saltbridge-11.dat
- Source Data/MD Raw data/pH4-CW/pH4-CW-saltbridge-05.dat
- __MACOSX/Source Data/MD Raw data/pH4-CW/._pH4-CW-saltbridge-05.dat
- Source Data/MD Raw data/pH4-CW/pH4-CW-saltbridge-13.dat
- __MACOSX/Source Data/MD Raw data/pH4-CW/._pH4-CW-saltbridge-13.dat
- Source Data/MD Raw data/pH4-CW/pH4-CW-saltbridge-07.dat
- __MACOSX/Source Data/MD Raw data/pH4-CW/._pH4-CW-saltbridge-07.dat
- Source Data/MD Raw data/pH4-CW/pH4-CW-saltbridge-06.dat
- __MACOSX/Source Data/MD Raw data/pH4-CW/._pH4-CW-saltbridge-06.dat
- Source Data/MD Raw data/pH4-CW/pH4-CW-saltbridge-12.dat
- __MACOSX/Source Data/MD Raw data/pH4-CW/._pH4-CW-saltbridge-12.dat
- Source Data/MD Raw data/pH4-CW/pH4-CW-saltbridge-16.dat
- __MACOSX/Source Data/MD Raw data/pH4-CW/._pH4-CW-saltbridge-16.dat
- Source Data/MD Raw data/pH4-CW/pH4-CW-saltbridge-02.dat
- __MACOSX/Source Data/MD Raw data/pH4-CW/._pH4-CW-saltbridge-02.dat
- Source Data/MD Raw data/pH4-CW/pH4-CW-saltbridge-03.dat
- __MACOSX/Source Data/MD Raw data/pH4-CW/._pH4-CW-saltbridge-03.dat
- Source Data/MD Raw data/pH4-CW/pH4-CW-saltbridge-01.dat
- __MACOSX/Source Data/MD Raw data/pH4-CW/._pH4-CW-saltbridge-01.dat
- Source Data/MD Raw data/pH4-CW/pH4-CW-saltbridge-15.dat
- __MACOSX/Source Data/MD Raw data/pH4-CW/._pH4-CW-saltbridge-15.dat
- Source Data/MD Raw data/pH4-CW/pH4-CW-saltbridge-14.dat
- __MACOSX/Source Data/MD Raw data/pH4-CW/._pH4-CW-saltbridge-14.dat
- Source Data/MD Raw data/pH4-CW/pH4-CW-saltbridge-08.dat
- __MACOSX/Source Data/MD Raw data/pH4-CW/._pH4-CW-saltbridge-08.dat
- Source Data/MD Raw data/pH4-CW/pH4-CW-saltbridge-09.dat
- __MACOSX/Source Data/MD Raw data/pH4-CW/._pH4-CW-saltbridge-09.dat
- Source Data/MD Raw data/pH7-CW/pH7-CW-saltbridge-09.dat
- __MACOSX/Source Data/MD Raw data/pH7-CW/._pH7-CW-saltbridge-09.dat
- Source Data/MD Raw data/pH7-CW/pH7-CW-saltbridge-21.dat
- __MACOSX/Source Data/MD Raw data/pH7-CW/._pH7-CW-saltbridge-21.dat
- Source Data/MD Raw data/pH7-CW/pH7-CW-saltbridge-20.dat
- __MACOSX/Source Data/MD Raw data/pH7-CW/._pH7-CW-saltbridge-20.dat
- Source Data/MD Raw data/pH7-CW/pH7-CW-saltbridge-08.dat
- __MACOSX/Source Data/MD Raw data/pH7-CW/._pH7-CW-saltbridge-08.dat
- Source Data/MD Raw data/pH7-CW/pH7-CW-saltbridge-22.dat
- __MACOSX/Source Data/MD Raw data/pH7-CW/._pH7-CW-saltbridge-22.dat
- Source Data/MD Raw data/pH7-CW/pH7-CW-saltbridge-23.dat
- __MACOSX/Source Data/MD Raw data/pH7-CW/._pH7-CW-saltbridge-23.dat
- Source Data/MD Raw data/pH7-CW/pH7-CW-saltbridge-27.dat
- __MACOSX/Source Data/MD Raw data/pH7-CW/._pH7-CW-saltbridge-27.dat
- Source Data/MD Raw data/pH7-CW/pH7-CW-saltbridge-26.dat
- __MACOSX/Source Data/MD Raw data/pH7-CW/._pH7-CW-saltbridge-26.dat
- Source Data/MD Raw data/pH7-CW/pH7-CW-saltbridge-24.dat
- __MACOSX/Source Data/MD Raw data/pH7-CW/._pH7-CW-saltbridge-24.dat
- Source Data/MD Raw data/pH7-CW/pH7-CW-saltbridge-18.dat
- __MACOSX/Source Data/MD Raw data/pH7-CW/._pH7-CW-saltbridge-18.dat
- Source Data/MD Raw data/pH7-CW/pH7-CW-saltbridge-19.dat
- __MACOSX/Source Data/MD Raw data/pH7-CW/._pH7-CW-saltbridge-19.dat
- Source Data/MD Raw data/pH7-CW/pH7-CW-saltbridge-25.dat
- __MACOSX/Source Data/MD Raw data/pH7-CW/._pH7-CW-saltbridge-25.dat
- Source Data/MD Raw data/pH7-CW/pH7-CW-saltbridge-28.dat
- __MACOSX/Source Data/MD Raw data/pH7-CW/._pH7-CW-saltbridge-28.dat
- Source Data/MD Raw data/pH7-CW/pH7-CW-saltbridge-14.dat
- __MACOSX/Source Data/MD Raw data/pH7-CW/._pH7-CW-saltbridge-14.dat
- Source Data/MD Raw data/pH7-CW/pH7-CW-saltbridge-01.dat
- __MACOSX/Source Data/MD Raw data/pH7-CW/._pH7-CW-saltbridge-01.dat
- Source Data/MD Raw data/pH7-CW/pH7-CW-saltbridge-17.dat
- __MACOSX/Source Data/MD Raw data/pH7-CW/._pH7-CW-saltbridge-17.dat
- Source Data/MD Raw data/pH7-CW/pH7-CW-saltbridge-03.dat
- __MACOSX/Source Data/MD Raw data/pH7-CW/._pH7-CW-saltbridge-03.dat
- Source Data/MD Raw data/pH7-CW/pH7-CW-saltbridge-02.dat
- __MACOSX/Source Data/MD Raw data/pH7-CW/._pH7-CW-saltbridge-02.dat
- Source Data/MD Raw data/pH7-CW/pH7-CW-saltbridge-16.dat
- __MACOSX/Source Data/MD Raw data/pH7-CW/._pH7-CW-saltbridge-16.dat
- Source Data/MD Raw data/pH7-CW/pH7-CW-saltbridge-12.dat
- __MACOSX/Source Data/MD Raw data/pH7-CW/._pH7-CW-saltbridge-12.dat
- Source Data/MD Raw data/pH7-CW/pH7-CW-saltbridge-06.dat
- __MACOSX/Source Data/MD Raw data/pH7-CW/._pH7-CW-saltbridge-06.dat
- Source Data/MD Raw data/pH7-CW/pH7-CW-saltbridge-07.dat
- __MACOSX/Source Data/MD Raw data/pH7-CW/._pH7-CW-saltbridge-07.dat
- Source Data/MD Raw data/pH7-CW/pH7-CW-saltbridge-13.dat
- __MACOSX/Source Data/MD Raw data/pH7-CW/._pH7-CW-saltbridge-13.dat
- Source Data/MD Raw data/pH7-CW/pH7-CW-saltbridge-05.dat
- __MACOSX/Source Data/MD Raw data/pH7-CW/._pH7-CW-saltbridge-05.dat
- Source Data/MD Raw data/pH7-CW/pH7-CW-saltbridge-11.dat
- __MACOSX/Source Data/MD Raw data/pH7-CW/._pH7-CW-saltbridge-11.dat
- Source Data/MD Raw data/pH7-CW/pH7-CW-saltbridge-10.dat
- __MACOSX/Source Data/MD Raw data/pH7-CW/._pH7-CW-saltbridge-10.dat
- Source Data/MD Raw data/pH7-CW/pH7-CW-saltbridge-04.dat
- __MACOSX/Source Data/MD Raw data/pH7-CW/._pH7-CW-saltbridge-04.dat
