# Supplementary material for: Perforin-2 clockwise hand-over-hand pre-pore to pore transition mechanism
Source: Nat Commun. 2022 Aug 26;13:5039. doi: 10.1038/s41467-022-32757-4 (PMC9418332; doi:10.1038/s41467-022-32757-4)
Supplement: Supplementary file 7 — Source Data [file 41467_2022_32757_MOESM7_ESM.zip › Source Data/Source Data.xlsx]

## Sheet: Fig. 1j
Heights of PFN2 prepore on mica (nm)	Heights of PFN2 pore on mica (nm)
8.2	14
8.4	13.2
8.2	13.2
8	13.8
8	13.2
8	13.4
8.2	13.8
7.8	13.4
8.2	13.4
8	13.6
8.4	13.6
8	13.8
8.2	13.8
8	13.8
8.2	14
8.4	14
7.8	14
8	14
8.8	14
9	14
8.2	14
7.8	14
8.4	14
8.2	14
7.2	14
8.2	14
8.2	14
8.2	14
8.2	14
8.4	14.2
8	14.2
8.2	14.4
8.2	14.4
8	14.4
7.8	14.4
8.2	14.6
8.2	14.6
8.2	14.6
8.4	14.8
8.2	14.8
8.2	14.8
8.2	15
8.2	13.8
8.2	14
8.2	14.2
8.2	14.4
8.2	14.6
8.2	14
8.2	13.2
8.2	13.2
8	13.2
8.4	13.4
7.8	13.4
8.6	13.4
8.2	13.4
8.2	13.4
8.2	13.6
8.2	13.8
8.2	13.8
8	13.8
7.8	13.8
8	13.8
8	13.9
8.4	14
8.2	14
8.2	14
8.2	14
8.2	14
8.2	14
8.4	14
8	14
8	14
8	14
8	14
8.2	14
8.2	14.2
8.2	14.2
8.2	14.2
8.2	14.3
8.2	14.4
8.2	14.4
8.2	14.4
8.2	14.6
8.2	14.6
8.2	14.6
8.2	14.6
8.2	14.8
8	14.4
8.2	14.2
8.2	14.8
8.2	14.8
8.2	15
8.2	15
9	15
8.2	15
8.2	13.8
8.2	13
8.2	13.2
8.4	14.4
8	14.6
8.4	14.3
7.4	14
8.4	13.8
7.6	13.8
8.2	14
8.2	14
8.2	14
8.2	14
8.2	14
8.2	14
8.2	14
8.2	14.2
8.2	14.2
8.2	14.2
8.4	14.4
7.8	14.8
8	15
8	14.2
8	14
8	14
8	14.2
8	14
8	13.2
8	13.2
7.8	13.2
7.8	13.6
7.8	13.6
7.8	13.8
8.2	13.8
8.2	14
8.2	14
8.2	14
8.2	14
8.2	14
9	14
7.6	14
7.8	14
8.2	14
8.2	14
8.2	14
8.6	14.2
9	14.2
7.6	14.2
8.2	14.4
8.2	14.6
8.2	14.4
8.2	14.8
8.2	14.8
8.2	15
7.6	15
8.2	14.2
8.2	14.2
8.8	14
8.2	13.8
8.2	13.6
8.2	14.2
8.2	14.2
8.2	14.4
8.2	14.2
8.2	14.6
8.2	13.4
8.4	13.6
8.4	13.6
8.4	13.6
8.4	13.7
8.4	13.8
8.4	13.8
8.4	13.8
8.4	14
8.4	14
8.4	14
8.4	14
8.6	14
8.4	14
9	14
8.4	14
8.4	14
8.4	14
8.4	14
8.2	14
8.2	14.2
8.2	14.2
7.6	14.2
8.2	14.2
8	14.4
8.2	14.4
8.6	14.4
7.4	14.4
8.2	14.4
8.6	14.6
8.2	14.6
9	14.6
8.8	14.8
8.2	14.2
8.2	14.8
8.2	14.8
8.2	15
8.2	14.4
8.2	14.6
8.2	15
8.2	13.8
8.2	13.6
8.2	14
8	14.4
8
8
8
8
8
7.8
7.8
7.8
8.6
8.6
8.8

## Sheet: Fig. 1k
Prepore subunits (n)	Pore subunits (n)
1	1
1	1
1	1
1	1
1	1
1	1
1	1
1	1
1	1
1	1
1	1
1	1
1	1
1	1
1	1
1	1
1	1
1	1
1	1
1	1
1	1
1	1
1	1
1	1
1	1
1	1
1	1
1	1
1	2
2	2
2	2
2	2
2	2
2	2
2	2
2	2
2	2
2	2
2	2
2	2
2	2
2	2
2	2
2	2
2	2
2	2
2	2
2	2
2	2
2	2
2	2
2	2
2	2
2	2
2	2
2	2
2	2
2	2
2	2
2	2
2	2
2	2
2	2
2	2
2	2
2	2
2	2
2	2
2	2
2	3
2	3
2	3
2	3
3	3
3	3
3	3
3	3
3	3
3	3
3	3
3	3
3	3
3	3
3	3
3	3
3	3
3	3
3	3
3	3
3	3
3	4
3	4
3	4
3	4
3	4
3	4
3	4
3	4
3	4
3	4
3	4
3	4
3	4
3	4
3	4
3	4
3	4
3	4
3	4
4	4
4	4
4	4
4	4
4	4
4	4
4	4
4	4
4	4
4	4
4	4
4	4
4	4
4	4
4	4
4	4
4	4
4	4
4	4
4	4
4	4
4	4
4	4
4	5
4	5
4	5
4	5
4	5
4	5
4	5
4	5
4	5
5	5
5	5
5	5
5	5
5	5
5	5
5	5
5	5
5	5
5	5
5	5
5	5
5	5
5	5
5	5
5	5
5	5
5	5
5	5
5	5
5	5
5	5
5	5
5	5
5	5
6	5
6	5
6	5
6	5
6	5
6	5
6	6
6	6
6	6
6	6
6	6
6	6
6	6
6	6
6	6
6	6
6	6
6	6
6	6
6	6
7	6
7	6
7	6
7	6
7	6
7	6
7	6
7	6
7	6
7	6
7	6
7	6
7	6
8	6
8	7
8	7
8	7
8	7
8	7
8	7
8	7
8	7
8	7
9	7
9	7
9	7
9	7
9	7
9	7
10	7
10	7
10	7
10	8
10	8
10	8
10	8
10	8
10	8
10	8
11	8
11	8
11	8
11	8
11	8
11	8
11	8
11	8
11	8
11	8
11	8
11	8
11	8
11	9
12	9
12	9
12	9
12	9
12	9
12	9
12	9
12	9
12	10
12	10
13	10
13	10
13	10
13	10
14	10
14	10
14	10
14	11
14	11
14	11
14	11
14	11
15	11
15	11
16	11
16	11
16	11
16	12
16	12
16	12
16	12
16	12
16	12
16	12
16	12
16	12
16	12
16	12
16	12
16	12
16	12
16	12
17	12
17	12
17	13
18	13
19	13
19	13
	13
	13
	13
	14
	14
	14
	14
	14
	14
	14
	15
	15
	15
	15
	15
	15
	15
	15
	16
	16
	16
	16
	16
	16
	16
	16
	16
	16
	16
	16
	16
	16
	16
	16
	17
	17
	18
	18
	19
	19
	19

## Sheet: Fig. 1l
Heights of PFN2 prepore on membrane (nm)	Heights of PFN2 pore on membrane (nm)
8.1	11
8.1	11
8.1	11
8.1	11
8.1	11
8.1	11
8.1	11.5
8.1	11.5
8.1	11.5
8.1	11.5
8.1	11.5
8.1	11.5
8.1	11.5
8	11.5
8	12
8	12
8	12
8	12
8	12
8	12
8	12
7.9	12
8.2	12
8.2	12
8.2	12
8.2	12
8.3	12
8.3	12
8.3	12
8.3	12
8	12
8	12
8	12
8	12
8	12
8	12
8	12
8	12
8	12
8	12
8	12
8	12
8	12
8	12
8	12
8	12.5
8	12.5
8	12.5
8	12.5
8	12.5
8	12.5
8	12.5
8	12.5
8	12.5
8	12.5
8	12.5
8	12.5
8	12.5
8	12.5
8	12.5
8	12.5
8	12.5
8	12.5
8	12.5
8	12.5
8	12.5
8	12.5
8	12.5
8	12.5
8	12.5
8	12.5
8	12.5
8	12.5
8	12.5
7.9	12.5
7.9	12.5
7.9	12.5
7.9	12.5
7.9	12.5
7.9	12.5
7.9	13
7.9	13
7.9	13
7.9	13
7.9	13
7.9	11
7.9	11
7.9	11
8.1	11
8.1	11
8.1	11.5
8.1	11.5
8.1	11.5
8.1	11.5
8.1	11.5
8.1	11.5
8.1	11.5
8.1	11.5
8.1	11.5
8.1	11.5
8.1	11.5
8.1	11.5
8.1	12
8.1	12
8.1	12
8.1	12
8.1	12
8.1	12
8.1	12
8.1	12
8.2	12
8.2	12
8.2	12
8.2	12
8.2	12
8.2	12
8.2	12
8.2	12
8.2	12
8.2	12
8.2	12
8.2	12
8.2	12
8.2	12
8.2	12
8.2	12.5
8.2	12.5
8.2	12.5
8.2	12.5
8.2	12.5
8.2	12.5
8.2	12.5
8.2	12.5
8.2	12.5
8.2	12.5
8.2	12.5
8.2	12.5
8.2	12.5
8.2	12.5
8.2	12.5
8.2	12.5
8.2	12.5
8.2	12.5
8.3	12.5
8.3	13
8.3	13
8.3	13
8.3	13
8.3	11.5
8.3	11.5
8.3	11.5
8.3	11.5
8.3	11.5
8.3	11.5
8.3	11.5
8.3	11.5
8.3	11.5
8.4	11.5
8.4	11.5
8.4	11.5
8.4	11.5
8.4	11.5
8.4	11.5
7.9	11.5
7.9	11.5
7.9	11.5
7.9	11
7.9	11
8	11
8	11
8	12
8	12
8	12
8	12
8	12
8	12
8	12
8	12
8	12
8	12
8	12
8	12
8	12
8	12
8	12
8.1	12
8.1	12
8.1	12
8.1	12
8.1	12
8.1	12
8.1	12
8.1	12
8.1	12
8.1	12
8.1	12
8.1	12
8.1	12.5
8.1	12.5
8.1	12.5
8.2	12.5
8.2	12.5
8.2	12.5
8.2	12.5
8.2	13
8.2	13
8.2	13
8.2
8.2
8.2
8.2
8.2
8.2
8.3
8.3
8.3
8.3
8.3
8.4
8.4
8.5
8.5
7.9
7.9
7.9
7.9
7.9
7.9
7.9
7.9
8
8
8
8
8
8
8
8
8.1
8.1
8.1
8.1
8.1
8.1
8.1
8.1
8.1
8.1
8.1
8.1
8.1
8.2
8.2
8.2
8.2
8.2
8.2
8.2
8.2
8.2
8.2
8.2
8.2
8.2
8.2
8.2
8.2
8.2
8.2
8.3
8.3
8.3
8.3
8.3
8.3
8.3
8.3
8.3
8.3
8.3
8.3
8.3
8.3
8.3
8.3

## Sheet: Fig. 1m
Prepore subunits (n)	Pore subunits (n)
2.75556	3.9332
2.75556	4.61542
3.2	5.09763
3.2	5.13518
3.64444	5.21462
3.64444	5.47431
3.64444	5.93043
3.64444	6.01739
4.08889	6.59447
4.08889	6.70672
4.4	6.8747
4.4	6.99209
4.62222	7.01107
4.62222	7.19407
4.8	7.64506
4.8	7.65257
4.84444	7.68142
4.84444	7.89842
5.2	8.10791
5.2	8.14466
5.24444	8.16403
5.24444	8.47945
5.33333	8.66838
5.33333	8.70277
5.68889	8.77945
5.68889	8.79921
5.68889	8.90632
5.68889	8.96364
5.91111	9.02688
5.91111	9.1083
6.08889	9.11304
6.08889	9.20593
6.22222	9.27708
6.22222	9.36957
6.97778	9.40909
6.97778	9.48103
11.2	9.50632
11.2	9.56047
11.4667	9.56047
11.4667	9.56285
11.9111	9.71067
11.9111	9.71186
12.0889	9.8004
12.0889	9.81265
12.2222	9.90909
12.2222	9.90909
12.4	9.91976
12.4	9.98538
12.4444	9.99486
12.4444	10.115
12.7111	10.1348
12.7111	10.2249
12.8	10.2585
12.8	10.3095
13.0222	10.3221
13.0222	10.3249
14.1333	10.3953
14.1333	10.4186
14.2222	10.4229
14.2222	10.4308
16	10.4755
16	10.5138
16	10.6688
16	10.6949
16	10.7075
16	10.7186
16	10.7233
16	10.7522
16	10.7711
16	10.7949
16	10.8455
16	10.9387
16	10.9455
16	10.9545
16	10.9573
16	10.9767
16	11.0474
16	11.0881
16	11.0917
16	11.104
16	11.1206
16	11.1715
16	11.187
16	11.2304
16	11.2806
16	11.2905
16	11.3008
16	11.4209
16	11.432
16	11.4372
16	11.4486
16	11.4617
16	11.485
16	11.4984
16	11.53
16	11.5332
16	11.598
16	11.5996
16	11.6277
16	11.6498
16	11.6549
16	11.6601
16	11.6747
16	11.7708
16	11.8008
16	11.8213
16	11.8593
16	11.8988
16	11.9186
16	11.9206
16	11.9316
16	11.9581
16	11.9957
16	11.9964
16	11.9972
16	12.0328
16	12.0372
16	12.0534
16	12.0779
16	12.0909
16	12.1462
16	12.1822
16	12.2202
16	12.2605
16	12.2739
16	12.3075
16	12.319
16	12.3617
16	12.4067
16	12.4095
16	12.4352
16	12.4593
16	12.4676
16	12.483
16	12.5099
16	12.5925
16	12.598
16	12.6087
16	12.6628
16	12.6842
16	12.6968
16	12.7079
16	12.7692
16	12.868
16	12.9123
16	12.9198
16	12.9273
16	12.9443
16	12.9897
16	13.0107
16	13.0202
16	13.0281
16	13.0292
16	13.0814
16	13.1209
16	13.1399
16	13.1482
16	13.1581
16	13.1652
16	13.2012
16	13.2265
16	13.234
16	13.2648
16	13.3123
16	13.3265
16	13.351
16	13.3945
16	13.402
16	13.4249
16	13.4676
16	13.5787
16	13.5826
16	13.6024
16	13.634
16	13.6407
16	13.6711
16	13.6949
16	13.8126
16	13.851
16	13.93
	14.0249
	14.0798
	14.0972
	14.1395
	14.1522
	14.2538
	14.2648
	14.2818
	14.366
	14.4822
	14.5506
	14.5755
	14.6478
	14.7028
	14.7241
	14.7569
	14.8834
	14.9174
	14.9621
	14.9688
	15.0984
	15.2625
	15.2992
	15.3391
	15.4016
	15.4933
	15.6455
	15.8577
	15.8581
	15.8775
	15.983
	16.1008
	16.3972
	16.615
	16.8296
	16.9557
	17.0502
	17.0731
	17.2534
	17.2976
	17.3083
	17.4075
	17.4933
	17.6514
	17.8083
	17.9486
	18.9012
	19.317
	20.5289
	21.5818

## Sheet: Fig. 2b
Opening rate (s-1)
2
3
3
2
3
2
3
3
3
2
1
2
2
2
2
3
3
3
2
2
2
2
2
2
2
1
1
1
0
2
1
0
2
1
1
1
1
1
1
1
2
2
1
2
1
2
1
1
1
2
0
1
2
1
1
1
0
1
0
0
0
0
1
1
1
1
1
2
2
2
2
1
2
2
1
2
2
2
3
2
1
1
1
3
3
1
2
2
3
2
2
2
2
2
2
1
1
2
1
2
2
2
3
3
2
3
2
2
1
2
2
2
3
3
2
2
3
3
3
1
2
3
3
3
3
3
4
4
3
4
3
3
3
3
3
2
3
2
3
2
3
3
2

## Sheet: Fig. 2c
Initiation time (s)
1.6
2
2.4
4.2
3.8
4.4
5.2
5.2
5
6
8
8.6
8.2
8.8
8.4
10.4
12.2
0.8
1.8
4
4.8
4.8
6.8
7.4
7.8
7.8
8
9.2
9.6
9.6
11
12.2
12.4
13
13.4
16.2
19.2
26.4
0.2
1.2
1.2
0.8
1.6
1.8
1.8
2.2
2.2
3.4
3.6
3.8
4
4.4
4.8
5
5.4
6
7
7.6
7.6
8.2
10
11
11.4
1.8
2
2.6
2.8
3
3.2
3.2
4.6
5.2
6
6.6
6.8
7
9.2
10
10.2
10.6
13.4
26.8
18
10.4
11.6
16.4
17
21
22.4
22.4
24
25.8
26.6
27
28.2
1.2
1.2
2.6
2.6
0.2
0.6
1
2.2
2.4
3.6
7.4
7.2
9.2
12.2
13.6
13.8
14.4
17
0.2
0.8
1.2
1
1.6
3
3.2
3.4
4.6
5.4
6.8
7.2
8.8
9

## Sheet: Fig. 2d
Transition time (s）
0.2
0.8
0.8
0.8
0.8
0.8
0.8
0.8
0.8
0.8
0.8
0.8
0.8
1
1
1
1
1
1
1
1
1
1
1
1
1
1
1
1.2
1.2
1.2
1.2
1.2
1.2
1.2
1.2
1.2
1.4
1.4
1.4
1.4
1.4
1.4
1.4
1.4
1.4
1.4
1.4
1.4
1.4
1.4
1.4
1.6
1.6
1.6
1.6
1.6
1.6
1.6
1.8
1.8
1.8
1.8
1.8
2
2
2
2
2
2
2.2
2.4
2.4

## Sheet: Fig. 2e
Subunits
4
5
5
5
5
6
6
6
7
7
7
7
7
7
8
8
8
8
8
8
8
9
9
9
9
9
9
9
9
9
9
9
9
9
9
10
10
10
10
10
10
10
10
10
10
10
10
10
10
10
10
10
10
10
10
10
10
10
10
10
11
11
11
11
11
11
11
11
11
11
11
11
11
11
11
11
11
11
11
11
11
11
11
11
11
11
11
11
11
11
11
12
12
12
12
12
12
12
12
12
12
12
12
12
12
12
12
12
12
12
12
12
12
12
12
12
12
12
12
12
12
12
12
12
12
12
12
12
12
12
12
13
13
13
13
13
13
13
13
13
13
13
13
13
13
13
13
13
13
13
13
13
13
13
13
13
13
13
13
13
13
13
13
13
13
13
13
13
13
14
14
14
14
14
14
14
14
14
14
14
14
14
14
14
14
14
14
14
14
15
15
15
15
15
15
15
15
15
15
15
15
15
15
15
15
16
16
16
16
16
16
16
16
17
17
17
17
17
17
17
17
17
18
18
18
18
19
19
21
22

## Sheet: Fig. 3a
time (µs)	RMSD	pH7	CCW
0.001	1.73668
0.002	1.54164
0.003	1.72858
0.004	1.9162
0.005	1.8244
0.006	2.04024
0.007	2.00546
0.008	1.97578
0.009	2.03834
0.01	1.81504
0.011	2.00969
0.012	2.06999
0.013	2.14997
0.014	2.42951
0.015	2.60636
0.016	2.06088
0.017	2.2611
0.018	2.28756
0.019	2.16685
0.02	2.23329
0.021	2.41678
0.022	2.28484
0.023	2.47135
0.024	2.7197
0.025	2.41883
0.026	2.45696
0.027	2.51094
0.028	2.57515
0.029	2.53384
0.03	2.46847
0.031	2.67439
0.032	2.59867
0.033	2.51959
0.034	2.46451
0.035	2.37759
0.036	2.58095
0.037	2.48402
0.038	2.55806
0.039	2.51729
0.04	2.71899
0.041	2.59496
0.042	2.58466
0.043	2.55214
0.044	2.77999
0.045	2.44893
0.046	2.58429
0.047	2.7586
0.048	2.60575
0.049	2.58697
0.05	2.5781
0.051	2.58667
0.052	2.67243
0.053	2.6748
0.054	2.57689
0.055	2.54077
0.056	2.54492
0.057	2.49739
0.058	2.54557
0.059	2.65129
0.06	2.63166
0.061	2.93763
0.062	2.81873
0.063	2.75169
0.064	2.73403
0.065	2.7878
0.066	2.84405
0.067	2.8253
0.068	2.67766
0.069	2.78247
0.07	2.7362
0.071	2.64278
0.072	2.79805
0.073	2.66125
0.074	2.53905
0.075	2.87086
0.076	2.92273
0.077	2.96611
0.078	2.82657
0.079	2.68434
0.08	2.70146
0.081	2.77282
0.082	2.79659
0.083	2.72614
0.084	2.74397
0.085	2.46954
0.086	2.49169
0.087	2.60523
0.088	2.58783
0.089	2.57667
0.09	2.76529
0.091	2.9803
0.092	3.16051
0.093	2.85607
0.094	3.00778
0.095	2.95323
0.096	2.90359
0.097	3.18147
0.098	3.0161
0.099	3.11637
0.1	2.80183
0.101	3.20693
0.102	3.03586
0.103	3.20662
0.104	3.11034
0.105	3.20772
0.106	3.10722
0.107	3.15283
0.108	2.81299
0.109	3.07532
0.11	2.88042
0.111	3.23522
0.112	3.48004
0.113	3.29332
0.114	3.35325
0.115	3.12538
0.116	3.40732
0.117	3.33255
0.118	3.41676
0.119	3.24191
0.12	3.27643
0.121	3.21058
0.122	3.22927
0.123	3.29106
0.124	3.08909
0.125	3.14962
0.126	3.32525
0.127	3.41205
0.128	3.38259
0.129	3.56654
0.13	3.64687
0.131	3.34417
0.132	3.19093
0.133	3.12113
0.134	3.1685
0.135	3.1857
0.136	3.39148
0.137	3.30923
0.138	3.16704
0.139	3.46624
0.14	3.25236
0.141	3.26887
0.142	3.38364
0.143	3.29911
0.144	3.34962
0.145	3.30866
0.146	3.18525
0.147	3.28949
0.148	3.21754
0.149	3.30229
0.15	3.45865
0.151	3.30478
0.152	3.30635
0.153	3.13886
0.154	3.30523
0.155	3.0996
0.156	3.27001
0.157	3.28073
0.158	3.37453
0.159	3.10335
0.16	3.01535
0.161	3.09502
0.162	3.11156
0.163	3.19311
0.164	3.18407
0.165	2.9838
0.166	3.43557
0.167	3.13241
0.168	3.42424
0.169	3.30187
0.17	3.11712
0.171	3.27525
0.172	3.3117
0.173	3.17966
0.174	3.30418
0.175	3.2673
0.176	4.11337
0.177	3.83665
0.178	3.80382
0.179	3.96908
0.18	4.10598
0.181	3.89991
0.182	3.96111
0.183	4.24757
0.184	3.86026
0.185	3.879
0.186	3.87282
0.187	4.08832
0.188	3.92906
0.189	4.01794
0.19	3.85537
0.191	3.81354
0.192	3.89973
0.193	3.83548
0.194	3.93258
0.195	3.96358
0.196	3.99757
0.197	3.96558
0.198	3.91694
0.199	3.9491
0.2	3.81851
0.201	3.3459
0.202	3.41769
0.203	3.37264
0.204	3.47797
0.205	3.38756
0.206	3.42043
0.207	3.8627
0.208	3.75569
0.209	3.87121
0.21	4.06612
0.211	3.94775
0.212	4.0982
0.213	3.9746
0.214	3.81244
0.215	3.9503
0.216	3.96548
0.217	3.88987
0.218	4.04822
0.219	4.00534
0.22	4.07538
0.221	3.87879
0.222	4.04135
0.223	3.96351
0.224	4.03727
0.225	4.16401
0.226	4.20276
0.227	4.00817
0.228	4.03078
0.229	3.93221
0.23	4.08478
0.231	4.134
0.232	3.96197
0.233	3.94385
0.234	3.58243
0.235	4.01385
0.236	3.65597
0.237	3.98431
0.238	3.68025
0.239	3.89878
0.24	3.84428
0.241	3.68858
0.242	3.73296
0.243	3.69144
0.244	3.83717
0.245	3.91865
0.246	3.64056
0.247	3.89908
0.248	3.83057
0.249	3.84667
0.25	3.69244
0.251	3.80641
0.252	3.66258
0.253	3.51476
0.254	3.87124
0.255	3.6821
0.256	3.83335
0.257	3.62763
0.258	3.91559
0.259	3.94264
0.26	4.06465
0.261	3.89274
0.262	3.85587
0.263	3.95635
0.264	4.00686
0.265	3.86274
0.266	3.92343
0.267	3.82538
0.268	3.87137
0.269	3.93586
0.27	4.09042
0.271	4.03799
0.272	4.27385
0.273	4.07015
0.274	4.15446
0.275	4.08016
0.276	3.99739
0.277	4.22477
0.278	4.13482
0.279	3.95314
0.28	4.19104
0.281	4.16052
0.282	4.05045
0.283	3.76556
0.284	3.97686
0.285	3.96778
0.286	3.99819
0.287	3.99168
0.288	4.07431
0.289	3.72229
0.29	4.01571
0.291	3.86074
0.292	3.76508
0.293	3.77717
0.294	3.79584
0.295	3.86314
0.296	3.67982
0.297	3.6209
0.298	3.88387
0.299	3.63538
0.3	3.52014
0.301	3.71245
0.302	3.65588
0.303	3.64425
0.304	3.52709
0.305	3.82131
0.306	3.77327
0.307	3.8822
0.308	3.63248
0.309	3.81107
0.31	3.81665
0.311	3.84196
0.312	3.98288
0.313	4.1131
0.314	3.92018
0.315	3.91419
0.316	3.88831
0.317	3.97503
0.318	3.90235
0.319	3.85863
0.32	4.00118
0.321	3.91781
0.322	3.83405
0.323	3.96257
0.324	4.05101
0.325	4.26187
0.326	4.21427
0.327	3.99816
0.328	3.91823
0.329	3.9388
0.33	3.96757
0.331	3.80865
0.332	3.74976
0.333	4.10528
0.334	3.8389
0.335	3.87717
0.336	4.07331
0.337	4.28934
0.338	4.10032
0.339	3.94721
0.34	4.10004
0.341	4.02239
0.342	4.29776
0.343	4.02363
0.344	4.13838
0.345	4.16439
0.346	4.02754
0.347	3.96295
0.348	3.92619
0.349	3.76071
0.35	3.97047
0.351	3.89436
0.352	3.99168
0.353	4.06443
0.354	4.11407
0.355	4.08009
0.356	4.32928
0.357	3.98786
0.358	4.01319
0.359	4.02263
0.36	4.40191
0.361	4.12128
0.362	4.35761
0.363	3.90447
0.364	4.08363
0.365	3.95756
0.366	4.12206
0.367	4.156
0.368	3.99408
0.369	4.22788
0.37	4.15091
0.371	3.89891
0.372	4.11374
0.373	4.03162
0.374	4.29172
0.375	3.88599
0.376	4.17604
0.377	4.07845
0.378	4.04803
0.379	4.24926
0.38	4.11732
0.381	4.16732
0.382	4.15748
0.383	4.12836
0.384	3.99212
0.385	4.37105
0.386	4.11051
0.387	3.87583
0.388	4.20156
0.389	4.34363
0.39	4.05012
0.391	4.05957
0.392	4.00085
0.393	3.95913
0.394	3.93744
0.395	3.73066
0.396	4.1394
0.397	4.03441
0.398	4.1813
0.399	3.92862
0.4	4.19291
0.401	3.95516
0.402	3.86016
0.403	3.8346
0.404	4.13519
0.405	4.06673
0.406	3.75155
0.407	3.84992
0.408	3.85335
0.409	3.68182
0.41	4.08658
0.411	4.15336
0.412	3.95985
0.413	4.09924
0.414	4.1842
0.415	4.19622
0.416	4.26905
0.417	4.03454
0.418	4.06176
0.419	4.15118
0.42	4.18811
0.421	4.05262
0.422	4.21045
0.423	4.13761
0.424	4.22463
0.425	3.92444
0.426	3.70224
0.427	4.0027
0.428	4.1271
0.429	4.38287
0.43	4.05484
0.431	3.96379
0.432	4.13067
0.433	4.12928
0.434	4.0123
0.435	3.78826
0.436	3.96243
0.437	3.97637
0.438	4.07038
0.439	4.07316
0.44	3.8337
0.441	4.12117
0.442	3.78856
0.443	4.07705
0.444	4.08174
0.445	3.95885
0.446	3.89184
0.447	3.85003
0.448	4.02204
0.449	4.22471
0.45	4.26012
0.451	4.23567
0.452	4.23985
0.453	4.07412
0.454	4.42053
0.455	4.38765
0.456	4.37673
0.457	4.24933
0.458	4.15841
0.459	4.23176
0.46	4.05957
0.461	4.07038
0.462	4.15956
0.463	4.06016
0.464	4.08092
0.465	3.92871
0.466	3.88496
0.467	4.08513
0.468	4.18834
0.469	4.03217
0.47	4.09977
0.471	4.16678
0.472	4.03131
0.473	3.95996
0.474	3.94824
0.475	3.9536
0.476	4.03783
0.477	4.15455
0.478	4.05369
0.479	3.98809
0.48	4.13024
0.481	4.13399
0.482	4.1077
0.483	4.01476
0.484	4.33055
0.485	4.10598
0.486	4.23353
0.487	4.32433
0.488	4.42771
0.489	4.13518
0.49	4.18293
0.491	4.40793
0.492	4.37887
0.493	4.36163
0.494	4.57557
0.495	4.30261
0.496	4.42528
0.497	4.26448
0.498	4.40574
0.499	4.48947
0.5	4.32699
0.501	4.35614
0.502	4.2075
0.503	4.45535
0.504	4.42695
0.505	4.47555
0.506	4.23578
0.507	4.36498
0.508	4.25349
0.509	4.41213
0.51	4.11375
0.511	4.16216
0.512	4.20215
0.513	4.34008
0.514	4.30894
0.515	4.26518
0.516	4.09859
0.517	4.10727
0.518	4.12191
0.519	4.21777
0.52	4.13355
0.521	4.44869
0.522	4.29616
0.523	4.22095
0.524	4.47589
0.525	4.31505
0.526	4.38255
0.527	4.47181
0.528	4.46356
0.529	4.40423
0.53	4.14445
0.531	4.41908
0.532	4.41698
0.533	4.43281
0.534	4.58024
0.535	4.5371
0.536	4.29299
0.537	4.73686
0.538	4.67523
0.539	4.58052
0.54	4.02825
0.541	4.42774
0.542	3.93874
0.543	3.91413
0.544	4.31359
0.545	4.41949
0.546	4.44465
0.547	4.24493
0.548	4.17621
0.549	4.1536
0.55	4.00704
0.551	4.19937
0.552	4.4582
0.553	4.23697
0.554	4.17028
0.555	4.24933
0.556	4.43482
0.557	4.20937
0.558	4.28446
0.559	4.25692
0.56	4.32487
0.561	4.23673
0.562	4.20528
0.563	4.23631
0.564	4.23088
0.565	4.40392
0.566	4.26249
0.567	4.17885
0.568	4.44031
0.569	4.45707
0.57	4.18924
0.571	4.52231
0.572	4.54003
0.573	4.53718
0.574	4.60216
0.575	4.17355
0.576	4.30117
0.577	4.38396
0.578	4.5371
0.579	4.2649
0.58	4.17186
0.581	4.29666
0.582	4.32995
0.583	4.24029
0.584	4.28844
0.585	4.15769
0.586	4.32182
0.587	4.35915
0.588	4.08767
0.589	4.20539
0.59	4.28368
0.591	4.29077
0.592	4.23735
0.593	4.12652
0.594	4.19246
0.595	4.53109
0.596	4.13904
0.597	4.3105
0.598	4.06625
0.599	3.99179
0.6	4.14071
0.601	4.16242
0.602	4.38515
0.603	4.36032
0.604	4.20153
0.605	4.08408
0.606	4.40212
0.607	4.26159
0.608	4.36
0.609	4.21918
0.61	4.21542
0.611	4.39117
0.612	4.63873
0.613	4.40759
0.614	4.49928
0.615	4.68319
0.616	4.35251
0.617	4.43652
0.618	4.32151
0.619	4.4569
0.62	4.44836
0.621	4.41257
0.622	4.51951
0.623	4.30966
0.624	4.20179
0.625	4.4759
0.626	4.03937
0.627	4.1501
0.628	3.97938
0.629	4.25231
0.63	4.44317
0.631	4.19517
0.632	4.20825
0.633	4.57289
0.634	4.49572
0.635	4.13752
0.636	4.25691
0.637	4.2908
0.638	4.16142
0.639	4.18588
0.64	4.15257
0.641	4.20322
0.642	4.18494
0.643	4.31672
0.644	4.42215
0.645	3.89766
0.646	3.9995
0.647	4.56085
0.648	4.68529
0.649	4.56866
0.65	4.51686
0.651	4.70111
0.652	4.47343
0.653	4.35235
0.654	4.82948
0.655	4.74848
0.656	4.32668
0.657	4.36009
0.658	4.4589
0.659	4.67576
0.66	4.50694
0.661	4.48116
0.662	4.23315
0.663	4.0795
0.664	4.33473
0.665	4.33265
0.666	4.21728
0.667	4.59934
0.668	4.589
0.669	4.63768
0.67	4.5568
0.671	4.55379
0.672	4.76645
0.673	4.97731
0.674	4.75964
0.675	4.69115
0.676	4.45414
0.677	4.32202
0.678	4.72859
0.679	4.68098
0.68	4.85025
0.681	4.81896
0.682	4.68721
0.683	4.27509
0.684	4.57102
0.685	4.33879
0.686	4.47439
0.687	4.38321
0.688	4.36366
0.689	4.43962
0.69	4.51517
0.691	4.38718
0.692	4.49212
0.693	4.412
0.694	4.39288
0.695	4.01189
0.696	4.16162
0.697	4.04661
0.698	4.39435
0.699	4.25228
0.7	4.40972
0.701	4.21478
0.702	4.54045
0.703	4.49162
0.704	4.23317
0.705	4.25409
0.706	4.46392
0.707	4.25988
0.708	4.13665
0.709	4.16399
0.71	4.18383
0.711	3.92333
0.712	4.08846
0.713	4.29489
0.714	4.36446
0.715	4.32704
0.716	4.29333
0.717	4.36936
0.718	4.33177
0.719	4.61548
0.72	4.37808
0.721	4.55984
0.722	4.41397
0.723	4.54992
0.724	4.61844
0.725	4.54955
0.726	4.38439
0.727	4.21518
0.728	4.4225
0.729	4.43862
0.73	4.42109
0.731	4.57048
0.732	4.61001
0.733	4.9632
0.734	4.65666
0.735	4.35765
0.736	4.67715
0.737	4.57931
0.738	4.70668
0.739	4.30615
0.74	4.43961
0.741	4.32191
0.742	4.56274
0.743	4.63099
0.744	4.6897
0.745	4.26537
0.746	4.2552
0.747	4.51751
0.748	4.43138
0.749	4.62818
0.75	4.52917
0.751	4.50608
0.752	4.44693
0.753	4.72615
0.754	4.16828
0.755	4.60107
0.756	4.5598
0.757	4.37352
0.758	4.42472
0.759	4.64966
0.76	4.37431
0.761	4.50802
0.762	4.6174
0.763	4.5426
0.764	4.45085
0.765	4.4498
0.766	4.41968
0.767	4.19329
0.768	4.19349
0.769	4.4687
0.77	4.46007
0.771	4.65418
0.772	4.44825
0.773	4.52547
0.774	4.56672
0.775	4.5343
0.776	4.43611
0.777	4.42945
0.778	4.47136
0.779	4.40843
0.78	4.35377
0.781	4.39014
0.782	4.5287
0.783	4.62783
0.784	4.59467
0.785	4.8057
0.786	4.60096
0.787	4.64324
0.788	4.40704
0.789	4.57826
0.79	4.60926
0.791	4.40821
0.792	4.68618
0.793	4.68907
0.794	4.30046
0.795	4.55893
0.796	4.68814
0.797	4.71642
0.798	4.57737
0.799	4.67577
0.8	4.65617
0.801	4.41868
0.802	4.72721
0.803	4.59508
0.804	4.55639
0.805	4.63876
0.806	4.52144
0.807	4.58593
0.808	4.40874
0.809	4.37714
0.81	4.39988
0.811	4.34981
0.812	4.146
0.813	4.30188
0.814	4.64217
0.815	4.35931
0.816	4.18981
0.817	4.11881
0.818	4.39444
0.819	4.50058
0.82	4.42824
0.821	4.21348
0.822	4.27228
0.823	4.17719
0.824	4.34343
0.825	4.65023
0.826	4.38542
0.827	4.38581
0.828	4.50469
0.829	4.59591
0.83	4.74699
0.831	4.55711
0.832	4.57345
0.833	4.38854
0.834	4.53488
0.835	4.59999
0.836	4.40075
0.837	4.48479
0.838	4.65112
0.839	4.63044
0.84	4.61302
0.841	4.60976
0.842	4.70407
0.843	4.72476
0.844	4.61663
0.845	4.6332
0.846	4.75069
0.847	4.91405
0.848	4.70901
0.849	4.86914
0.85	4.5831
0.851	4.64318
0.852	4.81785
0.853	4.79106
0.854	4.78669
0.855	4.66421
0.856	4.52781
0.857	4.69986
0.858	4.66404
0.859	4.6594
0.86	4.78412
0.861	4.66473
0.862	4.75262
0.863	4.58944
0.864	4.76521
0.865	4.69212
0.866	4.85024
0.867	4.89228
0.868	4.70756
0.869	4.56945
0.87	4.58784
0.871	4.71135
0.872	4.80265
0.873	4.62131
0.874	4.57176
0.875	4.60819
0.876	4.74384
0.877	4.67746
0.878	4.63121
0.879	4.62131
0.88	4.8608
0.881	4.69711
0.882	4.68375
0.883	4.7429
0.884	4.8557
0.885	4.45596
0.886	4.59531
0.887	4.7589
0.888	4.52742
0.889	4.49638
0.89	4.55176
0.891	4.46635
0.892	4.36575
0.893	4.70571
0.894	4.58157
0.895	4.74357
0.896	4.77803
0.897	4.64857
0.898	4.66757
0.899	4.85373
0.9	4.58614
0.901	4.99932
0.902	4.62399
0.903	4.67264
0.904	4.56793
0.905	4.89139
0.906	4.57447
0.907	4.7684
0.908	4.53597
0.909	4.78164
0.91	4.47849
0.911	4.76188
0.912	4.78529
0.913	4.45391
0.914	4.41904
0.915	4.4443
0.916	4.61576
0.917	4.58295
0.918	4.58286
0.919	4.56113
0.92	4.4137
0.921	4.57307
0.922	4.27933
0.923	4.42146
0.924	4.55874
0.925	4.40031
0.926	4.5136
0.927	4.63339
0.928	4.60076
0.929	4.49803
0.93	4.71028
0.931	4.7143
0.932	4.43629
0.933	4.65182
0.934	4.69964
0.935	4.45089
0.936	4.55483
0.937	4.70531
0.938	5.03649
0.939	5.16413
0.94	5.0696
0.941	4.80326
0.942	5.12464
0.943	4.79029
0.944	4.78366
0.945	4.89782
0.946	4.72516
0.947	4.64774
0.948	4.66854
0.949	4.34425
0.95	4.29746
0.951	4.01647
0.952	4.11895
0.953	4.06458
0.954	4.14873
0.955	4.14751
0.956	4.05301
0.957	4.18124
0.958	4.03388
0.959	4.04086
0.96	4.12593
0.961	4.04758
0.962	4.03621
0.963	4.08864
0.964	3.97045
0.965	4.0643
0.966	4.06479
0.967	4.05184
0.968	4.22254
0.969	4.06082
0.97	4.0135
0.971	4.11788
0.972	4.04833
0.973	3.95296
0.974	4.02115
0.975	4.15185
0.976	4.01034
0.977	4.03099
0.978	4.30158
0.979	4.35624
0.98	4.28732
0.981	4.29766
0.982	3.99554
0.983	4.12038
0.984	4.35439
0.985	4.20379
0.986	4.15114
0.987	4.26056
0.988	4.2308
0.989	4.13287
0.99	4.33807
0.991	4.19333
0.992	4.39819
0.993	4.09932
0.994	4.30184
0.995	4.0596
0.996	3.98919
0.997	4.08544
0.998	4.14146
0.999	4.12508
1	3.958
0.001	1.3533
0.002	1.30357
0.003	1.35694
0.004	1.29996
0.005	1.50288
0.006	1.46806
0.007	1.64397
0.008	1.58382
0.009	1.54767
0.01	1.65528
0.011	1.87532
0.012	1.83117
0.013	1.63735
0.014	1.65183
0.015	2.11152
0.016	1.89528
0.017	2.17392
0.018	2.19845
0.019	1.99649
0.02	2.05432
0.021	1.97132
0.022	2.27573
0.023	2.22803
0.024	2.14674
0.025	2.31423
0.026	2.26962
0.027	1.99388
0.028	2.06955
0.029	2.07253
0.03	2.18636
0.031	2.26361
0.032	2.30705
0.033	2.30026
0.034	2.21403
0.035	2.16687
0.036	2.19621
0.037	2.11687
0.038	2.24741
0.039	2.28426
0.04	2.28192
0.041	2.12212
0.042	2.3673
0.043	2.12191
0.044	2.0743
0.045	2.10854
0.046	2.12388
0.047	2.11743
0.048	2.1591
0.049	2.06798
0.05	1.99917
0.051	2.17298
0.052	2.14393
0.053	2.0905
0.054	2.17242
0.055	2.06905
0.056	2.05228
0.057	2.08698
0.058	2.3865
0.059	2.23426
0.06	2.30645
0.061	2.56353
0.062	2.2932
0.063	2.47228
0.064	2.27876
0.065	2.375
0.066	2.38241
0.067	2.21038
0.068	2.41039
0.069	2.42071
0.07	2.39703
0.071	2.26209
0.072	2.26861
0.073	2.27196
0.074	2.16115
0.075	2.39796
0.076	2.223
0.077	2.3646
0.078	2.42201
0.079	2.21116
0.08	2.31497
0.081	2.27945
0.082	2.16149
0.083	2.29657
0.084	2.21365
0.085	2.20555
0.086	2.36063
0.087	2.17319
0.088	2.26168
0.089	2.3154
0.09	2.2664
0.091	2.37482
0.092	2.28206
0.093	2.17588
0.094	2.14525
0.095	2.22308
0.096	2.20079
0.097	2.21046
0.098	2.47689
0.099	2.24259
0.1	2.37828
0.101	2.29624
0.102	2.22711
0.103	2.1119
0.104	2.33505
0.105	2.25808
0.106	2.31417
0.107	2.31985
0.108	1.94297
0.109	2.03191
0.11	1.99699
0.111	2.07926
0.112	2.04112
0.113	2.17759
0.114	1.98636
0.115	2.05214
0.116	1.93383
0.117	2.05587
0.118	2.03323
0.119	2.15802
0.12	2.28177
0.121	2.09122
0.122	2.01969
0.123	2.25164
0.124	2.03976
0.125	2.28821
0.126	2.08023
0.127	2.19018
0.128	2.55459
0.129	2.40678
0.13	2.24672
0.131	2.23692
0.132	2.29129
0.133	2.27788
0.134	2.34407
0.135	2.24163
0.136	2.10899
0.137	2.16798
0.138	2.07079
0.139	2.14497
0.14	2.03454
0.141	2.27202
0.142	2.12825
0.143	2.13553
0.144	2.19103
0.145	2.13095
0.146	2.3497
0.147	2.37991
0.148	2.24132
0.149	2.31773
0.15	2.20501
0.151	2.29506
0.152	2.54748
0.153	2.46026
0.154	2.34782
0.155	2.33103
0.156	2.5013
0.157	2.39245
0.158	2.46733
0.159	2.42913
0.16	2.50945
0.161	2.6046
0.162	2.58375
0.163	2.46325
0.164	2.26022
0.165	2.39165
0.166	2.4731
0.167	2.35871
0.168	2.55031
0.169	2.38994
0.17	2.53061
0.171	2.69285
0.172	2.43217
0.173	2.54727
0.174	2.59272
0.175	2.50396
0.176	2.60741
0.177	2.48445
0.178	2.51298
0.179	2.51648
0.18	2.39863
0.181	2.29084
0.182	2.4419
0.183	2.4717
0.184	2.43218
0.185	2.44525
0.186	2.54022
0.187	2.35605
0.188	2.37616
0.189	2.38942
0.19	2.31864
0.191	2.34729
0.192	2.09782
0.193	2.46918
0.194	2.43521
0.195	2.34633
0.196	2.34992
0.197	2.25927
0.198	2.27549
0.199	2.36461
0.2	2.34479
0.201	2.37945
0.202	2.52017
0.203	2.49152
0.204	2.29263
0.205	2.41191
0.206	2.38546
0.207	2.43553
0.208	2.58642
0.209	2.42012
0.21	2.48155
0.211	2.71917
0.212	2.59091
0.213	2.42689
0.214	2.60319
0.215	2.32398
0.216	2.61278
0.217	2.4379
0.218	2.68271
0.219	2.61543
0.22	2.69546
0.221	2.65249
0.222	2.6863
0.223	2.79497
0.224	2.74249
0.225	2.71612
0.226	2.96396
0.227	2.70843
0.228	2.62865
0.229	2.77336
0.23	2.64475
0.231	2.71126
0.232	2.60811
0.233	2.79498
0.234	2.58308
0.235	2.64595
0.236	2.59756
0.237	2.57402
0.238	2.73157
0.239	2.83207
0.24	2.69459
0.241	2.6482
0.242	2.56731
0.243	2.79101
0.244	2.92671
0.245	2.69354
0.246	2.68616
0.247	2.85117
0.248	2.69293
0.249	2.75059
0.25	2.83931
0.251	2.62139
0.252	2.6813
0.253	2.59987
0.254	2.59749
0.255	2.59788
0.256	2.9085
0.257	2.83671
0.258	3.03021
0.259	2.81477
0.26	2.90348
0.261	2.79771
0.262	2.84674
0.263	2.86362
0.264	2.85264
0.265	2.71007
0.266	2.54952
0.267	2.74822
0.268	2.7874
0.269	2.58129
0.27	2.75352
0.271	2.67444
0.272	2.91817
0.273	2.78617
0.274	2.81968
0.275	2.8344
0.276	2.73364
0.277	2.62116
0.278	2.81191
0.279	2.85656
0.28	2.89292
0.281	2.70881
0.282	2.873
0.283	2.78258
0.284	2.93238
0.285	2.61097
0.286	2.97236
0.287	2.77495
0.288	2.69005
0.289	2.69089
0.29	2.66657
0.291	2.61317
0.292	2.67517
0.293	2.89913
0.294	2.63802
0.295	2.8083
0.296	2.84405
0.297	2.82951
0.298	2.89226
0.299	2.79491
0.3	2.70779
0.301	2.58686
0.302	2.82616
0.303	2.75332
0.304	2.76583
0.305	2.98274
0.306	2.94253
0.307	2.98084
0.308	2.92429
0.309	2.9198
0.31	3.10979
0.311	3.27159
0.312	3.09081
0.313	2.79364
0.314	2.90039
0.315	2.8642
0.316	3.01909
0.317	3.15681
0.318	3.00233
0.319	2.97313
0.32	2.84339
0.321	3.15551
0.322	2.81923
0.323	2.93288
0.324	3.16552
0.325	2.97145
0.326	2.88027
0.327	2.97701
0.328	2.96543
0.329	2.66064
0.33	2.85279
0.331	3.01526
0.332	3.22075
0.333	3.42465
0.334	3.58463
0.335	3.25464
0.336	3.29117
0.337	3.37173
0.338	3.12875
0.339	2.8975
0.34	2.94393
0.341	3.13749
0.342	3.02718
0.343	2.93924
0.344	2.96671
0.345	2.91619
0.346	2.77864
0.347	2.84247
0.348	2.9841
0.349	2.90737
0.35	3.15974
0.351	2.92592
0.352	3.15567
0.353	2.92734
0.354	3.1704
0.355	2.80195
0.356	3.06437
0.357	3.04339
0.358	3.01379
0.359	2.88355
0.36	2.93074
0.361	2.92696
0.362	3.01182
0.363	2.88663
0.364	3.02305
0.365	3.06084
0.366	3.02657
0.367	2.94241
0.368	2.81992
0.369	3.10027
0.37	3.00394
0.371	3.07564
0.372	2.966
0.373	3.03044
0.374	3.09014
0.375	2.87798
0.376	2.80426
0.377	2.88726
0.378	3.21559
0.379	3.10829
0.38	3.15378
0.381	3.23851
0.382	2.96967
0.383	3.03405
0.384	2.93285
0.385	3.16892
0.386	3.09215
0.387	2.95805
0.388	3.12811
0.389	3.48646
0.39	2.99704
0.391	3.20307
0.392	3.53042
0.393	3.24156
0.394	3.13136
0.395	3.07537
0.396	3.0388
0.397	2.95229
0.398	3.05005
0.399	2.94994
0.4	3.26265
0.401	3.11613
0.402	3.04699
0.403	3.02522
0.404	3.16077
0.405	3.18475
0.406	3.13447
0.407	3.20545
0.408	3.12611
0.409	3.19234
0.41	3.17144
0.411	3.33754
0.412	3.02814
0.413	3.03682
0.414	3.18886
0.415	3.06995
0.416	3.27773
0.417	3.24039
0.418	3.27533
0.419	3.37668
0.42	3.44377
0.421	3.3341
0.422	3.33977
0.423	3.25105
0.424	3.21446
0.425	3.0885
0.426	3.12974
0.427	3.15355
0.428	3.22758
0.429	3.21991
0.43	3.22057
0.431	3.31189
0.432	3.29678
0.433	3.01745
0.434	3.26888
0.435	3.19038
0.436	3.32536
0.437	3.33696
0.438	3.133
0.439	3.24386
0.44	3.16485
0.441	3.05714
0.442	3.22872
0.443	3.54882
0.444	3.29217
0.445	3.38079
0.446	3.24031
0.447	3.20786
0.448	3.29803
0.449	3.31592
0.45	3.28252
0.451	3.17741
0.452	3.2514
0.453	3.18589
0.454	3.2029
0.455	3.2444
0.456	3.25338
0.457	3.23583
0.458	3.21507
0.459	3.20987
0.46	3.23243
0.461	3.1998
0.462	3.24129
0.463	3.09418
0.464	3.11013
0.465	3.13073
0.466	3.15959
0.467	3.02911
0.468	3.06306
0.469	3.14447
0.47	3.11928
0.471	2.95713
0.472	3.20627
0.473	3.12943
0.474	3.17062
0.475	3.41915
0.476	3.43918
0.477	3.04712
0.478	3.24552
0.479	3.13779
0.48	3.21408
0.481	3.36475
0.482	2.85099
0.483	3.04676
0.484	2.99878
0.485	3.01724
0.486	2.80111
0.487	2.93605
0.488	2.99501
0.489	2.92697
0.49	2.95442
0.491	3.06726
0.492	2.95383
0.493	2.90572
0.494	2.89021
0.495	2.86362
0.496	3.04047
0.497	3.0401
0.498	3.10164
0.499	3.02733
0.5	3.12487
0.501	3.18202
0.502	3.26381
0.503	3.31565
0.504	3.22081
0.505	3.36705
0.506	3.15266
0.507	3.31051
0.508	3.41427
0.509	3.30991
0.51	3.29883
0.511	3.39322
0.512	3.29059
0.513	3.212
0.514	3.02903
0.515	3.20699
0.516	3.02395
0.517	3.10921
0.518	3.06025
0.519	3.14226
0.52	2.95914
0.521	3.14153
0.522	3.22012
0.523	3.16694
0.524	3.02165
0.525	3.07298
0.526	3.16399
0.527	3.07747
0.528	3.0355
0.529	3.07685
0.53	2.88209
0.531	2.70342
0.532	2.78527
0.533	2.87045
0.534	2.85124
0.535	2.77598
0.536	2.82153
0.537	2.97896
0.538	3.0614
0.539	2.79111
0.54	3.07614
0.541	3.23346
0.542	3.03952
0.543	2.87248
0.544	2.94344
0.545	3.05357
0.546	2.90367
0.547	2.98261
0.548	3.01951
0.549	2.97559
0.55	2.9458
0.551	3.20514
0.552	3.07604
0.553	3.07779
0.554	3.15829
0.555	3.0156
0.556	3.17574
0.557	3.10266
0.558	2.95189
0.559	3.07963
0.56	3.26465
0.561	2.88086
0.562	3.29818
0.563	3.09895
0.564	3.379
0.565	3.15481
0.566	3.0424
0.567	2.94624
0.568	3.02437
0.569	3.03058
0.57	2.95047
0.571	3.03582
0.572	3.05585
0.573	2.83797
0.574	2.9483
0.575	3.17374
0.576	3.29739
0.577	3.07843
0.578	3.00716
0.579	2.96381
0.58	3.21637
0.581	3.25113
0.582	3.31096
0.583	3.15988
0.584	3.22958
0.585	3.10114
0.586	3.25995
0.587	3.19439
0.588	3.15022
0.589	3.12668
0.59	3.15471
0.591	3.12414
0.592	3.13956
0.593	3.33194
0.594	3.41736
0.595	3.28346
0.596	3.03423
0.597	3.15511
0.598	3.06472
0.599	3.30882
0.6	3.01431
0.601	3.13326
0.602	3.08591
0.603	2.7404
0.604	2.87743
0.605	3.11652
0.606	3.1092
0.607	3.27265
0.608	3.15766
0.609	3.11398
0.61	3.34237
0.611	3.27758
0.612	3.22908
0.613	3.11355
0.614	3.04604
0.615	3.09703
0.616	2.98556
0.617	3.02284
0.618	3.02331
0.619	3.08347
0.62	3.01557
0.621	2.99061
0.622	3.11071
0.623	2.93014
0.624	3.04438
0.625	3.07913
0.626	2.98616
0.627	3.05
0.628	3.02181
0.629	2.79547
0.63	2.84841
0.631	2.90827
0.632	2.95185
0.633	2.89892
0.634	2.95693
0.635	3.08977
0.636	2.96559
0.637	3.17783
0.638	3.0316
0.639	3.08263
0.64	2.94904
0.641	3.14773
0.642	3.10508
0.643	3.11445
0.644	3.0453
0.645	2.91238
0.646	2.94088
0.647	2.99116
0.648	3.19459
0.649	3.07272
0.65	3.3112
0.651	3.10563
0.652	3.00938
0.653	3.0281
0.654	3.15996
0.655	3.14557
0.656	3.21752
0.657	3.01471
0.658	2.87512
0.659	3.12969
0.66	2.86984
0.661	2.91316
0.662	2.99766
0.663	2.90823
0.664	2.8616
0.665	2.98688
0.666	3.00468
0.667	3.09649
0.668	3.07926
0.669	3.02741
0.67	3.08847
0.671	2.96758
0.672	3.04367
0.673	3.11023
0.674	3.02059
0.675	3.19119
0.676	3.0469
0.677	3.24163
0.678	3.30174
0.679	3.11295
0.68	3.15121
0.681	3.28147
0.682	3.13444
0.683	3.17819
0.684	3.29987
0.685	3.35096
0.686	3.21464
0.687	3.24227
0.688	3.22219
0.689	3.16646
0.69	3.21118
0.691	3.29718
0.692	3.16914
0.693	3.18143
0.694	3.1034
0.695	3.13258
0.696	3.08051
0.697	3.02427
0.698	3.16409
0.699	3.01044
0.7	3.04526
0.701	3.18202
0.702	3.47558
0.703	3.28896
0.704	3.11005
0.705	3.2582
0.706	3.23666
0.707	3.27314
0.708	3.1904
0.709	3.39411
0.71	3.24734
0.711	3.27738
0.712	3.04773
0.713	2.99688
0.714	3.04953
0.715	2.93709
0.716	3.0897
0.717	2.98395
0.718	3.02806
0.719	3.11226
0.72	3.00953
0.721	3.11728
0.722	3.09023
0.723	3.34484
0.724	3.11038
0.725	3.01548
0.726	3.05179
0.727	3.05568
0.728	3.14542
0.729	2.89968
0.73	3.06817
0.731	3.12324
0.732	2.99786
0.733	3.15034
0.734	2.88965
0.735	3.09325
0.736	2.93955
0.737	2.91457
0.738	2.78353
0.739	2.8365
0.74	2.89553
0.741	2.85989
0.742	3.00985
0.743	2.94059
0.744	2.88875
0.745	2.8257
0.746	2.81637
0.747	2.98796
0.748	3.00136
0.749	3.06615
0.75	3.05517
0.751	3.04926
0.752	3.04237
0.753	3.0909
0.754	3.13323
0.755	3.07558
0.756	3.16186
0.757	3.20035
0.758	3.16322
0.759	3.06948
0.76	3.11738
0.761	3.00805
0.762	3.18912
0.763	3.04962
0.764	3.06467
0.765	3.15232
0.766	3.03388
0.767	3.33922
0.768	3.14807
0.769	3.05251
0.77	3.39549
0.771	3.23791
0.772	3.11603
0.773	3.18069
0.774	3.24761
0.775	3.05468
0.776	3.12822
0.777	2.96251
0.778	3.03141
0.779	3.01143
0.78	2.94895
0.781	3.03652
0.782	3.03486
0.783	3.07189
0.784	3.07592
0.785	3.00981
0.786	2.81892
0.787	2.81194
0.788	3.1375
0.789	3.11433
0.79	3.24789
0.791	3.11387
0.792	3.1682
0.793	3.35074
0.794	3.25649
0.795	3.21261
0.796	3.2902
0.797	3.40285
0.798	3.50821
0.799	3.36645
0.8	3.35441
0.801	3.26737
0.802	3.42835
0.803	3.28521
0.804	3.38477
0.805	3.1428
0.806	3.1598
0.807	3.37987
0.808	3.1782
0.809	3.32718
0.81	3.11756
0.811	3.22945
0.812	3.19473
0.813	3.34034
0.814	3.49905
0.815	3.13058
0.816	3.54769
0.817	3.27846
0.818	3.35119
0.819	3.27787
0.82	3.35849
0.821	3.22474
0.822	3.28343
0.823	3.22334
0.824	3.30151
0.825	3.21919
0.826	3.1328
0.827	3.4081
0.828	3.2357
0.829	3.24493
0.83	3.35028
0.831	3.25598
0.832	3.35403
0.833	3.30598
0.834	3.21756
0.835	3.21109
0.836	3.28024
0.837	3.15869
0.838	3.17958
0.839	3.30419
0.84	3.0612
0.841	3.32964
0.842	3.13433
0.843	3.23677
0.844	3.32546
0.845	3.35799
0.846	3.24203
0.847	3.07146
0.848	3.39564
0.849	3.398
0.85	3.25161
0.851	3.54878
0.852	3.40243
0.853	3.1731
0.854	3.69948
0.855	3.30511
0.856	3.33274
0.857	3.35592
0.858	3.29236
0.859	3.36008
0.86	3.25642
0.861	3.06099
0.862	3.22364
0.863	3.53191
0.864	3.46446
0.865	3.44381
0.866	3.29912
0.867	3.32082
0.868	2.89217
0.869	3.10689
0.87	3.27568
0.871	3.18517
0.872	3.33994
0.873	3.19149
0.874	3.25318
0.875	3.40659
0.876	3.24964
0.877	3.20376
0.878	3.0994
0.879	3.22605
0.88	2.98238
0.881	3.18087
0.882	3.05207
0.883	3.30349
0.884	3.16628
0.885	3.28004
0.886	3.27185
0.887	3.37015
0.888	3.34463
0.889	3.48357
0.89	3.22068
0.891	3.4431
0.892	3.35003
0.893	3.25267
0.894	3.46629
0.895	3.21551
0.896	3.43253
0.897	3.43093
0.898	3.29163
0.899	3.36538
0.9	3.54026
0.901	3.47911
0.902	3.51003
0.903	3.4178
0.904	3.23191
0.905	3.39258
0.906	3.39672
0.907	3.32898
0.908	3.54251
0.909	3.47155
0.91	3.31433
0.911	3.51116
0.912	3.33436
0.913	3.59984
0.914	3.24685
0.915	3.48376
0.916	3.44419
0.917	3.45123
0.918	3.20221
0.919	3.33723
0.92	3.20565
0.921	3.34838
0.922	3.3946
0.923	3.48669
0.924	3.23898
0.925	3.54866
0.926	3.14845
0.927	3.15667
0.928	3.25572
0.929	3.40512
0.93	3.40609
0.931	3.25362
0.932	3.62154
0.933	3.19938
0.934	3.18689
0.935	3.58243
0.936	3.26426
0.937	3.30482
0.938	3.55434
0.939	3.38206
0.94	4.01422
0.941	3.73409
0.942	4.07103
0.943	3.91086
0.944	3.78029
0.945	3.46784
0.946	3.72769
0.947	3.36716
0.948	3.44179
0.949	3.22218
0.95	3.3926
0.951	3.17408
0.952	3.20393
0.953	3.21721
0.954	3.40581
0.955	3.5094
0.956	3.35461
0.957	3.34939
0.958	3.33817
0.959	3.28272
0.96	3.14193
0.961	3.30405
0.962	3.30832
0.963	3.30743
0.964	3.39562
0.965	3.18774
0.966	3.35571
0.967	3.28296
0.968	3.45263
0.969	3.25987
0.97	3.3108
0.971	3.15101
0.972	3.42881
0.973	3.35655
0.974	3.44792
0.975	3.38019
0.976	3.73894
0.977	3.61017
0.978	3.24473
0.979	3.42444
0.98	3.56359
0.981	3.74305
0.982	3.5901
0.983	3.46691
0.984	3.33688
0.985	3.64799
0.986	3.65517
0.987	3.41999
0.988	3.13016
0.989	3.18497
0.99	3.12375
0.991	3.18702
0.992	3.16767
0.993	3.17414
0.994	3.13106
0.995	3.45417
0.996	3.21659
0.997	3.30968
0.998	3.2569
0.999	3.22993
[truncated: 1 more rows]

## Sheet: Fig. 3b
time (µs)	RMSD	pH4	CCW
0.001	2.40338
0.002	2.45938
0.003	2.74265
0.004	2.51312
0.005	2.8305
0.006	3.15936
0.007	2.92564
0.008	2.78899
0.009	3.21636
0.01	2.84392
0.011	2.9546
0.012	2.75313
0.013	2.93537
0.014	2.71907
0.015	2.83887
0.016	2.76517
0.017	2.8304
0.018	3.02477
0.019	2.89764
0.02	2.77084
0.021	3.1108
0.022	2.99249
0.023	3.12288
0.024	3.54097
0.025	3.05809
0.026	3.00448
0.027	3.08344
0.028	3.20822
0.029	3.45735
0.03	3.38949
0.031	3.45773
0.032	3.38129
0.033	3.55313
0.034	4.10581
0.035	3.53418
0.036	3.69327
0.037	3.54843
0.038	3.49359
0.039	3.38549
0.04	3.62772
0.041	3.43156
0.042	3.16529
0.043	3.14515
0.044	3.43512
0.045	2.84355
0.046	3.09054
0.047	3.28738
0.048	3.98839
0.049	4.01448
0.05	4.2368
0.051	4.52264
0.052	3.72557
0.053	3.41297
0.054	4.07677
0.055	4.056
0.056	4.26611
0.057	3.83577
0.058	3.60509
0.059	3.69291
0.06	4.21827
0.061	4.16783
0.062	4.20226
0.063	4.02775
0.064	3.98375
0.065	3.31288
0.066	3.8433
0.067	3.84967
0.068	3.17504
0.069	3.14918
0.07	3.25306
0.071	3.00386
0.072	3.17513
0.073	3.47992
0.074	3.57318
0.075	3.45462
0.076	3.43365
0.077	4.32239
0.078	4.0227
0.079	4.57357
0.08	4.03087
0.081	3.78297
0.082	4.25971
0.083	3.54306
0.084	3.75854
0.085	4.04343
0.086	4.57262
0.087	4.45571
0.088	4.0566
0.089	4.01756
0.09	4.77512
0.091	4.39251
0.092	5.00608
0.093	4.58043
0.094	4.41045
0.095	4.61592
0.096	4.52164
0.097	4.82606
0.098	4.25154
0.099	4.73984
0.1	4.65328
0.101	4.80695
0.102	4.66379
0.103	4.72303
0.104	4.51293
0.105	4.34717
0.106	4.51835
0.107	4.93802
0.108	4.82941
0.109	4.79735
0.11	5.12991
0.111	4.90092
0.112	5.0346
0.113	5.24899
0.114	5.04727
0.115	4.96419
0.116	4.48793
0.117	5.4902
0.118	5.10562
0.119	5.58352
0.12	4.7927
0.121	4.49363
0.122	4.88932
0.123	5.30609
0.124	5.28034
0.125	5.6503
0.126	5.30431
0.127	5.41846
0.128	5.70373
0.129	5.56235
0.13	6.15581
0.131	5.24734
0.132	4.88198
0.133	5.36342
0.134	4.73849
0.135	5.43529
0.136	5.66952
0.137	6.03898
0.138	5.53012
0.139	5.68048
0.14	5.59931
0.141	6.10004
0.142	5.37452
0.143	5.35414
0.144	5.89436
0.145	5.58993
0.146	5.39815
0.147	5.43661
0.148	5.91149
0.149	5.39225
0.15	5.38972
0.151	4.95108
0.152	5.27982
0.153	5.31701
0.154	5.46813
0.155	5.58726
0.156	5.79943
0.157	5.03714
0.158	6.24148
0.159	5.60277
0.16	4.88214
0.161	5.37407
0.162	5.54278
0.163	5.30716
0.164	5.10577
0.165	5.2852
0.166	5.41161
0.167	5.48134
0.168	5.72359
0.169	5.04158
0.17	5.19997
0.171	4.93764
0.172	5.52502
0.173	5.00605
0.174	4.82944
0.175	5.09208
0.176	5.10848
0.177	5.43443
0.178	5.51477
0.179	4.57997
0.18	4.65858
0.181	5.55292
0.182	4.69665
0.183	4.69225
0.184	4.94401
0.185	5.36923
0.186	5.07113
0.187	4.89634
0.188	4.71451
0.189	5.86212
0.19	5.39566
0.191	4.93646
0.192	4.88481
0.193	4.80389
0.194	5.43262
0.195	5.1082
0.196	5.58269
0.197	4.59744
0.198	4.94788
0.199	5.27404
0.2	5.42968
0.201	4.49408
0.202	5.1207
0.203	5.17307
0.204	5.57804
0.205	4.75695
0.206	4.89677
0.207	4.85064
0.208	4.64946
0.209	5.50993
0.21	4.76972
0.211	4.34185
0.212	3.83816
0.213	4.09831
0.214	4.11889
0.215	3.84125
0.216	3.52699
0.217	3.84881
0.218	3.76295
0.219	3.66635
0.22	3.93383
0.221	4.06224
0.222	4.21539
0.223	4.06146
0.224	4.05688
0.225	4.13493
0.226	4.62693
0.227	4.51441
0.228	4.37413
0.229	4.44037
0.23	4.30132
0.231	4.4416
0.232	4.60269
0.233	5.1854
0.234	4.85537
0.235	4.555
0.236	4.40202
0.237	4.41993
0.238	4.37827
0.239	4.9594
0.24	4.68099
0.241	4.90545
0.242	4.22449
0.243	4.43177
0.244	4.18329
0.245	3.92258
0.246	4.28166
0.247	4.63872
0.248	4.74601
0.249	5.02266
0.25	4.73588
0.251	4.9397
0.252	4.80232
0.253	4.65795
0.254	4.83649
0.255	4.83331
0.256	4.7031
0.257	4.80898
0.258	4.56457
0.259	5.1461
0.26	4.97472
0.261	4.58795
0.262	4.47349
0.263	4.83881
0.264	5.07901
0.265	4.3911
0.266	4.62738
0.267	4.90795
0.268	5.34751
0.269	4.7816
0.27	4.46518
0.271	4.15375
0.272	4.63815
0.273	3.79471
0.274	4.31881
0.275	4.84272
0.276	4.92329
0.277	4.70385
0.278	5.19303
0.279	5.19817
0.28	4.57541
0.281	4.95798
0.282	5.34359
0.283	4.73758
0.284	5.06066
0.285	4.21755
0.286	4.21014
0.287	4.61836
0.288	4.19162
0.289	4.26264
0.29	4.56492
0.291	4.88136
0.292	4.986
0.293	4.06603
0.294	4.75912
0.295	4.49312
0.296	5.40732
0.297	4.38326
0.298	4.26808
0.299	4.75546
0.3	5.04171
0.301	4.58333
0.302	4.95511
0.303	4.64834
0.304	4.64276
0.305	4.69075
0.306	4.42529
0.307	4.41742
0.308	4.64016
0.309	4.65024
0.31	4.45805
0.311	3.89243
0.312	3.84424
0.313	3.90823
0.314	3.91794
0.315	4.13426
0.316	4.19012
0.317	4.22319
0.318	4.99333
0.319	4.40124
0.32	4.49389
0.321	4.36989
0.322	4.51961
0.323	4.65198
0.324	5.16741
0.325	4.87217
0.326	5.00378
0.327	5.32039
0.328	4.97228
0.329	4.50517
0.33	4.73164
0.331	4.80095
0.332	5.08976
0.333	4.62176
0.334	5.14457
0.335	4.61298
0.336	4.92902
0.337	5.0291
0.338	4.95179
0.339	4.71394
0.34	4.85111
0.341	5.22208
0.342	4.54583
0.343	4.96727
0.344	5.53806
0.345	4.88515
0.346	4.81939
0.347	5.39201
0.348	4.47385
0.349	4.99761
0.35	4.60048
0.351	4.50064
0.352	4.81915
0.353	4.45231
0.354	4.41324
0.355	4.4869
0.356	4.36046
0.357	4.8164
0.358	5.0047
0.359	4.58149
0.36	4.07247
0.361	4.79259
0.362	5.08627
0.363	4.87199
0.364	4.60749
0.365	4.95204
0.366	4.86183
0.367	4.41391
0.368	4.52197
0.369	4.50833
0.37	4.47569
0.371	4.91189
0.372	4.92867
0.373	4.93418
0.374	4.97148
0.375	4.56334
0.376	4.91084
0.377	5.45337
0.378	4.88749
0.379	5.49249
0.38	4.90976
0.381	6.01248
0.382	5.85566
0.383	5.85592
0.384	5.72293
0.385	4.94267
0.386	4.87758
0.387	5.65642
0.388	5.12744
0.389	4.86963
0.39	4.83218
0.391	5.14525
0.392	5.87793
0.393	5.1291
0.394	5.17438
0.395	5.16277
0.396	4.74557
0.397	5.85589
0.398	4.84205
0.399	4.54214
0.4	5.48865
0.401	6.30009
0.402	4.85304
0.403	5.02293
0.404	4.5747
0.405	5.62671
0.406	5.12765
0.407	5.61731
0.408	5.73856
0.409	5.31462
0.41	5.32582
0.411	5.73861
0.412	5.40163
0.413	5.3964
0.414	4.71416
0.415	4.83216
0.416	5.02495
0.417	4.75812
0.418	4.65428
0.419	4.57484
0.42	5.0656
0.421	5.09238
0.422	4.50243
0.423	4.82699
0.424	4.84582
0.425	5.33715
0.426	5.22943
0.427	4.99825
0.428	4.914
0.429	5.16714
0.43	5.3708
0.431	5.71163
0.432	5.25471
0.433	5.12
0.434	5.47379
0.435	5.50363
0.436	5.41889
0.437	5.23559
0.438	5.0812
0.439	4.86544
0.44	5.23777
0.441	5.67086
0.442	5.2106
0.443	5.23177
0.444	5.48664
0.445	5.06888
0.446	5.15471
0.447	5.54791
0.448	5.97649
0.449	5.88669
0.45	6.04892
0.451	5.93927
0.452	7.12182
0.453	6.43824
0.454	5.40729
0.455	7.50277
0.456	6.38754
0.457	6.35479
0.458	6.51793
0.459	6.3647
0.46	6.64772
0.461	6.84594
0.462	6.77227
0.463	6.61639
0.464	6.19836
0.465	6.91344
0.466	5.79014
0.467	5.47571
0.468	6.06516
0.469	6.41879
0.47	5.79782
0.471	5.42101
0.472	5.30957
0.473	5.30647
0.474	4.9367
0.475	5.12574
0.476	5.23044
0.477	5.32533
0.478	5.14377
0.479	5.42504
0.48	5.16385
0.481	5.34434
0.482	5.20631
0.483	5.5874
0.484	5.63143
0.485	5.12925
0.486	5.92063
0.487	5.15992
0.488	5.65282
0.489	5.48788
0.49	5.28495
0.491	5.38209
0.492	5.3425
0.493	5.40093
0.494	5.75412
0.495	4.9423
0.496	5.09658
0.497	5.32699
0.498	5.43427
0.499	5.7432
0.5	5.21065
0.501	5.33015
0.502	5.72452
0.503	5.696
0.504	5.44126
0.505	5.79031
0.506	5.50822
0.507	5.64358
0.508	5.75713
0.509	5.3645
0.51	6.01181
0.511	5.7076
0.512	5.80423
0.513	5.68062
0.514	5.44117
0.515	5.25126
0.516	5.16383
0.517	5.16802
0.518	4.97213
0.519	5.28975
0.52	4.7738
0.521	4.93604
0.522	4.94765
0.523	5.45124
0.524	5.63095
0.525	5.04349
0.526	4.81485
0.527	4.83917
0.528	4.89484
0.529	4.93028
0.53	4.3619
0.531	4.77483
0.532	4.67338
0.533	4.94893
0.534	4.5864
0.535	4.26554
0.536	4.53457
0.537	4.74652
0.538	4.86344
0.539	4.93892
0.54	4.99339
0.541	4.41541
0.542	4.57006
0.543	4.37704
0.544	4.78809
0.545	4.57642
0.546	4.53059
0.547	4.38571
0.548	4.46598
0.549	4.64895
0.55	4.44901
0.551	4.55145
0.552	4.6543
0.553	4.66633
0.554	4.5446
0.555	4.3684
0.556	4.42601
0.557	4.47163
0.558	4.45567
0.559	4.70783
0.56	4.56829
0.561	4.48264
0.562	4.51888
0.563	4.61188
0.564	4.43186
0.565	4.6201
0.566	4.49212
0.567	4.31337
0.568	4.34807
0.569	4.34787
0.57	4.38571
0.571	4.49109
0.572	4.25903
0.573	4.46458
0.574	4.57913
0.575	4.30466
0.576	4.37275
0.577	4.23692
0.578	4.00889
0.579	4.12222
0.58	4.03279
0.581	4.2037
0.582	4.40707
0.583	4.02728
0.584	4.15897
0.585	4.48032
0.586	4.25992
0.587	4.2612
0.588	4.19647
0.589	4.32662
0.59	4.23475
0.591	4.31901
0.592	4.4666
0.593	4.36866
0.594	4.29217
0.595	4.53954
0.596	4.27248
0.597	4.53265
0.598	4.27228
0.599	4.31302
0.6	4.40397
0.601	4.47917
0.602	4.48074
0.603	4.4901
0.604	4.6203
0.605	4.40339
0.606	4.26965
0.607	4.47039
0.608	4.15473
0.609	4.15977
0.61	4.31384
0.611	4.16795
0.612	4.33692
0.613	4.37601
0.614	4.47415
0.615	4.36346
0.616	4.45617
0.617	4.49948
0.618	4.36263
0.619	4.52071
0.62	4.48242
0.621	4.39721
0.622	4.81664
0.623	4.41542
0.624	4.44909
0.625	4.68666
0.626	4.48932
0.627	4.50559
0.628	4.6186
0.629	4.4387
0.63	4.55341
0.631	4.61596
0.632	4.43702
0.633	4.45381
0.634	4.41755
0.635	4.45616
0.636	4.36547
0.637	4.43751
0.638	4.41058
0.639	4.30637
0.64	4.33504
0.641	4.48337
0.642	4.28123
0.643	4.19798
0.644	4.20357
0.645	4.29099
0.646	4.33714
0.647	4.13903
0.648	4.22898
0.649	4.23188
0.65	4.37695
0.651	4.32354
0.652	4.56265
0.653	4.2964
0.654	4.15673
0.655	4.35923
0.656	4.3223
0.657	4.29455
0.658	4.4842
0.659	4.38914
0.66	4.20788
0.661	4.31337
0.662	4.1171
0.663	4.10754
0.664	4.22133
0.665	4.21029
0.666	4.17336
0.667	4.42113
0.668	4.28848
0.669	4.24061
0.67	4.31524
0.671	4.24713
0.672	4.17141
0.673	4.21083
0.674	4.45054
0.675	4.39991
0.676	4.18257
0.677	4.38036
0.678	4.31761
0.679	4.18651
0.68	4.25012
0.681	4.30954
0.682	4.31216
0.683	4.44568
0.684	4.20346
0.685	4.1839
0.686	4.28039
0.687	4.366
0.688	4.38139
0.689	4.3324
0.69	4.5553
0.691	4.23097
0.692	4.26735
0.693	4.44262
0.694	4.37053
0.695	4.19386
0.696	4.19076
0.697	4.31318
0.698	4.54552
0.699	4.12332
0.7	4.25741
0.701	4.17995
0.702	4.11244
0.703	4.33246
0.704	4.32244
0.705	4.24032
0.706	4.17964
0.707	4.20264
0.708	4.37459
0.709	4.03851
0.71	4.01396
0.711	4.18203
0.712	4.29916
0.713	4.49222
0.714	4.59545
0.715	4.49419
0.716	4.43109
0.717	4.26786
0.718	4.43439
0.719	4.43925
0.72	4.22491
0.721	4.1325
0.722	4.17104
0.723	4.27269
0.724	4.17477
0.725	4.49577
0.726	4.48187
0.727	4.26
0.728	4.27493
0.729	4.22535
0.73	4.46478
0.731	4.47959
0.732	4.4738
0.733	4.50853
0.734	4.66955
0.735	4.55542
0.736	4.58344
0.737	4.6197
0.738	4.63527
0.739	4.56156
0.74	4.60563
0.741	4.71157
0.742	4.58893
0.743	4.43483
0.744	4.66734
0.745	4.53303
0.746	4.47496
0.747	4.65876
0.748	4.66122
0.749	4.80018
0.75	4.75754
0.751	4.74888
0.752	4.53054
0.753	4.71753
0.754	4.69136
0.755	4.68118
0.756	4.74315
0.757	4.93321
0.758	4.62074
0.759	4.44955
0.76	4.40812
0.761	4.72425
0.762	4.70618
0.763	4.71595
0.764	4.55903
0.765	4.61263
0.766	4.62004
0.767	4.61805
0.768	4.58871
0.769	4.52128
0.77	4.50606
0.771	4.67989
0.772	4.55134
0.773	4.46875
0.774	4.52686
0.775	4.51463
0.776	4.53552
0.777	4.5146
0.778	4.57339
0.779	4.68355
0.78	4.92558
0.781	4.82275
0.782	5.01405
0.783	4.89754
0.784	5.05714
0.785	4.86768
0.786	5.08922
0.787	4.58827
0.788	4.70351
0.789	4.71492
0.79	4.69138
0.791	4.63753
0.792	4.70992
0.793	4.71354
0.794	4.5628
0.795	4.71227
0.796	4.8
0.797	4.70612
0.798	4.64118
0.799	4.88909
0.8	4.74929
0.801	4.83533
0.802	4.67935
0.803	4.80416
0.804	4.76501
0.805	4.78325
0.806	5.0257
0.807	4.98969
0.808	4.89811
0.809	4.71502
0.81	4.82274
0.811	5.16718
0.812	5.02919
0.813	4.9319
0.814	5.08774
0.815	4.91813
0.816	4.86834
0.817	4.79908
0.818	4.90792
0.819	4.73777
0.82	4.83702
0.821	4.77751
0.822	4.71656
0.823	4.92152
0.824	4.91521
0.825	4.84022
0.826	4.69727
0.827	4.73894
0.828	4.63848
0.829	4.59364
0.83	4.69461
0.831	4.80053
0.832	4.55129
0.833	4.62229
0.834	4.5212
0.835	4.87391
0.836	4.68649
0.837	4.52201
0.838	4.69535
0.839	4.49328
0.84	4.52119
0.841	4.76678
0.842	4.90036
0.843	4.82049
0.844	4.90541
0.845	4.63493
0.846	4.68029
0.847	4.65983
0.848	4.85093
0.849	4.53727
0.85	4.42062
0.851	4.51067
0.852	4.60728
0.853	4.44578
0.854	4.56504
0.855	4.79297
0.856	4.61071
0.857	4.84147
0.858	4.73984
0.859	4.45431
0.86	4.63878
0.861	4.65095
0.862	4.6203
0.863	4.5127
0.864	4.43872
0.865	4.41203
0.866	4.58009
0.867	4.49237
0.868	4.3403
0.869	4.40576
0.87	4.41582
0.871	4.26159
0.872	4.32248
0.873	4.40451
0.874	4.55353
0.875	4.54402
0.876	4.44721
0.877	4.27
0.878	4.45588
0.879	4.37293
0.88	4.38282
0.881	4.46209
0.882	4.49434
0.883	4.42032
0.884	4.55343
0.885	4.30057
0.886	4.47202
0.887	4.46732
0.888	4.35296
0.889	4.41236
0.89	4.24705
0.891	4.27384
0.892	4.3539
0.893	4.48941
0.894	4.5212
0.895	4.55652
0.896	4.58656
0.897	4.4979
0.898	4.45585
0.899	4.46012
0.9	4.46707
0.901	4.8751
0.902	4.51291
0.903	4.64602
0.904	4.5346
0.905	4.77951
0.906	4.68554
0.907	4.60874
0.908	4.68455
0.909	4.48064
0.91	4.6099
0.911	4.58152
0.912	4.68619
0.913	4.56166
0.914	4.59967
0.915	4.79142
0.916	4.90279
0.917	4.68078
0.918	4.78939
0.919	4.55167
0.92	4.76503
0.921	4.5778
0.922	4.70186
0.923	4.6199
0.924	4.39235
0.925	4.4241
0.926	4.58708
0.927	4.69261
0.928	4.48625
0.929	4.65898
0.93	4.81298
0.931	4.48034
0.932	4.50531
0.933	4.34482
0.934	4.45201
0.935	4.49873
0.936	4.47603
0.937	4.66224
0.938	4.46448
0.939	4.47451
0.94	4.29204
0.941	4.31119
0.942	4.38922
0.943	4.35192
0.944	4.42595
0.945	4.3411
0.946	4.45322
0.947	4.55235
0.948	4.40646
0.949	4.45762
0.95	4.37969
0.951	4.39923
0.952	4.58728
0.953	4.58496
0.954	4.50541
0.955	4.46636
0.956	4.56894
0.957	4.53544
0.958	4.61019
0.959	4.79181
0.96	4.6665
0.961	4.64921
0.962	4.43968
0.963	4.46801
0.964	4.61693
0.965	4.5578
0.966	4.68942
0.967	4.74103
0.968	4.65724
0.969	4.61527
0.97	4.8755
0.971	4.61183
0.972	4.71313
0.973	4.5958
0.974	4.43737
0.975	4.57951
0.976	4.42157
0.977	4.51919
0.978	4.46704
0.979	4.48529
0.98	4.33014
0.981	4.31442
0.982	4.42562
0.983	4.43741
0.984	4.50855
0.985	4.31821
0.986	4.5748
0.987	4.341
0.988	4.39536
0.989	4.49985
0.99	4.42494
0.991	4.83624
0.992	4.79048
0.993	5.19848
0.994	5.10111
0.995	5.00673
0.996	4.84199
0.997	4.75287
0.998	4.64184
0.999	4.70394
1	4.60737
0.001	1.48412
0.002	1.69771
0.003	1.79616
0.004	1.85953
0.005	1.81033
0.006	1.77167
0.007	1.97705
0.008	1.94042
0.009	1.98114
0.01	2.5181
0.011	2.95226
0.012	2.48829
0.013	2.32121
0.014	2.27692
0.015	2.5335
0.016	2.46437
0.017	2.51249
0.018	2.62748
0.019	2.65963
0.02	2.90846
0.021	3.02794
0.022	2.83033
0.023	2.96298
0.024	2.8417
0.025	3.01215
0.026	3.12043
0.027	3.04723
0.028	3.10768
0.029	2.91147
0.03	3.04833
0.031	2.72752
0.032	2.89165
0.033	2.79241
0.034	2.60694
0.035	2.80179
0.036	2.73538
0.037	2.94883
0.038	2.58802
0.039	2.64606
0.04	2.70384
0.041	2.98877
0.042	2.71984
0.043	2.86839
0.044	2.93772
0.045	2.94177
0.046	2.93236
0.047	2.73587
0.048	2.90245
0.049	2.84385
0.05	2.98985
0.051	2.75933
0.052	2.9728
0.053	2.82702
0.054	3.05767
0.055	3.06613
0.056	3.40904
0.057	3.01446
0.058	3.1324
0.059	3.08938
0.06	3.08271
0.061	2.92013
0.062	2.96297
0.063	3.06793
0.064	3.49022
0.065	3.10339
0.066	3.2699
0.067	3.28054
0.068	2.92166
0.069	3.02462
0.07	3.28204
0.071	3.17689
0.072	3.10101
0.073	3.04748
0.074	3.22631
0.075	3.11714
0.076	2.87006
0.077	2.88475
0.078	2.83545
0.079	2.91811
0.08	2.96162
0.081	2.86416
0.082	2.96021
0.083	3.12674
0.084	2.97163
0.085	3.2587
0.086	3.01389
0.087	3.1495
0.088	3.06354
0.089	2.99178
0.09	3.01901
0.091	3.00274
0.092	3.28644
0.093	3.52027
0.094	3.4104
0.095	3.08836
0.096	3.28267
0.097	3.14729
0.098	3.24997
0.099	3.3567
0.1	3.18513
0.101	3.42072
0.102	3.5117
0.103	3.33686
0.104	3.53572
0.105	3.39647
0.106	3.38118
0.107	3.40476
0.108	3.45604
0.109	3.33231
0.11	3.51128
0.111	3.34737
0.112	3.27035
0.113	3.33815
0.114	3.22268
0.115	3.17176
0.116	3.4313
0.117	3.26515
0.118	3.46066
0.119	3.54321
0.12	3.56764
0.121	3.46183
0.122	3.42786
0.123	3.14578
0.124	3.16004
0.125	3.4029
0.126	3.3558
0.127	3.45694
0.128	3.30411
0.129	3.01546
0.13	3.21684
0.131	3.19962
0.132	3.08322
0.133	3.3423
0.134	3.09119
0.135	3.38638
0.136	3.27141
0.137	3.14284
0.138	3.54397
0.139	3.13547
0.14	3.28741
0.141	3.30694
0.142	3.29607
0.143	3.25046
0.144	3.18772
0.145	3.30666
0.146	3.19295
0.147	3.04313
0.148	3.30844
0.149	3.40228
0.15	3.10391
0.151	3.25468
0.152	3.49673
0.153	3.4557
0.154	3.35473
0.155	3.52183
0.156	3.40198
0.157	3.30408
0.158	3.14196
0.159	3.55504
0.16	3.48521
0.161	3.2808
0.162	3.38488
0.163	3.39802
0.164	3.46364
0.165	3.26433
0.166	3.26397
0.167	3.20801
0.168	3.31904
0.169	3.33627
0.17	3.42991
0.171	3.24825
0.172	3.05662
0.173	3.31703
0.174	3.37425
0.175	3.46024
0.176	3.33391
0.177	3.46507
0.178	3.57884
0.179	3.59055
0.18	3.45791
0.181	3.46632
0.182	3.36405
0.183	3.49364
0.184	3.61349
0.185	3.63376
0.186	3.72147
0.187	3.58381
0.188	3.54095
0.189	3.5188
0.19	3.4234
0.191	3.62969
0.192	3.52285
0.193	3.48507
0.194	3.6263
0.195	3.67091
0.196	3.52832
0.197	3.64737
0.198	3.65753
0.199	3.67543
0.2	3.49339
0.201	3.65218
0.202	3.65761
0.203	3.46748
0.204	3.4891
0.205	3.68672
0.206	3.60704
0.207	3.49362
0.208	3.69969
0.209	3.47141
0.21	3.60079
0.211	3.68317
0.212	3.62379
0.213	3.26497
0.214	3.43318
0.215	3.28588
0.216	3.52433
0.217	3.27034
0.218	3.5323
0.219	3.4371
0.22	3.26474
0.221	3.3594
0.222	3.39357
0.223	3.51925
0.224	3.67255
0.225	3.30342
0.226	3.47871
0.227	3.31454
0.228	3.20669
0.229	3.43984
0.23	3.39179
0.231	3.12372
0.232	3.22035
0.233	3.38342
0.234	3.24032
0.235	3.30854
0.236	3.3786
0.237	3.54511
0.238	3.51419
0.239	3.39023
0.24	3.37609
0.241	3.30718
0.242	3.4742
0.243	3.34702
0.244	3.35012
0.245	3.26265
0.246	3.36117
0.247	3.33578
0.248	3.37466
0.249	3.2673
0.25	3.18831
0.251	3.31807
0.252	3.08347
0.253	3.33811
0.254	3.28667
0.255	3.25421
0.256	3.31779
0.257	3.4807
0.258	3.35865
0.259	3.22921
0.26	3.35783
0.261	3.36946
0.262	3.24451
0.263	3.43918
0.264	3.48629
0.265	3.45982
0.266	3.32275
0.267	3.42511
0.268	3.20477
0.269	3.18853
0.27	3.07578
0.271	3.23854
0.272	3.10939
0.273	3.39851
0.274	3.13595
0.275	3.29842
0.276	3.26748
0.277	3.1054
0.278	3.1058
0.279	3.21239
0.28	3.07717
0.281	3.10259
0.282	3.17094
0.283	3.172
0.284	3.12811
0.285	3.41434
0.286	3.21122
0.287	3.23517
0.288	3.36074
0.289	3.19891
0.29	3.31618
0.291	3.16085
0.292	3.26213
0.293	3.3536
0.294	3.4007
0.295	3.20897
0.296	3.16834
0.297	3.29253
0.298	3.17043
0.299	3.22283
0.3	3.44356
0.301	3.33385
0.302	3.25599
0.303	3.26723
0.304	3.11018
0.305	3.3791
0.306	3.27519
0.307	3.38385
0.308	3.17248
0.309	3.37984
0.31	3.34619
0.311	3.40232
0.312	3.36392
0.313	3.33423
0.314	3.47427
0.315	3.46269
0.316	3.44254
0.317	3.51677
0.318	3.34372
0.319	3.32045
0.32	3.30188
0.321	3.31157
0.322	3.26881
0.323	3.25617
0.324	3.36583
0.325	3.12679
0.326	3.29404
0.327	3.18206
0.328	3.39
0.329	3.38641
0.33	3.57941
0.331	3.21189
0.332	3.27957
0.333	3.38375
0.334	3.22773
0.335	3.47351
0.336	3.21787
0.337	3.44584
0.338	3.27276
0.339	3.33936
0.34	3.33121
0.341	3.34167
0.342	3.31432
0.343	3.40575
0.344	3.555
0.345	3.33542
0.346	3.36925
0.347	3.33257
0.348	3.22985
0.349	2.85103
0.35	3.21708
0.351	3.16517
0.352	3.22204
0.353	3.2575
0.354	3.13715
0.355	3.2614
0.356	3.21566
0.357	3.12731
0.358	3.20961
0.359	3.09107
0.36	3.25672
0.361	3.15568
0.362	3.39543
0.363	3.07236
0.364	3.00704
0.365	3.08244
0.366	3.03563
0.367	3.18631
0.368	3.23161
0.369	3.14059
0.37	3.2223
0.371	3.03202
0.372	3.13965
0.373	3.30724
0.374	3.16076
0.375	3.19542
0.376	3.19765
0.377	3.34085
0.378	3.41138
0.379	3.24705
0.38	3.14428
0.381	3.12283
0.382	3.16022
0.383	3.23421
0.384	3.22247
0.385	3.26503
0.386	3.19883
0.387	3.29702
0.388	3.29922
0.389	3.27698
0.39	3.39869
0.391	3.40382
0.392	3.36972
0.393	3.39204
0.394	3.40292
0.395	3.27847
0.396	3.28328
0.397	3.38128
0.398	3.39786
0.399	3.44548
0.4	3.26518
0.401	3.32868
0.402	3.24291
0.403	3.40725
0.404	3.40959
0.405	3.31748
0.406	3.23412
0.407	3.61169
0.408	3.39393
0.409	3.32194
0.41	3.36722
0.411	3.3612
0.412	3.27443
0.413	3.31817
0.414	3.30238
0.415	3.35153
0.416	3.5332
0.417	3.28559
0.418	3.43094
0.419	3.36202
0.42	3.20352
0.421	3.41324
0.422	3.37112
0.423	3.41324
0.424	3.42267
0.425	3.3132
0.426	3.29532
0.427	3.597
0.428	3.25093
0.429	3.52203
0.43	3.25224
0.431	3.3095
0.432	3.27735
0.433	3.54662
0.434	3.49701
0.435	3.43191
0.436	3.29081
0.437	3.25984
0.438	3.46652
0.439	3.49055
0.44	3.33643
0.441	3.43451
0.442	3.40403
0.443	3.59071
0.444	3.4549
0.445	3.46697
0.446	3.36783
0.447	3.49662
0.448	3.54414
0.449	3.63643
0.45	3.56141
0.451	3.24346
0.452	3.25768
0.453	3.59699
0.454	3.27669
0.455	3.06885
0.456	3.26867
0.457	3.21467
0.458	3.32571
0.459	3.10156
0.46	3.29538
0.461	3.46468
0.462	3.39244
0.463	3.34114
0.464	3.29932
0.465	3.38687
0.466	3.43658
0.467	3.3298
0.468	3.57321
0.469	3.61813
0.47	3.49895
0.471	3.38462
0.472	3.68431
0.473	3.46522
0.474	3.69791
0.475	3.66501
0.476	3.37719
0.477	3.48312
0.478	3.57823
0.479	3.54588
0.48	3.57422
0.481	3.58716
0.482	3.59644
0.483	3.46098
0.484	3.46119
0.485	3.62675
0.486	3.69642
0.487	3.30518
0.488	3.624
0.489	3.59227
0.49	3.89488
0.491	3.54238
0.492	3.69055
0.493	3.6519
0.494	3.64352
0.495	3.70616
0.496	3.73968
0.497	3.7008
0.498	3.65223
0.499	3.64084
0.5	3.19548
0.501	3.44116
0.502	3.3359
0.503	3.62672
0.504	3.38542
0.505	3.64175
0.506	3.52102
0.507	3.85113
0.508	3.49197
0.509	3.78901
0.51	3.66536
0.511	3.65364
0.512	3.67376
0.513	3.66518
0.514	3.55427
0.515	3.69784
0.516	3.44984
0.517	3.58937
0.518	3.57927
0.519	3.58262
0.52	3.5102
0.521	3.53366
0.522	3.42912
0.523	3.39735
0.524	3.42921
0.525	3.55231
0.526	3.60092
0.527	3.44689
0.528	3.68522
0.529	3.72203
0.53	3.50331
0.531	3.65808
0.532	3.77706
0.533	3.80644
0.534	3.61739
0.535	3.79933
0.536	3.70494
0.537	3.493
0.538	3.7559
0.539	3.94912
0.54	3.69784
0.541	3.79209
0.542	3.73126
0.543	3.8226
0.544	3.42072
0.545	3.4831
0.546	3.7866
0.547	3.54094
0.548	3.64646
0.549	3.62038
0.55	3.66061
0.551	3.65444
0.552	3.60931
0.553	3.77359
0.554	3.60289
0.555	3.76392
0.556	3.81483
0.557	3.64363
0.558	3.6306
0.559	3.73622
0.56	3.83588
0.561	3.76638
0.562	3.88879
0.563	3.79799
0.564	3.47394
0.565	3.77499
0.566	3.50396
0.567	3.52232
0.568	3.62524
0.569	3.61098
0.57	3.73914
0.571	3.58517
0.572	3.69314
0.573	3.62944
0.574	3.52575
0.575	3.47813
0.576	3.41249
0.577	3.83963
0.578	3.62561
0.579	3.57881
0.58	3.49504
0.581	3.81768
0.582	3.61643
0.583	3.45914
0.584	3.73021
0.585	3.72657
0.586	3.60703
0.587	3.62949
0.588	3.41311
0.589	3.81662
0.59	3.51512
0.591	3.54759
0.592	3.62231
0.593	3.6212
0.594	3.53254
0.595	3.65387
0.596	3.45402
0.597	3.68205
0.598	3.47829
0.599	3.62462
0.6	3.47121
0.601	3.62844
0.602	3.45263
0.603	3.5235
0.604	3.34119
0.605	3.4053
0.606	3.446
0.607	3.48869
0.608	3.64679
0.609	3.74628
0.61	3.54093
0.611	3.39948
0.612	3.60101
0.613	3.65655
0.614	3.66503
0.615	3.63938
0.616	3.51267
0.617	3.52521
0.618	3.58936
0.619	3.66377
0.62	3.58679
0.621	3.51706
0.622	3.61217
0.623	3.67697
0.624	3.66269
0.625	3.64854
0.626	3.61918
0.627	3.42606
0.628	3.49609
0.629	3.48294
0.63	3.44608
0.631	3.4418
0.632	3.43273
0.633	3.49761
0.634	3.40706
0.635	3.36944
0.636	3.32393
0.637	3.26186
0.638	3.26901
0.639	3.40668
0.64	3.4414
0.641	3.5672
0.642	3.47189
0.643	3.445
0.644	3.58718
0.645	3.5316
0.646	3.6793
0.647	3.53772
0.648	3.44946
0.649	3.72923
0.65	3.71231
0.651	3.59526
0.652	3.3938
0.653	3.59103
0.654	3.65757
0.655	3.60845
0.656	3.34176
0.657	3.26296
0.658	3.28496
0.659	3.5029
0.66	3.60221
0.661	3.47231
0.662	3.43374
0.663	3.34921
0.664	3.3902
0.665	3.50123
0.666	3.22284
0.667	3.4268
0.668	3.61975
0.669	3.53546
0.67	3.37495
0.671	3.44284
0.672	3.55326
0.673	3.41536
0.674	3.49533
0.675	3.6631
0.676	3.36957
0.677	3.34981
0.678	3.37873
0.679	3.45564
0.68	3.55171
0.681	3.4036
0.682	3.34402
0.683	3.49564
0.684	3.37667
0.685	3.41066
0.686	3.30292
0.687	3.35324
0.688	3.23237
0.689	3.44089
0.69	3.35855
0.691	3.57734
0.692	3.36504
0.693	3.42196
0.694	3.54052
0.695	3.20861
0.696	3.24818
0.697	3.20835
0.698	3.19201
0.699	3.24572
0.7	3.26419
0.701	3.10885
0.702	3.28732
0.703	3.37827
0.704	3.1586
0.705	3.33071
0.706	3.28602
0.707	3.29596
0.708	3.16098
0.709	3.39461
0.71	3.4138
0.711	3.25143
0.712	3.17095
0.713	3.26517
0.714	3.18268
0.715	3.24546
0.716	3.20949
0.717	3.37696
0.718	3.23011
0.719	3.241
0.72	3.22085
0.721	3.17947
0.722	3.15232
0.723	3.23944
0.724	3.1229
0.725	3.23768
0.726	3.2947
0.727	3.38255
0.728	3.32526
0.729	3.47896
0.73	3.58494
0.731	3.45296
0.732	3.32263
0.733	3.25132
0.734	3.46287
0.735	3.36646
0.736	3.49376
0.737	3.44966
0.738	3.26312
0.739	3.43255
0.74	3.6314
0.741	3.4724
0.742	3.68272
0.743	3.53758
0.744	3.57897
0.745	3.39399
0.746	3.31721
0.747	3.25108
0.748	3.49616
0.749	3.63876
0.75	3.47153
0.751	3.74236
0.752	3.63246
0.753	3.66798
0.754	3.52156
0.755	3.23654
0.756	3.62947
0.757	3.70033
0.758	3.53225
0.759	3.62109
0.76	3.43662
0.761	3.35018
0.762	3.51563
0.763	3.71902
0.764	3.73697
0.765	3.54241
0.766	3.68696
0.767	3.66614
0.768	3.52629
0.769	3.46243
0.77	3.49348
0.771	3.80145
0.772	3.62886
0.773	3.64936
0.774	3.55384
0.775	3.65818
0.776	3.65241
0.777	3.434
0.778	3.61733
0.779	3.56753
0.78	3.61253
0.781	3.58721
0.782	3.79975
0.783	3.68471
0.784	3.75729
0.785	3.5892
0.786	3.59204
0.787	3.71887
0.788	3.4497
0.789	3.52657
0.79	3.55016
0.791	3.67342
0.792	3.5279
0.793	3.58136
0.794	3.49293
0.795	3.61431
0.796	3.75523
0.797	3.91332
0.798	3.65428
0.799	3.84993
0.8	3.6575
0.801	3.51049
0.802	3.65458
0.803	3.57047
0.804	3.82506
0.805	3.94523
0.806	3.98859
0.807	3.87749
0.808	3.95247
0.809	3.96734
0.81	3.92607
0.811	3.99353
0.812	4.16584
0.813	4.026
0.814	4.15443
0.815	3.83879
0.816	3.7425
0.817	3.7268
0.818	3.65931
0.819	3.58647
0.82	3.75248
0.821	3.85007
0.822	3.67126
0.823	3.65559
0.824	3.75068
0.825	3.78723
0.826	3.83448
0.827	3.59943
0.828	3.32117
0.829	3.52962
0.83	3.88374
0.831	3.80101
0.832	3.78467
0.833	3.83858
0.834	3.64203
0.835	3.49466
0.836	3.66088
0.837	3.64013
0.838	3.62582
0.839	3.43304
0.84	3.38135
0.841	3.45181
0.842	3.66383
0.843	3.76086
0.844	3.48242
0.845	3.56228
0.846	3.67439
0.847	3.47311
0.848	3.8554
0.849	3.421
0.85	3.58072
0.851	3.57297
0.852	3.51809
0.853	3.58178
0.854	3.39066
0.855	3.43889
0.856	3.67113
0.857	3.46518
0.858	3.50148
0.859	3.37076
0.86	3.52678
0.861	3.43766
0.862	3.60778
0.863	3.41817
0.864	3.5091
0.865	3.57214
0.866	3.56284
0.867	3.62237
0.868	3.67896
0.869	3.61341
0.87	3.7381
0.871	3.6232
0.872	3.69008
0.873	3.54952
0.874	3.78246
0.875	3.45488
0.876	3.68696
0.877	3.46405
0.878	3.61351
0.879	3.54759
0.88	3.60097
0.881	3.53704
0.882	3.60052
0.883	3.57328
0.884	3.58366
0.885	3.47345
0.886	3.39375
0.887	3.40466
0.888	3.57697
0.889	3.69977
0.89	3.47496
0.891	3.49307
0.892	3.69244
0.893	3.49336
0.894	3.48813
0.895	3.39989
0.896	3.37166
0.897	3.29743
0.898	3.434
0.899	3.62311
0.9	3.65683
0.901	3.58308
0.902	3.39047
0.903	3.47555
0.904	3.42957
0.905	3.4757
0.906	3.44071
0.907	3.59022
0.908	3.52194
0.909	3.44041
0.91	3.50989
0.911	3.45774
0.912	3.6447
0.913	3.46267
0.914	3.32609
0.915	3.42902
0.916	3.54511
0.917	3.54515
0.918	3.5431
0.919	3.55217
0.92	3.63265
0.921	3.4186
0.922	3.56187
0.923	3.48966
0.924	3.47992
0.925	3.41277
0.926	3.61273
0.927	3.55401
0.928	3.63177
0.929	3.62741
0.93	3.42065
0.931	3.35748
0.932	3.32723
0.933	3.27351
0.934	3.46038
0.935	3.57824
0.936	3.45819
0.937	3.41149
0.938	3.4257
0.939	3.49351
0.94	3.67266
0.941	3.46765
0.942	3.63743
0.943	3.58334
0.944	3.53774
0.945	3.40498
0.946	3.56137
0.947	3.52568
0.948	3.53171
0.949	3.3326
0.95	3.55974
0.951	3.52868
0.952	3.60004
0.953	3.45127
0.954	3.77193
0.955	3.81895
0.956	3.69385
0.957	3.71893
0.958	3.89851
0.959	3.72653
0.96	3.74208
0.961	3.8506
0.962	3.78099
0.963	3.64985
0.964	3.7438
0.965	3.70784
0.966	3.56232
0.967	3.69977
0.968	3.63671
0.969	3.7522
0.97	3.69907
0.971	3.66983
0.972	3.67417
0.973	3.84494
0.974	3.85399
0.975	3.61509
0.976	3.70694
0.977	3.80432
0.978	3.78199
0.979	3.74076
0.98	3.84683
0.981	3.74087
0.982	3.8057
0.983	3.68846
0.984	3.79158
0.985	3.93548
0.986	3.84342
0.987	3.8599
0.988	3.8639
0.989	3.79824
0.99	3.69108
0.991	3.45431
0.992	3.52528
0.993	3.48524
0.994	3.49529
0.995	3.75881
0.996	3.37016
0.997	3.64568
0.998	3.70751
0.999	3.48005
[truncated: 1 more rows]

[truncated: 15 more sheets: Fig. 3c, Fig. 3d, Fig. 4a, Fig. 4b, Fig. 4c, Fig. 4d, Fig. 5e, Fig. 5f, Fig. 6b, Fig. 6c, Fig. 6d, Fig. 6e, Fig. 6f, Fig. 6g, Fig. S1]
