# Supplementary material for: Perforin-2 clockwise hand-over-hand pre-pore to pore transition mechanism
Source: Nat Commun. 2022 Aug 26;13:5039. doi: 10.1038/s41467-022-32757-4 (PMC9418332; doi:10.1038/s41467-022-32757-4)
Supplement: Supplementary file 7 — Source Data [file 41467_2022_32757_MOESM7_ESM.zip › Source Data/MD Raw data/pH4-CW-potential.dx]

# PME potential (kT/e, T=300K)
object 1 class gridpositions counts 128 160 168
origin -63.1024 -72.9251 -82.6732
delta 0.993738 0 0
delta -0 0.917297 0
delta -0 -0 0.990098
object 2 class gridconnections counts 128 160 168
object 3 class array type double rank 0 items 3440640 data follows
-1.30201 -1.38066 -1.49126
-1.62361 -1.77272 -1.93395
-2.10056 -2.2651 -2.42213
-2.56967 -2.70866 -2.84074
-2.9652 -3.07638 -3.16366
-3.21552 -3.22561 -3.19691
-3.1408 -3.07171 -3.00079
-2.93277 -2.8671 -2.80135
-2.7335 -2.66101 -2.57774
-2.47156 -2.32635 -2.12925
-1.87996 -1.59606 -1.31062
-1.06336 -0.889909 -0.812479
-0.833941 -0.936642 -1.0872
-1.24649 -1.38179 -1.47694
-1.53603 -1.57746 -1.62014
-1.6693 -1.71092 -1.71831
-1.66691 -1.54896 -1.38054
-1.19785 -1.04424 -0.953439
-0.936795 -0.980733 -1.05533
-1.12783 -1.17235 -1.17199
-1.11661 -1.00288 -0.838896
-0.649173 -0.473863 -0.359202
-0.342668 -0.43998 -0.640177
-0.910217 -1.20565 -1.48188
-1.70265 -1.84583 -1.90763
-1.90398 -1.86569 -1.82653
-1.80998 -1.82369 -1.86555
-1.93422 -2.03293 -2.16206
-2.308 -2.4404 -2.52291
-2.53152 -2.46825 -2.36079
-2.24831 -2.16274 -2.11707
-2.10625 -2.11703 -2.13837
-2.16608 -2.20068 -2.24288
-2.29124 -2.34422 -2.4036
-2.4751 -2.56499 -2.67644
-2.8092 -2.96192 -3.13235
-3.31395 -3.49243 -3.64808
-3.76384 -3.83265 -3.85775
-3.84673 -3.80585 -3.73953
-3.65275 -3.55067 -3.43393
-3.29459 -3.11864 -2.89606
-2.63211 -2.35141 -2.09074
-1.88347 -1.74511 -1.6689
-1.6339 -1.6188 -1.61182
-1.6118 -1.62315 -1.6505
-1.69641 -1.76113 -1.84201
-1.93167 -2.01632 -2.0775
-2.09867 -2.07445 -2.0162
-1.94862 -1.89782 -1.87805
-1.88567 -1.90374 -1.91344
-1.90469 -1.88044 -1.85422
-1.84409 -1.86667 -1.93221
-2.04007 -2.17428 -2.30273
-2.38412 -2.38251 -2.2825
-2.09668 -1.86157 -1.6253
-1.43263 -1.31261 -1.27277
-1.18783 -1.23519 -1.33651
-1.48077 -1.66033 -1.86608
-2.08498 -2.30246 -2.50706
-2.69363 -2.86307 -3.01886
-3.16194 -3.28671 -3.38111
-3.43199 -3.4327 -3.3876
-3.31037 -3.21745 -3.12144
-3.02842 -2.93996 -2.8565
-2.77878 -2.7056 -2.62983
-2.53623 -2.40475 -2.21962
-1.97991 -1.70453 -1.42826
-1.19127 -1.02804 -0.959052
-0.986072 -1.09129 -1.24166
-1.3984 -1.52898 -1.61733
-1.66703 -1.69529 -1.71961
-1.74487 -1.75894 -1.73943
-1.66718 -1.53895 -1.37273
-1.20371 -1.07194 -1.00677
-1.01513 -1.08005 -1.17043
-1.25514 -1.31202 -1.32783
-1.2937 -1.20373 -1.06013
-0.880711 -0.701113 -0.567538
-0.522093 -0.587902 -0.761195
-1.01324 -1.29973 -1.57276
-1.79132 -1.92948 -1.98167
-1.96374 -1.90714 -1.84669
-1.80784 -1.80118 -1.82694
-1.88372 -1.97202 -2.0893
-2.22221 -2.34519 -2.42937
-2.45705 -2.43191 -2.37758
-2.32501 -2.29706 -2.30019
-2.32664 -2.3629 -2.39743
-2.42366 -2.43916 -2.44397
-2.44055 -2.43506 -2.4377
-2.46001 -2.51063 -2.59346
-2.70982 -2.86162 -3.0499
-3.26857 -3.49927 -3.71439
-3.88779 -4.00522 -4.06625
-4.07757 -4.04551 -3.9743
-3.86933 -3.73885 -3.59013
-3.42333 -3.2304 -3.00246
-2.74142 -2.46682 -2.21136
-2.00664 -1.8682 -1.79031
-1.75342 -1.7378 -1.73318
-1.73926 -1.75992 -1.79722
-1.84932 -1.91158 -1.97822
-2.04224 -2.09397 -2.1212
-2.11312 -2.06747 -1.99535
-1.91889 -1.8614 -1.83615
-1.84078 -1.86061 -1.87793
-1.88129 -1.87023 -1.85483
-1.85213 -1.8815 -1.9589
-2.0892 -2.25827 -2.43037
-2.55601 -2.58947 -2.5071
-2.3164 -2.05244 -1.76572
-1.50732 -1.31597 -1.21007
-1.04726 -1.07626 -1.18018
-1.34579 -1.5622 -1.8161
-2.0891 -2.36059 -2.61386
-2.84066 -3.04113 -3.21932
-3.37669 -3.50728 -3.59827
-3.63646 -3.6167 -3.54619
-3.44154 -3.32137 -3.19978
-3.08456 -2.97963 -2.88789
-2.81121 -2.74724 -2.68555
-2.60686 -2.488 -2.31226
-2.07986 -1.81175 -1.54379
-1.31527 -1.1584 -1.09188
-1.11761 -1.21974 -1.36743
-1.5226 -1.65129 -1.73419
-1.77126 -1.7772 -1.76971
-1.75737 -1.73456 -1.68606
-1.59803 -1.46889 -1.31474
-1.16665 -1.06023 -1.02112
-1.05362 -1.1394 -1.24762
-1.34929 -1.42567 -1.46686
-1.46549 -1.41418 -1.31033
-1.16433 -1.00399 -0.870061
-0.803996 -0.833661 -0.963706
-1.17416 -1.42668 -1.67513
-1.87724 -2.00465 -2.04954
-2.02554 -1.96148 -1.8898
-1.83522 -1.80991 -1.81672
-1.85552 -1.92611 -2.02525
-2.14183 -2.25637 -2.34765
-2.40311 -2.42601 -2.43341
-2.44593 -2.47647 -2.52538
-2.58363 -2.63916 -2.68126
-2.70174 -2.69548 -2.66215
-2.60845 -2.54863 -2.50135
-2.48356 -2.50522 -2.56911
-2.67579 -2.82816 -3.02944
-3.27495 -3.54522 -3.80838
-4.03207 -4.1958 -4.29444
-4.33174 -4.31185 -4.2371
-4.11233 -3.94874 -3.76084
-3.55824 -3.34039 -3.10081
-2.83864 -2.56814 -2.31725
-2.11487 -1.97581 -1.89487
-1.85378 -1.83456 -1.82896
-1.83844 -1.86736 -1.9161
-1.97868 -2.04521 -2.10588
-2.153 -2.17995 -2.17965
-2.14613 -2.07968 -1.99115
-1.90064 -1.82987 -1.79268
-1.78979 -1.81054 -1.8397
-1.86517 -1.88265 -1.89702
-1.92139 -1.97441 -2.07453
-2.2299 -2.42739 -2.62817
-2.77652 -2.81989 -2.7298
-2.51193 -2.20252 -1.85592
-1.52976 -1.27151 -1.10885
-0.87437 -0.899039 -1.01762
-1.21369 -1.47282 -1.77807
-2.10677 -2.43336 -2.73639
-3.00416 -3.23505 -3.43254
-3.59785 -3.72488 -3.8014
-3.81628 -3.76787 -3.66716
-3.53351 -3.38675 -3.2417
-3.10783 -2.9918 -2.89888
-2.83099 -2.78269 -2.73854
-2.6747 -2.56586 -2.39605
-2.16795 -1.90467 -1.64237
-1.41843 -1.2623 -1.19124
-1.20857 -1.30221 -1.44514
-1.60035 -1.73102 -1.81186
-1.83635 -1.81534 -1.76788
-1.70943 -1.64453 -1.56737
-1.46918 -1.3477 -1.21409
-1.0931 -1.01519 -1.00308
-1.05993 -1.16744 -1.29584
-1.41814 -1.5184 -1.58951
-1.62614 -1.62091 -1.56798
-1.47054 -1.34643 -1.22685
-1.14826 -1.1407 -1.21745
-1.37004 -1.57008 -1.77721
-1.95085 -2.06184 -2.10031
-2.07652 -2.0145 -1.94159
-1.8792 -1.83926 -1.82663
-1.84337 -1.89061 -1.96679
-2.0647 -2.17128 -2.27194
-2.35754 -2.42916 -2.49616
-2.56868 -2.65037 -2.73689
-2.81963 -2.88952 -2.9377
-2.9549 -2.93336 -2.87184
-2.78034 -2.67992 -2.59652
-2.55162 -2.55581 -2.60982
-2.71177 -2.86362 -3.06972
-3.32778 -3.62017 -3.9147
-4.17596 -4.37861 -4.51247
-4.57706 -4.57297 -4.49944
-4.3597 -4.16666 -3.94095
-3.70101 -3.45408 -3.19709
-2.92755 -2.65507 -2.4028
-2.19646 -2.04993 -1.95881
-1.90681 -1.87845 -1.86806
-1.8792 -1.91718 -1.98118
-2.06151 -2.14296 -2.21099
-2.25582 -2.27202 -2.25579
-2.20452 -2.12018 -2.01332
-1.90287 -1.81049 -1.7527
-1.73566 -1.7549 -1.79931
-1.85675 -1.9186 -1.98269
-2.05506 -2.14961 -2.2831
-2.46384 -2.67857 -2.88675
-3.02974 -3.05258 -2.92624
-2.65816 -2.28814 -1.87542
-1.48369 -1.16735 -0.960821
-0.685978 -0.717446 -0.858666
-1.08992 -1.39353 -1.74956
-2.13204 -2.5114 -2.86184
-3.16802 -3.42597 -3.63796
-3.80475 -3.92067 -3.9753
-3.96119 -3.88138 -3.75075
-3.59033 -3.41979 -3.2539
-3.10389 -2.97983 -2.88968
-2.83484 -2.80561 -2.78048
-2.73075 -2.62966 -2.46294
-2.23627 -1.97479 -1.71445
-1.49052 -1.32993 -1.24907
-1.25341 -1.33542 -1.47248
-1.6289 -1.76433 -1.84622
-1.86007 -1.81216 -1.72329
-1.61718 -1.51012 -1.40672
-1.30304 -1.19509 -1.08778
-0.998729 -0.95321 -0.971407
-1.05591 -1.18882 -1.34115
-1.48711 -1.61252 -1.71271
-1.78514 -1.82437 -1.82337
-1.77925 -1.69919 -1.60269
-1.51843 -1.47632 -1.49731
-1.58486 -1.7221 -1.87665
-2.01182 -2.0995 -2.12881
-2.10682 -2.05214 -1.98555
-1.92315 -1.87453 -1.84513
-1.83919 -1.86061 -1.91133
-1.98909 -2.08673 -2.1946
-2.30522 -2.41657 -2.53081
-2.64921 -2.76831 -2.8811
-2.98079 -3.06211 -3.11852
-3.13981 -3.11529 -3.04187
-2.931 -2.80841 -2.70546
-2.64717 -2.64456 -2.69616
-2.7969 -2.9465 -3.14958
-3.40676 -3.70453 -4.01344
-4.29773 -4.5288 -4.69195
-4.78241 -4.7971 -4.7319
-4.58738 -4.37613 -4.12211
-3.85022 -3.57456 -3.29611
-3.01229 -2.7294 -2.46634
-2.24588 -2.08134 -1.97022
-1.89949 -1.85712 -1.84014
-1.85387 -1.90417 -1.98908
-2.09563 -2.20351 -2.29291
-2.35052 -2.37023 -2.34988
-2.28912 -2.19123 -2.06659
-1.93339 -1.81408 -1.72924
-1.69224 -1.70665 -1.76699
-1.86187 -1.9782 -2.10561
-2.24071 -2.38915 -2.56201
-2.76465 -2.98272 -3.17581
-3.2864 -3.26184 -3.07664
-2.74284 -2.30532 -1.82828
-1.38001 -1.01909 -0.783574
-0.521488 -0.565514 -0.730189
-0.99353 -1.33551 -1.73406
-2.16084 -2.58321 -2.97186
-3.30826 -3.58631 -3.80712
-3.97107 -4.0731 -4.10515
-4.06382 -3.95669 -3.80155
-3.6196 -3.42909 -3.24433
-3.07881 -2.94684 -2.85973
-2.81848 -2.8088 -2.80267
-2.76641 -2.67178 -2.50625
-2.27833 -2.01509 -1.75261
-1.52485 -1.35714 -1.26552
-1.25733 -1.32883 -1.46113
-1.61952 -1.76039 -1.84444
-1.84978 -1.77841 -1.65269
-1.50412 -1.36006 -1.23488
-1.12926 -1.03762 -0.959148
-0.904977 -0.895595 -0.948766
-1.06629 -1.23007 -1.41093
-1.58295 -1.73247 -1.85691
-1.95735 -2.03222 -2.07558
-2.08027 -2.04367 -1.97333
-1.88898 -1.81858 -1.78856
-1.81255 -1.88439 -1.98006
-2.06822 -2.12371 -2.1365
-2.11191 -2.06392 -2.00672
-1.94992 -1.89883 -1.85761
-1.83189 -1.82877 -1.85464
-1.91228 -1.99925 -2.10897
-2.23418 -2.36989 -2.51281
-2.65821 -2.79848 -2.92591
-3.03628 -3.12796 -3.19636
-3.23019 -3.21549 -3.14634
-3.03391 -2.90639 -2.7988
-2.73884 -2.73803 -2.79303
-2.89556 -3.04251 -3.23804
-3.48567 -3.77689 -4.08679
-4.38117 -4.62979 -4.81464
-4.92772 -4.96322 -4.914
-4.77719 -4.56267 -4.29422
-3.99988 -3.69887 -3.39665
-3.09225 -2.79042 -2.50694
-2.2623 -2.07014 -1.93114
-1.83681 -1.7791 -1.75737
-1.77764 -1.84542 -1.95736
-2.09745 -2.2406 -2.36137
-2.44199 -2.47454 -2.45786
-2.39403 -2.28809 -2.15032
-1.99778 -1.85308 -1.74052
-1.68097 -1.68691 -1.7596
-1.88954 -2.05998 -2.25258
-2.45371 -2.65877 -2.87033
-3.08827 -3.29651 -3.45655
-3.51564 -3.4274 -3.17299
-2.77074 -2.27104 -1.74212
-1.25447 -0.867408 -0.618957
-0.429657 -0.486068 -0.667128
-0.950458 -1.31523 -1.73838
-2.19034 -2.63675 -3.04637
-3.39899 -3.68731 -3.91164
-4.07181 -4.16295 -4.17879
-4.11922 -3.99506 -3.82529
-3.6297 -3.42414 -3.22237
-3.0407 -2.89846 -2.81105
-2.77977 -2.7864 -2.79685
-2.7724 -2.68285 -2.51667
-2.28471 -2.01617 -1.74833
-1.51532 -1.34206 -1.24427
-1.22988 -1.29686 -1.42816
-1.58935 -1.73449 -1.81964
-1.81784 -1.72815 -1.57424
-1.39347 -1.2218 -1.0814
-0.97697 -0.902196 -0.852153
-0.832946 -0.861013 -0.951718
-1.10571 -1.30412 -1.51667
-1.71607 -1.88797 -2.03114
-2.1507 -2.25015 -2.32653
-2.3705 -2.37163 -2.3269
-2.24729 -2.15739 -2.08635
-2.05459 -2.06406 -2.0982
-2.13183 -2.14461 -2.12956
-2.09241 -2.04427 -1.99371
-1.94372 -1.89406 -1.84608
-1.80565 -1.78273 -1.78791
-1.82818 -1.90416 -2.01048
-2.13922 -2.28316 -2.43599
-2.59029 -2.73724 -2.87001
-2.98687 -3.08882 -3.17228
-3.22452 -3.22836 -3.17464
-3.07313 -2.95295 -2.85132
-2.79796 -2.80483 -2.86726
-2.97417 -3.11967 -3.30701
-3.54193 -3.8207 -4.12334
-4.41851 -4.67593 -4.87593
-5.00868 -5.06663 -5.04015
-4.92233 -4.71832 -4.4486
-4.14125 -3.8189 -3.49175
-3.16209 -2.83505 -2.52461
-2.24983 -2.0255 -1.85627
-1.73872 -1.6687 -1.64707
-1.67948 -1.77017 -1.91392
-2.09172 -2.27382 -2.42921
-2.53551 -2.58311 -2.57263
-2.5098 -2.40236 -2.26046
-2.09868 -1.9377 -1.80346
-1.72281 -1.71666 -1.79364
-1.94763 -2.16026 -2.40714
-2.66553 -2.92034 -3.16425
-3.39007 -3.57946 -3.69704
-3.69723 -3.54253 -3.22247
-2.76234 -2.21751 -1.65863
-1.15548 -0.76414 -0.518902
-0.449142 -0.512619 -0.696803
-0.981041 -1.34551 -1.76755
-2.2178 -2.66221 -3.06994
-3.42122 -3.70886 -3.93252
-4.09077 -4.17788 -4.18821
-4.12359 -3.99642 -3.82508
-3.62643 -3.41309 -3.19794
-3.00005 -2.8439 -2.74959
-2.71999 -2.73458 -2.75464
-2.73699 -2.64908 -2.47945
-2.24079 -1.96484 -1.69124
-1.45568 -1.28329 -1.18883
-1.17887 -1.25047 -1.38619
-1.55127 -1.69876 -1.78297
-1.77508 -1.67319 -1.50197
-1.30222 -1.11499 -0.967516
-0.867538 -0.808888 -0.784279
-0.796271 -0.858005 -0.982712
-1.17016 -1.4011 -1.64435
-1.8708 -2.06438 -2.22409
-2.35815 -2.47501 -2.57543
-2.64965 -2.6819 -2.66102
-2.59047 -2.49068 -2.39059
-2.31359 -2.26646 -2.23858
-2.21131 -2.17069 -2.11477
-2.05173 -1.99169 -1.93913
-1.89125 -1.84231 -1.7902
-1.74035 -1.70471 -1.69691
-1.72642 -1.79481 -1.89625
-2.02159 -2.16234 -2.31149
-2.46178 -2.60556 -2.73787
-2.85889 -2.97087 -3.07022
-3.14263 -3.16818 -3.13487
-3.05077 -2.94498 -2.85578
-2.81389 -2.83145 -2.90279
-3.01495 -3.15999 -3.34021
-3.56267 -3.82733 -4.11888
-4.40963 -4.67087 -4.88276
-5.03451 -5.11713 -5.1184
-5.02699 -4.84231 -4.57986
-4.26587 -3.92527 -3.57317
-3.21647 -2.86217 -2.52363
-2.21906 -1.96462 -1.76887
-1.63308 -1.55628 -1.54011
-1.58927 -1.70627 -1.88366
-2.09911 -2.31827 -2.50497
-2.63304 -2.69244 -2.68712
-2.62793 -2.52622 -2.39166
-2.23477 -2.07163 -1.92663
-1.82978 -1.80861 -1.87897
-2.03984 -2.27425 -2.55514
-2.85343 -3.14486 -3.41209
-3.64001 -3.80743 -3.8824
-3.82763 -3.61561 -3.24487
-2.74735 -2.18223 -1.62047
-1.128 -0.754061 -0.525923
-0.593956 -0.655497 -0.826698
-1.09032 -1.42906 -1.82198
-2.24163 -2.65648 -3.0387
-3.37108 -3.64756 -3.86686
-4.02526 -4.11504 -4.13021
-4.07356 -3.95785 -3.79948
-3.61111 -3.40094 -3.17974
-2.96798 -2.79438 -2.68387
-2.64257 -2.65038 -2.6667
-2.64558 -2.55246 -2.37551
-2.12881 -1.84672 -1.57174
-1.34131 -1.18033 -1.10128
-1.1074 -1.19273 -1.33798
-1.50788 -1.65608 -1.73806
-1.72619 -1.61942 -1.44304
-1.23866 -1.04883 -0.902802
-0.810208 -0.765605 -0.760687
-0.795557 -0.880646 -1.02768
-1.23679 -1.49021 -1.75759
-2.00885 -2.22569 -2.40559
-2.55764 -2.69318 -2.81585
-2.91628 -2.97569 -2.97751
-2.91958 -2.81798 -2.69929
-2.58655 -2.48854 -2.39919
-2.30652 -2.2039 -2.09558
-1.99325 -1.90728 -1.83964
-1.78339 -1.72879 -1.67125
-1.61581 -1.57556 -1.56534
-1.59462 -1.66357 -1.76434
-1.88616 -2.02002 -2.15976
-2.30017 -2.43622 -2.56532
-2.68908 -2.81001 -2.92388
-3.015 -3.06159 -3.04975
-2.98613 -2.89916 -2.82675
-2.79911 -2.82761 -2.90588
-3.02048 -3.163 -3.33551
-3.54575 -3.79611 -4.07526
-4.3597 -4.62361 -4.8479
-5.02073 -5.13076 -5.1624
-5.09978 -4.93692 -4.68458
-4.36695 -4.01088 -3.63639
-3.2554 -2.87745 -2.51572
-2.18763 -1.91026 -1.69522
-1.54747 -1.46844 -1.4604
-1.52729 -1.67012 -1.87901
-2.12802 -2.3782 -2.58905
-2.73208 -2.7984 -2.79663
-2.74358 -2.65444 -2.53814
-2.40008 -2.24975 -2.10697
-2.00132 -1.96401 -2.0171
-2.16607 -2.39874 -2.68964
-3.00707 -3.31992 -3.60152
-3.82845 -3.97602 -4.01532
-3.91739 -3.66487 -3.26507
-2.75558 -2.19758 -1.65963
-1.20096 -0.86124 -0.658753
-0.85124 -0.900025 -1.0431
-1.26749 -1.5591 -1.89964
-2.26489 -2.62772 -2.96524
-3.2642 -3.52 -3.72996
-3.88736 -3.98217 -4.008
-3.96851 -3.87636 -3.74519
-3.58231 -3.38983 -3.17394
-2.9537 -2.75984 -2.62176
-2.55074 -2.53084 -2.52361
-2.4835 -2.37537 -2.1872
-1.93398 -1.65197 -1.38546
-1.17227 -1.03538 -0.98342
-1.01506 -1.12045 -1.27821
-1.45321 -1.60135 -1.68165
-1.6699 -1.56704 -1.39819
-1.2032 -1.02265 -0.885112
-0.800987 -0.766013 -0.771891
-0.817016 -0.909575 -1.06064
-1.27259 -1.53198 -1.81231
-2.08453 -2.3283 -2.53773
-2.71945 -2.88419 -3.03602
-3.16545 -3.25221 -3.27682
-3.23355 -3.13475 -3.00363
-2.86104 -2.71613 -2.56659
-2.40705 -2.23835 -2.07074
-1.91909 -1.79419 -1.69665
-1.61775 -1.54658 -1.4785
-1.41929 -1.38242 -1.38167
-1.42369 -1.5049 -1.6141
-1.73859 -1.86922 -2.00131
-2.13231 -2.26034 -2.38548
-2.51079 -2.63892 -2.76498
-2.87241 -2.93854 -2.94864
-2.90841 -2.84482 -2.79356
-2.78204 -2.8194 -2.89883
-3.00825 -3.14133 -3.30152
-3.49732 -3.73246 -3.99866
-4.27673 -4.5444 -4.78357
-4.98035 -5.11943 -5.18079
-5.14444 -5.00074 -4.75764
-4.43847 -4.07202 -3.68254
-3.28616 -2.89436 -2.51965
-2.17805 -1.88667 -1.65913
-1.50313 -1.4223 -1.42002
-1.50046 -1.66383 -1.89799
-2.1733 -2.44653 -2.67388
-2.82602 -2.89638 -2.89841
-2.85448 -2.78327 -2.69305
-2.58444 -2.45978 -2.33212
-2.22696 -2.17554 -2.20406
-2.32509 -2.53435 -2.81225
-3.12855 -3.44812 -3.73622
-3.96115 -4.09405 -4.10829
-3.98268 -3.7096 -3.30444
-2.80891 -2.28348 -1.7913
-1.38228 -1.08524 -0.909488
-1.19026 -1.21592 -1.31993
-1.49354 -1.72571 -2.00089
-2.29862 -2.59693 -2.8784
-3.1339 -3.36008 -3.55276
-3.70273 -3.79862 -3.83474
-3.81624 -3.75575 -3.66371
-3.54106 -3.38179 -3.18435
-2.9626 -2.74625 -2.56824
-2.44691 -2.37465 -2.32025
-2.24271 -2.10882 -1.90702
-1.65242 -1.38134 -1.13732
-0.955694 -0.855199 -0.839321
-0.901967 -1.02997 -1.20074
-1.38046 -1.52873 -1.60965
-1.60373 -1.51416 -1.36467
-1.19079 -1.02819 -0.902534
-0.824377 -0.791306 -0.796157
-0.836444 -0.918593 -1.05375
-1.24817 -1.49541 -1.77594
-2.06435 -2.33915 -2.58979
-2.8172 -3.02742 -3.22144
-3.38802 -3.50571 -3.55386
-3.52507 -3.42926 -3.2867
-3.11604 -2.92658 -2.71965
-2.49613 -2.26343 -2.0363
-1.83115 -1.6583 -1.51775
-1.40157 -1.3014 -1.21596
-1.15336 -1.12681 -1.14662
-1.2139 -1.31935 -1.44767
-1.58426 -1.71991 -1.85113
-1.97761 -2.10039 -2.22239
-2.34867 -2.48263 -2.61923
-2.74152 -2.82677 -2.86032
-2.84736 -2.81251 -2.787
-2.79278 -2.83506 -2.90678
-2.99946 -3.11187 -3.25125
-3.42755 -3.64508 -3.89745
-4.16911 -4.44124 -4.69629
-4.91714 -5.08318 -5.16953
-5.15333 -5.02394 -4.78925
-4.47332 -4.10671 -3.71622
-3.32002 -2.92971 -2.55583
-2.21201 -1.91442 -1.67788
-1.51259 -1.42489 -1.4205
-1.50513 -1.67919 -1.92881
-2.22096 -2.50888 -2.74663
-2.90501 -2.97982 -2.98836
-2.95704 -2.90732 -2.84763
-2.77539 -2.68664 -2.58642
-2.49283 -2.43304 -2.43455
-2.51663 -2.68505 -2.92992
-3.22644 -3.53871 -3.8258
-4.0483 -4.17265 -4.17349
-4.03641 -3.76275 -3.37488
-2.91657 -2.44444 -2.01293
-1.66072 -1.40598 -1.25102
-1.57514 -1.57029 -1.63049
-1.75069 -1.92206 -2.13124
-2.36101 -2.59376 -2.81649
-3.02311 -3.21118 -3.37588
-3.50746 -3.59552 -3.63678
-3.6385 -3.61314 -3.56751
-3.4954 -3.38116 -3.21273
-2.99528 -2.75437 -2.52518
-2.33443 -2.18661 -2.06259
-1.9304 -1.76164 -1.54601
-1.2977 -1.05052 -0.843752
-0.706884 -0.65218 -0.677443
-0.772697 -0.922956 -1.10585
-1.28993 -1.43933 -1.524
-1.52955 -1.46104 -1.33941
-1.19363 -1.05222 -0.936617
-0.857545 -0.815624 -0.806391
-0.827681 -0.884707 -0.988883
-1.15077 -1.37209 -1.64229
-1.94179 -2.24952 -2.55022
-2.83715 -3.10827 -3.35804
-3.57111 -3.72414 -3.79604
-3.77924 -3.68301 -3.52639
-3.32722 -3.09592 -2.83751
-2.55826 -2.27028 -1.99038
-1.73415 -1.51015 -1.31824
-1.15376 -1.01455 -0.905968
-0.839993 -0.828757 -0.876956
-0.977999 -1.11594 -1.27158
-1.42893 -1.57877 -1.7181
-1.84767 -1.97052 -2.09239
-2.22096 -2.36114 -2.50819
-2.64513 -2.74974 -2.80827
-2.82574 -2.8237 -2.82692
-2.84949 -2.8912 -2.94504
-3.00816 -3.0873 -3.19589
-3.34626 -3.54269 -3.77932
-4.04293 -4.31722 -4.58447
-4.82385 -5.00928 -5.11193
-5.10821 -4.98929 -4.76557
-4.4628 -4.11227 -3.74076
-3.36547 -2.99561 -2.63816
-2.30322 -2.00522 -1.75977
-1.57999 -1.47611 -1.45769
-1.53341 -1.70486 -1.95718
-2.25494 -2.54898 -2.79233
-2.95636 -3.03841 -3.05772
-3.04287 -3.01748 -2.99132
-2.96079 -2.91708 -2.85651
-2.78692 -2.72752 -2.70382
-2.74061 -2.85478 -3.04906
-3.30794 -3.59836 -3.876
-4.09496 -4.21671 -4.21586
-4.08315 -3.82747 -3.47664
-3.07417 -2.66985 -2.30665
-2.01101 -1.79197 -1.64802
-1.97391 -1.93635 -1.95479
-2.02711 -2.14588 -2.29897
-2.47105 -2.64683 -2.81538
-2.97194 -3.11492 -3.24072
-3.34206 -3.41232 -3.45195
-3.47017 -3.47841 -3.47927
-3.45942 -3.39333 -3.25755
-3.0466 -2.77961 -2.49243
-2.22024 -1.98161 -1.77285
-1.57449 -1.36546 -1.13759
-0.903123 -0.690801 -0.532416
-0.448788 -0.444297 -0.511413
-0.637851 -0.808583 -1.00263
-1.19137 -1.34347 -1.4346
-1.45523 -1.4116 -1.32065
-1.20333 -1.07985 -0.967138
-0.876889 -0.814409 -0.779879
-0.772944 -0.798086 -0.866339
-0.99127 -1.18165 -1.43581
-1.74119 -2.07904 -2.43081
-2.78215 -3.12149 -3.43445
-3.69939 -3.88982 -3.98411
-3.97554 -3.87451 -3.70112
-3.47454 -3.20746 -2.90835
-2.58719 -2.25837 -1.93814
-1.63918 -1.36716 -1.12224
-0.904887 -0.721837 -0.587326
-0.51792 -0.523834 -0.602616
-0.739098 -0.911034 -1.09656
-1.27951 -1.4509 -1.60734
-1.74912 -1.88 -2.00783
-2.14289 -2.29182 -2.45033
-2.60157 -2.72436 -2.80674
-2.85411 -2.88464 -2.91541
-2.9513 -2.98594 -3.01273
-3.03579 -3.07157 -3.14115
-3.25975 -3.43114 -3.64864
-3.89984 -4.16969 -4.43983
-4.6861 -4.87845 -4.98635
-4.9881 -4.87905 -4.67335
-4.39823 -4.08383 -3.75393
-3.4218 -3.09206 -2.76668
-2.45135 -2.15802 -1.90281
-1.70227 -1.57178 -1.52625
-1.57848 -1.7321 -1.97226
-2.26248 -2.55283 -2.79652
-2.96565 -3.05796 -3.09271
-3.0989 -3.10182 -3.1136
-3.13128 -3.14221 -3.13346
-3.10034 -3.05097 -3.00602
-2.99404 -3.04319 -3.17077
-3.37399 -3.62676 -3.88492
-4.09812 -4.22282 -4.23181
-4.11858 -3.89722 -3.59895
-3.26497 -2.93614 -2.64262
-2.39889 -2.20707 -2.06524
-2.36115 -2.29506 -2.27981
-2.31557 -2.3958 -2.50877
-2.63943 -2.7723 -2.89584
-3.00502 -3.09948 -3.17912
-3.24214 -3.28769 -3.32008
-3.34915 -3.38387 -3.42236
-3.44526 -3.41916 -3.31078
-3.10447 -2.81202 -2.46816
-2.11486 -1.78405 -1.488
-1.22126 -0.971604 -0.733796
-0.517717 -0.34547 -0.239364
-0.21008 -0.25391 -0.359091
-0.512759 -0.701293 -0.905676
-1.09974 -1.25591 -1.35477
-1.39092 -1.37109 -1.30749
-1.21263 -1.09855 -0.97841
-0.866244 -0.773848 -0.707946
-0.671413 -0.668184 -0.707432
-0.802828 -0.966937 -1.20471
-1.51041 -1.8693 -2.26225
-2.66955 -3.07106 -3.44327
-3.75723 -3.98236 -4.09595
-4.09251 -3.98491 -3.79628
-3.54878 -3.25793 -2.93456
-2.59015 -2.23886 -1.8944
-1.56537 -1.25413 -0.961436
-0.693767 -0.46777 -0.307217
-0.233174 -0.253377 -0.35792
-0.523673 -0.723683 -0.935369
-1.14386 -1.34083 -1.52187
-1.68546 -1.83434 -1.97698
-2.12512 -2.2864 -2.45669
-2.61959 -2.75582 -2.85627
-2.92753 -2.98455 -3.0366
-3.07935 -3.10052 -3.09438
-3.07221 -3.06017 -3.08675
-3.16981 -3.31213 -3.50546
-3.73709 -3.99232 -4.25206
-4.4901 -4.67493 -4.77733
-4.77996 -4.6835 -4.50569
-4.27382 -4.01464 -3.74653
-3.47677 -3.20413 -2.92494
-2.63987 -2.35763 -2.09423
-1.86959 -1.70493 -1.6214
-1.63664 -1.75705 -1.96894
-2.23655 -2.51121 -2.74779
-2.91947 -3.02366 -3.0782
-3.11122 -3.14912 -3.20647
-3.2813 -3.35712 -3.41108
-3.4247 -3.3933 -3.33076
-3.26779 -3.24315 -3.28961
-3.41983 -3.6187 -3.84635
-4.05056 -4.18297 -4.21253
-4.13224 -3.95823 -3.72266
-3.46297 -3.21059 -2.98338
-2.78555 -2.61474 -2.47105
-2.71708 -2.63256 -2.5959
-2.60913 -2.66641 -2.75607
-2.86203 -2.96667 -3.05593
-3.12364 -3.17137 -3.20432
-3.22778 -3.24688 -3.26842
-3.30072 -3.34898 -3.40737
-3.45313 -3.44886 -3.35546
-3.14978 -2.83668 -2.4479
-2.02877 -1.62095 -1.25009
-0.923673 -0.638638 -0.393444
-0.196052 -0.0618364 -0.00335075
-0.0213503 -0.105041 -0.239974
-0.414187 -0.616275 -0.829063
-1.02801 -1.18811 -1.29378
-1.34287 -1.34199 -1.29853
-1.21704 -1.10244 -0.96552
-0.824124 -0.69797 -0.601711
-0.542428 -0.523364 -0.54989
-0.632048 -0.781636 -1.00646
-1.30602 -1.67076 -2.08414
-2.52488 -2.9676 -3.38174
-3.73197 -3.98356 -4.11237
-4.11381 -4.00353 -3.80835
-3.55391 -3.25788 -2.9316
-2.58566 -2.23207 -1.88111
-1.53724 -1.19974 -0.869953
-0.559969 -0.295629 -0.109443
-0.0265186 -0.0524059 -0.171028
-0.353349 -0.569946 -0.799352
-1.02909 -1.25192 -1.46222
-1.65571 -1.83248 -1.99935
-2.16725 -2.34321 -2.5229
-2.69113 -2.83198 -2.94046
-3.02511 -3.09817 -3.16186
-3.20382 -3.20709 -3.16711
-3.1014 -3.04393 -3.02865
-3.07497 -3.1844 -3.34726
-3.5505 -3.77958 -4.0151
-4.23042 -4.39519 -4.48413
-4.48579 -4.40618 -4.26536
-4.08877 -3.89799 -3.70471
-3.50965 -3.30569 -3.08371
-2.83925 -2.57702 -2.31179
-2.06584 -1.86557 -1.73817
-1.70632 -1.77976 -1.94733
-2.17615 -2.42114 -2.64067
-2.8098 -2.92546 -3.00343
-3.07018 -3.15226 -3.2656
-3.40794 -3.5579 -3.68213
-3.74833 -3.73902 -3.66086
-3.54561 -3.44137 -3.3961
-3.43936 -3.57024 -3.75696
-3.94824 -4.09141 -4.14975
-4.11239 -3.99392 -3.82499
-3.63854 -3.45765 -3.29031
-3.13316 -2.98157 -2.83867
-3.02702 -2.93789 -2.89389
-2.89838 -2.94635 -3.02611
-3.12012 -3.20787 -3.27233
-3.30643 -3.31435 -3.3071
-3.2965 -3.29187 -3.29993
-3.32547 -3.3695 -3.42402
-3.46661 -3.46102 -3.36749
-3.15925 -2.83558 -2.42337
-1.96684 -1.51168 -1.0918
-0.724457 -0.414834 -0.165698
0.0157786 0.119819 0.142357
0.0908813 -0.01873 -0.171133
-0.356295 -0.565124 -0.781699
-0.982194 -1.14328 -1.25235
-1.30982 -1.32191 -1.29146
-1.21602 -1.09473 -0.937278
-0.766142 -0.609537 -0.490608
-0.421119 -0.403397 -0.437282
-0.525662 -0.674884 -0.891229
-1.17693 -1.52791 -1.93304
-2.374 -2.82495 -3.25251
-3.61786 -3.88345 -4.02362
-4.0338 -3.93128 -3.74556
-3.50454 -3.22638 -2.92084
-2.59565 -2.25962 -1.91976
-1.57713 -1.22848 -0.875266
-0.533633 -0.236511 -0.0234719
0.0766163 0.0588745 -0.0572771
-0.239907 -0.459243 -0.695813
-0.939664 -1.18475 -1.42447
-1.65172 -1.86273 -2.06027
-2.2516 -2.44124 -2.62445
-2.78865 -2.92305 -3.02804
-3.11456 -3.1926 -3.25856
-3.29396 -3.2788 -3.20974
-3.10864 -3.01405 -2.96242
-2.97309 -3.04648 -3.17246
-3.33866 -3.53142 -3.7318
-3.91409 -4.05087 -4.12222
-4.12289 -4.06332 -3.96426
-3.84789 -3.72987 -3.61524
-3.4987 -3.36817 -3.21003
-3.01508 -2.78369 -2.52794
-2.27039 -2.04052 -1.87002
-1.78597 -1.80202 -1.91122
-2.08597 -2.28723 -2.4787
-2.63837 -2.76313 -2.86674
-2.97359 -3.10922 -3.28888
-3.50766 -3.73754 -3.93448
-4.05357 -4.06629 -3.97306
-3.80624 -3.6217 -3.48103
-3.43045 -3.48475 -3.62287
-3.79695 -3.95108 -4.04185
-4.0519 -3.99117 -3.88662
-3.76658 -3.64799 -3.53242
-3.41223 -3.2822 -3.14822
-3.2828 -3.20339 -3.1652
-3.17235 -3.2207 -3.29871
-3.38755 -3.4644 -3.51037
-3.51867 -3.49651 -3.45969
-3.42411 -3.40004 -3.39142
-3.3983 -3.41837 -3.44418
-3.45782 -3.42906 -3.32249
-3.11158 -2.79156 -2.38297
-1.92444 -1.45947 -1.02415
-0.641296 -0.322546 -0.0751318
0.0934297 0.177373 0.179019
0.111442 -0.0071283 -0.162391
-0.346849 -0.553223 -0.765966
-0.961336 -1.11737 -1.22429
-1.28495 -1.30526 -1.2841
-1.21303 -1.08637 -0.913061
-0.719816 -0.542657 -0.412873
-0.347088 -0.346853 -0.405642
-0.516766 -0.677351 -0.888107
-1.15113 -1.46718 -1.83261
-2.2362 -2.65701 -3.06413
-3.41951 -3.6852 -3.83433
-3.86095 -3.78154 -3.62556
-3.42075 -3.18365 -2.92077
-2.636 -2.33487 -2.02187
-1.6957 -1.35107 -0.988678
-0.626457 -0.301567 -0.0586159
0.0696628 0.0765511 -0.019007
-0.185496 -0.394228 -0.62732
-0.876293 -1.13591 -1.39924
-1.65716 -1.90185 -2.13027
-2.34365 -2.5423 -2.72116
-2.87174 -2.99 -3.08239
-3.16227 -3.23765 -3.3004
-3.328 -3.29885 -3.21051
-3.08665 -2.96679 -2.88676
-2.86449 -2.89979 -2.98371
-3.1062 -3.2557 -3.41466
-3.55909 -3.66509 -3.71801
-3.71796 -3.67856 -3.62013
-3.56119 -3.51187 -3.4714
-3.42966 -3.37084 -3.27805
-3.13851 -2.94844 -2.71607
-2.4616 -2.21436 -2.00781
-1.87216 -1.82549 -1.86684
-1.97621 -2.12265 -2.27651
-2.41951 -2.54911 -2.67765
-2.82753 -3.02229 -3.27428
-3.57335 -3.88322 -4.1495
-4.31697 -4.34895 -4.24162
-4.02795 -3.76978 -3.53968
-3.3984 -3.37573 -3.46219
-3.61509 -3.77686 -3.89787
-3.95325 -3.94638 -3.89892
-3.83481 -3.76712 -3.69466
-3.60867 -3.50459 -3.3899
-3.48421 -3.42605 -3.40373
-3.42149 -3.47589 -3.55553
-3.64077 -3.7078 -3.73786
-3.72601 -3.6826 -3.62625
-3.57368 -3.53284 -3.50293
-3.47927 -3.45791 -3.43474
-3.39972 -3.3323 -3.20497
-2.99436 -2.69303 -2.31422
-1.88755 -1.44925 -1.03227
-0.660971 -0.351282 -0.11429
0.0417852 0.114037 0.109016
0.0423058 -0.0686441 -0.212584
-0.384861 -0.57911 -0.779158
-0.960985 -1.10427 -1.20248
-1.26136 -1.28709 -1.27555
-1.21333 -1.0903 -0.913764
-0.71278 -0.529111 -0.40101
-0.350042 -0.377753 -0.471651
-0.614631 -0.792407 -0.997199
-1.22839 -1.49044 -1.78806
-2.12023 -2.47554 -2.83075
-3.15309 -3.40705 -3.56512
-3.6182 -3.57872 -3.47241
-3.3238 -3.14601 -2.94167
-2.71106 -2.45718 -2.18298
-1.8858 -1.55854 -1.20018
-0.828005 -0.480324 -0.204635
-0.0377425 0.00904852 -0.0497345
-0.185981 -0.372769 -0.592419
-0.836039 -1.09841 -1.37308
-1.65049 -1.9198 -2.17199
-2.40107 -2.6023 -2.77035
-2.90155 -2.99913 -3.07543
-3.14576 -3.21636 -3.27602
-3.3 -3.26604 -3.1716
-3.03948 -2.90689 -2.80664
-2.75462 -2.75097 -2.78963
-2.86448 -2.96731 -3.08278
-3.18895 -3.26497 -3.30037
-3.29915 -3.27691 -3.25324
-3.24352 -3.25339 -3.27748
-3.30187 -3.30809 -3.27734
-3.19473 -3.05327 -2.85681
-2.62081 -2.37104 -2.13965
-1.95851 -1.8504 -1.82183
-1.86194 -1.94878 -2.05958
-2.17989 -2.30828 -2.45663
-2.64607 -2.89779 -3.21975
-3.59476 -3.97754 -4.30451
-4.51288 -4.56114 -4.44345
-4.19352 -3.87704 -3.57405
-3.35608 -3.26514 -3.30229
-3.43087 -3.59372 -3.7371
-3.82966 -3.86781 -3.86717
-3.84726 -3.81903 -3.78131
-3.72677 -3.65231 -3.56576
-3.63762 -3.60734 -3.60684
-3.63994 -3.70342 -3.78561
-3.86626 -3.92185 -3.93564
-3.90593 -3.84594 -3.7752
-3.70859 -3.64987 -3.59306
-3.52971 -3.45584 -3.37235
-3.2786 -3.16538 -3.01487
-2.80859 -2.5375 -2.20738
-1.83717 -1.45293 -1.08125
-0.745091 -0.462548 -0.247073
-0.106777 -0.0419692 -0.0436134
-0.0965846 -0.18728 -0.309328
-0.460995 -0.635821 -0.816055
-0.977186 -1.10089 -1.18441
-1.237 -1.26616 -1.26631
-1.2204 -1.11395 -0.950919
-0.759577 -0.584271 -0.468349
-0.438238 -0.496691 -0.626673
-0.801414 -0.994919 -1.18976
-1.38106 -1.57568 -1.78649
-2.02401 -2.28933 -2.57076
-2.84455 -3.08015 -3.24987
-3.33981 -3.35497 -3.31359
-3.23411 -3.12513 -2.98595
-2.81463 -2.61306 -2.38377
-2.12354 -1.82369 -1.48062
-1.10879 -0.744718 -0.436493
-0.224773 -0.127576 -0.137967
-0.233562 -0.38941 -0.586419
-0.813249 -1.06369 -1.33242
-1.61143 -1.88911 -2.1521
-2.38793 -2.58675 -2.74256
-2.85571 -2.93548 -2.99877
-3.06218 -3.13089 -3.19228
-3.22108 -3.19465 -3.10884
-2.98275 -2.84864 -2.73496
-2.65579 -2.61294 -2.60471
-2.63014 -2.68521 -2.75735
-2.82672 -2.87479 -2.89384
-2.89028 -2.88084 -2.88446
-2.91418 -2.97222 -3.04957
-3.12927 -3.19098 -3.21513
-3.18617 -3.09516 -2.9417
-2.73528 -2.49577 -2.25183
-2.03577 -1.87504 -1.78405
-1.76105 -1.79225 -1.86061
-1.95474 -2.07463 -2.23288
-2.45063 -2.74735 -3.12639
-3.5633 -4.00444 -4.37903
-4.61973 -4.68313 -4.56311
-4.29385 -3.94238 -3.59206
-3.3204 -3.17739 -3.17223
-3.27438 -3.42957 -3.58338
-3.70072 -3.77223 -3.80731
-3.82085 -3.82222 -3.81179
-3.78518 -3.74123 -3.68727
-3.75165 -3.75069 -3.77434
-3.82558 -3.90055 -3.98637
-4.06188 -4.10439 -4.10031
-4.05181 -3.97453 -3.8877
-3.80348 -3.72165 -3.63243
-3.52509 -3.39634 -3.25179
-3.09944 -2.94092 -2.7683
-2.56873 -2.33258 -2.05892
-1.75626 -1.4401 -1.12967
-0.845107 -0.604666 -0.422025
-0.303495 -0.246373 -0.24041
-0.273378 -0.337871 -0.43356
-0.561434 -0.714097 -0.871611
-1.00882 -1.10935 -1.17415
-1.21624 -1.24568 -1.2576
-1.23334 -1.15455 -1.02011
-0.854075 -0.699757 -0.603185
-0.595063 -0.680331 -0.839241
-1.03734 -1.23859 -1.41687
-1.56297 -1.68514 -1.8031
-1.93826 -2.10489 -2.30471
-2.52526 -2.74258 -2.92914
-3.06485 -3.14466 -3.17627
-3.16989 -3.12925 -3.05173
-2.93527 -2.7826 -2.59717
-2.37595 -2.10907 -1.7898
-1.42807 -1.05598 -0.719855
-0.463279 -0.311862 -0.268143
-0.316932 -0.435382 -0.601845
-0.800932 -1.0244 -1.26832
-1.52811 -1.79451 -2.05313
-2.28744 -2.4831 -2.63217
-2.73636 -2.80796 -2.8662
-2.92854 -3.0005 -3.0704
-3.11413 -3.10859 -3.04605
-2.93912 -2.81288 -2.69076
-2.58593 -2.50342 -2.44716
-2.4221 -2.42881 -2.45779
-2.49131 -2.51271 -2.516
-2.509 -2.50895 -2.53402
-2.59524 -2.69192 -2.81197
-2.93601 -3.04255 -3.11206
-3.1293 -3.0843 -2.97315
-2.79959 -2.57737 -2.3313
-2.09376 -1.89638 -1.76025
-1.69069 -1.67942 -1.71263
-1.78059 -1.88473 -2.03958
-2.26796 -2.58899 -3.00263
-3.47859 -3.95704 -4.36287
-4.62712 -4.70678 -4.59624
-4.32909 -3.97081 -3.60364
-3.30593 -3.13095 -3.09306
-3.16769 -3.30592 -3.45669
-3.58488 -3.6775 -3.73816
-3.7766 -3.80021 -3.81094
-3.8077 -3.79153 -3.7691
-3.83271 -3.85871 -3.90683
-3.97861 -4.06826 -4.16037
-4.2321 -4.26161 -4.23854
-4.16866 -4.06936 -3.95922
-3.84859 -3.73561 -3.6095
-3.45901 -3.28122 -3.08429
-2.88196 -2.68432 -2.49221
-2.2986 -2.09442 -1.87382
-1.63675 -1.38972 -1.14537
-0.920422 -0.731609 -0.590527
-0.499925 -0.453726 -0.441511
-0.455516 -0.495543 -0.567298
-0.673899 -0.806605 -0.9433
-1.05815 -1.13613 -1.18078
-1.20834 -1.23248 -1.25148
-1.2478 -1.20064 -1.10297
-0.972107 -0.847075 -0.773799
-0.785714 -0.88995 -1.06558
-1.27323 -1.47023 -1.6247
-1.72453 -1.77868 -1.81144
-1.85263 -1.92817 -2.05296
-2.22639 -2.43168 -2.64145
-2.82876 -2.97702 -3.08177
-3.14396 -3.16273 -3.13508
-3.06113 -2.94646 -2.79691
-2.61065 -2.37711 -2.08636
-1.74264 -1.37171 -1.01597
-0.72042 -0.517796 -0.420452
-0.420936 -0.498734 -0.629311
-0.792387 -0.976744 -1.17967
-1.40142 -1.63842 -1.87953
-2.10747 -2.30429 -2.45801
-2.56761 -2.64413 -2.70661
-2.77343 -2.85269 -2.93659
-3.00403 -3.0314 -3.00539
-2.92942 -2.81927 -2.69278
-2.56309 -2.43994 -2.33417
-2.25718 -2.21433 -2.19925
-2.1964 -2.19089 -2.17825
-2.1673 -2.1753 -2.21914
-2.30724 -2.43573 -2.5897
-2.74802 -2.8888 -2.99313
-3.04632 -3.03776 -2.96087
-2.81525 -2.6106 -2.36952
-2.12505 -1.91185 -1.75503
-1.6632 -1.62962 -1.64049
-1.68599 -1.76878 -1.90639
-2.12489 -2.4449 -2.86515
-3.35217 -3.84322 -4.26215
-4.54121 -4.63923 -4.55105
-4.30795 -3.97067 -3.61616
-3.31893 -3.13143 -3.0706
-3.11758 -3.23099 -3.36665
-3.49303 -3.59589 -3.67388
-3.73118 -3.77211 -3.79911
-3.81375 -3.81934 -3.82258
-3.88361 -3.93269 -4.00515
-4.10012 -4.2082 -4.31012
-4.3808 -4.39909 -4.35736
-4.26395 -4.13696 -3.99447
-3.84688 -3.69414 -3.52801
-3.33869 -3.12299 -2.8885
-2.65049 -2.42377 -2.21572
-2.02492 -1.84434 -1.66579
-1.48369 -1.29816 -1.11655
-0.951977 -0.818048 -0.722465
-0.663499 -0.632115 -0.618801
-0.620818 -0.644547 -0.70036
-0.792503 -0.910958 -1.03218
-1.12993 -1.18947 -1.21502
-1.22464 -1.23586 -1.25228
-1.26041 -1.23935 -1.17706
-1.08331 -0.990692 -0.942123
-0.971086 -1.08555 -1.26428
-1.46615 -1.64637 -1.77159
-1.829 -1.82775 -1.79385
-1.7619 -1.76641 -1.8336
-1.97377 -2.17679 -2.41524
-2.65525 -2.86883 -3.03951
-3.15924 -3.22319 -3.22923
-3.18125 -3.08929 -2.96294
-2.80264 -2.59786 -2.33571
-2.01443 -1.65246 -1.28687
-0.962462 -0.717524 -0.572997
-0.528633 -0.566451 -0.659497
-0.782658 -0.921173 -1.07305
-1.24425 -1.43969 -1.65545
-1.87675 -2.08263 -2.25456
-2.38437 -2.47769 -2.55124
-2.62497 -2.71219 -2.81195
-2.90818 -2.97689 -2.99781
-2.9629 -2.87658 -2.75009
-2.59678 -2.43222 -2.27535
-2.14483 -2.05102 -1.99061
-1.95014 -1.91658 -1.88723
-1.87205 -1.88812 -1.95019
-2.06304 -2.21882 -2.39972
-2.58354 -2.74884 -2.87764
-2.95565 -2.97141 -2.91656
-2.7889 -2.59746 -2.36562
-2.12809 -1.92105 -1.77008
-1.68264 -1.64933 -1.65324
-1.68273 -1.74141 -1.85041
-2.04037 -2.33526 -2.7349
-3.20573 -3.68548 -4.10028
-4.38579 -4.50355 -4.44815
-4.24652 -3.95183 -3.63235
-3.35554 -3.17027 -3.0945
-3.11492 -3.19888 -3.31128
-3.42656 -3.53129 -3.62036
-3.69236 -3.74741 -3.78677
-3.8134 -3.83277 -3.85304
-3.90599 -3.97457 -4.07126
-4.19139 -4.32027 -4.43398
-4.50548 -4.51463 -4.45602
-4.33907 -4.18115 -3.99962
-3.80667 -3.60722 -3.39909
-3.17626 -2.93515 -2.6801
-2.42353 -2.18043 -1.9617
-1.77077 -1.60425 -1.45468
-1.31439 -1.17971 -1.05382
-0.945653 -0.864338 -0.812765
-0.785134 -0.770911 -0.762711
-0.762514 -0.78133 -0.831808
-0.918033 -1.0291 -1.14129
-1.22856 -1.27553 -1.28501
-1.27483 -1.26571 -1.26759
-1.27343 -1.26504 -1.22793
-1.16559 -1.1035 -1.07896
-1.12204 -1.23915 -1.40903
-1.592 -1.74593 -1.84031
-1.86375 -1.8248 -1.74828
-1.6698 -1.62906 -1.6609
-1.78443 -1.9948 -2.26402
-2.55197 -2.82091 -3.04423
-3.20643 -3.29967 -3.32315
-3.28493 -3.20014 -3.08296
-2.93703 -2.75271 -2.51478
-2.21599 -1.86774 -1.50158
-1.16082 -0.886972 -0.706901
-0.6258 -0.628087 -0.685474
-0.769109 -0.86093 -0.959327
-1.07614 -1.22631 -1.41561
-1.63379 -1.85696 -2.05792
-2.21806 -2.33477 -2.42141
-2.50045 -2.59257 -2.70597
-2.83117 -2.94442 -3.01808
-3.03148 -2.97605 -2.85491
-2.68091 -2.47577 -2.26753
-2.08311 -1.93835 -1.8328
-1.75459 -1.69231 -1.64518
-1.62477 -1.64807 -1.72737
-1.863 -2.04239 -2.2446
-2.44668 -2.62817 -2.77229
-2.86494 -2.8936 -2.84886
-2.72905 -2.54585 -2.32626
-2.10748 -1.92558 -1.80323
-1.74293 -1.72937 -1.7403
-1.76101 -1.79568 -1.86939
-2.0182 -2.27072 -2.62981
-3.06424 -3.51491 -3.91258
-4.19786 -4.33519 -4.31791
-4.1669 -3.92571 -3.65221
-3.40547 -3.23002 -3.14438
-3.14053 -3.19444 -3.28026
-3.37918 -3.48004 -3.5754
-3.65897 -3.72594 -3.77468
-3.80797 -3.83335 -3.86202
-3.90422 -3.9895 -4.10934
-4.25371 -4.40157 -4.52475
-4.59575 -4.5966 -4.5238
-4.38616 -4.19848 -3.9764
-3.73449 -3.48465 -3.23359
-2.9816 -2.72583 -2.46607
-2.20833 -1.9633 -1.74178
-1.55082 -1.39191 -1.26131
-1.15236 -1.05962 -0.982454
-0.924718 -0.890033 -0.876511
-0.87581 -0.878087 -0.879373
-0.885646 -0.910123 -0.965084
-1.05308 -1.16265 -1.27115
-1.3536 -1.39372 -1.39142
-1.36237 -1.32881 -1.30641
-1.29549 -1.28315 -1.25588
-1.21382 -1.1762 -1.17283
-1.22703 -1.34112 -1.49388
-1.64988 -1.77367 -1.84068
-1.84193 -1.78416 -1.68855
-1.5889 -1.5273 -1.54445
-1.66563 -1.8893 -2.18634
-2.51163 -2.82043 -3.07925
-3.2676 -3.37564 -3.40359
-3.36276 -3.27275 -3.15241
-3.0092 -2.83522 -2.61392
-2.33382 -2.00081 -1.64181
-1.29801 -1.01143 -0.811069
-0.704623 -0.678225 -0.703725
-0.750754 -0.799427 -0.848742
-0.915944 -1.0256 -1.19328
-1.41332 -1.65865 -1.89256
-2.08495 -2.22446 -2.32134
-2.40134 -2.49336 -2.61546
-2.76543 -2.92064 -3.04705
-3.11169 -3.09239 -2.98266
-2.79326 -2.55131 -2.29437
-2.05862 -1.866 -1.71865
-1.60535 -1.51536 -1.44948
-1.42116 -1.44802 -1.54047
-1.69468 -1.89333 -2.11205
-2.32684 -2.51814 -2.67049
-2.77001 -2.80339 -2.76089
-2.64292 -2.46588 -2.2619
-2.07074 -1.92684 -1.84764
-1.82846 -1.84656 -1.87345
-1.89099 -1.90381 -1.94099
-2.04434 -2.24774 -2.55801
-2.94741 -3.3613 -3.73613
-4.01792 -4.17366 -4.19442
-4.09391 -3.90542 -3.67652
-3.4587 -3.29311 -3.19931
-3.17402 -3.20033 -3.26001
-3.34042 -3.43341 -3.53104
-3.62352 -3.70109 -3.75777
-3.79459 -3.82078 -3.8518
-3.88748 -3.98664 -4.1256
-4.28809 -4.44694 -4.57164
-4.63676 -4.62821 -4.54425
-4.3914 -4.17963 -3.92118
-3.63229 -3.33238 -3.03879
-2.7606 -2.49776 -2.24586
-2.00245 -1.77021 -1.55634
-1.36978 -1.21758 -1.10182
-1.01904 -0.963203 -0.929643
-0.916187 -0.92038 -0.936256
-0.954908 -0.969467 -0.980607
-0.997762 -1.03444 -1.1004
-1.19536 -1.30716 -1.41488
-1.49565 -1.53298 -1.5238
-1.48031 -1.42399 -1.37392
-1.33682 -1.30644 -1.27351
-1.23846 -1.2162 -1.22863
-1.29024 -1.3976 -1.52968
-1.65727 -1.75384 -1.80189
-1.79428 -1.73448 -1.63841
-1.53664 -1.47202 -1.48882
-1.61594 -1.85314 -2.16983
-2.51762 -2.84809 -3.12454
-3.32425 -3.43622 -3.46067
-3.41022 -3.30727 -3.17469
-3.02408 -2.85015 -2.63633
-2.36877 -2.05002 -1.70409
-1.36986 -1.08712 -0.882782
-0.763371 -0.71555 -0.71293
-0.726734 -0.737949 -0.747116
-0.775787 -0.855767 -1.00981
-1.23523 -1.50147 -1.76333
-1.98111 -2.13654 -2.23797
-2.31453 -2.40231 -2.52796
-2.69603 -2.88598 -3.05941
-3.17321 -3.19237 -3.09986
-2.90249 -2.63108 -2.33215
-2.05157 -1.81783 -1.63543
-1.49264 -1.3779 -1.2926
-1.25203 -1.27538 -1.37283
-1.53812 -1.75008 -1.98084
-2.20454 -2.40165 -2.55777
-2.65968 -2.69395 -2.65129
-2.53486 -2.36611 -2.18205
-2.02412 -1.92392 -1.8926
-1.91791 -1.96994 -2.01471
-2.03128 -2.02509 -2.02926
-2.0911 -2.2495 -2.51499
-2.8631 -3.24349 -3.59805
-3.87763 -4.05091 -4.10589
-4.04874 -3.90321 -3.70833
-3.5103 -3.34895 -3.2457
-3.20108 -3.20297 -3.23823
-3.29895 -3.38069 -3.47693
-3.57629 -3.66452 -3.73028
-3.77128 -3.79755 -3.82903
-3.86839 -3.97703 -4.12655
-4.29489 -4.45073 -4.56431
-4.61527 -4.59497 -4.50312
-4.34222 -4.11524 -3.82902
-3.49995 -3.15433 -2.82067
-2.51868 -2.25341 -2.01774
-1.80035 -1.59377 -1.39888
-1.22472 -1.08364 -0.984363
-0.927625 -0.907094 -0.913683
-0.938629 -0.973387 -1.00888
-1.03738 -1.05679 -1.07352
-1.1005 -1.1507 -1.23017
-1.33451 -1.44996 -1.55723
-1.63646 -1.67267 -1.66122
-1.61056 -1.53911 -1.46596
-1.40159 -1.34596 -1.29606
-1.25575 -1.23833 -1.25901
-1.3235 -1.42245 -1.53542
-1.63996 -1.71851 -1.75954
-1.75612 -1.707 -1.62234
-1.52938 -1.47109 -1.49372
-1.62769 -1.87269 -2.19697
-2.55095 -2.88569 -3.16456
-3.36479 -3.47455 -3.49263
-3.43057 -3.31135 -3.16071
-2.99445 -2.81089 -2.59504
-2.33282 -2.02585 -1.69691
-1.38248 -1.11774 -0.92365
-0.802094 -0.738972 -0.711116
-0.694641 -0.674645 -0.654491
-0.658431 -0.72156 -0.869428
-1.09963 -1.37849 -1.65535
-1.88518 -2.0464 -2.14698
-2.2184 -2.30121 -2.42754
-2.60712 -2.82222 -3.03294
-3.18932 -3.24585 -3.1752
-2.97859 -2.68836 -2.35827
-2.04316 -1.77804 -1.56943
-1.40425 -1.26875 -1.16362
-1.10555 -1.11624 -1.20781
-1.37408 -1.59196 -1.83039
-2.06068 -2.26206 -2.42047
-2.52361 -2.55888 -2.5182
-2.40749 -2.25227 -2.09288
-1.97083 -1.91385 -1.92675
-1.9906 -2.07009 -2.1277
-2.14148 -2.1186 -2.0962
-2.12637 -2.25187 -2.48566
-2.80534 -3.1637 -3.50691
-3.78948 -3.98074 -4.06495
-4.04126 -3.9255 -3.75075
-3.56071 -3.3959 -3.28016
-3.21669 -3.19577 -3.20698
-3.24607 -3.31295 -3.4046
-3.50991 -3.61088 -3.69004
-3.74021 -3.77067 -3.80468
-3.85811 -3.96906 -4.116
-4.27317 -4.40854 -4.49673
-4.52501 -4.49093 -4.39487
-4.23383 -4.00205 -3.69929
-3.34044 -2.95729 -2.58889
-2.26621 -2.00109 -1.78562
-1.60076 -1.42859 -1.26244
-1.10994 -0.987572 -0.91007
-0.882001 -0.896495 -0.939871
-0.996892 -1.0535 -1.0985
-1.12652 -1.14133 -1.15598
-1.18753 -1.24863 -1.34113
-1.45538 -1.57444 -1.67976
-1.75519 -1.78948 -1.77881
-1.72879 -1.65308 -1.56738
-1.48241 -1.40243 -1.33083
-1.27673 -1.25451 -1.27537
-1.33853 -1.43011 -1.53053
-1.62314 -1.69719 -1.74452
-1.75626 -1.7258 -1.65802
-1.57756 -1.52741 -1.55465
-1.68989 -1.93238 -2.2503
-2.59521 -2.9203 -3.19116
-3.38604 -3.49204 -3.50493
-3.43285 -3.29716 -3.12507
-2.93648 -2.73438 -2.50733
-2.24327 -1.94489 -1.63477
-1.3465 -1.10885 -0.934211
-0.817627 -0.743448 -0.692813
-0.649251 -0.60457 -0.565852
-0.558037 -0.615031 -0.760381
-0.98953 -1.26703 -1.5414
-1.76778 -1.92535 -2.02272
-2.09165 -2.17314 -2.30079
-2.48718 -2.71789 -2.95432
-3.14367 -3.23331 -3.18718
-3.00028 -2.70417 -2.35713
-2.02085 -1.73576 -1.5101
-1.32915 -1.17641 -1.05103
-0.970583 -0.959797 -1.03454
-1.19131 -1.40723 -1.649
-1.88458 -2.09067 -2.25248
-2.35851 -2.39753 -2.36332
-2.26431 -2.12869 -1.99809
-1.91224 -1.8941 -1.94241
-2.03309 -2.12774 -2.1882
-2.19398 -2.15538 -2.11356
-2.12417 -2.23199 -2.45058
-2.758 -3.10869 -3.45176
-3.74413 -3.95478 -4.0642
-4.06546 -3.96858 -3.80312
-3.61232 -3.43841 -3.30741
-3.224 -3.17927 -3.16424
-3.17817 -3.22636 -3.31098
-3.42269 -3.54031 -3.63968
-3.70718 -3.7492 -3.79001
-3.85975 -3.96322 -4.09181
-4.21945 -4.31757 -4.3684
-4.36813 -4.32013 -4.22432
-4.07112 -3.84532 -3.53871
-3.16329 -2.75443 -2.35999
-2.02133 -1.75774 -1.56245
-1.41093 -1.27654 -1.14536
-1.0226 -0.926934 -0.877146
-0.88022 -0.928214 -1.00316
-1.08425 -1.15305 -1.19726
-1.21461 -1.21526 -1.2195
-1.24927 -1.31753 -1.42185
-1.54612 -1.66851 -1.76991
-1.83814 -1.86765 -1.85801
-1.81353 -1.74281 -1.65594
-1.56092 -1.46358 -1.3722
-1.30132 -1.26836 -1.2839
-1.34419 -1.43314 -1.53199
-1.62755 -1.71228 -1.7781
-1.81265 -1.80422 -1.75377
-1.68435 -1.63888 -1.66438
-1.791 -2.0181 -2.31559
-2.63846 -2.94402 -3.20105
-3.38879 -3.49247 -3.50349
-3.42477 -3.27418 -3.07902
-2.86298 -2.63479 -2.38862
-2.11662 -1.8238 -1.5324
-1.27211 -1.06397 -0.911089
-0.801563 -0.718531 -0.648137
-0.58233 -0.52049 -0.47313
-0.463586 -0.520622 -0.662066
-0.880072 -1.13994 -1.39449
-1.60432 -1.75259 -1.84857
-1.92154 -2.00861 -2.14085
-2.33145 -2.56939 -2.81981
-3.03089 -3.14677 -3.1254
-2.95617 -2.66802 -2.32042
-1.97847 -1.68572 -1.45146
-1.25979 -1.09203 -0.945938
-0.839762 -0.80127 -0.850924
-0.989531 -1.19635 -1.43717
-1.67692 -1.88906 -2.05703
-2.16934 -2.21607 -2.19308
-2.11109 -1.99991 -1.90069
-1.8498 -1.8646 -1.93805
-2.04222 -2.13801 -2.18953
-2.18044 -2.12576 -2.07051
-2.0724 -2.17615 -2.39396
-2.70284 -3.0578 -3.40982
-3.71733 -3.94858 -4.0807
-4.10216 -4.0191 -3.85916
-3.66565 -3.48191 -3.33499
-3.22993 -3.15823 -3.11268
-3.09694 -3.12294 -3.19906
-3.31852 -3.45717 -3.58381
-3.6771 -3.73826 -3.78972
-3.86354 -3.94873 -4.04396
-4.12673 -4.17572 -4.18272
-4.15271 -4.09345 -4.00326
-3.86582 -3.65683 -3.36014
-2.98379 -2.56444 -2.15595
-1.80797 -1.54687 -1.36868
-1.24653 -1.14817 -1.05406
-0.966281 -0.903331 -0.885135
-0.919119 -0.995811 -1.09385
-1.18842 -1.25833 -1.29139
-1.28899 -1.2679 -1.2558
-1.27983 -1.35354 -1.46995
-1.60549 -1.7319 -1.82829
-1.88616 -1.9066 -1.89439
-1.85449 -1.79159 -1.71013
-1.61402 -1.50841 -1.40407
-1.31963 -1.27626 -1.28669
-1.3477 -1.44317 -1.55463
-1.66927 -1.77875 -1.87228
-1.93332 -1.94634 -1.91012
-1.84706 -1.79973 -1.81438
-1.92057 -2.11883 -2.38277
-2.67289 -2.95181 -3.1917
-3.37209 -3.47537 -3.48763
-3.40559 -3.24236 -3.02416
-2.77793 -2.51889 -2.24857
-1.96502 -1.67586 -1.40183
-1.16701 -0.984183 -0.848326
-0.742751 -0.651155 -0.56519
-0.484562 -0.41489 -0.368272
-0.363962 -0.422878 -0.55542
-0.751059 -0.979028 -1.20088
-1.38649 -1.52451 -1.62388
-1.70848 -1.80806 -1.94817
-2.14092 -2.37872 -2.63206
-2.85302 -2.98632 -2.98735
-2.84158 -2.57446 -2.24333
-1.91248 -1.62526 -1.39074
-1.19248 -1.01117 -0.844348
-0.711269 -0.642463 -0.662735
-0.777569 -0.969478 -1.20489
-1.44688 -1.66594 -1.84296
-1.96536 -2.02378 -2.01582
-1.95429 -1.87004 -1.80277
-1.78457 -1.82671 -1.91649
-2.02308 -2.1084 -2.1411
-2.1112 -2.03964 -1.97507
-1.97577 -2.08448 -2.31048
-2.62876 -2.99428 -3.35939
-3.68369 -3.93492 -4.08795
-4.12836 -4.05994 -3.90889
-3.71754 -3.52827 -3.36723
-3.23912 -3.13648 -3.05555
-3.00605 -3.00746 -3.07454
-3.20285 -3.36527 -3.5235
-3.64792 -3.73282 -3.79613
-3.84769 -3.90524 -3.95639
-3.98552 -3.98102 -3.94471
-3.88885 -3.82383 -3.74562
-3.63185 -3.45057 -3.17851
-2.81882 -2.40687 -1.99899
-1.65018 -1.39281 -1.22721
-1.12772 -1.06024 -1.00177
-0.950804 -0.922984 -0.93627
-0.996611 -1.09297 -1.20202
-1.29701 -1.35591 -1.368
-1.33896 -1.29217 -1.26231
-1.28124 -1.36256 -1.49412
-1.64411 -1.77694 -1.86893
-1.91442 -1.92079 -1.89867
-1.85549 -1.79455 -1.71678
-1.62278 -1.51599 -1.40746
-1.31781 -1.2713 -1.28401
-1.35536 -1.47035 -1.60979
-1.75831 -1.90357 -2.0302
-2.11784 -2.14886 -2.12153
-2.05826 -2.00095 -1.99463
-2.06865 -2.22582 -2.44503
-2.69358 -2.94005 -3.15968
-3.33155 -3.4345 -3.44896
-3.36538 -3.19174 -2.95232
-2.67658 -2.38637 -2.09148
-1.79648 -1.51101 -1.25237
-1.03729 -0.87053 -0.741647
-0.633041 -0.531834 -0.435623
-0.349972 -0.283632 -0.247144
-0.253264 -0.313841 -0.432191
-0.597068 -0.784599 -0.967847
-1.12742 -1.25723 -1.36432
-1.46511 -1.58018 -1.72826
-1.91976 -2.15039 -2.39657
-2.61601 -2.75687 -2.77546
-2.65583 -2.42019 -2.12125
-1.81835 -1.5508 -1.32547
-1.12565 -0.933028 -0.746696
-0.58775 -0.489228 -0.479356
-0.567609 -0.740067 -0.965192
-1.20598 -1.43103 -1.6186
-1.75401 -1.82726 -1.83688
-1.79731 -1.74009 -1.70334
-1.7148 -1.77982 -1.88043
-1.98339 -2.05244 -2.0618
-2.00883 -1.92086 -1.84977
-1.85328 -1.9709 -2.20812
-2.53756 -2.91395 -3.29092
-3.62932 -3.89716 -4.06854
-4.12791 -4.07784 -3.94267
-3.76166 -3.57346 -3.40118
-3.24887 -3.1117 -2.99164
-2.90617 -2.88246 -2.94066
-3.07759 -3.26302 -3.45217
-3.60756 -3.71587 -3.78873
-3.78635 -3.81042 -3.81315
-3.78781 -3.7334 -3.66072
-3.58722 -3.52414 -3.46493
-3.38266 -3.23979 -3.00711
-2.68227 -2.29666 -1.90541
-1.56557 -1.31415 -1.15705
-1.07306 -1.02996 -1.00337
-0.987642 -0.993049 -1.03288
-1.11035 -1.21348 -1.3189
-1.40017 -1.43634 -1.41947
-1.36016 -1.28809 -1.24395
-1.26299 -1.35762 -1.50975
-1.67897 -1.82212 -1.91207
-1.94469 -1.93216 -1.89057
-1.83123 -1.75918 -1.67539
-1.57956 -1.47395 -1.36866
-1.28425 -1.24646 -1.27414
-1.36944 -1.51835 -1.69971
-1.89351 -2.08152 -2.24322
-2.35529 -2.39954 -2.37487
-2.30396 -2.22798 -2.19102
-2.22289 -2.3297 -2.49633
-2.69719 -2.90662 -3.10245
-3.26274 -3.36261 -3.37734
-3.29185 -3.10947 -2.85231
-2.55163 -2.23515 -1.92046
-1.61803 -1.33804 -1.09243
-0.889493 -0.727144 -0.593084
-0.473232 -0.36121 -0.260827
-0.181033 -0.129851 -0.112738
-0.134027 -0.196612 -0.298491
-0.430072 -0.576166 -0.72181
-0.857473 -0.980827 -1.09576
-1.21078 -1.33761 -1.48881
-1.67342 -1.89015 -2.12083
-2.32898 -2.4678 -2.4973
-2.40296 -2.20497 -1.95032
-1.6903 -1.45662 -1.25143
-1.05709 -0.857249 -0.654133
-0.471859 -0.346022 -0.307312
-0.368042 -0.517531 -0.727242
-0.961894 -1.1898 -1.38717
-1.53671 -1.62669 -1.65539
-1.63793 -1.60618 -1.59687
-1.63429 -1.71902 -1.82873
-1.92821 -1.98281 -1.97182
-1.89933 -1.79845 -1.72369
-1.73162 -1.8582 -2.10514
-2.44292 -2.82621 -3.20988
-3.55633 -3.83471 -4.01999
-4.09709 -4.06804 -3.95445
-3.79036 -3.60804 -3.42598
-3.24788 -3.07347 -2.91278
-2.792 -2.74507 -2.79531
-2.93914 -3.14306 -3.35719
-3.53769 -3.66418 -3.7415
-3.66131 -3.65023 -3.60653
-3.53294 -3.43845 -3.34097
-3.26081 -3.20863 -3.17554
-3.13175 -3.0364 -2.85584
-2.582 -2.24018 -1.88099
-1.56038 -1.31841 -1.16723
-1.09276 -1.06765 -1.06775
-1.08267 -1.11529 -1.17243
-1.2542 -1.34903 -1.43573
-1.49034 -1.49469 -1.44462
-1.35575 -1.26322 -1.21204
-1.2389 -1.35362 -1.53177
-1.72477 -1.88237 -1.97364
-1.99437 -1.95955 -1.88954
-1.80043 -1.70171 -1.5979
-1.49082 -1.38315 -1.28412
-1.2131 -1.19548 -1.25104
-1.38321 -1.57776 -1.81058
-2.05611 -2.28981 -2.48631
-2.62018 -2.67337 -2.6457
-2.56017 -2.45758 -2.3821
-2.36529 -2.41731 -2.52889
-2.68057 -2.85136 -3.0208
-3.16573 -3.25799 -3.26885
-3.17926 -2.98922 -2.71904
-2.40111 -2.06762 -1.74215
-1.4391 -1.16726 -0.931898
-0.733044 -0.563873 -0.413884
-0.276271 -0.153396 -0.0550389
0.0089346 0.0346852 0.0246416
-0.0161979 -0.0829587 -0.170581
-0.272878 -0.383353 -0.497216
-0.612246 -0.72799 -0.844896
-0.964974 -1.09339 -1.23872
-1.40947 -1.60669 -1.81615
-2.00598 -2.13469 -2.16775
-2.0946 -1.93531 -1.73144
-1.52477 -1.33681 -1.16247
-0.981648 -0.779802 -0.563256
-0.360365 -0.209844 -0.144349
-0.17792 -0.302347 -0.492382
-0.715737 -0.942011 -1.14646
-1.30945 -1.41687 -1.46553
-1.46992 -1.46135 -1.47544
-1.53449 -1.63644 -1.75645
-1.85795 -1.90707 -1.88622
-1.80406 -1.69771 -1.62336
-1.63638 -1.76974 -2.02231
-2.36314 -2.74712 -3.13042
-3.47713 -3.75841 -3.95134
-4.04246 -4.03351 -3.94251
-3.79657 -3.62006 -3.42632
-3.21965 -3.00637 -2.8062
-2.65399 -2.58832 -2.63278
-2.78132 -2.99715 -3.22707
-3.42316 -3.55957 -3.63492
-3.47043 -3.42586 -3.34223
-3.23124 -3.11029 -3.00212
-2.92765 -2.89562 -2.89488
-2.89421 -2.85159 -2.73086
-2.51888 -2.23379 -1.91921
-1.62716 -1.3989 -1.2528
-1.18346 -1.17051 -1.19113
-1.22982 -1.28078 -1.34346
-1.41542 -1.48725 -1.54224
-1.56098 -1.52937 -1.44742
-1.33505 -1.23103 -1.18213
-1.22418 -1.36343 -1.56974
-1.78803 -1.96228 -2.05777
-2.06876 -2.0109 -1.90741
-1.77914 -1.64144 -1.50453
-1.37466 -1.25697 -1.16103
-1.10508 -1.11298 -1.20339
-1.37897 -1.62393 -1.91073
-2.20859 -2.48736 -2.71748
-2.87162 -2.93155 -2.89738
-2.79228 -2.65755 -2.53915
-2.4721 -2.47122 -2.53216
-2.63966 -2.7753 -2.91909
-3.04642 -3.12683 -3.1293
-3.0329 -2.83607 -2.55823
-2.23249 -1.89366 -1.56867
-1.27301 -1.01215 -0.784235
-0.582419 -0.397892 -0.225034
-0.0666124 0.0655533 0.156678
0.198088 0.192361 0.151027
0.0879136 0.013748 -0.0653704
-0.147148 -0.232015 -0.322015
-0.419018 -0.522944 -0.631689
-0.743539 -0.860577 -0.989992
-1.1406 -1.31475 -1.50001
-1.6674 -1.78013 -1.80992
-1.75178 -1.62751 -1.47445
-1.32493 -1.18913 -1.05277
-0.891395 -0.691358 -0.46341
-0.241303 -0.0678895 0.0221174
0.0138008 -0.0859769 -0.254688
-0.463419 -0.684171 -0.892566
-1.06749 -1.19252 -1.26203
-1.28831 -1.30082 -1.33398
-1.4097 -1.52611 -1.65847
-1.77005 -1.82679 -1.81157
-1.73428 -1.6333 -1.56512
-1.58403 -1.72118 -1.97405
-2.31148 -2.68911 -3.06445
-3.40351 -3.68 -3.87383
-3.97355 -3.9803 -3.90769
-3.77517 -3.59901 -3.38817
-3.1492 -2.8967 -2.66077
-2.48381 -2.40634 -2.44904
-2.60136 -2.82322 -3.05969
-3.26117 -3.39841 -3.46532
-3.22732 -3.1527 -3.03793
-2.9026 -2.77049 -2.66673
-2.61062 -2.60739 -2.64316
-2.68619 -2.69535 -2.63447
-2.48718 -2.26477 -2.00249
-1.74604 -1.53564 -1.39491
-1.3276 -1.32142 -1.35578
-1.41008 -1.46942 -1.52585
-1.57526 -1.61226 -1.62682
-1.60594 -1.54063 -1.43475
-1.31077 -1.208 -1.17144
-1.23361 -1.39691 -1.62753
-1.86695 -2.05588 -2.15637
-2.16012 -2.08168 -1.94557
-1.77638 -1.59483 -1.41694
-1.25422 -1.11594 -1.0139
-0.966398 -0.995575 -1.11766
-1.33296 -1.62335 -1.95832
-2.3031 -2.6232 -2.88541
-3.06001 -3.12734 -3.08656
-2.96066 -2.79247 -2.63168
-2.51855 -2.47304 -2.49445
-2.56926 -2.679 -2.80242
-2.91328 -2.97993 -2.97111
-2.86628 -2.66426 -2.3847
-2.06107 -1.7291 -1.41623
-1.1362 -0.889459 -0.667347
-0.45815 -0.253775 -0.0555762
0.123437 0.262738 0.344104
0.361575 0.324827 0.253837
0.169332 0.0855379 0.00823651
-0.0633872 -0.133737 -0.207873
-0.288877 -0.376352 -0.467253
-0.559213 -0.654412 -0.760682
-0.887358 -1.03677 -1.1965
-1.33905 -1.43176 -1.45267
-1.40291 -1.30694 -1.19908
-1.10321 -1.01837 -0.920305
-0.778898 -0.580384 -0.339998
-0.097904 0.0977264 0.209665
0.222773 0.143941 -0.00571748
-0.200133 -0.414179 -0.624983
-0.811129 -0.954361 -1.04611
-1.095 -1.12711 -1.17517
-1.26203 -1.38877 -1.53387
-1.6622 -1.73915 -1.74557
-1.68899 -1.6058 -1.55086
-1.57717 -1.71521 -1.96274
-2.28973 -2.65347 -3.01333
-3.33759 -3.60288 -3.79211
-3.89532 -3.91209 -3.8508
-3.72323 -3.53873 -3.30385
-3.02936 -2.73926 -2.47369
-2.28075 -2.20012 -2.24695
-2.40452 -2.62918 -2.86532
-3.0634 -3.19298 -3.24535
-2.95305 -2.85251 -2.71629
-2.57038 -2.44274 -2.35846
-2.33284 -2.36564 -2.43921
-2.52163 -2.5747 -2.56532
-2.47682 -2.31526 -2.10722
-1.8902 -1.70099 -1.56659
-1.49922 -1.49497 -1.53615
-1.59765 -1.65589 -1.69603
-1.71329 -1.70789 -1.67846
-1.62014 -1.52976 -1.41416
-1.29558 -1.20969 -1.19556
-1.27979 -1.46134 -1.70592
-1.95592 -2.15216 -2.25496
-2.25311 -2.15892 -1.99663
-1.79266 -1.57084 -1.35105
-1.14942 -0.980165 -0.859269
-0.806882 -0.844181 -0.984672
-1.2258 -1.54733 -1.91701
-2.2979 -2.65259 -2.94454
-3.14071 -3.2184 -3.17441
-3.03108 -2.83349 -2.63639
-2.48649 -2.40912 -2.4062
-2.46372 -2.56069 -2.67289
-2.77208 -2.82655 -2.8068
-2.69478 -2.49135 -2.21709
-1.90559 -1.59204 -1.30215
-1.04583 -0.817469 -0.602173
-0.385165 -0.160937 0.0613358
0.259021 0.40453 0.477898
0.476648 0.4168 0.324532
0.224469 0.131845 0.0514342
-0.0190482 -0.0847101 -0.150315
-0.218272 -0.287953 -0.356971
-0.424429 -0.494252 -0.575468
-0.677351 -0.801112 -0.93356
-1.04858 -1.11781 -1.12552
-1.07839 -1.00314 -0.931392
-0.879636 -0.836949 -0.769704
-0.642044 -0.439809 -0.18281
0.0817323 0.299503 0.430404
0.459614 0.395385 0.258956
0.0745918 -0.135307 -0.349991
-0.548644 -0.71176 -0.827633
-0.900227 -0.950963 -1.01019
-1.10232 -1.23352 -1.38822
-1.5351 -1.63961 -1.67922
-1.65635 -1.6023 -1.56796
-1.60415 -1.74107 -1.97792
-2.28724 -2.62917 -2.966
-3.26918 -3.51875 -3.70027
-3.80409 -3.82662 -3.77003
-3.639 -3.43802 -3.17392
-2.86356 -2.54064 -2.25398
-2.05507 -1.98045 -2.03807
-2.20405 -2.43073 -2.66204
-2.84962 -2.96376 -2.99575
-2.66676 -2.54519 -2.39774
-2.25507 -2.14694 -2.09596
-2.11118 -2.18492 -2.29452
-2.40806 -2.49212 -2.51978
-2.47751 -2.36859 -2.2116
-2.03474 -1.86913 -1.74277
-1.6746 -1.66846 -1.70994
-1.77044 -1.81883 -1.83446
-1.81296 -1.76157 -1.6892
-1.60058 -1.49867 -1.39181
-1.29859 -1.24643 -1.26411
-1.37006 -1.56059 -1.80452
-2.04988 -2.24154 -2.34022
-2.3324 -2.22766 -2.04862
-1.82104 -1.56862 -1.31205
-1.07029 -0.86262 -0.710628
-0.638006 -0.666114 -0.806237
-1.0534 -1.38626 -1.77249
-2.17486 -2.55435 -2.87139
-3.08897 -3.18019 -3.13852
-2.98513 -2.76712 -2.5444
-2.37011 -2.27484 -2.26258
-2.31781 -2.41556 -2.52734
-2.62261 -2.67042 -2.6446
-2.53112 -2.33368 -2.07385
-1.78472 -1.4999 -1.24228
-1.01709 -0.812607 -0.60838
-0.387507 -0.14757 0.0949238
0.309174 0.462377 0.534148
0.525431 0.456786 0.357406
0.252333 0.155442 0.0702733
-0.00503025 -0.0734303 -0.137149
-0.197195 -0.253298 -0.304671
-0.352291 -0.401366 -0.460993
-0.539232 -0.63572 -0.737144
-0.820186 -0.86201 -0.853058
-0.804314 -0.743073 -0.697371
-0.676839 -0.662207 -0.612385
-0.487244 -0.272972 0.00589635
0.295188 0.534595 0.681338
0.721329 0.664952 0.534587
0.353621 0.142302 -0.0806029
-0.295016 -0.480417 -0.622032
-0.71894 -0.787318 -0.854547
-0.946533 -1.0753 -1.2329
-1.39381 -1.52504 -1.60115
-1.61845 -1.60103 -1.59352
-1.64275 -1.77787 -1.99978
-2.28452 -2.59655 -2.90274
-3.1792 -3.41012 -3.58328
-3.68775 -3.71484 -3.65954
-3.52026 -3.2991 -3.00578
-2.66458 -2.31806 -2.02134
-1.8268 -1.76627 -1.83992
-2.01662 -2.24455 -2.46703
-2.63747 -2.72881 -2.73503
-2.38225 -2.24617 -2.09846
-1.97222 -1.89661 -1.8896
-1.95232 -2.06846 -2.20976
-2.34458 -2.44558 -2.49434
-2.48331 -2.41554 -2.3031
-2.16486 -2.02474 -1.90923
-1.84142 -1.83116 -1.86705
-1.91812 -1.94755 -1.93068
-1.86508 -1.76637 -1.65512
-1.54644 -1.44905 -1.3706
-1.32237 -1.31932 -1.37647
-1.50255 -1.69223 -1.9205
-2.14503 -2.31834 -2.40403
-2.38757 -2.27601 -2.08927
-1.85007 -1.57875 -1.29372
-1.0149 -0.766241 -0.575603
-0.471234 -0.475528 -0.598221
-0.832704 -1.15764 -1.54208
-1.94994 -2.34169 -2.67529
-2.91002 -3.01495 -2.98022
-2.82533 -2.59829 -2.36248
-2.17606 -2.07425 -2.0634
-2.12694 -2.23607 -2.35777
-2.459 -2.50992 -2.48833
-2.38467 -2.20526 -1.97172
-1.7155 -1.46795 -1.24915
-1.06047 -0.88521 -0.698221
-0.480572 -0.23204 0.0252168
0.254216 0.418589 0.498202
0.496643 0.436683 0.347165
0.250244 0.156438 0.0680745
-0.0146204 -0.0904334 -0.15795
-0.216999 -0.26842 -0.313122
-0.352719 -0.391431 -0.436152
-0.492506 -0.558966 -0.623932
-0.669275 -0.679389 -0.651048
-0.597979 -0.545718 -0.516959
-0.514344 -0.511971 -0.464113
-0.329085 -0.0949652 0.20902
0.522962 0.782044 0.941773
0.988988 0.935961 0.806063
0.622108 0.402949 0.166333
-0.0676151 -0.27707 -0.444508
-0.564758 -0.649217 -0.722145
-0.810201 -0.930475 -1.08253
-1.24772 -1.3967 -1.50318
-1.55852 -1.57918 -1.60172
-1.66671 -1.80041 -2.00449
-2.25875 -2.53328 -2.80147
-3.046 -3.25628 -3.42201
-3.52947 -3.56318 -3.51023
-3.36384 -3.12592 -2.81101
-2.45086 -2.09481 -1.80112
-1.62053 -1.57931 -1.67045
-1.85653 -2.08209 -2.29007
-2.4364 -2.49836 -2.47503
-2.11204 -1.97038 -1.83377
-1.7353 -1.70109 -1.74303
-1.8539 -2.0092 -2.17583
-2.32303 -2.42992 -2.4872
-2.49448 -2.45654 -2.38098
-2.27851 -2.16548 -2.06471
-2.00025 -1.98519 -2.01
-2.04229 -2.04191 -1.98293
-1.8672 -1.72032 -1.57541
-1.45793 -1.38088 -1.34846
-1.36115 -1.4184 -1.51965
-1.66363 -1.84443 -2.04524
-2.23578 -2.3787 -2.44267
-2.41371 -2.29699 -2.10905
-1.86773 -1.58757 -1.28268
-0.97272 -0.685925 -0.456436
-0.317161 -0.291641 -0.388289
-0.599264 -0.903754 -1.27271
-1.67171 -2.06142 -2.39845
-2.63989 -2.7526 -2.72463
-2.57381 -2.34718 -2.10862
-1.91862 -1.81609 -1.81066
-1.88675 -2.01346 -2.15409
-2.27308 -2.34126 -2.33985
-2.26285 -2.11778 -1.92456
-1.71147 -1.5071 -1.32973
-1.179 -1.03557 -0.870984
-0.664047 -0.414995 -0.149135
0.0926804 0.271919 0.368822
0.388414 0.353366 0.289324
0.213014 0.130226 0.0422033
-0.0475816 -0.132628 -0.207707
-0.27222 -0.328831 -0.379654
-0.42484 -0.46466 -0.501381
-0.537445 -0.571261 -0.595172
-0.59847 -0.574099 -0.525096
-0.466519 -0.419978 -0.401004
-0.4049 -0.400789 -0.34146
-0.186904 0.0711484 0.399279
0.73414 1.0091 1.17955
1.23315 1.18273 1.05124
0.860475 0.628659 0.374063
0.118331 -0.114789 -0.305586
-0.446086 -0.54431 -0.621753
-0.704647 -0.812979 -0.951971
-1.10965 -1.26211 -1.38532
-1.46847 -1.52165 -1.57269
-1.65386 -1.78619 -1.97041
-2.18958 -2.42025 -2.64411
-2.85228 -3.04052 -3.20029
-3.31413 -3.35879 -3.31351
-3.16748 -2.92403 -2.60303
-2.24218 -1.89436 -1.61745
-1.45835 -1.4377 -1.54288
-1.73215 -1.94793 -2.13385
-2.24945 -2.27781 -2.22472
-1.87357 -1.73725 -1.62234
-1.55922 -1.56909 -1.65723
-1.80929 -1.99494 -2.17854
-2.33121 -2.43793 -2.49701
-2.51444 -2.49748 -2.45145
-2.3812 -2.29625 -2.21428
-2.15703 -2.1373 -2.14558
-2.14867 -2.10586 -1.99347
-1.82055 -1.62441 -1.45101
-1.33507 -1.2915 -1.31792
-1.40123 -1.52388 -1.66984
-1.82891 -1.99575 -2.16252
-2.31171 -2.41702 -2.4536
-2.40941 -2.28835 -2.10317
-1.86568 -1.5835 -1.26582
-0.931947 -0.614414 -0.353327
-0.185624 -0.135337 -0.209077
-0.397363 -0.679317 -1.02702
-1.40712 -1.78069 -2.10443
-2.33597 -2.44308 -2.41426
-2.26616 -2.04301 -1.8058
-1.61431 -1.51002 -1.5072
-1.59417 -1.74082 -1.90836
-2.05871 -2.1621 -2.20119
-2.17132 -2.07894 -1.94013
-1.77854 -1.61979 -1.48181
-1.36534 -1.25144 -1.11043
-0.918998 -0.676095 -0.407486
-0.155447 0.0406237 0.16123
0.211584 0.212412 0.184296
0.137164 0.0715232 -0.0122285
-0.106788 -0.200073 -0.283439
-0.356704 -0.424879 -0.490682
-0.550968 -0.59978 -0.633266
-0.650748 -0.65192 -0.634674
-0.596655 -0.539356 -0.471368
-0.407961 -0.365524 -0.351431
-0.353684 -0.338049 -0.258687
-0.0801224 0.200937 0.547908
0.896904 1.18267 1.36227
1.42376 1.37853 1.24701
1.04904 0.802912 0.529095
0.252304 -0.00124784 -0.210497
-0.36649 -0.47571 -0.557504
-0.636391 -0.732459 -0.853739
-0.993608 -1.13464 -1.25788
-1.35366 -1.42797 -1.50046
-1.59407 -1.72272 -1.88454
-2.06495 -2.24721 -2.42245
-2.59148 -2.75703 -2.91228
-3.03566 -3.09636 -3.06679
-2.93342 -2.70158 -2.39537
-2.05552 -1.73454 -1.48667
-1.3536 -1.35112 -1.46317
-1.6463 -1.84311 -1.99968
-2.0805 -2.0755 -1.99743
-1.69067 -1.57075 -1.48532
-1.45973 -1.50911 -1.63269
-1.81156 -2.01339 -2.20341
-2.35591 -2.46026 -2.51945
-2.54337 -2.54144 -2.51853
-2.47633 -2.41914 -2.35879
-2.31183 -2.28737 -2.27378
-2.23757 -2.14021 -1.96393
-1.72782 -1.48212 -1.28504
-1.17859 -1.17684 -1.26816
-1.42424 -1.61074 -1.79787
-1.96862 -2.11936 -2.2511
-2.3583 -2.42538 -2.43431
-2.37568 -2.25239 -2.07305
-1.84296 -1.56283 -1.23765
-0.88733 -0.549142 -0.268799
-0.0863326 -0.025211 -0.0892512
-0.266164 -0.533392 -0.862224
-1.2189 -1.56465 -1.8578
-2.05955 -2.14235 -2.09814
-1.94346 -1.71852 -1.4787
-1.28055 -1.16729 -1.1593
-1.25173 -1.41834 -1.62005
-1.81606 -1.97401 -2.07492
-2.11232 -2.08899 -2.01542
-1.9098 -1.79506 -1.69024
-1.59969 -1.50794 -1.38653
-1.21091 -0.977803 -0.711184
-0.452434 -0.240485 -0.0945815
-0.0102716 0.0300886 0.0412909
0.0263442 -0.0192322 -0.095555
-0.191465 -0.289685 -0.378763
-0.459461 -0.539283 -0.621214
-0.698158 -0.757432 -0.789248
-0.790744 -0.763978 -0.712652
-0.641769 -0.559572 -0.478572
-0.413364 -0.37498 -0.363009
-0.35909 -0.327246 -0.22511
-0.0235084 0.275415 0.633288
0.98843 1.27975 1.46737
1.53915 1.50304 1.37499
1.17212 0.913345 0.622578
0.328589 0.0601002 -0.161441
-0.327719 -0.445153 -0.531423
-0.608274 -0.693581 -0.795624
-0.91151 -1.03026 -1.13948
-1.23282 -1.31432 -1.39679
-1.49421 -1.61298 -1.74779
-1.8859 -2.01719 -2.14238
-2.27208 -2.41567 -2.56767
-2.7027 -2.78372 -2.7782
-2.67125 -2.46983 -2.1999
-1.90155 -1.62324 -1.41326
-1.30779 -1.31918 -1.43036
-1.59879 -1.76957 -1.89312
-1.9401 -1.90745 -1.81406
-1.58736 -1.49238 -1.43942
-1.44742 -1.52517 -1.66734
-1.85366 -2.05398 -2.23792
-2.38412 -2.48479 -2.54423
-2.57321 -2.58223 -2.57689
-2.558 -2.5264 -2.48802
-2.45235 -2.42223 -2.38244
-2.29972 -2.14017 -1.89472
-1.59421 -1.30162 -1.08572
-0.993343 -1.03551 -1.18993
-1.41322 -1.65588 -1.87718
-2.05578 -2.19078 -2.2913
-2.36214 -2.3971 -2.38443
-2.31713 -2.19678 -2.02745
-1.8079 -1.53283 -1.20452
-0.844919 -0.496614 -0.210594
-0.0291118 0.0258841 -0.0456172
-0.227122 -0.492389 -0.809644
-1.14297 -1.45335 -1.70198
-1.85622 -1.89619 -1.81975
-1.64454 -1.4064 -1.15378
-0.938691 -0.805857 -0.782945
-0.874188 -1.0596 -1.30123
-1.55517 -1.78411 -1.96402
-2.08325 -2.13867 -2.1344
-2.08348 -2.00696 -1.92622
-1.85085 -1.77096 -1.6615
-1.49824 -1.27573 -1.01478
-0.753955 -0.530292 -0.362478
-0.247281 -0.170549 -0.123037
-0.107802 -0.133416 -0.200241
-0.293793 -0.392476 -0.48256
-0.565607 -0.651165 -0.742444
-0.829223 -0.893739 -0.922257
-0.911392 -0.866112 -0.794778
-0.706978 -0.614331 -0.530682
-0.469104 -0.436073 -0.425152
-0.413546 -0.36522 -0.242455
-0.0228551 0.286467 0.646773
1.00057 1.29263 1.48684
1.57023 1.54604 1.42467
1.22025 0.952783 0.650089
0.344939 0.0679459 -0.159976
-0.331974 -0.454905 -0.54478
-0.620087 -0.695647 -0.778978
-0.869888 -0.962898 -1.0515
-1.13265 -1.20921 -1.28856
-1.37743 -1.47602 -1.57649
-1.66831 -1.74785 -1.82476
-1.9181 -2.04235 -2.19247
-2.3398 -2.44314 -2.46748
-2.39785 -2.24199 -2.02499
-1.78284 -1.55734 -1.38983
-1.31159 -1.33325 -1.43873
-1.58836 -1.73156 -1.82444
-1.84436 -1.79463 -1.69842
-1.57799 -1.5118 -1.48858
-1.52063 -1.61126 -1.75252
-1.92573 -2.10632 -2.27089
-2.40327 -2.49721 -2.55575
-2.58808 -2.60455 -2.61186
-2.61125 -2.60139 -2.58269
-2.5569 -2.51958 -2.45159
-2.32084 -2.09972 -1.78906
-1.43108 -1.09935 -0.870193
-0.79286 -0.874254 -1.08207
-1.35981 -1.64588 -1.89179
-2.07427 -2.1958 -2.27248
-2.31745 -2.332 -2.30928
-2.24373 -2.13482 -1.98163
-1.77683 -1.51039 -1.18354
-0.821377 -0.472045 -0.191308
-0.0229913 0.012957 -0.0791699
-0.277741 -0.551381 -0.8637
-1.17559 -1.44771 -1.6449
-1.74186 -1.72764 -1.60701
-1.39934 -1.13641 -0.859919
-0.61739 -0.455284 -0.409159
-0.49341 -0.695539 -0.979459
-1.29771 -1.60612 -1.87268
-2.07791 -2.21146 -2.27149
-2.26731 -2.21956 -2.15278
-2.08228 -2.00448 -1.89915
-1.74395 -1.53204 -1.28058
-1.02381 -0.795479 -0.613055
-0.474486 -0.368953 -0.291939
-0.251244 -0.258519 -0.314412
-0.402208 -0.497207 -0.583644
-0.66291 -0.745388 -0.834493
-0.918753 -0.978556 -0.999504
-0.979787 -0.927442 -0.853538
-0.768626 -0.683529 -0.610229
-0.559201 -0.533569 -0.523438
-0.504242 -0.441633 -0.303043
-0.072346 0.239444 0.594425
0.940307 1.22836 1.42622
1.51982 1.50736 1.39378
1.19068 0.919365 0.611125
0.301671 0.0223202 -0.20719
-0.381313 -0.506674 -0.597147
-0.668261 -0.73285 -0.798776
-0.868606 -0.940762 -1.01184
-1.07946 -1.14421 -1.20902
-1.27575 -1.34146 -1.39835
-1.43963 -1.46832 -1.50168
-1.56473 -1.67433 -1.82425
-1.983 -2.10739 -2.16244
-2.13442 -2.03119 -1.87488
-1.69519 -1.526 -1.40178
-1.34993 -1.38066 -1.48017
-1.61276 -1.7331 -1.80355
-1.80781 -1.75412 -1.66752
-1.6604 -1.62163 -1.62045
-1.66345 -1.75007 -1.87179
-2.01373 -2.15874 -2.29167
-2.40171 -2.48346 -2.53747
-2.57005 -2.59052 -2.6063
-2.61931 -2.62658 -2.62354
-2.60476 -2.55918 -2.46469
-2.29166 -2.01952 -1.65832
-1.25898 -0.901547 -0.665931
-0.601562 -0.711597 -0.956283
-1.26984 -1.58261 -1.84168
-2.02387 -2.13524 -2.19749
-2.22987 -2.23893 -2.22086
-2.17011 -2.08303 -1.9536
-1.76917 -1.51637 -1.19652
-0.838138 -0.494294 -0.224649
-0.0741462 -0.060858 -0.176492
-0.394378 -0.677909 -0.986142
-1.27725 -1.51215 -1.65955
-1.70105 -1.63355 -1.46774
-1.2244 -0.931894 -0.626192
-0.351277 -0.155655 -0.0825521
-0.156227 -0.371685 -0.694962
-1.07495 -1.4597 -1.80768
-2.09029 -2.28994 -2.40025
-2.42897 -2.39807 -2.33572
-2.26247 -2.18055 -2.07487
-1.92596 -1.72652 -1.48993
-1.24506 -1.0211 -0.833474
-0.680941 -0.555578 -0.456608
-0.395296 -0.385666 -0.429214
-0.508588 -0.597411 -0.677835
-0.749428 -0.821461 -0.89715
-0.965753 -1.00942 -1.0167
-0.98951 -0.93915 -0.877658
-0.813352 -0.752423 -0.701766
-0.667868 -0.651413 -0.641607
-0.614906 -0.540408 -0.390964
-0.155863 0.151151 0.493865
0.825516 1.10377 1.29995
1.399 1.39478 1.28775
1.0877 0.817197 0.509882
0.202673 -0.0738211 -0.301325
-0.474639 -0.598715 -0.684621
-0.74598 -0.796263 -0.846443
-0.902802 -0.965709 -1.03064
-1.09144 -1.14385 -1.1866
-1.21943 -1.24007 -1.24443
-1.23186 -1.21252 -1.2096
-1.25089 -1.35225 -1.50406
-1.6719 -1.81233 -1.89276
-1.90222 -1.84891 -1.75134
-1.63219 -1.5173 -1.43471
-1.40864 -1.44953 -1.54632
-1.66774 -1.77403 -1.83357
-1.83537 -1.79053 -1.72351
-1.81631 -1.79995 -1.81071
-1.85104 -1.91844 -2.00559
-2.10262 -2.20034 -2.2917
-2.37106 -2.43374 -2.47781
-2.50662 -2.52793 -2.54919
-2.57232 -2.59262 -2.60125
-2.58698 -2.53399 -2.41913
-2.21649 -1.91245 -1.52404
-1.10653 -0.741188 -0.507064
-0.451881 -0.576353 -0.837147
-1.16418 -1.48434 -1.74373
-1.9208 -2.02504 -2.08219
-2.11531 -2.13378 -2.1348
-2.11132 -2.05597 -1.95794
-1.80038 -1.56769 -1.26157
-0.913035 -0.578434 -0.319993
-0.183455 -0.185684 -0.315542
-0.542593 -0.826522 -1.12378
-1.39185 -1.59321 -1.70011
-1.699 -1.59174 -1.39238
-1.12203 -0.806098 -0.476144
-0.173558 0.0513143 0.148859
0.0864726 -0.137502 -0.49131
-0.9208 -1.36672 -1.77823
-2.11801 -2.36248 -2.50277
-2.54735 -2.52089 -2.45526
-2.3752 -2.28761 -2.18194
-2.04184 -1.85984 -1.64538
-1.42119 -1.21091 -1.02729
-0.869602 -0.732366 -0.617694
-0.539351 -0.513457 -0.543364
-0.612994 -0.695804 -0.771714
-0.836526 -0.895995 -0.952041
-0.995775 -1.01383 -1.00056
-0.963493 -0.917722 -0.875613
-0.841597 -0.814827 -0.794624
-0.781951 -0.77523 -0.7645
-0.729488 -0.644319 -0.487605
-0.253424 0.0426279 0.366573
0.677219 0.938509 1.12556
1.22311 1.22184 1.11899
0.9232 0.657808 0.357325
0.0579919 -0.211562 -0.43448
-0.604631 -0.723718 -0.799467
-0.845047 -0.87771 -0.914727
-0.967248 -1.0356 -1.10971
-1.17488 -1.21905 -1.23673
-1.22798 -1.19502 -1.14116
-1.07433 -1.01224 -0.982325
-1.01193 -1.11235 -1.26812
-1.44127 -1.58923 -1.68389
-1.71907 -1.70473 -1.65647
-1.59039 -1.52453 -1.48059
-1.47963 -1.53222 -1.63016
-1.74686 -1.84817 -1.90797
-1.91909 -1.89329 -1.85215
-2.01786 -2.01816 -2.03192
-2.059 -2.09645 -2.13929
-2.18303 -2.22598 -2.26852
-2.30983 -2.34638 -2.37466
-2.39565 -2.41542 -2.44049
-2.47185 -2.5027 -2.52072
-2.51067 -2.45423 -2.32922
-2.11439 -1.8022 -1.41369
-1.00383 -0.649836 -0.425744
-0.375965 -0.500299 -0.755887
-1.07351 -1.38133 -1.62761
-1.79379 -1.89233 -1.95133
-1.99541 -2.03451 -2.06501
-2.07741 -2.06067 -2.0001
-1.87588 -1.67076 -1.38602
-1.05312 -0.729273 -0.477653
-0.344665 -0.347104 -0.472811
-0.689829 -0.956881 -1.231
-1.47189 -1.64498 -1.72522
-1.70099 -1.57541 -1.36298
-1.08384 -0.760779 -0.42193
-0.106359 0.134918 0.248259
0.195121 -0.0315179 -0.402391
-0.861705 -1.34472 -1.79309
-2.16273 -2.42623 -2.57451
-2.61835 -2.58571 -2.51155
-2.4236 -2.33215 -2.23045
-2.10474 -1.94697 -1.76211
-1.56607 -1.37656 -1.20356
-1.04695 -0.903579 -0.77783
-0.685272 -0.644073 -0.660516
-0.721636 -0.802167 -0.879733
-0.944611 -0.996548 -1.03439
-1.05086 -1.03815 -0.997913
-0.944565 -0.897898 -0.871323
-0.865768 -0.873065 -0.883933
-0.892603 -0.894654 -0.881408
-0.836988 -0.741581 -0.579961
-0.350758 -0.0709234 0.228154
0.510979 0.7479 0.918363
1.00789 1.00529 0.905498
0.716126 0.460436 0.172204
-0.11464 -0.374368 -0.591332
-0.757348 -0.869651 -0.932344
-0.95936 -0.974085 -1.00231
-1.06066 -1.1478 -1.24477
-1.32492 -1.36639 -1.3596
-1.30691 -1.21789 -1.10593
-0.989118 -0.892623 -0.846446
-0.874681 -0.981046 -1.14193
-1.31496 -1.45919 -1.55289
-1.5972 -1.60613 -1.59412
-1.57143 -1.54823 -1.53929
-1.56176 -1.62602 -1.72681
-1.84258 -1.94496 -2.01272
-2.04106 -2.0405 -2.028
-2.23559 -2.24886 -2.26108
-2.27022 -2.27353 -2.26859
-2.25589 -2.24043 -2.22924
-2.22628 -2.23008 -2.23691
-2.2463 -2.26259 -2.29063
-2.32958 -2.37044 -2.39818
-2.39522 -2.34255 -2.22033
-2.01217 -1.7153 -1.35199
-0.973089 -0.647741 -0.441814
-0.395081 -0.50751 -0.739997
-1.0286 -1.30692 -1.52809
-1.67734 -1.76943 -1.83312
-1.89262 -1.9567 -2.01998
-2.07047 -2.09435 -2.07449
-1.98908 -1.81904 -1.5635
-1.25152 -0.938428 -0.686845
-0.544038 -0.528303 -0.628777
-0.814694 -1.04692 -1.28628
-1.49715 -1.64865 -1.71701
-1.68965 -1.56784 -1.3644
-1.09787 -0.788831 -0.46243
-0.154787 0.0846103 0.201287
0.15364 -0.0693962 -0.441661
-0.907771 -1.40021 -1.85602
-2.22719 -2.48508 -2.62221
-2.65237 -2.60616 -2.52039
-2.42456 -2.33162 -2.238
-2.13188 -2.00372 -1.85309
-1.68867 -1.52241 -1.36227
-1.20947 -1.06343 -0.930518
-0.827513 -0.774462 -0.781244
-0.83929 -0.925717 -1.01591
-1.09329 -1.14942 -1.17789
-1.17166 -1.12802 -1.05605
-0.977562 -0.918021 -0.893521
-0.903603 -0.934641 -0.969626
-0.995749 -1.00482 -0.988646
-0.935431 -0.831475 -0.667784
-0.447417 -0.188381 0.0808271
0.330637 0.538083 0.687487
0.76603 0.761511 0.666996
0.488645 0.248457 -0.0220561
-0.292577 -0.540889 -0.752374
-0.916083 -1.02408 -1.07657
-1.08855 -1.09008 -1.1158
-1.18758 -1.30149 -1.42859
-1.52937 -1.57198 -1.54344
-1.44977 -1.30934 -1.14652
-0.989511 -0.869998 -0.818809
-0.854683 -0.97175 -1.13679
-1.30252 -1.43025 -1.50641
-1.54197 -1.55762 -1.56848
-1.57968 -1.59299 -1.61503
-1.65793 -1.73139 -1.83337
-1.94793 -2.05271 -2.13102
-2.1794 -2.20592 -2.22206
-2.44372 -2.4698 -2.48155
-2.47497 -2.44709 -2.39735
-2.33034 -2.25671 -2.18948
-2.13763 -2.10289 -2.08281
-2.07648 -2.08671 -2.11633
-2.16242 -2.21397 -2.2541
-2.26387 -2.22446 -2.11857
-1.93405 -1.67148 -1.35239
-1.02132 -0.737178 -0.555925
-0.511785 -0.60536 -0.803326
-1.05012 -1.28774 -1.476
-1.60405 -1.68768 -1.7546
-1.8271 -1.91217 -2.00293
-2.08619 -2.14709 -2.16754
-2.12432 -1.99561 -1.77601
-1.48914 -1.1859 -0.927273
-0.762089 -0.712124 -0.770382
-0.90996 -1.09633 -1.29604
-1.47899 -1.6174 -1.68698
-1.67207 -1.57047 -1.39277
-1.15633 -0.880298 -0.586934
-0.308165 -0.0891593 0.0183295
-0.0274452 -0.240474 -0.598624
-1.04932 -1.52536 -1.96235
-2.31129 -2.54449 -2.65712
-2.66546 -2.60126 -2.50152
-2.39657 -2.30184 -2.21697
-2.13164 -2.03387 -1.91692
-1.78209 -1.63636 -1.48692
-1.33752 -1.19081 -1.05506
-0.947792 -0.890462 -0.896474
-0.962017 -1.06703 -1.18466
-1.29064 -1.36668 -1.39916
-1.37947 -1.30874 -1.2028
-1.09066 -1.00401 -0.96334
-0.96968 -1.00734 -1.05425
-1.0916 -1.10678 -1.09045
-1.03321 -0.926195 -0.765865
-0.559211 -0.324915 -0.0883045
0.127055 0.304814 0.434163
0.504186 0.502029 0.41891
0.258923 0.0415693 -0.205313
-0.456127 -0.692714 -0.901503
-1.06852 -1.18026 -1.2324
-1.23991 -1.23793 -1.26825
-1.35693 -1.49772 -1.65309
-1.77266 -1.81649 -1.76959
-1.6423 -1.46162 -1.26179
-1.07931 -0.95027 -0.904449
-0.953972 -1.08278 -1.24801
-1.3978 -1.49652 -1.54011
-1.55117 -1.55907 -1.58115
-1.61794 -1.6622 -1.71113
-1.7706 -1.84908 -1.9479
-2.05718 -2.16099 -2.24715
-2.31329 -2.36479 -2.40774
-2.62173 -2.66332 -2.68003
-2.66523 -2.61479 -2.5289
-2.41495 -2.28808 -2.16647
-2.06416 -1.98698 -1.93499
-1.90794 -1.90775 -1.93565
-1.98724 -2.05025 -2.10655
-2.13607 -2.11983 -2.0422
-1.89405 -1.67807 -1.414
-1.13943 -0.902781 -0.749823
-0.709017 -0.781726 -0.941314
-1.14221 -1.33637 -1.49078
-1.59754 -1.67154 -1.73754
-1.81501 -1.90965 -2.01489
-2.11873 -2.20761 -2.2639
-2.26305 -2.17909 -1.99967
-1.74027 -1.44544 -1.17407
-0.977648 -0.883636 -0.891453
-0.980206 -1.12117 -1.28653
-1.45047 -1.58639 -1.66768
-1.67454 -1.60134 -1.45737
-1.26017 -1.02848 -0.781911
-0.546916 -0.361663 -0.271924
-0.31705 -0.513159 -0.843255
-1.26001 -1.69946 -2.09861
-2.40959 -2.60679 -2.68773
-2.66986 -2.58427 -2.46676
-2.34813 -2.24672 -2.16598
-2.09701 -2.02482 -1.93594
-1.82445 -1.6933 -1.55018
-1.40251 -1.25685 -1.12354
-1.02056 -0.970167 -0.98852
-1.07593 -1.21479 -1.37576
-1.52649 -1.63799 -1.68814
-1.66546 -1.57376 -1.43474
-1.28391 -1.15898 -1.08571
-1.06918 -1.09544 -1.1412
-1.18405 -1.20709 -1.19806
-1.14722 -1.04793 -0.900143
-0.713576 -0.506954 -0.302309
-0.117633 0.0364009 0.152808
0.221929 0.230157 0.166937
0.0339799 -0.152603 -0.369844
-0.597924 -0.823433 -1.0342
-1.21332 -1.3414 -1.40843
-1.42693 -1.43371 -1.47445
-1.57802 -1.73717 -1.90946
-2.03809 -2.07868 -2.01612
-1.86518 -1.65985 -1.44141
-1.25118 -1.12648 -1.09404
-1.15897 -1.29599 -1.45428
-1.57907 -1.63875 -1.63922
-1.61509 -1.60499 -1.62938
-1.68477 -1.75487 -1.82669
-1.89884 -1.97767 -2.06759
-2.16496 -2.26072 -2.34775
-2.42532 -2.49679 -2.56358
-2.75409 -2.81436 -2.84246
-2.8286 -2.76674 -2.65688
-2.508 -2.33816 -2.16937
-2.01996 -1.89997 -1.8127
-1.75957 -1.74284 -1.76358
-1.81736 -1.89181 -1.96791
-2.02389 -2.03934 -1.99878
-1.89471 -1.73089 -1.52493
-1.30788 -1.11859 -0.993699
-0.95657 -1.00965 -1.13332
-1.2924 -1.44893 -1.57617
-1.66716 -1.73327 -1.79427
-1.86632 -1.95518 -2.05733
-2.16515 -2.26884 -2.35252
-2.3901 -2.35015 -2.21149
-1.97968 -1.69178 -1.4046
-1.17344 -1.03343 -0.992495
-1.0371 -1.14412 -1.28954
-1.44899 -1.59447 -1.69561
-1.72848 -1.68516 -1.57515
-1.41766 -1.23223 -1.03626
-0.850069 -0.703037 -0.632631
-0.674033 -0.845094 -1.1351
-1.50417 -1.89405 -2.24506
-2.51127 -2.66862 -2.7155
-2.66868 -2.55715 -2.4151
-2.27429 -2.15698 -2.07121
-2.00986 -1.95488 -1.88618
-1.79115 -1.66938 -1.52967
-1.38345 -1.2415 -1.11653
-1.02703 -0.99552 -1.03984
-1.16309 -1.34914 -1.56579
-1.77274 -1.93043 -2.00817
-1.9912 -1.88554 -1.718
-1.52957 -1.36288 -1.24857
-1.19699 -1.19911 -1.23449
-1.2804 -1.31681 -1.32713
-1.29815 -1.22187 -1.09879
-0.939455 -0.761805 -0.584758
-0.421906 -0.280229 -0.165048
-0.0862468 -0.0585392 -0.0938411
-0.192441 -0.34181 -0.524575
-0.727598 -0.943031 -1.16078
-1.36144 -1.51953 -1.61795
-1.66359 -1.69055 -1.74444
-1.85534 -2.01702 -2.18713
-2.3084 -2.33674 -2.25926
-2.09479 -1.88172 -1.66431
-1.48419 -1.37609 -1.36168
-1.43932 -1.57696 -1.71922
-1.81117 -1.82644 -1.78024
-1.71761 -1.6853 -1.70671
-1.77512 -1.86605 -1.95658
-2.03748 -2.11203 -2.18687
-2.26445 -2.34311 -2.42172
-2.50231 -2.58723 -2.67414
-2.83021 -2.90987 -2.95302
-2.94689 -2.88364 -2.76276
-2.59369 -2.39565 -2.19243
-2.00496 -1.84656 -1.72379
-1.64062 -1.6013 -1.60886
-1.6609 -1.7462 -1.84496
-1.93264 -1.98583 -1.98758
-1.93077 -1.81948 -1.66908
-1.5048 -1.35744 -1.25631
-1.22124 -1.25669 -1.35026
-1.47685 -1.60755 -1.72003
-1.80556 -1.86918 -1.92369
-1.98163 -2.05035 -2.13216
-2.22676 -2.33038 -2.42991
-2.49771 -2.49633 -2.395
-2.1888 -1.90706 -1.60462
-1.34118 -1.16059 -1.08041
-1.09486 -1.18536 -1.32909
-1.50005 -1.66653 -1.79383
-1.85462 -1.83984 -1.76023
-1.63745 -1.4926 -1.34157
-1.19886 -1.08464 -1.0272
-1.05685 -1.19321 -1.43289
-1.74518 -2.07928 -2.37969
-2.60185 -2.72127 -2.73469
-2.65629 -2.51247 -2.3366
-2.16283 -2.01863 -1.91735
-1.85397 -1.80786 -1.75296
-1.67069 -1.55749 -1.4228
-1.2813 -1.14748 -1.03657
-0.967841 -0.963883 -1.04315
-1.2101 -1.44905 -1.72495
-1.99044 -2.19678 -2.30585
-2.30026 -2.18824 -2.00114
-1.78403 -1.58247 -1.43022
-1.34259 -1.31714 -1.33971
-1.39079 -1.44913 -1.49318
-1.50344 -1.46681 -1.38094
-1.25504 -1.10554 -0.948794
-0.795775 -0.652418 -0.525169
-0.426067 -0.371419 -0.373813
-0.434525 -0.543986 -0.690331
-0.867397 -1.07346 -1.30131
-1.52991 -1.72804 -1.87044
-1.95553 -2.0104 -2.07648
-2.18334 -2.32767 -2.47221
-2.56546 -2.56875 -2.47391
-2.30332 -2.0969 -1.89754
-1.74246 -1.65996 -1.66474
-1.74923 -1.87788 -1.99516
-2.04967 -2.02144 -1.93336
-1.8377 -1.78627 -1.8041
-1.88185 -1.98854 -2.09273
-2.17766 -2.24288 -2.29639
-2.34642 -2.39915 -2.46042
-2.53594 -2.62781 -2.73041
-2.84512 -2.9406 -2.99738
-3.00097 -2.94276 -2.8219
-2.64741 -2.43768 -2.21591
-2.00341 -1.81526 -1.66077
-1.54712 -1.48212 -1.47286
-1.52085 -1.61705 -1.74071
-1.86352 -1.9577 -2.00364
-1.99373 -1.93184 -1.83106
-1.71141 -1.59713 -1.51228
-1.47525 -1.49389 -1.56343
-1.66809 -1.78642 -1.89823
-1.99045 -2.05949 -2.10974
-2.14989 -2.18986 -2.23947
-2.30754 -2.39769 -2.50032
-2.58682 -2.61431 -2.54336
-2.35943 -2.0846 -1.77159
-1.48393 -1.27363 -1.16756
-1.16721 -1.2573 -1.41427
-1.60857 -1.80392 -1.96166
-2.05202 -2.06529 -2.01313
-1.91901 -1.8055 -1.6877
-1.57546 -1.48083 -1.42366
-1.42979 -1.52106 -1.70214
-1.95254 -2.22982 -2.48261
-2.66619 -2.75292 -2.73512
-2.62284 -2.44027 -2.22169
-2.00557 -1.82573 -1.70107
-1.62875 -1.58611 -1.5423
-1.47373 -1.37361 -1.25066
-1.12096 -1.00139 -0.909271
-0.864886 -0.890804 -1.00538
-1.21344 -1.49935 -1.82604
-2.14119 -2.38946 -2.52754
-2.53667 -2.42743 -2.23473
-2.00581 -1.78649 -1.61089
-1.49744 -1.45055 -1.46449
-1.52609 -1.61517 -1.70552
-1.76949 -1.78581 -1.74642
-1.65742 -1.53328 -1.3887
-1.23386 -1.07611 -0.925475
-0.797911 -0.711895 -0.680205
-0.704063 -0.775704 -0.887695
-1.03998 -1.23665 -1.47393
-1.73051 -1.97082 -2.16172
-2.29152 -2.37699 -2.45174
-2.54271 -2.65037 -2.74638
-2.79025 -2.75338 -2.63478
-2.46015 -2.2686 -2.09798
-1.97728 -1.92515 -1.94774
-2.03241 -2.14334 -2.22946
-2.24661 -2.18234 -2.06514
-1.9502 -1.89008 -1.90898
-1.99506 -2.11279 -2.22452
-2.30739 -2.3575 -2.38384
-2.40023 -2.42084 -2.45876
-2.52355 -2.617 -2.73016
-2.80006 -2.90358 -2.96774
-2.97839 -2.9276 -2.81451
-2.64672 -2.43997 -2.21464
-1.99055 -1.78328 -1.60437
-1.46453 -1.37609 -1.35141
-1.39683 -1.50581 -1.65634
-1.81576 -1.95128 -2.04016
-2.07389 -2.05581 -1.99674
-1.91209 -1.82083 -1.74367
-1.69947 -1.70088 -1.75097
-1.84244 -1.95949 -2.08209
-2.19119 -2.27358 -2.32484
-2.34981 -2.36097 -2.37564
-2.41159 -2.47967 -2.57412
-2.66639 -2.71025 -2.66023
-2.49457 -2.22924 -1.9142
-1.61476 -1.38856 -1.26974
-1.26575 -1.36397 -1.53977
-1.76027 -1.98571 -2.1749
-2.29652 -2.33966 -2.31504
-2.24584 -2.15505 -2.05734
-1.95962 -1.86806 -1.79603
-1.76625 -1.80337 -1.92035
-2.10712 -2.32968 -2.54024
-2.69227 -2.75259 -2.70689
-2.56028 -2.33563 -2.07
-1.80778 -1.58952 -1.4391
-1.35539 -1.31428 -1.28166
-1.2303 -1.15033 -1.04831
-0.939409 -0.84084 -0.770915
-0.750552 -0.80209 -0.943335
-1.17915 -1.4945 -1.85237
-2.19878 -2.47543 -2.63664
-2.66358 -2.5688 -2.38914
-2.17141 -1.95851 -1.78171
-1.66006 -1.6038 -1.61658
-1.69378 -1.81856 -1.9612
-2.08543 -2.16033 -2.17051
-2.11805 -2.01563 -1.87712
-1.71314 -1.53368 -1.35346
-1.19324 -1.07431 -1.00995
-1.00111 -1.04082 -1.12418
-1.25492 -1.44121 -1.68262
-1.95929 -2.23399 -2.4679
-2.63958 -2.75373 -2.8332
-2.89974 -2.95688 -2.98682
-2.96334 -2.87132 -2.71902
-2.53577 -2.35872 -2.21882
-2.13467 -2.11328 -2.15112
-2.23095 -2.31912 -2.37253
-2.3574 -2.26964 -2.14131
-2.02628 -1.97327 -2.00249
-2.09904 -2.22449 -2.33771
-2.41207 -2.44156 -2.43665
-2.41664 -2.40334 -2.41636
-2.4682 -2.55942 -2.67736
-2.70205 -2.80351 -2.86634
-2.87894 -2.8353 -2.7345
-2.58152 -2.38778 -2.16951
-1.9442 -1.72762 -1.5335
-1.37609 -1.27222 -1.23922
-1.28774 -1.41318 -1.59196
-1.78712 -1.9612 -2.08852
-2.15966 -2.1775 -2.15085
-2.09137 -2.01397 -1.93739
-1.88221 -1.86646 -1.90084
-1.98523 -2.10786 -2.24753
-2.37895 -2.48003 -2.53861
-2.55609 -2.54683 -2.53379
-2.54143 -2.58601 -2.66504
-2.7513 -2.79829 -2.75862
-2.60699 -2.355 -2.04887
-1.75235 -1.52442 -1.40284
-1.39921 -1.5036 -1.69193
-1.93052 -2.17897 -2.39584
-2.54899 -2.62493 -2.63058
-2.58591 -2.51244 -2.42449
-2.32762 -2.22471 -2.12527
-2.05054 -2.02842 -2.07969
-2.20404 -2.37532 -2.54873
-2.67508 -2.71451 -2.64525
-2.46748 -2.20358 -1.89453
-1.59095 -1.33921 -1.16661
-1.07272 -1.03246 -1.0104
-0.977833 -0.922782 -0.848937
-0.768526 -0.696837 -0.65137
-0.652519 -0.721639 -0.875503
-1.11917 -1.43965 -1.803
-2.15776 -2.44688 -2.62518
-2.67455 -2.60833 -2.46276
-2.28115 -2.10034 -1.94575
-1.83463 -1.78155 -1.79937
-1.89311 -2.05114 -2.24201
-2.42203 -2.55108 -2.60658
-2.58686 -2.5033 -2.36947
-2.19643 -1.99615 -1.78713
-1.59453 -1.44305 -1.34788
-1.31092 -1.32581 -1.38803
-1.50156 -1.67546 -1.91154
-2.19323 -2.48548 -2.74784
-2.95157 -3.08933 -3.17116
-3.21079 -3.21251 -3.16824
-3.06677 -2.90787 -2.71037
-2.50812 -2.33674 -2.22064
-2.16801 -2.17386 -2.22432
-2.29743 -2.36266 -2.38676
-2.3481 -2.25146 -2.13089
-2.03574 -2.0071 -2.05831
-2.17038 -2.30302 -2.41395
-2.47549 -2.48155 -2.44508
-2.39072 -2.34683 -2.33792
-2.37766 -2.46416 -2.58067
-2.56284 -2.65235 -2.70564
-2.71536 -2.67802 -2.59188
-2.45786 -2.28187 -2.0756
-1.85475 -1.63611 -1.43615
-1.2724 -1.16503 -1.13458
-1.19417 -1.33989 -1.54641
-1.77328 -1.97948 -2.13722
-2.23656 -2.2802 -2.27577
-2.2324 -2.16224 -2.08294
-2.01695 -1.98722 -2.01082
-2.09314 -2.22481 -2.38286
-2.53676 -2.65783 -2.72861
-2.74826 -2.73208 -2.70591
-2.69719 -2.72428 -2.78636
-2.85838 -2.89692 -2.8574
-2.71549 -2.48064 -2.19435
-1.91487 -1.69728 -1.57848
-1.57203 -1.67136 -1.85584
-2.09512 -2.35207 -2.58768
-2.76943 -2.87968 -2.91866
-2.90018 -2.84244 -2.75907
-2.6555 -2.53349 -2.4009
-2.27882 -2.19836 -2.18693
-2.25253 -2.37592 -2.51516
-2.61886 -2.64121 -2.55378
-2.3525 -2.05966 -1.71976
-1.3882 -1.11474 -0.927554
-0.825536 -0.783364 -0.766705
-0.748377 -0.716437 -0.672189
-0.623893 -0.582925 -0.563796
-0.584437 -0.663726 -0.816574
-1.04845 -1.35019 -1.69427
-2.03615 -2.32401 -2.51555
-2.59343 -2.56982 -2.47738
-2.35291 -2.22475 -2.11053
-2.02399 -1.98251 -2.00705
-2.11209 -2.29235 -2.51685
-2.73722 -2.90662 -2.9971
-3.00443 -2.93929 -2.81472
-2.64082 -2.42905 -2.19891
-1.97828 -1.79571 -1.67052
-1.60816 -1.60384 -1.65165
-1.75188 -1.91034 -2.12918
-2.39655 -2.68396 -2.95448
-3.17607 -3.33089 -3.41525
-3.43217 -3.38346 -3.26796
-3.08767 -2.85655 -2.60424
-2.37011 -2.19009 -2.08429
-2.05258 -2.07904 -2.13954
-2.20679 -2.25289 -2.25442
-2.20212 -2.1095 -2.01182
-1.95233 -1.9624 -2.04668
-2.18106 -2.32374 -2.43291
-2.48207 -2.46708 -2.40429
-2.32317 -2.2569 -2.2326
-2.26312 -2.3431 -2.45196
-2.39786 -2.4677 -2.50577
-2.5099 -2.47874 -2.40847
-2.2946 -2.13688 -1.94305
-1.72852 -1.51263 -1.31534
-1.15683 -1.05864 -1.04177
-1.11931 -1.28657 -1.5167
-1.76716 -1.99515 -2.17208
-2.28808 -2.34624 -2.35409
-2.31971 -2.25381 -2.17334
-2.102 -2.06608 -2.08694
-2.17332 -2.3166 -2.49184
-2.66486 -2.80344 -2.88803
-2.91747 -2.90771 -2.88494
-2.87566 -2.89647 -2.94564
-3.00029 -3.02258 -2.97514
-2.83887 -2.62354 -2.36527
-2.11336 -1.91401 -1.79894
-1.78159 -1.85958 -2.01903
-2.23731 -2.48453 -2.7264
-2.93032 -3.07311 -3.14622
-3.15541 -3.11436 -3.03572
-2.92536 -2.78507 -2.62227
-2.45836 -2.32683 -2.25999
-2.27224 -2.35029 -2.45558
-2.53642 -2.54359 -2.44418
-2.23095 -1.9257 -1.57451
-1.23438 -0.954686 -0.761353
-0.651294 -0.600029 -0.577348
-0.561262 -0.542901 -0.52281
-0.505324 -0.496639 -0.506161
-0.546975 -0.633387 -0.777137
-0.984017 -1.25008 -1.55715
-1.87118 -2.14879 -2.35203
-2.46365 -2.49242 -2.4647
-2.40877 -2.34341 -2.27808
-2.22234 -2.19494 -2.22288
-2.32865 -2.51352 -2.74939
-2.98708 -3.17708 -3.28918
-3.31816 -3.27415 -3.1685
-3.00787 -2.7997 -2.56083
-2.3195 -2.10818 -1.95274
-1.8653 -1.84446 -1.88198
-1.97108 -2.11034 -2.29999
-2.53378 -2.7935 -3.05086
-3.275 -3.44013 -3.52909
-3.53245 -3.4463 -3.27259
-3.02292 -2.72284 -2.41172
-2.13508 -1.93145 -1.81992
-1.79541 -1.83343 -1.90048
-1.96341 -1.99557 -1.98179
-1.92388 -1.84346 -1.77682
-1.76113 -1.81803 -1.94305
-2.10644 -2.26474 -2.37726
-2.42012 -2.3925 -2.31457
-2.21956 -2.14315 -2.11248
-2.13778 -2.20984 -2.30536
-2.22525 -2.27095 -2.2914
-2.28952 -2.26511 -2.21098
-2.11639 -1.97512 -1.79215
-1.5843 -1.37492 -1.18777
-1.04461 -0.965961 -0.970361
-1.06834 -1.25346 -1.49802
-1.75945 -1.99546 -2.17827
-2.29891 -2.36137 -2.37388
-2.34471 -2.28415 -2.20854
-2.14175 -2.11141 -2.14078
-2.2396 -2.3985 -2.59028
-2.77847 -2.92992 -3.02605
-3.06768 -3.07222 -3.06503
-3.06899 -3.09557 -3.1394
-3.17861 -3.18205 -3.12225
-2.98847 -2.79284 -2.56608
-2.34632 -2.1676 -2.05327
-2.01513 -2.05576 -2.17071
-2.34855 -2.56948 -2.80525
-3.02309 -3.1934 -3.29803
-3.33432 -3.31147 -3.24125
-3.13007 -2.97983 -2.79736
-2.60373 -2.43335 -2.32133
-2.28651 -2.32082 -2.39021
-2.44558 -2.43791 -2.33277
-2.12092 -1.82261 -1.48243
-1.15465 -0.883945 -0.690837
-0.569446 -0.497773 -0.453077
-0.422376 -0.403096 -0.397119
-0.405666 -0.429247 -0.470528
-0.535465 -0.63157 -0.765873
-0.943972 -1.16778 -1.43008
-1.70948 -1.97275 -2.18676
-2.33333 -2.41594 -2.45309
-2.46415 -2.45922 -2.44073
-2.41429 -2.39842 -2.42329
-2.51677 -2.68608 -2.90835
-3.13808 -3.32796 -3.44898
-3.49622 -3.47859 -3.40369
-3.27194 -3.08345 -2.84926
-2.59586 -2.3594 -2.17392
-2.06073 -2.0236 -2.05193
-2.12994 -2.24632 -2.39746
-2.58284 -2.7968 -3.02328
-3.23635 -3.40533 -3.50117
-3.50174 -3.39529 -3.18313
-2.88205 -2.52531 -2.15959
-1.8363 -1.59822 -1.46656
-1.43491 -1.47355 -1.5415
-1.59989 -1.62175 -1.59769
-1.53833 -1.47215 -1.43671
-1.46447 -1.5689 -1.73736
-1.9345 -2.11481 -2.23872
-2.28549 -2.25824 -2.18079
-2.08851 -2.01689 -1.99044
-2.0153 -2.07873 -2.15659
-2.06466 -2.08562 -2.08917
-2.08235 -2.06494 -2.02571
-1.94791 -1.82045 -1.64705
-1.44713 -1.24847 -1.0781
-0.957774 -0.904677 -0.932393
-1.04712 -1.24033 -1.48481
-1.74054 -1.96852 -2.14372
-2.25894 -2.31915 -2.33327
-2.31005 -2.25963 -2.19765
-2.14719 -2.13557 -2.18586
-2.30699 -2.48752 -2.69751
-2.89861 -3.05808 -3.16021
-3.21003 -3.2281 -3.23969
-3.26344 -3.30394 -3.35011
-3.37941 -3.36661 -3.29452
-3.16182 -2.98406 -2.78708
-2.59753 -2.43619 -2.31689
-2.24921 -2.24121 -2.29937
-2.42516 -2.60985 -2.83122
-3.05564 -3.24675 -3.37736
-3.43755 -3.43328 -3.37611
-3.27292 -3.12506 -2.93766
-2.72991 -2.53526 -2.38952
-2.31436 -2.30645 -2.3376
-2.36427 -2.34133 -2.23574
-2.03734 -1.7635 -1.45402
-1.15608 -0.905588 -0.71532
-0.576532 -0.471746 -0.388859
-0.327061 -0.292608 -0.290456
-0.319657 -0.37508 -0.451708
-0.546747 -0.65924 -0.790285
-0.944607 -1.12969 -1.34929
-1.59488 -1.84342 -2.06618
-2.24312 -2.37146 -2.46187
-2.52624 -2.56853 -2.58646
-2.58224 -2.57237 -2.58677
-2.65548 -2.79069 -2.97681
-3.17637 -3.34892 -3.46957
-3.53413 -3.54861 -3.51445
-3.42351 -3.26676 -3.04797
-2.79081 -2.53456 -2.32168
-2.18341 -2.12961 -2.14787
-2.2134 -2.30435 -2.41244
-2.54221 -2.70066 -2.88512
-3.07688 -3.24331 -3.34643
-3.3531 -3.24333 -3.01503
-2.68584 -2.29218 -1.8847
-1.51906 -1.24264 -1.08081
-1.02915 -1.05638 -1.11702
-1.16758 -1.17964 -1.1469
-1.08593 -1.03049 -1.01978
-1.08359 -1.22971 -1.43912
-1.67148 -1.87892 -2.02253
-2.08464 -2.07239 -2.01248
-1.94057 -1.88929 -1.87802
-1.90781 -1.96329 -2.02173
-1.93539 -1.93541 -1.92561
-1.91556 -1.90412 -1.87648
-1.81157 -1.69543 -1.53194
-1.34328 -1.16069 -1.01278
-0.919414 -0.892615 -0.93946
-1.06099 -1.24693 -1.47252
-1.70325 -1.90656 -2.06246
-2.16621 -2.22313 -2.24159
-2.22968 -2.19683 -2.15765
-2.13407 -2.15223 -2.23399
-2.38635 -2.59498 -2.82655
-3.0403 -3.20365 -3.30432
-3.35296 -3.37539 -3.39886
-3.43924 -3.49472 -3.54782
-3.57377 -3.55117 -3.47104
-3.3402 -3.17747 -3.00467
-2.8383 -2.68716 -2.55638
-2.45377 -2.39316 -2.39211
-2.46464 -2.6121 -2.8168
-3.04327 -3.24861 -3.39813
-3.47697 -3.4898 -3.44906
-3.36208 -3.22876 -3.05109
-2.84459 -2.63988 -2.4718
-2.36367 -2.31664 -2.30936
-2.3059 -2.26765 -2.1652
-1.98835 -1.75059 -1.48428
-1.22617 -1.00071 -0.81181
-0.648678 -0.500389 -0.367745
-0.263915 -0.205163 -0.200328
-0.246891 -0.334328 -0.449682
-0.580786 -0.717636 -0.855012
-0.996295 -1.15354 -1.33995
-1.55817 -1.79403 -2.02224
-2.2203 -2.37937 -2.50362
-2.60021 -2.67032 -2.70957
-2.71738 -2.70643 -2.70316
-2.73683 -2.82373 -2.95717
-3.11113 -3.25533 -3.37061
-3.45275 -3.50271 -3.51359
-3.46775 -3.34729 -3.14943
-2.89527 -2.62656 -2.39272
-2.23352 -2.16429 -2.17152
-2.22312 -2.28827 -2.35434
-2.42972 -2.532 -2.67045
-2.83404 -2.99101 -3.09844
-3.11585 -3.01636 -2.79303
-2.46068 -2.05431 -1.62442
-1.22819 -0.916518 -0.719678
-0.637796 -0.641847 -0.685553
-0.722778 -0.723089 -0.680709
-0.615141 -0.563634 -0.567355
-0.655495 -0.832949 -1.07655
-1.34192 -1.57878 -1.74844
-1.83591 -1.85179 -1.82466
-1.78857 -1.77094 -1.78432
-1.82437 -1.87446 -1.91538
-1.85373 -1.84098 -1.8239
-1.81261 -1.80474 -1.78369
-1.72695 -1.62042 -1.46912
-1.29702 -1.13646 -1.0151
-0.949023 -0.944029 -1.00027
-1.11374 -1.27347 -1.45926
-1.6453 -1.80872 -1.93683
-2.02778 -2.08585 -2.11642
-2.12455 -2.11751 -2.10858
-2.11871 -2.17308 -2.29223
-2.48101 -2.72184 -2.97743
-3.20363 -3.36696 -3.45798
-3.4934 -3.50585 -3.52696
-3.57244 -3.63638 -3.69607
-3.72371 -3.69903 -3.6176
-3.49131 -3.34101 -3.18544
-3.03344 -2.88461 -2.73759
-2.59951 -2.48996 -2.43654
-2.46381 -2.5806 -2.77152
-2.99824 -3.2122 -3.37352
-3.46508 -3.49226 -3.46927
-3.40393 -3.29401 -3.13722
-2.94407 -2.74101 -2.56095
-2.42827 -2.3484 -2.30686
-2.27586 -2.22415 -2.12702
-1.97482 -1.77692 -1.5569
-1.33951 -1.1369 -0.944674
-0.751438 -0.554321 -0.367809
-0.219039 -0.133985 -0.125261
-0.188971 -0.309503 -0.466217
-0.637891 -0.806031 -0.959696
-1.10083 -1.24468 -1.41132
-1.61172 -1.83844 -2.0686
-2.2773 -2.45061 -2.58812
-2.69509 -2.77296 -2.81749
-2.8258 -2.80553 -2.77745
-2.76837 -2.79819 -2.87015
-2.97132 -3.0828 -3.19098
-3.29002 -3.37375 -3.42595
-3.42024 -3.33211 -3.15481
-2.9082 -2.63579 -2.3913
-2.2197 -2.13967 -2.137
-2.17489 -2.21668 -2.24669
-2.2756 -2.328 -2.42177
-2.55269 -2.69227 -2.7975
-2.82536 -2.74492 -2.54415
-2.23207 -1.83799 -1.40791
-0.997088 -0.65789 -0.425362
-0.30619 -0.277233 -0.295269
-0.313866 -0.300403 -0.2473
-0.174048 -0.119482 -0.126758
-0.226254 -0.422552 -0.690636
-0.983474 -1.24878 -1.44784
-1.56771 -1.62143 -1.63802
-1.64817 -1.67255 -1.71635
-1.7707 -1.81957 -1.84883
-1.82997 -1.81567 -1.79901
-1.78858 -1.78127 -1.76133
-1.70846 -1.61107 -1.47578
-1.32645 -1.19333 -1.10026
-1.05802 -1.06604 -1.11818
-1.20638 -1.32029 -1.4464
-1.5704 -1.68199 -1.77758
-1.85824 -1.92535 -1.97824
-2.01598 -2.04181 -2.06732
-2.11317 -2.20451 -2.36113
-2.58597 -2.85817 -3.13619
-3.37196 -3.53024 -3.60356
-3.6142 -3.60193 -3.60412
-3.63894 -3.69955 -3.76049
-3.79133 -3.77064 -3.69454
-3.5762 -3.4368 -3.29291
-3.14843 -2.997 -2.83319
-2.66453 -2.51588 -2.42295
-2.41797 -2.51416 -2.69617
-2.92248 -3.14045 -3.30769
-3.40718 -3.44632 -3.4413
-3.40012 -3.31813 -3.18838
-3.01584 -2.82243 -2.63895
-2.49086 -2.38765 -2.32098
-2.26999 -2.20978 -2.12
-1.99187 -1.83094 -1.65219
-1.46871 -1.28149 -1.07975
-0.853286 -0.607835 -0.370572
-0.180863 -0.0729929 -0.0628536
-0.145395 -0.300413 -0.500172
-0.715249 -0.91986 -1.09844
-1.25165 -1.3964 -1.55678
-1.74904 -1.97041 -2.19992
-2.411 -2.58587 -2.72114
-2.82186 -2.89146 -2.92717
-2.92441 -2.88562 -2.82565
-2.76869 -2.73838 -2.74793
-2.79705 -2.87699 -2.97782
-3.09016 -3.19967 -3.28133
-3.30241 -3.23542 -3.07304
-2.83585 -2.5685 -2.32599
-2.15429 -2.07229 -2.06473
-2.09257 -2.11664 -2.11987
-2.11374 -2.12586 -2.17871
-2.27341 -2.3869 -2.48089
-2.51509 -2.45796 -2.2928
-2.02064 -1.66125 -1.25202
-0.842749 -0.485087 -0.218507
-0.0579293 0.0106856 0.0240488
0.0267287 0.0536019 0.116079
0.197427 0.259241 0.256814
0.15743 -0.0453053 -0.326799
-0.639157 -0.929047 -1.15778
-1.31365 -1.41072 -1.47659
-1.53701 -1.60533 -1.68021
-1.7504 -1.80261 -1.8288
-1.86615 -1.8616 -1.85271
-1.84497 -1.83542 -1.81209
-1.76024 -1.67286 -1.55799
-1.43701 -1.33491 -1.26923
-1.24456 -1.2546 -1.28828
-1.33496 -1.38642 -1.43748
-1.48728 -1.53985 -1.60166
-1.67633 -1.76052 -1.84479
-1.91952 -1.98222 -2.04245
-2.12143 -2.24538 -2.43414
-2.689 -2.9859 -3.2793
-3.51752 -3.6638 -3.71223
-3.68966 -3.6418 -3.61146
-3.62062 -3.66441 -3.71769
-3.74882 -3.73411 -3.66715
-3.55921 -3.43027 -3.29545
-3.15609 -3.00245 -2.82676
-2.63717 -2.46263 -2.34465
-2.32033 -2.40476 -2.58148
-2.80639 -3.02497 -3.19483
-3.3006 -3.35176 -3.3657
-3.34986 -3.29707 -3.1961
-3.04686 -2.86714 -2.68622
-2.53119 -2.41556 -2.33595
-2.27627 -2.21566 -2.1366
-2.03087 -1.90083 -1.75408
-1.59385 -1.41257 -1.19582
-0.936289 -0.647761 -0.367603
-0.144439 -0.0190058 -0.0102369
-0.112715 -0.302608 -0.545913
-0.805919 -1.05066 -1.26087
-1.43578 -1.59251 -1.75665
-1.94741 -2.16561 -2.39263
-2.60151 -2.77183 -2.89772
-2.98401 -3.03608 -3.0529
-3.02896 -2.96284 -2.865
-2.75834 -2.67065 -2.624
-2.62824 -2.68151 -2.77469
-2.89332 -3.01518 -3.1086
-3.13787 -3.07626 -2.91924
-2.69001 -2.43425 -2.20584
-2.04806 -1.97667 -1.9741
-2.00023 -2.01569 -2.00327
-1.97403 -1.95542 -1.97116
-2.02642 -2.10535 -2.17859
-2.21324 -2.18032 -2.0592
-1.84126 -1.53366 -1.16173
-0.76689 -0.398445 -0.100182
0.103294 0.214457 0.260949
0.283879 0.320399 0.387317
0.472995 0.541557 0.547783
0.456302 0.257447 -0.0266949
-0.349426 -0.657817 -0.913637
-1.10569 -1.24736 -1.36283
-1.47158 -1.57982 -1.68164
-1.76618 -1.82518 -1.85694
-1.95604 -1.96905 -1.97259
-1.96817 -1.95404 -1.92434
-1.8722 -1.79622 -1.7051
-1.61569 -1.54535 -1.50381
-1.48939 -1.49114 -1.49472
-1.48844 -1.46744 -1.43581
-1.4067 -1.39869 -1.42816
-1.50063 -1.60686 -1.72714
-1.84151 -1.94069 -2.03205
-2.13793 -2.28653 -2.49828
-2.77293 -3.08328 -3.38046
-3.61062 -3.73685 -3.75521
-3.69585 -3.6081 -3.5382
-3.51156 -3.527 -3.56238
-3.587 -3.57521 -3.51673
-3.41916 -3.30037 -3.17464
-3.04233 -2.89184 -2.7135
-2.51521 -2.32805 -2.19706
-2.16222 -2.23954 -2.4118
-2.63402 -2.8521 -3.02537
-3.14042 -3.20765 -3.24389
-3.25504 -3.2315 -3.15866
-3.03241 -2.86733 -2.69206
-2.53616 -2.41744 -2.33663
-2.28027 -2.22887 -2.16557
-2.08178 -1.97706 -1.85315
-1.70597 -1.52259 -1.28791
-0.998683 -0.675344 -0.362083
-0.113278 0.0257261 0.0326826
-0.0881184 -0.310767 -0.59609
-0.900861 -1.18754 -1.43331
-1.63542 -1.80972 -1.98157
-2.17203 -2.38574 -2.60791
-2.81291 -2.9786 -3.09606
-3.1683 -3.20098 -3.19423
-3.14262 -3.04318 -2.90479
-2.75113 -2.61433 -2.52322
-2.49388 -2.52715 -2.61175
-2.72742 -2.84569 -2.93124
-2.94884 -2.87556 -2.71203
-2.48565 -2.24363 -2.03785
-1.90673 -1.86032 -1.87676
-1.91425 -1.93352 -1.91749
-1.87606 -1.83468 -1.81643
-1.82985 -1.86769 -1.91239
-1.94177 -1.93175 -1.8584
-1.70249 -1.45658 -1.1317
-0.759236 -0.385336 -0.0583186
0.186604 0.339059 0.416373
0.455304 0.495101 0.55872
0.641245 0.711298 0.724741
0.64415 0.455965 0.178154
-0.145799 -0.465087 -0.742737
-0.967646 -1.15108 -1.3121
-1.46295 -1.60339 -1.72506
-1.82014 -1.88712 -1.93036
-2.08786 -2.12061 -2.13703
-2.13456 -2.11354 -2.0754
-2.02195 -1.95738 -1.89016
-1.83136 -1.78982 -1.76732
-1.75654 -1.74312 -1.71084
-1.64814 -1.55411 -1.44194
-1.33779 -1.27342 -1.27385
-1.34579 -1.47403 -1.62858
-1.77921 -1.90971 -2.02526
-2.14953 -2.31294 -2.53662
-2.81872 -3.12916 -3.41681
-3.6277 -3.7269 -3.71336
-3.61936 -3.49495 -3.38664
-3.32144 -3.3019 -3.31067
-3.32014 -3.3042 -3.24916
-3.15871 -3.04849 -2.93243
-2.8108 -2.67069 -2.5
-2.30458 -2.11524 -1.97853
-1.93653 -2.00688 -2.17346
-2.39275 -2.61284 -2.79528
-2.92751 -3.01865 -3.08299
-3.12396 -3.13002 -3.08435
-2.97997 -2.82906 -2.66028
-2.50644 -2.39024 -2.31633
-2.27263 -2.23893 -2.19691
-2.13619 -2.05342 -1.9458
-1.8045 -1.61436 -1.36212
-1.04925 -0.70107 -0.36505
-0.0978481 0.0523726 0.0596778
-0.0745082 -0.324128 -0.646279
-0.992082 -1.31872 -1.59949
-1.82861 -2.01934 -2.1959
-2.38124 -2.58513 -2.79864
-2.99935 -3.16396 -3.2793
-3.34406 -3.36179 -3.33272
-3.25243 -3.11901 -2.94272
-2.74987 -2.57656 -2.4557
-2.40546 -2.42548 -2.50013
-2.60367 -2.7036 -2.76405
-2.75288 -2.65275 -2.47057
-2.23896 -2.00765 -1.82723
-1.73111 -1.72242 -1.77309
-1.83758 -1.87519 -1.86807
-1.82441 -1.7671 -1.71814
-1.6895 -1.68322 -1.69494
-1.71468 -1.72442 -1.69751
-1.60403 -1.4215 -1.14625
-0.799459 -0.424215 -0.0735141
0.206955 0.394398 0.496148
0.54446 0.580111 0.631876
0.702105 0.765424 0.780637
0.709611 0.535137 0.270166
-0.046663 -0.368325 -0.66013
-0.911119 -1.12967 -1.32881
-1.51329 -1.67719 -1.81132
-1.91248 -1.98644 -2.0429
-2.24855 -2.29803 -2.32396
-2.32029 -2.28969 -2.24073
-2.18336 -2.12662 -2.0782
-2.04345 -2.02346 -2.01324
-2.00113 -1.97047 -1.904
-1.79076 -1.63345 -1.45287
-1.28572 -1.17415 -1.14984
-1.22026 -1.36518 -1.54608
-1.724 -1.87674 -2.00741
-2.14064 -2.30856 -2.53267
-2.8095 -3.10678 -3.37266
-3.55524 -3.62372 -3.58083
-3.45993 -3.30905 -3.17159
-3.07331 -3.01924 -2.99715
-2.98415 -2.95575 -2.89652
-2.8072 -2.70169 -2.59399
-2.48479 -2.36007 -2.20447
-2.01986 -1.83437 -1.69446
-1.64442 -1.70529 -1.8648
-2.08318 -2.31162 -2.51302
-2.67337 -2.79797 -2.89689
-2.97087 -3.00739 -2.98875
-2.906 -2.7692 -2.60716
-2.4562 -2.34449 -2.28097
-2.25474 -2.24383 -2.22688
-2.19034 -2.12744 -2.03176
-1.892 -1.69348 -1.42675
-1.09829 -0.736512 -0.389013
-0.111438 0.0473223 0.0579492
-0.0821825 -0.348751 -0.69703
-1.07396 -1.43214 -1.74074
-1.99003 -2.18969 -2.36248
-2.53395 -2.72044 -2.92074
-3.11705 -3.28517 -3.40646
-3.47307 -3.48419 -3.43913
-3.33522 -3.1735 -2.96769
-2.74762 -2.5524 -2.41635
-2.35653 -2.36884 -2.43244
-2.51704 -2.58827 -2.61196
-2.56065 -2.42313 -2.21256
-1.96698 -1.73953 -1.58106
-1.52145 -1.55746 -1.65384
-1.75922 -1.82908 -1.84303
-1.80676 -1.74066 -1.66603
-1.59856 -1.54959 -1.5277
-1.53484 -1.55914 -1.57181
-1.53339 -1.40798 -1.17883
-0.858286 -0.487087 -0.122434
0.181193 0.390946 0.506113
0.554981 0.578932 0.611173
0.660713 0.708939 0.719265
0.65448 0.494541 0.2471
-0.0551422 -0.370251 -0.666768
-0.934237 -1.17816 -1.40568
-1.61464 -1.79433 -1.93546
-2.03943 -2.1185 -2.18654
-2.42668 -2.48737 -2.51786
-2.50934 -2.46633 -2.40318
-2.33643 -2.27909 -2.23833
-2.21527 -2.20545 -2.19932
-2.18253 -2.137 -2.04475
-1.89506 -1.69287 -1.46389
-1.25165 -1.10506 -1.06029
-1.12563 -1.27785 -1.47288
-1.66577 -1.82989 -1.96639
-2.09981 -2.26268 -2.47611
-2.73545 -3.00756 -3.24187
-3.39062 -3.42867 -3.36299
-3.22712 -3.06497 -2.91393
-2.79562 -2.71523 -2.66468
-2.62643 -2.5794 -2.50858
-2.41333 -2.30664 -2.20299
-2.10397 -1.99473 -1.85635
-1.68541 -1.50559 -1.36203
-1.30149 -1.35032 -1.50258
-1.72404 -1.96905 -2.20007
-2.39896 -2.56494 -2.70299
-2.81179 -2.8793 -2.88825
-2.82828 -2.70719 -2.55341
-2.40643 -2.29988 -2.24733
-2.23932 -2.25196 -2.26015
-2.24624 -2.19969 -2.11137
-1.96948 -1.7622 -1.48546
-1.15076 -0.788049 -0.442276
-0.164859 -0.00264865 0.0132094
-0.124019 -0.393305 -0.750566
-1.14107 -1.5146 -1.83679
-2.09367 -2.29093 -2.44984
-2.59898 -2.762 -2.94603
-3.13831 -3.3137 -3.44751
-3.52425 -3.53772 -3.48581
-3.36784 -3.18862 -2.96578
-2.7323 -2.52888 -2.38935
-2.32808 -2.3365 -2.38892
-2.45159 -2.48972 -2.47211
-2.37655 -2.1978 -1.95441
-1.68893 -1.45781 -1.31334
-1.28406 -1.36249 -1.50722
-1.6604 -1.77193 -1.81691
-1.79732 -1.73079 -1.63818
-1.53896 -1.45298 -1.40015
-1.39267 -1.42402 -1.46416
-1.46668 -1.38582 -1.19539
-0.901498 -0.543246 -0.180597
0.126477 0.3391 0.451675
0.489602 0.493838 0.500085
0.522671 0.54979 0.550583
0.490103 0.346208 0.121117
-0.159185 -0.458718 -0.749793
-1.02271 -1.28056 -1.52563
-1.75028 -1.94013 -2.08576
-2.19184 -2.27516 -2.3522
-2.61273 -2.67966 -2.7106
-2.69465 -2.6371 -2.55578
-2.47178 -2.40142 -2.35257
-2.3248 -2.31129 -2.30056
-2.27712 -2.22211 -2.11668
-1.94943 -1.72542 -1.47174
-1.23439 -1.06522 -1.00302
-1.05758 -1.20553 -1.40103
-1.5964 -1.76229 -1.8975
-2.02474 -2.17488 -2.36781
-2.59845 -2.8349 -3.03022
-3.14249 -3.153 -3.07287
-2.93515 -2.77841 -2.6322
-2.51158 -2.41933 -2.34957
-2.28953 -2.22258 -2.13592
-2.02921 -1.91537 -1.80976
-1.71526 -1.61692 -1.49279
-1.33403 -1.15905 -1.01076
-0.93828 -0.974211 -1.12038
-1.349 -1.6171 -1.88498
-2.1283 -2.33888 -2.51665
-2.65943 -2.75718 -2.79417
-2.75906 -2.65712 -2.51564
-2.3763 -2.27729 -2.2363
-2.24519 -2.27829 -2.30685
-2.30912 -2.27129 -2.18285
-2.03372 -1.81702 -1.53521
-1.20452 -0.854848 -0.525915
-0.261678 -0.103525 -0.0817487
-0.206228 -0.46048 -0.804098
-1.18431 -1.55103 -1.86805
-2.11778 -2.30204 -2.44044
-2.56415 -2.70314 -2.8717
-3.06123 -3.24549 -3.39419
-3.48498 -3.50688 -3.45669
-3.33563 -3.15172 -2.92548
-2.6915 -2.4906 -2.35524
-2.2971 -2.30405 -2.34663
-2.38857 -2.39525 -2.33879
-2.20242 -1.98635 -1.71316
-1.4278 -1.1883 -1.04815
-1.03642 -1.14467 -1.3286
-1.52571 -1.68029 -1.76157
-1.76623 -1.70812 -1.60727
-1.4863 -1.37205 -1.29322
-1.26967 -1.29906 -1.35131
-1.37673 -1.32476 -1.16467
-0.899405 -0.566775 -0.227075
0.0585867 0.25005 0.340329
0.35319 0.328371 0.302373
0.293598 0.296824 0.287488
0.233497 0.110663 -0.0848565
-0.334701 -0.609459 -0.885221
-1.15284 -1.41335 -1.66558
-1.89835 -2.09495 -2.24549
-2.35597 -2.44496 -2.52974
-2.79802 -2.86806 -2.89721
-2.87308 -2.80025 -2.69738
-2.5879 -2.49105 -2.41732
-2.36813 -2.33774 -2.31518
-2.28485 -2.2272 -2.12214
-1.95645 -1.73308 -1.47691
-1.23227 -1.05051 -0.971671
-1.0083 -1.14018 -1.32376
-1.5119 -1.67372 -1.80476
-1.92336 -2.05637 -2.22147
-2.41426 -2.60645 -2.75705
-2.83127 -2.81697 -2.72901
-2.59961 -2.46175 -2.33657
-2.23122 -2.14389 -2.0686
-1.99593 -1.91368 -1.81234
-1.693 -1.56914 -1.45703
-1.3611 -1.26713 -1.15154
-1.00118 -0.829438 -0.67645
-0.592912 -0.617201 -0.758847
-0.996431 -1.28922 -1.59448
-1.881 -2.13322 -2.34686
-2.52009 -2.64583 -2.71062
-2.70255 -2.6244 -2.50179
-2.37722 -2.29153 -2.26466
-2.2887 -2.33615 -2.37531
-2.38162 -2.33976 -2.24017
-2.07694 -1.84995 -1.56863
-1.25292 -0.930685 -0.633881
-0.395931 -0.249362 -0.220625
-0.32142 -0.540988 -0.845987
-1.18988 -1.52644 -1.82012
-2.05101 -2.21743 -2.33674
-2.44077 -2.56293 -2.72158
-2.91034 -3.10183 -3.262
-3.36423 -3.3951 -3.35138
-3.23598 -3.05866 -2.84073
-2.61636 -2.42508 -2.29789
-2.24494 -2.25221 -2.28792
-2.31392 -2.29578 -2.20892
-2.04196 -1.80001 -1.50788
-1.20983 -0.962146 -0.817742
-0.807169 -0.924682 -1.12796
-1.354 -1.54343 -1.65943
-1.69189 -1.64937 -1.5499
-1.41803 -1.2855 -1.1869
-1.1469 -1.16606 -1.2156
-1.2465 -1.20884 -1.07225
-0.839302 -0.546319 -0.251027
-0.0113403 0.135468 0.183772
0.156628 0.0921436 0.026852
-0.0171666 -0.0383948 -0.0547985
-0.0956984 -0.188137 -0.343421
-0.552235 -0.792457 -1.04374
-1.29687 -1.55076 -1.80189
-2.03738 -2.23949 -2.39761
-2.51699 -2.61526 -2.70854
-2.97464 -3.04564 -3.07168
-3.03965 -2.95218 -2.82621
-2.68525 -2.55122 -2.43926
-2.35599 -2.29985 -2.26197
-2.22684 -2.17372 -2.08058
-1.93157 -1.72585 -1.48351
-1.24403 -1.0557 -0.95891
-0.970284 -1.07593 -1.23831
-1.41362 -1.5702 -1.69886
-1.81087 -1.92663 -2.06069
-2.21013 -2.35223 -2.45369
-2.48766 -2.44845 -2.35436
-2.23687 -2.1239 -2.02882
-1.95076 -1.88226 -1.81543
-1.74248 -1.6548 -1.54623
-1.4196 -1.28876 -1.17039
-1.07015 -0.975388 -0.862685
-0.716689 -0.547008 -0.390906
-0.29938 -0.314864 -0.453095
-0.698112 -1.01113 -1.34681
-1.66803 -1.95334 -2.19557
-2.39391 -2.54443 -2.63602
-2.65664 -2.60721 -2.51151
-2.41135 -2.34739 -2.33877
-2.37576 -2.4287 -2.46438
-2.45795 -2.39572 -2.2723
-2.08847 -1.85196 -1.57836
-1.28922 -1.00778 -0.755845
-0.554031 -0.423591 -0.384918
-0.450558 -0.616665 -0.860197
-1.14498 -1.43239 -1.6902
-1.89779 -2.05029 -2.16149
-2.26066 -2.38007 -2.53785
-2.72742 -2.92084 -3.08324
-3.18781 -3.22194 -3.18405
-3.07834 -2.91463 -2.71275
-2.50439 -2.32677 -2.2096
-2.16283 -2.17228 -2.20524
-2.22229 -2.18929 -2.08483
-1.9027 -1.65209 -1.35787
-1.06011 -0.809389 -0.655329
-0.630026 -0.733546 -0.930627
-1.16287 -1.37069 -1.51227
-1.57006 -1.546 -1.45476
-1.32123 -1.17991 -1.06847
-1.01389 -1.01842 -1.05563
-1.08031 -1.04736 -0.930565
-0.733965 -0.491838 -0.256838
-0.0805256 0.00520165 -0.00274125
-0.0818764 -0.195852 -0.307871
-0.391465 -0.437543 -0.45698
-0.476561 -0.527301 -0.629755
-0.785498 -0.980861 -1.19919
-1.43063 -1.67167 -1.91684
-2.15266 -2.36122 -2.53089
-2.66448 -2.77633 -2.87974
-3.13746 -3.20619 -3.22688
-3.18676 -3.08596 -2.93764
-2.76338 -2.58727 -2.4306
-2.30775 -2.22347 -2.17165
-2.13617 -2.09399 -2.0204
-1.89652 -1.71731 -1.49708
-1.26895 -1.0766 -0.960039
-0.94065 -1.01308 -1.14869
-1.30917 -1.46263 -1.59382
-1.70481 -1.80749 -1.91227
-2.01783 -2.10769 -2.15701
-2.14723 -2.07913 -1.97452
-1.86464 -1.77344 -1.70786
-1.66018 -1.61759 -1.56956
-1.50869 -1.4287 -1.3259
-1.20402 -1.07609 -0.957735
-0.855024 -0.757377 -0.64355
-0.498609 -0.330408 -0.173742
-0.0785719 -0.0889617 -0.224395
-0.472774 -0.7971 -1.15071
-1.493 -1.7991 -2.06053
-2.27772 -2.44925 -2.56591
-2.61602 -2.59955 -2.53862
-2.47268 -2.43886 -2.45184
-2.4977 -2.54459 -2.55989
-2.52211 -2.42324 -2.2655
-2.05835 -1.81709 -1.56119
-1.31049 -1.0807 -0.881749
-0.720677 -0.606803 -0.553651
-0.574236 -0.672546 -0.838225
-1.04862 -1.27573 -1.49302
-1.68065 -1.83074 -1.95163
-2.06602 -2.19975 -2.36618
-2.55655 -2.74357 -2.89531
-2.98914 -3.01662 -2.97921
-2.8821 -2.7338 -2.55093
-2.36133 -2.19915 -2.09293
-2.05321 -2.06684 -2.10129
-2.11681 -2.08009 -1.97297
-1.79382 -1.55445 -1.27746
-0.995547 -0.750254 -0.585414
-0.534036 -0.603735 -0.770007
-0.98354 -1.18834 -1.3399
-1.41394 -1.40543 -1.32465
-1.19545 -1.05316 -0.93642
-0.872626 -0.864744 -0.888894
-0.905029 -0.87475 -0.777604
-0.61984 -0.433173 -0.263859
-0.155852 -0.135315 -0.203384
-0.338989 -0.507748 -0.671896
-0.79931 -0.872046 -0.892988
-0.886074 -0.886727 -0.925949
-1.01786 -1.15878 -1.33665
-1.54122 -1.76627 -2.00427
-2.24121 -2.45904 -2.6446
-2.79693 -2.9254 -3.0393
-3.28613 -3.3471 -3.35807
-3.30823 -3.19534 -3.02755
-2.82284 -2.60657 -2.40658
-2.24629 -2.13756 -2.07687
-2.04643 -2.01965 -1.9685
-1.87128 -1.71952 -1.5225
-1.30715 -1.11197 -0.975592
-0.923737 -0.960196 -1.06678
-1.21226 -1.36523 -1.50413
-1.6208 -1.71745 -1.79914
-1.86512 -1.90442 -1.90029
-1.84253 -1.73877 -1.61485
-1.50247 -1.42277 -1.37792
-1.35523 -1.33803 -1.31375
-1.27487 -1.21636 -1.13546
-1.03491 -0.924652 -0.817046
-0.717276 -0.617153 -0.499598
-0.352954 -0.185749 -0.0311719
0.0629399 0.0534324 -0.080026
-0.327161 -0.652427 -1.00945
-1.35705 -1.66989 -1.93987
-2.16869 -2.35643 -2.4952
-2.57417 -2.59327 -2.57304
-2.54868 -2.55047 -2.58517
-2.63292 -2.66031 -2.63822
-2.55263 -2.40526 -2.2088
-1.98201 -1.74594 -1.5203
-1.31934 -1.14876 -1.00616
-0.885985 -0.786813 -0.715744
-0.686159 -0.710015 -0.790582
-0.920376 -1.08393 -1.26225
-1.43762 -1.59925 -1.74818
-1.89664 -2.05929 -2.24098
-2.42973 -2.60083 -2.72893
-2.79921 -2.80972 -2.7656
-2.67258 -2.53706 -2.37182
-2.20038 -2.0536 -1.95874
-1.92692 -1.94635 -1.98554
-2.0057 -1.97548 -1.88018
-1.72166 -1.51238 -1.27032
-1.01877 -0.78849 -0.616066
-0.534331 -0.558258 -0.675333
-0.847981 -1.02727 -1.16924
-1.24514 -1.24389 -1.17122
-1.0489 -0.911712 -0.797966
-0.734391 -0.723833 -0.744185
-0.759687 -0.737808 -0.663233
-0.544081 -0.409401 -0.299208
-0.250546 -0.285293 -0.404566
-0.59034 -0.810878 -1.02713
-1.20046 -1.30306 -1.3287
-1.29725 -1.24746 -1.22038
-1.24324 -1.32373 -1.45603
-1.63063 -1.83904 -2.07135
-2.31238 -2.5432 -2.74828
-2.92187 -3.06733 -3.18939
-3.42445 -3.47052 -3.46604
-3.40371 -3.27971 -3.09686
-2.86844 -2.61982 -2.38458
-2.19463 -2.06855 -2.00482
-1.98327 -1.9731 -1.94281
-1.86857 -1.74 -1.56318
-1.36016 -1.16423 -1.01145
-0.930138 -0.93216 -1.00985
-1.1401 -1.29333 -1.44277
-1.5705 -1.6687 -1.73582
-1.76972 -1.763 -1.70597
-1.59676 -1.45051 -1.29786
-1.17159 -1.0909 -1.05467
-1.04728 -1.05023 -1.05023
-1.04 -1.01498 -0.971702
-0.909491 -0.832395 -0.746992
-0.656162 -0.554393 -0.430699
-0.279483 -0.112406 0.0379012
0.126524 0.113507 -0.0195135
-0.26191 -0.578988 -0.925948
-1.26365 -1.56899 -1.83589
-2.06733 -2.26427 -2.41981
-2.52447 -2.57891 -2.60172
-2.62201 -2.66028 -2.71296
-2.75357 -2.74869 -2.67586
-2.53222 -2.33232 -2.10072
-1.86449 -1.6474 -1.46532
-1.32357 -1.21651 -1.13049
-1.04984 -0.964673 -0.876658
-0.799135 -0.751026 -0.748523
-0.799355 -0.901409 -1.04454
-1.21436 -1.39752 -1.58648
-1.78016 -1.97886 -2.17684
-2.35903 -2.50541 -2.60011
-2.63822 -2.62489 -2.56842
-2.47439 -2.34676 -2.19476
-2.03822 -1.90509 -1.82121
-1.79775 -1.82385 -1.86959
-1.89846 -1.88248 -1.81061
-1.68679 -1.52184 -1.32736
-1.11669 -0.910041 -0.736479
-0.627213 -0.602445 -0.660248
-0.775387 -0.908722 -1.02069
-1.08157 -1.0763 -1.00652
-0.891359 -0.764291 -0.662649
-0.612081 -0.614562 -0.648129
-0.678706 -0.676664 -0.629467
-0.546065 -0.453194 -0.386016
-0.376731 -0.445392 -0.595587
-0.814353 -1.07388 -1.3345
-1.55143 -1.68695 -1.7249
-1.67916 -1.5892 -1.50365
-1.46163 -1.48262 -1.56866
-1.71283 -1.90551 -2.13446
-2.38266 -2.62937 -2.85576
-3.05056 -3.21054 -3.33583
-3.55619 -3.58097 -3.55595
-3.47856 -3.34449 -3.15186
-2.90899 -2.63997 -2.382
-2.17322 -2.03733 -1.97423
-1.96164 -1.96524 -1.95078
-1.89329 -1.78201 -1.62175
-1.43114 -1.23852 -1.07591
-0.97185 -0.94403 -0.994293
-1.10823 -1.25985 -1.41933
-1.5607 -1.6665 -1.72732
-1.73734 -1.69055 -1.58308
-1.42148 -1.22906 -1.04178
-0.893826 -0.802891 -0.765645
-0.765181 -0.782928 -0.806247
-0.828632 -0.845655 -0.851801
-0.840894 -0.808639 -0.753685
-0.675468 -0.571488 -0.438555
-0.279527 -0.111246 0.0333648
0.112999 0.0927761 -0.0414172
-0.276776 -0.578782 -0.904929
-1.21985 -1.50456 -1.75608
-1.97899 -2.17499 -2.33844
-2.46191 -2.54728 -2.61072
-2.6736 -2.74478 -2.8094
-2.83485 -2.78953 -2.66019
-2.45744 -2.20998 -1.95384
-1.72228 -1.53833 -1.41086
-1.33441 -1.29242 -1.26222
-1.22104 -1.15287 -1.05472
-0.938895 -0.829297 -0.75302
-0.731784 -0.776701 -0.887233
-1.05339 -1.25982 -1.49005
-1.7286 -1.9603 -2.16872
-2.33693 -2.45155 -2.5078
-2.511 -2.47242 -2.40197
-2.30383 -2.17943 -2.03531
-1.88891 -1.76634 -1.69223
-1.67713 -1.71039 -1.7636
-1.8036 -1.80677 -1.76566
-1.68476 -1.5713 -1.42978
-1.26463 -1.08737 -0.920224
-0.791059 -0.721784 -0.717804
-0.765251 -0.83673 -0.900932
-0.931054 -0.910635 -0.838122
-0.72982 -0.617458 -0.537263
-0.513704 -0.547163 -0.613814
-0.677942 -0.708982 -0.694111
-0.641799 -0.577087 -0.532275
-0.537299 -0.612957 -0.767561
-0.995071 -1.27322 -1.56338
-1.81628 -1.98561 -2.04532
-2.00147 -1.89072 -1.7653
-1.6731 -1.64422 -1.68927
-1.80564 -1.98407 -2.2108
-2.46695 -2.7296 -2.97618
-3.18947 -3.35959 -3.48228
-3.67972 -3.68002 -3.63203
-3.53844 -3.39571 -3.19895
-2.95229 -2.67744 -2.41213
-2.19689 -2.05786 -1.99589
-1.98812 -1.9989 -1.99305
-1.94568 -1.84669 -1.70072
-1.52389 -1.33959 -1.17461
-1.05545 -1.00327 -1.02798
-1.12401 -1.27062 -1.43735
-1.59223 -1.70893 -1.76945
-1.76254 -1.68183 -1.52852
-1.31763 -1.08089 -0.859497
-0.688795 -0.585091 -0.543556
-0.547067 -0.577981 -0.624939
-0.682416 -0.745854 -0.807057
-0.853353 -0.87091 -0.849334
-0.784012 -0.675699 -0.530136
-0.360192 -0.189131 -0.0504826
0.0187463 -0.00995275 -0.145123
-0.370861 -0.652518 -0.950157
-1.2328 -1.48615 -1.71068
-1.91269 -2.09502 -2.25405
-2.38535 -2.49247 -2.58884
-2.68744 -2.78507 -2.85604
-2.86284 -2.77708 -2.59563
-2.34277 -2.06048 -1.7944
-1.58132 -1.44108 -1.37409
-1.3645 -1.38668 -1.41159
-1.41187 -1.36704 -1.26962
-1.12967 -0.973707 -0.837126
-0.753617 -0.746586 -0.825172
-0.984331 -1.20732 -1.4692
-1.74074 -1.99247 -2.19899
-2.34344 -2.42061 -2.43716
-2.40765 -2.34741 -2.26571
-2.16382 -2.04027 -1.89976
-1.75895 -1.64365 -1.57793
-1.57141 -1.61287 -1.67509
-1.72831 -1.75344 -1.7459
-1.70936 -1.64643 -1.55512
-1.4334 -1.28693 -1.13228
-0.992276 -0.886649 -0.824208
-0.800635 -0.801304 -0.806142
-0.794556 -0.750977 -0.67165
-0.570205 -0.476547 -0.42581
-0.441197 -0.520779 -0.637055
-0.74979 -0.8242 -0.844531
-0.817652 -0.767545 -0.725547
-0.7216 -0.77919 -0.912746
-1.1243 -1.39851 -1.6998
-1.97698 -2.17757 -2.26682
-2.2421 -2.13416 -1.99421
-1.87454 -1.81303 -1.82801
-1.92193 -2.0873 -2.31019
-2.57092 -2.84514 -3.107
-3.33369 -3.50893 -3.62444
-3.78478 -3.76175 -3.69178
-3.58263 -3.43315 -3.238
-2.99904 -2.73483 -2.47984
-2.27208 -2.1365 -2.07444
-2.06474 -2.07383 -2.06839
-2.025 -1.93464 -1.80181
-1.64009 -1.46766 -1.30541
-1.17651 -1.10408 -1.10489
-1.18195 -1.32062 -1.4914
-1.65796 -1.78605 -1.84911
-1.82992 -1.7213 -1.52926
-1.27712 -1.00442 -0.756618
-0.569393 -0.457531 -0.415237
-0.425838 -0.472893 -0.546075
-0.640332 -0.750598 -0.866024
-0.967872 -1.03333 -1.04326
-0.98897 -0.874334 -0.714066
-0.531272 -0.355739 -0.221337
-0.160251 -0.194216 -0.326203
-0.537586 -0.793992 -1.05813
-1.30296 -1.51809 -1.70668
-1.87655 -2.03214 -2.17286
-2.29822 -2.41406 -2.53141
-2.65537 -2.77198 -2.84643
-2.83771 -2.72089 -2.50183
-2.21627 -1.91676 -1.65568
-1.47114 -1.37888 -1.37169
-1.42554 -1.5084 -1.58712
-1.63119 -1.61634 -1.53061
-1.38088 -1.19444 -1.01247
-0.878199 -0.825621 -0.872659
-1.01893 -1.2465 -1.523
-1.8075 -2.05914 -2.24668
-2.35565 -2.38997 -2.36716
-2.30931 -2.23354 -2.14623
-2.04411 -1.92212 -1.78364
-1.64589 -1.5359 -1.47823
-1.48172 -1.53416 -1.60877
-1.67842 -1.72732 -1.75232
-1.75516 -1.73407 -1.68262
-1.59572 -1.47642 -1.337
-1.19401 -1.06178 -0.949061
-0.858896 -0.789195 -0.732321
-0.675591 -0.605776 -0.517877
-0.423368 -0.350587 -0.333598
-0.394083 -0.527148 -0.700503
-0.867889 -0.988669 -1.04285
-1.03516 -0.98904 -0.936101
-0.907627 -0.930582 -1.02566
-1.20293 -1.45458 -1.7497
-2.03788 -2.26348 -2.38551
-2.39326 -2.30972 -2.18124
-2.05976 -1.98683 -1.98615
-2.06459 -2.21721 -2.43141
-2.68867 -2.9651 -3.2333
-3.46613 -3.64174 -3.74801
-3.85394 -3.8123 -3.72398
-3.60136 -3.44748 -3.25994
-3.04085 -2.80511 -2.58005
-2.3957 -2.27175 -2.20922
-2.19102 -2.18938 -2.17597
-2.13049 -2.04509 -1.92343
-1.77581 -1.61491 -1.45575
-1.31827 -1.22721 -1.20551
-1.26395 -1.39364 -1.56626
-1.74183 -1.87925 -1.94455
-1.9156 -1.78515 -1.56428
-1.28387 -0.98966 -0.729368
-0.537574 -0.427183 -0.391908
-0.416103 -0.484552 -0.5873
-0.718791 -0.872871 -1.03648
-1.18644 -1.29308 -1.3302
-1.28546 -1.16504 -0.991181
-0.795721 -0.613831 -0.479123
-0.419051 -0.44943 -0.569126
-0.758406 -0.984276 -1.21208
-1.4175 -1.59214 -1.74022
-1.87039 -1.98901 -2.09928
-2.20541 -2.3161 -2.4409
-2.57881 -2.70773 -2.78631
-2.77127 -2.64024 -2.40514
-2.10915 -1.81132 -1.56773
-1.41645 -1.36987 -1.41573
-1.5251 -1.66227 -1.79137
-1.87917 -1.8978 -1.83111
-1.68278 -1.47988 -1.26728
-1.09516 -1.00565 -1.02352
-1.15179 -1.37101 -1.64257
-1.91679 -2.14541 -2.2951
-2.35604 -2.34164 -2.27921
-2.1966 -2.11085 -2.02385
-1.92646 -1.80929 -1.67435
-1.5402 -1.43617 -1.38829
-1.40516 -1.47351 -1.56622
-1.65706 -1.73119 -1.78481
-1.81702 -1.82312 -1.79551
-1.72992 -1.6299 -1.50488
-1.36469 -1.21647 -1.06648
-0.922833 -0.794137 -0.684084
-0.587521 -0.493894 -0.397784
-0.309435 -0.256197 -0.271105
-0.373967 -0.556551 -0.781719
-0.997521 -1.15798 -1.23926
-1.24428 -1.19617 -1.12713
-1.06979 -1.05393 -1.10524
-1.24053 -1.45895 -1.73508
-2.02153 -2.26282 -2.41495
-2.46123 -2.41684 -2.32084
-2.22068 -2.15717 -2.15584
-2.22611 -2.3654 -2.56378
-2.80601 -3.07137 -3.33354
-3.56336 -3.73479 -3.83204
-3.86849 -3.81448 -3.71273
-3.57963 -3.42442 -3.25101
-3.06424 -2.87496 -2.69989
-2.55611 -2.45414 -2.39354
-2.36283 -2.34308 -2.3138
-2.25942 -2.17348 -2.05812
-1.91959 -1.76508 -1.60458
-1.45596 -1.34609 -1.30351
-1.34539 -1.4669 -1.63989
-1.82088 -1.96326 -2.02792
-1.99022 -1.84464 -1.60755
-1.31601 -1.0193 -0.764625
-0.58346 -0.486142 -0.466214
-0.509722 -0.603038 -0.736285
-0.902643 -1.09432 -1.29662
-1.48399 -1.62298 -1.68288
-1.64843 -1.5267 -1.34445
-1.13904 -0.948781 -0.806469
-0.735896 -0.749163 -0.843659
-1.00087 -1.19053 -1.38052
-1.5477 -1.68342 -1.79106
-1.87921 -1.95621 -2.02934
-2.10761 -2.20278 -2.32396
-2.46645 -2.60334 -2.68967
-2.68098 -2.55585 -2.32843
-2.04455 -1.76536 -1.54788
-1.42963 -1.42148 -1.50945
-1.66312 -1.84528 -2.01811
-2.14565 -2.19669 -2.15176
-2.01211 -1.80425 -1.57505
-1.37894 -1.26325 -1.257
-1.36467 -1.56474 -1.81364
-2.05609 -2.24063 -2.33535
-2.33685 -2.26774 -2.16375
-2.05699 -1.96352 -1.88014
-1.79139 -1.68307 -1.5555
-1.42852 -1.33406 -1.3001
-1.33562 -1.4265 -1.54454
-1.66226 -1.76274 -1.83914
-1.88773 -1.90328 -1.88092
-1.82107 -1.73038 -1.61679
-1.48387 -1.33133 -1.16172
-0.985839 -0.819758 -0.675221
-0.552321 -0.442406 -0.340187
-0.255751 -0.216244 -0.25383
-0.386294 -0.602307 -0.861076
-1.10707 -1.29138 -1.38828
-1.39984 -1.34893 -1.2676
-1.1884 -1.14188 -1.15617
-1.25243 -1.43528 -1.68489
-1.95863 -2.2042 -2.37818
-2.46096 -2.46136 -2.41037
-2.34818 -2.31092 -2.32212
-2.39107 -2.51657 -2.69183
-2.90673 -3.14629 -3.38838
-3.60474 -3.76715 -3.85636
-3.81633 -3.75566 -3.6454
-3.5056 -3.35327 -3.20106
-3.05818 -2.9311 -2.82341
-2.73586 -2.66695 -2.61341
-2.56975 -2.52737 -2.47547
-2.40457 -2.31017 -2.19275
-2.05453 -1.89786 -1.72918
-1.56573 -1.43708 -1.3763
-1.40465 -1.51901 -1.68998
-1.87083 -2.01147 -2.07078
-2.02482 -1.87174 -1.6332
-1.35029 -1.07257 -0.843425
-0.688937 -0.615737 -0.617158
-0.681617 -0.798021 -0.957281
-1.15148 -1.37111 -1.60032
-1.81306 -1.97504 -2.05391
-2.03252 -1.91705 -1.73486
-1.52446 -1.32441 -1.16629
-1.07217 -1.0535 -1.10918
-1.22409 -1.37175 -1.52243
-1.653 -1.75292 -1.82343
-1.87248 -1.9102 -1.94757
-1.99757 -2.07437 -2.18715
-2.32969 -2.47352 -2.573
-2.58349 -2.48295 -2.28415
-2.03107 -1.78315 -1.59615
-1.50712 -1.52749 -1.64467
-1.82958 -2.0452 -2.2523
-2.41239 -2.49163 -2.46838
-2.34236 -2.1393 -1.90639
-1.69967 -1.56882 -1.54454
-1.63106 -1.80437 -2.01735
-2.2121 -2.33739 -2.36529
-2.2995 -2.17087 -2.02188
-1.88794 -1.78413 -1.70293
-1.6233 -1.52652 -1.41086
-1.29664 -1.21768 -1.20365
-1.26422 -1.38482 -1.53549
-1.68537 -1.81254 -1.90501
-1.95658 -1.96426 -1.92982
-1.86155 -1.77111 -1.66601
-1.54464 -1.40025 -1.23152
-1.04973 -0.874427 -0.720922
-0.591083 -0.476528 -0.372077
-0.288413 -0.253138 -0.297869
-0.438755 -0.662555 -0.927232
-1.17706 -1.36375 -1.46241
-1.4755 -1.4254 -1.34241
-1.25652 -1.19594 -1.18797
-1.25519 -1.40593 -1.62565
-1.87776 -2.11565 -2.29961
-2.41023 -2.45228 -2.44941
-2.43341 -2.433 -2.46645
-2.54017 -2.65269 -2.80005
-2.97799 -3.17909 -3.38804
-3.58052 -3.72846 -3.80975
-3.69813 -3.63468 -3.52049
-3.37886 -3.23503 -3.11108
-3.02083 -2.96598 -2.93631
-2.91526 -2.88818 -2.84787
-2.79392 -2.72776 -2.64868
-2.55416 -2.44243 -2.31302
-2.16502 -1.99736 -1.81468
-1.63476 -1.48943 -1.41424
-1.43161 -1.53771 -1.70112
-1.87319 -2.00324 -2.05167
-1.99831 -1.84642 -1.62219
-1.36816 -1.13072 -0.946325
-0.833335 -0.793275 -0.818689
-0.900764 -1.03226 -1.20663
-1.41629 -1.65068 -1.89329
-2.11864 -2.29387 -2.38746
-2.38158 -2.28016 -2.10734
-1.8983 -1.68884 -1.50907
-1.38134 -1.31926 -1.32552
-1.38962 -1.48936 -1.59747
-1.69079 -1.75682 -1.79465
-1.81162 -1.81922 -1.83096
-1.86188 -1.92684 -2.0346
-2.17875 -2.33189 -2.45028
-2.49019 -2.42805 -2.2726
-2.06267 -1.85314 -1.69707
-1.63128 -1.66947 -1.8028
-2.00564 -2.24249 -2.47343
-2.65809 -2.76095 -2.75921
-2.65144 -2.46184 -2.23611
-2.02955 -1.89196 -1.85408
-1.91908 -2.06082 -2.23013
-2.3688 -2.42804 -2.38499
-2.24984 -2.05982 -1.86237
-1.69541 -1.57392 -1.48811
-1.41351 -1.32808 -1.22792
-1.1326 -1.07614 -1.08884
-1.18086 -1.33738 -1.52638
-1.71199 -1.8651 -1.96737
-2.01084 -1.99742 -1.93853
-1.8524 -1.75659 -1.65879
-1.55349 -1.42907 -1.28096
-1.1193 -0.96343 -0.827855
-0.712647 -0.607634 -0.506976
-0.421813 -0.380289 -0.413807
-0.537926 -0.739688 -0.97917
-1.20443 -1.37146 -1.45877
-1.47027 -1.42718 -1.35608
-1.28146 -1.22579 -1.21228
-1.26237 -1.38662 -1.57563
-1.79973 -2.01949 -2.20093
-2.32714 -2.40121 -2.44118
-2.47086 -2.5106 -2.57144
-2.65476 -2.75708 -2.87615
-3.01311 -3.16849 -3.33533
-3.49552 -3.62343 -3.69522
-3.52878 -3.46463 -3.35096
-3.21373 -3.08532 -2.99567
-2.96194 -2.98095 -3.02991
-3.07678 -3.09484 -3.07241
-3.01244 -2.92458 -2.81728
-2.69502 -2.55948 -2.41031
-2.24492 -2.06071 -1.86209
-1.66772 -1.51017 -1.42447
-1.43107 -1.52376 -1.6698
-1.82126 -1.93051 -1.96282
-1.90391 -1.76246 -1.56758
-1.36043 -1.18125 -1.0572
-0.997253 -0.996524 -1.04578
-1.13877 -1.27321 -1.4473
-1.65608 -1.88948 -2.13082
-2.35559 -2.53344 -2.63548
-2.64449 -2.56166 -2.40542
-2.2042 -1.9886 -1.78675
-1.62236 -1.51254 -1.46438
-1.47198 -1.5174 -1.57665
-1.62813 -1.65927 -1.66853
-1.66316 -1.65527 -1.65877
-1.68794 -1.75564 -1.86881
-2.02121 -2.18827 -2.33022
-2.40558 -2.3892 -2.28447
-2.12313 -1.9538 -1.82594
-1.7764 -1.82224 -1.95992
-2.16872 -2.41578 -2.66133
-2.86406 -2.98751 -3.00818
-2.9232 -2.754 -2.54299
-2.34296 -2.20253 -2.15206
-2.19408 -2.30147 -2.42456
-2.50641 -2.50156 -2.39181
-2.19214 -1.94364 -1.69643
-1.49028 -1.3414 -1.24055
-1.16299 -1.08558 -1.00258
-0.931348 -0.903901 -0.949294
-1.07748 -1.27353 -1.50332
-1.72549 -1.90295 -2.01074
-2.04011 -1.99955 -1.91167
-1.80519 -1.70331 -1.614
-1.52893 -1.43339 -1.32062
-1.19891 -1.08495 -0.989371
-0.907877 -0.826676 -0.737839
-0.651682 -0.595956 -0.601842
-0.685718 -0.837813 -1.02417
-1.20051 -1.33013 -1.39665
-1.40565 -1.3762 -1.32918
-1.28093 -1.24546 -1.23949
-1.28177 -1.38448 -1.54352
-1.73651 -1.93144 -2.10038
-2.22986 -2.323 -2.39437
-2.46156 -2.53734 -2.62533
-2.72098 -2.81748 -2.91272
-3.01163 -3.12157 -3.24371
-3.36724 -3.47068 -3.53004
-3.33351 -3.26982 -3.16147
-3.03615 -2.93073 -2.87954
-2.90063 -2.98611 -3.10365
-3.20991 -3.26911 -3.26548
-3.20347 -3.09845 -2.96619
-2.81744 -2.65747 -2.48683
-2.30251 -2.10189 -1.89014
-1.68639 -1.52178 -1.42771
-1.42017 -1.49014 -1.60558
-1.72294 -1.80131 -1.81347
-1.75178 -1.62929 -1.47573
-1.32813 -1.21848 -1.16361
-1.16273 -1.20396 -1.27528
-1.37208 -1.49726 -1.65541
-1.8466 -2.06313 -2.28886
-2.50021 -2.66946 -2.7712
-2.79007 -2.72509 -2.58838
-2.40017 -2.18444 -1.96642
-1.77057 -1.6167 -1.51503
-1.46315 -1.4474 -1.44878
-1.45046 -1.44331 -1.4277
-1.41142 -1.40585 -1.42251
-1.47149 -1.5606 -1.69308
-1.86254 -2.04825 -2.21602
-2.32816 -2.35865 -2.30541
-2.19236 -2.06098 -1.95668
-1.91646 -1.96143 -2.09421
-2.29983 -2.54885 -2.80239
-3.01867 -3.16075 -3.20438
-3.14469 -2.99938 -2.80623
-2.6144 -2.47087 -2.40599
-2.42287 -2.49495 -2.57361
-2.60403 -2.54405 -2.37901
-2.12634 -1.8281 -1.5346
-1.28647 -1.10219 -0.975972
-0.886312 -0.811626 -0.745173
-0.7009 -0.706451 -0.787507
-0.952785 -1.18734 -1.45576
-1.71203 -1.91185 -2.02439
-2.04078 -1.97629 -1.86418
-1.74248 -1.63883 -1.56105
-1.49889 -1.43621 -1.36539
-1.29298 -1.23217 -1.18865
-1.15292 -1.10666 -1.03825
-0.954955 -0.882066 -0.849802
-0.876598 -0.958862 -1.07238
-1.18383 -1.26583 -1.30753
-1.31545 -1.30506 -1.28978
-1.27619 -1.26845 -1.27596
-1.31461 -1.39866 -1.52963
-1.69213 -1.86051 -2.01155
-2.13461 -2.23357 -2.32155
-2.41246 -2.5138 -2.62337
-2.73129 -2.82698 -2.90685
-2.97724 -3.04972 -3.13186
-3.21965 -3.2967 -3.3407
-3.14052 -3.07862 -2.98081
-2.87536 -2.80013 -2.78945
-2.85925 -2.99735 -3.16566
-3.31494 -3.40449 -3.41583
-3.35379 -3.23715 -3.08702
-2.91915 -2.7417 -2.55588
-2.35857 -2.14763 -1.92911
-1.72173 -1.55337 -1.44971
-1.4213 -1.45715 -1.5285
-1.59956 -1.63908 -1.62868
-1.56695 -1.46932 -1.3634
-1.27984 -1.24143 -1.25525
-1.31198 -1.39346 -1.48429
-1.58016 -1.68806 -1.81916
-1.98001 -2.16696 -2.36537
-2.55252 -2.70286 -2.79452
-2.81485 -2.76208 -2.64322
-2.47095 -2.26223 -2.03816
-1.82179 -1.63298 -1.48261
-1.37023 -1.28685 -1.22098
-1.1645 -1.11582 -1.07978
-1.06496 -1.08006 -1.13106
-1.22051 -1.34858 -1.51317
-1.70728 -1.91447 -2.10737
-2.25346 -2.32713 -2.32148
-2.25266 -2.15474 -2.0689
-2.03241 -2.07069 -2.19285
-2.38989 -2.636 -2.89327
-3.11949 -3.27707 -3.34099
-3.30443 -3.18131 -3.00461
-2.81944 -2.67091 -2.58972
-2.58056 -2.61884 -2.65814
-2.64636 -2.54443 -2.33997
-2.05084 -1.7174 -1.3877
-1.10169 -0.880343 -0.723149
-0.614687 -0.537457 -0.484803
-0.466621 -0.504372 -0.618519
-0.815651 -1.08132 -1.3805
-1.66481 -1.88499 -2.00579
-2.01811 -1.94236 -1.81971
-1.69461 -1.59715 -1.53453
-1.49545 -1.46392 -1.43275
-1.40749 -1.39826 -1.40658
-1.41877 -1.41236 -1.37096
-1.29623 -1.20826 -1.13475
-1.09678 -1.09932 -1.13099
-1.17186 -1.2047 -1.22344
-1.23382 -1.24584 -1.2642
-1.28529 -1.3038 -1.32277
-1.3565 -1.42234 -1.52775
-1.66336 -1.80774 -1.93994
-2.05039 -2.14362 -2.23274
-2.33073 -2.44306 -2.56467
-2.6824 -2.78231 -2.85802
-2.91438 -2.96376 -3.01705
-3.0754 -3.12763 -3.155
-2.97329 -2.9153 -2.83305
-2.75436 -2.71484 -2.74485
-2.85554 -3.03073 -3.22996
-3.4029 -3.50818 -3.52676
-3.46387 -3.34059 -3.1818
-3.00672 -2.82486 -2.63674
-2.43812 -2.2266 -2.00843
-1.8011 -1.62853 -1.51061
-1.45323 -1.4451 -1.46287
-1.48036 -1.47709 -1.44353
-1.38321 -1.3118 -1.25241
-1.2278 -1.2518 -1.32366
-1.42835 -1.54359 -1.65094
-1.74486 -1.83413 -1.9349
-2.05999 -2.21069 -2.37487
-2.53089 -2.6549 -2.72813
-2.74095 -2.69238 -2.5866
-2.43061 -2.23492 -2.01504
-1.7898 -1.57584 -1.38219
-1.20946 -1.0542 -0.914968
-0.795843 -0.705934 -0.656138
-0.655286 -0.707137 -0.809214
-0.954154 -1.13296 -1.33763
-1.56033 -1.7891 -2.00396
-2.17863 -2.28916 -2.32483
-2.29447 -2.22493 -2.15324
-2.11704 -2.14605 -2.25555
-2.44211 -2.68303 -2.94091
-3.17257 -3.33948 -3.41608
-3.39465 -3.28677 -3.1217
-2.94079 -2.78683 -2.69041
-2.65784 -2.66709 -2.67472
-2.63191 -2.50262 -2.27617
-1.96955 -1.61971 -1.27037
-0.958995 -0.707988 -0.522278
-0.393682 -0.310334 -0.26676
-0.268938 -0.331454 -0.468694
-0.684918 -0.967229 -1.28345
-1.5863 -1.82484 -1.96103
-1.98462 -1.91771 -1.80466
-1.69211 -1.61024 -1.56538
-1.54646 -1.53923 -1.53817
-1.54872 -1.57905 -1.62832
-1.68085 -1.71154 -1.69911
-1.63772 -1.53961 -1.42813
-1.32674 -1.25028 -1.20201
-1.17655 -1.16662 -1.16927
-1.18701 -1.2224 -1.27072
-1.31902 -1.35456 -1.37647
-1.39956 -1.44549 -1.52746
-1.64056 -1.76507 -1.87959
-1.97369 -2.05185 -2.12811
-2.21682 -2.3248 -2.4477
-2.5719 -2.68128 -2.7656
-2.82538 -2.86995 -2.90999
-2.94952 -2.98226 -2.99453
-2.84564 -2.79435 -2.7313
-2.68328 -2.68183 -2.75103
-2.89571 -3.09571 -3.31001
-3.49016 -3.59719 -3.6139
-3.54721 -3.42072 -3.26231
-3.09307 -2.92183 -2.74632
-2.55925 -2.35643 -2.14326
-1.93569 -1.75452 -1.61574
-1.52294 -1.46644 -1.42892
-1.39337 -1.34894 -1.2936
-1.23436 -1.18544 -1.16409
-1.18473 -1.25335 -1.36421
-1.50031 -1.63852 -1.75877
-1.85309 -1.92908 -2.00461
-2.0968 -2.21168 -2.34043
-2.46316 -2.55764 -2.60756
-2.6063 -2.55483 -2.45673
-2.3155 -2.13591 -1.92675
-1.70017 -1.4672 -1.23381
-1.00183 -0.774664 -0.562706
-0.383927 -0.259124 -0.205142
-0.229722 -0.329601 -0.491964
-0.698615 -0.931598 -1.17764
-1.42851 -1.67667 -1.90936
-2.10683 -2.2475 -2.3177
-2.31974 -2.27377 -2.21309
-2.17583 -2.1956 -2.29301
-2.46915 -2.70355 -2.95858
-3.18954 -3.3567 -3.43459
-3.41634 -3.31364 -3.15417
-2.97624 -2.81969 -2.71357
-2.6647 -2.65323 -2.63904
-2.57708 -2.43467 -2.20284
-1.89743 -1.55133 -1.20281
-0.885153 -0.620196 -0.416586
-0.272469 -0.181665 -0.140605
-0.152289 -0.22523 -0.368336
-0.584272 -0.863167 -1.17843
-1.48766 -1.7419 -1.90204
-1.95516 -1.92045 -1.83948
-1.7561 -1.69812 -1.67127
-1.66642 -1.67293 -1.68824
-1.7185 -1.77106 -1.84451
-1.92343 -1.98209 -1.99507
-1.94849 -1.8453 -1.70309
-1.54695 -1.40152 -1.28474
-1.20541 -1.16486 -1.16107
-1.19092 -1.24782 -1.31772
-1.38032 -1.41868 -1.43127
-1.43563 -1.45828 -1.51725
-1.61017 -1.71691 -1.81379
-1.88824 -1.94411 -1.99669
-2.06318 -2.15428 -2.26962
-2.39802 -2.52263 -2.62874
-2.70998 -2.7691 -2.81325
-2.84717 -2.8689 -2.87081
-2.76114 -2.71917 -2.6763
-2.65843 -2.69302 -2.7979
-2.97157 -3.18979 -3.41101
-3.58912 -3.68878 -3.6965
-3.62289 -3.49522 -3.34418
-3.19126 -3.04255 -2.89081
-2.72384 -2.53423 -2.32577
-2.11343 -1.91689 -1.75142
-1.62132 -1.51981 -1.43468
-1.35537 -1.27757 -1.20439
-1.1449 -1.1112 -1.11451
-1.16146 -1.25192 -1.3782
-1.52522 -1.67278 -1.80133
-1.90007 -1.97244 -2.03402
-2.10293 -2.18858 -2.28582
-2.37754 -2.44349 -2.46958
-2.45187 -2.39377 -2.29972
-2.17112 -2.00757 -1.81041
-1.58391 -1.33292 -1.06094
-0.772501 -0.479171 -0.203568
0.0232365 0.170361 0.216922
0.158078 0.00540346 -0.217577
-0.482669 -0.764729 -1.04704
-1.32196 -1.58608 -1.83299
-2.04862 -2.21364 -2.31197
-2.34034 -2.31327 -2.26107
-2.22237 -2.23396 -2.32044
-2.48618 -2.71213 -2.96001
-3.18337 -3.34125 -3.40893
-3.38207 -3.27505 -3.11629
-2.94211 -2.78875 -2.68196
-2.62724 -2.60593 -2.58114
-2.512 -2.36961 -2.14695
-1.85899 -1.53485 -1.20726
-0.904227 -0.644854 -0.438627
-0.287405 -0.189234 -0.142611
-0.149126 -0.213431 -0.340979
-0.534306 -0.78795 -1.08304
-1.38531 -1.65111 -1.842
-1.94096 -1.95964 -1.93082
-1.8905 -1.86185 -1.85041
-1.85105 -1.85882 -1.87558
-1.90917 -1.9669 -2.04782
-2.13809 -2.21276 -2.24366
-2.20979 -2.10517 -1.94135
-1.74426 -1.54688 -1.38007
-1.26464 -1.20832 -1.20774
-1.25229 -1.3255 -1.40504
-1.46615 -1.49142 -1.48187
-1.45918 -1.4542 -1.48802
-1.55903 -1.6456 -1.72155
-1.77228 -1.80099 -1.82401
-1.86149 -1.92903 -2.03224
-2.16471 -2.31037 -2.44996
-2.56849 -2.65952 -2.7241
-2.76603 -2.78702 -2.78568
-2.71606 -2.68474 -2.65975
-2.66667 -2.73045 -2.86467
-3.06302 -3.29745 -3.52475
-3.69969 -3.78987 -3.7863
-3.70486 -3.57767 -3.43814
-3.30692 -3.18565 -3.06073
-2.91416 -2.7349 -2.5254
-2.30094 -2.08262 -1.88807
-1.72474 -1.58918 -1.47209
-1.36541 -1.26734 -1.18325
-1.12307 -1.09683 -1.11049
-1.16422 -1.25368 -1.37187
-1.50903 -1.65136 -1.7824
-1.88895 -1.96818 -2.02953
-2.08835 -2.15526 -2.22862
-2.295 -2.33699 -2.3428
-2.31083 -2.24681 -2.15626
-2.03897 -1.88952 -1.70176
-1.47237 -1.20126 -0.891562
-0.552632 -0.20505 0.117576
0.374115 0.527299 0.555263
0.457698 0.254591 -0.0210656
-0.333341 -0.652671 -0.961345
-1.25348 -1.52949 -1.78768
-2.01796 -2.20226 -2.3223
-2.37041 -2.35694 -2.31021
-2.26933 -2.27315 -2.34885
-2.50294 -2.71745 -2.9537
-3.16374 -3.30556 -3.35543
-3.31251 -3.19553 -3.03548
-2.86773 -2.72456 -2.62699
-2.57752 -2.55759 -2.53331
-2.46827 -2.33753 -2.1361
-1.87831 -1.59003 -1.29902
-1.02792 -0.791533 -0.597337
-0.447619 -0.342287 -0.281544
-0.267379 -0.303636 -0.395134
-0.5459 -0.755528 -1.01369
-1.29607 -1.56698 -1.79048
-1.94487 -2.03102 -2.06803
-2.07982 -2.08268 -2.08216
-2.07873 -2.07519 -2.07958
-2.10273 -2.15264 -2.22892
-2.3192 -2.39962 -2.44046
-2.41559 -2.31212 -2.1366
-1.91513 -1.68678 -1.49189
-1.35986 -1.30192 -1.31152
-1.36977 -1.45087 -1.52625
-1.56995 -1.5677 -1.52536
-1.46892 -1.43184 -1.43595
-1.47908 -1.53853 -1.58728
-1.6103 -1.61062 -1.60479
-1.61447 -1.65923 -1.75093
-1.8892 -2.06022 -2.24087
-2.40718 -2.54233 -2.63992
-2.70159 -2.73194 -2.73513
-2.7032 -2.6818 -2.66934
-2.69186 -2.77385 -2.92761
-3.14462 -3.39404 -3.63008
-3.80628 -3.8914 -3.88021
-3.79407 -3.67009 -3.54381
-3.43395 -3.33683 -3.23243
-3.09762 -2.91884 -2.69875
-2.45469 -2.21122 -1.99022
-1.80324 -1.64946 -1.51998
-1.40552 -1.30304 -1.21754
-1.15867 -1.13462 -1.14718
-1.19169 -1.26137 -1.35196
-1.46135 -1.58484 -1.71141
-1.82661 -1.92056 -1.99391
-2.05598 -2.11616 -2.1755
-2.22475 -2.25024 -2.24277
-2.20275 -2.13755 -2.05317
-1.94754 -1.81034 -1.6287
-1.39324 -1.1012 -0.757869
-0.37916 0.00551082 0.354134
0.619871 0.763586 0.765504
0.630653 0.386208 0.0721504
-0.270812 -0.611579 -0.933727
-1.23424 -1.51685 -1.78282
-2.02384 -2.22165 -2.35583
-2.41569 -2.40927 -2.36398
-2.31917 -2.31449 -2.37822
-2.51833 -2.71812 -2.93928
-3.13309 -3.25662 -3.28697
-3.2267 -3.09937 -2.93938
-2.7819 -2.65525 -2.575
-2.53968 -2.53021 -2.51562
-2.46411 -2.35468 -2.18396
-1.96529 -1.72153 -1.47619
-1.24717 -1.04465 -0.872332
-0.730162 -0.617512 -0.535629
-0.488484 -0.482073 -0.523239
-0.618575 -0.772249 -0.98169
-1.23284 -1.49959 -1.75048
-1.96011 -2.11754 -2.22567
-2.29333 -2.32783 -2.33394
-2.31822 -2.29261 -2.27329
-2.27589 -2.31013 -2.37588
-2.46101 -2.54185 -2.58766
-2.56936 -2.46994 -2.29279
-2.06385 -1.8256 -1.62382
-1.49243 -1.44341 -1.46597
-1.53339 -1.61225 -1.6703
-1.68356 -1.64345 -1.56173
-1.4676 -1.39462 -1.36316
-1.37011 -1.3936 -1.40881
-1.40276 -1.37888 -1.35241
-1.34377 -1.37385 -1.45926
-1.60578 -1.80305 -2.02574
-2.24221 -2.4259 -2.5629
-2.65198 -2.69938 -2.7134
-2.71386 -2.69938 -2.69221
-2.71917 -2.80599 -2.96638
-3.19252 -3.45271 -3.69889
-3.88223 -3.9707 -3.96095
-3.87802 -3.76231 -3.64994
-3.55675 -3.47394 -3.37649
-3.23846 -3.04651 -2.80578
-2.53743 -2.27028 -2.03036
-1.83246 -1.6769 -1.55321
-1.44865 -1.35666 -1.27995
-1.22682 -1.20349 -1.20847
-1.2336 -1.27122 -1.32109
-1.38997 -1.4836 -1.59809
-1.71935 -1.83109 -1.92441
-2.00062 -2.06574 -2.12216
-2.16461 -2.18347 -2.17238
-2.13336 -2.07446 -2.00124
-1.90936 -1.78426 -1.60789
-1.36703 -1.0585 -0.691516
-0.288928 0.112521 0.46586
0.722993 0.846855 0.821758
0.65764 0.386536 0.052344
-0.302328 -0.647081 -0.968299
-1.2665 -1.54825 -1.81623
-2.06186 -2.26534 -2.40422
-2.4664 -2.45951 -2.41106
-2.36018 -2.34586 -2.39616
-2.51996 -2.70242 -2.90666
-3.0841 -3.19119 -3.20527
-3.13151 -2.99768 -2.84155
-2.69834 -2.59267 -2.53469
-2.51879 -2.52531 -2.52635
-2.49486 -2.41358 -2.28009
-2.10589 -1.91045 -1.71354
-1.52941 -1.36443 -1.21817
-1.0868 -0.967449 -0.861678
-0.776331 -0.721492 -0.707629
-0.743966 -0.837755 -0.99222
-1.20257 -1.45302 -1.7188
-1.97323 -2.19512 -2.37125
-2.49413 -2.56004 -2.57101
-2.53856 -2.48395 -2.43304
-2.40849 -2.42328 -2.47755
-2.55796 -2.6394 -2.68982
-2.67868 -2.5874 -2.41807
-2.19636 -1.96569 -1.77344
-1.65453 -1.61968 -1.65384
-1.72402 -1.79144 -1.82278
-1.79812 -1.71574 -1.59288
-1.46004 -1.3485 -1.27587
-1.23907 -1.21994 -1.19925
-1.16832 -1.13097 -1.09896
-1.08806 -1.11694 -1.20432
-1.36106 -1.58105 -1.839
-2.09855 -2.32597 -2.50098
-2.61916 -2.68688 -2.71459
-2.73681 -2.72441 -2.7148
-2.73536 -2.81366 -2.96647
-3.18909 -3.45153 -3.70532
-3.89974 -4.00101 -4.00514
-3.93739 -3.83783 -3.74049
-3.65747 -3.57601 -3.46899
-3.31134 -3.09339 -2.82534
-2.53305 -2.24879 -2.0007
-1.80442 -1.65969 -1.55371
-1.47013 -1.39857 -1.33869
-1.29641 -1.2754 -1.27113
-1.27297 -1.27347 -1.27697
-1.29903 -1.35571 -1.45094
-1.57262 -1.70007 -1.81604
-1.91359 -1.99392 -2.05903
-2.10643 -2.13011 -2.12639
-2.09843 -2.05411 -1.99779
-1.92294 -1.81197 -1.64379
-1.40357 -1.08937 -0.714543
-0.307643 0.0900222 0.430188
0.667119 0.768254 0.722452
0.542956 0.263755 -0.0704095
-0.417332 -0.748622 -1.05406
-1.33781 -1.60887 -1.8702
-2.11157 -2.31073 -2.44366
-2.49839 -2.48388 -2.42848
-2.37036 -2.3463 -2.38266
-2.48875 -2.65204 -2.83838
-3.00051 -3.09472 -3.09813
-3.01723 -2.88269 -2.73485
-2.60897 -2.52645 -2.49261
-2.49811 -2.52291 -2.54228
-2.53391 -2.48403 -2.39061
-2.2625 -2.11527 -1.96525
-1.82409 -1.6957 -1.57636
-1.45837 -1.33587 -1.21011
-1.0907 -0.99216 -0.928609
-0.910979 -0.947619 -1.04522
-1.20672 -1.42685 -1.68961
-1.97045 -2.24148 -2.47573
-2.64983 -2.74748 -2.76522
-2.71682 -2.63155 -2.54551
-2.49024 -2.48396 -2.52782
-2.60648 -2.69192 -2.74992
-2.74906 -2.67074 -2.51706
-2.31323 -2.10166 -1.92852
-1.82731 -1.80673 -1.84848
-1.9155 -1.9661 -1.96758
-1.90474 -1.78215 -1.62082
-1.4505 -1.29882 -1.18104
-1.09638 -1.03359 -0.981699
-0.937119 -0.902962 -0.885014
-0.891243 -0.934806 -1.03355
-1.2014 -1.43653 -1.71612
-2.0031 -2.26047 -2.46389
-2.60583 -2.69128 -2.73083
-2.75585 -2.73973 -2.72105
-2.72683 -2.78598 -2.91874
-3.12507 -3.37906 -3.63452
-3.84089 -3.96287 -3.9937
-3.95472 -3.881 -3.80111
-3.72253 -3.63049 -3.4995
-3.30968 -3.05853 -2.76299
-2.45321 -2.16245 -1.91753
-1.73195 -1.6035 -1.51781
-1.45678 -1.40779 -1.36784
-1.33971 -1.32365 -1.31188
-1.29191 -1.25707 -1.21603
-1.19182 -1.20931 -1.27983
-1.39476 -1.53196 -1.66873
-1.79119 -1.89505 -1.97993
-2.04408 -2.08378 -2.09748
-2.08919 -2.06622 -2.03161
-1.97718 -1.88387 -1.72965
-1.49992 -1.19462 -0.8304
-0.439 -0.0629264 0.251624
0.463695 0.546112 0.491456
0.314069 0.0469949 -0.26685
-0.587395 -0.888893 -1.16444
-1.42147 -1.67091 -1.9153
-2.14202 -2.32626 -2.44313
-2.48229 -2.45529 -2.39152
-2.32725 -2.29531 -2.31878
-2.40654 -2.54881 -2.71551
-2.86242 -2.94667 -2.94486
-2.86326 -2.73353 -2.59726
-2.48964 -2.42983 -2.41954
-2.44647 -2.49019 -2.52855
-2.54344 -2.52434 -2.46953
-2.38527 -2.28326 -2.17662
-2.07521 -1.98163 -1.89013
-1.78994 -1.67236 -1.53774
-1.39746 -1.26911 -1.16909
-1.10847 -1.09489 -1.13662
-1.24291 -1.41888 -1.65903
-1.94441 -2.24467 -2.52283
-2.74147 -2.87115 -2.90026
-2.84143 -2.72925 -2.60907
-2.52209 -2.49348 -2.52685
-2.6053 -2.69739 -2.76602
-2.77883 -2.71766 -2.58505
-2.40535 -2.21862 -2.06804
-1.98456 -1.97517 -2.02007
-2.08061 -2.11426 -2.0897
-1.9955 -1.84024 -1.6462
-1.44076 -1.24813 -1.08345
-0.951519 -0.850896 -0.779876
-0.738895 -0.727999 -0.744602
-0.786836 -0.860207 -0.97903
-1.15785 -1.39827 -1.68182
-1.97485 -2.24163 -2.45672
-2.61009 -2.7044 -2.74901
-2.74936 -2.72419 -2.69247
-2.67945 -2.71415 -2.81967
-3.00096 -3.2377 -3.48836
-3.70502 -3.85206 -3.91895
-3.91987 -3.88071 -3.82137
-3.74408 -3.63408 -3.47134
-3.24508 -2.96246 -2.64745
-2.33238 -2.04794 -1.81572
-1.64435 -1.52934 -1.45673
-1.40997 -1.37719 -1.35395
-1.33964 -1.33025 -1.31449
-1.27822 -1.21561 -1.13855
-1.07511 -1.05631 -1.09963
-1.20118 -1.34068 -1.4937
-1.64179 -1.77507 -1.8888
-1.97934 -2.04344 -2.08097
-2.09692 -2.09854 -2.08807
-2.05652 -1.9845 -1.85045
-1.64108 -1.35835 -1.02086
-0.660999 -0.319269 -0.0371061
0.150719 0.222316 0.172678
0.015173 -0.220462 -0.495295
-0.772862 -1.03058 -1.26453
-1.48466 -1.70292 -1.92082
-2.12325 -2.28338 -2.37667
-2.39562 -2.355 -2.28489
-2.21834 -2.18243 -2.19518
-2.26409 -2.38245 -2.52589
-2.65554 -2.73099 -2.72819
-2.6513 -2.53029 -2.40633
-2.31472 -2.27416 -2.2848
-2.3324 -2.39548 -2.4529
-2.48926 -2.4969 -2.47523
-2.42912 -2.36736 -2.30039
-2.23656 -2.17769 -2.11697
-2.04172 -1.94108 -1.81405
-1.67197 -1.53317 -1.41403
-1.32415 -1.26932 -1.25837
-1.30594 -1.42721 -1.62815
-1.89795 -2.20755 -2.5138
-2.76799 -2.92826 -2.97337
-2.91177 -2.77999 -2.63008
-2.5121 -2.45895 -2.47843
-2.55371 -2.6508 -2.72996
-2.75768 -2.71606 -2.60773
-2.45548 -2.29594 -2.1683
-2.10069 -2.09917 -2.14443
-2.19861 -2.22 -2.17859
-2.06466 -1.88756 -1.66803
-1.43017 -1.19646 -0.985408
-0.811097 -0.683801 -0.610374
-0.592557 -0.624349 -0.692991
-0.786182 -0.901126 -1.04682
-1.23588 -1.47175 -1.74125
-2.01742 -2.26983 -2.47501
-2.6218 -2.71067 -2.74944
-2.69461 -2.65724 -2.6127
-2.58276 -2.59487 -2.6737
-2.82846 -3.04451 -3.28602
-3.50946 -3.68061 -3.78566
-3.83055 -3.82992 -3.79324
-3.71716 -3.5886 -3.39571
-3.13925 -2.83681 -2.5179
-2.21377 -1.94859 -1.73535
-1.57618 -1.46492 -1.39083
-1.34283 -1.31312 -1.2977
-1.29281 -1.28989 -1.27397
-1.22941 -1.15075 -1.05123
-0.960835 -0.913429 -0.930936
-1.01504 -1.15036 -1.31449
-1.4869 -1.65246 -1.8004
-1.92266 -2.01451 -2.07669
-2.11595 -2.1408 -2.15381
-2.14582 -2.09738 -1.98759
-1.80477 -1.55292 -1.25189
-0.932903 -0.632202 -0.384553
-0.21773 -0.148679 -0.181061
-0.303867 -0.492225 -0.712855
-0.93438 -1.13818 -1.32307
-1.50034 -1.6816 -1.86645
-2.03755 -2.16735 -2.23333
-2.23188 -2.18092 -2.11012
-2.04763 -2.01293 -2.01746
-2.06645 -2.15675 -2.27169
-2.38035 -2.44673 -2.44598
-2.37773 -2.26715 -2.15309
-2.07158 -2.04359 -2.07063
-2.13764 -2.22092 -2.29764
-2.35281 -2.3811 -2.3844
-2.36846 -2.34098 -2.3104
-2.28338 -2.26083 -2.23535
-2.19348 -2.12302 -2.02119
-1.8974 -1.768 -1.6471
-1.5417 -1.45546 -1.39761
-1.38768 -1.45024 -1.60259
-1.84305 -2.14613 -2.46565
-2.74466 -2.93091 -2.99373
-2.93562 -2.79179 -2.61759
-2.46957 -2.388 -2.38633
-2.45018 -2.54519 -2.63031
-2.67119 -2.64975 -2.56787
-2.44573 -2.31557 -2.21187
-2.15974 -2.16506 -2.21058
-2.26126 -2.27761 -2.23061
-2.10997 -1.92251 -1.68489
-1.41779 -1.14428 -0.889935
-0.681059 -0.540288 -0.481068
-0.503148 -0.59183 -0.723454
-0.876079 -1.03927 -1.21587
-1.4144 -1.63816 -1.87888
-2.11794 -2.33292 -2.50495
-2.62387 -2.68955 -2.70947
-2.57613 -2.52714 -2.47516
-2.43655 -2.43531 -2.4959
-2.63018 -2.82791 -3.05848
-3.28334 -3.4712 -3.60696
-3.68997 -3.72451 -3.70993
-3.63769 -3.49703 -3.2851
-3.01433 -2.71145 -2.40866
-2.13261 -1.89771 -1.70638
-1.55392 -1.43387 -1.34139
-1.27418 -1.23152 -1.21176
-1.20888 -1.21009 -1.1971
-1.1529 -1.0717 -0.965906
-0.864015 -0.799418 -0.796595
-0.863131 -0.990702 -1.16168
-1.35564 -1.55281 -1.73543
-1.88926 -2.00659 -2.08876
-2.14539 -2.188 -2.22086
-2.23483 -2.20969 -2.12436
-1.96853 -1.74857 -1.48572
-1.20955 -0.950843 -0.736533
-0.586866 -0.514026 -0.520868
-0.59932 -0.730103 -0.886723
-1.04431 -1.18921 -1.32285
-1.45646 -1.59947 -1.74856
-1.88473 -1.98164 -2.02074
-2.00322 -1.94936 -1.88658
-1.83605 -1.80804 -1.80631
-1.83366 -1.89132 -1.97226
-2.05598 -2.11243 -2.11552
-2.05796 -1.95694 -1.84734
-1.76708 -1.74262 -1.78006
-1.8647 -1.96904 -2.0654
-2.13659 -2.17895 -2.19834
-2.20393 -2.20438 -2.20687
-2.216 -2.23122 -2.24469
-2.24299 -2.21331 -2.15075
-2.06118 -1.95683 -1.8481
-1.73907 -1.6318 -1.53632
-1.47653 -1.48509 -1.58915
-1.79545 -2.08267 -2.40358
-2.69601 -2.90025 -2.978
-2.92551 -2.77434 -2.57967
-2.40153 -2.28621 -2.25365
-2.29438 -2.37662 -2.46013
-2.51064 -2.5095 -2.45672
-2.36865 -2.2721 -2.19607
-2.16225 -2.17641 -2.22428
-2.27511 -2.29297 -2.24988
-2.13342 -1.94549 -1.69705
-1.40555 -1.09669 -0.805477
-0.57166 -0.429404 -0.396296
-0.467449 -0.61817 -0.814563
-1.02694 -1.23882 -1.44696
-1.65432 -1.86197 -2.06497
-2.25263 -2.41134 -2.52878
-2.59854 -2.62291 -2.6115
-2.39396 -2.33832 -2.28905
-2.25511 -2.25497 -2.31084
-2.43512 -2.61998 -2.83857
-3.05699 -3.24822 -3.39872
-3.50499 -3.56437 -3.56845
-3.50436 -3.3633 -3.15005
-2.88636 -2.60506 -2.33779
-2.10387 -1.90653 -1.73755
-1.58625 -1.44721 -1.32312
-1.22224 -1.1527 -1.11674
-1.10737 -1.10868 -1.10002
-1.06349 -0.992303 -0.895987
-0.798619 -0.730216 -0.715962
-0.768957 -0.888768 -1.06399
-1.27567 -1.50035 -1.71339
-1.89385 -2.03027 -2.12453
-2.18994 -2.24254 -2.28928
-2.32089 -2.31525 -2.25
-2.11587 -1.9222 -1.69252
-1.45506 -1.23484 -1.0504
-0.914187 -0.833756 -0.811351
-0.841846 -0.911534 -1.00109
-1.09304 -1.17948 -1.2643
-1.35744 -1.46448 -1.57843
-1.67954 -1.74478 -1.76158
-1.73628 -1.69018 -1.64597
-1.61566 -1.59906 -1.59215
-1.59596 -1.6173 -1.66028
-1.71616 -1.76154 -1.7685
-1.72088 -1.62582 -1.51342
-1.42485 -1.39491 -1.43688
-1.53713 -1.6628 -1.77872
-1.86319 -1.91365 -1.94108
-1.96 -1.98173 -2.01279
-2.05548 -2.10729 -2.15994
-2.20049 -2.21595 -2.19918
-2.15167 -2.08068 -1.99263
-1.8893 -1.7722 -1.65249
-1.55754 -1.52586 -1.59163
-1.76778 -2.03647 -2.35064
-2.64568 -2.8578 -2.94376
-2.8945 -2.73678 -2.52297
-2.31361 -2.15924 -2.08647
-2.09274 -2.15167 -2.22631
-2.28358 -2.30398 -2.28449
-2.23633 -2.17984 -2.13771
-2.12744 -2.15418 -2.20671
-2.25962 -2.28182 -2.24729
-2.14126 -1.95997 -1.70816
-1.40043 -1.06576 -0.74869
-0.501164 -0.366595 -0.364419
-0.483967 -0.691139 -0.94387
-1.20738 -1.46131 -1.6973
-1.9122 -2.10308 -2.26583
-2.3953 -2.48568 -2.53222
-2.53526 -2.50345 -2.45165
-2.16684 -2.11302 -2.07912
-2.06487 -2.08125 -2.14605
-2.27016 -2.4463 -2.65005
-2.85179 -3.02987 -3.17527
-3.28583 -3.35642 -3.37411
-3.32285 -3.19465 -2.99892
-2.76287 -2.52152 -2.30318
-2.1189 -1.96153 -1.814
-1.66133 -1.49992 -1.33985
-1.19949 -1.09579 -1.03561
-1.01243 -1.00905 -1.00409
-0.979596 -0.927539 -0.853226
-0.774228 -0.715062 -0.699917
-0.746331 -0.86127 -1.03964
-1.26469 -1.51045 -1.74664
-1.94636 -2.09451 -2.19318
-2.25937 -2.31392 -2.3668
-2.40843 -2.41423 -2.36011
-2.23804 -2.06103 -1.85561
-1.64915 -1.46096 -1.30124
-1.17489 -1.08526 -1.03422
-1.01924 -1.03142 -1.05793
-1.08843 -1.1209 -1.16161
-1.21867 -1.29326 -1.37477
-1.44386 -1.48252 -1.48529
-1.46336 -1.43708 -1.42195
-1.41897 -1.4171 -1.40546
-1.38477 -1.36859 -1.37254
-1.39946 -1.43216 -1.44038
-1.39864 -1.30386 -1.1818
-1.07799 -1.03697 -1.08009
-1.19458 -1.34107 -1.47534
-1.5701 -1.6235 -1.6521
-1.67673 -1.71224 -1.76504
-1.83513 -1.91792 -2.00448
-2.0824 -2.13869 -2.16421
-2.15654 -2.11867 -2.05413
-1.96374 -1.84934 -1.72311
-1.61405 -1.56315 -1.60781
-1.76409 -2.01644 -2.31903
-2.60748 -2.81733 -2.9033
-2.85258 -2.68699 -2.45435
-2.21349 -2.01736 -1.89887
-1.86361 -1.89283 -1.95491
-2.01894 -2.06428 -2.08382
-2.08246 -2.07312 -2.07141
-2.08973 -2.13174 -2.18896
-2.24186 -2.26568 -2.23797
-2.14304 -1.9724 -1.72534
-1.41373 -1.06887 -0.742235
-0.494274 -0.374178 -0.40142
-0.559995 -0.808648 -1.1002
-1.39776 -1.67966 -1.93427
-2.15304 -2.3279 -2.4527
-2.52432 -2.54224 -2.50939
-2.43554 -2.33939 -2.244
-1.92764 -1.88519 -1.87803
-1.89559 -1.93981 -2.02235
-2.15096 -2.31798 -2.50106
-2.67511 -2.82485 -2.94779
-3.04622 -3.11602 -3.14256
-3.10759 -3.00264 -2.83851
-2.64371 -2.45199 -2.28674
-2.15158 -2.03171 -1.90439
-1.75231 -1.57366 -1.38403
-1.20929 -1.07324 -0.987074
-0.946037 -0.933832 -0.930432
-0.919119 -0.890839 -0.846126
-0.795049 -0.755395 -0.748979
-0.796278 -0.91029 -1.09145
-1.32544 -1.58518 -1.83682
-2.04921 -2.2041 -2.30299
-2.36508 -2.41476 -2.46448
-2.5047 -2.50935 -2.4537
-2.33177 -2.16058 -1.9696
-1.78517 -1.62111 -1.47996
-1.36017 -1.26191 -1.187
-1.13484 -1.09968 -1.07318
-1.05059 -1.03509 -1.03559
-1.05921 -1.10384 -1.15648
-1.19921 -1.2196 -1.21905
-1.21219 -1.21645 -1.23833
-1.26711 -1.28175 -1.2663
-1.22288 -1.17213 -1.14001
-1.139 -1.15679 -1.16094
-1.11827 -1.01761 -0.881998
-0.761761 -0.71036 -0.755737
-0.884665 -1.05068 -1.20063
-1.30187 -1.35335 -1.37696
-1.39971 -1.44016 -1.50506
-1.5925 -1.69573 -1.80481
-1.90741 -1.99064 -2.04439
-2.06432 -2.05157 -2.00895
-1.93776 -1.84043 -1.72887
-1.63074 -1.58538 -1.6291
-1.77809 -2.01832 -2.30655
-2.58145 -2.78102 -2.86059
-2.80512 -2.63169 -2.38267
-2.11346 -1.87792 -1.71452
-1.63749 -1.63704 -1.68814
-1.76259 -1.83828 -1.90308
-1.9547 -1.99791 -2.04061
-2.0894 -2.14566 -2.20324
-2.24897 -2.26585 -2.23723
-2.14903 -1.99046 -1.75688
-1.45732 -1.12292 -0.807437
-0.574448 -0.474812 -0.526704
-0.710277 -0.980197 -1.28739
-1.59572 -1.88486 -2.14261
-2.357 -2.51498 -2.606
-2.6252 -2.57426 -2.463
-2.31209 -2.15259 -2.01736
-1.71279 -1.68917 -1.71489
-1.76927 -1.84482 -1.94612
-2.07713 -2.22981 -2.38472
-2.52226 -2.6342 -2.72509
-2.80251 -2.86476 -2.89689
-2.87915 -2.80177 -2.67462
-2.52457 -2.38185 -2.2647
-2.17139 -2.08309 -1.97484
-1.82896 -1.64482 -1.44061
-1.24571 -1.08748 -0.980078
-0.921468 -0.898473 -0.894609
-0.895725 -0.892216 -0.879851
-0.861061 -0.846555 -0.854913
-0.908145 -1.02372 -1.20657
-1.44497 -1.71224 -1.9734
-2.19506 -2.35629 -2.45637
-2.51368 -2.55338 -2.58942
-2.61362 -2.60115 -2.52944
-2.39589 -2.22105 -2.03602
-1.86519 -1.71723 -1.58859
-1.47327 -1.36975 -1.28005
-1.20417 -1.13694 -1.07135
-1.00568 -0.947244 -0.908506
-0.897994 -0.913069 -0.940305
-0.963672 -0.975363 -0.981635
-0.998548 -1.03913 -1.10062
-1.16177 -1.19365 -1.17754
-1.11788 -1.04125 -0.980841
-0.955458 -0.956027 -0.949226
-0.897826 -0.786648 -0.63834
-0.507393 -0.453153 -0.506579
-0.651859 -0.83554 -0.997108
-1.10014 -1.14475 -1.15748
-1.17061 -1.20616 -1.27155
-1.36345 -1.47287 -1.58808
-1.69601 -1.78411 -1.84333
-1.87086 -1.86974 -1.8449
-1.79907 -1.73437 -1.65984
-1.59791 -1.58181 -1.64295
-1.79559 -2.02729 -2.29937
-2.55644 -2.74165 -2.81289
-2.75388 -2.57701 -2.3185
-2.02917 -1.7625 -1.56181
-1.44993 -1.42635 -1.47302
-1.5644 -1.67648 -1.7916
-1.89973 -1.99712 -2.0836
-2.15961 -2.22393 -2.2727
-2.29953 -2.29661 -2.25539
-2.16642 -2.01962 -1.80825
-1.53809 -1.2368 -0.954979
-0.753462 -0.680744 -0.752748
-0.947533 -1.21856 -1.51748
-1.81096 -2.08246 -2.32239
-2.5186 -2.65466 -2.71474
-2.68941 -2.57965 -2.40047
-2.1831 -1.9709 -1.80606
-1.55078 -1.54879 -1.60575
-1.69279 -1.79423 -1.90793
-2.03416 -2.16533 -2.28616
-2.38361 -2.4565 -2.51541
-2.57191 -2.62589 -2.66217
-2.65988 -2.60786 -2.51431
-2.40324 -2.30075 -2.22072
-2.15841 -2.09417 -2.00383
-1.87083 -1.69502 -1.49432
-1.29749 -1.1317 -1.01231
-0.940475 -0.907977 -0.903693
-0.916951 -0.937766 -0.957177
-0.970289 -0.981051 -1.00468
-1.06394 -1.17967 -1.36059
-1.59792 -1.86703 -2.13413
-2.36545 -2.53733 -2.64427
-2.69977 -2.72623 -2.73816
-2.731 -2.68545 -2.58473
-2.43082 -2.24636 -2.06165
-1.89775 -1.75899 -1.63813
-1.52744 -1.42527 -1.33361
-1.25102 -1.16962 -1.08011
-0.980924 -0.882665 -0.802903
-0.754929 -0.739095 -0.743496
-0.75358 -0.763765 -0.782226
-0.824401 -0.898804 -0.995275
-1.08517 -1.13495 -1.12498
-1.06152 -0.973842 -0.897737
-0.85423 -0.83622 -0.811927
-0.745127 -0.621689 -0.466148
-0.335492 -0.290475 -0.360478
-0.524862 -0.724005 -0.892607
-0.992645 -1.02589 -1.02256
-1.01896 -1.04005 -1.09429
-1.17731 -1.2776 -1.38058
-1.47146 -1.5385 -1.5764
-1.58818 -1.58316 -1.57103
-1.55623 -1.53855 -1.52061
-1.51548 -1.54648 -1.63755
-1.80027 -2.02493 -2.27972
-2.51768 -2.68916 -2.7556
-2.69966 -2.52855 -2.27166
-1.97444 -1.68941 -1.4642
-1.32977 -1.29441 -1.34634
-1.46211 -1.6154 -1.7829
-1.94687 -2.09505 -2.21924
-2.31384 -2.37535 -2.40254
-2.39648 -2.35959 -2.29335
-2.19561 -2.05965 -1.87826
-1.65332 -1.40587 -1.17835
-1.02377 -0.984921 -1.07479
-1.27074 -1.52708 -1.79763
-2.05292 -2.2818 -2.48041
-2.64026 -2.74469 -2.77361
-2.71192 -2.55777 -2.32904
-2.06507 -1.81877 -1.63887
-1.45476 -1.47152 -1.55028
-1.65757 -1.77247 -1.88776
-2.00095 -2.10563 -2.19153
-2.25242 -2.29327 -2.32856
-2.3713 -2.42115 -2.4619
-2.47175 -2.43879 -2.36996
-2.2868 -2.21189 -2.15601
-2.11333 -2.06557 -1.99123
-1.87583 -1.71931 -1.53725
-1.35463 -1.19541 -1.07453
-0.996493 -0.959272 -0.958023
-0.985558 -1.03089 -1.07998
-1.1209 -1.15167 -1.18481
-1.24397 -1.35309 -1.52459
-1.75334 -2.01839 -2.28911
-2.53263 -2.72185 -2.84361
-2.90237 -2.91443 -2.89438
-2.84421 -2.75462 -2.61799
-2.44112 -2.24638 -2.06029
-1.89945 -1.76516 -1.64951
-1.54588 -1.45376 -1.37431
-1.30232 -1.22396 -1.12447
-1.00016 -0.86444 -0.741645
-0.652918 -0.604494 -0.587102
-0.58638 -0.596049 -0.62336
-0.682104 -0.777932 -0.8972
-1.00856 -1.0774 -1.08404
-1.03411 -0.954716 -0.878649
-0.825278 -0.789 -0.742771
-0.656697 -0.522376 -0.367756
-0.249981 -0.226554 -0.321113
-0.506737 -0.719093 -0.890874
-0.984484 -1.00357 -0.980894
-0.955496 -0.954779 -0.988493
-1.05159 -1.12973 -1.20447
-1.25852 -1.28145 -1.27421
-1.24959 -1.22689 -1.22248
-1.24211 -1.28092 -1.33175
-1.39497 -1.48157 -1.60707
-1.78089 -1.99775 -2.23481
-2.45534 -2.61784 -2.6873
-2.64454 -2.49073 -2.24778
-1.95574 -1.66634 -1.4314
-1.2892 -1.25541 -1.32299
-1.46942 -1.66575 -1.88336
-2.09738 -2.28766 -2.43852
-2.53906 -2.5843 -2.57645
-2.5246 -2.44198 -2.34111
-2.22865 -2.10297 -1.9574
-1.78944 -1.6112 -1.45346
-1.35791 -1.35928 -1.46703
-1.65872 -1.89061 -2.11922
-2.31898 -2.48471 -2.62042
-2.72501 -2.78549 -2.78034
-2.6897 -2.5078 -2.25271
-1.96772 -1.71033 -1.53132
-1.42165 -1.44951 -1.53532
-1.64565 -1.75843 -1.86413
-1.95874 -2.03738 -2.09448
-2.12958 -2.15191 -2.17733
-2.21777 -2.27066 -2.31798
-2.33715 -2.31629 -2.26216
-2.19492 -2.13483 -2.09085
-2.05741 -2.01871 -1.9568
-1.8598 -1.7276 -1.5725
-1.41407 -1.27143 -1.15816
-1.08218 -1.04793 -1.05655
-1.10315 -1.17429 -1.25001
-1.31173 -1.35273 -1.38424
-1.43172 -1.5227 -1.67371
-1.88413 -2.138 -2.40928
-2.66654 -2.87841 -3.02168
-3.08869 -3.08751 -3.03305
-2.93635 -2.80147 -2.63164
-2.43751 -2.23821 -2.05384
-1.89584 -1.7642 -1.65325
-1.55984 -1.4854 -1.42946
-1.38121 -1.31889 -1.22041
-1.07876 -0.909827 -0.745494
-0.616154 -0.535004 -0.495219
-0.480957 -0.482869 -0.50569
-0.562169 -0.658396 -0.782427
-0.90535 -0.994469 -1.02956
-1.01178 -0.960403 -0.89998
-0.845345 -0.792828 -0.723382
-0.617791 -0.476516 -0.331208
-0.236622 -0.243366 -0.366852
-0.573817 -0.797163 -0.969907
-1.05611 -1.06097 -1.01855
-0.969462 -0.943131 -0.950865
-0.98734 -1.03544 -1.07245
-1.07812 -1.04362 -0.977504
-0.904343 -0.85522 -0.854019
-0.907264 -1.00393 -1.12527
-1.25743 -1.39833 -1.55533
-1.7369 -1.94377 -2.16345
-2.37022 -2.53057 -2.61214
-2.59257 -2.46598 -2.2467
-1.9702 -1.68832 -1.4572
-1.32127 -1.30139 -1.39308
-1.57335 -1.81037 -2.07089
-2.32411 -2.54319 -2.70625
-2.79835 -2.81428 -2.76059
-2.65464 -2.52023 -2.3806
-2.25132 -2.13627 -2.02979
-1.92495 -1.82412 -1.74482
-1.7155 -1.76136 -1.88783
-2.07301 -2.2758 -2.45561
-2.59027 -2.68021 -2.73803
-2.77244 -2.7779 -2.73519
-2.62216 -2.42924 -2.17198
-1.89268 -1.64737 -1.48367
-1.43627 -1.4655 -1.54245
-1.63843 -1.73465 -1.82238
-1.89758 -1.95678 -1.99768
-2.02345 -2.04507 -2.07731
-2.12891 -2.19372 -2.25134
-2.27864 -2.26457 -2.21673
-2.15505 -2.09864 -2.0558
-2.02204 -1.98467 -1.92953
-1.84749 -1.7385 -1.61155
-1.48061 -1.35976 -1.26121
-1.19603 -1.17429 -1.20141
-1.27263 -1.37018 -1.46753
-1.54025 -1.57867 -1.59455
-1.61653 -1.67632 -1.79492
-1.97661 -2.21112 -2.47753
-2.74604 -2.98064 -3.14725
-3.22522 -3.21403 -3.12942
-2.99279 -2.82249 -2.63223
-2.43442 -2.24228 -2.06753
-1.91635 -1.78879 -1.68335
-1.60178 -1.54796 -1.51962
-1.50015 -1.45987 -1.36957
-1.21874 -1.02516 -0.827234
-0.663418 -0.552603 -0.489041
-0.454014 -0.434115 -0.431767
-0.460806 -0.531917 -0.640028
-0.763059 -0.872059 -0.94475
-0.973694 -0.96537 -0.932323
-0.8835 -0.818248 -0.728039
-0.606708 -0.464442 -0.335457
-0.269775 -0.309152 -0.460504
-0.685769 -0.917325 -1.09012
-1.17011 -1.16321 -1.10346
-1.0321 -0.980173 -0.960762
-0.96885 -0.985201 -0.983349
-0.940297 -0.848627 -0.723905
-0.601733 -0.524248 -0.522408
-0.603542 -0.750885 -0.934653
-1.12733 -1.31434 -1.49566
-1.67976 -1.87422 -2.07736
-2.27425 -2.43849 -2.53896
-2.54886 -2.45464 -2.26373
-2.00846 -1.74204 -1.52484
-1.40576 -1.40834 -1.52835
-1.74112 -2.01193 -2.30383
-2.58154 -2.81326 -2.97273
-3.04282 -3.01958 -2.91456
-2.75305 -2.56818 -2.39223
-2.24826 -2.14507 -2.07816
-2.0369 -2.01456 -2.01551
-2.05441 -2.14602 -2.29113
-2.46851 -2.64036 -2.76954
-2.83701 -2.84784 -2.82241
-2.77979 -2.7242 -2.64231
-2.51289 -2.3236 -2.0855
-1.83516 -1.62137 -1.48375
-1.47779 -1.49996 -1.5555
-1.62406 -1.69368 -1.75931
-1.81845 -1.86887 -1.90996
-1.9459 -1.98667 -2.04358
-2.1204 -2.20644 -2.27867
-2.31392 -2.30281 -2.2547
-2.19019 -2.12813 -2.07693
-2.03392 -1.98978 -1.93423
-1.86085 -1.76979 -1.66729
-1.56267 -1.46596 -1.38827
-1.34302 -1.34376 -1.3973
-1.49627 -1.61723 -1.72749
-1.79869 -1.82076 -1.80812
-1.79349 -1.81276 -1.89076
-2.03605 -2.24353 -2.49714
-2.76886 -3.01885 -3.20367
-3.29143 -3.27425 -3.16908
-3.00698 -2.81899 -2.62711
-2.4433 -2.2732 -2.11943
-1.98287 -1.86401 -1.76577
-1.695 -1.65833 -1.65265
-1.6574 -1.63737 -1.55835
-1.40718 -1.20228 -0.985623
-0.799953 -0.666574 -0.57879
-0.514392 -0.456526 -0.407045
-0.383755 -0.405692 -0.478486
-0.589599 -0.714413 -0.826953
-0.908222 -0.9491 -0.948684
-0.910245 -0.837369 -0.733084
-0.604156 -0.468898 -0.361656
-0.32576 -0.39386 -0.566151
-0.802639 -1.03768 -1.2092
-1.28469 -1.26956 -1.19667
-1.1069 -1.03247 -0.988208
-0.970045 -0.957879 -0.922992
-0.840577 -0.704076 -0.533728
-0.372708 -0.271158 -0.265832
-0.365795 -0.551025 -0.783552
-1.02437 -1.24758 -1.4462
-1.62869 -1.80928 -1.99667
-2.18588 -2.35653 -2.47769
-2.51746 -2.45504 -2.29222
-2.05973 -1.8129 -1.61553
-1.51887 -1.54676 -1.69358
-1.93247 -2.22627 -2.53531
-2.82124 -3.04911 -3.19046
-3.22802 -3.16059 -3.00507
-2.79366 -2.56658 -2.36246
-2.20943 -2.11984 -2.09056
-2.10862 -2.15999 -2.23727
-2.34164 -2.47691 -2.6386
-2.80617 -2.94609 -3.02579
-3.02983 -2.96689 -2.86316
-2.74648 -2.6311 -2.51185
-2.37133 -2.19623 -1.99224
-1.78691 -1.61752 -1.51229
-1.52576 -1.53693 -1.56553
-1.60094 -1.63994 -1.68315
-1.73127 -1.78392 -1.84126
-1.90643 -1.98571 -2.0844
-2.19943 -2.31454 -2.40423
-2.44618 -2.43393 -2.37968
-2.30542 -2.23027 -2.16324
-2.10374 -2.0459 -1.98308
-1.91134 -1.83131 -1.74755
-1.66644 -1.59547 -1.54487
-1.52863 -1.56043 -1.64485
-1.76959 -1.9054 -2.01553
-2.07112 -2.065 -2.01615
-1.96149 -1.93957 -1.97693
-2.08425 -2.25987 -2.49165
-2.75386 -3.00517 -3.19653
-3.28863 -3.26852 -3.15403
-2.98327 -2.79634 -2.62058
-2.46626 -2.33155 -2.21047
-2.09852 -1.99559 -1.90751
-1.845 -1.81748 -1.82276
-1.83969 -1.83178 -1.76346
-1.62039 -1.4201 -1.20381
-1.01329 -0.867988 -0.758238
-0.658619 -0.550637 -0.438026
-0.345054 -0.301267 -0.324507
-0.412349 -0.544185 -0.689533
-0.81726 -0.902915 -0.933321
-0.907578 -0.834277 -0.727167
-0.603287 -0.485344 -0.404419
-0.395572 -0.483346 -0.664324
-0.900334 -1.13049 -1.29678
-1.36777 -1.3473 -1.26583
-1.16292 -1.07102 -1.0063
-0.965976 -0.930569 -0.871321
-0.763241 -0.600155 -0.40376
-0.219907 -0.102448 -0.0922885
-0.201809 -0.411474 -0.679184
-0.957315 -1.20979 -1.42231
-1.60227 -1.76929 -1.94122
-2.12206 -2.29675 -2.43438
-2.49869 -2.46299 -2.32503
-2.11488 -1.88947 -1.7142
-1.64037 -1.69043 -1.8569
-2.11132 -2.41505 -2.72669
-3.00584 -3.21592 -3.3282
-3.32735 -3.21616 -3.0168
-2.76677 -2.51064 -2.29011
-2.13556 -2.06143 -2.06608
-2.1359 -2.25195 -2.39708
-2.56001 -2.73356 -2.90752
-3.06216 -3.16921 -3.20234
-3.15071 -3.02594 -2.8575
-2.67882 -2.51219 -2.36081
-2.21316 -2.05698 -1.89321
-1.73932 -1.61928 -1.5485
-1.56503 -1.56766 -1.57241
-1.57727 -1.58733 -1.6099
-1.65073 -1.71299 -1.79812
-1.90717 -2.04047 -2.19445
-2.3569 -2.505 -2.61122
-2.65566 -2.63652 -2.57024
-2.48098 -2.38844 -2.30222
-2.22342 -2.1489 -2.07484
-1.99934 -1.92388 -1.85294
-1.79225 -1.74839 -1.7305
-1.75049 -1.81827 -1.93275
-2.07547 -2.21282 -2.30763
-2.33487 -2.29375 -2.20917
-2.1211 -2.06788 -2.07412
-2.1493 -2.29258 -2.49462
-2.73294 -2.96816 -3.1507
-3.23868 -3.21651 -3.10174
-2.93549 -2.76247 -2.61286
-2.49547 -2.40306 -2.32282
-2.24484 -2.16647 -2.09353
-2.0382 -2.01199 -2.01522
-2.02988 -2.023 -1.96194
-1.83315 -1.65188 -1.45438
-1.27626 -1.13116 -1.00504
-0.870307 -0.709044 -0.528986
-0.361964 -0.247841 -0.21548
-0.271118 -0.397358 -0.559818
-0.717478 -0.833992 -0.887477
-0.875183 -0.810735 -0.71595
-0.613488 -0.525288 -0.475276
-0.488943 -0.584282 -0.757839
-0.977333 -1.18979 -1.34279
-1.40613 -1.38132 -1.29537
-1.18511 -1.08184 -1.00186
-0.943482 -0.889136 -0.812408
-0.69026 -0.516982 -0.312951
-0.122066 0.00227559 0.0166704
-0.096018 -0.320248 -0.613671
-0.922812 -1.20236 -1.42995
-1.61005 -1.76553 -1.92165
-2.09041 -2.26213 -2.4071
-2.48672 -2.47067 -2.35406
-2.16604 -1.96326 -1.81005
-1.75557 -1.82019 -1.9954
-2.25269 -2.55334 -2.85507
-3.1161 -3.2992 -3.37693
-3.33743 -3.1883 -2.95644
-2.6827 -2.41307 -2.18915
-2.04102 -1.98378 -2.01745
-2.12924 -2.29767 -2.49824
-2.70894 -2.91226 -3.09236
-3.23038 -3.30419 -3.29518
-3.19828 -3.02773 -2.81377
-2.59144 -2.38736 -2.21141
-2.05852 -1.91948 -1.79252
-1.68648 -1.61293 -1.5753
-1.58961 -1.59216 -1.5838
-1.56751 -1.55437 -1.55827
-1.59196 -1.66482 -1.78155
-1.94119 -2.13631 -2.35183
-2.56407 -2.74292 -2.85983
-2.89931 -2.86634 -2.783
-2.67647 -2.56723 -2.46494
-2.37111 -2.28352 -2.19948
-2.11818 -2.04257 -1.97896
-1.93495 -1.91784 -1.93505
-1.99376 -2.09665 -2.23478
-2.3838 -2.50848 -2.57527
-2.56696 -2.4916 -2.38023
-2.27378 -2.20683 -2.1981
-2.25222 -2.36669 -2.53396
-2.73604 -2.93904 -3.09795
-3.17285 -3.14739 -3.03708
-2.88176 -2.72648 -2.60259
-2.51913 -2.46689 -2.42904
-2.39081 -2.34509 -2.29441
-2.24926 -2.22145 -2.21426
-2.21544 -2.19961 -2.14092
-2.02872 -1.87537 -1.70927
-1.5563 -1.42187 -1.28735
-1.12437 -0.917533 -0.679537
-0.44892 -0.273203 -0.18872
-0.207416 -0.314197 -0.472755
-0.636763 -0.763832 -0.828554
-0.829077 -0.783395 -0.717588
-0.654301 -0.60913 -0.595042
-0.626803 -0.717289 -0.866164
-1.05078 -1.22939 -1.35736
-1.4067 -1.37646 -1.28913
-1.17724 -1.06891 -0.978761
-0.90536 -0.833706 -0.741807
-0.610829 -0.436406 -0.236255
-0.0493817 0.0742658 0.0903431
-0.0234309 -0.257466 -0.571802
-0.909464 -1.21705 -1.46357
-1.64852 -1.79536 -1.93458
-2.08536 -2.24422 -2.38497
-2.46965 -2.46675 -2.36956
-2.20493 -2.02638 -1.89421
-1.85384 -1.92379 -2.09615
-2.34433 -2.63101 -2.91382
-3.15012 -3.30276 -3.34664
-3.2743 -3.09829 -2.84909
-2.56867 -2.30162 -2.08684
-1.95209 -1.91209 -1.96848
-2.1104 -2.31587 -2.55568
-2.79955 -3.02136 -3.20032
-3.31861 -3.36046 -3.31565
-3.18565 -2.98708 -2.74886
-2.50382 -2.27852 -2.08641
-1.92817 -1.79917 -1.69792
-1.62806 -1.59216 -1.58429
-1.60472 -1.6191 -1.6125
-1.58797 -1.55902 -1.54517
-1.56778 -1.64541 -1.78855
-1.9952 -2.24923 -2.52215
-2.77749 -2.97801 -3.09571
-3.12154 -3.06881 -2.96629
-2.84466 -2.72525 -2.61698
-2.51987 -2.42995 -2.34305
-2.25821 -2.1802 -2.11908
-2.08658 -2.09205 -2.14084
-2.23362 -2.36412 -2.51537
-2.65889 -2.76088 -2.79454
-2.75246 -2.6519 -2.52871
-2.42232 -2.36049 -2.35318
-2.39789 -2.48879 -2.6196
-2.77777 -2.93756 -3.06222
-3.1171 -3.08625 -2.98146
-2.83758 -2.69666 -2.59026
-2.52972 -2.50765 -2.50662
-2.50847 -2.50081 -2.4804
-2.45284 -2.42762 -2.40977
-2.3935 -2.36319 -2.30236
-2.205 -2.08092 -1.94984
-1.82686 -1.70906 -1.57419
-1.39485 -1.15928 -0.88457
-0.613173 -0.395694 -0.270932
-0.252894 -0.328027 -0.460879
-0.605523 -0.720397 -0.782296
-0.792982 -0.773834 -0.751234
-0.742527 -0.75217 -0.779082
-0.826314 -0.902417 -1.01218
-1.14527 -1.27398 -1.36405
-1.39129 -1.3528 -1.26588
-1.15707 -1.04922 -0.953204
-0.866552 -0.776847 -0.667801
-0.526634 -0.351746 -0.158543
0.0196144 0.137623 0.151705
0.0355058 -0.207229 -0.540076
-0.904566 -1.24094 -1.5098
-1.70393 -1.84458 -1.96512
-2.0912 -2.22691 -2.3524
-2.43341 -2.43933 -2.36161
-2.22285 -2.07047 -1.9583
-1.9272 -1.9946 -2.15483
-2.38488 -2.65 -2.90853
-3.11773 -3.24146 -3.25785
-3.16411 -2.97701 -2.72879
-2.45995 -2.21116 -2.01652
-1.90018 -1.87578 -1.94649
-2.10408 -2.32793 -2.58702
-2.84611 -3.07315 -3.24367
-3.34087 -3.35465 -3.28263
-3.13264 -2.92331 -2.68088
-2.43303 -2.2024 -2.00248
-1.83808 -1.71 -1.62006
-1.57107 -1.56127 -1.57906
-1.62591 -1.66365 -1.67314
-1.65284 -1.61496 -1.58316
-1.58809 -1.65955 -1.816
-2.05564 -2.35386 -2.66861
-2.95121 -3.15886 -3.26606
-3.27152 -3.19717 -3.07813
-2.94837 -2.82994 -2.73035
-2.64627 -2.56915 -2.49068
-2.40814 -2.32813 -2.26564
-2.23798 -2.25756 -2.32786
-2.44307 -2.58861 -2.74127
-2.87114 -2.94835 -2.9539
-2.88946 -2.77924 -2.66116
-2.57075 -2.52749 -2.53204
-2.57461 -2.64603 -2.74117
-2.85313 -2.96534 -3.05096
-3.08234 -3.04461 -2.94483
-2.81051 -2.67837 -2.57937
-2.52851 -2.52318 -2.54863
-2.58567 -2.61743 -2.63396
-2.63374 -2.62109 -2.60036
-2.57092 -2.52673 -2.46137
-2.37445 -2.27416 -2.1727
-2.07595 -1.97467 -1.84532
-1.66315 -1.4203 -1.13626
-0.853198 -0.619347 -0.470739
-0.420031 -0.45479 -0.543278
-0.645412 -0.726774 -0.771431
-0.78696 -0.797148 -0.825527
-0.880432 -0.95223 -1.02412
-1.08686 -1.14471 -1.20801
-1.27964 -1.34751 -1.3896
-1.38739 -1.337 -1.25046
-1.1473 -1.04349 -0.944557
-0.845771 -0.736781 -0.607225
-0.451235 -0.271282 -0.0818999
0.0881573 0.198626 0.207629
0.0868823 -0.164072 -0.512419
-0.900056 -1.26319 -1.555
-1.76049 -1.89617 -1.99607
-2.09169 -2.19601 -2.2979
-2.36928 -2.38162 -2.3241
-2.21329 -2.0884 -1.99551
-1.97073 -2.03109 -2.17406
-2.38091 -2.6201 -2.85159
-3.03394 -3.13354 -3.13269
-3.03305 -2.85401 -2.627
-2.38828 -2.17218 -2.0065
-1.91099 -1.89782 -1.97162
-2.12739 -2.34772 -2.6031
-2.85733 -3.0758 -3.23191
-3.30937 -3.302 -3.21333
-3.05631 -2.85107 -2.62061
-2.38609 -2.16371 -1.96418
-1.79442 -1.66067 -1.57018
-1.52883 -1.535 -1.57508
-1.67443 -1.74335 -1.77872
-1.77141 -1.72965 -1.67942
-1.65992 -1.7124 -1.86405
-2.11439 -2.43188 -2.7632
-3.05042 -3.24822 -3.33555
-3.31891 -3.22723 -3.09989
-2.97276 -2.86819 -2.792
-2.73649 -2.68667 -2.62803
-2.55477 -2.47487 -2.40836
-2.3785 -2.40121 -2.47908
-2.6015 -2.7482 -2.89281
-3.00664 -3.06499 -3.05579
-2.98673 -2.88493 -2.7867
-2.72184 -2.70188 -2.71996
-2.76121 -2.81444 -2.87593
-2.94376 -3.00972 -3.05672
-3.06445 -3.01973 -2.92487
-2.79928 -2.67287 -2.57489
-2.52393 -2.52358 -2.56427
-2.62855 -2.6972 -2.75437
-2.79064 -2.80308 -2.79258
-2.76085 -2.70929 -2.6402
-2.55867 -2.47254 -2.3889
-2.30784 -2.21745 -2.0959
-1.92265 -1.69309 -1.42618
-1.15917 -0.932771 -0.776007
-0.697857 -0.687073 -0.718028
-0.760547 -0.791839 -0.80661
-0.81943 -0.855591 -0.93391
-1.05224 -1.1864 -1.30422
-1.38447 -1.42679 -1.44601
-1.45699 -1.46257 -1.45346
-1.41795 -1.35246 -1.2645
-1.16666 -1.06767 -0.96724
-0.857777 -0.730221 -0.579228
-0.40528 -0.215313 -0.0244972
0.141144 0.24525 0.248689
0.123443 -0.133148 -0.491604
-0.895899 -1.28067 -1.59316
-1.81007 -1.94136 -2.0198
-2.08202 -2.1504 -2.22388
-2.28171 -2.29799 -2.2594
-2.17579 -2.07768 -2.00325
-1.98407 -2.03681 -2.1617
-2.34376 -2.55477 -2.75753
-2.91399 -2.99526 -2.98887
-2.9003 -2.74923 -2.56326
-2.3715 -2.19995 -2.06907
-1.99379 -1.98466 -2.04774
-2.18186 -2.37487 -2.60237
-2.83165 -3.02912 -3.16743
-3.22965 -3.21066 -3.11688
-2.96433 -2.77407 -2.5663
-2.35598 -2.15232 -1.96162
-1.79113 -1.65157 -1.55635
-1.5166 -1.53377 -1.59484
-1.76952 -1.8722 -1.93678
-1.94608 -1.90328 -1.83492
-1.78653 -1.80867 -1.9362
-2.1707 -2.47658 -2.79383
-3.06039 -3.23248 -3.29502
-3.26091 -3.16254 -3.03974
-2.92783 -2.8486 -2.80636
-2.78918 -2.77527 -2.74333
-2.68387 -2.60575 -2.53339
-2.49539 -2.51119 -2.58365
-2.6999 -2.83717 -2.96885
-3.06931 -3.11903 -3.1109
-3.05502 -2.97708 -2.90846
-2.87206 -2.87289 -2.89969
-2.93578 -2.97012 -3.00061
-3.02909 -3.05383 -3.06597
-3.0522 -3.00161 -2.91281
-2.79745 -2.67798 -2.58047
-2.52579 -2.52355 -2.57072
-2.65413 -2.75492 -2.85342
-2.93306 -2.98275 -2.99752
-2.97807 -2.92966 -2.86059
-2.78036 -2.69747 -2.61706
-2.53767 -2.44898 -2.3339
-2.17713 -1.97596 -1.74558
-1.51418 -1.31125 -1.15642
-1.05429 -0.995455 -0.962057
-0.935966 -0.907976 -0.884458
-0.886716 -0.940484 -1.05917
-1.2308 -1.41875 -1.57808
-1.67739 -1.71171 -1.69835
-1.66093 -1.61422 -1.55985
-1.49287 -1.41114 -1.3191
-1.22388 -1.12816 -1.02676
-0.909566 -0.768034 -0.599989
-0.410226 -0.209167 -0.0133147
0.152299 0.253835 0.254927
0.129051 -0.127427 -0.488335
-0.901171 -1.30106 -1.63075
-1.85873 -1.98727 -2.0464
-2.07655 -2.10876 -2.15172
-2.19206 -2.20689 -2.18111
-2.11892 -2.04327 -1.98539
-1.97239 -2.01965 -2.12843
-2.28602 -2.46724 -2.63923
-2.77007 -2.83813 -2.83718
-2.77534 -2.66985 -2.5412
-2.40892 -2.28929 -2.19506
-2.13637 -2.12211 -2.15971
-2.25239 -2.39519 -2.57245
-2.75925 -2.92635 -3.0466
-3.10064 -3.08087 -2.99298
-2.85371 -2.68471 -2.50463
-2.32412 -2.14657 -1.97368
-1.81167 -1.67422 -1.57999
-1.54537 -1.57563 -1.65929
-1.91977 -2.054 -2.14517
-2.16998 -2.12721 -2.04255
-1.96452 -1.94899 -2.03577
-2.2288 -2.49215 -2.76521
-2.98807 -3.12271 -3.16083
-3.11914 -3.02894 -2.92588
-2.84147 -2.79576 -2.79182
-2.8145 -2.83635 -2.83026
-2.78359 -2.70606 -2.62584
-2.57594 -2.57892 -2.63868
-2.74189 -2.86543 -2.98403
-3.07559 -3.12516 -3.12904
-3.09734 -3.05171 -3.01655
-3.0074 -3.02415 -3.05391
-3.08104 -3.09637 -3.09961
-3.09503 -3.08532 -3.06809
-3.03626 -2.98178 -2.90095
-2.79879 -2.69027 -2.59684
-2.53982 -2.53376 -2.58255
-2.67908 -2.80742 -2.94653
-3.0743 -3.17164 -3.22606
-3.23399 -3.20058 -3.1368
-3.05494 -2.96515 -2.87365
-2.78168 -2.68441 -2.57186
-2.43412 -2.26856 -2.08359
-1.89555 -1.72106 -1.57031
-1.44444 -1.33713 -1.23911
-1.14448 -1.057 -0.993295
-0.979546 -1.04042 -1.18387
-1.39024 -1.61455 -1.8038
-1.92 -1.95453 -1.9251
-1.85971 -1.78006 -1.69494
-1.6046 -1.50891 -1.41122
-1.31557 -1.2211 -1.11987
-1.00034 -0.8539 -0.679199
-0.482287 -0.27486 -0.0743115
0.0942864 0.19823 0.203079
0.083623 -0.164783 -0.519749
-0.933366 -1.34264 -1.68695
-1.92708 -2.05719 -2.10311
-2.10704 -2.10634 -2.11771
-2.13454 -2.1378 -2.11263
-2.06024 -1.99839 -1.95269
-1.94565 -1.98961 -2.08438
-2.21752 -2.36665 -2.50498
-2.60958 -2.66842 -2.68199
-2.6593 -2.61212 -2.551
-2.48413 -2.41781 -2.3576
-2.30942 -2.28064 -2.27982
-2.31478 -2.38915 -2.49884
-2.63026 -2.76127 -2.86545
-2.91909 -2.90865 -2.83552
-2.71508 -2.56941 -2.41744
-2.26821 -2.12163 -1.97568
-1.83481 -1.71379 -1.63446
-1.61669 -1.66828 -1.77863
-2.1168 -2.27691 -2.38803
-2.42413 -2.38155 -2.28422
-2.18002 -2.12521 -2.16089
-2.29313 -2.48945 -2.69486
-2.85761 -2.94889 -2.96716
-2.92997 -2.86322 -2.79416
-2.74743 -2.73976 -2.77294
-2.82977 -2.87911 -2.89009
-2.84874 -2.76654 -2.67547
-2.61236 -2.60224 -2.64977
-2.74119 -2.85304 -2.961
-3.04586 -3.09677 -3.11328
-3.10572 -3.09175 -3.08869
-3.10478 -3.13535 -3.1668
-3.18554 -3.18495 -3.16644
-3.13593 -3.09925 -3.05902
-3.01354 -2.95784 -2.88699
-2.80073 -2.70698 -2.62187
-2.56566 -2.55663 -2.60547
-2.71211 -2.86537 -3.04483
-3.22446 -3.37777 -3.48374
-3.53187 -3.52377 -3.46995
-3.38416 -3.27896 -3.16444
-3.04797 -2.93303 -2.8179
-2.69726 -2.56646 -2.42502
-2.27641 -2.12507 -1.97365
-1.82207 -1.66851 -1.51235
-1.35837 -1.22053 -1.12233
-1.09161 -1.14996 -1.30002
-1.51727 -1.75353 -1.95379
-2.0785 -2.11754 -2.08757
-2.01651 -1.92726 -1.83087
-1.73011 -1.62672 -1.52475
-1.42786 -1.33461 -1.23684
-1.12307 -0.984256 -0.817635
-0.627315 -0.423515 -0.22322
-0.0517215 0.058369 0.0732362
-0.0322569 -0.264834 -0.606736
-1.01534 -1.43027 -1.78846
-2.04376 -2.18219 -2.224
-2.21031 -2.18149 -2.15968
-2.1444 -2.12197 -2.08083
-2.02244 -1.96205 -1.92086
-1.91631 -1.95591 -2.03576
-2.14218 -2.25569 -2.35727
-2.43525 -2.48855 -2.5238
-2.54867 -2.56657 -2.57603
-2.5734 -2.5559 -2.52337
-2.47871 -2.42804 -2.38066
-2.3485 -2.34402 -2.37611
-2.44466 -2.53652 -2.62658
-2.68553 -2.69139 -2.63865
-2.53958 -2.41668 -2.29076
-2.17193 -2.05925 -1.94845
-1.84194 -1.75389 -1.70668
-1.72094 -1.80452 -1.9462
-2.33419 -2.51195 -2.63417
-2.67595 -2.63356 -2.52899
-2.40629 -2.3174 -2.30089
-2.36419 -2.48103 -2.60693
-2.7027 -2.75075 -2.75559
-2.73324 -2.7014 -2.67643
-2.67403 -2.70597 -2.77196
-2.85331 -2.91703 -2.93119
-2.883 -2.78762 -2.68177
-2.60612 -2.58742 -2.62959
-2.71661 -2.82253 -2.92208
-2.99772 -3.04277 -3.06162
-3.06736 -3.0763 -3.10042
-3.14109 -3.18837 -3.22675
-3.24348 -3.2337 -3.20043
-3.15135 -3.09527 -3.03914
-2.98563 -2.93228 -2.87331
-2.80423 -2.72684 -2.6521
-2.5987 -2.58796 -2.63709
-2.75346 -2.93143 -3.15222
-3.3868 -3.60167 -3.7668
-3.86322 -3.88664 -3.84511
-3.75298 -3.6261 -3.48043
-3.33171 -3.19294 -3.07034
-2.96162 -2.8583 -2.75013
-2.62866 -2.48875 -2.3288
-2.15021 -1.95682 -1.75573
-1.55959 -1.38843 -1.26806
-1.22415 -1.27304 -1.41225
-1.61528 -1.83587 -2.02329
-2.14185 -2.1829 -2.16162
-2.10244 -2.02442 -1.93608
-1.83961 -1.73785 -1.6366
-1.5414 -1.45271 -1.36432
-1.2661 -1.14846 -1.00574
-0.83766 -0.6506 -0.459539
-0.28944 -0.17324 -0.145262
-0.232088 -0.443927 -0.768518
-1.16888 -1.58757 -1.95988
-2.2337 -2.38724 -2.43387
-2.41068 -2.35761 -2.29985
-2.24286 -2.18021 -2.10646
-2.02608 -1.95348 -1.90604
-1.89575 -1.92437 -1.98339
-2.05769 -2.13144 -2.19468
-2.24782 -2.30027 -2.36299
-2.4397 -2.52347 -2.60009
-2.65492 -2.67797 -2.66541
-2.61855 -2.54269 -2.4473
-2.3472 -2.26259 -2.21482
-2.21768 -2.26803 -2.34307
-2.40824 -2.43248 -2.40209
-2.32502 -2.22376 -2.12173
-2.03193 -1.95467 -1.88492
-1.82322 -1.78172 -1.78103
-1.83974 -1.9633 -2.13824
-2.53334 -2.71801 -2.84111
-2.88225 -2.84013 -2.73512
-2.60537 -2.49485 -2.43609
-2.43639 -2.47675 -2.52554
-2.55806 -2.56821 -2.56549
-2.56334 -2.57083 -2.59352
-2.63759 -2.70847 -2.80221
-2.89812 -2.96255 -2.96498
-2.89669 -2.77885 -2.65431
-2.56793 -2.54729 -2.59358
-2.68556 -2.79173 -2.88336
-2.94343 -2.96996 -2.97455
-2.9767 -2.99527 -3.03972
-3.10537 -3.17562 -3.23031
-3.25472 -3.24411 -3.20301
-3.14193 -3.07361 -3.00919
-2.95456 -2.90837 -2.86348
-2.81165 -2.74982 -2.68479
-2.63415 -2.62222 -2.67261
-2.79996 -3.00403 -3.26746
-3.55817 -3.83582 -4.06146
-4.20738 -4.26274 -4.23241
-4.1313 -3.97928 -3.79929
-3.61595 -3.45124 -3.3177
-3.2141 -3.12705 -3.03728
-2.92711 -2.7857 -2.6109
-2.40789 -2.18641 -1.9594
-1.7437 -1.56069 -1.43395
-1.38357 -1.41902 -1.53316
-1.69994 -1.87924 -2.02962
-2.12395 -2.15799 -2.14605
-2.10734 -2.05396 -1.98829
-1.90921 -1.81926 -1.72622
-1.63868 -1.56048 -1.48865
-1.41517 -1.33018 -1.22463
-1.09291 -0.936139 -0.765871
-0.605688 -0.488479 -0.449536
-0.517945 -0.708466 -1.01486
-1.40578 -1.82682 -2.21234
-2.50553 -2.67746 -2.73388
-2.70564 -2.62962 -2.53261
-2.4263 -2.31302 -2.19519
-2.08123 -1.98479 -1.91915
-1.89081 -1.89639 -1.92403
-1.95882 -1.9899 -2.01668
-2.0504 -2.10839 -2.20287
-2.3315 -2.47643 -2.61191
-2.71443 -2.76911 -2.7703
-2.7188 -2.6194 -2.48114
-2.32029 -2.16251 -2.03934
-1.97699 -1.98256 -2.03729
-2.10358 -2.14287 -2.13355
-2.07851 -1.9991 -1.92075
-1.85963 -1.81836 -1.79228
-1.78034 -1.79193 -1.84421
-1.95179 -2.11601 -2.32028
-2.67576 -2.85383 -2.96616
-2.99943 -2.95697 -2.8585
-2.73558 -2.6219 -2.54121
-2.49847 -2.48079 -2.46888
-2.45166 -2.43316 -2.42684
-2.44391 -2.48703 -2.55345
-2.6411 -2.74815 -2.86497
-2.9674 -3.02148 -3.00007
-2.901 -2.75352 -2.60773
-2.51276 -2.49609 -2.55436
-2.65867 -2.76947 -2.8527
-2.89097 -2.88738 -2.86237
-2.84476 -2.85947 -2.91649
-3.0063 -3.10468 -3.18404
-3.22457 -3.21978 -3.17582
-3.10754 -3.0331 -2.96804
-2.92011 -2.88717 -2.85943
-2.82503 -2.77714 -2.71996
-2.67102 -2.65812 -2.71109
-2.85126 -3.08269 -3.38835
-3.73233 -4.06753 -4.34702
-4.5356 -4.61685 -4.59316
-4.48055 -4.3033 -4.0912
-3.87663 -3.68832 -3.54254
-3.43733 -3.35435 -3.26761
-3.1541 -3.00158 -2.8106
-2.59134 -2.35844 -2.1278
-1.91638 -1.74265 -1.62444
-1.5743 -1.59452 -1.67424
-1.78971 -1.90935 -2.00384
-2.05732 -2.0722 -2.06312
-2.0443 -2.01993 -1.98461
-1.93181 -1.86221 -1.78484
-1.71142 -1.64961 -1.60006
-1.55726 -1.51156 -1.45127
-1.36583 -1.25085 -1.11342
-0.97433 -0.865317 -0.822301
-0.877145 -1.04952 -1.33916
-1.71997 -2.14048 -2.53496
-2.84337 -3.03095 -3.09595
-3.06202 -2.96187 -2.8234
-2.66493 -2.49819 -2.33339
-2.18183 -2.05493 -1.96091
-1.90131 -1.8697 -1.85418
-1.84308 -1.83203 -1.82878
-1.85205 -1.92265 -2.05056
-2.22632 -2.42268 -2.6054
-2.74523 -2.82442 -2.8364
-2.78168 -2.6645 -2.49318
-2.28419 -2.06609 -1.87698
-1.75259 -1.70955 -1.73517
-1.79262 -1.83935 -1.84769
-1.81517 -1.76032 -1.70854
-1.67783 -1.67287 -1.68967
-1.72598 -1.78827 -1.88965
-2.04006 -2.23631 -2.45868
-2.73726 -2.89323 -2.98191
-2.99872 -2.9534 -2.8666
-2.76383 -2.66793 -2.59199
-2.53604 -2.49035 -2.44478
-2.39873 -2.36361 -2.35577
-2.38584 -2.45391 -2.55334
-2.67651 -2.81431 -2.94956
-3.05287 -3.08965 -3.03733
-2.90201 -2.72212 -2.55511
-2.45378 -2.44456 -2.51862
-2.63859 -2.75622 -2.8316
-2.84642 -2.80833 -2.74634
-2.69915 -2.69953 -2.76041
-2.8695 -2.99541 -3.10185
-3.16186 -3.16565 -3.12103
-3.04842 -2.97267 -2.91384
-2.88038 -2.86753 -2.86137
-2.84612 -2.81203 -2.762
-2.7147 -2.70184 -2.75912
-2.91339 -3.17145 -3.51497
-3.90339 -4.28336 -4.60183
-4.81862 -4.91412 -4.88986
-4.76373 -4.56431 -4.32694
-4.08927 -3.88348 -3.7266
-3.6146 -3.52533 -3.42927
-3.30247 -3.13516 -2.93275
-2.7103 -2.48516 -2.27264
-2.08594 -1.93748 -1.83779
-1.79198 -1.79649 -1.83827
-1.89688 -1.94962 -1.97939
-1.98196 -1.96722 -1.95163
-1.94597 -1.94764 -1.94348
-1.92062 -1.87632 -1.81959
-1.7645 -1.72223 -1.6969
-1.68564 -1.67987 -1.66668
-1.63194 -1.56631 -1.47166
-1.36447 -1.27383 -1.23533
-1.28326 -1.44187 -1.71627
-2.08485 -2.49894 -2.89359
-3.2074 -3.40163 -3.46827
-3.42414 -3.29785 -3.11854
-2.91124 -2.6965 -2.49068
-2.30559 -2.14817 -2.02053
-1.92016 -1.84066 -1.7741
-1.71549 -1.66783 -1.64488
-1.66801 -1.75641 -1.91494
-2.12749 -2.36095 -2.57704
-2.74414 -2.84299 -2.86567
-2.8116 -2.68422 -2.49134
-2.24919 -1.98688 -1.74511
-1.56509 -1.47123 -1.45867
-1.49563 -1.54035 -1.56217
-1.55374 -1.52892 -1.51011
-1.51438 -1.54669 -1.60328
-1.68086 -1.78348 -1.9207
-2.09848 -2.3099 -2.53306
-2.71771 -2.83638 -2.88889
-2.87985 -2.82665 -2.75256
-2.67882 -2.61836 -2.57315
-2.53602 -2.49657 -2.44913
-2.39871 -2.36056 -2.35273
-2.3871 -2.4656 -2.58271
-2.72878 -2.88853 -3.03642
-3.13653 -3.15314 -3.06867
-2.89803 -2.68863 -2.50414
-2.39943 -2.39899 -2.48864
-2.62375 -2.74894 -2.81943
-2.81585 -2.74867 -2.65288
-2.57481 -2.55443 -2.60922
-2.72696 -2.87172 -2.99965
-3.07628 -3.08768 -3.04281
-2.96778 -2.89443 -2.84732
-2.83493 -2.84882 -2.86996
-2.87813 -2.86089 -2.82055
-2.77747 -2.7673 -2.83071
-2.99859 -3.27873 -3.65024
-4.06771 -4.47286 -4.80914
-5.03465 -5.12951 -5.09629
-4.9553 -4.7387 -4.48535
-4.23501 -4.01986 -3.85501
-3.73372 -3.63171 -3.51941
-3.37573 -3.19618 -2.99185
-2.78143 -2.58205 -2.40481
-2.25608 -2.14069 -2.06242
-2.02124 -2.0105 -2.01684
-2.0232 -2.01423 -1.98267
-1.93403 -1.8852 -1.85545
-1.85429 -1.8747 -1.89728
-1.90295 -1.88463 -1.84983
-1.81382 -1.79048 -1.78704
-1.80345 -1.83305 -1.86329
-1.87818 -1.86418 -1.81755
-1.7491 -1.68376 -1.65579
-1.70124 -1.84832 -2.10649
-2.45776 -2.856 -3.23808
-3.54325 -3.73117 -3.78945
-3.72944 -3.57633 -3.36068
-3.11357 -2.86271 -2.62826
-2.42002 -2.23852 -2.07916
-1.93658 -1.80715 -1.69029
-1.58989 -1.51601 -1.48512
-1.5163 -1.62288 -1.80322
-2.03681 -2.2893 -2.52318
-2.70743 -2.82169 -2.85548
-2.80574 -2.67493 -2.47113
-2.2107 -1.92175 -1.64371
-1.41876 -1.27633 -1.22001
-1.22685 -1.26101 -1.29284
-1.3115 -1.32473 -1.34864
-1.39557 -1.46788 -1.56061
-1.66952 -1.79717 -1.95109
-2.13502 -2.34022 -2.54415
-2.6406 -2.71033 -2.71736
-2.67458 -2.60698 -2.54175
-2.49821 -2.48181 -2.48463
-2.49136 -2.48764 -2.46729
-2.4358 -2.40824 -2.40282
-2.4339 -2.50859 -2.62667
-2.78012 -2.94973 -3.10236
-3.19559 -3.19236 -3.07987
-2.88114 -2.65105 -2.45713
-2.35407 -2.36335 -2.46641
-2.61403 -2.74683 -2.81755
-2.80589 -2.7228 -2.60492
-2.50169 -2.45767 -2.49545
-2.60633 -2.7543 -2.89147
-2.97735 -2.99356 -2.94897
-2.87399 -2.80643 -2.77498
-2.7883 -2.83447 -2.88926
-2.92758 -2.93386 -2.90953
-2.87634 -2.87298 -2.94369
-3.12161 -3.41425 -3.79792
-4.22347 -4.62993 -4.9603
-5.17408 -5.25358 -5.20367
-5.04707 -4.81831 -4.55765
-4.30424 -4.0875 -3.91887
-3.78879 -3.67261 -3.54344
-3.38557 -3.20106 -3.00633
-2.82174 -2.6613 -2.52897
-2.42244 -2.33915 -2.2785
-2.23908 -2.2147 -2.19348
-2.16102 -2.10635 -2.02812
-1.93814 -1.85849 -1.81154
-1.8075 -1.83768 -1.87901
-1.90763 -1.91205 -1.89724
-1.8783 -1.8708 -1.88455
-1.9223 -1.98 -2.0466
-2.10546 -2.13963 -2.13964
-2.10984 -2.07009 -2.05258
-2.09462 -2.22769 -2.46469
-2.79026 -3.16066 -3.51552
-3.79673 -3.96474 -4.00505
-3.92514 -3.74752 -3.50384
-3.22976 -2.95805 -2.71043
-2.49306 -2.29924 -2.11787
-1.94174 -1.77156 -1.61541
-1.48622 -1.39934 -1.37053
-1.41287 -1.53164 -1.71931
-1.95431 -2.20567 -2.44065
-2.63081 -2.75451 -2.7974
-2.75293 -2.62274 -2.41642
-2.15132 -1.85356 -1.55803
-1.30335 -1.12038 -1.02047
-0.992228 -1.01033 -1.05059
-1.10096 -1.16236 -1.2414
-1.34151 -1.45882 -1.58518
-1.71529 -1.85151 -2.00147
-2.16921 -2.3467 -2.5127
-2.54191 -2.55721 -2.5155
-2.43553 -2.34819 -2.28465
-2.26432 -2.28851 -2.34241
-2.40368 -2.45246 -2.47845
-2.48319 -2.47799 -2.4792
-2.50345 -2.56427 -2.66905
-2.81423 -2.97959 -3.12696
-3.20909 -3.18823 -3.05573
-2.8411 -2.60401 -2.41279
-2.31934 -2.341 -2.45592
-2.61331 -2.75373 -2.8303
-2.82253 -2.73957 -2.61506
-2.49616 -2.42834 -2.43894
-2.52597 -2.65851 -2.78951
-2.87537 -2.89362 -2.85126
-2.78038 -2.72256 -2.70984
-2.75171 -2.83407 -2.92829
-3.00435 -3.0428 -3.04323
-3.02745 -3.03546 -3.11293
-3.29355 -3.5841 -3.95925
-4.36865 -4.75183 -5.0543
-5.23919 -5.2921 -5.22019
-5.04774 -4.81022 -4.54773
-4.2973 -4.08436 -3.91609
-3.78052 -3.65378 -3.51297
-3.34851 -3.1687 -2.99401
-2.84451 -2.72893 -2.64247
-2.57385 -2.51476 -2.46361
-2.42174 -2.38684 -2.3499
-2.29787 -2.22057 -2.11803
-2.00421 -1.90373 -1.84144
-1.82954 -1.86035 -1.91028
-1.95317 -1.97428 -1.97562
-1.9709 -1.97609 -2.00279
-2.05623 -2.13491 -2.22957
-2.32352 -2.39703 -2.43535
-2.43642 -2.41491 -2.40082
-2.4325 -2.54419 -2.75144
-3.04082 -3.37078 -3.68449
-3.92816 -4.06521 -4.08111
-3.98089 -3.78475 -3.52443
-3.23817 -2.96157 -2.71647
-2.50505 -2.31403 -2.12664
-1.93439 -1.74219 -1.56576
-1.4251 -1.33822 -1.31752
-1.36838 -1.48822 -1.66579
-1.88194 -2.11256 -2.33201
-2.51527 -2.63919 -2.685
-2.64262 -2.51371 -2.3106
-2.05252 -1.76292 -1.46949
-1.20319 -0.992538 -0.854959
-0.791902 -0.792353 -0.841888
-0.929949 -1.05064 -1.19842
-1.36369 -1.53261 -1.69172
-1.83451 -1.96461 -2.09208
-2.22398 -2.35564 -2.46932
-2.45368 -2.41565 -2.32898
-2.21479 -2.10646 -2.03738
-2.02803 -2.07881 -2.1722
-2.28197 -2.38365 -2.46148
-2.5106 -2.53592 -2.5497
-2.56905 -2.61269 -2.69544
-2.81958 -2.96688 -3.09793
-3.16393 -3.12799 -2.98513
-2.76911 -2.54126 -2.36741
-2.29412 -2.33344 -2.46101
-2.627 -2.77524 -2.86219
-2.86819 -2.79926 -2.68246
-2.55815 -2.46893 -2.4457
-2.4951 -2.59554 -2.70565
-2.78233 -2.80022 -2.76316
-2.70197 -2.65914 -2.66857
-2.74103 -2.86168 -2.99888
-3.11825 -3.19615 -3.22923
-3.23764 -3.26026 -3.34167
-3.51457 -3.78527 -4.12922
-4.49852 -4.83681 -5.09469
-5.23981 -5.26059 -5.16503
-4.97717 -4.73211 -4.46912
-4.22314 -4.01611 -3.85162
-3.71595 -3.58631 -3.44353
-3.283 -3.11761 -2.97002
-2.85857 -2.78587 -2.73844
-2.69729 -2.65084 -2.59994
-2.55214 -2.51153 -2.47255
-2.42204 -2.34731 -2.24547
-2.12855 -2.02076 -1.94815
-1.92551 -1.94847 -1.99611
-2.04316 -2.07354 -2.08665
-2.09387 -2.1103 -2.14816
-2.2142 -2.30858 -2.42321
-2.54132 -2.64118 -2.7039
-2.72218 -2.70623 -2.68413
-2.69508 -2.77562 -2.94325
-3.18594 -3.46427 -3.72564
-3.92195 -4.0214 -4.01118
-3.89489 -3.69012 -3.42703
-3.14407 -2.8777 -2.64926
-2.45787 -2.28535 -2.11053
-1.92365 -1.73222 -1.55697
-1.42192 -1.3452 -1.33456
-1.388 -1.49683 -1.64875
-1.82957 -2.02363 -2.21294
-2.37585 -2.48772 -2.52605
-2.47849 -2.34808 -2.15104
-1.90891 -1.64191 -1.3685
-1.10881 -0.885556 -0.72003
-0.626721 -0.611383 -0.672808
-0.804587 -0.994485 -1.22293
-1.46402 -1.69069 -1.88233
-2.03119 -2.14359 -2.23412
-2.31522 -2.38797 -2.44023
-2.39076 -2.30507 -2.18253
-2.04286 -1.91754 -1.83895
-1.82797 -1.88645 -1.99829
-2.13765 -2.27844 -2.40071
-2.49303 -2.55272 -2.58586
-2.60705 -2.63705 -2.69575
-2.79111 -2.90927 -3.01371
-3.05815 -3.00891 -2.86458
-2.66093 -2.45785 -2.31584
-2.27399 -2.33809 -2.4815
-2.6568 -2.81333 -2.913
-2.93824 -2.89181 -2.79273
-2.67201 -2.56665 -2.5091
-2.5144 -2.57215 -2.65011
-2.70942 -2.72419 -2.69523
-2.65001 -2.62895 -2.66549
-2.77078 -2.9299 -3.10959
-3.27247 -3.39158 -3.46044
-3.49607 -3.53378 -3.61443
-3.7683 -4.00193 -4.29437
-4.60402 -4.88214 -5.08617
-5.18814 -5.17748 -5.06054
-4.85899 -4.6063 -4.34109
-4.09746 -3.89569 -3.73748
-3.60815 -3.48562 -3.35275
-3.20739 -3.06431 -2.94647
-2.86974 -2.83129 -2.81072
-2.78382 -2.73854 -2.68064
-2.6258 -2.58548 -2.55753
-2.52737 -2.47737 -2.39854
-2.29757 -2.19554 -2.11829
-2.08344 -2.09161 -2.12739
-2.16928 -2.20197 -2.22297
-2.24086 -2.26873 -2.31813
-2.39586 -2.50216 -2.62883
-2.75881 -2.86949 -2.93995
-2.95975 -2.93596 -2.895
-2.87636 -2.91783 -3.03802
-3.22583 -3.44422 -3.64565
-3.78909 -3.84914 -3.81613
-3.69271 -3.49294 -3.24316
-2.97937 -2.73704 -2.53694
-2.37676 -2.23565 -2.08951
-1.92695 -1.75607 -1.59957
-1.48281 -1.42257 -1.42205
-1.4733 -1.56368 -1.68164
-1.81871 -1.96732 -2.11615
-2.24637 -2.33253 -2.35021
-2.28703 -2.1492 -1.95773
-1.73653 -1.50206 -1.2624
-1.02478 -0.803495 -0.621378
-0.505027 -0.477817 -0.553799
-0.732767 -0.997078 -1.31247
-1.63485 -1.92187 -2.14452
-2.2939 -2.38009 -2.42371
-2.4441 -2.44976 -2.43601
-2.34674 -2.22046 -2.07283
-1.91918 -1.78481 -1.69732
-1.67618 -1.72547 -1.83359
-1.97913 -2.13831 -2.29003
-2.41803 -2.51223 -2.57089
-2.60295 -2.62718 -2.66525
-2.72952 -2.81191 -2.88223
-2.90063 -2.83914 -2.70005
-2.5194 -2.35316 -2.25434
-2.25326 -2.34881 -2.51196
-2.69816 -2.86306 -2.97499
-3.01955 -2.99728 -2.91998
-2.8094 -2.6956 -2.61013
-2.57384 -2.58644 -2.62616
-2.66159 -2.66986 -2.65058
-2.62737 -2.63595 -2.70603
-2.84665 -3.04196 -3.25812
-3.45705 -3.61081 -3.7111
-3.77137 -3.82141 -3.89611
-4.02194 -4.20624 -4.43389
-4.67268 -4.88394 -5.03296
-5.09528 -5.05918 -4.92679
-4.71528 -4.45555 -4.18595
-3.94144 -3.74304 -3.59266
-3.47573 -3.37019 -3.25859
-3.13801 -3.02213 -2.93241
-2.88232 -2.86549 -2.85771
-2.83279 -2.78053 -2.71264
-2.65279 -2.61915 -2.61232
-2.61553 -2.60514 -2.56429
-2.49223 -2.40504 -2.3273
-2.27958 -2.26872 -2.28659
-2.31733 -2.34778 -2.37416
-2.40208 -2.44189 -2.50336
-2.59183 -2.70588 -2.83588
-2.96447 -3.06983 -3.13182
-3.13962 -3.09873 -3.03374
-2.98289 -2.98333 -3.05329
-3.18227 -3.33617 -3.47375
-3.56264 -3.58549 -3.53691
-3.41881 -3.24041 -3.02165
-2.79314 -2.58742 -2.42459
-2.30254 -2.20005 -2.09162
-1.96415 -1.82479 -1.69629
-1.60407 -1.56348 -1.57423
-1.62404 -1.69749 -1.78391
-1.87933 -1.98215 -2.0859
-2.17404 -2.22158 -2.20483
-2.11414 -1.96074 -1.77096
-1.57097 -1.37322 -1.17516
-0.970445 -0.763342 -0.576013
-0.445052 -0.410343 -0.501408
-0.72546 -1.06092 -1.45979
-1.86 -2.20346 -2.45237
-2.59668 -2.65059 -2.64126
-2.59543 -2.5298 -2.44836
-2.29985 -2.139 -1.97545
-1.81834 -1.68394 -1.5919
-1.55811 -1.58844 -1.67705
-1.8097 -1.96831 -2.13405
-2.28837 -2.41476 -2.50283
-2.55337 -2.57996 -2.60318
-2.63832 -2.68349 -2.71692
-2.70782 -2.63574 -2.50685
-2.35618 -2.23411 -2.18495
-2.22972 -2.36034 -2.54534
-2.74283 -2.91446 -3.03485
-3.0933 -3.08993 -3.03204
-2.93446 -2.8206 -2.71857
-2.65082 -2.62368 -2.62503
-2.63323 -2.63222 -2.62355
-2.62763 -2.67353 -2.7835
-2.96077 -3.18663 -3.42736
-3.64718 -3.82084 -3.94088
-4.01793 -4.07527 -4.14013
-4.23404 -4.36502 -4.52478
-4.69192 -4.83892 -4.93904
-4.97039 -4.91845 -4.77938
-4.56439 -4.30097 -4.02728
-3.78028 -3.5837 -3.44176
-3.34116 -3.25949 -3.17701
-3.08711 -2.99963 -2.9331
-2.89924 -2.89076 -2.88334
-2.85206 -2.79004 -2.71427
-2.65439 -2.63327 -2.65312
-2.69489 -2.72918 -2.73117
-2.69217 -2.62252 -2.54535
-2.48448 -2.45358 -2.45235
-2.47096 -2.49851 -2.52992
-2.56761 -2.61883 -2.6909
-2.78673 -2.90214 -3.02539
-3.13927 -3.22472 -3.2654
-3.25294 -3.19259 -3.10644
-3.02908 -2.99417 -3.01764
-3.08912 -3.17836 -3.25197
-3.28783 -3.27808 -3.22273
-3.12313 -2.98258 -2.81229
-2.63462 -2.47688 -2.35779
-2.27642 -2.21306 -2.1424
-2.05027 -1.94269 -1.84224
-1.77479 -1.75536 -1.78159
-1.83772 -1.90539 -1.97313
-2.0386 -2.1031 -2.16283
-2.2034 -2.20218 -2.13915
-2.01016 -1.83287 -1.63909
-1.45679 -1.29447 -1.13974
-0.973458 -0.789534 -0.607414
-0.470435 -0.43181 -0.534786
-0.794302 -1.18688 -1.65365
-2.117 -2.5047 -2.77065
-2.90341 -2.92079 -2.85577
-2.74192 -2.60395 -2.45512
-2.22458 -2.0339 -1.8607
-1.70761 -1.58075 -1.49025
-1.44679 -1.45686 -1.52017
-1.63047 -1.77728 -1.94637
-2.11904 -2.27354 -2.39083
-2.46269 -2.49623 -2.50965
-2.52023 -2.53193 -2.53176
-2.4987 -2.42034 -2.3065
-2.19041 -2.11585 -2.11799
-2.20875 -2.37352 -2.5787
-2.78477 -2.95848 -3.0798
-3.14181 -3.14614 -3.0993
-3.01288 -2.90519 -2.79897
-2.7138 -2.65804 -2.62695
-2.60948 -2.59933 -2.60291
-2.63859 -2.72745 -2.88098
-3.09297 -3.33979 -3.58863
-3.80921 -3.98312 -4.10701
-4.19014 -4.24925 -4.30311
-4.36737 -4.45004 -4.54916
-4.6537 -4.74683 -4.80921
-4.82101 -4.76445 -4.6293
-4.42018 -4.16041 -3.88726
-3.63964 -3.44479 -3.31078
-3.22687 -3.17067 -3.11931
-3.06074 -2.9991 -2.94904
-2.92129 -2.91025 -2.89499
-2.85448 -2.78548 -2.70824
-2.65515 -2.65095 -2.69821
-2.77599 -2.85036 -2.88992
-2.87892 -2.82269 -2.74344
-2.66876 -2.61929 -2.60208
-2.61231 -2.64033 -2.67886
-2.72662 -2.78739 -2.86589
-2.96259 -3.07064 -3.1766
-3.26437 -3.31945 -3.33157
-3.29687 -3.22126 -3.12326
-3.03133 -2.97269 -2.95902
-2.97969 -3.00907 -3.02278
-3.00994 -2.97301 -2.91825
-2.84717 -2.7571 -2.64926
-2.53547 -2.43536 -2.36468
-2.3235 -2.29469 -2.25471
-2.18975 -2.10597 -2.02709
-1.98093 -1.98375 -2.03212
-2.10698 -2.18579 -2.25361
-2.30619 -2.34435 -2.36513
-2.3566 -2.30076 -2.18425
-2.01061 -1.80454 -1.60252
-1.43335 -1.3017 -1.18697
-1.05949 -0.903922 -0.735479
-0.600231 -0.55984 -0.66774
-0.945946 -1.3715 -1.87899
-2.37998 -2.79148 -3.06059
-3.17416 -3.15214 -3.03161
-2.85145 -2.6435 -2.43003
-2.10356 -1.88816 -1.70979
-1.56534 -1.45142 -1.36867
-1.32188 -1.31697 -1.35798
-1.44593 -1.578 -1.74528
-1.92993 -2.10601 -2.24687
-2.33639 -2.37624 -2.38281
-2.37506 -2.36177 -2.33741
-2.2896 -2.21308 -2.12067
-2.0432 -2.01751 -2.0696
-2.20275 -2.39666 -2.61632
-2.82455 -2.99238 -3.10402
-3.15604 -3.15327 -3.10488
-3.02316 -2.9235 -2.82253
-2.7336 -2.66293 -2.61023
-2.5742 -2.55921 -2.57806
-2.64795 -2.78135 -2.97709
-3.21726 -3.47225 -3.71117
-3.91211 -4.0669 -4.17904
-4.258 -4.31462 -4.35927
-4.40125 -4.4475 -4.50068
-4.55814 -4.61206 -4.64964
-4.65323 -4.60271 -4.48232
-4.29041 -4.04527 -3.78172
-3.53914 -3.34781 -3.22015
-3.14935 -3.11427 -3.08958
-3.0577 -3.01637 -2.97586
-2.94653 -2.92643 -2.90042
-2.85286 -2.78354 -2.71331
-2.67381 -2.68895 -2.76055
-2.86631 -2.96947 -3.0341
-3.03937 -2.98722 -2.90007
-2.80982 -2.74378 -2.71535
-2.72317 -2.75722 -2.80668
-2.86548 -2.93343 -3.0127
-3.10218 -3.1938 -3.27399
-3.32904 -3.34985 -3.33296
-3.27958 -3.19637 -3.0976
-3.00405 -2.93481 -2.89614
-2.87692 -2.85632 -2.81883
-2.76428 -2.70516 -2.65448
-2.61529 -2.5805 -2.5419
-2.49981 -2.46405 -2.44505
-2.44254 -2.442 -2.42295
-2.37388 -2.30319 -2.23763
-2.20854 -2.23444 -2.31139
-2.41675 -2.52248 -2.60785
-2.66363 -2.68745 -2.67588
-2.62021 -2.50938 -2.33923
-2.12228 -1.8897 -1.68058
-1.52255 -1.41621 -1.3349
-1.24198 -1.11546 -0.965877
-0.838098 -0.796482 -0.899826
-1.17557 -1.60349 -2.1168
-2.62226 -3.03106 -3.2859
-3.37177 -3.30889 -3.13604
-2.89538 -2.62434 -2.35309
-1.93536 -1.70261 -1.52368
-1.3912 -1.29413 -1.22481
-1.18217 -1.17054 -1.19669
-1.26731 -1.38592 -1.54824
-1.73741 -1.92448 -2.07747
-2.1753 -2.21693 -2.21847
-2.20035 -2.17439 -2.13995
-2.0908 -2.02722 -1.96422
-1.92997 -1.95438 -2.05439
-2.22505 -2.44115 -2.66714
-2.86864 -3.02068 -3.11092
-3.13919 -3.1145 -3.05113
-2.96504 -2.87098 -2.7799
-2.69746 -2.62507 -2.56397
-2.52028 -2.50765 -2.54487
-2.64823 -2.82204 -3.05257
-3.31021 -3.55967 -3.7731
-3.93865 -4.06015 -4.14932
-4.21699 -4.26908 -4.3084
-4.33802 -4.36261 -4.38713
-4.41452 -4.44367 -4.4675
-4.47132 -4.43453 -4.33786
-4.17423 -3.95614 -3.71385
-3.48473 -3.30037 -3.17724
-3.11336 -3.09078 -3.08371
-3.07038 -3.04264 -3.00634
-2.97157 -2.94084 -2.90586
-2.8566 -2.79472 -2.73921
-2.71835 -2.7532 -2.84412
-2.96798 -3.0866 -3.1616
-3.16931 -3.11013 -3.00786
-2.89886 -2.81659 -2.77976
-2.7894 -2.83392 -2.89775
-2.96884 -3.04208 -3.11716
-3.1927 -3.26174 -3.31281
-3.33573 -3.32638 -3.28667
-3.22159 -3.13795 -3.0459
-2.95903 -2.88886 -2.83667
-2.79077 -2.73425 -2.65849
-2.57162 -2.49429 -2.44627
-2.43418 -2.44953 -2.47729
-2.50707 -2.53763 -2.57174
-2.60661 -2.62946 -2.62364
-2.58185 -2.51668 -2.45923
-2.44477 -2.49403 -2.60238
-2.74357 -2.88387 -2.99595
-3.06423 -3.08168 -3.04386
-2.94608 -2.78599 -2.57028
-2.32069 -2.07296 -1.86549
-1.7217 -1.63717 -1.58141
-1.51512 -1.41357 -1.28362
-1.16598 -1.12224 -1.21119
-1.46313 -1.86196 -2.3444
-2.81885 -3.19636 -3.41839
-3.46838 -3.36516 -3.14682
-2.85647 -2.53502 -2.21851
-1.7359 -1.49572 -1.32173
-1.20433 -1.12724 -1.0762
-1.04458 -1.03412 -1.05261
-1.11033 -1.21529 -1.36663
-1.54861 -1.73116 -1.8805
-1.97469 -2.01317 -2.01296
-1.99487 -1.97106 -1.9425
-1.90645 -1.86711 -1.84132
-1.85491 -1.93111 -2.07785
-2.28197 -2.51379 -2.73797
-2.92379 -3.05063 -3.10965
-3.10384 -3.04667 -2.9584
-2.86012 -2.76755 -2.68725
-2.61751 -2.55389 -2.49672
-2.45628 -2.45247 -2.50825
-2.6391 -2.84273 -3.09524
-3.35745 -3.58987 -3.76835
-3.89105 -3.97339 -4.03505
-4.08861 -4.13636 -4.17489
-4.20155 -4.21782 -4.22856
-4.23945 -4.25399 -4.27019
-4.27748 -4.25714 -4.18877
-4.06114 -3.88052 -3.67062
-3.46414 -3.29159 -3.17227
-3.10948 -3.0903 -3.09109
-3.08819 -3.06876 -3.03436
-2.99452 -2.95585 -2.9166
-2.87166 -2.82336 -2.78742
-2.7874 -2.84077 -2.94614
-3.07976 -3.20294 -3.27634
-3.27529 -3.20011 -3.07643
-2.94464 -2.84346 -2.79639
-2.80674 -2.86152 -2.94013
-3.02374 -3.10141 -3.1701
-3.22929 -3.27541 -3.30127
-3.30066 -3.27258 -3.22112
-3.15211 -3.07154 -2.98676
-2.90701 -2.83929 -2.78189
-2.72267 -2.64657 -2.54823
-2.43984 -2.34724 -2.29632
-2.2994 -2.35058 -2.43202
-2.52507 -2.61764 -2.70311
-2.77399 -2.81799 -2.8225
-2.78566 -2.72527 -2.67662
-2.67755 -2.74939 -2.88611
-3.05846 -3.22864 -3.36431
-3.44447 -3.45763 -3.39834
-3.26626 -3.06845 -2.82278
-2.55918 -2.31519 -2.12454
-2.00283 -1.93935 -1.90163
-1.852 -1.76756 -1.65369
-1.54569 -1.49807 -1.56467
-1.7754 -2.11857 -2.53812
-2.94986 -3.27027 -3.44318
-3.4515 -3.31162 -3.05891
-2.73504 -2.38176 -2.03796
-1.53314 -1.29608 -1.13236
-1.03238 -0.977234 -0.947812
-0.932117 -0.928216 -0.942961
-0.988089 -1.0742 -1.203
-1.36082 -1.51968 -1.64852
-1.72881 -1.76281 -1.76803
-1.76313 -1.75704 -1.7491
-1.73792 -1.73092 -1.74726
-1.81132 -1.94028 -2.13304
-2.36795 -2.61077 -2.82692
-2.99025 -3.08554 -3.10817
-3.06448 -2.97202 -2.85641
-2.74358 -2.65077 -2.58148
-2.52793 -2.47996 -2.43525
-2.40496 -2.41171 -2.4806
-2.62665 -2.84382 -3.10209
-3.35643 -3.56515 -3.70745
-3.7895 -3.83571 -3.87204
-3.91276 -3.95785 -3.99929
-4.02949 -4.04597 -4.05168
-4.05291 -4.05628 -4.06463
-4.07262 -4.06546 -4.02382
-3.93386 -3.79588 -3.62591
-3.44988 -3.29485 -3.18126
-3.11736 -3.09647 -3.09933
-3.1026 -3.0901 -3.05925
-3.01835 -2.97705 -2.93897
-2.90294 -2.87124 -2.85607
-2.8764 -2.94629 -3.06259
-3.20092 -3.32234 -3.38741
-3.37164 -3.27596 -3.12745
-2.96918 -2.84388 -2.77957
-2.78292 -2.84115 -2.92993
-3.02394 -3.10593 -3.16968
-3.216 -3.24603 -3.25799
-3.24901 -3.21835 -3.16801
-3.10128 -3.02255 -2.93882
-2.8595 -2.79175 -2.73377
-2.67304 -2.59354 -2.48852
-2.36937 -2.26351 -2.20188
-2.2042 -2.27099 -2.38606
-2.52607 -2.66959 -2.80026
-2.90444 -2.96916 -2.98567
-2.95787 -2.9085 -2.87514
-2.89509 -2.98733 -3.1433
-3.33224 -3.51565 -3.6602
-3.74257 -3.74849 -3.67171
-3.51572 -3.29606 -3.04046
-2.78502 -2.56601 -2.40889
-2.31852 -2.27687 -2.25102
-2.20849 -2.13219 -2.02875
-1.92815 -1.8753 -1.9152
-2.07421 -2.3442 -2.67854
-3.00479 -3.24958 -3.36268
-3.32802 -3.15929 -2.88754
-2.5506 -2.18787 -1.83768
-1.35684 -1.13123 -0.980868
-0.898331 -0.864612 -0.857403
-0.859613 -0.864451 -0.875745
-0.904376 -0.961858 -1.05234
-1.16643 -1.28248 -1.37708
-1.43863 -1.47279 -1.49532
-1.5187 -1.54478 -1.56852
-1.58877 -1.61658 -1.67468
-1.78751 -1.96718 -2.20376
-2.4668 -2.71726 -2.92156
-3.05894 -3.12083 -3.10797
-3.03043 -2.90904 -2.77304
-2.65146 -2.56233 -2.50669
-2.47197 -2.44291 -2.41363
-2.39377 -2.40601 -2.47618
-2.61989 -2.831 -3.07829
-3.31524 -3.4997 -3.6128
-3.66488 -3.68524 -3.70352
-3.7354 -3.77989 -3.826
-3.8619 -3.88078 -3.88261
-3.87334 -3.86217 -3.85682
-3.85779 -3.85538 -3.83292
-3.77554 -3.67866 -3.55078
-3.41012 -3.2786 -3.176
-3.11445 -3.09368 -3.0999
-3.11145 -3.10959 -3.08765
-3.05191 -3.01389 -2.98135
-2.9563 -2.94102 -2.94486
-2.98314 -3.06708 -3.19192
-3.33242 -3.44938 -3.50376
-3.47192 -3.35556 -3.18221
-2.99562 -2.84067 -2.74945
-2.73338 -2.78263 -2.8719
-2.97118 -3.05741 -3.12091
-3.16339 -3.19051 -3.20532
-3.20653 -3.1903 -3.1526
-3.09149 -3.00985 -2.91744
-2.82882 -2.75598 -2.69969
-2.64677 -2.57739 -2.47907
-2.35803 -2.24001 -2.15972
-2.14513 -2.20593 -2.33145
-2.49742 -2.67573 -2.84119
-2.97367 -3.05877 -3.09109
-3.07984 -3.05129 -3.04236
-3.08573 -3.19447 -3.35634
-3.54105 -3.71399 -3.84626
-3.91671 -3.91061 -3.82096
-3.65334 -3.42925 -3.18351
-2.95563 -2.77811 -2.66613
-2.61278 -2.59294 -2.57462
-2.53269 -2.45827 -2.36115
-2.26664 -2.20918 -2.22262
-2.32726 -2.51731 -2.7563
-2.98606 -3.14676 -3.19702
-3.12353 -2.93752 -2.66458
-2.33624 -1.98637 -1.64942
-1.22718 -1.01731 -0.880028
-0.811746 -0.795468 -0.80752
-0.826397 -0.839608 -0.845877
-0.852803 -0.871257 -0.908278
-0.961647 -1.02061 -1.07383
-1.11874 -1.16332 -1.21786
-1.28435 -1.35398 -1.41556
-1.46798 -1.52688 -1.62025
-1.77434 -1.99755 -2.27193
-2.55844 -2.81317 -3.00361
-3.1149 -3.14607 -3.10429
-3.00374 -2.86762 -2.72653
-2.60992 -2.53464 -2.49877
-2.48547 -2.47513 -2.45826
-2.44215 -2.44845 -2.50355
-2.62533 -2.81116 -3.03346
-3.24805 -3.41346 -3.51035
-3.54849 -3.55726 -3.56716
-3.59507 -3.64031 -3.69038
-3.72983 -3.74746 -3.74016
-3.71359 -3.67988 -3.6518
-3.63572 -3.62715 -3.61281
-3.57817 -3.5154 -3.42676
-3.32309 -3.22044 -3.13652
-3.08595 -3.07392 -3.09184
-3.11972 -3.13635 -3.13079
-3.10673 -3.07672 -3.05199
-3.03761 -3.0364 -3.05587
-3.10858 -3.20338 -3.3339
-3.47395 -3.58421 -3.62659
-3.57897 -3.44394 -3.24843
-3.03472 -2.84744 -2.72139
-2.67349 -2.69953 -2.77686
-2.87403 -2.96392 -3.03356
-3.08457 -3.12539 -3.16174
-3.19117 -3.20366 -3.18655
-3.13161 -3.0415 -2.93188
-2.82632 -2.74484 -2.6921
-2.65355 -2.60334 -2.5203
-2.40271 -2.27253 -2.16695
-2.12212 -2.15813 -2.27243
-2.44313 -2.63845 -2.82619
-2.98016 -3.08403 -3.13503
-3.14666 -3.14699 -3.16937
-3.23819 -3.35757 -3.51075
-3.6701 -3.80947 -3.90968
-3.95607 -3.93542 -3.83939
-3.67299 -3.45992 -3.23848
-3.04889 -2.91862 -2.85292
-2.83472 -2.83379 -2.82056
-2.7778 -2.70485 -2.61473
-2.52846 -2.47 -2.46152
-2.51615 -2.62939 -2.77465
-2.90888 -2.98729 -2.97921
-2.87549 -2.68536 -2.42807
-2.12689 -1.80755 -1.49822
-1.14706 -0.953632 -0.826744
-0.767302 -0.761885 -0.787473
-0.819589 -0.839956 -0.840514
-0.823224 -0.796747 -0.771446
-0.754919 -0.751115 -0.763756
-0.799856 -0.867488 -0.967735
-1.0885 -1.20813 -1.30855
-1.38898 -1.47054 -1.58767
-1.77001 -2.02406 -2.3254
-2.62752 -2.88214 -3.05778
-3.14542 -3.15196 -3.0915
-2.98262 -2.8501 -2.72376
-2.63042 -2.58296 -2.57482
-2.58468 -2.58923 -2.57637
-2.55185 -2.53703 -2.55984
-2.64223 -2.78799 -2.9766
-3.16894 -3.32442 -3.4205
-3.46173 -3.47317 -3.48388
-3.5118 -3.55785 -3.60914
-3.64726 -3.65687 -3.63214
-3.57927 -3.51394 -3.45421
-3.41188 -3.38719 -3.37024
-3.34774 -3.31016 -3.25516
-3.18734 -3.11718 -3.05969
-3.0307 -3.03936 -3.08078
-3.13568 -3.17981 -3.19765
-3.19016 -3.1707 -3.154
-3.14858 -3.1585 -3.18998
-3.25305 -3.35411 -3.48518
-3.61947 -3.71829 -3.74538
-3.681 -3.52912 -3.31557
-3.07945 -2.86248 -2.69979
-2.61298 -2.60498 -2.65929
-2.74685 -2.83937 -2.9214
-2.99329 -3.06372 -3.13793
-3.20936 -3.25965 -3.26675
-3.21697 -3.1148 -2.98432
-2.86004 -2.77066 -2.72434
-2.70403 -2.67664 -2.61146
-2.49816 -2.35428 -2.21861
-2.13461 -2.13264 -2.21937
-2.37768 -2.5748 -2.77346
-2.94195 -3.06147 -3.13074
-3.16645 -3.19719 -3.25106
-3.34223 -3.46444 -3.59638
-3.71494 -3.80571 -3.86283
-3.88065 -3.84818 -3.75434
-3.60051 -3.40872 -3.21721
-3.06492 -2.97465 -2.94446
-2.95114 -2.96288 -2.954
-2.91425 -2.8489 -2.77223
-2.70025 -2.6471 -2.62415
-2.63783 -2.68458 -2.74695
-2.79619 -2.80235 -2.74578
-2.62213 -2.43899 -2.209
-1.9462 -1.66704 -1.3925
-1.10171 -0.924155 -0.805235
-0.749836 -0.748936 -0.782193
-0.824233 -0.851821 -0.849211
-0.810835 -0.741607 -0.655133
-0.570291 -0.507731 -0.48727
-0.52468 -0.625763 -0.779805
-0.959016 -1.12862 -1.26404
-1.3652 -1.45872 -1.58573
-1.78017 -2.04847 -2.36218
-2.66941 -2.91858 -3.07915
-3.14719 -3.13677 -3.06878
-2.96629 -2.8552 -2.76284
-2.71056 -2.70425 -2.73046
-2.76269 -2.77469 -2.75355
-2.70571 -2.65432 -2.63059
-2.66192 -2.75995 -2.91271
-3.08701 -3.24262 -3.35142
-3.40932 -3.43413 -3.452
-3.48218 -3.52811 -3.57749
-3.60946 -3.60494 -3.55597
-3.46988 -3.36646 -3.26907
-3.19458 -3.14747 -3.12095
-3.10321 -3.08382 -3.05696
-3.02223 -2.98543 -2.95917
-2.95984 -2.99904 -3.07382
-3.16411 -3.24193 -3.28718
-3.29824 -3.28964 -3.28008
-3.28208 -3.30125 -3.34219
-3.41159 -3.51286 -3.63662
-3.75655 -3.83597 -3.8418
-3.75769 -3.58969 -3.36279
-3.11205 -2.87396 -2.68094
-2.55694 -2.51187 -2.5375
-2.61075 -2.70522 -2.80428
-2.90607 -3.01703 -3.13897
-3.25899 -3.34968 -3.38053
-3.33454 -3.22025 -3.07146
-2.93328 -2.84151 -2.80572
-2.80502 -2.79896 -2.74834
-2.63562 -2.47469 -2.30564
-2.17803 -2.13134 -2.18137
-2.31697 -2.50623 -2.70823
-2.88585 -3.01685 -3.10012
-3.1545 -3.20873 -3.28587
-3.39035 -3.50625 -3.60878
-3.68058 -3.72016 -3.73561
-3.73018 -3.6942 -3.61205
-3.47884 -3.31195 -3.14694
-3.02062 -2.95286 -2.9388
-2.95438 -2.97038 -2.96627
-2.93674 -2.88924 -2.83587
-2.78625 -2.74552 -2.71633
-2.70009 -2.69461 -2.6904
-2.67107 -2.61962 -2.52629
-2.39127 -2.22081 -2.02151
-1.79883 -1.56063 -1.32131
-1.06586 -0.905062 -0.794814
-0.742494 -0.743468 -0.781632
-0.832875 -0.870481 -0.871166
-0.820886 -0.719613 -0.583428
-0.442198 -0.332925 -0.290513
-0.33777 -0.476532 -0.683643
-0.916486 -1.12893 -1.29137
-1.40462 -1.49983 -1.62358
-1.81402 -2.07912 -2.38926
-2.69002 -2.92811 -3.07379
-3.12676 -3.10678 -3.04077
-2.9562 -2.87991 -2.83566
-2.83717 -2.88063 -2.94375
-2.99412 -3.00354 -2.96054
-2.8751 -2.77491 -2.69619
-2.67246 -2.72287 -2.84328
-3.00558 -3.16891 -3.29827
-3.37966 -3.42266 -3.45026
-3.48333 -3.52842 -3.57436
-3.59829 -3.57773 -3.50274
-3.38189 -3.23888 -3.10227
-2.99396 -2.92269 -2.88476
-2.8696 -2.8656 -2.86353
-2.85854 -2.85282 -2.85747
-2.88955 -2.96221 -3.07306
-3.20025 -3.31194 -3.38383
-3.41235 -3.41367 -3.41084
-3.42061 -3.44963 -3.49966
-3.57256 -3.66789 -3.77546
-3.87115 -3.92227 -3.90031
-3.79317 -3.60971 -3.3747
-3.1191 -2.87285 -2.66287
-2.51238 -2.4365 -2.43575
-2.49506 -2.59225 -2.71067
-2.84576 -3.00004 -3.17016
-3.33627 -3.46288 -3.51331
-3.46976 -3.34649 -3.18677
-3.04427 -2.95868 -2.93807
-2.95633 -2.96636 -2.92277
-2.80359 -2.62092 -2.41634
-2.24431 -2.15179 -2.16271
-2.27201 -2.44953 -2.6513
-2.83462 -2.97264 -3.06297
-3.12574 -3.19021 -3.27607
-3.38062 -3.48105 -3.55103
-3.57952 -3.57685 -3.56276
-3.54684 -3.51864 -3.45654
-3.34813 -3.20451 -3.05729
-2.94104 -2.87493 -2.85556
-2.86316 -2.87486 -2.87596
-2.8638 -2.84392 -2.82268
-2.80198 -2.77916 -2.75075
-2.71546 -2.67296 -2.62023
-2.55045 -2.45659 -2.33662
-2.19436 -2.0352 -1.86126
-1.67173 -1.46829 -1.26048
-1.01507 -0.87512 -0.778934
-0.734368 -0.740353 -0.785624
-0.848898 -0.901733 -0.91455
-0.865278 -0.748521 -0.581564
-0.403185 -0.264066 -0.211395
-0.272883 -0.445797 -0.695974
-0.969063 -1.21105 -1.38955
-1.50631 -1.5951 -1.70553
-1.87868 -2.12499 -2.41651
-2.69951 -2.92093 -3.05165
-3.09334 -3.06944 -3.01172
-2.95178 -2.91741 -2.92822
-2.98891 -3.08437 -3.1822
-3.24402 -3.24076 -3.16453
-3.03155 -2.8764 -2.74163
-2.66652 -2.67591 -2.77092
-2.92638 -3.09983 -3.24972
-3.35316 -3.41266 -3.44888
-3.48459 -3.52946 -3.57348
-3.59193 -3.55904 -3.46263
-3.31168 -3.13303 -2.96001
-2.81986 -2.72629 -2.6791
-2.66868 -2.68129 -2.70325
-2.72498 -2.74559 -2.77558
-2.83315 -2.93285 -3.07251
-3.22871 -3.3667 -3.45935
-3.50198 -3.51263 -3.51841
-3.53952 -3.58243 -3.64429
-3.72045 -3.80599 -3.89075
-3.95477 -3.97139 -3.91794
-3.78705 -3.59064 -3.35384
-3.10409 -2.86442 -2.65456
-2.49437 -2.40169 -2.3845
-2.43585 -2.5385 -2.6762
-2.84148 -3.03243 -3.24063
-3.44059 -3.59145 -3.65346
-3.61036 -3.4826 -3.32131
-3.18552 -3.11517 -3.11393
-3.14937 -3.16886 -3.12365
-2.99044 -2.78172 -2.54099
-2.32647 -2.19076 -2.16441
-2.24778 -2.41259 -2.61226
-2.79852 -2.93916 -3.02934
-3.08958 -3.14995 -3.22876
-3.31971 -3.39691 -3.43504
-3.42938 -3.39933 -3.37206
-3.35974 -3.34912 -3.31243
-3.2301 -3.10696 -2.96998
-2.85134 -2.77091 -2.72986
-2.71641 -2.71662 -2.72203
-2.73065 -2.74307 -2.75752
-2.76769 -2.76477 -2.74188
-2.69695 -2.63156 -2.54716
-2.4432 -2.31929 -2.17863
-2.02779 -1.87215 -1.71184
-1.54322 -1.3651 -1.18421
-0.935518 -0.823939 -0.751567
-0.724604 -0.743989 -0.802725
-0.883011 -0.956426 -0.989429
-0.953909 -0.839745 -0.663987
-0.470874 -0.320227 -0.267428
-0.342885 -0.539809 -0.816108
-1.11027 -1.36475 -1.54699
-1.65958 -1.73656 -1.8274
-1.9739 -2.18906 -2.44888
-2.70348 -2.90214 -3.01653
-3.04874 -3.02395 -2.9774
-2.94435 -2.95335 -3.01959
-3.13825 -3.28245 -3.40973
-3.47634 -3.45357 -3.33867
-3.15577 -2.94771 -2.76378
-2.64775 -2.6272 -2.7049
-2.85598 -3.03587 -3.19832
-3.31465 -3.38321 -3.42385
-3.46142 -3.50813 -3.55456
-3.57397 -3.53712 -3.42886
-3.2573 -3.051 -2.84737
-2.67938 -2.56676 -2.51378
-2.51183 -2.54409 -2.59116
-2.63769 -2.6793 -2.72591
-2.79708 -2.90901 -3.06055
-3.22856 -3.37797 -3.48113
-3.53347 -3.55454 -3.57406
-3.61375 -3.67796 -3.75756
-3.84026 -3.91651 -3.97709
-4.00777 -3.98946 -3.90618
-3.75537 -3.55191 -3.32143
-3.08847 -2.86965 -2.67712
-2.52585 -2.43413 -2.41512
-2.4683 -2.58032 -2.73482
-2.92125 -3.13375 -3.36047
-3.57341 -3.73031 -3.792
-3.74556 -3.61694 -3.46244
-3.34279 -3.29486 -3.31587
-3.36669 -3.39049 -3.33761
-3.18607 -2.95032 -2.67583
-2.42325 -2.24892 -2.1882
-2.24594 -2.39586 -2.58968
-2.77461 -2.91351 -2.99845
-3.04914 -3.09579 -3.15635
-3.22375 -3.27268 -3.28136
-3.25098 -3.20674 -3.17883
-3.17869 -3.18974 -3.17966
-3.12383 -3.0216 -2.89456
-2.7712 -2.67163 -2.60245
-2.56154 -2.54527 -2.55165
-2.5786 -2.62052 -2.6669
-2.70403 -2.71901 -2.70375
-2.65654 -2.58002 -2.47759
-2.35165 -2.20535 -2.0451
-1.87972 -1.716 -1.55513
-1.39434 -1.23278 -1.07604
-0.827268 -0.753996 -0.717815
-0.721202 -0.764957 -0.844813
-0.946342 -1.04293 -1.10028
-1.08753 -0.991465 -0.827575
-0.64135 -0.496143 -0.450767
-0.536305 -0.743272 -1.02567
-1.31989 -1.56924 -1.74328
-1.84531 -1.90735 -1.97545
-2.08953 -2.26444 -2.48152
-2.69735 -2.86584 -2.96013
-2.98194 -2.95664 -2.92161
-2.91482 -2.96511 -3.08294
-3.25416 -3.44086 -3.5918
-3.6593 -3.61621 -3.46568
-3.24013 -2.99058 -2.77225
-2.63133 -2.59476 -2.66317
-2.80948 -2.98721 -3.14835
-3.26277 -3.32854 -3.36675
-3.40439 -3.45523 -3.50952
-3.53797 -3.50747 -3.39906
-3.21847 -2.99428 -2.76696
-2.57528 -2.44605 -2.38921
-2.39786 -2.45208 -2.52591
-2.59701 -2.6561 -2.71116
-2.78212 -2.88695 -3.02722
-3.18334 -3.32397 -3.4244
-3.48165 -3.51589 -3.55685
-3.62477 -3.71953 -3.82463
-3.9201 -3.99229 -4.03361
-4.03626 -3.98922 -3.88346
-3.72123 -3.52005 -3.30591
-3.10064 -2.91512 -2.75452
-2.62864 -2.55471 -2.54864
-2.61369 -2.73828 -2.90467
-3.09903 -3.31259 -3.5326
-3.73245 -3.87312 -3.91969
-3.86392 -3.73577 -3.59331
-3.49546 -3.47365 -3.51789
-3.58295 -3.60935 -3.54837
-3.38078 -3.1233 -2.8224
-2.53929 -2.33186 -2.23859
-2.26811 -2.39685 -2.57687
-2.75338 -2.88606 -2.96397
-3.00446 -3.03595 -3.07525
-3.11569 -3.13491 -3.11636
-3.06666 -3.01409 -2.98864
-2.99969 -3.02874 -3.04229
-3.01381 -2.93819 -2.83019
-2.71186 -2.60098 -2.50814
-2.4405 -2.40509 -2.40693
-2.44431 -2.50614 -2.57434
-2.6296 -2.65704 -2.64897
-2.60417 -2.52494 -2.41393
-2.27355 -2.10801 -1.92556
-1.73748 -1.55375 -1.37956
-1.21626 -1.06573 -0.933447
-0.699928 -0.675649 -0.688432
-0.734984 -0.813495 -0.920403
-1.04429 -1.16225 -1.24295
-1.25669 -1.1892 -1.05334
-0.891596 -0.765144 -0.731573
-0.821015 -1.02315 -1.29228
-1.5674 -1.79623 -1.95209
-2.03862 -2.084 -2.12825
-2.20696 -2.33549 -2.50092
-2.66803 -2.79743 -2.86518
-2.87286 -2.84532 -2.82077
-2.83858 -2.9267 -3.09051
-3.30717 -3.52945 -3.6996
-3.76812 -3.71068 -3.53645
-3.28516 -3.01447 -2.78341
-2.63792 -2.60096 -2.66776
-2.80723 -2.9718 -3.11504
-3.21006 -3.25867 -3.28539
-3.31951 -3.37536 -3.44174
-3.48624 -3.47148 -3.37393
-3.19546 -2.96294 -2.71852
-2.50637 -2.36091 -2.29903
-2.31697 -2.39281 -2.49445
-2.59173 -2.66835 -2.72757
-2.78737 -2.86686 -2.9721
-3.09096 -3.20073 -3.2837
-3.34025 -3.39017 -3.46005
-3.56508 -3.69848 -3.83609
-3.95141 -4.02786 -4.05983
-4.04544 -3.98102 -3.86417
-3.70191 -3.51431 -3.32738
-3.16 -3.01765 -2.89933
-2.8102 -2.76593 -2.78332
-2.86687 -3.00451 -3.1758
-3.36351 -3.55711 -3.74539
-3.90677 -4.0095 -4.02611
-3.95387 -3.82491 -3.69577
-3.62062 -3.62427 -3.69015
-3.76866 -3.79951 -3.73617
-3.56226 -3.2957 -2.98172
-2.6794 -2.44573 -2.32081
-2.31691 -2.4147 -2.56959
-2.72837 -2.85033 -2.92217
-2.95734 -2.97975 -3.00282
-3.01959 -3.01122 -2.96689
-2.89805 -2.83449 -2.80487
-2.81724 -2.8542 -2.88522
-2.88506 -2.84495 -2.77104
-2.67547 -2.56989 -2.4658
-2.37783 -2.32308 -2.31423
-2.35144 -2.42012 -2.49682
-2.5588 -2.59097 -2.58698
-2.54591 -2.46823 -2.3537
-2.20243 -2.01792 -1.80954
-1.59146 -1.37853 -1.18232
-1.01057 -0.869375 -0.764509
-0.564403 -0.598794 -0.671629
-0.771901 -0.892734 -1.02938
-1.17325 -1.30716 -1.40626
-1.44555 -1.41158 -1.31359
-1.18746 -1.08747 -1.06628
-1.15211 -1.33579 -1.57567
-1.81696 -2.01407 -2.14478
-2.21261 -2.24071 -2.26154
-2.30454 -2.38398 -2.49194
-2.60197 -2.68302 -2.716
-2.70372 -2.6707 -2.65501
-2.69562 -2.81798 -3.02178
-3.27638 -3.52756 -3.71396
-3.78692 -3.72626 -3.54689
-3.29397 -3.02886 -2.81125
-2.68366 -2.66219 -2.7345
-2.86468 -3.00536 -3.11492
-3.17377 -3.19093 -3.19626
-3.22155 -3.28086 -3.36073
-3.42524 -3.43265 -3.35447
-3.18755 -2.95534 -2.69994
-2.46986 -2.30707 -2.23633
-2.25888 -2.35297 -2.48196
-2.60791 -2.70557 -2.77005
-2.81404 -2.85618 -2.90809
-2.96841 -3.02741 -3.07823
-3.1266 -3.1913 -3.29317
-3.43935 -3.61477 -3.7883
-3.92883 -4.01836 -4.05311
-4.03544 -3.96728 -3.8519
-3.70114 -3.53785 -3.38774
-3.2662 -3.17314 -3.10201
-3.05432 -3.04435 -3.08892
-3.19212 -3.33982 -3.50812
-3.67663 -3.83405 -3.97233
-4.07717 -4.12654 -4.10229
-4.00741 -3.87459 -3.75623
-3.69995 -3.72391 -3.80677
-3.89708 -3.93585 -3.8796
-3.71417 -3.45652 -3.1476
-2.84108 -2.5905 -2.43626
-2.39458 -2.45226 -2.57121
-2.70343 -2.81063 -2.87823
-2.9148 -2.93735 -2.95343
-2.95397 -2.92261 -2.85355
-2.76238 -2.68003 -2.63447
-2.6345 -2.6671 -2.70801
-2.73566 -2.73825 -2.71208
-2.65674 -2.57438 -2.474
-2.37497 -2.30311 -2.27896
-2.30623 -2.36929 -2.44171
-2.49916 -2.52742 -2.52193
-2.48197 -2.40557 -2.28848
-2.12719 -1.92335 -1.68678
-1.43479 -1.1881 -0.966081
-0.784174 -0.653448 -0.580212
-0.426773 -0.526927 -0.667527
-0.828212 -0.995123 -1.16106
-1.32047 -1.46369 -1.57496
-1.63624 -1.63585 -1.57857
-1.49136 -1.41869 -1.4063
-1.4804 -1.63484 -1.83462
-2.03326 -2.1927 -2.29499
-2.34309 -2.35485 -2.3547
-2.36492 -2.39702 -2.44643
-2.49474 -2.52007 -2.51018
-2.47126 -2.42858 -2.41952
-2.48082 -2.63354 -2.87091
-3.15557 -3.42882 -3.62891
-3.71079 -3.65997 -3.49655
-3.26867 -3.0377 -2.86002
-2.77147 -2.77919 -2.8624
-2.98087 -3.0891 -3.15299
-3.1631 -3.13795 -3.11376
-3.12475 -3.18413 -3.27577
-3.3605 -3.39286 -3.33963
-3.19205 -2.96852 -2.70909
-2.46481 -2.28436 -2.20072
-2.22177 -2.32851 -2.48225
-2.63844 -2.76183 -2.83654
-2.86671 -2.86836 -2.85836
-2.84762 -2.84187 -2.84764
-2.87778 -2.95037 -3.07939
-3.26254 -3.47625 -3.68382
-3.85169 -3.9616 -4.01071
-4.00323 -3.94412 -3.84105
-3.7107 -3.5791 -3.47154
-3.39927 -3.35632 -3.33113
-3.32259 -3.34441 -3.41332
-3.53233 -3.68471 -3.84323
-3.98501 -4.09874 -4.1801
-4.22234 -4.21341 -4.14447
-4.02378 -3.88344 -3.77053
-3.72563 -3.76129 -3.85363
-3.95211 -4.0011 -3.96092
-3.81889 -3.58887 -3.30456
-3.01113 -2.75621 -2.57932
-2.50085 -2.51513 -2.59275
-2.69325 -2.78282 -2.84678
-2.88885 -2.91831 -2.93532
-2.92697 -2.87759 -2.78498
-2.6681 -2.55943 -2.48778
-2.46479 -2.48369 -2.52783
-2.58005 -2.62611 -2.65278
-2.64678 -2.59931 -2.5144
-2.41328 -2.3282 -2.28694
-2.29787 -2.34647 -2.40533
-2.4495 -2.46588 -2.45171
-2.4068 -2.3273 -2.20531
-2.03347 -1.81087 -1.54699
-1.26175 -0.981723 -0.734491
-0.543705 -0.425885 -0.388206
-0.288205 -0.457401 -0.668761
-0.891606 -1.1042 -1.29657
-1.46678 -1.61378 -1.73201
-1.81088 -1.84029 -1.81991
-1.767 -1.71576 -1.70507
-1.75996 -1.8786 -2.03379
-2.18768 -2.30913 -2.38376
-2.41385 -2.41246 -2.3966
-2.38103 -2.37289 -2.36869
-2.35632 -2.3229 -2.26453
-2.19306 -2.13615 -2.13039
-2.20888 -2.38661 -2.64984
-2.95552 -3.24297 -3.45313
-3.54719 -3.51768 -3.38925
-3.21033 -3.03827 -2.92209
-2.8881 -2.93342 -3.02943
-3.13326 -3.20344 -3.21532
-3.17108 -3.09929 -3.04223
-3.03577 -3.0917 -3.19144
-3.29364 -3.35067 -3.32581
-3.20469 -2.99934 -2.74553
-2.49448 -2.29978 -2.2021
-2.2169 -2.33015 -2.50379
-2.68864 -2.83995 -2.9298
-2.95182 -2.91745 -2.84737
-2.76386 -2.68772 -2.63926
-2.6394 -2.70667 -2.84924
-3.05638 -3.29748 -3.5323
-3.72651 -3.86184 -3.93469
-3.94822 -3.90776 -3.82407
-3.71851 -3.62061 -3.55525
-3.52928 -3.53093 -3.54444
-3.5673 -3.61357 -3.70014
-3.82883 -3.98054 -4.12552
-4.23948 -4.31171 -4.34116
-4.32719 -4.26583 -4.1559
-4.00985 -3.85884 -3.74484
-3.70232 -3.73973 -3.83273
-3.93375 -3.99214 -3.97284
-3.8643 -3.67617 -3.43304
-3.16948 -2.92536 -2.73814
-2.6319 -2.60856 -2.64765
-2.71679 -2.78741 -2.84581
-2.89211 -2.92882 -2.94898
-2.93513 -2.87087 -2.75602
-2.61231 -2.47441 -2.37337
-2.32461 -2.32726 -2.37098
-2.44216 -2.52471 -2.59795
-2.63811 -2.62666 -2.5618
-2.46412 -2.36958 -2.31161
-2.30361 -2.33362 -2.3745
-2.40078 -2.39966 -2.36972
-2.31199 -2.22239 -2.09106
-1.90766 -1.66845 -1.3815
-1.06801 -0.759371 -0.490804
-0.294176 -0.191821 -0.192292
-0.150094 -0.387001 -0.666524
-0.947675 -1.20124 -1.41522
-1.59194 -1.73919 -1.86098
-1.95296 -2.0054 -2.0126
-1.98304 -1.94238 -1.92458
-1.955 -2.03669 -2.14979
-2.26359 -2.35227 -2.40404
-2.4208 -2.41214 -2.38885
-2.35832 -2.32197 -2.275
-2.20938 -2.12015 -2.01237
-1.90507 -1.82966 -1.82231
-1.91179 -2.1063 -2.38514
-2.7009 -2.99316 -3.20808
-3.3151 -3.31448 -3.23447
-3.12114 -3.02413 -2.98163
-3.00849 -3.09207 -3.19791
-3.28314 -3.3126 -3.27228
-3.17587 -3.06082 -2.97379
-2.9508 -3.00157 -3.10575
-3.22168 -3.3019 -3.30809
-3.22103 -3.04552 -2.81085
-2.56561 -2.36574 -2.25802
-2.26539 -2.38007 -2.56682
-2.77422 -2.94997 -3.05531
-3.07369 -3.01125 -2.89055
-2.74224 -2.59902 -2.49268
-2.4518 -2.49692 -2.63325
-2.84501 -3.09778 -3.35005
-3.56763 -3.73129 -3.8343
-3.87593 -3.85964 -3.79799
-3.71671 -3.64876 -3.6187
-3.62942 -3.66438 -3.70513
-3.74911 -3.81134 -3.90884
-4.04215 -4.19026 -4.3221
-4.4131 -4.45349 -4.4444
-4.38891 -4.28808 -4.14585
-3.97765 -3.81398 -3.6931
-3.645 -3.6756 -3.76132
-3.85858 -3.92254 -3.92327
-3.85085 -3.71093 -3.51895
-3.29838 -3.08042 -2.89914
-2.7809 -2.7336 -2.74412
-2.78694 -2.83848 -2.887
-2.931 -2.96852 -2.98729
-2.96593 -2.88682 -2.75095
-2.58241 -2.41852 -2.29312
-2.22484 -2.21631 -2.26027
-2.34453 -2.45161 -2.55657
-2.62936 -2.6449 -2.59633
-2.50205 -2.39919 -2.32508
-2.29788 -2.30909 -2.33228
-2.34067 -2.32005 -2.26925
-2.19116 -2.08375 -1.93787
-1.74196 -1.48968 -1.18655
-0.853249 -0.524069 -0.240559
-0.0422877 0.0423583 0.0029168
-0.020129 -0.318568 -0.657976
-0.988109 -1.27387 -1.50274
-1.68191 -1.82724 -1.95032
-2.05061 -2.11716 -2.13908
-2.11824 -2.07514 -2.04196
-2.04607 -2.09526 -2.17506
-2.25931 -2.32514 -2.36242
-2.37333 -2.3656 -2.34528
-2.31284 -2.26313 -2.18821
-2.08211 -1.94628 -1.79409
-1.65183 -1.55501 -1.53965
-1.63056 -1.82975 -2.1108
-2.42371 -2.71025 -2.92337
-3.04165 -3.07284 -3.04738
-3.00654 -2.98939 -3.0211
-3.10459 -3.21903 -3.32713
-3.38912 -3.37799 -3.29051
-3.15036 -3.00144 -2.89228
-2.8573 -2.90378 -3.01062
-3.1379 -3.24084 -3.2816
-3.23721 -3.105 -2.90604
-2.68352 -2.49272 -2.38415
-2.38706 -2.50007 -2.69206
-2.91158 -3.10166 -3.21588
-3.23025 -3.14671 -2.98818
-2.78965 -2.5904 -2.42917
-2.34012 -2.34702 -2.45589
-2.65088 -2.89802 -3.15701
-3.39382 -3.58656 -3.72294
-3.79608 -3.80596 -3.76585
-3.70491 -3.65897 -3.65243
-3.68555 -3.73921 -3.7945
-3.85009 -3.92199 -4.02663
-4.16285 -4.3082 -4.43128
-4.50816 -4.52991 -4.49844
-4.41809 -4.29217 -4.12743
-3.94142 -3.76471 -3.63349
-3.575 -3.59361 -3.66688
-3.75518 -3.81937 -3.83495
-3.79435 -3.70062 -3.56165
-3.39101 -3.21127 -3.05196
-2.93936 -2.8845 -2.87888
-2.90192 -2.93446 -2.96758
-3.00025 -3.02857 -3.03729
-3.00264 -2.90641 -2.75071
-2.56194 -2.38015 -2.24159
-2.16638 -2.15736 -2.20645
-2.30027 -2.42019 -2.53994
-2.62753 -2.65504 -2.61238
-2.51546 -2.40112 -2.30938
-2.26299 -2.25724 -2.26628
-2.2605 -2.22198 -2.14814
-2.04406 -1.91203 -1.74667
-1.53756 -1.27657 -0.965926
-0.623822 -0.285072 0.00453934
0.198907 0.263752 0.186309
0.0849747 -0.264463 -0.650743
-1.01627 -1.32241 -1.55789
-1.73511 -1.87655 -1.99864
-2.10185 -2.17243 -2.19494
-2.16755 -2.10954 -2.05468
-2.0339 -2.05895 -2.11827
-2.18706 -2.24304 -2.27683
-2.2915 -2.2943 -2.28781
-2.26621 -2.21766 -2.13044
-1.99947 -1.83113 -1.64531
-1.47384 -1.35504 -1.32468
-1.40466 -1.59306 -1.86037
-2.15638 -2.42664 -2.63137
-2.75763 -2.81927 -2.84707
-2.87554 -2.9317 -3.02718
-3.15412 -3.28623 -3.38679
-3.42175 -3.37302 -3.24687
-3.07436 -2.90292 -2.78062
-2.73924 -2.78389 -2.89397
-3.03302 -3.1606 -3.24089
-3.24823 -3.17269 -3.02625
-2.84457 -2.67937 -2.58218
-2.58657 -2.69682 -2.88632
-3.10521 -3.29496 -3.40584
-3.41079 -3.31016 -3.12664
-2.89553 -2.65662 -2.44974
-2.31132 -2.26861 -2.33214
-2.49111 -2.71655 -2.97156
-3.22212 -3.44206 -3.61175
-3.717 -3.75335 -3.73346
-3.6883 -3.65522 -3.65875
-3.69864 -3.7564 -3.81521
-3.87586 -3.95466 -4.06631
-4.20734 -4.35419 -4.47585
-4.54916 -4.56533 -4.52562
-4.43389 -4.29407 -4.11474
-3.91531 -3.72706 -3.58523
-3.51527 -3.52048 -3.57932
-3.65558 -3.71524 -3.73889
-3.72189 -3.66631 -3.57503
-3.45402 -3.31827 -3.19179
-3.09821 -3.04842 -3.03583
-3.04333 -3.05601 -3.06872
-3.08232 -3.09275 -3.08347
-3.0299 -2.91432 -2.74064
-2.53776 -2.34822 -2.20977
-2.14207 -2.14521 -2.20716
-2.31114 -2.43707 -2.55906
-2.64606 -2.67026 -2.62036
-2.51064 -2.37772 -2.26412
-2.19729 -2.17645 -2.17573
-2.16097 -2.10812 -2.01134
-1.87774 -1.71581 -1.52681
-1.30411 -1.03921 -0.730828
-0.393055 -0.0585829 0.225403
0.408347 0.450937 0.337972
0.141727 -0.245094 -0.662305
-1.04745 -1.36076 -1.59381
-1.76414 -1.89912 -2.01731
-2.11761 -2.18233 -2.19239
-2.14502 -2.06184 -1.98111
-1.93842 -1.94851 -2.00039
-2.06803 -2.12781 -2.1703
-2.19956 -2.22285 -2.23989
-2.23919 -2.20306 -2.11671
-1.97611 -1.7915 -1.58679
-1.39608 -1.2578 -1.20649
-1.26268 -1.42375 -1.66096
-1.92683 -2.17184 -2.36276
-2.49308 -2.5803 -2.65355
-2.73953 -2.8532 -2.99408
-3.14611 -3.2809 -3.36529
-3.3723 -3.2919 -3.13714
-2.94317 -2.75826 -2.62881
-2.58422 -2.62868 -2.74349
-2.89661 -3.05248 -3.17764
-3.2443 -3.23596 -3.15556
-3.03012 -2.90565 -2.83201
-2.84494 -2.95297 -3.1337
-3.34001 -3.5147 -3.60905
-3.59762 -3.48228 -3.2855
-3.03958 -2.77932 -2.54007
-2.35679 -2.2597 -2.26634
-2.37509 -2.56564 -2.80636
-3.06337 -3.30558 -3.5057
-3.6421 -3.70531 -3.70573
-3.67355 -3.64588 -3.64763
-3.68064 -3.73046 -3.78475
-3.84676 -3.93205 -4.05249
-4.20209 -4.35659 -4.48549
-4.56577 -4.58732 -4.54938
-4.4546 -4.3076 -4.11904
-3.91055 -3.71423 -3.56445
-3.48488 -3.47774 -3.52236
-3.58557 -3.6378 -3.6639
-3.66193 -3.6341 -3.58063
-3.50264 -3.40909 -3.31803
-3.24827 -3.20794 -3.19057
-3.18218 -3.17281 -3.16197
-3.15309 -3.14225 -3.1121
-3.03797 -2.90351 -2.71519
-2.50471 -2.31676 -2.18974
-2.14148 -2.16776 -2.25095
-2.36953 -2.5012 -2.62058
-2.69848 -2.70871 -2.64041
-2.50767 -2.34791 -2.20684
-2.11688 -2.08116 -2.07324
-2.05312 -1.98877 -1.86949
-1.70404 -1.50826 -1.29245
-1.05625 -0.792532 -0.497009
-0.178478 0.135144 0.398702
0.560248 0.577165 0.432035
0.126259 -0.283055 -0.714454
-1.10334 -1.41094 -1.63263
-1.79077 -1.91596 -2.02673
-2.11857 -2.16918 -2.15672
-2.0795 -1.96397 -1.85469
-1.79243 -1.79421 -1.84819
-1.92571 -2.00086 -2.06356
-2.11818 -2.17131 -2.21938
-2.2458 -2.22848 -2.1515
-2.01317 -1.82719 -1.61908
-1.42138 -1.26906 -1.1939
-1.21622 -1.33618 -1.52988
-1.75562 -1.96953 -2.14328
-2.27374 -2.37907 -2.48501
-2.61048 -2.76019 -2.92447
-3.08265 -3.20747 -3.27115
-3.25345 -3.14987 -2.97659
-2.76937 -2.57538 -2.43941
-2.39 -2.43244 -2.55143
-2.71978 -2.90626 -3.07922
-3.20886 -3.27294 -3.2662
-3.20701 -3.13437 -3.09434
-3.12255 -3.23017 -3.39852
-3.58411 -3.73348 -3.80255
-3.77108 -3.64466 -3.44544
-3.20029 -2.93527 -2.6773
-2.45714 -2.30709 -2.2527
-2.30362 -2.45025 -2.66756
-2.9225 -3.17986 -3.40569
-3.5717 -3.663 -3.68561
-3.66607 -3.63926 -3.63075
-3.64686 -3.68004 -3.72403
-3.78444 -3.87526 -4.00518
-4.16621 -4.33401 -4.47835
-4.57488 -4.6103 -4.58064
-4.48748 -4.33719 -4.14372
-3.93123 -3.73209 -3.57886
-3.49283 -3.47511 -3.5064
-3.55688 -3.60096 -3.62659
-3.63342 -3.62384 -3.59701
-3.55155 -3.49215 -3.43105
-3.38097 -3.34587 -3.31901
-3.29027 -3.25594 -3.22101
-3.19132 -3.16234 -3.11507
-3.02438 -2.87549 -2.6777
-2.46556 -2.2857 -2.17674
-2.15455 -2.21062 -2.32164
-2.46088 -2.60292 -2.72188
-2.78999 -2.78295 -2.69125
-2.52995 -2.33818 -2.16534
-2.04896 -1.99604 -1.97956
-1.95345 -1.87712 -1.73419
-1.53466 -1.3023 -1.0579
-0.809359 -0.552639 -0.281189
0.00217852 0.276711 0.502869
0.630964 0.617553 0.443617
0.02252 -0.39496 -0.82481
-1.20295 -1.49325 -1.69537
-1.83584 -1.94733 -2.04695
-2.12588 -2.15698 -2.11618
-2.00397 -1.85254 -1.7133
-1.63209 -1.62779 -1.6875
-1.78016 -1.87789 -1.96962
-2.0588 -2.1495 -2.23369
-2.28978 -2.29299 -2.22867
-2.09931 -1.92241 -1.72346
-1.53044 -1.37168 -1.27424
-1.25858 -1.33005 -1.47299
-1.65396 -1.83508 -1.99086
-2.11811 -2.23267 -2.35577
-2.49985 -2.66255 -2.82908
-2.97787 -3.08511 -3.12871
-3.09332 -2.9765 -2.79368
-2.57831 -2.37533 -2.22857
-2.16773 -2.2014 -2.3192
-2.49904 -2.7134 -2.93164
-3.1219 -3.25711 -3.32514
-3.33641 -3.32235 -3.3235
-3.37315 -3.48344 -3.63891
-3.80074 -3.9214 -3.96392
-3.91495 -3.78414 -3.59235
-3.35948 -3.10126 -2.83505
-2.58653 -2.3895 -2.27709
-2.27005 -2.36949 -2.55744
-2.80279 -3.06795 -3.31427
-3.50801 -3.62845 -3.67531
-3.66903 -3.64064 -3.61662
-3.60928 -3.61954 -3.64778
-3.70177 -3.79381 -3.93014
-4.10209 -4.28601 -4.45146
-4.57108 -4.62667 -4.61018
-4.5226 -4.37331 -4.18043
-3.9705 -3.77508 -3.62356
-3.53414 -3.50727 -3.52602
-3.56483 -3.60188 -3.62693
-3.63957 -3.64155 -3.63162
-3.60758 -3.57139 -3.53005
-3.48997 -3.45082 -3.40616
-3.35113 -3.2895 -3.23219
-3.18686 -3.14716 -3.09113
-2.99221 -2.83648 -2.63561
-2.42659 -2.25771 -2.16804
-2.17236 -2.25923 -2.40085
-2.56547 -2.72381 -2.84833
-2.91184 -2.89169 -2.77987
-2.59242 -2.36993 -2.16491
-2.0195 -1.94469 -1.91372
-1.87574 -1.78259 -1.61256
-1.37676 -1.10685 -0.834624
-0.577195 -0.334697 -0.0989031
0.133807 0.351651 0.523726
0.606045 0.557046 0.3571
-0.170865 -0.584088 -0.998849
-1.35391 -1.61701 -1.79217
-1.90953 -2.00305 -2.08795
-2.15099 -2.16048 -2.09043
-1.94347 -1.75706 -1.58849
-1.48779 -1.4755 -1.53851
-1.6451 -1.76691 -1.89213
-2.02185 -2.15543 -2.27861
-2.36461 -2.38716 -2.33469
-2.21555 -2.05187 -1.86898
-1.68911 -1.5321 -1.41852
-1.36816 -1.3922 -1.4849
-1.6226 -1.77349 -1.91296
-2.03477 -2.14994 -2.27475
-2.4174 -2.57249 -2.72444
-2.85388 -2.94151 -2.96979
-2.92552 -2.80504 -2.62
-2.39954 -2.18562 -2.02166
-1.93985 -1.95382 -2.05944
-2.24039 -2.47278 -2.72675
-2.96863 -3.1676 -3.30613
-3.38772 -3.43598 -3.48427
-3.56131 -3.67832 -3.82278
-3.96189 -4.05621 -4.07736
-4.01875 -3.89246 -3.71612
-3.50172 -3.25534 -2.98632
-2.7166 -2.48154 -2.32045
-2.26297 -2.31908 -2.47721
-2.7091 -2.97673 -3.23882
-3.4574 -3.60588 -3.67664
-3.68274 -3.65072 -3.60794
-3.57298 -3.55517 -3.56119
-3.6008 -3.6854 -3.82047
-3.99828 -4.19665 -4.38446
-4.53028 -4.61 -4.61133
-4.53506 -4.3939 -4.20991
-4.01101 -3.82654 -3.68173
-3.59161 -3.5568 -3.56405
-3.59297 -3.62539 -3.65166
-3.66969 -3.67959 -3.67984
-3.66834 -3.64538 -3.61344
-3.57313 -3.52054 -3.45064
-3.3649 -3.27522 -3.19825
-3.14281 -3.09985 -3.04372
-2.94555 -2.79133 -2.59386
-2.39152 -2.23367 -2.16025
-2.1864 -2.29984 -2.47006
-2.66113 -2.83963 -2.9758
-3.04258 -3.01879 -2.89739
-2.6942 -2.44939 -2.21658
-2.04132 -1.93872 -1.88402
-1.82426 -1.70632 -1.50463
-1.23169 -0.926559 -0.631419
-0.372266 -0.153311 0.0354467
0.204463 0.351911 0.45722
0.484356 0.395782 0.172389
-0.438216 -0.837331 -1.22637
-1.54861 -1.77652 -1.91844
-2.0076 -2.07885 -2.1457
-2.19122 -2.17999 -2.0844
-1.90844 -1.69305 -1.49911
-1.37903 -1.35461 -1.41405
-1.52767 -1.66918 -1.82695
-1.99884 -2.17756 -2.341
-2.45656 -2.49663 -2.45333
-2.34155 -2.18912 -2.0226
-1.85956 -1.71141 -1.59104
-1.51572 -1.50114 -1.55114
-1.65217 -1.77833 -1.90477
-2.02017 -2.12908 -2.24305
-2.36844 -2.50075 -2.62739
-2.73322 -2.80323 -2.82248
-2.77739 -2.66088 -2.47931
-2.25652 -2.03076 -1.84465
-1.73296 -1.71505 -1.79417
-1.96085 -2.19557 -2.46981
-2.74894 -2.99974 -3.20085
-3.34995 -3.46256 -3.56313
-3.67317 -3.80102 -3.93681
-4.05539 -4.1277 -4.13492
-4.07597 -3.96252 -3.80652
-3.61172 -3.37664 -3.10606
-2.82099 -2.55891 -2.36341
-2.26964 -2.29322 -2.42736
-2.64682 -2.91458 -3.1883
-3.4269 -3.59855 -3.68863
-3.70326 -3.66477 -3.60116
-3.53617 -3.48605 -3.46267
-3.47792 -3.5437 -3.6666
-3.84131 -4.04765 -4.25372
-4.42397 -4.52888 -4.55249
-4.49544 -4.37285 -4.20891
-4.031 -3.86497 -3.73164
-3.64361 -3.60279 -3.60066
-3.62239 -3.65317 -3.68299
-3.70713 -3.72351 -3.73035
-3.7261 -3.7099 -3.68024
-3.63273 -3.56089 -3.46212
-3.34464 -3.22799 -3.13369
-3.07103 -3.0283 -2.97659
-2.88496 -2.73861 -2.55007
-2.35735 -2.20972 -2.14793
-2.18876 -2.32112 -2.51381
-2.72799 -2.92672 -3.0782
-3.15575 -3.13954 -3.02267
-2.81873 -2.56461 -2.31219
-2.10854 -1.97297 -1.88485
-1.79266 -1.64189 -1.40557
-1.09817 -0.765156 -0.457412
-0.208061 -0.0239214 0.107803
0.204889 0.275449 0.309127
0.278138 0.14983 -0.093515
-0.750384 -1.1284 -1.48452
-1.7674 -1.95468 -2.05886
-2.11571 -2.16081 -2.20653
-2.2337 -2.20467 -2.09076
-1.89626 -1.66287 -1.45163
-1.31452 -1.27378 -1.32049
-1.43013 -1.58163 -1.76538
-1.97609 -2.19894 -2.40284
-2.54838 -2.6056 -2.56925
-2.46028 -2.31312 -2.15795
-2.01068 -1.87616 -1.75923
-1.67239 -1.63291 -1.65204
-1.72535 -1.83278 -1.94911
-2.05749 -2.15558 -2.25062
-2.34903 -2.45005 -2.54655
-2.62855 -2.68438 -2.6998
-2.65933 -2.55186 -2.37853
-2.15764 -1.92279 -1.71423
-1.56813 -1.50927 -1.54897
-1.68572 -1.90549 -2.18216
-2.4814 -2.76928 -3.02251
-3.2341 -3.41127 -3.56771
-3.71497 -3.85623 -3.98393
-4.08225 -4.13473 -4.13306
-4.08023 -3.98466 -3.85044
-3.67321 -3.44662 -3.17471
-2.88049 -2.60412 -2.3914
-2.27927 -2.28549 -2.40587
-2.61763 -2.88529 -3.16637
-3.41777 -3.60376 -3.70456
-3.72122 -3.67291 -3.5877
-3.49245 -3.40778 -3.34928
-3.3312 -3.36736 -3.46702
-3.62807 -3.83246 -4.04791
-4.23606 -4.36384 -4.41304
-4.38389 -4.29188 -4.1604
-4.0138 -3.87351 -3.75647
-3.67403 -3.63051 -3.62249
-3.64041 -3.6722 -3.70711
-3.73767 -3.75981 -3.77176
-3.77262 -3.76037 -3.72982
-3.67233 -3.57994 -3.45309
-3.30631 -3.16539 -3.05504
-2.98436 -2.93976 -2.89079
-2.806 -2.67021 -2.49455
-2.31471 -2.17795 -2.12482
-2.17398 -2.3169 -2.5235
-2.7539 -2.96902 -3.13605
-3.22918 -3.22992 -3.13054
-2.94054 -2.69077 -2.42846
-2.20022 -2.02931 -1.90112
-1.76912 -1.58131 -1.312
-0.978202 -0.630352 -0.325362
-0.100518 0.0373366 0.105505
0.129457 0.126161 0.0934731
0.0100527 -0.152588 -0.410415
-1.07279 -1.42588 -1.7459
-1.98686 -2.13156 -2.1962
-2.21847 -2.23443 -2.25626
-2.26452 -2.2215 -2.09847
-1.89892 -1.66217 -1.44521
-1.29612 -1.23614 -1.26034
-1.35236 -1.49975 -1.69754
-1.93871 -2.20127 -2.44482
-2.6219 -2.69824 -2.66881
-2.55906 -2.41036 -2.25913
-2.12338 -2.00442 -1.89972
-1.81496 -1.76537 -1.76607
-1.81977 -1.9121 -2.01857
-2.11806 -2.20222 -2.27449
-2.34212 -2.4092 -2.47497
-2.53458 -2.57878 -2.59299
-2.55959 -2.46428 -2.30406
-2.09194 -1.85562 -1.6308
-1.45303 -1.35148 -1.34549
-1.44202 -1.63319 -1.89619
-2.19841 -2.50724 -2.79961
-3.06546 -3.30385 -3.5162
-3.70153 -3.85574 -3.97297
-4.04795 -4.07871 -4.06835
-4.0231 -3.94628 -3.83292
-3.67119 -3.45215 -3.1819
-2.88726 -2.6109 -2.39866
-2.28612 -2.29022 -2.40746
-2.61678 -2.88411 -3.16725
-3.42212 -3.61103 -3.71181
-3.72309 -3.66224 -3.55665
-3.43377 -3.3158 -3.22041
-3.16427 -3.16414 -3.23266
-3.37088 -3.56276 -3.77647
-3.97303 -4.11866 -4.19468
-4.20062 -4.14985 -4.06174
-3.95535 -3.8471 -3.75094
-3.67826 -3.63637 -3.62654
-3.64362 -3.67769 -3.71734
-3.7531 -3.77971 -3.79577
-3.80082 -3.79148 -3.75901
-3.69137 -3.58014 -3.42914
-3.25825 -3.09731 -2.97212
-2.89057 -2.83814 -2.78528
-2.70265 -2.57621 -2.41565
-2.2527 -2.13032 -2.08672
-2.14124 -2.28801 -2.49955
-2.73706 -2.96158 -3.14078
-3.2504 -3.27309 -3.19966
-3.03423 -2.79992 -2.53723
-2.29048 -2.08631 -1.91736
-1.74488 -1.52265 -1.22849
-0.882079 -0.536819 -0.252297
-0.0663755 0.0170444 0.0214082
-0.0203422 -0.0845819 -0.168699
-0.290915 -0.477429 -0.742532
-1.37403 -1.7018 -1.98682
-2.18783 -2.29218 -2.31894
-2.3068 -2.29206 -2.28779
-2.27664 -2.22346 -2.10086
-1.91064 -1.68651 -1.47718
-1.32305 -1.24251 -1.23505
-1.29474 -1.42091 -1.61639
-1.87499 -2.16922 -2.44973
-2.66003 -2.75913 -2.7393
-2.62814 -2.47343 -2.31956
-2.19001 -2.08587 -1.99879
-1.92652 -1.87892 -1.87105
-1.91007 -1.987 -2.08
-2.1664 -2.23371 -2.28215
-2.31933 -2.35357 -2.39001
-2.42852 -2.46182 -2.47502
-2.44912 -2.36821 -2.22661
-2.03242 -1.8064 -1.57774
-1.37928 -1.24299 -1.19517
-1.25045 -1.40673 -1.64476
-1.93488 -2.24794 -2.56359
-2.87074 -3.16125 -3.42371
-3.64311 -3.80628 -3.90829
-3.95471 -3.959 -3.93624
-3.89582 -3.83566 -3.74191
-3.59627 -3.38872 -3.12844
-2.84598 -2.58513 -2.38954
-2.29117 -2.30444 -2.42566
-2.63506 -2.89982 -3.17824
-3.42617 -3.60609 -3.69626
-3.6956 -3.62094 -3.49822
-3.35316 -3.207 -3.07798
-2.98495 -2.94788 -2.98268
-3.09295 -3.26442 -3.46671
-3.66262 -3.82041 -3.92262
-3.96766 -3.96472 -3.92668
-3.8658 -3.79345 -3.72151
-3.66223 -3.62583 -3.61735
-3.63486 -3.67014 -3.71174
-3.74946 -3.7778 -3.79587
-3.80324 -3.79483 -3.75884
-3.68096 -3.55344 -3.38372
-3.19581 -3.02128 -2.88443
-2.79064 -2.72487 -2.66053
-2.57321 -2.45246 -2.30756
-2.16577 -2.06361 -2.03416
-2.09494 -2.24163 -2.44999
-2.68451 -2.90897 -3.09353
-3.21622 -3.26086 -3.21639
-3.08126 -2.87018 -2.61586
-2.35907 -2.12904 -1.926
-1.72058 -1.47433 -1.16972
-0.828429 -0.504248 -0.255824
-0.118124 -0.089788 -0.140673
-0.231821 -0.336184 -0.450518
-0.593587 -0.791349 -1.05651
-1.63123 -1.93649 -2.19145
-2.35861 -2.42884 -2.42285
-2.37914 -2.33398 -2.30247
-2.2718 -2.21204 -2.09854
-1.93071 -1.73396 -1.54506
-1.39345 -1.29274 -1.24654
-1.26051 -1.34801 -1.52261
-1.78209 -2.09599 -2.40738
-2.65041 -2.77558 -2.76971
-2.65993 -2.49881 -2.33878
-2.21058 -2.11786 -2.04876
-1.99347 -1.95446 -1.94334
-1.96895 -2.02718 -2.10081
-2.16867 -2.21644 -2.24151
-2.25069 -2.25486 -2.26384
-2.28184 -2.30377 -2.31508
-2.29655 -2.23199 -2.11426
-1.9472 -1.74444 -1.52782
-1.32601 -1.17185 -1.0962
-1.11904 -1.24226 -1.44975
-1.71572 -2.01642 -2.33674
-2.66698 -2.99374 -3.2938
-3.5381 -3.70375 -3.78568
-3.79942 -3.77317 -3.73379
-3.69417 -3.64789 -3.57375
-3.4485 -3.26169 -3.02498
-2.7707 -2.5412 -2.37564
-2.301 -2.32893 -2.45583
-2.66362 -2.92093 -3.18672
-3.41764 -3.57798 -3.64877
-3.63128 -3.54271 -3.40699
-3.2465 -3.07975 -2.92433
-2.80074 -2.73173 -2.73584
-2.81847 -2.96686 -3.15297
-3.34318 -3.50961 -3.63685
-3.72168 -3.76783 -3.78058
-3.76512 -3.7284 -3.68104
-3.63647 -3.60724 -3.60089
-3.61756 -3.65046 -3.689
-3.72355 -3.74917 -3.7652
-3.77061 -3.75846 -3.71488
-3.62496 -3.48303 -3.30041
-3.104 -2.92485 -2.78341
-2.68078 -2.60096 -2.52126
-2.4242 -2.30534 -2.17552
-2.05807 -1.98201 -1.9727
-2.04292 -2.18782 -2.38623
-2.60758 -2.82088 -3.00102
-3.12959 -3.19193 -3.1753
-3.07263 -2.89034 -2.65303
-2.39714 -2.15361 -1.92992
-1.70631 -1.45263 -1.15585
-0.838055 -0.550468 -0.347315
-0.258008 -0.275116 -0.363143
-0.480218 -0.59986 -0.722013
-0.868698 -1.06673 -1.32688
-1.83086 -2.11847 -2.35055
-2.49259 -2.53778 -2.5069
-2.43703 -2.36405 -2.30616
-2.25712 -2.19429 -2.0969
-1.96142 -1.80322 -1.64489
-1.50296 -1.38481 -1.29721
-1.25704 -1.29227 -1.42894
-1.6715 -1.98951 -2.32085
-2.59139 -2.74275 -2.75466
-2.65119 -2.48691 -2.3203
-2.18911 -2.10133 -2.04435
-2.00283 -1.9719 -1.95794
-1.96926 -2.00578 -2.05587
-2.102 -2.12968 -2.13361
-2.11849 -2.09609 -2.07985
-2.07812 -2.0886 -2.0978
-2.08684 -2.03978 -1.94871
-1.81426 -1.64427 -1.45409
-1.26794 -1.11742 -1.03443
-1.04044 -1.13863 -1.3149
-1.54787 -1.82074 -2.12569
-2.45694 -2.79854 -3.11812
-3.37452 -3.53574 -3.5956
-3.57727 -3.52114 -3.46425
-3.42326 -3.3893 -3.33646
-3.23848 -3.08477 -2.88778
-2.67861 -2.49493 -2.36927
-2.32309 -2.36598 -2.4958
-2.69713 -2.94057 -3.18606
-3.39154 -3.52419 -3.56918
-3.53129 -3.42873 -3.28325
-3.11325 -2.93365 -2.76064
-2.61564 -2.52342 -2.50424
-2.56467 -2.69335 -2.8651
-3.05068 -3.22642 -3.37859
-3.50165 -3.59335 -3.65163
-3.67563 -3.66913 -3.64237
-3.61007 -3.58637 -3.58008
-3.59237 -3.61764 -3.64688
-3.67209 -3.68923 -3.69736
-3.69407 -3.67078 -3.61301
-3.50736 -3.35182 -3.16182
-2.96607 -2.79326 -2.65804
-2.5556 -2.46783 -2.37549
-2.26854 -2.15001 -2.03424
-1.94214 -1.89542 -1.91042
-1.99287 -2.13529 -2.31855
-2.51758 -2.70839 -2.87269
-2.99739 -3.0705 -3.07826
-3.00855 -2.85979 -2.64844
-2.40617 -2.16482 -1.93814
-1.71523 -1.47341 -1.20297
-0.924259 -0.682824 -0.52549
-0.474627 -0.517746 -0.617388
-0.733363 -0.843984 -0.955096
-1.09288 -1.28454 -1.53781
-1.96657 -2.24152 -2.45804
-2.58419 -2.61442 -2.56814
-2.4798 -2.38452 -2.30412
-2.24009 -2.17816 -2.1018
-2.00436 -1.89072 -1.7691
-1.6431 -1.51341 -1.38863
-1.29485 -1.27283 -1.3606
-1.57058 -1.87519 -2.21043
-2.49693 -2.66907 -2.69936
-2.60661 -2.44371 -2.2714
-2.13234 -2.03945 -1.98226
-1.94345 -1.91314 -1.89283
-1.88926 -1.90503 -1.93353
-1.96096 -1.97288 -1.96104
-1.92723 -1.88313 -1.84532
-1.82644 -1.82739 -1.83593
-1.83315 -1.80276 -1.73625
-1.63266 -1.49694 -1.34077
-1.18484 -1.05764 -0.988055
-0.994529 -1.07822 -1.22564
-1.41989 -1.65189 -1.9224
-2.23164 -2.56426 -2.88277
-3.13755 -3.28945 -3.33034
-3.28764 -3.20956 -3.14022
-3.0996 -3.07854 -3.04957
-2.98574 -2.87661 -2.73357
-2.5834 -2.45618 -2.37614
-2.35931 -2.41463 -2.54288
-2.73249 -2.9565 -3.17601
-3.35044 -3.45016 -3.46495
-3.40368 -3.28602 -3.13196
-2.95616 -2.76998 -2.58784
-2.43129 -2.32612 -2.29353
-2.34075 -2.45787 -2.62269
-2.81009 -2.99974 -3.17834
-3.337 -3.46756 -3.56181
-3.6147 -3.62852 -3.61423
-3.58801 -3.56515 -3.5548
-3.5582 -3.57052 -3.58458
-3.59447 -3.59715 -3.59083
-3.57114 -3.52829 -3.44877
-3.32283 -3.15358 -2.96072
-2.77385 -2.618 -2.50089
-2.4108 -2.3263 -2.23019
-2.1188 -2.00255 -1.90028
-1.83216 -1.81399 -1.85357
-1.94891 -2.08838 -2.25344
-2.42376 -2.58277 -2.72046
-2.83098 -2.90673 -2.93418
-2.89684 -2.78549 -2.60856
-2.39264 -2.1696 -1.95818
-1.75476 -1.54273 -1.31398
-1.08484 -0.892444 -0.773941
-0.744295 -0.788382 -0.8715
-0.960405 -1.04201 -1.12932
-1.25172 -1.43491 -1.682
-2.03671 -2.30249 -2.50911
-2.62726 -2.65196 -2.60022
-2.50297 -2.39409 -2.29881
-2.22616 -2.16986 -2.11732
-2.05891 -1.99015 -1.90686
-1.80179 -1.66978 -1.51991
-1.38397 -1.31132 -1.34883
-1.51615 -1.79057 -2.11029
-2.39528 -2.57649 -2.62063
-2.53977 -2.3812 -2.2032
-2.04997 -1.93901 -1.86464
-1.8119 -1.77001 -1.7379
-1.72085 -1.72259 -1.73928
-1.75878 -1.76542 -1.74734
-1.70327 -1.64487 -1.59189
-1.56144 -1.55753 -1.56859
-1.57443 -1.55705 -1.50716
-1.42429 -1.31442 -1.18968
-1.06919 -0.97712 -0.93568
-0.956143 -1.03457 -1.15661
-1.30927 -1.49103 -1.71145
-1.97806 -2.27929 -2.57714
-2.81845 -2.95985 -2.99069
-2.9386 -2.85398 -2.78362
-2.74954 -2.74401 -2.74107
-2.71541 -2.65733 -2.57595
-2.49156 -2.42484 -2.39115
-2.40182 -2.46643 -2.58988
-2.76497 -2.9672 -3.15856
-3.29966 -3.36391 -3.34569
-3.25825 -3.12338 -2.96022
-2.78058 -2.59277 -2.40925
-2.25087 -2.14343 -2.10817
-2.15268 -2.26841 -2.43597
-2.63358 -2.84284 -3.04941
-3.24021 -3.40148 -3.52041
-3.58974 -3.61207 -3.60014
-3.57203 -3.54402 -3.5251
-3.51587 -3.51159 -3.50654
-3.49687 -3.48041 -3.45424
-3.41184 -3.34254 -3.23504
-3.08478 -2.901 -2.7077
-2.53467 -2.40273 -2.31252
-2.24537 -2.17591 -2.08744
-1.98059 -1.87149 -1.78312
-1.73603 -1.74225 -1.80311
-1.90998 -2.04669 -2.19367
-2.33352 -2.45602 -2.55967
-2.64726 -2.71749 -2.75867
-2.7511 -2.67864 -2.54201
-2.36252 -2.17113 -1.98993
-1.82093 -1.65192 -1.47484
-1.30013 -1.15449 -1.06397
-1.03658 -1.05742 -1.09924
-1.14044 -1.17927 -1.23597
-1.34108 -1.51629 -1.75856
-2.04353 -2.30137 -2.50134
-2.61713 -2.64409 -2.59642
-2.50112 -2.39018 -2.29118
-2.21904 -2.17387 -2.14606
-2.12359 -2.09498 -2.04745
-1.9666 -1.84342 -1.68633
-1.52873 -1.42271 -1.41867
-1.5408 -1.77202 -2.05664
-2.31955 -2.49327 -2.54151
-2.46918 -2.31464 -2.12913
-1.9548 -1.81258 -1.7036
-1.6194 -1.55294 -1.50399
-1.47729 -1.4761 -1.49611
-1.52363 -1.53958 -1.52793
-1.48474 -1.42221 -1.36357
-1.33005 -1.32815 -1.34574
-1.35978 -1.34914 -1.30363
-1.22535 -1.12533 -1.02024
-0.929977 -0.87407 -0.86573
-0.906283 -0.984601 -1.08414
-1.19471 -1.32109 -1.48072
-1.68893 -1.94056 -2.20188
-2.42142 -2.55506 -2.5894
-2.54813 -2.47782 -2.42282
-2.40501 -2.41897 -2.44253
-2.45418 -2.44583 -2.42415
-2.40248 -2.39201 -2.39995
-2.43411 -2.50568 -2.62402
-2.78578 -2.96813 -3.13305
-3.24172 -3.27021 -3.21754
-3.10179 -2.94782 -2.77512
-2.59377 -2.40952 -2.23261
-2.08233 -1.98338 -1.95615
-2.00803 -2.13152 -2.3096
-2.52306 -2.75452 -2.98773
-3.20526 -3.38847 -3.52136
-3.59611 -3.61693 -3.59897
-3.56244 -3.52465 -3.49425
-3.47083 -3.44909 -3.42409
-3.39359 -3.35624 -3.30798
-3.24016 -3.14137 -3.00291
-2.82592 -2.62612 -2.43165
-2.2723 -2.16474 -2.10337
-2.06363 -2.01652 -1.94483
-1.85123 -1.75497 -1.6816
-1.65233 -1.67748 -1.75488
-1.87149 -2.00717 -2.14005
-2.2532 -2.34055 -2.40797
-2.46722 -2.5246 -2.57204
-2.58837 -2.55201 -2.45683
-2.31876 -2.16681 -2.02484
-1.89877 -1.77954 -1.65805
-1.5378 -1.43404 -1.36131
-1.32138 -1.30192 -1.28631
-1.26741 -1.25617 -1.27936
-1.36679 -1.53427 -1.7717
-1.99384 -2.24268 -2.43705
-2.55388 -2.58901 -2.55402
-2.47198 -2.37228 -2.28295
-2.22216 -2.19388 -2.19035
-2.1981 -2.20178 -2.18445
-2.12895 -2.02492 -1.87961
-1.72414 -1.60737 -1.57722
-1.65847 -1.83925 -2.07289
-2.2942 -2.4425 -2.482
-2.41115 -2.2575 -2.0619
-1.86131 -1.67863 -1.5226
-1.39418 -1.29397 -1.22575
-1.19477 -1.20241 -1.24088
-1.29184 -1.33109 -1.33829
-1.30766 -1.25261 -1.19959
-1.17305 -1.18051 -1.20798
-1.22839 -1.21681 -1.16255
-1.07201 -0.964113 -0.862925
-0.79087 -0.763125 -0.783313
-0.842053 -0.920416 -0.99885
-1.06848 -1.1383 -1.23171
-1.37134 -1.56044 -1.77381
-1.96677 -2.0979 -2.15107
-2.14245 -2.10911 -2.08788
-2.09777 -2.13533 -2.18344
-2.2259 -2.25749 -2.28352
-2.31169 -2.34539 -2.38549
-2.43762 -2.51503 -2.63077
-2.78393 -2.95165 -3.09469
-3.17404 -3.16826 -3.08133
-2.93692 -2.76401 -2.58357
-2.40472 -2.23088 -2.06961
-1.93778 -1.85787 -1.84845
-1.91582 -2.0528 -2.24413
-2.47282 -2.72251 -2.97551
-3.211 -3.40681 -3.54506
-3.61838 -3.63287 -3.60581
-3.55903 -3.51054 -3.4688
-3.43245 -3.39539 -3.35296
-3.30403 -3.24792 -3.17964
-3.08851 -2.96212 -2.79385
-2.58996 -2.37222 -2.1727
-2.02133 -1.93151 -1.8929
-1.87687 -1.85206 -1.80057
-1.72533 -1.6461 -1.58883
-1.57486 -1.61434 -1.70427
-1.82977 -1.96782 -2.09347
-2.18809 -2.24702 -2.28138
-2.31083 -2.34962 -2.39481
-2.42597 -2.41824 -2.36009
-2.26228 -2.15088 -2.04999
-1.96816 -1.89864 -1.83096
-1.76166 -1.69474 -1.6337
-1.57494 -1.50951 -1.43213
-1.35036 -1.28745 -1.27588
-1.34393 -1.50115 -1.7308
-1.89971 -2.13623 -2.32412
-2.44357 -2.49118 -2.4764
-2.41856 -2.34354 -2.27754
-2.2389 -2.23282 -2.25244
-2.28412 -2.31172 -2.3181
-2.287 -2.20897 -2.09003
-1.95645 -1.84937 -1.80922
-1.85768 -1.98667 -2.1599
-2.3254 -2.43331 -2.4517
-2.3743 -2.21769 -2.01082
-1.78336 -1.55856 -1.35232
-1.17614 -1.04023 -0.95427
-0.924653 -0.9498 -1.01644
-1.10001 -1.17076 -1.20489
-1.19585 -1.1586 -1.12188
-1.1114 -1.13389 -1.17232
-1.19546 -1.17536 -1.10192
-0.987098 -0.858667 -0.748707
-0.682519 -0.67134 -0.71001
-0.779591 -0.854319 -0.91166
-0.942683 -0.95805 -0.984454
-1.05056 -1.16911 -1.3269
-1.49039 -1.62407 -1.70941
-1.75235 -1.77606 -1.80544
-1.85354 -1.91757 -1.98552
-2.04742 -2.10245 -2.15677
-2.21512 -2.276 -2.33626
-2.40047 -2.48354 -2.60064
-2.75125 -2.91064 -3.03716
-3.09124 -3.0542 -2.93554
-2.76526 -2.57717 -2.39427
-2.22489 -2.06994 -1.9338
-1.8301 -1.77826 -1.79396
-1.88138 -2.03267 -2.2337
-2.46976 -2.72641 -2.98632
-3.22746 -3.42619 -3.56419
-3.63487 -3.64538 -3.61354
-3.56112 -3.50601 -3.45649
-3.41093 -3.36298 -3.30822
-3.24635 -3.17718 -3.09491
-2.98688 -2.83914 -2.646
-2.41751 -2.18037 -1.97024
-1.8176 -1.73388 -1.70601
-1.70344 -1.69421 -1.66026
-1.60383 -1.54314 -1.50245
-1.50226 -1.55313 -1.65297
-1.78706 -1.93079 -2.0561
-2.14136 -2.18104 -2.18894
-2.19064 -2.20753 -2.24258
-2.27818 -2.2887 -2.25896
-2.19494 -2.11902 -2.05435
-2.01127 -1.98516 -1.96467
-1.94042 -1.9066 -1.85704
-1.78326 -1.6789 -1.54792
-1.41007 -1.29883 -1.25164
-1.29574 -1.43603 -1.65102
-1.77775 -1.99613 -2.17483
-2.29711 -2.36034 -2.37222
-2.34833 -2.30995 -2.27912
-2.27159 -2.29182 -2.33357
-2.38437 -2.42964 -2.45452
-2.44566 -2.39571 -2.30968
-2.20806 -2.12233 -2.08301
-2.10631 -2.18646 -2.29717
-2.40064 -2.45979 -2.44895
-2.35929 -2.19773 -1.98153
-1.73222 -1.472 -1.22261
-1.00523 -0.839626 -0.741477
-0.718127 -0.764421 -0.861045
-0.977332 -1.07927 -1.14138
-1.15769 -1.1446 -1.13148
-1.14282 -1.18234 -1.22936
-1.24969 -1.21454 -1.11638
-0.973311 -0.821057 -0.698032
-0.631095 -0.627518 -0.674807
-0.746823 -0.813164 -0.84927
-0.845312 -0.811199 -0.773989
-0.766363 -0.810693 -0.908042
-1.03934 -1.17764 -1.30274
-1.40897 -1.50287 -1.59424
-1.68734 -1.77811 -1.85876
-1.92596 -1.98499 -2.0455
-2.11264 -2.1832 -2.25212
-2.32339 -2.41239 -2.5344
-2.68717 -2.84284 -2.95698
-2.9899 -2.92632 -2.78177
-2.59269 -2.3975 -2.22079
-2.06972 -1.94223 -1.8391
-1.77026 -1.75142 -1.79467
-1.90123 -2.06186 -2.2632
-2.49317 -2.7406 -2.99087
-3.22367 -3.41654 -3.55232
-3.62501 -3.641 -3.61585
-3.56861 -3.51546 -3.46453
-3.41499 -3.36146 -3.30037
-3.23219 -3.1571 -3.06856
-2.95197 -2.79146 -2.58096
-2.33257 -2.07641 -1.85101
-1.68789 -1.59797 -1.56743
-1.56598 -1.5627 -1.54024
-1.49983 -1.45693 -1.43253
-1.44515 -1.5054 -1.61267
-1.75354 -1.9031 -2.0311
-2.1129 -2.14097 -2.12966
-2.10797 -2.10273 -2.12258
-2.15404 -2.17268 -2.16129
-2.12159 -2.0718 -2.03344
-2.01829 -2.02434 -2.04071
-2.05421 -2.05168 -2.01915
-1.94332 -1.81803 -1.65224
-1.47316 -1.32119 -1.23774
-1.25062 -1.36316 -1.55238
-1.64629 -1.83848 -2.00383
-2.12817 -2.20943 -2.25336
-2.2713 -2.27862 -2.29134
-2.3208 -2.36989 -2.43336
-2.50115 -2.56148 -2.60242
-2.6135 -2.58933 -2.53403
-2.46297 -2.39878 -2.36255
-2.36477 -2.40092 -2.45326
-2.49693 -2.50733 -2.46591
-2.36303 -2.19793 -1.97755
-1.71563 -1.43249 -1.15404
-0.909232 -0.725538 -0.623272
-0.609869 -0.676371 -0.797981
-0.939455 -1.06477 -1.14912
-1.18847 -1.20035 -1.21285
-1.24657 -1.30043 -1.35014
-1.36069 -1.30559 -1.18216
-1.01471 -0.844709 -0.713688
-0.64757 -0.649029 -0.699631
-0.768696 -0.823897 -0.840301
-0.807094 -0.731606 -0.638503
-0.56205 -0.533227 -0.568121
-0.66399 -0.804352 -0.96852
-1.13947 -1.30643 -1.46264
-1.60161 -1.71598 -1.80094
-1.8597 -1.90488 -1.95207
-2.00981 -2.07586 -2.14477
-2.21965 -2.31467 -2.44305
-2.59942 -2.75263 -2.85649
-2.87248 -2.78957 -2.6292
-2.43317 -2.24297 -2.0834
-1.95952 -1.866 -1.79989
-1.76724 -1.77978 -1.84575
-1.9634 -2.12228 -2.31013
-2.51808 -2.73941 -2.96417
-3.17641 -3.35756 -3.49312
-3.57734 -3.61349 -3.61142
-3.58428 -3.54462 -3.50027
-3.45238 -3.39801 -3.33536
-3.26584 -3.19 -3.10087
-2.98247 -2.81705 -2.59735
-2.33568 -2.06374 -1.82187
-1.64284 -1.53828 -1.49535
-1.48559 -1.48042 -1.4638
-1.43598 -1.40914 -1.40009
-1.42424 -1.49134 -1.60184
-1.74402 -1.89398 -2.02107
-2.09909 -2.11877 -2.09374
-2.0541 -2.02976 -2.03374
-2.05673 -2.07651 -2.07487
-2.04979 -2.01524 -1.99085
-1.98997 -2.01421 -2.05519
-2.09887 -2.12779 -2.12202
-2.06291 -1.94119 -1.76545
-1.56474 -1.38236 -1.26256
-1.23553 -1.30678 -1.45604
-1.52061 -1.67829 -1.82595
-1.95152 -2.05283 -2.13304
-2.19822 -2.25665 -2.31718
-2.38618 -2.46517 -2.5507
-2.63595 -2.71205 -2.76905
-2.79787 -2.79385 -2.76034
-2.70926 -2.65719 -2.61851
-2.59955 -2.59676 -2.59905
-2.59199 -2.56138 -2.49504
-2.38321 -2.21916 -2.00138
-1.73707 -1.44467 -1.15298
-0.896429 -0.707612 -0.609339
-0.60806 -0.691148 -0.829507
-0.985251 -1.12262 -1.21946
-1.27473 -1.30674 -1.34069
-1.39153 -1.45247 -1.49649
-1.49024 -1.41251 -1.26721
-1.08429 -0.908272 -0.780301
-0.722689 -0.73269 -0.786993
-0.852667 -0.897979 -0.899455
-0.845802 -0.7408 -0.60457
-0.470384 -0.375682 -0.350388
-0.408031 -0.543517 -0.737349
-0.963124 -1.19438 -1.40842
-1.58739 -1.71921 -1.80064
-1.8408 -1.85995 -1.88085
-1.91723 -1.96962 -2.03304
-2.10914 -2.20917 -2.34254
-2.50031 -2.64925 -2.74368
-2.74822 -2.65666 -2.49514
-2.30835 -2.13805 -2.00715
-1.91772 -1.86108 -1.83084
-1.82928 -1.86411 -1.94014
-2.05368 -2.19454 -2.35292
-2.52401 -2.70594 -2.89421
-3.07879 -3.24684 -3.3877
-3.4954 -3.56803 -3.60664
-3.61552 -3.60179 -3.57259
-3.53178 -3.47992 -3.41762
-3.34752 -3.27085 -3.1812
-3.06266 -2.89661 -2.67425
-2.40662 -2.12491 -1.86989
-1.67533 -1.55429 -1.49595
-1.47458 -1.46438 -1.45083
-1.43335 -1.42084 -1.42566
-1.45929 -1.52938 -1.63649
-1.77062 -1.9102 -2.02656
-2.09435 -2.10397 -2.06799
-2.01576 -1.97777 -1.96931
-1.98422 -2.00242 -2.00521
-1.98728 -1.95861 -1.93693
-1.9375 -1.96663 -2.02082
-2.08835 -2.15043 -2.18255
-2.15965 -2.06582 -1.90425
-1.70081 -1.49805 -1.34189
-1.26641 -1.28285 -1.37768
-1.40761 -1.5254 -1.65327
-1.78057 -1.90417 -2.02368
-2.13898 -2.2505 -2.35967
-2.46829 -2.57728 -2.6857
-2.79009 -2.88375 -2.95709
-3.00042 -3.00849 -2.98411
-2.93793 -2.88393 -2.83341
-2.79087 -2.75401 -2.71672
-2.67208 -2.61331 -2.53256
-2.41951 -2.26247 -2.05336
-1.79459 -1.50357 -1.21134
-0.955788 -0.77207 -0.683437
-0.694577 -0.789772 -0.937026
-1.09737 -1.23661 -1.33606
-1.39781 -1.44051 -1.48593
-1.54322 -1.6006 -1.63003
-1.60194 -1.50198 -1.34099
-1.1532 -0.983595 -0.870272
-0.830171 -0.854783 -0.91689
-0.983017 -1.02386 -1.01886
-0.956993 -0.838291 -0.677051
-0.50316 -0.357333 -0.280111
-0.299066 -0.420231 -0.627315
-0.888176 -1.16454 -1.42054
-1.62789 -1.76932 -1.84187
-1.85913 -1.84791 -1.83759
-1.84738 -1.88138 -1.9357
-2.01027 -2.11232 -2.24657
-2.40106 -2.54275 -2.62931
-2.63047 -2.54468 -2.40043
-2.24167 -2.10694 -2.01503
-1.96442 -1.94363 -1.94344
-1.96264 -2.00517 -2.07325
-2.1632 -2.26773 -2.38169
-2.50518 -2.64088 -2.78903
-2.94535 -3.10321 -3.25629
-3.39823 -3.52074 -3.61436
-3.67274 -3.69622 -3.69053
-3.66202 -3.61476 -3.55173
-3.47687 -3.39287 -3.29574
-3.17202 -3.00415 -2.78226
-2.51484 -2.23061 -1.96915
-1.76453 -1.63131 -1.56095
-1.53041 -1.51642 -1.5059
-1.4977 -1.49797 -1.51485
-1.55544 -1.62415 -1.72051
-1.83601 -1.95263 -2.04599
-2.09423 -2.0892 -2.04267
-1.98198 -1.93605 -1.9203
-1.93026 -1.94751 -1.95305
-1.93886 -1.91129 -1.88618
-1.88061 -1.90632 -1.96647
-2.05426 -2.15178 -2.23065
-2.25812 -2.20886 -2.07727
-1.88284 -1.66521 -1.47128
-1.34008 -1.29111 -1.32067
-1.19514 -1.31584 -1.4618
-1.62187 -1.79354 -1.97576
-2.16391 -2.35007 -2.52643
-2.68865 -2.83663 -2.97255
-3.09699 -3.20531 -3.28698
-3.32998 -3.32844 -3.28821
-3.22591 -3.16108 -3.10679
-3.06491 -3.02851 -2.98846
-2.93824 -2.87355 -2.78763
-2.66731 -2.49481 -2.25704
-1.95745 -1.62222 -1.2954
-1.0254 -0.850239 -0.787648
-0.831878 -0.956647 -1.12266
-1.28797 -1.41905 -1.50028
-1.53783 -1.55454 -1.57599
-1.61472 -1.66181 -1.69133
-1.67476 -1.59776 -1.47002
-1.32322 -1.19785 -1.12551
-1.11579 -1.15438 -1.21259
-1.26104 -1.2787 -1.25337
-1.17759 -1.04746 -0.867794
-0.659468 -0.461141 -0.320712
-0.279468 -0.357244 -0.546123
-0.814705 -1.11891 -1.41334
-1.6597 -1.8329 -1.92564
-1.95016 -1.93337 -1.9055
-1.88812 -1.89029 -1.91486
-1.96767 -2.0587 -2.19225
-2.3548 -2.51287 -2.62592
-2.66687 -2.63668 -2.5632
-2.48502 -2.43136 -2.41023
-2.41035 -2.41294 -2.40432
-2.38237 -2.35522 -2.33521
-2.33358 -2.35861 -2.41616
-2.50928 -2.63614 -2.78935
-2.95916 -3.13805 -3.32145
-3.50308 -3.67016 -3.80496
-3.89302 -3.93083 -3.92615
-3.89141 -3.83699 -3.76938
-3.69289 -3.60976 -3.51721
-3.40473 -3.25704 -3.06299
-2.82561 -2.56591 -2.31688
-2.1097 -1.96053 -1.86607
-1.81014 -1.77565 -1.75317
-1.74189 -1.74524 -1.76651
-1.80715 -1.86682 -1.94263
-2.02701 -2.10603 -2.16119
-2.17617 -2.14583 -2.08154
-2.00766 -1.95001 -1.92279
-1.92278 -1.93389 -1.93869
-1.92899 -1.9096 -1.89459
-1.90012 -1.93872 -2.01609
-2.12843 -2.25856 -2.37358
-2.43033 -2.39052 -2.23914
-1.99497 -1.70633 -1.43426
-1.2317 -1.12776 -1.12275
-1.11577 -1.2006 -1.33356
-1.50323 -1.70459 -1.93169
-2.17267 -2.41124 -2.63248
-2.82846 -2.99952 -3.15096
-3.28651 -3.40258 -3.4874
-3.52691 -3.51427 -3.45626
-3.37142 -3.28103 -3.19935
-3.12973 -3.06794 -3.00855
-2.94859 -2.88536 -2.81082
-2.70795 -2.55427 -2.33324
-2.04748 -1.72452 -1.4102
-1.15351 -0.991495 -0.940383
-0.993472 -1.12419 -1.29296
-1.45722 -1.58268 -1.65316
-1.67428 -1.66821 -1.66021
-1.66398 -1.67417 -1.67034
-1.62978 -1.54222 -1.41856
-1.28902 -1.19082 -1.15147
-1.1762 -1.24697 -1.33299
-1.40516 -1.44468 -1.44198
-1.39089 -1.28617 -1.12873
-0.93434 -0.737641 -0.585596
-0.522216 -0.572519 -0.733934
-0.97849 -1.26284 -1.54026
-1.77061 -1.92739 -2.00262
-2.00792 -1.96955 -1.91772
-1.87565 -1.85541 -1.86238
-1.90219 -1.98191 -2.10292
-2.25204 -2.40047 -2.51439
-2.57188 -2.57475 -2.54709
-2.52102 -2.51925 -2.54555
-2.58702 -2.62418 -2.64114
-2.6312 -2.59719 -2.54903
-2.50086 -2.46865 -2.46741
-2.50711 -2.58925 -2.70771
-2.8545 -3.02544 -3.21937
-3.43078 -3.64319 -3.83137
-3.97223 -4.0556 -4.08599
-4.07516 -4.03337 -3.96643
-3.8784 -3.77416 -3.65721
-3.52502 -3.36792 -3.17533
-2.94622 -2.69615 -2.4542
-2.25032 -2.10121 -2.00469
-1.94571 -1.9083 -1.88414
-1.87307 -1.8781 -1.90053
-1.93838 -1.98748 -2.04256
-2.09671 -2.14003 -2.16017
-2.14665 -2.09773 -2.02473
-1.94919 -1.89331 -1.86916
-1.87378 -1.89304 -1.9111
-1.91929 -1.91958 -1.92243
-1.94227 -1.99341 -2.08641
-2.2226 -2.3867 -2.54293
-2.64125 -2.63504 -2.50181
-2.255 -1.94028 -1.61966
-1.35146 -1.17418 -1.09945
-1.00462 -1.05962 -1.18563
-1.37045 -1.60632 -1.88254
-2.18053 -2.47625 -2.74805
-2.98403 -3.18383 -3.35406
-3.49992 -3.61821 -3.69666
-3.72126 -3.68685 -3.60316
-3.49146 -3.37442 -3.2668
-3.17294 -3.09106 -3.019
-2.95596 -2.89889 -2.83684
-2.74881 -2.60923 -2.40058
-2.12645 -1.81589 -1.51509
-1.27159 -1.12006 -1.07527
-1.13114 -1.26313 -1.43336
-1.59893 -1.72301 -1.78548
-1.78815 -1.75109 -1.70067
-1.65563 -1.61873 -1.57819
-1.51754 -1.42839 -1.31929
-1.2157 -1.14984 -1.14509
-1.20372 -1.30579 -1.42005
-1.51855 -1.58494 -1.61245
-1.59671 -1.5321 -1.41608
-1.25809 -1.08516 -0.938183
-0.859434 -0.877371 -0.996533
-1.19669 -1.4402 -1.68313
-1.88594 -2.02169 -2.08119
-2.07377 -2.02239 -1.95433
-1.89207 -1.84959 -1.83498
-1.85509 -1.91608 -2.01851
-2.15132 -2.29136 -2.41161
-2.49415 -2.53964 -2.56603
-2.59692 -2.64769 -2.71845
-2.7963 -2.86288 -2.90135
-2.90077 -2.85851 -2.78177
-2.68749 -2.59954 -2.54234
-2.53296 -2.57603 -2.6658
-2.79428 -2.95842 -3.15902
-3.39161 -3.63829 -3.86966
-4.0569 -4.18441 -4.25278
-4.27118 -4.24733 -4.18419
-4.08425 -3.95464 -3.80598
-3.64544 -3.47101 -3.27423
-3.05071 -2.81022 -2.577
-2.37855 -2.23097 -2.13225
-2.06787 -2.02295 -1.9911
-1.97455 -1.97803 -2.00249
-2.04298 -2.09059 -2.13589
-2.17065 -2.1874 -2.17876
-2.13949 -2.07103 -1.98484
-1.90037 -1.83744 -1.80765
-1.81034 -1.83528 -1.86975
-1.90525 -1.94039 -1.98012
-2.03407 -2.11486 -2.23478
-2.39811 -2.59072 -2.77464
-2.89512 -2.90031 -2.7636
-2.49583 -2.14181 -1.76505
-1.42867 -1.17944 -1.03894
-0.856615 -0.889628 -1.01554
-1.22119 -1.49601 -1.82493
-2.18338 -2.54042 -2.86796
-3.14949 -3.3824 -3.57274
-3.72583 -3.83879 -3.90047
-3.89961 -3.83543 -3.7221
-3.58345 -3.44227 -3.31244
-3.19861 -3.10125 -3.02112
-2.95867 -2.90912 -2.85771
-2.77984 -2.64857 -2.4475
-2.18238 -1.88335 -1.59543
-1.36298 -1.21741 -1.1724
-1.22393 -1.35169 -1.52138
-1.69048 -1.81838 -1.87826
-1.86504 -1.79499 -1.69626
-1.59542 -1.50673 -1.42945
-1.35358 -1.27078 -1.1845
-1.1131 -1.0827 -1.11292
-1.2043 -1.33651 -1.4788
-1.60472 -1.70025 -1.7614
-1.78622 -1.76992 -1.70742
-1.60123 -1.46809 -1.33894
-1.25073 -1.23384 -1.30097
-1.44257 -1.63029 -1.82598
-1.9927 -2.10405 -2.14977
-2.13603 -2.08072 -2.00571
-1.93018 -1.86806 -1.82968
-1.82419 -1.85918 -1.93686
-2.04994 -2.18124 -2.30958
-2.4196 -2.50925 -2.58917
-2.67387 -2.7716 -2.87973
-2.98683 -3.07721 -3.13439
-3.14398 -3.0981 -3.0008
-2.87091 -2.73892 -2.63749
-2.59004 -2.60395 -2.67315
-2.78816 -2.94514 -3.1455
-3.38643 -3.65141 -3.91071
-4.13302 -4.29878 -4.4044
-4.45502 -4.45423 -4.40066
-4.2939 -4.14211 -3.96217
-3.77066 -3.5739 -3.36686
-3.14306 -2.90712 -2.67826
-2.48079 -2.32958 -2.22261
-2.14619 -2.08725 -2.04222
-2.01688 -2.01893 -2.05011
-2.10287 -2.16299 -2.21522
-2.24784 -2.2535 -2.22791
-2.16973 -2.08303 -1.97968
-1.87796 -1.79699 -1.75016
-1.74156 -1.76713 -1.81894
-1.88934 -1.97306 -2.06786
-2.17552 -2.30309 -2.46049
-2.65181 -2.86298 -3.05521
-3.17248 -3.16215 -2.99762
-2.6902 -2.28548 -1.84857
-1.4462 -1.13128 -0.933163
-0.69001 -0.707874 -0.838156
-1.06713 -1.38176 -1.76304
-2.18123 -2.59928 -2.98302
-3.31093 -3.57705 -3.78563
-3.94145 -4.04239 -4.08001
-4.04799 -3.9515 -3.8094
-3.64703 -3.48579 -3.33759
-3.20705 -3.09702 -3.01112
-2.95048 -2.90784 -2.86433
-2.79235 -2.6649 -2.46793
-2.20974 -1.92096 -1.64426
-1.41992 -1.27586 -1.22505
-1.26648 -1.38525 -1.55193
-1.72521 -1.86055 -1.92318
-1.89939 -1.80028 -1.65549
-1.50015 -1.36135 -1.25034
-1.16371 -1.09252 -1.03405
-0.998702 -1.0062 -1.07267
-1.19753 -1.36053 -1.53151
-1.68504 -1.80891 -1.90183
-1.9652 -1.99662 -1.98989
-1.94091 -1.85498 -1.75083
-1.65786 -1.60693 -1.6188
-1.69559 -1.8197 -1.96037
-2.08462 -2.16778 -2.19934
-2.18273 -2.13032 -2.05714
-1.97671 -1.90053 -1.83974
-1.80608 -1.81033 -1.8585
-1.9482 -2.06787 -2.20085
-2.33303 -2.45915 -2.58288
-2.71063 -2.84459 -2.98042
-3.10892 -3.21793 -3.29223
-3.31498 -3.27362 -3.16875
-3.01969 -2.86138 -2.73269
-2.66204 -2.65894 -2.71657
-2.8231 -2.97249 -3.16594
-3.40301 -3.67096 -3.94296
-4.18785 -4.3835 -4.52225
-4.60491 -4.63056 -4.59319
-4.4886 -4.32419 -4.12054
-3.9016 -3.68128 -3.45883
-3.22742 -2.98794 -2.75502
-2.54969 -2.38555 -2.26126
-2.16508 -2.08674 -2.02605
-1.99251 -1.99703 -2.04251
-2.11915 -2.20708 -2.28407
-2.33279 -2.34373 -2.31382
-2.24463 -2.14268 -2.02057
-1.89614 -1.78895 -1.7157
-1.68712 -1.70715 -1.774
-1.88163 -2.02088 -2.18131
-2.35486 -2.53972 -2.73965
-2.95548 -3.17224 -3.35217
-3.44192 -3.39262 -3.18151
-2.82286 -2.36394 -1.87089
-1.41202 -1.04339 -0.799294
-0.545641 -0.552373 -0.686538
-0.935059 -1.2833 -1.709
-2.17804 -2.64818 -3.07997
-3.44726 -3.74069 -3.9625
-4.11685 -4.20278 -4.21542
-4.15403 -4.02962 -3.86462
-3.68432 -3.5075 -3.34375
-3.19798 -3.07592 -2.98423
-2.9246 -2.88722 -2.84924
-2.78054 -2.65451 -2.4597
-2.20676 -1.92643 -1.65878
-1.44016 -1.29531 -1.23669
-1.26615 -1.37403 -1.53595
-1.71241 -1.85585 -1.92428
-1.89555 -1.77517 -1.59327
-1.39232 -1.21107 -1.0721
-0.97852 -0.921242 -0.892141
-0.894316 -0.941471 -1.04632
-1.20704 -1.40307 -1.60414
-1.78481 -1.93373 -2.0522
-2.14585 -2.2164 -2.25841
-2.26245 -2.22279 -2.14555
-2.05156 -1.9709 -1.93095
-1.94438 -2.00379 -2.08593
-2.16265 -2.21229 -2.2257
-2.205 -2.15793 -2.09239
-2.01473 -1.93173 -1.85337
-1.79337 -1.76643 -1.78349
-1.84735 -1.95121 -2.08158
-2.22482 -2.37297 -2.5245
-2.67985 -2.83694 -2.9904
-3.13327 -3.25661 -3.3468
-3.38548 -3.3564 -3.25677
-3.10516 -2.93881 -2.80044
-2.72184 -2.7139 -2.76883
-2.87208 -3.01492 -3.19798
-3.42359 -3.68416 -3.95763
-4.21472 -4.43178 -4.5977
-4.70952 -4.76264 -4.74708
-4.65452 -4.48962 -4.27351
-4.03424 -3.7917 -3.54998
-3.30377 -3.05204 -2.80585
-2.58322 -2.39702 -2.24763
-2.12661 -2.02729 -1.95282
-1.91574 -1.92951 -1.99797
-2.10918 -2.23761 -2.35322
-2.4317 -2.45982 -2.4348
-2.36113 -2.24823 -2.10984
-1.96336 -1.82856 -1.72548
-1.67184 -1.68034 -1.75627
-1.89603 -2.08734 -2.31195
-2.5515 -2.79368 -3.03358
-3.2665 -3.47604 -3.62717
-3.67258 -3.57078 -3.30563
-2.89578 -2.39033 -1.85522
-1.35769 -0.953407 -0.67814
-0.473515 -0.469721 -0.60147
-0.858143 -1.22499 -1.67756
-2.17834 -2.68128 -3.14315
-3.53466 -3.84415 -4.07239
-4.22299 -4.29606 -4.28985
-4.20833 -4.06677 -3.88916
-3.69898 -3.51165 -3.33471
-3.17405 -3.03887 -2.93921
-2.87771 -2.84251 -2.80739
-2.73996 -2.61385 -2.41966
-2.17005 -1.89599 -1.6357
-1.42254 -1.27858 -1.21532
-1.23626 -1.33548 -1.49269
-1.67055 -1.82009 -1.89442
-1.86501 -1.73245 -1.52628
-1.29372 -1.08218 -0.923417
-0.826534 -0.783363 -0.78224
-0.820613 -0.906965 -1.05063
-1.24818 -1.47829 -1.70977
-1.91614 -2.08586 -2.22228
-2.33566 -2.43307 -2.51159
-2.55838 -2.55846 -2.50651
-2.41494 -2.31179 -2.2287
-2.18609 -2.18465 -2.2078
-2.23265 -2.24196 -2.22978
-2.19891 -2.15412 -2.09698
-2.02625 -1.94252 -1.85289
-1.77196 -1.71804 -1.70681
-1.74561 -1.83101 -1.95141
-2.09338 -2.24755 -2.40964
-2.57692 -2.74494 -2.90782
-3.05989 -3.19428 -3.2986
-3.35385 -3.34138 -3.25576
-3.11418 -2.95444 -2.821
-2.74729 -2.74464 -2.80415
-2.90888 -3.04772 -3.22077
-3.43304 -3.68213 -3.95125
-4.21384 -4.44568 -4.63314
-4.77046 -4.85055 -4.86038
-4.78762 -4.63272 -4.41437
-4.16171 -3.89883 -3.635
-3.36818 -3.09735 -2.83105
-2.58484 -2.37143 -2.1938
-2.04766 -1.93019 -1.84736
-1.81372 -1.8443 -1.94327
-2.09636 -2.27234 -2.43322
-2.54729 -2.59741 -2.5815
-2.50786 -2.38973 -2.24211
-2.08111 -1.92515 -1.79591
-1.71687 -1.70894 -1.78472
-1.94417 -2.17355 -2.44871
-2.74233 -3.03187 -3.30287
-3.54396 -3.73696 -3.85069
-3.84591 -3.69061 -3.3766
-2.92739 -2.39345 -1.839
-1.32739 -0.909996 -0.620391
-0.513097 -0.496286 -0.614679
-0.861944 -1.22497 -1.67861
-2.18349 -2.69163 -3.15843
-3.55374 -3.86532 -4.09318
-4.2402 -4.30662 -4.29252
-4.20482 -4.06085 -3.88396
-3.69433 -3.50349 -3.31708
-3.14233 -2.99208 -2.88009
-2.81079 -2.77155 -2.734
-2.66398 -2.53501 -2.33906
-2.09048 -1.82108 -1.5685
-1.36411 -1.22741 -1.16783
-1.18842 -1.28477 -1.43932
-1.61706 -1.76953 -1.84805
-1.82075 -1.68489 -1.46858
-1.22077 -0.993575 -0.824742
-0.728298 -0.698028 -0.720836
-0.790397 -0.910923 -1.0886
-1.31851 -1.57881 -1.83759
-2.06695 -2.25422 -2.4037
-2.52947 -2.64391 -2.74751
-2.82599 -2.85771 -2.82826
-2.74262 -2.62579 -2.51085
-2.42243 -2.36645 -2.33172
-2.30098 -2.26264 -2.21557
-2.16498 -2.1143 -2.06023
-1.99471 -1.91211 -1.81605
-1.72107 -1.64807 -1.61615
-1.63543 -1.70404 -1.81102
-1.94315 -2.09108 -2.25024
-2.41741 -2.58758 -2.75454
-2.91271 -3.05573 -3.17178
-3.2419 -3.24663 -3.1791
-3.05521 -2.91208 -2.794
-2.73418 -2.74335 -2.8115
-2.92031 -3.05741 -3.22283
-3.42365 -3.66171 -3.92493
-4.18985 -4.43271 -4.63833
-4.7989 -4.9053 -4.94204
-4.89297 -4.75374 -4.53903
-4.27707 -3.99499 -3.70742
-3.41693 -3.12389 -2.83527
-2.56454 -2.3244 -2.12067
-1.95327 -1.82297 -1.738
-1.71417 -1.76726 -1.90102
-2.09839 -2.32236 -2.52744
-2.6754 -2.7463 -2.74006
-2.66997 -2.55376 -2.40735
-2.24421 -2.07918 -1.93295
-1.83227 -1.80452 -1.86928
-2.03119 -2.27754 -2.58139
-2.90927 -3.23018 -3.52055
-3.76207 -3.93454 -4.01084
-3.9605 -3.76155 -3.41395
-2.94574 -2.40787 -1.86113
-1.36226 -0.954972 -0.667268
-0.677962 -0.643418 -0.735609
-0.95365 -1.28755 -1.71315
-2.19123 -2.67436 -3.11925
-3.49738 -3.79745 -4.01907
-4.16373 -4.23065 -4.22028
-4.1408 -4.00983 -3.84839
-3.67215 -3.48798 -3.29892
-3.11276 -2.9453 -2.81417
-2.72686 -2.67218 -2.62184
-2.54123 -2.40389 -2.20268
-1.95346 -1.68939 -1.44833
-1.2601 -1.14098 -1.09663
-1.12739 -1.22835 -1.38354
-1.56057 -1.71337 -1.79453
-1.7719 -1.64123 -1.42873
-1.18217 -0.95427 -0.785227
-0.692422 -0.672213 -0.711852
-0.802908 -0.946303 -1.1457
-1.39567 -1.67536 -1.9537
-2.20216 -2.40644 -2.57003
-2.70856 -2.83783 -2.96125
-3.06442 -3.12178 -3.11276
-3.03656 -2.91451 -2.77857
-2.65426 -2.55008 -2.45916
-2.37013 -2.27801 -2.18733
-2.10641 -2.03835 -1.97645
-1.90774 -1.8221 -1.72067
-1.6178 -1.53565 -1.49455
-1.50484 -1.56397 -1.66032
-1.78085 -1.91724 -2.06654
-2.22699 -2.39442 -2.56257
-2.72512 -2.87499 -3.00036
-3.08292 -3.10381 -3.05609
-2.95472 -2.83517 -2.73964
-2.69907 -2.72238 -2.79877
-2.91017 -3.04492 -3.20389
-3.39557 -3.62445 -3.88211
-4.14842 -4.40109 -4.62423
-4.80792 -4.94051 -5.00369
-4.97782 -4.85428 -4.644
-4.37395 -4.07382 -3.76353
-3.45068 -3.1376 -2.82998
-2.53908 -2.27728 -2.05282
-1.86929 -1.73071 -1.64733
-1.63617 -1.71338 -1.88163
-2.12041 -2.38701 -2.62955
-2.80508 -2.89283 -2.89605
-2.83359 -2.72744 -2.5938
-2.44223 -2.28219 -2.13077
-2.01501 -1.96625 -2.00991
-2.15631 -2.39656 -2.70468
-3.04471 -3.37966 -3.6781
-3.91494 -4.06765 -4.11283
-4.02842 -3.80219 -3.44174
-2.97866 -2.46292 -1.94991
-1.48744 -1.10918 -0.835502
-0.952701 -0.894796 -0.94941
-1.12118 -1.40391 -1.77585
-2.20009 -2.63222 -3.03266
-3.37632 -3.65363 -3.86366
-4.00585 -4.07761 -4.07905
-4.01883 -3.91394 -3.78216
-3.63367 -3.46933 -3.28773
-3.09495 -2.90807 -2.74833
-2.62798 -2.54055 -2.46122
-2.35747 -2.20379 -1.9938
-1.74444 -1.48997 -1.26822
-1.10677 -1.01734 -1.00016
-1.05123 -1.16392 -1.32333
-1.50021 -1.65242 -1.73617
-1.72158 -1.60444 -1.40866
-1.17834 -0.962968 -0.801772
-0.713766 -0.698126 -0.743848
-0.841869 -0.990909 -1.19318
-1.44437 -1.72711 -2.01381
-2.27713 -2.50112 -2.6865
-2.84702 -2.99841 -3.14494
-3.27234 -3.35341 -3.36432
-3.30038 -3.1793 -3.03023
-2.87726 -2.72974 -2.58458
-2.43659 -2.28767 -2.14775
-2.02762 -1.92997 -1.84599
-1.76048 -1.66211 -1.55211
-1.44554 -1.36453 -1.32797
-1.3433 -1.40492 -1.4993
-1.61327 -1.74004 -1.87906
-2.03106 -2.19371 -2.36131
-2.5269 -2.68239 -2.81577
-2.9097 -2.9469 -2.92131
-2.84718 -2.75736 -2.68986
-2.67112 -2.70702 -2.78661
-2.89426 -3.02159 -3.17171
-3.35411 -3.57438 -3.82651
-4.09364 -4.35583 -4.59697
-4.80435 -4.96243 -5.04928
-5.04229 -4.93031 -4.7223
-4.44501 -4.13061 -3.8036
-3.47582 -3.15095 -2.83282
-2.52991 -2.25359 -2.01375
-1.81722 -1.67123 -1.5885
-1.58773 -1.68553 -1.88297
-2.15561 -2.45547 -2.72591
-2.92165 -3.02294 -3.03695
-2.98749 -2.89976 -2.78939
-2.66165 -2.51981 -2.37556
-2.25329 -2.18524 -2.20091
-2.3167 -2.53018 -2.82013
-3.15182 -3.48509 -3.7821
-4.01139 -4.14778 -4.17093
-4.06648 -3.83128 -3.47963
-3.04522 -2.5749 -2.11625
-1.70637 -1.36799 -1.11369
-1.30222 -1.21617 -1.2263
-1.34176 -1.55987 -1.86209
-2.21538 -2.58021 -2.92212
-3.22 -3.46602 -3.65845
-3.79465 -3.87053 -3.8862
-3.85092 -3.78088 -3.69028
-3.58296 -3.45212 -3.2892
-3.09537 -2.88648 -2.68674
-2.51509 -2.37353 -2.24521
-2.10309 -1.92436 -1.70346
-1.45748 -1.22041 -1.02852
-0.905469 -0.856969 -0.876751
-0.955939 -1.08599 -1.25313
-1.43154 -1.58397 -1.67181
-1.66917 -1.57302 -1.40455
-1.20205 -1.00861 -0.859539
-0.773964 -0.754047 -0.791819
-0.879128 -1.01382 -1.19793
-1.43 -1.6985 -1.98204
-2.25663 -2.50528 -2.72423
-2.92185 -3.10963 -3.2896
-3.4467 -3.55337 -3.58484
-3.53446 -3.417 -3.25839
-3.08049 -2.89304 -2.69665
-2.49235 -2.28827 -2.09831
-1.93398 -1.79665 -1.67636
-1.5587 -1.43533 -1.31115
-1.20328 -1.1328 -1.11422
-1.14914 -1.2268 -1.33078
-1.44751 -1.57151 -1.70442
-1.84953 -2.00695 -2.17259
-2.33996 -2.50067 -2.64264
-2.7495 -2.80566 -2.80628
-2.76484 -2.71049 -2.67503
-2.67833 -2.72226 -2.79651
-2.89026 -3.00112 -3.13619
-3.30592 -3.51563 -3.76044
-4.02642 -4.29637 -4.55411
-4.7834 -4.96353 -5.06844
-5.07365 -4.96789 -4.76082
-4.4804 -4.16102 -3.83014
-3.50174 -3.17913 -2.86307
-2.5583 -2.27439 -2.02233
-1.8122 -1.65507 -1.56713
-1.56953 -1.67952 -1.89629
-2.19146 -2.51276 -2.80085
-3.01037 -3.12383 -3.15195
-3.12181 -3.06021 -2.98178
-2.88795 -2.77615 -2.65159
-2.53333 -2.45119 -2.43636
-2.51109 -2.68137 -2.93418
-3.23963 -3.55724 -3.84453
-4.06426 -4.18835 -4.19872
-4.08785 -3.86076 -3.53738
-3.1516 -2.74446 -2.35323
-2.00307 -1.70647 -1.47002
-1.6866 -1.5705 -1.53552
-1.59377 -1.74502 -1.97393
-2.25204 -2.54523 -2.8241
-3.07102 -3.27941 -3.44701
-3.57019 -3.6448 -3.67204
-3.66215 -3.63046 -3.58738
-3.52994 -3.44239 -3.30663
-3.11586 -2.88206 -2.63146
-2.39104 -2.17479 -1.97816
-1.78335 -1.57226 -1.34027
-1.1033 -0.892874 -0.741264
-0.666259 -0.666509 -0.729261
-0.841391 -0.992961 -1.17136
-1.354 -1.50858 -1.60237
-1.61458 -1.54408 -1.40904
-1.24036 -1.07245 -0.934643
-0.845168 -0.809542 -0.824223
-0.883726 -0.98655 -1.13564
-1.3333 -1.57497 -1.84707
-2.13063 -2.40859 -2.67213
-2.92181 -3.16137 -3.38737
-3.58226 -3.71822 -3.77091
-3.73332 -3.6186 -3.45034
-3.24892 -3.02495 -2.78288
-2.52928 -2.27699 -2.04157
-1.83304 -1.65032 -1.48313
-1.32078 -1.16192 -1.01845
-0.910933 -0.858204 -0.868035
-0.933856 -1.03856 -1.1626
-1.29193 -1.42181 -1.55509
-1.69691 -1.84998 -2.01308
-2.18182 -2.34872 -2.50185
-2.62525 -2.70443 -2.73551
-2.73094 -2.71534 -2.7129
-2.73552 -2.78062 -2.83943
-2.90792 -2.9919 -3.10382
-3.25517 -3.45005 -3.68341
-3.94361 -4.21608 -4.48457
-4.72907 -4.92351 -5.0382
-5.0485 -4.94564 -4.74231
-4.46861 -4.16009 -3.84464
-3.53555 -3.23344 -2.93454
-2.63889 -2.35352 -2.09032
-1.86308 -1.68789 -1.58565
-1.58067 -1.69087 -1.91354
-2.21694 -2.5461 -2.84123
-3.05882 -3.18415 -3.23028
-3.22555 -3.19691 -3.15788
-3.10713 -3.037 -2.94549
-2.84383 -2.75603 -2.71224
-2.73965 -2.85392 -3.0531
-3.3156 -3.6038 -3.87282
-4.08068 -4.19616 -4.2024
-4.09741 -3.89316 -3.61378
-3.29132 -2.95843 -2.64003
-2.34905 -2.08961 -1.86537
-2.07307 -1.92968 -1.85558
-1.86424 -1.95674 -2.12039
-2.33086 -2.55864 -2.77807
-2.97379 -3.14018 -3.27552
-3.37726 -3.44325 -3.47673
-3.48876 -3.49324 -3.49654
-3.48912 -3.44632 -3.33973
-3.15294 -2.89206 -2.58401
-2.26398 -1.95977 -1.68202
-1.42505 -1.1773 -0.935346
-0.712654 -0.536078 -0.431512
-0.40929 -0.460837 -0.567999
-0.714843 -0.890792 -1.08403
-1.27416 -1.43297 -1.53354
-1.56071 -1.51579 -1.41394
-1.27797 -1.13255 -1.0001
-0.897691 -0.834834 -0.813873
-0.833755 -0.894989 -1.00187
-1.15998 -1.37096 -1.62869
-1.91986 -2.22848 -2.5415
-2.85126 -3.1521 -3.43287
-3.67168 -3.83967 -3.91321
-3.88604 -3.77127 -3.59201
-3.36879 -3.11401 -2.83569
-2.54447 -2.25566 -1.98406
-1.73635 -1.50832 -1.2902
-1.07722 -0.877695 -0.712699
-0.606704 -0.575412 -0.61832
-0.719786 -0.856514 -1.00656
-1.15569 -1.29931 -1.44016
-1.58399 -1.73578 -1.89795
-2.06966 -2.2453 -2.41305
-2.5565 -2.66132 -2.72408
-2.75601 -2.77701 -2.80334
-2.83879 -2.87664 -2.91055
-2.94434 -2.99291 -3.0745
-3.2014 -3.37578 -3.5915
-3.8384 -4.10419 -4.37266
-4.62061 -4.81777 -4.93261
-4.94254 -4.84329 -4.65176
-4.39989 -4.12249 -3.84502
-3.57722 -3.31508 -3.04912
-2.77392 -2.49339 -2.22015
-1.97229 -1.77204 -1.64604
-1.6221 -1.71874 -1.9315
-2.22648 -2.54814 -2.8386
-3.05769 -3.19353 -3.26028
-3.28585 -3.29631 -3.3043
-3.30658 -3.29084 -3.24694
-3.17585 -3.09267 -3.02386
-3.00026 -3.04782 -3.17787
-3.38046 -3.62449 -3.8656
-4.05861 -4.16895 -4.17946
-4.0916 -3.92236 -3.69826
-3.44777 -3.1935 -2.94723
-2.71051 -2.48155 -2.2643
-2.4404 -2.27799 -2.17624
-2.14889 -2.19754 -2.31145
-2.46933 -2.64449 -2.81313
-2.9609 -3.08336 -3.18103
-3.25482 -3.30613 -3.34035
-3.36818 -3.40089 -3.44071
-3.47282 -3.46567 -3.38219
-3.19693 -2.90936 -2.54546
-2.14694 -1.75456 -1.39437
-1.07386 -0.789146 -0.538541
-0.332526 -0.191861 -0.134577
-0.162965 -0.262045 -0.410107
-0.590147 -0.791517 -1.00231
-1.20262 -1.36679 -1.47302
-1.51186 -1.48746 -1.41239
-1.30166 -1.17042 -1.03451
-0.910258 -0.811983 -0.74915
-0.7265 -0.747321 -0.816736
-0.941671 -1.12729 -1.37282
-1.66992 -2.00479 -2.36219
-2.7281 -3.08823 -3.42333
-3.70611 -3.90555 -3.99823
-3.97904 -3.86244 -3.67299
-3.43305 -3.15739 -2.85663
-2.5434 -2.23305 -1.93788
-1.66038 -1.39322 -1.12784
-0.866256 -0.627269 -0.44132
-0.336549 -0.325071 -0.398124
-0.531846 -0.698227 -0.874319
-1.04634 -1.20937 -1.36481
-1.5176 -1.67406 -1.84009
-2.01862 -2.20618 -2.39079
-2.55489 -2.68364 -2.77372
-2.83526 -2.88399 -2.92911
-2.96745 -2.98936 -2.99156
-2.98564 -2.99477 -3.04202
-3.13977 -3.28777 -3.47849
-3.7028 -3.95036 -4.20524
-4.44231 -4.62932 -4.73549
-4.74241 -4.65139 -4.48322
-4.27017 -4.04395 -3.82512
-3.61798 -3.41282 -3.19412
-2.95071 -2.68289 -2.40349
-2.13489 -1.90587 -1.74911
-1.69587 -1.76506 -1.95105
-2.21944 -2.51663 -2.78895
-3.00085 -3.14336 -3.2309
-3.29002 -3.34545 -3.40899
-3.47561 -3.52791 -3.54622
-3.51914 -3.45055 -3.36112
-3.28414 -3.25583 -3.3023
-3.42823 -3.61278 -3.81569
-3.99049 -4.09912 -4.12207
-4.06143 -3.93645 -3.77406
-3.59799 -3.42076 -3.24197
-3.05378 -2.85105 -2.64012
-2.77684 -2.60849 -2.49389
-2.44652 -2.46833 -2.55007
-2.6722 -2.80909 -2.93711
-3.04229 -3.12207 -3.18088
-3.22458 -3.2585 -3.28897
-3.3244 -3.37209 -3.43061
-3.48231 -3.49257 -3.4196
-3.23159 -2.92195 -2.51395
-2.05246 -1.58737 -1.15726
-0.781507 -0.464165 -0.206111
-0.0153442 0.0936038 0.110742
0.0412248 -0.0952706 -0.275675
-0.483511 -0.708251 -0.936709
-1.14763 -1.3163 -1.42505
-1.46988 -1.45803 -1.4001
-1.30435 -1.17768 -1.03042
-0.879052 -0.743372 -0.640728
-0.5823 -0.57412 -0.620759
-0.727587 -0.899525 -1.13775
-1.4373 -1.78727 -2.17293
-2.57744 -2.98101 -3.35812
-3.6765 -3.90239 -4.01167
-4.00003 -3.88377 -3.68999
-3.44374 -3.16189 -2.85612
-2.53877 -2.22345 -1.91917
-1.62449 -1.32957 -1.02721
-0.725655 -0.452838 -0.247228
-0.139982 -0.140231 -0.232791
-0.38805 -0.575543 -0.772758
-0.966834 -1.15224 -1.32822
-1.49774 -1.66698 -1.84389
-2.03405 -2.23539 -2.4356
-2.61602 -2.76145 -2.86885
-2.94772 -3.01052 -3.0611
-3.09142 -3.09053 -3.05855
-3.01351 -2.98461 -2.99757
-3.06375 -3.18046 -3.33915
-3.53189 -3.75021 -3.97878
-4.19192 -4.35783 -4.44904
-4.45294 -4.37648 -4.24296
-4.08286 -3.9227 -3.7766
-3.64278 -3.50602 -3.34535
-3.14422 -2.89895 -2.62165
-2.33786 -2.08192 -1.8918
-1.80165 -1.8308 -1.97351
-2.19706 -2.45236 -2.69202
-2.8862 -3.02902 -3.13502
-3.22926 -3.33503 -3.46295
-3.60531 -3.73821 -3.83089
-3.8582 -3.81165 -3.70522
-3.57378 -3.4633 -3.41522
-3.45078 -3.56268 -3.7181
-3.87148 -3.98123 -4.0235
-3.9978 -3.92254 -3.82304
-3.71804 -3.6115 -3.49354
-3.34981 -3.17384 -2.97494
-3.07619 -2.91739 -2.80532
-2.753 -2.76304 -2.82747
-2.92761 -3.03775 -3.13384
-3.20253 -3.24401 -3.26744
-3.28365 -3.30064 -3.32356
-3.35657 -3.40228 -3.45686
-3.5031 -3.50804 -3.4303
-3.23572 -2.91322 -2.48187
-1.9853 -1.47663 -1.00161
-0.588205 -0.247658 0.0157076
0.19512 0.281301 0.271287
0.176001 0.0174541 -0.182205
-0.408271 -0.650187 -0.892346
-1.11074 -1.28046 -1.38722
-1.43205 -1.4253 -1.3762
-1.28753 -1.15942 -0.998009
-0.820622 -0.652833 -0.519963
-0.439584 -0.419868 -0.463122
-0.570123 -0.741635 -0.977103
-1.27274 -1.62073 -2.00952
-2.42371 -2.84267 -3.23848
-3.57608 -3.81942 -3.94292
-3.94189 -3.83363 -3.64735
-3.41031 -3.14041 -2.84865
-2.54538 -2.2415 -1.94298
-1.64541 -1.33721 -1.01206
-0.682447 -0.382693 -0.157023
-0.0391822 -0.0372087 -0.132951
-0.294535 -0.491294 -0.70189
-0.914245 -1.12196 -1.32195
-1.51455 -1.7043 -1.89875
-2.10383 -2.3176 -2.5275
-2.71498 -2.86565 -2.97754
-3.05991 -3.12293 -3.16687
-3.18111 -3.15489 -3.0915
-3.01325 -2.95232 -2.93451
-2.9691 -3.05142 -3.17296
-3.32769 -3.50907 -3.70259
-3.88307 -4.02097 -4.09397
-4.09601 -4.03908 -3.94741
-3.84784 -3.76044 -3.6924
-3.63617 -3.57211 -3.47511
-3.32436 -3.11231 -2.84915
-2.56133 -2.28623 -2.06504
-1.93379 -1.91267 -1.9976
-2.16012 -2.358 -2.55162
-2.71744 -2.85288 -2.973
-3.1019 -3.26159 -3.46077
-3.68745 -3.9094 -4.08347
-4.17046 -4.14992 -4.02945
-3.84515 -3.65183 -3.50545
-3.4442 -3.47604 -3.57805
-3.70749 -3.81968 -3.88505
-3.89791 -3.87304 -3.83248
-3.79043 -3.74489 -3.6803
-3.57901 -3.43457 -3.25839
-3.33556 -3.20076 -3.10436
-3.05893 -3.06801 -3.12483
-3.21113 -3.30096 -3.37044
-3.40789 -3.41705 -3.41148
-3.4054 -3.40714 -3.41845
-3.43794 -3.46384 -3.49179
-3.50837 -3.48672 -3.39065
-3.18782 -2.86485 -2.43558
-1.93815 -1.42259 -0.935362
-0.508676 -0.159304 0.104529
0.276032 0.349803 0.328195
0.225476 0.0631802 -0.139709
-0.371164 -0.620248 -0.868099
-1.08734 -1.25256 -1.3526
-1.39313 -1.38741 -1.3437
-1.26029 -1.1318 -0.96092
-0.765835 -0.577405 -0.428357
-0.342197 -0.328603 -0.386283
-0.509061 -0.690375 -0.92469
-1.20713 -1.53266 -1.89488
-2.28392 -2.68348 -3.06815
-3.40369 -3.65334 -3.78969
-3.80597 -3.71822 -3.55566
-3.34601 -3.1067 -2.84681
-2.57384 -2.29596 -2.0169
-1.73046 -1.42381 -1.0906
-0.744931 -0.424129 -0.17571
-0.0360366 -0.0148793 -0.0954264
-0.247232 -0.441046 -0.656397
-0.881064 -1.10749 -1.33066
-1.54844 -1.76257 -1.97777
-2.19755 -2.41869 -2.629
-2.81187 -2.95568 -3.0605
-3.13569 -3.18967 -3.22057
-3.21682 -3.16873 -3.08178
-2.98007 -2.89569 -2.85247
-2.85718 -2.90419 -2.98633
-3.10024 -3.24149 -3.39637
-3.54065 -3.64793 -3.70171
-3.7025 -3.66653 -3.61789
-3.57898 -3.56305 -3.57055
-3.58885 -3.59503 -3.56166
-3.4654 -3.29567 -3.05976
-2.78219 -2.49967 -2.25354
-2.08046 -2.00238 -2.01924
-2.10941 -2.23926 -2.37745
-2.50647 -2.62698 -2.75518
-2.91518 -3.12818 -3.40029
-3.71367 -4.02615 -4.28173
-4.42811 -4.43462 -4.30388
-4.07324 -3.80483 -3.56702
-3.41331 -3.36653 -3.4145
-3.5187 -3.63237 -3.72016
-3.76997 -3.79115 -3.80136
-3.81101 -3.81497 -3.79583
-3.73575 -3.629 -3.48739
-3.55495 -3.45415 -3.38225
-3.35135 -3.36589 -3.41991
-3.4953 -3.56638 -3.61081
-3.6201 -3.6019 -3.5731
-3.54903 -3.53593 -3.53063
-3.52604 -3.51704 -3.50058
-3.46951 -3.40608 -3.28282
-3.07259 -2.76178 -2.35882
-1.89328 -1.40683 -0.94104
-0.52802 -0.1879 0.0676687
0.231457 0.300957 0.282013
0.189488 0.0414427 -0.148431
-0.371444 -0.615925 -0.859382
-1.07121 -1.22589 -1.31548
-1.34995 -1.34517 -1.3087
-1.23514 -1.1143 -0.945392
-0.746505 -0.552332 -0.401799
-0.323731 -0.329062 -0.41245
-0.559631 -0.754844 -0.98538
-1.24348 -1.52625 -1.83363
-2.16429 -2.51066 -2.85468
-3.16698 -3.41241 -3.56184
-3.60449 -3.55202 -3.43042
-3.26531 -3.07227 -2.85796
-2.62725 -2.38618 -2.13719
-1.87325 -1.58065 -1.25202
-0.90056 -0.563354 -0.288927
-0.116457 -0.0603502 -0.109264
-0.23731 -0.41746 -0.628985
-0.858096 -1.09572 -1.33573
-1.57446 -1.81061 -2.0444
-2.27485 -2.49638 -2.69776
-2.8662 -2.99454 -3.08565
-3.14915 -3.19201 -3.21107
-3.19473 -3.13419 -3.03553
-2.92199 -2.8232 -2.75994
-2.73706 -2.74935 -2.79229
-2.86572 -2.9672 -3.08373
-3.19208 -3.26909 -3.30378
-3.30264 -3.28548 -3.27596
-3.29222 -3.34111 -3.4167
-3.50169 -3.57081 -3.59593
-3.55334 -3.4309 -3.23259
-2.97843 -2.70064 -2.43752
-2.22522 -2.08857 -2.03387
-2.04831 -2.10742 -2.18728
-2.27515 -2.37437 -2.50286
-2.68601 -2.94509 -3.28355
-3.67689 -4.0726 -4.40254
-4.6034 -4.6369 -4.50248
-4.23864 -3.91271 -3.60206
-3.37198 -3.25769 -3.25688
-3.33596 -3.44773 -3.55263
-3.63273 -3.69155 -3.74189
-3.79096 -3.83268 -3.85084
-3.82971 -3.76467 -3.6661
-3.73669 -3.67346 -3.62985
-3.6174 -3.64092 -3.69429
-3.75902 -3.81023 -3.82856
-3.80994 -3.76608 -3.7159
-3.67402 -3.64331 -3.61557
-3.57883 -3.5257 -3.45537
-3.36779 -3.25553 -3.10163
-2.88627 -2.59741 -2.23851
-1.82917 -1.39976 -0.983348
-0.608727 -0.297048 -0.0618521
0.0900087 0.158745 0.152174
0.0831251 -0.0365601 -0.200229
-0.402982 -0.632264 -0.862096
-1.05931 -1.19893 -1.27619
-1.30486 -1.30308 -1.27813
-1.22191 -1.11998 -0.967532
-0.780765 -0.595918 -0.456295
-0.395251 -0.42509 -0.536847
-0.708369 -0.914435 -1.13452
-1.35718 -1.58115 -1.81287
-2.06099 -2.32934 -2.6107
-2.884 -3.11808 -3.28254
-3.36101 -3.35761 -3.29153
-3.18369 -3.04674 -2.88526
-2.70245 -2.5033 -2.28985
-2.05502 -1.78458 -1.46955
-1.12037 -0.771215 -0.469545
-0.25723 -0.155383 -0.16115
-0.255347 -0.413358 -0.612885
-0.837138 -1.07517 -1.32066
-1.5698 -1.81916 -2.0644
-2.29935 -2.5155 -2.70274
-2.85272 -2.96333 -3.04045
-3.09399 -3.12999 -3.14475
-3.12696 -3.0678 -2.97171
-2.85846 -2.7535 -2.67452
-2.62576 -2.60414 -2.60883
-2.64304 -2.70616 -2.7858
-2.8598 -2.90795 -2.9241
-2.9197 -2.9176 -2.94113
-3.0048 -3.10973 -3.24397
-3.38572 -3.5078 -3.5827
-3.58818 -3.51222 -3.35576
-3.13277 -2.86846 -2.59591
-2.35022 -2.16008 -2.03957
-1.98518 -1.98056 -2.00702
-2.05446 -2.12786 -2.24728
-2.44072 -2.73088 -3.11941
-3.57583 -4.03842 -4.42906
-4.67637 -4.7373 -4.6096
-4.33228 -3.97502 -3.61972
-3.33869 -3.17555 -3.13576
-3.19087 -3.29545 -3.40864
-3.50888 -3.59479 -3.6743
-3.75158 -3.82063 -3.86809
-3.88154 -3.85752 -3.80396
-3.88345 -3.85514 -3.83947
-3.8472 -3.88236 -3.93717
-3.99176 -4.02216 -4.01277
-3.96446 -3.89272 -3.81768
-3.75273 -3.69798 -3.64164
-3.56835 -3.46901 -3.34455
-3.20098 -3.04051 -2.85688
-2.63858 -2.37645 -2.06994
-1.729 -1.37223 -1.02306
-0.705298 -0.438986 -0.237284
-0.104924 -0.0385287 -0.0294031
-0.0688002 -0.152956 -0.283162
-0.458435 -0.665517 -0.875707
-1.05427 -1.1771 -1.24203
-1.26561 -1.26795 -1.25692
-1.2232 -1.14917 -1.02553
-0.864641 -0.701595 -0.581729
-0.541669 -0.595045 -0.730115
-0.918159 -1.12594 -1.32633
-1.50482 -1.66157 -1.80883
-1.96469 -2.14475 -2.35404
-2.58181 -2.80264 -2.98556
-3.10764 -3.16318 -3.16176
-3.11744 -3.03924 -2.9304
-2.79386 -2.63478 -2.45579
-2.25054 -2.00489 -1.70823
-1.36717 -1.01105 -0.684404
-0.431071 -0.27958 -0.237009
-0.291894 -0.421973 -0.60244
-0.812485 -1.03892 -1.27587
-1.52092 -1.77053 -2.01747
-2.25127 -2.4604 -2.63504
-2.77011 -2.86739 -2.9352
-2.98415 -3.02046 -3.04114
-3.03549 -2.99342 -2.91526
-2.81459 -2.71118 -2.61988
-2.54589 -2.48999 -2.45601
-2.4507 -2.47521 -2.518
-2.55828 -2.57868 -2.57706
-2.56876 -2.57885 -2.63022
-2.73414 -2.88653 -3.06979
-3.25784 -3.422 -3.53613
-3.58062 -3.54462 -3.4267
-3.23481 -2.98686 -2.71065
-2.44053 -2.20941 -2.03887
-1.93318 -1.88137 -1.86686
-1.87956 -1.92487 -2.02517
-2.21232 -2.5121 -2.92614
-3.42009 -3.92576 -4.35849
-4.64224 -4.73176 -4.62392
-4.35678 -3.99884 -3.63163
-3.32913 -3.13892 -3.0717
-3.1043 -3.19552 -3.3067
-3.41582 -3.51832 -3.61762
-3.71458 -3.80306 -3.87253
-3.91399 -3.92505 -3.91118
-3.99625 -3.99629 -4.0061
-4.03519 -4.08512 -4.14468
-4.19155 -4.20233 -4.16506
-4.08512 -3.98098 -3.8736
-3.77609 -3.68806 -3.59702
-3.48616 -3.34471 -3.17352
-2.98204 -2.7799 -2.5704
-2.35038 -2.11441 -1.85937
-1.58718 -1.30621 -1.0311
-0.780274 -0.57094 -0.413554
-0.308947 -0.250171 -0.228487
-0.240297 -0.290264 -0.387176
-0.533579 -0.716039 -0.904523
-1.06392 -1.17095 -1.22463
-1.24274 -1.24693 -1.24694
-1.23442 -1.19032 -1.10124
-0.974399 -0.841329 -0.74669
-0.728295 -0.800277 -0.948807
-1.14067 -1.33758 -1.50883
-1.63882 -1.72929 -1.79678
-1.86653 -1.96406 -2.10589
-2.29184 -2.50297 -2.70833
-2.87844 -2.99692 -3.06236
-3.08076 -3.05718 -2.99417
-2.89566 -2.76826 -2.61628
-2.43504 -2.21138 -1.93347
-1.60378 -1.24567 -0.899337
-0.609404 -0.411189 -0.321495
-0.336517 -0.436206 -0.592955
-0.781481 -0.985969 -1.20117
-1.42749 -1.66387 -1.90327
-2.13303 -2.33868 -2.50879
-2.63854 -2.73106 -2.79608
-2.84568 -2.88831 -2.9237
-2.94254 -2.93253 -2.88747
-2.81209 -2.71858 -2.61864
-2.51953 -2.42737 -2.3518
-2.30369 -2.28643 -2.28992
-2.29533 -2.28823 -2.26984
-2.2583 -2.2798 -2.35607
-2.4949 -2.68714 -2.91007
-3.13408 -3.32961 -3.47225
-3.5451 -3.53863 -3.44966
-3.28166 -3.04737 -2.77138
-2.48842 -2.23511 -2.03835
-1.9068 -1.83108 -1.79324
-1.78079 -1.7983 -1.87053
-2.03407 -2.3194 -2.73042
-3.23193 -3.75309 -4.20667
-4.51555 -4.63435 -4.5591
-4.32491 -3.99529 -3.64664
-3.34978 -3.15231 -3.06809
-3.07944 -3.15161 -3.25147
-3.35955 -3.46999 -3.58228
-3.69352 -3.79633 -3.88169
-3.94311 -3.97923 -3.99418
-4.0744 -4.09548 -4.12835
-4.18019 -4.24824 -4.31639
-4.35927 -4.35387 -4.29116
-4.17957 -4.03914 -3.89135
-3.75055 -3.61912 -3.48747
-3.33983 -3.16383 -2.95799
-2.7317 -2.49861 -2.26933
-2.04821 -1.83411 -1.62308
-1.41163 -1.20049 -0.997321
-0.815348 -0.66767 -0.560347
-0.489451 -0.444843 -0.418539
-0.412047 -0.437037 -0.50782
-0.629416 -0.788923 -0.956814
-1.09897 -1.19259 -1.23607
-1.24647 -1.24644 -1.24881
-1.24859 -1.22777 -1.17036
-1.07853 -0.978658 -0.911965
-0.914485 -0.998985 -1.14976
-1.33158 -1.50513 -1.64025
-1.72294 -1.75679 -1.76052
-1.76318 -1.79687 -1.88721
-2.04325 -2.2521 -2.48313
-2.70106 -2.87956 -3.00672
-3.08053 -3.10213 -3.07369
-3.00078 -2.89246 -2.75572
-2.58864 -2.37996 -2.11729
-1.79918 -1.44285 -1.08349
-0.765371 -0.528976 -0.39918
-0.378708 -0.449457 -0.581293
-0.744624 -0.920742 -1.1049
-1.30134 -1.51412 -1.73988
-1.96615 -2.17557 -2.35247
-2.48853 -2.58509 -2.65221
-2.7047 -2.75579 -2.81043
-2.86203 -2.8958 -2.89731
-2.85996 -2.78604 -2.68275
-2.55934 -2.42825 -2.30629
-2.20982 -2.1456 -2.10589
-2.07436 -2.0395 -2.00533
-1.99178 -2.02502 -2.12455
-2.29398 -2.5191 -2.77273
-3.02282 -3.23988 -3.40135
-3.49236 -3.50397 -3.43175
-3.27697 -3.05091 -2.7783
-2.4956 -2.24185 -2.04582
-1.9163 -1.84162 -1.79959
-1.77347 -1.76612 -1.80443
-1.93021 -2.17984 -2.56158
-3.04246 -3.55273 -4.00658
-4.32888 -4.47567 -4.44175
-4.25708 -3.97689 -3.66868
-3.39661 -3.20571 -3.11179
-3.10295 -3.15238 -3.23456
-3.3346 -3.4469 -3.56783
-3.6904 -3.80456 -3.90089
-3.97387 -4.02331 -4.05398
-4.11788 -4.15452 -4.20904
-4.28467 -4.37267 -4.4515
-4.49337 -4.47606 -4.39262
-4.25253 -4.07522 -3.88191
-3.68937 -3.50571 -3.328
-3.14443 -2.94196 -2.71515
-2.46979 -2.21947 -1.97875
-1.75786 -1.56031 -1.38333
-1.221 -1.0694 -0.930894
-0.813637 -0.725694 -0.668057
-0.632591 -0.607423 -0.586278
-0.574852 -0.589054 -0.64558
-0.75027 -0.89128 -1.04141
-1.16894 -1.25139 -1.28497
-1.28425 -1.27203 -1.26481
-1.26285 -1.25175 -1.21553
-1.15281 -1.0845 -1.04594
-1.06797 -1.15945 -1.30267
-1.46296 -1.60419 -1.70087
-1.74299 -1.73584 -1.6981
-1.65918 -1.65424 -1.71483
-1.85683 -2.07195 -2.32966
-2.58998 -2.81879 -2.99579
-3.11247 -3.16651 -3.15964
-3.099 -2.99635 -2.86209
-2.69792 -2.49522 -2.24169
-1.93263 -1.57992 -1.21418
-0.878583 -0.616676 -0.45856
-0.41131 -0.458143 -0.567097
-0.705152 -0.850956 -1.00016
-1.16136 -1.34566 -1.5559
-1.78169 -2.00247 -2.196
-2.34715 -2.45307 -2.52359
-2.5775 -2.63505 -2.7086
-2.79577 -2.87978 -2.93745
-2.94922 -2.90519 -2.80577
-2.66082 -2.48928 -2.31654
-2.16642 -2.0507 -1.96491
-1.8953 -1.83272 -1.78325
-1.76778 -1.8117 -1.93162
-2.12657 -2.37741 -2.65323
-2.92059 -3.15089 -3.32342
-3.42445 -3.44474 -3.37885
-3.22819 -3.00617 -2.74089
-2.47148 -2.23755 -2.06616
-1.9625 -1.90979 -1.87994
-1.8511 -1.82391 -1.82711
-1.90766 -2.10829 -2.44289
-2.88291 -3.36259 -3.8005
-4.12582 -4.29693 -4.30683
-4.17863 -3.95708 -3.69868
-3.45942 -3.28093 -3.18073
-3.15282 -3.17856 -3.24034
-3.32849 -3.43869 -3.56517
-3.69713 -3.82079 -3.92428
-4.00155 -4.0538 -4.08863
-4.13037 -4.17976 -4.25486
-4.35322 -4.45922 -4.54681
-4.58767 -4.56163 -4.46323
-4.30073 -4.09039 -3.85153
-3.60352 -3.36208 -3.13402
-2.91476 -2.69262 -2.4579
-2.20996 -1.958 -1.71652
-1.49926 -1.31444 -1.16261
-1.03844 -0.935901 -0.853263
-0.793353 -0.75854 -0.744997
-0.742066 -0.738403 -0.730572
-0.727282 -0.745558 -0.801057
-0.898396 -1.02673 -1.16239
-1.27726 -1.34962 -1.37294
-1.35822 -1.32726 -1.29972
-1.2817 -1.26439 -1.23468
-1.19033 -1.14759 -1.1344
-1.17345 -1.26732 -1.39624
-1.52845 -1.63449 -1.69632
-1.70897 -1.67869 -1.62207
-1.56639 -1.54713 -1.59898
-1.74183 -1.96982 -2.25185
-2.5445 -2.80863 -3.01884
-3.16262 -3.23526 -3.23775
-3.17798 -3.06995 -2.92755
-2.75652 -2.55129 -2.30014
-1.9961 -1.64733 -1.28125
-0.939876 -0.667552 -0.495979
-0.43346 -0.463456 -0.553136
-0.667793 -0.784621 -0.899956
-1.02678 -1.18357 -1.38014
-1.60865 -1.84499 -2.05914
-2.22781 -2.34311 -2.4148
-2.4664 -2.52614 -2.61472
-2.735 -2.8694 -2.98686
-3.0548 -3.04953 -2.96216
-2.80094 -2.59048 -2.36574
-2.15994 -1.99172 -1.86044
-1.75423 -1.66506 -1.59985
-1.57985 -1.62967 -1.76346
-1.97632 -2.24486 -2.53507
-2.81264 -3.05005 -3.22831
-3.33427 -3.35786 -3.29297
-3.14266 -2.92479 -2.67256
-2.42771 -2.22859 -2.09784
-2.03482 -2.01657 -2.00904
-1.98559 -1.9447 -1.91659
-1.95284 -2.10211 -2.38394
-2.77496 -3.21481 -3.6281
-3.94954 -4.14014 -4.19048
-4.11588 -3.94989 -3.73799
-3.52853 -3.36056 -3.25381
-3.20783 -3.21102 -3.25234
-3.32668 -3.4316 -3.56058
-3.69996 -3.83181 -3.94029
-4.01741 -4.06582 -4.09773
-4.12098 -4.18175 -4.27473
-4.39067 -4.5075 -4.59689
-4.63287 -4.59906 -4.49114
-4.31403 -4.0782 -3.79897
-3.49734 -3.19714 -2.91695
-2.66239 -2.4259 -2.19447
-1.9594 -1.72171 -1.49165
-1.28385 -1.11096 -0.978617
-0.884646 -0.822884 -0.78807
-0.777233 -0.786641 -0.808389
-0.831336 -0.847048 -0.856172
-0.869707 -0.903454 -0.969259
-1.06841 -1.1901 -1.31426
-1.41726 -1.47929 -1.49202
-1.46273 -1.41105 -1.35802
-1.31448 -1.27784 -1.24025
-1.20148 -1.1749 -1.18092
-1.23256 -1.32496 -1.43663
-1.54045 -1.61548 -1.65181
-1.64875 -1.61199 -1.55465
-1.50077 -1.48487 -1.54284
-1.69613 -1.93917 -2.23951
-2.55143 -2.83358 -3.05898
-3.21392 -3.29261 -3.29494
-3.22838 -3.10801 -2.95071
-2.76618 -2.55202 -2.29745
-1.99442 -1.64933 -1.28835
-0.952694 -0.685355 -0.51578
-0.449932 -0.470087 -0.543658
-0.636748 -0.727317 -0.813238
-0.911271 -1.04583 -1.23226
-1.46438 -1.71445 -1.94532
-2.12667 -2.24671 -2.31569
-2.36163 -2.41978 -2.51833
-2.66554 -2.84454 -3.01862
-3.14379 -3.18253 -3.11481
-2.94477 -2.70105 -2.42823
-2.1702 -1.95364 -1.78186
-1.64365 -1.5302 -1.44778
-1.41757 -1.46419 -1.601
-1.82109 -2.09823 -2.39591
-2.67865 -2.91951 -3.10072
-3.20964 -3.23555 -3.17216
-3.0248 -2.81618 -2.58434
-2.37259 -2.21637 -2.13254
-2.11414 -2.13278 -2.14991
-2.13554 -2.08675 -2.03509
-2.03573 -2.14189 -2.37759
-2.72393 -3.12596 -3.51463
-3.83033 -4.03638 -4.12037
-4.08962 -3.96724 -3.78937
-3.59891 -3.43416 -3.31775
-3.25395 -3.23609 -3.25738
-3.31608 -3.41213 -3.54
-3.68471 -3.82445 -3.93836
-4.01523 -4.05874 -4.08624
-4.10282 -4.17267 -4.2771
-4.40035 -4.51579 -4.59597
-4.62027 -4.57766 -4.46459
-4.28096 -4.02929 -3.71882
-3.37062 -3.01594 -2.68574
-2.39789 -2.15154 -1.93209
-1.72236 -1.51278 -1.30603
-1.11511 -0.956415 -0.841681
-0.773548 -0.746889 -0.75318
-0.783328 -0.827434 -0.874313
-0.914006 -0.942833 -0.966767
-0.999258 -1.05402 -1.13754
-1.24587 -1.36637 -1.48148
-1.57238 -1.62297 -1.62523
-1.58382 -1.51508 -1.43888
-1.36829 -1.30594 -1.25025
-1.20523 -1.18365 -1.19975
-1.25762 -1.34551 -1.44102
-1.52241 -1.57695 -1.60135
-1.59687 -1.56684 -1.52024
-1.478 -1.47376 -1.54369
-1.7092 -1.96366 -2.27298
-2.59035 -2.87454 -3.09964
-3.25304 -3.32886 -3.32557
-3.24889 -3.11354 -2.93842
-2.73681 -2.50952 -2.24728
-1.94218 -1.60074 -1.24966
-0.929645 -0.68051 -0.526058
-0.466679 -0.482107 -0.541113
-0.613374 -0.680353 -0.742594
-0.819475 -0.93846 -1.11729
-1.34977 -1.6052 -1.84192
-2.02591 -2.14398 -2.20743
-2.24718 -2.30273 -2.40726
-2.57365 -2.78723 -3.00881
-3.18605 -3.26921 -3.22666
-3.05649 -2.78927 -2.47797
-2.17704 -1.92133 -1.71763
-1.55402 -1.41914 -1.31719
-1.26908 -1.30067 -1.4269
-1.64159 -1.91767 -2.21669
-2.50137 -2.74412 -2.92768
-3.04 -3.0705 -3.01333
-2.87604 -2.68513 -2.48172
-2.30881 -2.19764 -2.15886
-2.18006 -2.22925 -2.26597
-2.2594 -2.20677 -2.14095
-2.11943 -2.19791 -2.40271
-2.71779 -3.09255 -3.46369
-3.77665 -3.9963 -4.10677
-4.10784 -4.01392 -3.8545
-3.66981 -3.49927 -3.3688
-3.28614 -3.24724 -3.24739
-3.28729 -3.3701 -3.49316
-3.64191 -3.7912 -3.91443
-3.9958 -4.03882 -4.06502
-4.08806 -4.16169 -4.26664
-4.38251 -4.48136 -4.53989
-4.54512 -4.49202 -4.3773
-4.19477 -3.93767 -3.60773
-3.22442 -2.82486 -2.45158
-2.13517 -1.8831 -1.68103
-1.50429 -1.33212 -1.15795
-0.991323 -0.851285 -0.755481
-0.711719 -0.716301 -0.757634
-0.820682 -0.889785 -0.951234
-0.99723 -1.02993 -1.06168
-1.10932 -1.18499 -1.28947
-1.41204 -1.53588 -1.64397
-1.7221 -1.75971 -1.75193
-1.70251 -1.62411 -1.53295
-1.44123 -1.35455 -1.27693
-1.21752 -1.19057 -1.20688
-1.2643 -1.34639 -1.43091
-1.50089 -1.5497 -1.57739
-1.58426 -1.56966 -1.53848
-1.50957 -1.51626 -1.59488
-1.7663 -2.02269 -2.32912
-2.63912 -2.9132 -3.12796
-3.2728 -3.34205 -3.33223
-3.24611 -3.09662 -2.90352
-2.6832 -2.43995 -2.16691
-1.85771 -1.52046 -1.18326
-0.886049 -0.663946 -0.532813
-0.485475 -0.498428 -0.542823
-0.594196 -0.639833 -0.683787
-0.746478 -0.85489 -1.02555
-1.25074 -1.49843 -1.72658
-1.90193 -2.01265 -2.07096
-2.10802 -2.16353 -2.2722
-2.45018 -2.68639 -2.94239
-3.16149 -3.28471 -3.26991
-3.1083 -2.83032 -2.495
-2.16545 -1.88339 -1.6581
-1.47599 -1.3221 -1.19794
-1.12422 -1.12922 -1.23169
-1.42872 -1.6945 -1.9894
-2.27376 -2.51814 -2.70483
-2.82237 -2.86108 -2.81633
-2.69758 -2.53353 -2.36602
-2.23564 -2.16821 -2.16822
-2.21884 -2.28678 -2.33278
-2.32832 -2.27295 -2.20131
-2.17175 -2.23994 -2.43194
-2.73249 -3.09405 -3.45807
-3.77404 -4.00753 -4.139
-4.16171 -4.08358 -3.93019
-3.74125 -3.55828 -3.41007
-3.30638 -3.24414 -3.21959
-3.23599 -3.30096 -3.41647
-3.56972 -3.73259 -3.87205
-3.96626 -4.0166 -4.04666
-4.08066 -4.14935 -4.24067
-4.33286 -4.40036 -4.42676
-4.40759 -4.3435 -4.23073
-4.05659 -3.80486 -3.4692
-3.06599 -2.63606 -2.23132
-1.89385 -1.63971 -1.45656
-1.31433 -1.18266 -1.04604
-0.909643 -0.793615 -0.719983
-0.700685 -0.733088 -0.802847
-0.889801 -0.973564 -1.03877
-1.08035 -1.10672 -1.13728
-1.19336 -1.28668 -1.4126
-1.55255 -1.68334 -1.78633
-1.85115 -1.8741 -1.85586
-1.80141 -1.7202 -1.6235
-1.52024 -1.41636 -1.31942
-1.24315 -1.20455 -1.21405
-1.26706 -1.34544 -1.4279
-1.50066 -1.55973 -1.6048
-1.63252 -1.63744 -1.62105
-1.60111 -1.61134 -1.68837
-1.85289 -2.09706 -2.38694
-2.67825 -2.93433 -3.13445
-3.26956 -3.33355 -3.32018
-3.22826 -3.06769 -2.858
-2.61827 -2.35684 -2.07067
-1.75645 -1.42468 -1.10452
-0.833982 -0.642137 -0.536082
-0.500983 -0.510622 -0.53949
-0.570207 -0.596894 -0.627039
-0.680263 -0.77986 -0.93828
-1.14573 -1.37146 -1.57754
-1.73575 -1.83751 -1.89497
-1.93606 -1.99646 -2.10903
-2.29185 -2.53842 -2.81407
-3.06164 -3.21663 -3.22892
-3.08336 -2.80866 -2.46684
-2.12624 -1.8327 -1.59649
-1.4019 -1.23066 -1.08201
-0.976989 -0.947091 -1.01609
-1.18598 -1.4337 -1.71949
-2.00138 -2.24737 -2.43843
-2.56333 -2.61367 -2.58661
-2.49337 -2.36358 -2.23778
-2.15232 -2.1265 -2.1584
-2.22754 -2.30113 -2.344
-2.33325 -2.27324 -2.20102
-2.17451 -2.2469 -2.44146
-2.74192 -3.10261 -3.46878
-3.79311 -4.04126 -4.19034
-4.22857 -4.15961 -4.00703
-3.81082 -3.61399 -3.44674
-3.31955 -3.22974 -3.17506
-3.16259 -3.20593 -3.31284
-3.47278 -3.65457 -3.81806
-3.93404 -3.99953 -4.03758
-4.07061 -4.12376 -4.18733
-4.24187 -4.26752 -4.2562
-4.21154 -4.13862 -4.03255
-3.87458 -3.63985 -3.31411
-2.90946 -2.4677 -2.04682
-1.6977 -1.44428 -1.27765
-1.16555 -1.07134 -0.972534
-0.869871 -0.782658 -0.734648
-0.739762 -0.795568 -0.885473
-0.98562 -1.07255 -1.13051
-1.1577 -1.16889 -1.19074
-1.24959 -1.35749 -1.50475
-1.66434 -1.80513 -1.90509
-1.95659 -1.96291 -1.93167
-1.87097 -1.78866 -1.69165
-1.58486 -1.47259 -1.36356
-1.27427 -1.22457 -1.22678
-1.27728 -1.35877 -1.45123
-1.54184 -1.62567 -1.69884
-1.75277 -1.77733 -1.77154
-1.75285 -1.75554 -1.81674
-1.9579 -2.17312 -2.43193
-2.69426 -2.9271 -3.11182
-3.23954 -3.30232 -3.29021
-3.19731 -3.02966 -2.80563
-2.54663 -2.26579 -1.9655
-1.6469 -1.32298 -1.02246
-0.779326 -0.615459 -0.529833
-0.501887 -0.504652 -0.517009
-0.528684 -0.539935 -0.560382
-0.606879 -0.696798 -0.837158
-1.01684 -1.20927 -1.38453
-1.52218 -1.61745 -1.68047
-1.73273 -1.80253 -1.91848
-2.09972 -2.34501 -2.62555
-2.88687 -3.06272 -3.09836
-2.97403 -2.71596 -2.38603
-2.05344 -1.76436 -1.52797
-1.32642 -1.13941 -0.965392
-0.826735 -0.758435 -0.789306
-0.926454 -1.1504 -1.42235
-1.69898 -1.9459 -2.14219
-2.27621 -2.34058 -2.33435
-2.27055 -2.17913 -2.0983
-2.05899 -2.07318 -2.13207
-2.21162 -2.28048 -2.30959
-2.28431 -2.21607 -2.14509
-2.12787 -2.21315 -2.41951
-2.7284 -3.09524 -3.46845
-3.80334 -4.06563 -4.22999
-4.28142 -4.22122 -4.07181
-3.87261 -3.66591 -3.48111
-3.32837 -3.20612 -3.11552
-3.0696 -3.08921 -3.18804
-3.35731 -3.56225 -3.75519
-3.8987 -3.98384 -4.03066
-4.0346 -4.06256 -4.08796
-4.09681 -4.07706 -4.02906
-3.96296 -3.88671 -3.79402
-3.66116 -3.45624 -3.15779
-2.77244 -2.33992 -1.9203
-1.56983 -1.31894 -1.16364
-1.07317 -1.00892 -0.944396
-0.876184 -0.820616 -0.799959
-0.827528 -0.900154 -0.999758
-1.10062 -1.17831 -1.21832
-1.22294 -1.2133 -1.22285
-1.2826 -1.40472 -1.57443
-1.75601 -1.90977 -2.00915
-2.04787 -2.03515 -1.9856
-1.91189 -1.8227 -1.72296
-1.61479 -1.50047 -1.38799
-1.2945 -1.24165 -1.24422
-1.30124 -1.39752 -1.51391
-1.63631 -1.7561 -1.86391
-1.9456 -1.98714 -1.986
-1.9596 -1.94265 -1.97303
-2.07405 -2.24384 -2.45774
-2.68165 -2.88674 -3.05574
-3.17841 -3.24351 -3.23654
-3.14658 -2.97546 -2.73992
-2.46335 -2.16412 -1.85123
-1.53117 -1.21873 -0.939947
-0.722314 -0.579804 -0.505122
-0.475452 -0.466164 -0.461693
-0.457932 -0.459114 -0.474636
-0.516678 -0.595667 -0.713436
-0.859183 -1.01302 -1.15516
-1.27374 -1.3668 -1.44049
-1.50765 -1.58767 -1.70412
-1.877 -2.11055 -2.38267
-2.64353 -2.82822 -2.88095
-2.77999 -2.54933 -2.24817
-1.94228 -1.6739 -1.44864
-1.24639 -1.04639 -0.84835
-0.677186 -0.57142 -0.56403
-0.666402 -0.862676 -1.11618
-1.38379 -1.62973 -1.83117
-1.97524 -2.05477 -2.07032
-2.03661 -1.98387 -1.94793
-1.95426 -2.00734 -2.09126
-2.17802 -2.23768 -2.24789
-2.20359 -2.12454 -2.05467
-2.04859 -2.14945 -2.37013
-2.68923 -3.06297 -3.44262
-3.78591 -4.05909 -4.23585
-4.29992 -4.25168 -4.11225
-3.91841 -3.70873 -3.50933
-3.32954 -3.17055 -3.03966
-2.95794 -2.95391 -3.04606
-3.22594 -3.45458 -3.67705
-3.84801 -3.95191 -4.00438
-3.94516 -3.94167 -3.92465
-3.88743 -3.82645 -3.74925
-3.67051 -3.59954 -3.52876
-3.43102 -3.26934 -3.01592
-2.6709 -2.26897 -1.86817
-1.52658 -1.27963 -1.12954
-1.05076 -1.00708 -0.971008
-0.935265 -0.911095 -0.916237
-0.961155 -1.04141 -1.13853
-1.22691 -1.28329 -1.29614
-1.27278 -1.24053 -1.23866
-1.30151 -1.44042 -1.63511
-1.84135 -2.01108 -2.11266
-2.13968 -2.10539 -2.03038
-1.93275 -1.82463 -1.71232
-1.59782 -1.48247 -1.37307
-1.28582 -1.24243 -1.25903
-1.33687 -1.46249 -1.61656
-1.78208 -1.94523 -2.09059
-2.19903 -2.25366 -2.251
-2.20842 -2.16088 -2.14744
-2.19457 -2.30606 -2.46446
-2.64252 -2.81568 -2.96732
-3.08478 -3.15256 -3.15137
-3.06561 -2.89331 -2.64951
-2.35923 -2.04596 -1.72544
-1.40928 -1.11277 -0.856883
-0.660675 -0.530295 -0.454869
-0.413439 -0.387088 -0.366816
-0.353148 -0.351357 -0.367822
-0.408546 -0.477134 -0.571638
-0.683395 -0.800439 -0.913065
-1.01666 -1.11032 -1.19485
-1.27427 -1.35974 -1.47069
-1.62823 -1.84166 -2.09502
-2.34349 -2.52557 -2.58764
-2.50896 -2.31244 -2.05318
-1.79013 -1.55773 -1.35538
-1.16008 -0.951736 -0.733085
-0.532898 -0.393237 -0.350145
-0.417999 -0.584133 -0.814896
-1.06907 -1.31096 -1.51623
-1.6702 -1.7649 -1.80146
-1.79584 -1.77866 -1.78399
-1.83287 -1.92331 -2.03273
-2.12894 -2.18246 -2.17671
-2.1156 -2.0271 -1.95881
-1.96335 -2.07815 -2.31045
-2.63622 -3.01253 -3.39338
-3.739 -4.01696 -4.20159
-4.27714 -4.24393 -4.12101
-3.94016 -3.73328 -3.52131
-3.31297 -3.11437 -2.94157
-2.82496 -2.79973 -2.88685
-3.07627 -3.32441 -3.57036
-3.7624 -3.87904 -3.93112
-3.78424 -3.74741 -3.68999
-3.61327 -3.52147 -3.42749
-3.34828 -3.29325 -3.25377
-3.20084 -3.09429 -2.90116
-2.61457 -2.26177 -1.89536
-1.57203 -1.33066 -1.18064
-1.10465 -1.07257 -1.0583
-1.05081 -1.05446 -1.08015
-1.13415 -1.21094 -1.29302
-1.35686 -1.38221 -1.36195
-1.30887 -1.25596 -1.24669
-1.31694 -1.47593 -1.69775
-1.93047 -2.11849 -2.22505
-2.24208 -2.18466 -2.07774
-1.94505 -1.80418 -1.66582
-1.53478 -1.41363 -1.30887
-1.23534 -1.21326 -1.25807
-1.37124 -1.5395 -1.74213
-1.95835 -2.16874 -2.35223
-2.48558 -2.5498 -2.54062
-2.47517 -2.38893 -2.32304
-2.30846 -2.35554 -2.45423
-2.58358 -2.7225 -2.85438
-2.96365 -3.03065 -3.03193
-2.9484 -2.77543 -2.52682
-2.22887 -1.90924 -1.58927
-1.28423 -1.00799 -0.774672
-0.594118 -0.465873 -0.378614
-0.317013 -0.27054 -0.237137
-0.220102 -0.222819 -0.246274
-0.289598 -0.350688 -0.425739
-0.509499 -0.597452 -0.68781
-0.780453 -0.873639 -0.962932
-1.04544 -1.12684 -1.22446
-1.3609 -1.54912 -1.77744
-2.00525 -2.1754 -2.23892
-2.17881 -2.01854 -1.80883
-1.59984 -1.41551 -1.24663
-1.06614 -0.854835 -0.619644
-0.394314 -0.224758 -0.149355
-0.184275 -0.319336 -0.524274
-0.761035 -0.995366 -1.20223
-1.365 -1.47401 -1.52987
-1.54882 -1.56173 -1.60176
-1.68733 -1.81217 -1.94868
-2.06073 -2.11807 -2.10758
-2.03965 -1.94864 -1.88501
-1.89949 -2.02459 -2.26294
-2.58872 -2.96027 -3.33434
-3.67384 -3.94859 -4.13491
-4.21883 -4.20089 -4.09701
-3.93202 -3.7293 -3.50391
-3.265 -3.02577 -2.81282
-2.66569 -2.62403 -2.70813
-2.90421 -3.1643 -3.42348
-3.62612 -3.74647 -3.79115
-3.55277 -3.48437 -3.39312
-3.28797 -3.17954 -3.08389
-3.01806 -2.99015 -2.99038
-2.98904 -2.94461 -2.82063
-2.6037 -2.31259 -1.99202
-1.69462 -1.46104 -1.30803
-1.22847 -1.2008 -1.20196
-1.21716 -1.24259 -1.28099
-1.33409 -1.39612 -1.45225
-1.48276 -1.47186 -1.41747
-1.33759 -1.26928 -1.25806
-1.33923 -1.51907 -1.76682
-2.02466 -2.23109 -2.34454
-2.35401 -2.27429 -2.13292
-1.95863 -1.77513 -1.599
-1.43996 -1.30405 -1.19934
-1.1402 -1.14465 -1.22559
-1.38248 -1.60052 -1.85668
-2.12625 -2.38461 -2.60566
-2.76261 -2.83453 -2.81609
-2.72419 -2.59547 -2.47459
-2.39826 -2.38361 -2.42685
-2.5114 -2.61791 -2.72882
-2.8258 -2.88603 -2.88363
-2.798 -2.62356 -2.3737
-2.07564 -1.75974 -1.45067
-1.16483 -0.912589 -0.700143
-0.528744 -0.393591 -0.286046
-0.199188 -0.132168 -0.0892836
-0.0745969 -0.0873339 -0.121815
-0.170787 -0.228321 -0.290653
-0.356217 -0.425908 -0.502264
-0.586375 -0.67445 -0.758301
-0.831609 -0.898338 -0.975973
-1.08839 -1.25014 -1.4513
-1.65401 -1.80584 -1.86412
-1.81756 -1.69155 -1.53293
-1.38251 -1.25245 -1.12337
-0.962883 -0.752229 -0.502999
-0.254859 -0.0582587 0.0462158
0.0414544 -0.0638685 -0.242464
-0.459835 -0.684104 -0.890404
-1.06052 -1.18273 -1.25609
-1.296 -1.33288 -1.39956
-1.51383 -1.66813 -1.83256
-1.96825 -2.04319 -2.04472
-1.98595 -1.90435 -1.85158
-1.87651 -2.00804 -2.24591
-2.56389 -2.9222 -3.28057
-3.60496 -3.86814 -4.04939
-4.13694 -4.13112 -4.04366
-3.8914 -3.68884 -3.44598
-3.17412 -2.8953 -2.64715
-2.47694 -2.42563 -2.50962
-2.70962 -2.97377 -3.23535
-3.43752 -3.55227 -3.58323
-3.27001 -3.17407 -3.05791
-2.93734 -2.82777 -2.74623
-2.70757 -2.71676 -2.76198
-2.81336 -2.82994 -2.77421
-2.6283 -2.403 -2.13405
-1.86784 -1.64477 -1.48814
-1.40159 -1.37344 -1.38463
-1.41667 -1.45696 -1.49964
-1.54223 -1.58006 -1.60271
-1.59598 -1.54953 -1.46622
-1.36773 -1.29261 -1.28526
-1.37831 -1.57497 -1.84176
-2.11805 -2.33906 -2.45926
-2.46395 -2.36592 -2.19353
-1.97903 -1.75116 -1.53191
-1.33637 -1.17556 -1.06129
-1.00907 -1.03523 -1.1493
-1.34748 -1.61247 -1.91885
-2.23847 -2.54217 -2.79929
-2.97945 -3.05926 -3.03191
-2.91411 -2.74466 -2.57316
-2.44301 -2.37774 -2.37785
-2.42836 -2.50924 -2.6008
-2.6824 -2.7298 -2.71717
-2.62487 -2.44826 -2.20124
-1.91156 -1.61059 -1.32362
-1.06535 -0.840583 -0.647249
-0.479504 -0.330904 -0.198182
-0.0843388 0.00192405 0.0514237
0.0612221 0.0375061 -0.00757645
-0.0621104 -0.118727 -0.175198
-0.232933 -0.29522 -0.364992
-0.441738 -0.519373 -0.588343
-0.642665 -0.687881 -0.742985
-0.832169 -0.969147 -1.14349
-1.31917 -1.44885 -1.49713
-1.4592 -1.36288 -1.25149
-1.15685 -1.07949 -0.989585
-0.848808 -0.638296 -0.374361
-0.103295 0.119065 0.249603
0.270826 0.191073 0.0358037
-0.163529 -0.37771 -0.582789
-0.759623 -0.894574 -0.984527
-1.04291 -1.09867 -1.18425
-1.31839 -1.49517 -1.68576
-1.85068 -1.95597 -1.98678
-1.95482 -1.89674 -1.86295
-1.90018 -2.03503 -2.26623
-2.56867 -2.90535 -3.23946
-3.54049 -3.78484 -3.9551
-4.04129 -4.0425 -3.96523
-3.8182 -3.60824 -3.34235
-3.03601 -2.72108 -2.44544
-2.26162 -2.20882 -2.29689
-2.49992 -2.76267 -3.01835
-3.21103 -3.31246 -3.32483
-2.96381 -2.8456 -2.71439
-2.59173 -2.4961 -2.44343
-2.44403 -2.49739 -2.58814
-2.68632 -2.75354 -2.75466
-2.67072 -2.50661 -2.28911
-2.05671 -1.84725 -1.6887
-1.59464 -1.56345 -1.58053
-1.62397 -1.67247 -1.7118
-1.7361 -1.74325 -1.72911
-1.68658 -1.61145 -1.51067
-1.40708 -1.3369 -1.33969
-1.44319 -1.64813 -1.92137
-2.20378 -2.43072 -2.55441
-2.55643 -2.44648 -2.25209
-2.00679 -1.74179 -1.48222
-1.2474 -1.05378 -0.918424
-0.859778 -0.893722 -1.02692
-1.25245 -1.55095 -1.89542
-2.25531 -2.59772 -2.88761
-3.09058 -3.18007 -3.14726
-3.00876 -2.80622 -2.59494
-2.42516 -2.32583 -2.29974
-2.33091 -2.39631 -2.47308
-2.53879 -2.56979 -2.54291
-2.44188 -2.2646 -2.02605
-1.75395 -1.47909 -1.2251
-1.00261 -0.809373 -0.635142
-0.468573 -0.303832 -0.144735
-0.00451603 0.0997105 0.155715
0.163111 0.133578 0.0841667
0.0287683 -0.0263495 -0.0814438
-0.139499 -0.20302 -0.272068
-0.342894 -0.407813 -0.458277
-0.491275 -0.515424 -0.550928
-0.620557 -0.735204 -0.88292
-1.02984 -1.13472 -1.16995
-1.13678 -1.06458 -0.992769
-0.944799 -0.910843 -0.851864
-0.724172 -0.508805 -0.226682
0.0690733 0.316734 0.47032
0.512289 0.451728 0.313655
0.127509 -0.0798596 -0.285752
-0.470667 -0.619379 -0.726442
-0.802513 -0.874024 -0.972412
-1.11804 -1.30884 -1.52008
-1.71439 -1.85676 -1.92881
-1.93761 -1.91529 -1.90832
-1.96042 -2.09662 -2.31611
-2.59624 -2.90375 -3.20603
-3.47694 -3.6971 -3.85233
-3.93347 -3.93683 -3.86282
-3.71271 -3.48787 -3.19508
-2.85576 -2.51145 -2.21835
-2.0314 -1.98549 -2.0825
-2.28954 -2.54837 -2.79305
-2.96991 -3.05216 -3.04249
-2.65931 -2.5253 -2.38944
-2.27751 -2.20924 -2.19753
-2.24596 -2.34628 -2.47798
-2.61097 -2.71155 -2.75063
-2.71217 -2.5981 -2.42721
-2.22906 -2.03662 -1.87994
-1.78059 -1.74594 -1.7658
-1.81536 -1.8654 -1.89429
-1.894 -1.86656 -1.81598
-1.74373 -1.65192 -1.55006
-1.45883 -1.4078 -1.42774
-1.53951 -1.74219 -2.00643
-2.27907 -2.49954 -2.62016
-2.61968 -2.50446 -2.29979
-2.03793 -1.74923 -1.45883
-1.18821 -0.958567 -0.792794
-0.713461 -0.737312 -0.869447
-1.10117 -1.41246 -1.77626
-2.16099 -2.53092 -2.84692
-3.07033 -3.17109 -3.13812
-2.9879 -2.76471 -2.52894
-2.33658 -2.22064 -2.18472
-2.21049 -2.27079 -2.33907
-2.39177 -2.40744 -2.3676
-2.26102 -2.0889 -1.86706
-1.62236 -1.38374 -1.17183
-0.992145 -0.835023 -0.682512
-0.518853 -0.339862 -0.156745
0.00781396 0.129896 0.195837
0.208428 0.18384 0.141509
0.0941942 0.0447344 -0.0100162
-0.072959 -0.143171 -0.215851
-0.283771 -0.338941 -0.375429
-0.393825 -0.40493 -0.428157
-0.482823 -0.576048 -0.69503
-0.809864 -0.887054 -0.907041
-0.875767 -0.822107 -0.780242
-0.765657 -0.760172 -0.718121
-0.592462 -0.364917 -0.0606942
0.260947 0.532873 0.70637
0.763965 0.715965 0.587794
0.407786 0.201096 -0.0105283
-0.207222 -0.37233 -0.498169
-0.592404 -0.67829 -0.785493
-0.935719 -1.13156 -1.35436
-1.5713 -1.74824 -1.86369
-1.9188 -1.93875 -1.96372
-2.03297 -2.16975 -2.37421
-2.62689 -2.89908 -3.16337
-3.39907 -3.59174 -3.73018
-3.80475 -3.80743 -3.73197
-3.57343 -3.33043 -3.01209
-2.64672 -2.28407 -1.98566
-1.80602 -1.77415 -1.88384
-2.09573 -2.34909 -2.57916
-2.73534 -2.79388 -2.75997
-2.37395 -2.23228 -2.10266
-2.01303 -1.98245 -2.01912
-2.11847 -2.26327 -2.42709
-2.58012 -2.69502 -2.75165
-2.74024 -2.66263 -2.53116
-2.36638 -2.19461 -2.04529
-1.94504 -1.90809 -1.92784
-1.97716 -2.02041 -2.03039
-1.99883 -1.93392 -1.84951
-1.75666 -1.66334 -1.57929
-1.51932 -1.50223 -1.54678
-1.66552 -1.8568 -2.09784
-2.34513 -2.54568 -2.6546
-2.64944 -2.53368 -2.32941
-2.0653 -1.76777 -1.459
-1.16052 -0.897179 -0.697291
-0.587736 -0.586861 -0.699454
-0.916601 -1.21926 -1.58179
-1.97287 -2.355 -2.68575
-2.92293 -3.03358 -3.00484
-2.85287 -2.62326 -2.37919
-2.17995 -2.061 -2.02641
-2.05591 -2.11889 -2.18569
-2.23214 -2.23977 -2.19559
-2.09366 -1.93796 -1.74406
-1.53662 -1.34193 -1.17753
-1.04449 -0.926888 -0.800169
-0.644649 -0.457411 -0.255795
-0.0701567 0.0705205 0.152159
0.180446 0.174264 0.152595
0.124175 0.0866647 0.0340857
-0.0348531 -0.114068 -0.193297
-0.262732 -0.315556 -0.348991
-0.365901 -0.376435 -0.396227
-0.439447 -0.509781 -0.59561
-0.673589 -0.719731 -0.722515
-0.690765 -0.650265 -0.628134
-0.632027 -0.637732 -0.59648
-0.460982 -0.214996 0.112656
0.458487 0.751799 0.942034
1.01166 0.97163 0.847425
0.666525 0.453164 0.229131
0.0154694 -0.169411 -0.315776
-0.42867 -0.528247 -0.641901
-0.791787 -0.984495 -1.2077
-1.43461 -1.63424 -1.78408
-1.88037 -1.9409 -1.99812
-2.08527 -2.22257 -2.41049
-2.63259 -2.86514 -3.08696
-3.2841 -3.44787 -3.56983
-3.63868 -3.64088 -3.56344
-3.39689 -3.13962 -2.80488
-2.42731 -2.06205 -1.77225
-1.60937 -1.59596 -1.71879
-1.93357 -2.17799 -2.38901
-2.51983 -2.55121 -2.49268
-2.12044 -1.98103 -1.86844
-1.81025 -1.82281 -1.90861
-2.05484 -2.23586 -2.42028
-2.57949 -2.69345 -2.75198
-2.75297 -2.69999 -2.6008
-2.46781 -2.32019 -2.18439
-2.08871 -2.05111 -2.06692
-2.10715 -2.13186 -2.11124
-2.03968 -1.93385 -1.81901
-1.71598 -1.63709 -1.58929
-1.57782 -1.60757 -1.68341
-1.80926 -1.98358 -2.19182
-2.40225 -2.57182 -2.66078
-2.6474 -2.53321 -2.33657
-2.08088 -1.78643 -1.47063
-1.15383 -0.863606 -0.632866
-0.492138 -0.461209 -0.545019
-0.73524 -1.01455 -1.35933
-1.73916 -2.11581 -2.44517
-2.68351 -2.79702 -2.77249
-2.62554 -2.40098 -2.1612
-1.96544 -1.85003 -1.82023
-1.85614 -1.92616 -1.99904
-2.05044 -2.06436 -2.03225
-1.95207 -1.82879 -1.67582
-1.51422 -1.36717 -1.25018
-1.16216 -1.08362 -0.985318
-0.843988 -0.656594 -0.444118
-0.241997 -0.0825073 0.0202841
0.0739565 0.0980208 0.108505
0.108079 0.0883449 0.040943
-0.0326639 -0.12051 -0.207387
-0.282446 -0.34134 -0.384101
-0.41345 -0.435385 -0.45896
-0.492425 -0.537386 -0.585861
-0.623258 -0.636078 -0.620304
-0.585891 -0.553317 -0.541102
-0.549286 -0.549986 -0.495078
-0.340476 -0.0734493 0.274698
0.639189 0.948793 1.15271
1.23299 1.19964 1.07658
0.889839 0.663413 0.420587
0.185026 -0.0223363 -0.189855
-0.320751 -0.43287 -0.551369
-0.697795 -0.88101 -1.09366
-1.31506 -1.51924 -1.68569
-1.80849 -1.89958 -1.98358
-2.08646 -2.22372 -2.39454
-2.58457 -2.77503 -2.95185
-3.109 -3.24428 -3.35184
-3.41788 -3.42283 -3.34767
-3.18021 -2.92055 -2.58646
-2.21689 -1.86842 -1.60181
-1.46322 -1.46908 -1.60118
-1.81265 -2.04142 -2.2273
-2.32832 -2.33104 -2.25043
-1.91259 -1.78638 -1.70019
-1.67857 -1.73341 -1.86129
-2.04264 -2.24614 -2.4382
-2.59299 -2.69757 -2.75041
-2.75607 -2.72017 -2.6475
-2.54429 -2.42318 -2.30617
-2.21994 -2.18248 -2.1888
-2.20829 -2.19939 -2.13348
-2.01125 -1.86035 -1.71842
-1.61525 -1.56509 -1.56869
-1.61852 -1.70375 -1.81522
-1.94909 -2.10482 -2.27658
-2.44489 -2.57752 -2.6414
-2.61716 -2.50524 -2.32006
-2.07869 -1.79429 -1.47914
-1.15244 -0.844426 -0.59194
-0.428167 -0.373448 -0.432289
-0.596404 -0.849397 -1.16873
-1.52453 -1.87862 -2.1874
-2.40877 -2.51146 -2.48415
-2.34212 -2.12699 -1.89655
-1.70658 -1.5931 -1.56421
-1.60388 -1.68299 -1.77079
-1.84268 -1.88334 -1.88579
-1.84883 -1.77579 -1.67586
-1.56538 -1.4646 -1.38875
-1.33769 -1.29194 -1.2203
-1.09667 -0.916341 -0.700947
-0.487988 -0.311233 -0.184677
-0.100179 -0.0395103 0.00877468
0.0405014 0.0414171 0.00156839
-0.074178 -0.168172 -0.261465
-0.343764 -0.414057 -0.474425
-0.525177 -0.56555 -0.596546
-0.620916 -0.639921 -0.650931
-0.648706 -0.629612 -0.595849
-0.557144 -0.527595 -0.516682
-0.517541 -0.500807 -0.422198
-0.243738 0.0426851 0.404691
0.779498 1.09882 1.31351
1.40482 1.37968 1.2582
1.06384 0.820765 0.555196
0.294907 0.0642118 -0.123403
-0.27017 -0.392675 -0.514291
-0.655174 -0.824498 -1.01772
-1.21921 -1.40896 -1.57107
-1.70077 -1.80669 -1.90677
-2.01929 -2.15361 -2.30595
-2.46285 -2.61015 -2.74142
-2.85932 -2.96845 -3.0652
-3.13284 -3.14611 -3.08128
-2.92533 -2.6811 -2.3699
-2.03172 -1.72022 -1.49011
-1.38077 -1.40344 -1.53754
-1.73656 -1.94113 -2.09569
-2.16442 -2.14041 -2.04411
-1.76744 -1.66458 -1.61093
-1.62576 -1.71541 -1.87119
-2.06956 -2.27774 -2.46391
-2.60685 -2.69964 -2.74633
-2.75521 -2.73291 -2.6825
-2.60638 -2.51217 -2.41684
-2.34273 -2.30435 -2.29412
-2.28012 -2.22197 -2.09627
-1.91351 -1.71431 -1.54865
-1.45361 -1.44255 -1.50695
-1.62441 -1.76805 -1.91601
-2.05845 -2.19682 -2.33373
-2.4611 -2.55719 -2.59613
-2.56173 -2.45378 -2.28243
-2.05791 -1.78631 -1.47558
-1.14501 -0.828264 -0.566087
-0.393536 -0.330389 -0.37937
-0.530471 -0.765941 -1.06202
-1.38797 -1.70604 -1.97543
-2.15939 -2.23301 -2.18959
-2.04449 -1.83434 -1.60924
-1.41903 -1.29908 -1.26243
-1.30055 -1.39033 -1.50332
-1.61401 -1.70476 -1.76604
-1.79349 -1.7859 -1.74681
-1.68761 -1.62655 -1.58046
-1.55308 -1.52843 -1.47637
-1.36931 -1.20001 -0.988103
-0.770221 -0.57985 -0.430905
-0.315945 -0.219422 -0.135023
-0.0732035 -0.0528464 -0.0844611
-0.159648 -0.255985 -0.352228
-0.43979 -0.521213 -0.5999
-0.672645 -0.731339 -0.769493
-0.785874 -0.782844 -0.763263
-0.729677 -0.68579 -0.637891
-0.594617 -0.564049 -0.547712
-0.533328 -0.491905 -0.385071
-0.182638 0.118446 0.486051
0.862136 1.1843 1.40678
1.50973 1.4953 1.37778
1.17701 0.917462 0.629084
0.344584 0.092083 -0.113115
-0.27267 -0.402546 -0.524773
-0.657834 -0.810014 -0.977885
-1.14956 -1.31079 -1.45146
-1.57005 -1.67417 -1.77669
-1.88881 -2.01343 -2.14306
-2.26449 -2.36804 -2.45503
-2.53677 -2.62409 -2.71484
-2.78923 -2.81725 -2.77235
-2.64224 -2.43267 -2.16655
-1.88139 -1.624 -1.44036
-1.36252 -1.39795 -1.52624
-1.70415 -1.87756 -1.99754
-2.0355 -1.99109 -1.88906
-1.70108 -1.62864 -1.60883
-1.6544 -1.76595 -1.93094
-2.12514 -2.31878 -2.48578
-2.61112 -2.69231 -2.73541
-2.74884 -2.73865 -2.70692
-2.65425 -2.58501 -2.51116
-2.44887 -2.40668 -2.37286
-2.3148 -2.19589 -2.00117
-1.75322 -1.50602 -1.32062
-1.23915 -1.27169 -1.39873
-1.58253 -1.7813 -1.96271
-2.11318 -2.23697 -2.34448
-2.43751 -2.50364 -2.52373
-2.48467 -2.38527 -2.23097
-2.02498 -1.76702 -1.46224
-1.1317 -0.813775 -0.553511
-0.387541 -0.334214 -0.393009
-0.54996 -0.783081 -1.06457
-1.361 -1.63514 -1.8509
-1.98 -2.0071 -1.93225
-1.77142 -1.55527 -1.32471
-1.12268 -0.984504 -0.930256
-0.961759 -1.0644 -1.213
-1.37989 -1.54172 -1.68196
-1.78909 -1.85502 -1.8773
-1.86346 -1.8313 -1.80097
-1.78199 -1.76421 -1.72111
-1.62543 -1.46748 -1.26325
-1.04604 -0.847367 -0.680909
-0.540846 -0.415085 -0.302104
-0.217099 -0.181726 -0.206025
-0.278442 -0.373147 -0.467857
-0.555987 -0.643065 -0.733269
-0.820323 -0.89052 -0.93243
-0.943105 -0.926773 -0.890307
-0.840582 -0.784618 -0.729984
-0.683722 -0.649441 -0.623181
-0.589477 -0.521186 -0.386624
-0.16366 0.145945 0.511228
0.88046 1.19889 1.42529
1.53891 1.53634 1.42522
1.22121 0.948932 0.641922
0.337429 0.067003 -0.152292
-0.321267 -0.454971 -0.574094
-0.695728 -0.827528 -0.967043
-1.10544 -1.23315 -1.34493
-1.44219 -1.53212 -1.6238
-1.72278 -1.82676 -1.92545
-2.00662 -2.06547 -2.11092
-2.16179 -2.23347 -2.32388
-2.40998 -2.45831 -2.44141
-2.34899 -2.18928 -1.98472
-1.76742 -1.57484 -1.44297
-1.39678 -1.44145 -1.55877
-1.71096 -1.85119 -1.93865
-1.95244 -1.89792 -1.80203
-1.7213 -1.68144 -1.69124
-1.75698 -1.87437 -2.02893
-2.1987 -2.3604 -2.49646
-2.59878 -2.66778 -2.70853
-2.72684 -2.72681 -2.70991
-2.6763 -2.62829 -2.5731
-2.51997 -2.47038 -2.4082
-2.3012 -2.1186 -1.8555
-1.54663 -1.25756 -1.05767
-0.991744 -1.06545 -1.24853
-1.48945 -1.73397 -1.94214
-2.09869 -2.21139 -2.2974
-2.36667 -2.41438 -2.42685
-2.3931 -2.31011 -2.17804
-1.99332 -1.75034 -1.45298
-1.12552 -0.811929 -0.561963
-0.41387 -0.384228 -0.468314
-0.646483 -0.890298 -1.16586
-1.43598 -1.66403 -1.81984
-1.88519 -1.85563 -1.73866
-1.55102 -1.31726 -1.06919
-0.843609 -0.676958 -0.597849
-0.619886 -0.737899 -0.929977
-1.16483 -1.41057 -1.64002
-1.8315 -1.96889 -2.04462
-2.06448 -2.04789 -2.01955
-1.99532 -1.97169 -1.92723
-1.83671 -1.68884 -1.49522
-1.28409 -1.08347 -0.906379
-0.74911 -0.603325 -0.471485
-0.371693 -0.326547 -0.344971
-0.413153 -0.503378 -0.593067
-0.676893 -0.761935 -0.852648
-0.941283 -1.01196 -1.05212
-1.05965 -1.04085 -1.00423
-0.956759 -0.904204 -0.852346
-0.806203 -0.766961 -0.728316
-0.674243 -0.580601 -0.422192
-0.184161 0.127583 0.483629
0.838902 1.14682 1.3714
1.49162 1.49912 1.39531
1.19189 0.913246 0.595301
0.27825 -0.00416005 -0.233284
-0.408186 -0.541756 -0.652795
-0.757761 -0.865475 -0.976209
-1.08457 -1.18413 -1.27148
-1.34802 -1.41894 -1.48982
-1.56247 -1.63202 -1.68822
-1.72207 -1.73483 -1.74254
-1.76956 -1.83314 -1.92917
-2.03094 -2.10269 -2.1177
-2.0686 -1.96568 -1.8295
-1.68527 -1.56026 -1.48055
-1.46484 -1.51711 -1.62262
-1.75018 -1.86135 -1.92399
-1.92451 -1.87227 -1.79387
-1.82261 -1.81231 -1.84277
-1.91504 -2.02175 -2.14848
-2.27768 -2.39439 -2.49047
-2.56448 -2.61841 -2.65472
-2.67535 -2.68196 -2.6756
-2.6565 -2.62538 -2.58492
-2.53758 -2.47815 -2.38711
-2.23419 -1.99561 -1.67633
-1.32087 -1.00242 -0.794774
-0.743087 -0.848828 -1.07337
-1.3549 -1.63043 -1.85541
-2.01477 -2.11996 -2.19374
-2.25216 -2.29592 -2.31498
-2.29898 -2.24209 -2.13895
-1.97985 -1.75506 -1.46821
-1.14723 -0.841564 -0.605547
-0.479123 -0.477297 -0.591069
-0.794646 -1.0526 -1.3248
-1.57072 -1.755 -1.85367
-1.85809 -1.77361 -1.61402
-1.39625 -1.13925 -0.867132
-0.612116 -0.412988 -0.307282
-0.320107 -0.455181 -0.693195
-0.998282 -1.32845 -1.64406
-1.91205 -2.10842 -2.22236
-2.26045 -2.24577 -2.20818
-2.16945 -2.13211 -2.08012
-1.99133 -1.85369 -1.67424
-1.47496 -1.27908 -1.09845
-0.931604 -0.774005 -0.63133
-0.523114 -0.471698 -0.484954
-0.548159 -0.633185 -0.717266
-0.794686 -0.871869 -0.952805
-1.03009 -1.08945 -1.12116
-1.1263 -1.11331 -1.09021
-1.06051 -1.0249 -0.984631
-0.942104 -0.897778 -0.84587
-0.772226 -0.656604 -0.479707
-0.2328 0.0747957 0.415173
0.749462 1.03905 1.25368
1.37324 1.38599 1.28855
1.08935 0.811928 0.492769
0.172642 -0.114312 -0.348213
-0.525239 -0.654422 -0.751811
-0.834247 -0.914458 -0.998426
-1.08542 -1.17037 -1.2475
-1.31343 -1.36806 -1.41291
-1.44795 -1.46929 -1.47073
-1.44981 -1.4155 -1.3903
-1.40163 -1.46525 -1.57253
-1.69226 -1.78707 -1.83229
-1.82429 -1.77549 -1.70433
-1.62905 -1.56723 -1.53594
-1.54849 -1.60837 -1.70472
-1.81329 -1.90413 -1.9534
-1.95352 -1.91567 -1.86351
-1.98696 -1.99962 -2.03953
-2.10448 -2.18612 -2.27192
-2.34988 -2.41363 -2.46385
-2.50473 -2.53895 -2.56597
-2.58407 -2.59278 -2.59287
-2.58452 -2.56671 -2.53781
-2.49416 -2.42531 -2.31021
-2.12213 -1.84471 -1.49094
-1.11102 -0.780497 -0.572925
-0.531821 -0.655673 -0.901316
-1.20162 -1.48936 -1.71873
-1.87631 -1.97711 -2.04795
-2.10871 -2.16319 -2.20287
-2.21648 -2.19476 -2.12726
-1.99925 -1.79791 -1.52678
-1.21653 -0.920754 -0.697439
-0.58821 -0.607139 -0.741815
-0.961275 -1.22453 -1.48728
-1.70783 -1.85328 -1.90532
-1.8625 -1.73675 -1.54552
-1.30492 -1.02917 -0.736483
-0.4562 -0.229793 -0.102624
-0.109467 -0.261361 -0.540875
-0.907571 -1.30963 -1.6953
-2.02084 -2.25597 -2.3888
-2.42895 -2.4045 -2.35046
-2.29342 -2.24076 -2.18117
-2.09567 -1.97175 -1.81164
-1.63023 -1.4451 -1.26649
-1.09526 -0.930737 -0.781354
-0.667288 -0.610273 -0.617915
-0.676234 -0.75799 -0.839875
-0.913632 -0.982394 -1.04842
-1.10572 -1.14444 -1.16058
-1.16029 -1.15445 -1.14979
-1.14474 -1.13291 -1.10926
-1.07286 -1.02413 -0.959504
-0.868303 -0.734797 -0.545079
-0.295591 0.00147146 0.319517
0.625274 0.887773 1.083
1.19321 1.20519 1.11246
0.920851 0.652343 0.342004
0.0287128 -0.25487 -0.48813
-0.663448 -0.784495 -0.863774
-0.919447 -0.97078 -1.03242
-1.10959 -1.19692 -1.28208
-1.35191 -1.39748 -1.41533
-1.40533 -1.36815 -1.30565
-1.2252 -1.14491 -1.09298
-1.09719 -1.16864 -1.29157
-1.42922 -1.54294 -1.61114
-1.63502 -1.62996 -1.61296
-1.59617 -1.58847 -1.59891
-1.63617 -1.70366 -1.79451
-1.89123 -1.97186 -2.01978
-2.03154 -2.01777 -1.99696
-2.18909 -2.21744 -2.25695
-2.30394 -2.35071 -2.38779
-2.40901 -2.4159 -2.41674
-2.42021 -2.42941 -2.44137
-2.4516 -2.45822 -2.46173
-2.46184 -2.4555 -2.43699
-2.39768 -2.3236 -2.19406
-1.98711 -1.69338 -1.33134
-0.952299 -0.628671 -0.42935
-0.394367 -0.520764 -0.765097
-1.06031 -1.33992 -1.56003
-1.71023 -1.80854 -1.88403
-1.95801 -2.03483 -2.10549
-2.15682 -2.1763 -2.14954
-2.05821 -1.88696 -1.63836
-1.34371 -1.05836 -0.842534
-0.73953 -0.763554 -0.900403
-1.11607 -1.3669 -1.60792
-1.79938 -1.91222 -1.93245
-1.86232 -1.71623 -1.51224
-1.26479 -0.984348 -0.685031
-0.394072 -0.15462 -0.0172463
-0.0234062 -0.189481 -0.499635
-0.910051 -1.36109 -1.79121
-2.14849 -2.39879 -2.53132
-2.56004 -2.51814 -2.445
-2.37075 -2.30632 -2.2442
-2.16787 -2.06373 -1.92865
-1.76995 -1.59923 -1.42521
-1.25141 -1.08124 -0.925734
-0.805476 -0.741862 -0.743386
-0.798473 -0.881835 -0.969124
-1.04742 -1.11392 -1.16733
-1.20286 -1.21602 -1.20988
-1.19665 -1.1905 -1.19771
-1.2125 -1.22184 -1.21416
-1.18458 -1.13303 -1.0582
-0.953189 -0.806897 -0.610478
-0.364993 -0.0851331 0.203771
0.473729 0.701292 0.869187
0.963214 0.970257 0.881919
0.701781 0.449474 0.156951
-0.14078 -0.414065 -0.64213
-0.813163 -0.924599 -0.984831
-1.01377 -1.03865 -1.08446
-1.16303 -1.2675 -1.37602
-1.4623 -1.50618 -1.49875
-1.4413 -1.34177 -1.21292
-1.07398 -0.952671 -0.881786
-0.887183 -0.972616 -1.11324
-1.26579 -1.39065 -1.47041
-1.51249 -1.53665 -1.55962
-1.58841 -1.62395 -1.6679
-1.7248 -1.79835 -1.88582
-1.97631 -2.05501 -2.11106
-2.14317 -2.15934 -2.1714
-2.40274 -2.44178 -2.47574
-2.50031 -2.50897 -2.49539
-2.45879 -2.40765 -2.35674
-2.31878 -2.29766 -2.28909
-2.28693 -2.28838 -2.29352
-2.30123 -2.30627 -2.29936
-2.26804 -2.19629 -2.06501
-1.85746 -1.57036 -1.22511
-0.870236 -0.570694 -0.387132
-0.354566 -0.469786 -0.692723
-0.961301 -1.21427 -1.41261
-1.54973 -1.64581 -1.73025
-1.82336 -1.92798 -2.03333
-2.1243 -2.18622 -2.20252
-2.1525 -2.01822 -1.79942
-1.52502 -1.24936 -1.03348
-0.922603 -0.932614 -1.0497
-1.23947 -1.45884 -1.66573
-1.82511 -1.91243 -1.91624
-1.83895 -1.69379 -1.49729
-1.26206 -0.996115 -0.710621
-0.430395 -0.19783 -0.0649064
-0.0761808 -0.251491 -0.576955
-1.00757 -1.47914 -1.92401
-2.28558 -2.52879 -2.64556
-2.65427 -2.59208 -2.50111
-2.4137 -2.34342 -2.28565
-2.22525 -2.14643 -2.0399
-1.90528 -1.74874 -1.57825
-1.40072 -1.22396 -1.06163
-0.934677 -0.864534 -0.861601
-0.917972 -1.01107 -1.11507
-1.21075 -1.28704 -1.33701
-1.35559 -1.34292 -1.30885
-1.27197 -1.25084 -1.25346
-1.27278 -1.29181 -1.29398
-1.27033 -1.21906 -1.13958
-1.02767 -0.876139 -0.680757
-0.446749 -0.190866 0.06309
0.292427 0.481118 0.618705
0.694977 0.697532 0.616534
0.453196 0.224029 -0.0433475
-0.319087 -0.577563 -0.798413
-0.965733 -1.07045 -1.11636
-1.12457 -1.12988 -1.16734
-1.25512 -1.3844 -1.52321
-1.63144 -1.6775 -1.64758
-1.54559 -1.38801 -1.19933
-1.01052 -0.857947 -0.777372
-0.790939 -0.893556 -1.05034
-1.21142 -1.3368 -1.41447
-1.45965 -1.49793 -1.5469
-1.60903 -1.67755 -1.74677
-1.81735 -1.89365 -1.97737
-2.06397 -2.14504 -2.214
-2.27014 -2.31759 -2.3611
-2.60466 -2.65328 -2.68275
-2.68781 -2.66235 -2.60219
-2.51094 -2.40304 -2.29916
-2.21621 -2.1599 -2.12597
-2.10759 -2.10131 -2.10663
-2.12148 -2.13873 -2.14628
-2.12872 -2.06872 -1.94907
-1.75777 -1.49643 -1.18736
-0.873924 -0.611049 -0.449026
-0.416811 -0.51159 -0.699141
-0.925976 -1.1395 -1.30756
-1.42758 -1.52054 -1.61411
-1.72576 -1.85561 -1.99111
-2.11638 -2.21652 -2.27464
-2.26855 -2.17684 -1.99398
-1.7433 -1.47556 -1.25159
-1.11936 -1.09842 -1.17782
-1.32536 -1.50108 -1.66792
-1.79668 -1.86688 -1.86755
-1.7987 -1.67034 -1.4969
-1.29001 -1.05664 -0.805696
-0.55833 -0.352898 -0.238492
-0.259169 -0.436694 -0.760034
-1.1858 -1.64909 -2.0803
-2.42191 -2.6405 -2.73152
-2.71674 -2.63513 -2.52946
-2.43302 -2.36152 -2.31267
-2.2718 -2.21979 -2.14068
-2.02688 -1.88029 -1.70952
-1.52571 -1.34144 -1.17292
-1.04134 -0.968324 -0.966612
-1.03253 -1.1465 -1.28095
-1.4093 -1.5106 -1.57022
-1.58081 -1.5454 -1.47951
-1.4078 -1.35431 -1.33135
-1.33444 -1.34678 -1.34966
-1.33078 -1.28523 -1.21074
-1.10334 -0.958084 -0.774259
-0.56044 -0.334693 -0.118755
0.0699979 0.222392 0.333941
0.39776 0.401869 0.334875
0.19534 -0.00394911 -0.240498
-0.490389 -0.73267 -0.94792
-1.11653 -1.2229 -1.26546
-1.2648 -1.26091 -1.29671
-1.39574 -1.5479 -1.71296
-1.83942 -1.88641 -1.8368
-1.69787 -1.49436 -1.26098
-1.03811 -0.868148 -0.787675
-0.813941 -0.932854 -1.10012
-1.26029 -1.37415 -1.43626
-1.4707 -1.50993 -1.57316
-1.65865 -1.75189 -1.83966
-1.91862 -1.99382 -2.07141
-2.15303 -2.23593 -2.31695
-2.39513 -2.47068 -2.54197
-2.77568 -2.83614 -2.86728
-2.86168 -2.81206 -2.71492
-2.57686 -2.41715 -2.26185
-2.13235 -2.03731 -1.9738
-1.93523 -1.91786 -1.92081
-1.94146 -1.97155 -1.99688
-1.99951 -1.96071 -1.86447
-1.70251 -1.47989 -1.21866
-0.955971 -0.73612 -0.598587
-0.566041 -0.636404 -0.782567
-0.961603 -1.13139 -1.26729
-1.36983 -1.45888 -1.55839
-1.68174 -1.82652 -1.97987
-2.12738 -2.25633 -2.35112
-2.38838 -2.34194 -2.1985
-1.97308 -1.7109 -1.47218
-1.30886 -1.2464 -1.2792
-1.37926 -1.51083 -1.64191
-1.7481 -1.81127 -1.8192
-1.76823 -1.66499 -1.52264
-1.35335 -1.16451 -0.963084
-0.765151 -0.601796 -0.515286
-0.54609 -0.716829 -1.02051
-1.41829 -1.84838 -2.24306
-2.54696 -2.72983 -2.79031
-2.75172 -2.65243 -2.53393
-2.42958 -2.35707 -2.31645
-2.293 -2.26377 -2.20624
-2.10658 -1.96399 -1.78894
-1.59743 -1.40678 -1.23555
-1.10497 -1.0367 -1.04564
-1.13211 -1.27933 -1.45776
-1.6331 -1.77366 -1.85578
-1.86805 -1.81468 -1.71554
-1.60091 -1.50082 -1.43395
-1.40179 -1.39195 -1.38718
-1.37349 -1.34206 -1.28636
-1.19961 -1.07638 -0.917456
-0.733273 -0.542089 -0.363048
-0.208657 -0.0827437 0.0141299
0.0766707 0.0924495 0.0483494
-0.0597311 -0.222969 -0.424464
-0.646767 -0.874127 -1.08862
-1.2674 -1.38828 -1.44308
-1.44906 -1.44755 -1.48591
-1.59177 -1.75543 -1.93251
-2.06497 -2.10672 -2.03958
-1.87443 -1.64251 -1.38545
-1.14885 -0.97729 -0.905657
-0.945735 -1.07567 -1.24405
-1.39217 -1.48325 -1.51904
-1.53261 -1.56328 -1.63212
-1.73364 -1.84583 -1.94782
-2.03176 -2.10279 -2.17096
-2.24359 -2.32329 -2.41011
-2.50324 -2.59993 -2.69382
-2.90047 -2.97611 -3.01675
-3.01163 -2.95086 -2.83021
-2.65786 -2.45648 -2.25631
-2.08293 -1.94842 -1.85223
-1.78906 -1.75578 -1.75207
-1.77582 -1.81861 -1.86468
-1.89342 -1.88387 -1.82002
-1.69584 -1.5186 -1.30922
-1.09875 -0.921694 -0.807836
-0.774413 -0.82059 -0.926788
-1.06109 -1.19191 -1.30124
-1.39071 -1.47661 -1.57727
-1.70161 -1.84599 -1.99976
-2.15291 -2.29728 -2.41978
-2.49577 -2.4931 -2.38892
-2.18816 -1.92938 -1.67227
-1.47388 -1.36755 -1.35508
-1.41392 -1.51222 -1.62119
-1.71857 -1.78624 -1.8095
-1.78115 -1.70544 -1.59565
-1.46594 -1.3252 -1.17887
-1.03702 -0.92128 -0.864347
-0.900989 -1.05412 -1.32201
-1.67298 -2.05162 -2.395
-2.65154 -2.79409 -2.82294
-2.76072 -2.64325 -2.50969
-2.39339 -2.31448 -2.27564
-2.26224 -2.24776 -2.20387
-2.11186 -1.96943 -1.78938
-1.59228 -1.39958 -1.23177
-1.11002 -1.05578 -1.08554
-1.2028 -1.39302 -1.62465
-1.85603 -2.04493 -2.15829
-2.1798 -2.11377 -1.98354
-1.82431 -1.67195 -1.55201
-1.47395 -1.43289 -1.41649
-1.41137 -1.40502 -1.38476
-1.3378 -1.25489 -1.13546
-0.989679 -0.834711 -0.686908
-0.555104 -0.440315 -0.342252
-0.267036 -0.228548 -0.241407
-0.311751 -0.434402 -0.598181
-0.79251 -1.00739 -1.22706
-1.426 -1.57539 -1.65895
-1.68733 -1.69863 -1.74069
-1.84379 -2.00092 -2.16886
-2.28926 -2.31588 -2.23205
-2.05198 -1.81069 -1.55235
-1.32275 -1.16427 -1.10759
-1.15901 -1.29123 -1.44935
-1.57482 -1.63508 -1.63906
-1.6275 -1.64528 -1.71496
-1.82787 -1.95536 -2.06922
-2.1565 -2.22122 -2.27616
-2.33371 -2.40185 -2.48452
-2.58221 -2.69085 -2.80115
-2.9678 -3.06 -3.11562
-3.12011 -3.06055 -2.93124
-2.7406 -2.51275 -2.28009
-2.07082 -1.90008 -1.7703
-1.67871 -1.62437 -1.60914
-1.63293 -1.68813 -1.75757
-1.81734 -1.84313 -1.81757
-1.73543 -1.60498 -1.44545
-1.28233 -1.14207 -1.04702
-1.01089 -1.03509 -1.10761
-1.20685 -1.31038 -1.4046
-1.48951 -1.57516 -1.67276
-1.787 -1.9149 -2.05087
-2.19204 -2.33665 -2.47492
-2.58085 -2.61589 -2.54706
-2.36876 -2.11264 -1.83777
-1.60678 -1.46188 -1.41343
-1.44476 -1.52692 -1.63175
-1.73611 -1.81978 -1.86512
-1.86226 -1.81425 -1.73533
-1.64214 -1.54559 -1.45009
-1.35984 -1.28651 -1.25226
-1.28534 -1.40889 -1.62749
-1.91859 -2.23546 -2.52152
-2.729 -2.83217 -2.83041
-2.74341 -2.60349 -2.44784
-2.31077 -2.21579 -2.16883
-2.15583 -2.14748 -2.111
-2.02401 -1.88321 -1.70308
-1.50722 -1.31987 -1.16287
-1.05725 -1.0242 -1.0811
-1.23377 -1.46938 -1.7548
-2.04218 -2.28015 -2.42719
-2.46232 -2.38966 -2.23543
-2.03882 -1.84021 -1.67101
-1.54845 -1.47659 -1.45059
-1.46027 -1.49069 -1.52225
-1.53362 -1.50838 -1.44143
-1.34036 -1.22016 -1.09468
-0.970876 -0.850024 -0.734399
-0.633476 -0.563436 -0.539759
-0.569415 -0.649907 -0.775351
-0.942049 -1.14616 -1.37486
-1.60092 -1.7893 -1.91459
-1.97789 -2.00975 -2.05442
-2.14322 -2.27381 -2.40927
-2.49727 -2.49661 -2.39465
-2.20841 -1.97373 -1.7329
-1.52716 -1.39268 -1.35371
-1.41139 -1.53585 -1.67291
-1.76803 -1.79473 -1.76832
-1.73471 -1.74175 -1.81221
-1.93469 -2.07522 -2.19917
-2.28829 -2.34431 -2.38151
-2.41678 -2.46383 -2.53147
-2.62276 -2.73383 -2.85385
-2.97141 -3.07748 -3.14841
-3.16676 -3.11725 -2.99272
-2.80067 -2.56431 -2.31534
-2.08238 -1.88251 -1.72142
-1.60017 -1.52186 -1.49236
-1.51496 -1.58344 -1.67905
-1.77375 -1.83888 -1.85458
-1.81532 -1.72925 -1.6135
-1.48873 -1.37535 -1.2911
-1.24869 -1.25312 -1.29991
-1.37645 -1.46713 -1.55997
-1.65047 -1.74027 -1.83265
-1.92872 -2.02798 -2.13198
-2.24663 -2.37746 -2.51836
-2.64231 -2.70511 -2.66479
-2.50621 -2.25439 -1.96728
-1.71213 -1.53936 -1.4677
-1.48629 -1.56821 -1.68417
-1.80819 -1.91688 -1.98998
-2.01581 -1.99666 -1.94724
-1.88582 -1.82502 -1.76877
-1.71667 -1.6717 -1.64642
-1.66309 -1.74546 -1.90504
-2.12951 -2.38187 -2.61217
-2.77514 -2.84374 -2.81344
-2.69927 -2.53015 -2.34283
-2.17448 -2.0532 -1.98869
-1.9679 -1.95974 -1.92835
-1.84886 -1.71677 -1.54658
-1.36255 -1.1897 -1.05027
-0.965145 -0.955209 -1.03835
-1.222 -1.49501 -1.8238
-2.1566 -2.43549 -2.6126
-2.66343 -2.59214 -2.42705
-2.20975 -1.98279 -1.78072
-1.62659 -1.53302 -1.50413
-1.53541 -1.61163 -1.70679
-1.78971 -1.83424 -1.82806
-1.77432 -1.68518 -1.57265
-1.44368 -1.30243 -1.15649
-1.02068 -0.914129 -0.852595
-0.842612 -0.882994 -0.971945
-1.11179 -1.30463 -1.54135
-1.79454 -2.02447 -2.19699
-2.30199 -2.35909 -2.40516
-2.47031 -2.55762 -2.64014
-2.67677 -2.63585 -2.51107
-2.32193 -2.10278 -1.89065
-1.71872 -1.61398 -1.59259
-1.65091 -1.75899 -1.86734
-1.92904 -1.92531 -1.87674
-1.83127 -1.83623 -1.91249
-2.04572 -2.19792 -2.32951
-2.41755 -2.46116 -2.47548
-2.4817 -2.49957 -2.5434
-2.61958 -2.725 -2.8479
-2.91102 -3.02386 -3.10497
-3.13597 -3.1008 -2.99119
-2.81247 -2.58447 -2.33542
-2.09209 -1.87249 -1.68576
-1.53789 -1.43744 -1.39551
-1.41934 -1.5041 -1.6289
-1.76109 -1.8671 -1.92406
-1.92536 -1.87837 -1.79787
-1.70057 -1.60286 -1.5205
-1.46758 -1.45398 -1.48251
-1.54785 -1.63875 -1.74212
-1.8468 -1.94506 -2.03241
-2.10743 -2.17317 -2.23897
-2.3194 -2.42679 -2.55851
-2.68744 -2.76582 -2.74551
-2.60417 -2.36098 -2.07154
-1.80509 -1.61755 -1.5344
-1.55012 -1.63994 -1.77352
-1.92214 -2.05971 -2.16415
-2.22241 -2.23528 -2.21607
-2.18262 -2.14811 -2.11657
-2.08491 -2.05003 -2.0173
-2.00451 -2.03662 -2.13216
-2.28905 -2.48 -2.66098
-2.78734 -2.82799 -2.77201
-2.62875 -2.42465 -2.1981
-1.99105 -1.83707 -1.74965
-1.71679 -1.70638 -1.68091
-1.61409 -1.50001 -1.35138
-1.19049 -1.04084 -0.923861
-0.859986 -0.86967 -0.97092
-1.17249 -1.46543 -1.81771
-2.17685 -2.48206 -2.6821
-2.75058 -2.69176 -2.5348
-2.32121 -2.09231 -1.88213
-1.71641 -1.61471 -1.59054
-1.64713 -1.77149 -1.93304
-2.09101 -2.2085 -2.26454
-2.25684 -2.19462 -2.08876
-1.94727 -1.77841 -1.5962
-1.4217 -1.27756 -1.17986
-1.1342 -1.13945 -1.19597
-1.31002 -1.48835 -1.72592
-1.99733 -2.26119 -2.47695
-2.62362 -2.70795 -2.7561
-2.79395 -2.82888 -2.84522
-2.81612 -2.72271 -2.56698
-2.3712 -2.1673 -1.98555
-1.84946 -1.77522 -1.7698
-1.82474 -1.91163 -1.98841
-2.01853 -1.99213 -1.9341
-1.89149 -1.9076 -1.99869
-2.14661 -2.31016 -2.44643
-2.52923 -2.55595 -2.54291
-2.51568 -2.50006 -2.51572
-2.57198 -2.66614 -2.7853
-2.79243 -2.90214 -2.98471
-3.0234 -3.00308 -2.91456
-2.75962 -2.55253 -2.31597
-2.07356 -1.84386 -1.63978
-1.47288 -1.35756 -1.31011
-1.3412 -1.4466 -1.60286
-1.77262 -1.91771 -2.01233
-2.04861 -2.03287 -1.97781
-1.89727 -1.80544 -1.71809
-1.65221 -1.6231 -1.64011
-1.70346 -1.80387 -1.92519
-2.04876 -2.15801 -2.2421
-2.29844 -2.33402 -2.36491
-2.41234 -2.49342 -2.6082
-2.7305 -2.81217 -2.803
-2.67697 -2.44857 -2.16925
-1.90623 -1.71654 -1.62945
-1.64407 -1.73905 -1.88521
-2.05334 -2.21661 -2.35223
-2.4456 -2.49434 -2.50763
-2.50017 -2.48432 -2.46451
-2.43696 -2.39554 -2.34133
-2.28958 -2.26698 -2.29851
-2.3914 -2.52716 -2.66665
-2.76441 -2.78359 -2.70568
-2.53424 -2.29434 -2.02758
-1.78164 -1.59543 -1.48538
-1.43995 -1.42652 -1.40743
-1.35639 -1.26651 -1.14763
-1.01811 -0.897934 -0.806319
-0.762424 -0.785695 -0.893625
-1.09601 -1.38699 -1.7386
-2.10158 -2.41653 -2.63217
-2.72183 -2.68946 -2.56297
-2.3806 -2.17864 -1.98673
-1.82995 -1.73274 -1.71756
-1.79678 -1.96217 -2.18126
-2.40571 -2.58881 -2.70118
-2.73518 -2.69737 -2.59771
-2.44507 -2.25096 -2.03481
-1.82342 -1.64338 -1.51226
-1.43555 -1.4117 -1.44099
-1.53038 -1.68869 -1.91464
-2.18733 -2.46805 -2.71411
-2.89611 -3.00758 -3.06136
-3.0755 -3.05866 -3.00521
-2.90309 -2.74769 -2.55076
-2.33842 -2.14093 -1.98251
-1.87734 -1.83064 -1.83945
-1.88997 -1.95554 -2.0027
-2.00664 -1.96719 -1.91292
-1.8881 -1.92932 -2.0458
-2.21426 -2.39044 -2.52947
-2.60383 -2.61082 -2.56895
-2.5083 -2.46015 -2.44841
-2.48414 -2.56394 -2.67324
-2.62704 -2.72324 -2.79788
-2.83814 -2.83113 -2.76643
-2.64086 -2.46154 -2.24467
-2.01073 -1.77932 -1.56755
-1.39235 -1.27318 -1.23005
-1.27554 -1.40495 -1.59204
-1.79549 -1.97352 -2.09817
-2.16061 -2.16632 -2.1267
-2.05408 -1.962 -1.86731
-1.79025 -1.75093 -1.76386
-1.83279 -1.94848 -2.09059
-2.23346 -2.3536 -2.43639
-2.47982 -2.49472 -2.50186
-2.5258 -2.58523 -2.68113
-2.78911 -2.86391 -2.85796
-2.74556 -2.53809 -2.28098
-2.03496 -1.85291 -1.76413
-1.77154 -1.85919 -2.00269
-2.17625 -2.35511 -2.51699
-2.64512 -2.73185 -2.77951
-2.79735 -2.79559 -2.77923
-2.7454 -2.68735 -2.60438
-2.51072 -2.43481 -2.40692
-2.44202 -2.52913 -2.63326
-2.70789 -2.71055 -2.61551
-2.42122 -2.15208 -1.85309
-1.57693 -1.36618 -1.23833
-1.18135 -1.16261 -1.14604
-1.10746 -1.04043 -0.952254
-0.856666 -0.76889 -0.704605
-0.68037 -0.713256 -0.818955
-1.00765 -1.27728 -1.60647
-1.95319 -2.26362 -2.48963
-2.6054 -2.61358 -2.53832
-2.41127 -2.26039 -2.10782
-1.9754 -1.89029 -1.88282
-1.97477 -2.16469 -2.4214
-2.69251 -2.92444 -3.08127
-3.15104 -3.13795 -3.05054
-2.89689 -2.68904 -2.44886
-2.20706 -1.99443 -1.83207
-1.72758 -1.6796 -1.68646
-1.75209 -1.8839 -2.08323
-2.3359 -2.61074 -2.86838
-3.07491 -3.21183 -3.27701
-3.27711 -3.21806 -3.10102
-2.9269 -2.70492 -2.45731
-2.21555 -2.0104 -1.86248
-1.77866 -1.75412 -1.77574
-1.82337 -1.87118 -1.89382
-1.87821 -1.83396 -1.79326
-1.79695 -1.87384 -2.02466
-2.21985 -2.41178 -2.55447
-2.6208 -2.60972 -2.54291
-2.45472 -2.38059 -2.34695
-2.36486 -2.42912 -2.52318
-2.431 -2.505 -2.56402
-2.6008 -2.60506 -2.56444
-2.46958 -2.31973 -2.12491
-1.90352 -1.67722 -1.46749
-1.29565 -1.18417 -1.15444
-1.21895 -1.37161 -1.5839
-1.81198 -2.01222 -2.15571
-2.23325 -2.25006 -2.21724
-2.14701 -2.0534 -1.95468
-1.87354 -1.83338 -1.85183
-1.93408 -2.06929 -2.23254
-2.3924 -2.52113 -2.6034
-2.63985 -2.64528 -2.64311
-2.65782 -2.70597 -2.78707
-2.87848 -2.94034 -2.93183
-2.83139 -2.64901 -2.4228
-2.20313 -2.03396 -1.94101
-1.93004 -1.99246 -2.11269
-2.27262 -2.45262 -2.63189
-2.79065 -2.91408 -2.99572
-3.03803 -3.04855 -3.03307
-2.99043 -2.91457 -2.80427
-2.67328 -2.55118 -2.47188
-2.45622 -2.4995 -2.5709
-2.62411 -2.61299 -2.50647
-2.29903 -2.01425 -1.69906
-1.40848 -1.18566 -1.04665
-0.97787 -0.947534 -0.923406
-0.886187 -0.832215 -0.767902
-0.703014 -0.647841 -0.61348
-0.612162 -0.656449 -0.758198
-0.926666 -1.16371 -1.45645
-1.77331 -2.06963 -2.30288
-2.44865 -2.50705 -2.49614
-2.43862 -2.35218 -2.25008
-2.14933 -2.07794 -2.07209
-2.16197 -2.35388 -2.62115
-2.91186 -3.16994 -3.35614
-3.45566 -3.47032 -3.40593
-3.26713 -3.06273 -2.81315
-2.55041 -2.30943 -2.11705
-1.98598 -1.91663 -1.90431
-1.94671 -2.04622 -2.20516
-2.41752 -2.66382 -2.91327
-3.1318 -3.29111 -3.37373
-3.37242 -3.28653 -3.11987
-2.88287 -2.5965 -2.29308
-2.01074 -1.7834 -1.63135
-1.55709 -1.54759 -1.57991
-1.62674 -1.66152 -1.66536
-1.63563 -1.59121 -1.56805
-1.60425 -1.72128 -1.91135
-2.13809 -2.35007 -2.50059
-2.56405 -2.54235 -2.46072
-2.35689 -2.26845 -2.22204
-2.22704 -2.27575 -2.35008
-2.22401 -2.27023 -2.30915
-2.33949 -2.35318 -2.33504
-2.26898 -2.14667 -1.97323
-1.76649 -1.55105 -1.35233
-1.19419 -1.09942 -1.08806
-1.17071 -1.33962 -1.5653
-1.8037 -2.01162 -2.16077
-2.24232 -2.2617 -2.23039
-2.16148 -2.0701 -1.97561
-1.9019 -1.87368 -1.90953
-2.0141 -2.17368 -2.35864
-2.53299 -2.66713 -2.7477
-2.78011 -2.78392 -2.7843
-2.80325 -2.85224 -2.92673
-3.00477 -3.05282 -3.0392
-2.94918 -2.79286 -2.60069
-2.41044 -2.2541 -2.1512
-2.10942 -2.12898 -2.20621
-2.33418 -2.50079 -2.68729
-2.86994 -3.02542 -3.13771
-3.20244 -3.22494 -3.21222
-3.16507 -3.07822 -2.94978
-2.79242 -2.63555 -2.51485
-2.45518 -2.45724 -2.49517
-2.52526 -2.50095 -2.38866
-2.1801 -1.89713 -1.58577
-1.2994 -1.07785 -0.933064
-0.849315 -0.797076 -0.750623
-0.698503 -0.642578 -0.590558
-0.549856 -0.526461 -0.526261
-0.55535 -0.619306 -0.723711
-0.87513 -1.07869 -1.33075
-1.61209 -1.88941 -2.12727
-2.30274 -2.41235 -2.46676
-2.47907 -2.45695 -2.40518
-2.33557 -2.27504 -2.26273
-2.33489 -2.5054 -2.75485
-3.03659 -3.29718 -3.49766
-3.62183 -3.6686 -3.63911
-3.53167 -3.34839 -3.10465
-2.83132 -2.56697 -2.34582
-2.18829 -2.09843 -2.06847
-2.08796 -2.15171 -2.26132
-2.41929 -2.62019 -2.84537
-3.06426 -3.24149 -3.34544
-3.35437 -3.25854 -3.06064
-2.77649 -2.43545 -2.07825
-1.75002 -1.48991 -1.32083
-1.24403 -1.24072 -1.27946
-1.32564 -1.35055 -1.33959
-1.29852 -1.25433 -1.24695
-1.31305 -1.46837 -1.69771
-1.95808 -2.19414 -2.35856
-2.42789 -2.40757 -2.32615
-2.22307 -2.13553 -2.08781
-2.08607 -2.12005 -2.1714
-2.02742 -2.04446 -2.06266
-2.08592 -2.10735 -2.10845
-2.06685 -1.96809 -1.81423
-1.62381 -1.42456 -1.24448
-1.10762 -1.0342 -1.04044
-1.1338 -1.30542 -1.52694
-1.75714 -1.95611 -2.09801
-2.17505 -2.19279 -2.16297
-2.09943 -2.01822 -1.93921
-1.88625 -1.88371 -1.94937
-2.08592 -2.2759 -2.48481
-2.67274 -2.80944 -2.88512
-2.91168 -2.91484 -2.92218
-2.95286 -3.01184 -3.08865
-3.16028 -3.1986 -3.18107
-3.10055 -2.96813 -2.80718
-2.64288 -2.49451 -2.37444
-2.29176 -2.25593 -2.27678
-2.3604 -2.50333 -2.68877
-2.88821 -3.06922 -3.20652
-3.29013 -3.32442 -3.31837
-3.27473 -3.18829 -3.05537
-2.88611 -2.708 -2.55667
-2.45947 -2.42195 -2.42426
-2.42798 -2.38964 -2.27613
-2.07756 -1.81283 -1.52371
-1.25775 -1.04766 -0.899195
-0.794645 -0.708627 -0.624616
-0.541607 -0.469202 -0.418351
-0.395766 -0.404073 -0.443687
-0.513102 -0.608838 -0.728168
-0.873283 -1.05138 -1.26745
-1.51473 -1.77185 -2.0108
-2.20998 -2.36186 -2.46986
-2.53884 -2.56871 -2.55778
-2.51298 -2.45816 -2.43191
-2.47331 -2.60281 -2.81022
-3.05848 -3.30147 -3.50377
-3.64868 -3.7311 -3.74538
-3.68132 -3.53212 -3.30617
-3.03158 -2.74986 -2.50297
-2.32016 -2.21038 -2.1635
-2.16081 -2.18873 -2.24708
-2.34596 -2.49391 -2.68534
-2.89529 -3.0842 -3.20921
-3.23571 -3.14455 -2.93469
-2.62323 -2.2439 -1.84296
-1.4715 -1.17453 -0.979495
-0.889057 -0.881569 -0.919449
-0.961803 -0.977022 -0.952656
-0.900424 -0.853813 -0.856724
-0.945734 -1.13288 -1.3972
-1.68999 -1.95226 -2.13623
-2.22095 -2.2155 -2.15093
-2.06643 -1.99593 -1.95885
-1.9569 -1.97788 -2.00507
-1.86166 -1.85326 -1.85427
-1.87201 -1.89956 -1.91531
-1.89231 -1.81244 -1.67659
-1.50473 -1.32666 -1.171
-1.05935 -1.00691 -1.02432
-1.11537 -1.27115 -1.4671
-1.66836 -1.84162 -1.96561
-2.03407 -2.05186 -2.02949
-1.98014 -1.91973 -1.86785
-1.84761 -1.88223 -1.98785
-2.16446 -2.39051 -2.62647
-2.8284 -2.96533 -3.03133
-3.04568 -3.04178 -3.05146
-3.0926 -3.16433 -3.24968
-3.3229 -3.35883 -3.34178
-3.2708 -3.15807 -3.02118
-2.8746 -2.72652 -2.58286
-2.45399 -2.35827 -2.31875
-2.35439 -2.46997 -2.64992
-2.86037 -3.06005 -3.21578
-3.31374 -3.35902 -3.36337
-3.33138 -3.25707 -3.13359
-2.96687 -2.78082 -2.60955
-2.48178 -2.40756 -2.37372
-2.34904 -2.29577 -2.18369
-2.00235 -1.76675 -1.51172
-1.27555 -1.08119 -0.927347
-0.795198 -0.665532 -0.533095
-0.408866 -0.31125 -0.255399
-0.248302 -0.289878 -0.374998
-0.493826 -0.632903 -0.780367
-0.933115 -1.09903 -1.28999
-1.51007 -1.74869 -1.98465
-2.19738 -2.3756 -2.5169
-2.62063 -2.68247 -2.69706
-2.66712 -2.61168 -2.56541
-2.56704 -2.6422 -2.79105
-2.98905 -3.20077 -3.39636
-3.55866 -3.67716 -3.73784
-3.72099 -3.61083 -3.40885
-3.14017 -2.84846 -2.58226
-2.37876 -2.25164 -2.18936
-2.16649 -2.16225 -2.17443
-2.21892 -2.31566 -2.47041
-2.66429 -2.85642 -2.997
-3.04246 -2.9659 -2.76135
-2.44379 -2.04696 -1.61894
-1.21434 -0.883089 -0.657789
-0.54456 -0.522037 -0.549726
-0.5825 -0.585904 -0.54788
-0.483602 -0.431167 -0.437943
-0.54138 -0.751554 -1.04353
-1.36422 -1.65178 -1.85852
-1.96617 -1.98722 -1.95407
-1.90354 -1.86383 -1.84743
-1.85113 -1.86194 -1.86689
-1.74355 -1.7187 -1.71006
-1.72588 -1.75826 -1.78364
-1.77327 -1.70828 -1.59009
-1.4397 -1.28713 -1.15904
-1.07236 -1.03576 -1.05348
-1.12571 -1.24478 -1.39265
-1.54447 -1.67703 -1.77585
-1.83646 -1.86143 -1.85739
-1.8342 -1.80578 -1.7907
-1.81125 -1.88965 -2.04041
-2.26089 -2.52546 -2.78964
-3.00509 -3.13943 -3.18987
-3.18297 -3.16078 -3.16139
-3.20392 -3.284 -3.37922
-3.46009 -3.50141 -3.4906
-3.43 -3.33219 -3.21071
-3.07239 -2.91735 -2.74681
-2.57264 -2.42097 -2.32637
-2.31879 -2.40951 -2.58313
-2.80041 -3.0125 -3.18028
-3.28819 -3.34329 -3.36059
-3.34628 -3.29295 -3.18958
-3.03676 -2.85378 -2.67236
-2.5221 -2.41715 -2.35088
-2.2996 -2.23227 -2.12279
-1.96105 -1.75791 -1.53992
-1.33437 -1.15359 -0.98967
-0.824273 -0.64593 -0.461524
-0.294072 -0.170485 -0.109966
-0.119868 -0.197491 -0.33215
-0.505786 -0.695486 -0.881013
-1.05415 -1.22233 -1.40188
-1.60488 -1.82921 -2.05924
-2.27511 -2.46255 -2.61521
-2.73002 -2.80193 -2.8246
-2.79749 -2.73375 -2.66194
-2.61831 -2.6325 -2.71516
-2.85539 -3.02952 -3.21363
-3.38938 -3.53968 -3.6415
-3.66635 -3.59132 -3.41308
-3.15489 -2.86189 -2.58687
-2.37207 -2.23415 -2.16069
-2.12201 -2.09269 -2.06899
-2.07027 -2.12368 -2.24286
-2.41427 -2.59864 -2.74447
-2.8045 -2.74725 -2.56175
-2.25813 -1.86604 -1.43118
-1.00832 -0.650257 -0.394363
-0.25177 -0.204548 -0.212958
-0.230289 -0.219842 -0.168555
-0.0926571 -0.0327091 -0.0385007
-0.148611 -0.372404 -0.682704
-1.02379 -1.3324 -1.56173
-1.69637 -1.7515 -1.75947
-1.75285 -1.75223 -1.76238
-1.77568 -1.78017 -1.76844
-1.68389 -1.6554 -1.64731
-1.66624 -1.70292 -1.73384
-1.73165 -1.67951 -1.58027
-1.45472 -1.33054 -1.23002
-1.16403 -1.13428 -1.13884
-1.17489 -1.2373 -1.3168
-1.40166 -1.48193 -1.55186
-1.60881 -1.65111 -1.67822
-1.6934 -1.70634 -1.73388
-1.79796 -1.92062 -2.11539
-2.37737 -2.67728 -2.96598
-3.19092 -3.31788 -3.34634
-3.30926 -3.25707 -3.23506
-3.26591 -3.34471 -3.44583
-3.53611 -3.58789 -3.58777
-3.53817 -3.45118 -3.33795
-3.201 -3.03557 -2.84004
-2.62773 -2.43096 -2.29315
-2.25237 -2.32416 -2.49232
-2.71305 -2.93203 -3.10675
-3.22165 -3.28633 -3.31861
-3.3257 -3.2983 -3.221
-3.0888 -2.91624 -2.73271
-2.5687 -2.44214 -2.35205
-2.28098 -2.20369 -2.09811
-1.95491 -1.78134 -1.59575
-1.41466 -1.24061 -1.06088
-0.859323 -0.63299 -0.400274
-0.194813 -0.0507025 0.00960924
-0.021158 -0.13738 -0.322786
-0.551808 -0.79372 -1.02189
-1.22409 -1.40663 -1.58782
-1.78452 -2.00048 -2.22415
-2.43623 -2.62016 -2.76724
-2.87414 -2.93745 -2.95185
-2.91465 -2.83337 -2.73022
-2.63847 -2.59117 -2.60863
-2.69244 -2.82943 -3.00019
-3.18403 -3.35675 -3.48706
-3.5399 -3.48853 -3.32813
-3.0821 -2.79671 -2.52625
-2.314 -2.17665 -2.10053
-2.05395 -2.0096 -1.96301
-1.93461 -1.95434 -2.03973
-2.18165 -2.34525 -2.48281
-2.54903 -2.51145 -2.35478
-2.08218 -1.71555 -1.29408
-0.86909 -0.493763 -0.209481
-0.0336804 0.0451615 0.0624883
0.0639291 0.0876466 0.148865
0.232608 0.298255 0.295235
0.184301 -0.043998 -0.36202
-0.713624 -1.03608 -1.28463
-1.44666 -1.53894 -1.592
-1.63247 -1.67258 -1.70985
-1.73408 -1.73649 -1.71651
-1.68635 -1.66741 -1.66993
-1.69688 -1.73801 -1.7721
-1.77617 -1.7373 -1.6597
-1.56207 -1.46726 -1.39136
-1.33877 -1.30498 -1.28293
-1.26779 -1.25794 -1.25437
-1.26051 -1.28163 -1.322
-1.38057 -1.44963 -1.5186
-1.5811 -1.64055 -1.71149
-1.81626 -1.97778 -2.20939
-2.50433 -2.83009 -3.13373
-3.35947 -3.47189 -3.47238
-3.39892 -3.30871 -3.25343
-3.26024 -3.32612 -3.42493
-3.52097 -3.583 -3.59419
-3.55464 -3.47531 -3.3665
-3.229 -3.05556 -2.84273
-2.60459 -2.37748 -2.21083
-2.14795 -2.20675 -2.37001
-2.59094 -2.8125 -2.9914
-3.11327 -3.18978 -3.24017
-3.27149 -3.27228 -3.22306
-3.11395 -2.95537 -2.77518
-2.60536 -2.46753 -2.36515
-2.28495 -2.20521 -2.10655
-1.9803 -1.83082 -1.66945
-1.50356 -1.32811 -1.12795
-0.890713 -0.621713 -0.348956
-0.11428 0.0427782 0.0973018
0.0424071 -0.113069 -0.347262
-0.62799 -0.918695 -1.18869
-1.42325 -1.62726 -1.81911
-2.01789 -2.23104 -2.4501
-2.65629 -2.83128 -2.96454
-3.05305 -3.09569 -3.08912
-3.02978 -2.9213 -2.78127
-2.64116 -2.53732 -2.4979
-2.53402 -2.63962 -2.79719
-2.98243 -3.16443 -3.30565
-3.36762 -3.32352 -3.17067
-2.93495 -2.66398 -2.4113
-2.21757 -2.09612 -2.0307
-1.98847 -1.94186 -1.88607
-1.84064 -1.83473 -1.88671
-1.9913 -2.12073 -2.23586
-2.29837 -2.27813 -2.15631
-1.92763 -1.6032 -1.21219
-0.799195 -0.415582 -0.106148
0.104195 0.218029 0.26358
0.283201 0.315831 0.379832
0.463674 0.529279 0.527461
0.41931 0.194793 -0.119857
-0.470663 -0.797793 -1.05978
-1.24661 -1.37521 -1.4724
-1.5575 -1.63437 -1.69492
-1.72892 -1.73296 -1.71386
-1.74793 -1.74801 -1.76765
-1.80524 -1.85044 -1.88653
-1.89683 -1.87303 -1.81975
-1.75165 -1.68491 -1.62862
-1.5813 -1.53361 -1.47484
-1.39918 -1.30918 -1.21654
-1.14022 -1.10114 -1.1136
-1.17777 -1.27882 -1.39446
-1.50685 -1.61188 -1.72158
-1.85929 -2.04972 -2.3066
-2.6215 -2.95907 -3.26375
-3.47845 -3.56825 -3.53681
-3.4256 -3.29576 -3.20286
-3.17769 -3.22032 -3.30637
-3.39958 -3.46567 -3.48365
-3.45046 -3.37598 -3.27078
-3.13557 -2.96166 -2.74354
-2.49442 -2.25221 -2.06964
-1.99329 -2.04267 -2.20034
-2.41875 -2.64093 -2.82483
-2.95766 -3.05174 -3.12567
-3.18485 -3.21542 -3.19462
-3.10875 -2.96522 -2.79131
-2.62132 -2.48093 -2.37726
-2.29928 -2.22636 -2.13974
-2.03058 -1.90074 -1.75613
-1.5972 -1.4141 -1.19166
-0.922332 -0.61866 -0.315662
-0.0606224 0.103138 0.148619
0.069188 -0.12315 -0.401049
-0.726501 -1.05877 -1.36503
-1.62932 -1.85516 -2.06003
-2.26384 -2.4768 -2.69327
-2.89524 -3.06268 -3.18272
-3.25158 -3.26945 -3.23486
-3.14478 -3.00158 -2.82139
-2.63607 -2.48529 -2.40269
-2.40472 -2.48807 -2.63404
-2.81379 -2.99096 -3.12436
-3.17541 -3.12054 -2.96212
-2.73074 -2.47623 -2.25058
-2.08958 -2.00056 -1.96266
-1.94089 -1.90715 -1.85571
-1.80383 -1.77789 -1.79556
-1.85558 -1.93943 -2.02012
-2.06991 -2.06343 -1.97903
-1.80206 -1.5308 -1.18189
-0.790933 -0.406006 -0.0750694
0.168552 0.316796 0.388809
0.422232 0.456274 0.513135
0.586599 0.643679 0.638957
0.535165 0.321371 0.0205687
-0.318039 -0.639877 -0.908024
-1.11488 -1.27613 -1.41318
-1.53709 -1.64392 -1.7219
-1.76322 -1.77142 -1.76047
-1.86086 -1.88303 -1.9205
-1.96732 -2.01432 -2.05067
-2.0668 -2.0586 -2.02979
-1.98962 -1.94689 -1.90418
-1.85536 -1.78789 -1.68877
-1.55196 -1.38419 -1.20714
-1.05403 -0.959835 -0.94778
-1.01874 -1.15074 -1.3099
-1.46689 -1.61 -1.74885
-1.90817 -2.11488 -2.38324
-2.70316 -3.03693 -3.32784
-3.51986 -3.58084 -3.51741
-3.37294 -3.20919 -3.08198
-3.0234 -3.03637 -3.09975
-3.17887 -3.23828 -3.25404
-3.22058 -3.14734 -3.04597
-2.91786 -2.75288 -2.54231
-2.29629 -2.05157 -1.86204
-1.77668 -1.81718 -1.9678
-2.18267 -2.40704 -2.60107
-2.75277 -2.87313 -2.97794
-3.06975 -3.13238 -3.1408
-3.07856 -2.9508 -2.78481
-2.61788 -2.48025 -2.38276
-2.31572 -2.25784 -2.18906
-2.09899 -1.98692 -1.85442
-1.69735 -1.50364 -1.26013
-0.964549 -0.635314 -0.311791
-0.0440821 0.122211 0.158227
0.0571711 -0.166188 -0.479412
-0.839417 -1.20247 -1.53483
-1.82009 -2.06067 -2.27308
-2.47809 -2.68891 -2.90326
-3.10429 -3.27003 -3.38399
-3.43953 -3.43608 -3.37324
-3.24962 -3.06921 -2.84997
-2.62645 -2.44157 -2.3319
-2.31508 -2.38641 -2.52332
-2.69209 -2.85245 -2.96212
-2.98497 -2.90286 -2.72503
-2.48838 -2.24623 -2.04984
-1.93002 -1.88701 -1.89334
-1.90956 -1.90484 -1.87092
-1.82169 -1.78017 -1.7633
-1.77444 -1.80576 -1.84433
-1.87482 -1.87801 -1.82999
-1.70658 -1.49255 -1.19103
-0.827671 -0.446727 -0.0992581
0.172719 0.3501 0.4425
0.482357 0.508785 0.548056
0.600477 0.640196 0.627678
0.528541 0.330762 0.0525826
-0.263729 -0.570774 -0.837189
-1.05766 -1.24574 -1.41644
-1.57228 -1.70227 -1.79256
-1.83916 -1.85294 -1.854
-2.0145 -2.0558 -2.10648
-2.15729 -2.20122 -2.23389
-2.25245 -2.25608 -2.24666
-2.22777 -2.20165 -2.16588
-2.11142 -2.02389 -1.88886
-1.70021 -1.46807 -1.22213
-1.00687 -0.86825 -0.836261
-0.912094 -1.06783 -1.2599
-1.44925 -1.61769 -1.77286
-1.94082 -2.15037 -2.41604
-2.72623 -3.04165 -3.30617
-3.46723 -3.49745 -3.40699
-3.23956 -3.05419 -2.90319
-2.81686 -2.79958 -2.83385
-2.88847 -2.92933 -2.93181
-2.8895 -2.81234 -2.71365
-2.59571 -2.44668 -2.25339
-2.02066 -1.78159 -1.58956
-1.49584 -1.52593 -1.66824
-1.88094 -2.11264 -2.32527
-2.50589 -2.66196 -2.80484
-2.93385 -3.03131 -3.07103
-3.03458 -2.92497 -2.76923
-2.60761 -2.47528 -2.38734
-2.33561 -2.2976 -2.25071
-2.18169 -2.08662 -1.96357
-1.80562 -1.60078 -1.33944
-1.02482 -0.679811 -0.345783
-0.0731919 0.091822 0.119228
0.00192833 -0.243161 -0.579428
-0.959832 -1.33875 -1.68234
-1.97419 -2.21605 -2.42414
-2.62105 -2.82398 -3.03482
-3.23823 -3.40987 -3.52813
-3.58119 -3.56555 -3.48077
-3.32771 -3.11406 -2.86209
-2.6105 -2.40524 -2.28364
-2.26148 -2.3298 -2.46063
-2.6154 -2.75131 -2.82685
-2.80991 -2.68867 -2.47974
-2.22689 -1.98814 -1.81568
-1.73714 -1.74639 -1.80849
-1.87712 -1.91577 -1.91138
-1.87343 -1.82167 -1.77292
-1.73582 -1.71362 -1.70764
-1.71514 -1.72335 -1.7067
-1.63236 -1.47257 -1.21779
-0.884328 -0.512821 -0.15715
0.132845 0.32828 0.430376
0.466829 0.476421 0.489172
0.512236 0.528028 0.504255
0.410225 0.232608 -0.016188
-0.302233 -0.586419 -0.843397
-1.07001 -1.27739 -1.47421
-1.65505 -1.80296 -1.90282
-1.95447 -1.97501 -1.989
-2.19601 -2.25053 -2.30739
-2.35532 -2.38983 -2.41232
-2.42566 -2.43143 -2.42971
-2.41967 -2.3992 -2.36321
-2.30152 -2.19888 -2.03969
-1.81721 -1.54328 -1.25246
-0.996265 -0.827508 -0.78049
-0.856743 -1.02467 -1.23438
-1.44017 -1.61924 -1.77764
-1.94196 -2.14185 -2.39159
-2.67855 -2.96334 -3.19244
-3.31874 -3.32096 -3.21276
-3.03667 -2.84635 -2.68728
-2.58504 -2.54338 -2.5479
-2.57197 -2.5851 -2.56459
-2.50505 -2.41785 -2.31828
-2.20966 -2.07848 -1.90653
-1.69186 -1.46203 -1.26855
-1.16511 -1.18271 -1.3163
-1.52984 -1.77559 -2.01583
-2.23439 -2.43318 -2.61843
-2.78693 -2.92095 -2.99449
-2.98763 -2.90081 -2.7599
-2.60718 -2.48243 -2.4053
-2.3697 -2.35228 -2.32753
-2.27861 -2.19796 -2.08071
-1.91897 -1.70282 -1.42757
-1.10193 -0.752052 -0.419139
-0.151391 0.00695426 0.0263691
-0.100082 -0.354141 -0.69675
-1.07891 -1.45467 -1.79094
-2.07171 -2.29854 -2.48827
-2.66637 -2.85494 -3.06046
-3.2691 -3.45361 -3.58621
-3.64841 -3.63221 -3.53618
-3.36352 -3.12636 -2.85216
-2.58406 -2.37048 -2.24839
-2.23028 -2.30187 -2.42937
-2.56969 -2.67839 -2.7158
-2.65452 -2.48908 -2.2428
-1.96558 -1.72014 -1.56105
-1.51527 -1.57276 -1.69215
-1.81935 -1.91005 -1.9442
-1.92569 -1.8709 -1.79689
-1.71768 -1.64694 -1.59893
-1.58224 -1.59006 -1.59596
-1.5605 -1.44614 -1.23334
-0.930981 -0.576659 -0.226139
0.0651563 0.26144 0.357995
0.378985 0.36274 0.342328
0.331329 0.320604 0.285492
0.19903 0.0460552 -0.167716
-0.417426 -0.672467 -0.913177
-1.1381 -1.35603 -1.57027
-1.76918 -1.93124 -2.04042
-2.09915 -2.12849 -2.15523
-2.39019 -2.45263 -2.50982
-2.54937 -2.56874 -2.5735
-2.57068 -2.56393 -2.55285
-2.53493 -2.50687 -2.4635
-2.39498 -2.2857 -2.1186
-1.88526 -1.59689 -1.289
-1.01532 -0.831193 -0.773036
-0.843439 -1.0103 -1.22159
-1.42864 -1.60591 -1.75765
-1.90938 -2.08982 -2.31241
-2.56446 -2.80864 -2.99633
-3.08735 -3.06694 -2.95173
-2.78181 -2.60368 -2.4539
-2.351 -2.29596 -2.27627
-2.27001 -2.25194 -2.2033
-2.12127 -2.01919 -1.91425
-1.81093 -1.69452 -1.54233
-1.34552 -1.12515 -0.92983
-0.815388 -0.819177 -0.944224
-1.16136 -1.42627 -1.69999
-1.96108 -2.20461 -2.43179
-2.63827 -2.80804 -2.91663
-2.94313 -2.885 -2.76585
-2.62858 -2.51623 -2.45216
-2.43233 -2.43291 -2.42594
-2.39115 -2.31775 -2.19914
-2.02837 -1.79965 -1.51433
-1.18648 -0.844133 -0.525966
-0.274908 -0.130085 -0.118005
-0.244574 -0.491394 -0.819697
-1.1816 -1.53315 -1.84313
-2.09639 -2.29464 -2.45575
-2.60836 -2.77931 -2.97915
-3.19505 -3.39662 -3.54987
-3.62953 -3.6229 -3.52722
-3.3475 -3.0997 -2.81567
-2.54214 -2.3293 -2.2135
-2.20418 -2.28222 -2.40851
-2.53584 -2.61861 -2.61955
-2.51642 -2.30973 -2.02797
-1.72493 -1.46621 -1.30873
-1.28087 -1.37216 -1.53796
-1.71809 -1.86032 -1.93645
-1.94355 -1.89385 -1.80426
-1.69337 -1.58362 -1.49988
-1.45981 -1.46158 -1.47896
-1.46888 -1.38812 -1.21118
-0.942051 -0.615786 -0.288286
-0.0171935 0.158617 0.231518
0.223591 0.172704 0.114265
0.0676574 0.0318287 -0.0106408
-0.0837414 -0.20556 -0.378116
-0.586098 -0.807003 -1.02577
-1.24163 -1.46104 -1.68341
-1.89322 -2.06634 -2.18604
-2.25556 -2.29704 -2.33707
-2.58045 -2.64798 -2.70265
-2.73145 -2.73244 -2.713
-2.68261 -2.64718 -2.60821
-2.56517 -2.51706 -2.46087
-2.3879 -2.28199 -2.12405
-1.90276 -1.62619 -1.32697
-1.05643 -0.868726 -0.800884
-0.85796 -1.01103 -1.21042
-1.40794 -1.57663 -1.71783
-1.85348 -2.00913 -2.19672
-2.40489 -2.60079 -2.74284
-2.79879 -2.76019 -2.64589
-2.4928 -2.33967 -2.21331
-2.12393 -2.06814 -2.03388
-2.00347 -1.95751 -1.88239
-1.77864 -1.66138 -1.54904
-1.44697 -1.34009 -1.2027
-1.02036 -0.807978 -0.610589
-0.485305 -0.475439 -0.592251
-0.813697 -1.09858 -1.40578
-1.70759 -1.99192 -2.25573
-2.49486 -2.69644 -2.83863
-2.90022 -2.87593 -2.78656
-2.67409 -2.5825 -2.53657
-2.53285 -2.54685 -2.54899
-2.51696 -2.4385 -2.30746
-2.12025 -1.87711 -1.58617
-1.26602 -0.944626 -0.655397
-0.432744 -0.307306 -0.299988
-0.415015 -0.635677 -0.927132
-1.24652 -1.5547 -1.82373
-2.03966 -2.20418 -2.3356
-2.46444 -2.6205 -2.81672
-3.04044 -3.25852 -3.43217
-3.53107 -3.53906 -3.45234
-3.27701 -3.03126 -2.74932
-2.4798 -2.27381 -2.1674
-2.16815 -2.25349 -2.37993
-2.49672 -2.55751 -2.52803
-2.39169 -2.15452 -1.84813
-1.52656 -1.25465 -1.08973
-1.06258 -1.16585 -1.35636
-1.57189 -1.7546 -1.86851
-1.90302 -1.86503 -1.77002
-1.63959 -1.50268 -1.39184
-1.33118 -1.32269 -1.34142
-1.34398 -1.28598 -1.14012
-0.9081 -0.622465 -0.336956
-0.107758 0.0268591 0.0589232
0.00948777 -0.0840687 -0.184364
-0.266472 -0.323615 -0.366601
-0.417641 -0.499304 -0.622756
-0.782895 -0.964875 -1.15686
-1.35734 -1.5701 -1.79198
-2.00595 -2.18735 -2.31909
-2.40359 -2.46124 -2.51621
-2.7527 -2.82405 -2.87556
-2.89383 -2.87596 -2.82862
-2.76195 -2.68458 -2.60273
-2.52164 -2.44568 -2.37531
-2.30264 -2.21016 -2.07591
-1.88468 -1.63961 -1.36751
-1.11395 -0.929152 -0.850062
-0.885887 -1.0145 -1.19267
-1.37561 -1.53543 -1.66877
-1.79103 -1.92214 -2.07189
-2.23134 -2.37412 -2.46727
-2.48686 -2.43035 -2.31837
-2.18468 -2.06071 -1.96404
-1.89654 -1.84982 -1.81121
-1.76655 -1.7021 -1.60962
-1.49271 -1.36718 -1.25108
-1.14975 -1.04832 -0.920214
-0.747833 -0.541481 -0.342676
-0.208596 -0.186919 -0.295889
-0.519938 -0.820772 -1.15522
-1.48969 -1.80582 -2.09727
-2.36096 -2.58773 -2.75894
-2.85411 -2.86629 -2.81381
-2.73641 -2.67603 -2.65527
-2.66855 -2.68993 -2.68933
-2.6449 -2.54606 -2.39023
-2.17979 -1.92235 -1.63238
-1.33113 -1.04375 -0.79552
-0.609556 -0.505483 -0.496917
-0.586497 -0.761547 -0.995108
-1.2534 -1.50497 -1.72647
-1.90526 -2.04221 -2.15412
-2.27045 -2.42054 -2.61707
-2.84676 -3.07515 -3.26151
-3.37371 -3.39451 -3.31991
-3.15636 -2.92233 -2.65201
-2.39382 -2.19883 -2.10304
-2.11344 -2.20556 -2.3328
-2.44172 -2.48598 -2.43522
-2.27904 -2.02843 -1.71554
-1.39041 -1.11246 -0.936199
-0.894522 -0.986008 -1.17386
-1.39913 -1.60237 -1.74182
-1.79931 -1.77538 -1.68256
-1.54356 -1.3913 -1.26315
-1.1872 -1.16811 -1.18302
-1.19079 -1.14943 -1.03313
-0.843094 -0.609064 -0.380447
-0.208947 -0.129673 -0.14966
-0.248743 -0.390312 -0.53504
-0.652164 -0.726859 -0.763595
-0.783724 -0.815683 -0.881216
-0.986382 -1.12402 -1.28461
-1.46471 -1.66484 -1.87996
-2.09321 -2.28097 -2.42616
-2.52909 -2.60628 -2.67777
-2.90053 -2.97359 -3.021
-3.02943 -2.99384 -2.918
-2.81112 -2.68492 -2.55272
-2.42859 -2.32424 -2.24361
-2.17839 -2.1082 -2.00734
-1.85626 -1.65262 -1.4162
-1.18514 -1.00439 -0.910438
-0.917954 -1.01434 -1.16596
-1.33361 -1.48863 -1.62119
-1.73751 -1.84974 -1.96459
-2.07588 -2.16443 -2.20632
-2.18596 -2.1065 -1.99048
-1.86933 -1.76852 -1.69787
-1.65211 -1.61833 -1.58312
-1.5352 -1.46587 -1.37148
-1.25738 -1.13792 -1.0283
-0.93219 -0.835202 -0.712065
-0.545227 -0.342989 -0.14418
-0.00494072 0.0249903 -0.0772647
-0.301087 -0.610775 -0.961927
-1.31673 -1.65229 -1.9602
-2.23869 -2.48203 -2.67499
-2.79891 -2.84693 -2.83582
-2.80196 -2.78205 -2.79243
-2.82224 -2.84325 -2.8265
-2.75394 -2.62057 -2.43081
-2.19505 -1.92827 -1.64939
-1.37921 -1.13693 -0.937408
-0.791042 -0.705622 -0.687212
-0.737669 -0.850646 -1.01045
-1.19577 -1.38521 -1.56116
-1.71223 -1.8371 -1.94827
-2.06991 -2.22652 -2.42753
-2.65867 -2.88642 -3.0721
-3.18572 -3.21169 -3.14683
-2.99732 -2.7802 -2.52755
-2.28572 -2.10454 -2.01988
-2.03889 -2.13645 -2.26426
-2.3676 -2.40148 -2.34049
-2.1807 -1.93697 -1.63927
-1.32964 -1.05771 -0.871909
-0.80597 -0.86578 -1.02457
-1.23156 -1.43037 -1.57668
-1.64618 -1.63288 -1.54526
-1.40531 -1.24776 -1.11251
-1.02969 -1.00563 -1.01957
-1.03365 -1.00977 -0.925116
-0.781193 -0.604647 -0.439191
-0.330421 -0.309369 -0.382353
-0.53104 -0.720386 -0.909256
-1.06063 -1.15107 -1.17832
-1.1628 -1.13907 -1.14008
-1.18389 -1.27167 -1.39644
-1.55252 -1.73684 -1.9425
-2.15337 -2.34739 -2.50748
-2.63092 -2.72902 -2.81674
-3.02792 -3.09787 -3.13791
-3.13569 -3.08364 -2.98124
-2.83548 -2.66116 -2.47998
-2.31639 -2.18995 -2.10717
-2.05745 -2.01586 -1.95223
-1.84297 -1.68095 -1.47963
-1.26988 -1.09109 -0.978933
-0.953703 -1.01345 -1.13593
-1.28901 -1.44375 -1.58306
-1.70252 -1.80503 -1.89299
-1.96193 -1.99904 -1.98874
-1.92334 -1.81193 -1.67975
-1.55727 -1.46579 -1.40948
-1.37791 -1.35516 -1.32769
-1.28683 -1.22801 -1.15068
-1.05977 -0.965309 -0.876655
-0.793776 -0.702682 -0.581517
-0.416176 -0.216126 -0.0190109
0.120786 0.15388 0.0556958
-0.165881 -0.477033 -0.833105
-1.19423 -1.53527 -1.8471
-2.12929 -2.37894 -2.58416
-2.72934 -2.80944 -2.84055
-2.85459 -2.87996 -2.92316
-2.96573 -2.977 -2.93139
-2.81825 -2.64189 -2.41643
-2.16087 -1.89594 -1.64168
-1.41471 -1.22559 -1.07778
-0.969442 -0.897546 -0.861528
-0.863402 -0.90456 -0.982551
-1.09059 -1.219 -1.35677
-1.49378 -1.62523 -1.75635
-1.90175 -2.07669 -2.2847
-2.51067 -2.72482 -2.89457
-2.99581 -3.01687 -2.95604
-2.81872 -2.61942 -2.38673
-2.16358 -1.99752 -1.92371
-1.94962 -2.05036 -2.17747
-2.27681 -2.3065 -2.24692
-2.10018 -1.88324 -1.62136
-1.34574 -1.09355 -0.904665
-0.811937 -0.828069 -0.93771
-1.10146 -1.2703 -1.40136
-1.4669 -1.45549 -1.37115
-1.23399 -1.07894 -0.946901
-0.868871 -0.851854 -0.876309
-0.906632 -0.907768 -0.859404
-0.763315 -0.643074 -0.536586
-0.483285 -0.510664 -0.625685
-0.813628 -1.04251 -1.27024
-1.45375 -1.56065 -1.58106
-1.53299 -1.4556 -1.39202
-1.37232 -1.40697 -1.49279
-1.62288 -1.79089 -1.98788
-2.19798 -2.40025 -2.57695
-2.72155 -2.83938 -2.94003
-3.1462 -3.20566 -3.23268
-3.21713 -3.14932 -3.02396
-2.84511 -2.63011 -2.40881
-2.21574 -2.0774 -2.00142
-1.97336 -1.96267 -1.93449
-1.86199 -1.73497 -1.56247
-1.36964 -1.19066 -1.05963
-1.00124 -1.02342 -1.11556
-1.25364 -1.4096 -1.55997
-1.6899 -1.7924 -1.86407
-1.90003 -1.89157 -1.82989
-1.7148 -1.56178 -1.39999
-1.26044 -1.16216 -1.1058
-1.0781 -1.06196 -1.04462
-1.01994 -0.986394 -0.944699
-0.89693 -0.845851 -0.792223
-0.730494 -0.647012 -0.525191
-0.357502 -0.157658 0.0361876
0.171757 0.202131 0.103911
-0.115258 -0.422271 -0.772779
-1.12679 -1.45918 -1.76149
-2.03483 -2.27876 -2.4849
-2.64174 -2.7474 -2.81765
-2.87864 -2.94806 -3.02034
-3.06856 -3.06069 -2.97699
-2.81733 -2.59801 -2.34392
-2.08159 -1.83447 -1.61975
-1.44658 -1.31547 -1.21925
-1.14598 -1.08402 -1.02751
-0.978985 -0.947525 -0.944083
-0.976965 -1.04897 -1.15649
-1.29098 -1.4435 -1.60982
-1.7917 -1.99189 -2.20622
-2.41933 -2.60785 -2.74863
-2.82604 -2.83355 -2.77093
-2.64222 -2.4588 -2.24518
-2.04021 -1.88844 -1.82376
-1.85378 -1.9545 -2.07878
-2.17513 -2.20636 -2.15892
-2.03962 -1.86535 -1.65473
-1.42716 -1.20678 -1.02391
-0.908519 -0.877869 -0.926923
-1.02886 -1.1453 -1.23911
-1.28273 -1.26134 -1.17503
-1.04144 -0.894819 -0.776326
-0.717113 -0.723867 -0.776452
-0.838943 -0.876611 -0.869772
-0.819912 -0.748079 -0.687396
-0.6723 -0.728142 -0.86433
-1.07184 -1.32388 -1.57927
-1.79029 -1.91609 -1.93816
-1.86965 -1.75091 -1.63238
-1.55471 -1.53817 -1.58516
-1.68946 -1.8426 -2.03366
-2.24634 -2.45981 -2.65468
-2.81976 -2.95392 -3.06162
-3.2661 -3.3073 -3.31514
-3.28291 -3.19974 -3.05616
-2.85316 -2.60973 -2.36214
-2.15271 -2.01287 -1.95001
-1.94534 -1.96291 -1.96384
-1.9193 -1.8179 -1.66657
-1.48656 -1.30739 -1.16044
-1.07249 -1.05912 -1.12034
-1.24087 -1.39544 -1.55644
-1.70026 -1.81026 -1.87582
-1.88897 -1.84237 -1.73221
-1.56535 -1.36429 -1.16313
-0.994689 -0.877261 -0.80998
-0.778705 -0.76667 -0.762495
-0.762133 -0.76592 -0.774113
-0.7839 -0.788756 -0.779077
-0.742809 -0.666833 -0.541334
-0.367727 -0.166259 0.0231522
0.150597 0.173178 0.070882
-0.146792 -0.446159 -0.783149
-1.11878 -1.42955 -1.70887
-1.95981 -2.18455 -2.37868
-2.53578 -2.65789 -2.76026
-2.86207 -2.96894 -3.06266
-3.10856 -3.07496 -2.95009
-2.74619 -2.49238 -2.22365
-1.97168 -1.7591 -1.59693
-1.48496 -1.41396 -1.36826
-1.32873 -1.27754 -1.20451
-1.11215 -1.01582 -0.938444
-0.902604 -0.923607 -1.00582
-1.14295 -1.32201 -1.52851
-1.74978 -1.97453 -2.19036
-2.38254 -2.53606 -2.63927
-2.6862 -2.6755 -2.60768
-2.48468 -2.31433 -2.11695
-1.92734 -1.78696 -1.72821
-1.75884 -1.85616 -1.97571
-2.07017 -2.108 -2.08113
-1.99906 -1.8765 -1.72468
-1.55213 -1.3715 -1.20381
-1.07412 -1.00077 -0.986112
-1.01531 -1.06283 -1.10105
-1.10637 -1.0632 -0.968761
-0.838262 -0.704975 -0.609954
-0.584014 -0.632342 -0.731935
-0.843316 -0.928747 -0.966859
-0.958237 -0.922339 -0.889219
-0.890099 -0.949762 -1.08159
-1.28408 -1.53785 -1.80532
-2.03666 -2.18402 -2.21984
-2.14962 -2.01071 -1.85645
-1.73524 -1.67648 -1.68945
-1.77061 -1.91103 -2.09848
-2.31609 -2.54243 -2.75561
-2.93905 -3.08489 -3.19282
-3.38937 -3.4069 -3.39125
-3.33998 -3.2423 -3.08607
-2.86997 -2.61353 -2.35637
-2.14477 -2.01206 -1.9644
-1.97965 -2.0182 -2.03893
-2.01249 -1.92784 -1.79151
-1.62223 -1.44511 -1.28754
-1.17583 -1.13052 -1.16063
-1.25986 -1.40771 -1.57522
-1.73235 -1.85367 -1.9204
-1.91934 -1.84221 -1.68877
-1.47257 -1.22336 -0.98054
-0.779345 -0.638443 -0.55695
-0.521285 -0.515729 -0.530057
-0.561318 -0.610336 -0.675634
-0.748597 -0.812935 -0.848533
-0.836964 -0.766112 -0.633826
-0.451589 -0.247128 -0.0624335
0.0553402 0.0681747 -0.0395405
-0.255439 -0.544452 -0.862426
-1.17158 -1.45057 -1.69519
-1.91088 -2.10287 -2.27151
-2.41624 -2.54338 -2.66735
-2.79985 -2.93441 -3.0412
-3.07946 -3.01937 -2.85796
-2.61978 -2.34578 -2.079
-1.85354 -1.68841 -1.58674
-1.53899 -1.52788 -1.53186
-1.52728 -1.49189 -1.41162
-1.28788 -1.14018 -1.00103
-0.905508 -0.880674 -0.939061
-1.07728 -1.27893 -1.5197
-1.77282 -2.01341 -2.22156
-2.38427 -2.49599 -2.55724
-2.57168 -2.54229 -2.46915
-2.35104 -2.19169 -2.00736
-1.82932 -1.69654 -1.64032
-1.66874 -1.76088 -1.8756
-1.97048 -2.01942 -2.01832
-1.97724 -1.90727 -1.81286
-1.69429 -1.5557 -1.40992
-1.2754 -1.1678 -1.09314
-1.04688 -1.01714 -0.988465
-0.944294 -0.870639 -0.763233
-0.635446 -0.519619 -0.456456
-0.475753 -0.579845 -0.740702
-0.912585 -1.05213 -1.13456
-1.15925 -1.14514 -1.12104
-1.11674 -1.15766 -1.26197
-1.43654 -1.67118 -1.93451
-2.17763 -2.34802 -2.40955
-2.35818 -2.22424 -2.05937
-1.91578 -1.83005 -1.81828
-1.88093 -2.01018 -2.19376
-2.41497 -2.65208 -2.88065
-3.07849 -3.23095 -3.33331
-3.50495 -3.49748 -3.45733
-3.38657 -3.27617 -3.1137
-2.89707 -2.64523 -2.39727
-2.19836 -2.08004 -2.04665
-2.07463 -2.12388 -2.15367
-2.13586 -2.06075 -1.93516
-1.77576 -1.60315 -1.43969
-1.30942 -1.23571 -1.23506
-1.30995 -1.4459 -1.61466
-1.7818 -1.91436 -1.98546
-1.97586 -1.87534 -1.68651
-1.42909 -1.13948 -0.861718
-0.633146 -0.473281 -0.382272
-0.348001 -0.35587 -0.395887
-0.464656 -0.56202 -0.684049
-0.816717 -0.935264 -1.01064
-1.0192 -0.950305 -0.809357
-0.617434 -0.409075 -0.227667
-0.117164 -0.110732 -0.220004
-0.430243 -0.705168 -1.00027
-1.2784 -1.5197 -1.72192
-1.89277 -2.04095 -2.17214
-2.29219 -2.41185 -2.5448
-2.6958 -2.84785 -2.96166
-2.99216 -2.91198 -2.72598
-2.46894 -2.1911 -1.941
-1.75295 -1.64122 -1.60131
-1.61602 -1.66229 -1.7149
-1.74733 -1.73392 -1.65692
-1.5158 -1.33224 -1.14569
-1.0013 -0.936333 -0.970926
-1.10477 -1.31875 -1.57999
-1.84943 -2.09069 -2.27828
-2.40214 -2.46653 -2.48384
-2.46646 -2.42054 -2.34437
-2.23232 -2.08337 -1.90983
-1.74027 -1.61227 -1.55687
-1.5829 -1.67137 -1.78448
-1.88415 -1.94832 -1.97476
-1.97217 -1.94774 -1.90117
-1.82818 -1.72795 -1.60685
-1.47564 -1.34425 -1.21902
-1.10329 -0.998229 -0.901267
-0.804378 -0.696845 -0.574354
-0.449372 -0.35364 -0.32715
-0.397732 -0.563529 -0.79006
-1.02407 -1.21568 -1.33626
-1.38423 -1.37896 -1.34944
-1.32524 -1.33297 -1.39524
-1.52704 -1.72778 -1.97409
-2.22074 -2.41336 -2.50883
-2.49319 -2.38731 -2.2371
-2.09455 -2.00027 -1.97571
-2.02535 -2.1435 -2.31935
-2.53791 -2.77854 -3.01526
-3.22109 -3.37508 -3.46828
-3.5919 -3.56211 -3.49967
-3.41101 -3.29075 -3.12928
-2.92577 -2.69762 -2.47914
-2.30885 -2.21258 -2.19208
-2.22477 -2.27364 -2.30154
-2.28333 -2.21131 -2.09249
-1.94115 -1.77309 -1.60531
-1.45895 -1.35929 -1.32923
-1.37923 -1.50059 -1.6664
-1.839 -1.97935 -2.05385
-2.03826 -1.92104 -1.70756
-1.42284 -1.10826 -0.810601
-0.567973 -0.400452 -0.309776
-0.28592 -0.315385 -0.387485
-0.496853 -0.640985 -0.813211
-0.995441 -1.15711 -1.26309
-1.28635 -1.21783 -1.06906
-0.868523 -0.655475 -0.473399
-0.362926 -0.353403 -0.454262
-0.650235 -0.905046 -1.17396
-1.41948 -1.62178 -1.77923
-1.90116 -1.99962 -2.08582
-2.17197 -2.27328 -2.40319
-2.56118 -2.72248 -2.84116
-2.86941 -2.78165 -2.58796
-2.3298 -2.06326 -1.8399
-1.6932 -1.63328 -1.65001
-1.72102 -1.81957 -1.91802
-1.98761 -1.99989 -1.93396
-1.7873 -1.58246 -1.36338
-1.1824 -1.08464 -1.0964
-1.21993 -1.43384 -1.69826
-1.96453 -2.18796 -2.34007
-2.41499 -2.42673 -2.39855
-2.35042 -2.29047 -2.21403
-2.11001 -1.97194 -1.80833
-1.64602 -1.52243 -1.46926
-1.49652 -1.58697 -1.70535
-1.81635 -1.89956 -1.95217
-1.98035 -1.98831 -1.97403
-1.93277 -1.86236 -1.76457
-1.64248 -1.4987 -1.3374
-1.16725 -1.00016 -0.844957
-0.701669 -0.563367 -0.426844
-0.304805 -0.228876 -0.237952
-0.356914 -0.57883 -0.862578
-1.14807 -1.38004 -1.52713
-1.58757 -1.58179 -1.53957
-1.4906 -1.46213 -1.47991
-1.56531 -1.72638 -1.94822
-2.19131 -2.40227 -2.5337
-2.56309 -2.50127 -2.38598
-2.26531 -2.18031 -2.15516
-2.19717 -2.30297 -2.46442
-2.67 -2.90219 -3.13564
-3.34039 -3.49052 -3.57313
-3.62769 -3.58076 -3.5004
-3.39702 -3.27085 -3.11828
-2.94178 -2.75637 -2.58767
-2.46249 -2.39717 -2.38998
-2.42109 -2.45975 -2.47531
-2.44754 -2.3713 -2.25353
-2.10565 -1.93853 -1.76422
-1.60158 -1.47786 -1.42144
-1.44913 -1.55637 -1.71659
-1.88933 -2.0312 -2.10456
-2.08295 -1.9554 -1.73044
-1.43699 -1.11881 -0.822395
-0.584272 -0.42391 -0.344568
-0.33884 -0.394819 -0.50107
-0.649545 -0.834516 -1.04652
-1.26501 -1.45676 -1.58397
-1.61824 -1.55165 -1.39919
-1.19316 -0.974493 -0.78542
-0.663774 -0.637001 -0.714887
-0.884124 -1.11023 -1.34883
-1.56138 -1.72646 -1.84146
-1.91636 -1.96608 -2.00676
-2.05627 -2.13368 -2.25276
-2.40995 -2.57598 -2.70136
-2.73679 -2.65712 -2.47421
-2.23197 -1.9887 -1.79697
-1.68942 -1.67388 -1.7374
-1.85504 -1.99793 -2.13643
-2.23971 -2.27718 -2.22597
-2.08224 -1.86869 -1.63142
-1.42686 -1.30514 -1.29673
-1.40541 -1.60774 -1.85851
-2.10241 -2.28987 -2.39209
-2.40851 -2.36238 -2.28659
-2.20748 -2.1343 -2.05876
-1.96372 -1.837 -1.68359
-1.5294 -1.41269 -1.36652
-1.40218 -1.50369 -1.63693
-1.76708 -1.87251 -1.9476
-1.9955 -2.01936 -2.01904
-1.99317 -1.94128 -1.86252
-1.75325 -1.60885 -1.43013
-1.22849 -1.02306 -0.83056
-0.65663 -0.497307 -0.350991
-0.231572 -0.171113 -0.207227
-0.361375 -0.621635 -0.941577
-1.25677 -1.50944 -1.66772
-1.73079 -1.72027 -1.66633
-1.59792 -1.54145 -1.52348
-1.56908 -1.69285 -1.8877
-2.121 -2.34311 -2.50564
-2.58034 -2.56915 -2.50079
-2.41683 -2.35537 -2.3402
-2.37952 -2.47164 -2.61158
-2.79259 -3.00228 -3.21851
-3.41118 -3.55148 -3.62308
-3.5977 -3.53944 -3.44646
-3.33269 -3.20557 -3.06987
-2.93285 -2.80642 -2.70474
-2.63928 -2.61403 -2.62269
-2.64891 -2.67003 -2.66408
-2.61737 -2.52819 -2.40348
-2.25179 -2.07946 -1.8947
-1.71521 -1.57041 -1.49287
-1.50325 -1.5984 -1.75056
-1.91673 -2.05143 -2.11654
-2.08712 -1.95532 -1.73328
-1.45212 -1.15469 -0.883655
-0.67084 -0.53304 -0.474174
-0.489791 -0.57078 -0.706315
-0.886434 -1.10223 -1.34153
-1.58254 -1.79203 -1.93269
-1.97658 -1.91617 -1.76663
-1.55975 -1.3349 -1.13201
-0.987193 -0.928206 -0.967584
-1.09612 -1.28287 -1.48483
-1.66247 -1.79207 -1.86915
-1.90356 -1.91233 -1.91535
-1.93433 -1.99078 -2.09872
-2.25338 -2.42421 -2.56112
-2.61445 -2.55819 -2.40272
-2.19042 -1.97857 -1.81921
-1.74473 -1.76288 -1.8607
-2.01294 -2.18968 -2.35953
-2.4899 -2.54901 -2.51342
-2.37884 -2.16736 -1.92493
-1.70901 -1.57191 -1.54633
-1.63679 -1.81813 -2.04146
-2.2475 -2.38475 -2.42622
-2.37713 -2.26905 -2.14308
-2.0308 -1.94221 -1.86555
-1.77796 -1.66192 -1.51941
-1.37594 -1.27094 -1.23898
-1.29236 -1.41553 -1.57396
-1.7308 -1.86055 -1.95301
-2.0086 -2.0318 -2.02774
-2.00153 -1.95669 -1.89149
-1.79735 -1.66372 -1.48808
-1.28241 -1.069 -0.867835
-0.686366 -0.521496 -0.372688
-0.255325 -0.202299 -0.250188
-0.41753 -0.688865 -1.01524
-1.33164 -1.5815 -1.73509
-1.79354 -1.77928 -1.7215
-1.64656 -1.5777 -1.53951
-1.55783 -1.6513 -1.81947
-2.03718 -2.26071 -2.44397
-2.55629 -2.59305 -2.5745
-2.53444 -2.5054 -2.50808
-2.54938 -2.62809 -2.74194
-2.88927 -3.06404 -3.24967
-3.41905 -3.5432 -3.60328
-3.50186 -3.43724 -3.33703
-3.21811 -3.09573 -2.9839
-2.89507 -2.83759 -2.81307
-2.81636 -2.83784 -2.86565
-2.88641 -2.88583 -2.85153
-2.77763 -2.66683 -2.52678
-2.36375 -2.18063 -1.98311
-1.78864 -1.62829 -1.53665
-1.535 -1.61894 -1.75844
-1.90902 -2.02598 -2.07451
-2.03477 -1.90432 -1.69912
-1.45063 -1.1977 -0.975603
-0.808245 -0.707053 -0.674905
-0.710153 -0.808034 -0.960917
-1.15926 -1.39219 -1.64515
-1.8956 -2.11186 -2.25941
-2.31228 -2.26269 -2.12305
-1.9208 -1.69086 -1.47009
-1.2939 -1.19189 -1.18054
-1.25572 -1.39118 -1.5468
-1.68346 -1.77616 -1.81901
-1.82173 -1.8027 -1.78362
-1.78734 -1.83514 -1.94015
-2.09727 -2.27717 -2.43176
-2.51238 -2.49152 -2.37578
-2.20303 -2.02702 -1.89814
-1.84907 -1.88933 -2.00823
-2.18205 -2.38083 -2.57199
-2.72188 -2.79866 -2.77943
-2.65963 -2.45963 -2.22285
-2.00505 -1.85852 -1.8171
-1.88592 -2.03897 -2.22528
-2.38379 -2.46304 -2.43886
-2.32192 -2.15059 -1.97242
-1.82325 -1.71401 -1.63058
-1.54586 -1.43825 -1.30738
-1.17838 -1.09146 -1.08199
-1.16257 -1.31718 -1.50946
-1.69856 -1.85318 -1.95758
-2.01026 -2.01922 -1.99745
-1.9586 -1.91148 -1.85488
-1.77718 -1.66399 -1.5103
-1.32728 -1.13683 -0.957652
-0.794906 -0.643432 -0.502102
-0.387069 -0.331987 -0.372982
-0.527202 -0.778411 -1.07898
-1.36754 -1.59232 -1.72797
-1.77808 -1.76494 -1.71482
-1.64903 -1.58514 -1.54319
-1.54734 -1.61828 -1.7611
-1.95809 -2.1728 -2.3638
-2.50095 -2.57578 -2.60168
-2.60474 -2.61083 -2.63574
-2.68339 -2.75158 -2.83949
-2.94964 -3.08235 -3.22802
-3.36518 -3.46741 -3.51479
-3.35569 -3.28824 -3.18588
-3.06777 -2.95607 -2.87301
-2.83534 -2.84777 -2.90036
-2.97266 -3.04213 -3.09083
-3.10708 -3.08384 -3.01811
-2.91236 -2.77454 -2.61388
-2.43539 -2.23979 -2.03144
-1.82764 -1.65957 -1.56085
-1.5502 -1.62014 -1.73872
-1.86232 -1.95025 -1.97425
-1.92205 -1.79784 -1.62104
-1.42176 -1.23238 -1.07828
-0.972838 -0.919494 -0.917832
-0.968086 -1.071 -1.22503
-1.42435 -1.65836 -1.91081
-2.15838 -2.37133 -2.51901
-2.57859 -2.54202 -2.41734
-2.22516 -1.99401 -1.757
-1.5489 -1.40102 -1.33315
-1.34568 -1.4176 -1.51373
-1.59835 -1.64812 -1.65791
-1.63808 -1.60748 -1.5872
-1.59762 -1.65627 -1.77311
-1.94262 -2.1382 -2.31599
-2.42992 -2.45128 -2.38186
-2.25333 -2.11425 -2.01245
-1.98115 -2.03281 -2.16059
-2.34373 -2.55337 -2.75668
-2.91987 -3.01191 -3.01078
-2.91119 -2.73022 -2.50661
-2.29239 -2.13866 -2.08013
-2.12335 -2.24275 -2.38691
-2.49448 -2.51507 -2.42738
-2.24624 -2.0147 -1.7846
-1.595 -1.45832 -1.36005
-1.27141 -1.16879 -1.05033
-0.940306 -0.878308 -0.89905
-1.01433 -1.20689 -1.43777
-1.66132 -1.83967 -1.95157
-1.99442 -1.98117 -1.93399
-1.87575 -1.82095 -1.76967
-1.70891 -1.62253 -1.50432
-1.36416 -1.22128 -1.08983
-0.969437 -0.850052 -0.72761
-0.617253 -0.552497 -0.569467
-0.685986 -0.888569 -1.13518
-1.37205 -1.55509 -1.66451
-1.70614 -1.70067 -1.66935
-1.62618 -1.58096 -1.54755
-1.5472 -1.60166 -1.72075
-1.89374 -2.09141 -2.27793
-2.42551 -2.52424 -2.58283
-2.62109 -2.65864 -2.70611
-2.76359 -2.82663 -2.89407
-2.97065 -3.06167 -3.1646
-3.26516 -3.34166 -3.37478
-3.18584 -3.11772 -3.0179
-2.90686 -2.81151 -2.75946
-2.76977 -2.84383 -2.96282
-3.09462 -3.20625 -3.27403
-3.28656 -3.24234 -3.14674
-3.01036 -2.8466 -2.66665
-2.47493 -2.27095 -2.05827
-1.85344 -1.68558 -1.58432
-1.56356 -1.61233 -1.69872
-1.78309 -1.83186 -1.82538
-1.75977 -1.6456 -1.50465
-1.36423 -1.24901 -1.17347
-1.13945 -1.14074 -1.1715
-1.23218 -1.32903 -1.46859
-1.65186 -1.87113 -2.10965
-2.34314 -2.54331 -2.68345
-2.7446 -2.71915 -2.61092
-2.43322 -2.20747 -1.96212
-1.72996 -1.54195 -1.41873
-1.36344 -1.36054 -1.38231
-1.40071 -1.39855 -1.37461
-1.34105 -1.31608 -1.31725
-1.35855 -1.44995 -1.59562
-1.7887 -2.00619 -2.21014
-2.35882 -2.42339 -2.40106
-2.31668 -2.21274 -2.13389
-2.11378 -2.16831 -2.29542
-2.47833 -2.69033 -2.89925
-3.07181 -3.17803 -3.19659
-3.1207 -2.96297 -2.75612
-2.54731 -2.38588 -2.30777
-2.32191 -2.40463 -2.5055
-2.56401 -2.53135 -2.38855
-2.15289 -1.86954 -1.59212
-1.3615 -1.19214 -1.07145
-0.9721 -0.871076 -0.765962
-0.67928 -0.647964 -0.70397
-0.857035 -1.08841 -1.35696
-1.61284 -1.81241 -1.92962
-1.96132 -1.92555 -1.85326
-1.7758 -1.71283 -1.66592
-1.62184 -1.56439 -1.48745
-1.39981 -1.31725 -1.24814
-1.18518 -1.11178 -1.01875
-0.917711 -0.840144 -0.821862
-0.883127 -1.01664 -1.18997
-1.3603 -1.49296 -1.57387
-1.60994 -1.61844 -1.61368
-1.6008 -1.58094 -1.56154
-1.56108 -1.60251 -1.69988
-1.84831 -2.02454 -2.19754
-2.34235 -2.44933 -2.52491
-2.58497 -2.64478 -2.71101
-2.78032 -2.84516 -2.90208
-2.95537 -3.01292 -3.07791
-3.14329 -3.19338 -3.2111
-3.02214 -2.95474 -2.86157
-2.76358 -2.68947 -2.66839
-2.71914 -2.8402 -3.00732
-3.18145 -3.32286 -3.40342
-3.41132 -3.34918 -3.22952
-3.07017 -2.88919 -2.699
-2.50319 -2.30005 -2.09217
-1.89431 -1.73167 -1.62806
-1.59183 -1.60974 -1.6525
-1.6875 -1.69036 -1.65065
-1.57212 -1.47007 -1.36696
-1.28619 -1.24461 -1.2467
-1.28383 -1.3403 -1.40361
-1.47241 -1.55692 -1.67189
-1.82682 -2.01914 -2.23305
-2.4435 -2.62285 -2.74771
-2.80316 -2.78324 -2.6892
-2.52844 -2.31558 -2.07338
-1.83021 -1.61328 -1.44067
-1.31617 -1.22987 -1.16432
-1.10371 -1.04172 -0.984291
-0.946102 -0.943145 -0.986322
-1.07967 -1.22248 -1.411
-1.63617 -1.87885 -2.10824
-2.28851 -2.39224 -2.41293
-2.36884 -2.29615 -2.23593
-2.22205 -2.27396 -2.39464
-2.57185 -2.78156 -2.99259
-3.17215 -3.29098 -3.32807
-3.27501 -3.14001 -2.94974
-2.74622 -2.57667 -2.47813
-2.46236 -2.50852 -2.56837
-2.58334 -2.50672 -2.32144
-2.04574 -1.72435 -1.41002
-1.14366 -0.941691 -0.795279
-0.681343 -0.579941 -0.489021
-0.428328 -0.429916 -0.52086
-0.707886 -0.97134 -1.26967
-1.55118 -1.76855 -1.89213
-1.91808 -1.86808 -1.77957
-1.69026 -1.62356 -1.58233
-1.55393 -1.52327 -1.48529
-1.44824 -1.42488 -1.41849
-1.41571 -1.39362 -1.33669
-1.25052 -1.16185 -1.10481
-1.10286 -1.15748 -1.24904
-1.34811 -1.43025 -1.48619
-1.52197 -1.54934 -1.57417
-1.59226 -1.59663 -1.58959
-1.58826 -1.61758 -1.69547
-1.82119 -1.97507 -2.12901
-2.26028 -2.36044 -2.43587
-2.50134 -2.57065 -2.64889
-2.73058 -2.80492 -2.86434
-2.90978 -2.94858 -2.98716
-3.02455 -3.05124 -3.05384
-2.8894 -2.82396 -2.74075
-2.66057 -2.61121 -2.6198
-2.70234 -2.85454 -3.04968
-3.24609 -3.40119 -3.48456
-3.48459 -3.40759 -3.27225
-3.10223 -2.9184 -2.73258
-2.54604 -2.35497 -2.1602
-1.97381 -1.81643 -1.70608
-1.64679 -1.62513 -1.61679
-1.59779 -1.55341 -1.48155
-1.39169 -1.30157 -1.23238
-1.20282 -1.22289 -1.28957
-1.38682 -1.49175 -1.58542
-1.66283 -1.73544 -1.82406
-1.94625 -2.10566 -2.28894
-2.47092 -2.62419 -2.72773
-2.77039 -2.74898 -2.66444
-2.52052 -2.32616 -2.09748
-1.85579 -1.6212 -1.40633
-1.21411 -1.04069 -0.881217
-0.73568 -0.612071 -0.525469
-0.492831 -0.525874 -0.626077
-0.785145 -0.99013 -1.2286
-1.48898 -1.75609 -2.00682
-2.2124 -2.3481 -2.40488
-2.39504 -2.34858 -2.30295
-2.29212 -2.3389 -2.4512
-2.62123 -2.82747 -3.03929
-3.22359 -3.35113 -3.40118
-3.36467 -3.24709 -3.07053
-2.87232 -2.69691 -2.58129
-2.53929 -2.55296 -2.57713
-2.55636 -2.44691 -2.23376
-1.9351 -1.59344 -1.25832
-0.968708 -0.742042 -0.573721
-0.44647 -0.344997 -0.268212
-0.2323 -0.262784 -0.380481
-0.58901 -0.869406 -1.18272
-1.479 -1.71023 -1.84454
-1.87646 -1.82825 -1.73996
-1.65207 -1.58978 -1.55691
-1.54217 -1.53258 -1.52482
-1.52712 -1.55019 -1.59415
-1.64212 -1.66684 -1.64664
-1.57931 -1.48413 -1.3914
-1.32742 -1.30372 -1.31544
-1.34787 -1.38667 -1.42577
-1.46787 -1.51706 -1.56979
-1.61319 -1.63411 -1.63218
-1.62527 -1.64121 -1.70113
-1.80642 -1.93835 -2.06949
-2.17836 -2.25827 -2.31733
-2.37189 -2.43736 -2.52007
-2.61428 -2.70624 -2.78282
-2.83881 -2.87766 -2.90608
-2.92713 -2.93696 -2.92691
-2.80178 -2.73982 -2.66858
-2.60869 -2.58552 -2.622
-2.7296 -2.90091 -3.10809
-3.30955 -3.46286 -3.53806
-3.52553 -3.43601 -3.29383
-3.12662 -2.95552 -2.78917
-2.62453 -2.45424 -2.27653
-2.10065 -1.94342 -1.81909
-1.72998 -1.66479 -1.60523
-1.53556 -1.44918 -1.35021
-1.25148 -1.17089 -1.12672
-1.13269 -1.19355 -1.30221
-1.43965 -1.57966 -1.69871
-1.78705 -1.85401 -1.9226
-2.01591 -2.14341 -2.29531
-2.44751 -2.57304 -2.65251
-2.67791 -2.64933 -2.56917
-2.43975 -2.26544 -2.05526
-1.82172 -1.57597 -1.32406
-1.06794 -0.810419 -0.560435
-0.335071 -0.15753 -0.0518503
-0.0358777 -0.114925 -0.279261
-0.507633 -0.775415 -1.06245
-1.35526 -1.64258 -1.90889
-2.13269 -2.29266 -2.37807
-2.39597 -2.37061 -2.33601
-2.32627 -2.36735 -2.47167
-2.63534 -2.83864 -3.05054
-3.23653 -3.36653 -3.42044
-3.39038 -3.28196 -3.11521
-2.92373 -2.74825 -2.62366
-2.56393 -2.55324 -2.54995
-2.50294 -2.37256 -2.14627
-1.84203 -1.49921 -1.16278
-0.868029 -0.6318 -0.452633
-0.318698 -0.219428 -0.154732
-0.136944 -0.18466 -0.312478
-0.521984 -0.797301 -1.10567
-1.40292 -1.64371 -1.79521
-1.84877 -1.82322 -1.75596
-1.68588 -1.63752 -1.61546
-1.61083 -1.61391 -1.62385
-1.64927 -1.6998 -1.77447
-1.85585 -1.91513 -1.92598
-1.87788 -1.78078 -1.65923
-1.54125 -1.44835 -1.3908
-1.36857 -1.37637 -1.40925
-1.46405 -1.53535 -1.61007
-1.66836 -1.69386 -1.68654
-1.66703 -1.66646 -1.708
-1.79307 -1.9017 -2.00563
-2.08408 -2.13256 -2.16218
-2.19285 -2.24388 -2.32528
-2.4329 -2.55066 -2.659
-2.74426 -2.80303 -2.83936
-2.85824 -2.86054 -2.84283
-2.76131 -2.7045 -2.64549
-2.60519 -2.6068 -2.66887
-2.79783 -2.9825 -3.19354
-3.38985 -3.53082 -3.58941
-3.56056 -3.46075 -3.31945
-3.16622 -3.01967 -2.8828
-2.74651 -2.59899 -2.43568
-2.26372 -2.09814 -1.95248
-1.83045 -1.72463 -1.62226
-1.51351 -1.39679 -1.27951
-1.17549 -1.10104 -1.07058
-1.09308 -1.16991 -1.29345
-1.4464 -1.60384 -1.74057
-1.84209 -1.91252 -1.97251
-2.04674 -2.14878 -2.27292
-2.39762 -2.49723 -2.55372
-2.56144 -2.52339 -2.44413
-2.32568 -2.16866 -1.97514
-1.7487 -1.49196 -1.20558
-0.891837 -0.5609 -0.234953
0.0533607 0.267774 0.377642
0.366447 0.23684 0.0100437
-0.281063 -0.602663 -0.929366
-1.24713 -1.54862 -1.82498
-2.06123 -2.23928 -2.34702
-2.38682 -2.37778 -2.35094
-2.34062 -2.3757 -2.47259
-2.63061 -2.83115 -3.04189
-3.22589 -3.35161 -3.39992
-3.36607 -3.25873 -3.09856
-2.91664 -2.74913 -2.62658
-2.56077 -2.5368 -2.5167
-2.45451 -2.31552 -2.09007
-1.79592 -1.46935 -1.15044
-0.869947 -0.642467 -0.467511
-0.336581 -0.242312 -0.184987
-0.173402 -0.220325 -0.335774
-0.521348 -0.766805 -1.04874
-1.33229 -1.57784 -1.75279
-1.84373 -1.86182 -1.83637
-1.7999 -1.77374 -1.76315
-1.76306 -1.76863 -1.7825
-1.8143 -1.87326 -1.95866
-2.05459 -2.13314 -2.16523
-2.13295 -2.03674 -1.89451
-1.73482 -1.58797 -1.47797
-1.41781 -1.40929 -1.44629
-1.51783 -1.60802 -1.69508
-1.75485 -1.77119 -1.7473
-1.70771 -1.68622 -1.70633
-1.76771 -1.84813 -1.91841
-1.95896 -1.96819 -1.96084
-1.9609 -1.99247 -2.07041
-2.1935 -2.34419 -2.49635
-2.62666 -2.72276 -2.78379
-2.81477 -2.82027 -2.80195
-2.7602 -2.7099 -2.66135
-2.63661 -2.65824 -2.74206
-2.89036 -3.08771 -3.30185
-3.49102 -3.61652 -3.65593
-3.61074 -3.50424 -3.37011
-3.23758 -3.12025 -3.01387
-2.90284 -2.77131 -2.61289
-2.4343 -2.25125 -2.07949
-1.92654 -1.78951 -1.65956
-1.52942 -1.39872 -1.275
-1.171 -1.10029 -1.07314
-1.09446 -1.164 -1.27656
-1.42055 -1.57667 -1.72134
-1.8363 -1.91853 -1.98221
-2.0494 -2.13524 -2.23798
-2.34 -2.4183 -2.45645
-2.45029 -2.40469 -2.32576
-2.21521 -2.07031 -1.88691
-1.66124 -1.38983 -1.07087
-0.709178 -0.322511 0.0558997
0.381882 0.610639 0.70868
0.663044 0.484771 0.205196
-0.134049 -0.493595 -0.846062
-1.1786 -1.48766 -1.76969
-2.01455 -2.20632 -2.33139
-2.38795 -2.39072 -2.36827
-2.35526 -2.38311 -2.47167
-2.62306 -2.81948 -3.027
-3.20577 -3.32235 -3.35874
-3.31438 -3.20299 -3.04799
-2.87907 -2.72742 -2.61769
-2.55767 -2.53226 -2.5071
-2.44177 -2.30665 -2.09479
-1.82365 -1.52663 -1.2396
-0.988954 -0.786092 -0.629265
-0.510358 -0.422663 -0.365748
-0.345687 -0.371679 -0.451887
-0.590247 -0.783961 -1.02077
-1.27735 -1.52207 -1.72377
-1.86339 -1.94114 -1.97364
-1.98274 -1.98413 -1.98341
-1.98061 -1.97763 -1.98221
-2.00608 -2.05864 -2.13982
-2.23574 -2.32039 -2.36356
-2.34184 -2.24769 -2.09294
-1.90599 -1.72387 -1.58144
-1.50167 -1.49069 -1.53926
-1.62749 -1.72937 -1.81635
-1.86318 -1.85734 -1.80727
-1.74132 -1.69422 -1.68767
-1.71854 -1.76282 -1.79197
-1.78928 -1.75681 -1.71264
-1.6838 -1.69805 -1.77465
-1.91578 -2.10346 -2.30591
-2.49043 -2.63517 -2.73315
-2.78808 -2.80698 -2.79577
-2.78523 -2.74179 -2.70012
-2.68422 -2.71796 -2.81701
-2.98141 -3.19188 -3.41213
-3.59819 -3.71255 -3.73764
-3.68209 -3.57547 -3.45399
-3.3441 -3.25276 -3.1683
-3.06988 -2.93971 -2.77195
-2.57511 -2.3677 -2.16935
-1.99225 -1.83749 -1.69813
-1.5663 -1.43953 -1.32276
-1.22595 -1.15917 -1.12861
-1.13591 -1.1806 -1.26199
-1.37689 -1.51473 -1.65659
-1.7821 -1.88066 -1.95743
-2.02837 -2.10763 -2.19664
-2.28264 -2.34649 -2.37383
-2.36122 -2.31392 -2.23813
-2.13446 -1.99708 -1.81705
-1.58579 -1.2972 -0.950348
-0.554566 -0.134594 0.268747
0.605084 0.826511 0.900519
0.819078 0.600639 0.283988
-0.0840756 -0.46235 -0.824497
-1.16046 -1.47026 -1.75404
-2.00442 -2.20615 -2.34371
-2.41175 -2.42158 -2.39995
-2.38175 -2.40027 -2.47822
-2.62031 -2.80978 -3.01158
-3.18316 -3.289 -3.31188
-3.25544 -3.139 -2.98977
-2.83686 -2.70676 -2.61766
-2.57263 -2.55591 -2.53656
-2.47967 -2.36021 -2.17309
-1.93471 -1.6757 -1.42851
-1.21622 -1.04721 -0.917112
-0.815615 -0.73409 -0.670265
-0.628533 -0.617166 -0.645255
-0.720765 -0.84874 -1.02802
-1.24735 -1.48435 -1.71077
-1.90225 -2.04675 -2.14549
-2.20662 -2.23784 -2.24422
-2.23136 -2.20937 -2.19305
-2.19801 -2.23483 -2.30388
-2.39241 -2.47572 -2.52313
-2.5078 -2.41676 -2.25748
-2.05797 -1.85959 -1.70433
-1.62123 -1.61797 -1.68083
-1.78125 -1.8846 -1.95831
-1.97928 -1.94123 -1.85866
-1.76248 -1.68581 -1.64666
-1.63906 -1.6392 -1.62201
-1.57582 -1.50684 -1.43511
-1.38804 -1.39418 -1.47523
-1.63624 -1.85991 -2.11084
-2.34905 -2.54451 -2.68431
-2.76998 -2.80963 -2.81186
-2.82146 -2.78369 -2.74415
-2.72899 -2.76483 -2.86948
-3.04315 -3.26421 -3.49271
-3.68196 -3.79478 -3.81742
-3.76389 -3.66758 -3.56424
-3.47535 -3.40062 -3.32242
-3.21769 -3.07023 -2.87797
-2.65356 -2.41928 -2.19852
-2.00711 -1.84862 -1.71621
-1.59956 -1.49218 -1.39476
-1.31312 -1.25318 -1.21709
-1.20386 -1.21382 -1.25183
-1.32422 -1.43076 -1.55917
-1.68907 -1.80333 -1.89755
-1.97976 -2.06097 -2.14468
-2.22293 -2.2812 -2.30745
-2.29835 -2.25799 -2.19104
-2.09616 -1.96491 -1.78543
-1.54722 -1.24461 -0.879968
-0.467823 -0.0382229 0.364358
0.688493 0.887829 0.933471
0.822315 0.578038 0.243582
-0.132469 -0.509964 -0.865701
-1.19343 -1.4965 -1.77725
-2.02907 -2.23585 -2.37989
-2.4532 -2.46494 -2.44074
-2.4153 -2.42278 -2.48771
-2.61718 -2.79617 -2.98955
-3.15303 -3.24918 -3.26094
-3.19515 -3.07601 -2.9344
-2.79934 -2.69323 -2.62838
-2.60343 -2.60203 -2.59666
-2.55753 -2.4634 -2.30979
-2.11091 -1.8941 -1.68901
-1.51669 -1.38355 -1.28252
-1.19976 -1.12305 -1.04755
-0.976915 -0.920571 -0.890361
-0.898643 -0.957111 -1.07396
-1.24899 -1.46963 -1.71218
-1.94891 -2.15665 -2.32104
-2.43513 -2.49665 -2.50829
-2.48026 -2.43129 -2.38499
-2.36315 -2.37918 -2.43393
-2.51435 -2.59531 -2.64527
-2.63534 -2.54976 -2.39368
-2.19474 -1.99632 -1.84369
-1.76833 -1.77731 -1.8522
-1.95715 -2.05135 -2.10092
-2.08739 -2.01201 -1.89483
-1.76721 -1.65834 -1.58157
-1.52941 -1.4813 -1.41879
-1.33691 -1.24556 -1.16422
-1.11708 -1.1297 -1.22319
-1.40416 -1.65688 -1.94522
-2.22564 -2.4631 -2.64033
-2.75644 -2.8191 -2.8376
-2.85356 -2.81864 -2.77623
-2.75399 -2.78154 -2.88021
-3.05258 -3.27713 -3.51234
-3.71001 -3.83304 -3.86947
-3.83505 -3.76253 -3.68331
-3.61192 -3.54153 -3.45143
-3.32054 -3.13853 -2.91035
-2.65431 -2.39608 -2.16086
-1.96558 -1.81427 -1.69925
-1.60758 -1.52881 -1.45899
-1.39906 -1.35014 -1.31016
-1.27588 -1.24889 -1.23967
-1.26375 -1.33107 -1.43687
-1.5627 -1.68729 -1.79824
-1.89562 -1.98607 -2.07352
-2.15388 -2.21691 -2.25286
-2.25795 -2.23407 -2.18317
-2.10162 -1.97922 -1.80323
-1.5636 -1.25703 -0.889822
-0.480783 -0.0627257 0.319899
0.618473 0.79104 0.813198
0.685448 0.433826 0.102178
-0.261777 -0.620634 -0.955243
-1.26348 -1.55162 -1.82306
-2.07037 -2.27549 -2.41855
-2.49012 -2.49873 -2.4695
-2.43631 -2.43263 -2.48333
-2.59727 -2.76183 -2.94345
-3.09772 -3.18604 -3.19086
-3.12056 -3.00255 -2.8704
-2.75323 -2.67035 -2.62945
-2.62571 -2.64266 -2.65598
-2.64046 -2.5778 -2.46315
-2.30752 -2.13429 -1.97041
-1.83578 -1.73611 -1.66255
-1.59785 -1.5259 -1.43924
-1.34136 -1.24365 -1.16096
-1.10892 -1.10345 -1.15932
-1.28553 -1.47928 -1.72339
-1.98995 -2.24794 -2.46955
-2.6331 -2.72488 -2.74255
-2.69846 -2.61885 -2.53698
-2.48305 -2.4755 -2.51646
-2.59157 -2.67343 -2.72842
-2.72619 -2.64991 -2.504
-2.31572 -2.12841 -1.98751
-1.92431 -1.94429 -2.02534
-2.12663 -2.20379 -2.22376
-2.17362 -2.06163 -1.91169
-1.75345 -1.6109 -1.49345
-1.39482 -1.30117 -1.20312
-1.10259 -1.01113 -0.944367
-0.919546 -0.955609 -1.06989
-1.26878 -1.53853 -1.8454
-2.14698 -2.40778 -2.60878
-2.747 -2.82836 -2.86097
-2.86537 -2.82932 -2.77984
-2.74464 -2.75544 -2.83729
-2.99665 -3.21482 -3.45182
-3.66039 -3.80411 -3.87068
-3.87314 -3.83823 -3.78889
-3.73131 -3.65375 -3.53633
-3.36448 -3.13761 -2.86994
-2.58555 -2.31163 -2.07192
-1.88124 -1.7422 -1.6464
-1.57994 -1.5302 -1.48958
-1.45413 -1.41957 -1.37937
-1.32811 -1.26855 -1.21592
-1.19328 -1.21905 -1.29568
-1.40847 -1.53526 -1.65881
-1.77281 -1.87901 -1.97987
-2.07308 -2.15137 -2.2068
-2.23501 -2.23547 -2.20723
-2.1446 -2.03673 -1.87157
-1.64101 -1.34461 -0.991846
-0.6037 -0.212923 0.138954
0.408353 0.558713 0.569548
0.442924 0.204323 -0.10432
-0.43807 -0.763071 -1.06424
-1.34323 -1.60859 -1.86382
-2.09964 -2.29541 -2.42962
-2.49278 -2.49426 -2.4592
-2.41986 -2.40703 -2.44385
-2.53984 -2.68531 -2.8503
-2.99266 -3.07404 -3.07591
-3.00612 -2.89281 -2.77074
-2.66919 -2.60585 -2.58568
-2.60175 -2.63764 -2.67157
-2.68191 -2.65273 -2.57858
-2.46709 -2.3374 -2.2134
-2.11401 -2.04499 -1.99687
-1.9503 -1.88629 -1.79533
-1.68076 -1.55544 -1.43581
-1.33859 -1.281 -1.2814
-1.35595 -1.51142 -1.73916
-2.01487 -2.30409 -2.56925
-2.77562 -2.89732 -2.92429
-2.86768 -2.75876 -2.63987
-2.55093 -2.51757 -2.54474
-2.61683 -2.70314 -2.76688
-2.77601 -2.71335 -2.58325
-2.41219 -2.24187 -2.1158
-2.06368 -2.08968 -2.16997
-2.26158 -2.31902 -2.31095
-2.22914 -2.08664 -1.90857
-1.7213 -1.54399 -1.38478
-1.24248 -1.11325 -0.997686
-0.902822 -0.838339 -0.812401
-0.832285 -0.907721 -1.0498
-1.26276 -1.53485 -1.83727
-2.13349 -2.3923 -2.59617
-2.74091 -2.83 -2.86921
-2.83997 -2.79863 -2.73986
-2.68944 -2.67946 -2.73788
-2.87558 -3.07861 -3.31141
-3.5303 -3.70064 -3.8085
-3.86058 -3.87321 -3.85757
-3.81091 -3.71878 -3.56603
-3.34842 -3.07754 -2.77723
-2.47573 -2.19856 -1.96439
-1.78292 -1.65426 -1.57051
-1.5197 -1.49024 -1.47293
-1.45958 -1.44043 -1.40418
-1.34307 -1.26044 -1.17452
-1.11306 -1.10029 -1.14481
-1.23721 -1.35804 -1.48921
-1.62047 -1.74863 -1.87254
-1.98875 -2.09085 -2.17199
-2.22778 -2.25618 -2.25432
-2.2152 -2.12802 -1.98207
-1.77154 -1.49849 -1.17421
-0.81972 -0.465284 -0.147531
0.0960181 0.234075 0.248908
0.142146 -0.0637239 -0.330994
-0.619104 -0.898298 -1.15719
-1.40028 -1.63731 -1.8708
-2.08887 -2.26838 -2.38709
-2.43697 -2.42941 -2.38987
-2.34787 -2.32947 -2.35373
-2.42938 -2.55004 -2.69162
-2.81732 -2.891 -2.89287
-2.82778 -2.72146 -2.60796
-2.51703 -2.46693 -2.46241
-2.49583 -2.55046 -2.60549
-2.64135 -2.64407 -2.60833
-2.53944 -2.45267 -2.36843
-2.30392 -2.26481 -2.24195
-2.21575 -2.16617 -2.08263
-1.96795 -1.83475 -1.69881
-1.57523 -1.47991 -1.43234
-1.45412 -1.56141 -1.75578
-2.01996 -2.32032 -2.6134
-2.85387 -3.0039 -3.0439
-2.98067 -2.84742 -2.69361
-2.56874 -2.50688 -2.51758
-2.58528 -2.67625 -2.75028
-2.77336 -2.72782 -2.61769
-2.4679 -2.31718 -2.20585
-2.16165 -2.1884 -2.26289
-2.34279 -2.38342 -2.35513
-2.25208 -2.08862 -1.8882
-1.67314 -1.45985 -1.25928
-1.07968 -0.929627 -0.81896
-0.756417 -0.74554 -0.783681
-0.866388 -0.993119 -1.16739
-1.38977 -1.65002 -1.92599
-2.19044 -2.42044 -2.60275
-2.73341 -2.81395 -2.84788
-2.76247 -2.7129 -2.64587
-2.58302 -2.55462 -2.58998
-2.70384 -2.88751 -3.11121
-3.33663 -3.53224 -3.68252
-3.78662 -3.84852 -3.86645
-3.82907 -3.72133 -3.53555
-3.27991 -2.97837 -2.66261
-2.36179 -2.09616 -1.87606
-1.70416 -1.578 -1.49225
-1.44036 -1.4154 -1.40927
-1.41089 -1.40537 -1.37672
-1.31455 -1.22162 -1.11675
-1.02901 -0.985251 -0.998908
-1.06707 -1.17635 -1.31162
-1.46122 -1.61709 -1.77229
-1.91912 -2.04952 -2.15714
-2.23873 -2.29293 -2.31682
-2.30302 -2.24068 -2.11991
-1.93654 -1.69458 -1.4063
-1.09148 -0.776325 -0.491337
-0.267469 -0.131045 -0.098001
-0.168554 -0.324963 -0.535657
-0.766075 -0.991361 -1.2035
-1.40853 -1.61564 -1.82489
-2.02132 -2.17991 -2.27913
-2.31382 -2.29821 -2.25776
-2.21798 -2.1982 -2.21129
-2.26384 -2.35322 -2.46357
-2.56662 -2.63064 -2.63428
-2.57672 -2.47778 -2.36882
-2.28085 -2.23552 -2.24048
-2.28875 -2.36228 -2.43876
-2.49866 -2.52958 -2.52778
-2.49821 -2.45335 -2.40975
-2.38163 -2.37369 -2.37766
-2.37549 -2.34824 -2.28527
-2.18817 -2.06733 -1.93536
-1.80358 -1.68465 -1.59764
-1.5685 -1.62239 -1.77206
-2.00941 -2.30456 -2.61123
-2.87593 -3.05016 -3.10451
-3.03959 -2.88773 -2.70276
-2.54205 -2.44807 -2.43638
-2.49343 -2.58419 -2.66602
-2.70311 -2.67688 -2.5901
-2.465 -2.33624 -2.24022
-2.2026 -2.22787 -2.29534
-2.36565 -2.39639 -2.35903
-2.24738 -2.07339 -1.85624
-1.6143 -1.36419 -1.12405
-0.915228 -0.759804 -0.674963
-0.667178 -0.729927 -0.847508
-1.0034 -1.18722 -1.39485
-1.62241 -1.86047 -2.09377
-2.30583 -2.48394 -2.62114
-2.71551 -2.76843 -2.78287
-2.62558 -2.56744 -2.49724
-2.43029 -2.39265 -2.41284
-2.50778 -2.67299 -2.88414
-3.10879 -3.31969 -3.50137
-3.64704 -3.74982 -3.79625
-3.76782 -3.65024 -3.44415
-3.16963 -2.86082 -2.55372
-2.27452 -2.03498 -1.83523
-1.67035 -1.5362 -1.43216
-1.36018 -1.32126 -1.3111
-1.31747 -1.32141 -1.30274
-1.24822 -1.1587 -1.05094
-0.951875 -0.888014 -0.876262
-0.921037 -1.01744 -1.15606
-1.32569 -1.51354 -1.70517
-1.88601 -2.0442 -2.17339
-2.27313 -2.3456 -2.39019
-2.39995 -2.36311 -2.26898
-2.11394 -1.90364 -1.65151
-1.37599 -1.09865 -0.843008
-0.632922 -0.489769 -0.428132
-0.450803 -0.545851 -0.68931
-0.854242 -1.02179 -1.18717
-1.35645 -1.53608 -1.72202
-1.89589 -2.03195 -2.11114
-2.13247 -2.11304 -2.07738
-2.04547 -2.02828 -2.03107
-2.05765 -2.10977 -2.18175
-2.2565 -2.30844 -2.31429
-2.26498 -2.17142 -2.06071
-1.96627 -1.91633 -1.92454
-1.98564 -2.07886 -2.17756
-2.25994 -2.31481 -2.34154
-2.34689 -2.34192 -2.33915
-2.3486 -2.37302 -2.40521
-2.4301 -2.43152 -2.39955
-2.33387 -2.24096 -2.12854
-2.00293 -1.87286 -1.75632
-1.68276 -1.68565 -1.78853
-1.99277 -2.27334 -2.58285
-2.8618 -3.05314 -3.11893
-3.05352 -2.88661 -2.67359
-2.47705 -2.34659 -2.30431
-2.34077 -2.4223 -2.50595
-2.55497 -2.54946 -2.48973
-2.39395 -2.29169 -2.21478
-2.18665 -2.21271 -2.27587
-2.3413 -2.36996 -2.33411
-2.22506 -2.04955 -1.82082
-1.55394 -1.26843 -0.992788
-0.763274 -0.61501 -0.570018
-0.629323 -0.774002 -0.974766
-1.20411 -1.44347 -1.68219
-1.91198 -2.12337 -2.3068
-2.45547 -2.56646 -2.63979
-2.67768 -2.68448 -2.66563
-2.43518 -2.3714 -2.30685
-2.24849 -2.21566 -2.23352
-2.31877 -2.4691 -2.66429
-2.87734 -3.08631 -3.27844
-3.4448 -3.57177 -3.63769
-3.61894 -3.50242 -3.29572
-3.02789 -2.73919 -2.46561
-2.22709 -2.02522 -1.84977
-1.68908 -1.53851 -1.40355
-1.29632 -1.2277 -1.19923
-1.19953 -1.20723 -1.19906
-1.15907 -1.08508 -0.989429
-0.894072 -0.822787 -0.794738
-0.821773 -0.90845 -1.05237
-1.24367 -1.46506 -1.69395
-1.90743 -2.08847 -2.23053
-2.33743 -2.41741 -2.47443
-2.50246 -2.48764 -2.41667
-2.28536 -2.10124 -1.8798
-1.63885 -1.39527 -1.16499
-0.964186 -0.809121 -0.713199
-0.682069 -0.710012 -0.781428
-0.878121 -0.988169 -1.11
-1.24845 -1.40534 -1.57113
-1.72413 -1.83929 -1.90176
-1.91542 -1.89958 -1.87614
-1.85793 -1.84656 -1.83942
-1.83785 -1.84876 -1.87787
-1.92046 -1.95786 -1.96439
-1.92123 -1.82855 -1.70865
-1.59872 -1.53618 -1.54288
-1.61575 -1.72974 -1.85145
-1.95487 -2.02959 -2.07914
-2.11375 -2.14434 -2.17958
-2.22476 -2.28009 -2.33943
-2.3914 -2.42344 -2.42673
-2.39869 -2.3413 -2.25697
-2.14714 -2.0169 -1.88308
-1.77775 -1.741 -1.80526
-1.97988 -2.24405 -2.54999
-2.83407 -3.03336 -3.10392
-3.03516 -2.8536 -2.61405
-2.38147 -2.21045 -2.12936
-2.13458 -2.19671 -2.27514
-2.33363 -2.3507 -2.32295
-2.26309 -2.19457 -2.14402
-2.13204 -2.16452 -2.22806
-2.2931 -2.325 -2.29715
-2.19766 -2.02695 -1.7919
-1.50509 -1.19035 -0.887269
-0.646178 -0.513088 -0.512437
-0.638263 -0.859225 -1.13387
-1.42605 -1.71157 -1.97529
-2.20535 -2.39141 -2.52709
-2.61199 -2.65031 -2.64858
-2.61527 -2.56145 -2.49888
-2.21195 -2.14829 -2.09998
-2.06402 -2.05075 -2.07926
-2.16356 -2.30149 -2.47561
-2.66394 -2.85085 -3.02891
-3.19139 -3.3229 -3.39786
-3.38989 -3.28668 -3.09999
-2.86338 -2.61835 -2.39713
-2.21163 -2.05364 -1.90433
-1.7471 -1.57781 -1.40796
-1.25938 -1.15283 -1.09662
-1.08204 -1.08753 -1.08846
-1.06687 -1.01696 -0.945129
-0.866529 -0.8006 -0.767629
-0.786118 -0.869545 -1.02223
-1.23585 -1.48908 -1.7517
-1.99262 -2.18935 -2.33499
-2.43819 -2.5146 -2.57402
-2.61178 -2.61121 -2.55542
-2.43922 -2.27242 -2.07349
-1.8603 -1.6451 -1.43591
-1.24099 -1.07163 -0.940373
-0.855736 -0.817865 -0.819133
-0.850036 -0.90581 -0.988153
-1.10024 -1.23853 -1.38768
-1.52326 -1.6222 -1.67481
-1.68971 -1.68688 -1.68367
-1.68439 -1.68117 -1.66451
-1.63453 -1.60395 -1.58973
-1.599 -1.61946 -1.62293
-1.58087 -1.48301 -1.34759
-1.21663 -1.13781 -1.1416
-1.22655 -1.36207 -1.50656
-1.62877 -1.71878 -1.78457
-1.84071 -1.89882 -1.96454
-2.03878 -2.11923 -2.20061
-2.27494 -2.33314 -2.36759
-2.37401 -2.35069 -2.29595
-2.20758 -2.08791 -1.95244
-1.83431 -1.77738 -1.81956
-1.97539 -2.22693 -2.5264
-2.80808 -3.00611 -3.0736
-2.99697 -2.79991 -2.53509
-2.26731 -2.05385 -1.92849
-1.89457 -1.92946 -1.99758
-2.06467 -2.1076 -2.11812
-2.10214 -2.07602 -2.06039
-2.07219 -2.1169 -2.1842
-2.25011 -2.28545 -2.26593
-2.17752 -2.01507 -1.77993
-1.48281 -1.15143 -0.834316
-0.592341 -0.478823 -0.51859
-0.698976 -0.978377 -1.30623
-1.64093 -1.95576 -2.23383
-2.46135 -2.62656 -2.72313
-2.75236 -2.72163 -2.64258
-2.53157 -2.40989 -2.29902
-1.98708 -1.93039 -1.90742
-1.90447 -1.92122 -1.96853
-2.05578 -2.1799 -2.32586
-2.47695 -2.62457 -2.76836
-2.90669 -3.02627 -3.10122
-3.10439 -3.02374 -2.87211
-2.68306 -2.49514 -2.33434
-2.20465 -2.09032 -1.96703
-1.81559 -1.63271 -1.43437
-1.24956 -1.10677 -1.02068
-0.986641 -0.985299 -0.992927
-0.990782 -0.969484 -0.928975
-0.876853 -0.827429 -0.801047
-0.821355 -0.909049 -1.07386
-1.30866 -1.58904 -1.8788
-2.14023 -2.34602 -2.48849
-2.58029 -2.64392 -2.69506
-2.73091 -2.73271 -2.6806
-2.56887 -2.40986 -2.22512
-2.03253 -1.83971 -1.64699
-1.45538 -1.27205 -1.1092
-0.977915 -0.882837 -0.822453
-0.794385 -0.800347 -0.84558
-0.932478 -1.05327 -1.18794
-1.31028 -1.39973 -1.45151
-1.47765 -1.49693 -1.52047
-1.54358 -1.54997 -1.52527
-1.46997 -1.40259 -1.34962
-1.32761 -1.32929 -1.32438
-1.27671 -1.16818 -1.01468
-0.863437 -0.77125 -0.775357
-0.874296 -1.03108 -1.1959
-1.33252 -1.43148 -1.50503
-1.57202 -1.64551 -1.72932
-1.82117 -1.9166 -2.01047
-2.09695 -2.16952 -2.22216
-2.25053 -2.25181 -2.22279
-2.15954 -2.06229 -1.94432
-1.83712 -1.7843 -1.82506
-1.97593 -2.22073 -2.51265
-2.78636 -2.97618 -3.03507
-2.94832 -2.73709 -2.45078
-2.15187 -1.89823 -1.72808
-1.65237 -1.65717 -1.71391
-1.7915 -1.86514 -1.9208
-1.95647 -1.98044 -2.00655
-2.04719 -2.10646 -2.17652
-2.23918 -2.27189 -2.25474
-2.17384 -2.02086 -1.79326
-1.50004 -1.17064 -0.858071
-0.62825 -0.537408 -0.609211
-0.825853 -1.13893 -1.49256
-1.84305 -2.16437 -2.44105
-2.65973 -2.80738 -2.87502
-2.86102 -2.77172 -2.62196
-2.43665 -2.24928 -2.09295
-1.79317 -1.74909 -1.75572
-1.78922 -1.83834 -1.90479
-1.99249 -2.09752 -2.20809
-2.31354 -2.41256 -2.51194
-2.61571 -2.71418 -2.78325
-2.79637 -2.7415 -2.63039
-2.49343 -2.36357 -2.25977
-2.17959 -2.103 -2.0037
-1.86223 -1.67621 -1.46367
-1.25682 -1.08833 -0.977583
-0.924741 -0.914935 -0.927677
-0.944832 -0.953953 -0.948595
-0.928912 -0.903958 -0.893274
-0.923915 -1.02164 -1.1999
-1.45248 -1.75313 -2.06219
-2.33771 -2.54867 -2.68567
-2.76296 -2.80743 -2.83962
-2.85958 -2.84887 -2.78713
-2.66935 -2.51008 -2.33274
-2.15427 -1.97771 -1.79695
-1.60752 -1.41399 -1.22868
-1.06415 -0.927047 -0.818747
-0.741207 -0.701363 -0.708721
-0.767201 -0.867663 -0.987693
-1.1003 -1.18689 -1.24595
-1.29088 -1.33756 -1.39031
-1.43637 -1.45333 -1.42435
-1.35149 -1.25786 -1.17606
-1.12842 -1.11085 -1.09239
-1.03311 -0.911255 -0.742716
-0.579152 -0.483291 -0.495304
-0.611239 -0.787505 -0.967455
-1.11133 -1.21056 -1.28115
-1.34586 -1.41977 -1.50638
-1.60164 -1.69915 -1.79262
-1.87629 -1.94508 -1.99542
-2.02599 -2.03682 -2.02663
-1.99163 -1.92988 -1.85028
-1.7789 -1.75447 -1.81327
-1.97132 -2.21407 -2.49756
-2.75986 -2.93844 -2.98828
-2.89448 -2.67541 -2.3759
-2.05435 -1.76769 -1.55792
-1.44401 -1.42176 -1.47072
-1.56345 -1.67336 -1.78013
-1.87307 -1.95162 -2.02203
-2.09137 -2.16178 -2.22772
-2.27721 -2.29577 -2.27021
-2.18988 -2.04625 -1.83481
-1.56247 -1.25716 -0.970748
-0.768057 -0.703808 -0.799377
-1.03385 -1.35561 -1.70692
-2.04484 -2.3467 -2.60166
-2.79979 -2.9281 -2.97361
-2.92859 -2.79499 -2.58876
-2.34254 -2.10157 -1.90997
-1.65427 -1.62531 -1.65885
-1.72323 -1.79794 -1.87627
-1.95721 -2.03685 -2.10781
-2.16614 -2.21733 -2.27374
-2.3435 -2.41989 -2.4809
-2.50139 -2.46944 -2.39491
-2.30379 -2.22263 -2.16402
-2.12119 -2.07283 -1.99366
-1.86589 -1.68803 -1.47785
-1.26682 -1.08783 -0.962647
-0.896345 -0.880294 -0.899167
-0.936533 -0.977199 -1.00852
-1.02362 -1.02664 -1.03592
-1.0806 -1.18965 -1.37894
-1.64307 -1.95563 -2.27621
-2.56129 -2.77703 -2.91079
-2.97481 -2.99671 -3.00034
-2.99022 -2.95206 -2.86861
-2.73691 -2.57251 -2.3983
-2.22878 -2.06305 -1.89086
-1.70499 -1.5092 -1.3158
-1.13675 -0.977248 -0.837597
-0.720915 -0.638104 -0.604159
-0.627704 -0.701926 -0.80461
-0.9085 -0.995524 -1.06502
-1.12968 -1.20185 -1.28016
-1.34636 -1.37486 -1.34859
-1.27107 -1.16723 -1.07124
-1.00695 -0.971969 -0.936808
-0.862616 -0.728851 -0.553546
-0.391035 -0.30543 -0.335105
-0.471079 -0.663603 -0.851486
-0.993622 -1.0831 -1.13922
-1.18823 -1.24773 -1.32232
-1.40733 -1.49417 -1.57358
-1.63755 -1.68136 -1.7054
-1.71526 -1.71844 -1.71918
-1.71517 -1.70117 -1.67869
-1.66413 -1.68703 -1.77745
-1.94972 -2.19186 -2.46541
-2.71494 -2.8836 -2.92956
-2.83758 -2.62203 -2.32162
-1.98937 -1.6806 -1.44109
-1.29806 -1.25719 -1.30591
-1.42011 -1.57116 -1.73238
-1.8843 -2.0171 -2.12886
-2.2209 -2.2933 -2.34317
-2.36558 -2.35554 -2.30885
-2.22105 -2.08625 -1.89954
-1.665 -1.40556 -1.16661
-1.00631 -0.974115 -1.08831
-1.32663 -1.63716 -1.96273
-2.26286 -2.52004 -2.73068
-2.89148 -2.99198 -3.01605
-2.9489 -2.78631 -2.54328
-2.25772 -1.98357 -1.7727
-1.57952 -1.56414 -1.61511
-1.69682 -1.78317 -1.8616
-1.92767 -1.97846 -2.01152
-2.02934 -2.04268 -2.06695
-2.11182 -2.17172 -2.22614
-2.25141 -2.23611 -2.18851
-2.13055 -2.08327 -2.05436
-2.03473 -2.00389 -1.93945
-1.82654 -1.66471 -1.47
-1.27032 -1.09548 -0.967498
-0.895995 -0.879509 -0.908893
-0.969703 -1.04368 -1.11175
-1.1604 -1.18945 -1.21639
-1.27195 -1.38743 -1.58044
-1.84683 -2.16174 -2.48657
-2.77841 -3.0011 -3.13672
-3.19166 -3.19047 -3.15892
-3.10808 -3.03197 -2.92
-2.77196 -2.60221 -2.43016
-2.26652 -2.10777 -1.94271
-1.7646 -1.57778 -1.39369
-1.22097 -1.05964 -0.905267
-0.75943 -0.636138 -0.557216
-0.538948 -0.580045 -0.660428
-0.75245 -0.836771 -0.911385
-0.987225 -1.07406 -1.1677
-1.24814 -1.28972 -1.27615
-1.21077 -1.11625 -1.02332
-0.953475 -0.905149 -0.852995
-0.764037 -0.623258 -0.452169
-0.305434 -0.243925 -0.299955
-0.457742 -0.662441 -0.850859
-0.982703 -1.05347 -1.08547
-1.10807 -1.14188 -1.19355
-1.25845 -1.32521 -1.37972
-1.40965 -1.40989 -1.3864
-1.3552 -1.33541 -1.33955
-1.36747 -1.40915 -1.45571
-1.51031 -1.59015 -1.71728
-1.90432 -2.14364 -2.40498
-2.6421 -2.80544 -2.85652
-2.77853 -2.57995 -2.29188
-1.96141 -1.64269 -1.38584
-1.22639 -1.17895 -1.23731
-1.37941 -1.5742 -1.7891
-1.99649 -2.17762 -2.3224
-2.42639 -2.48804 -2.50782
-2.48877 -2.43652 -2.35748
-2.25546 -2.12927 -1.9746
-1.79187 -1.59625 -1.4225
-1.31796 -1.32405 -1.45529
-1.6893 -1.97572 -2.25943
-2.50301 -2.69477 -2.83991
-2.94453 -3.00397 -3.0016
-2.91709 -2.73997 -2.48244
-2.18397 -1.90195 -1.69066
-1.5624 -1.55567 -1.61013
-1.69116 -1.77213 -1.8385
-1.8845 -1.90867 -1.91278
-1.90404 -1.89613 -1.9049
-1.9391 -1.99253 -2.0451
-2.07428 -2.06937 -2.03779
-1.99873 -1.96951 -1.95485
-1.94498 -1.92135 -1.86516
-1.765 -1.62169 -1.44914
-1.2703 -1.11021 -0.989675
-0.922271 -0.91361 -0.960461
-1.04957 -1.15854 -1.26136
-1.3381 -1.38536 -1.42073
-1.47711 -1.58811 -1.77313
-2.02997 -2.33681 -2.65876
-2.95494 -3.18692 -3.32971
-3.38076 -3.35875 -3.29063
-3.19585 -3.08003 -2.94141
-2.78203 -2.61234 -2.44544
-2.2875 -2.13423 -1.97688
-1.81201 -1.64549 -1.48674
-1.33854 -1.19286 -1.03809
-0.872597 -0.712972 -0.588541
-0.524783 -0.527469 -0.579306
-0.65166 -0.722542 -0.787597
-0.856564 -0.939285 -1.03285
-1.11956 -1.17606 -1.18645
-1.15084 -1.08501 -1.01166
-0.947187 -0.890813 -0.823898
-0.723124 -0.581846 -0.42532
-0.306095 -0.278209 -0.36528
-0.544311 -0.756902 -0.940018
-1.05567 -1.10215 -1.10449
-1.095 -1.09752 -1.1213
-1.16191 -1.20465 -1.22937
-1.21812 -1.1649 -1.08204
-0.997915 -0.945371 -0.946714
-1.00417 -1.10211 -1.21962
-1.34478 -1.48096 -1.64167
-1.83855 -2.07006 -2.31637
-2.54215 -2.70582 -2.77145
-2.7188 -2.54858 -2.28328
-1.96459 -1.64675 -1.38516
-1.22312 -1.18217 -1.25994
-1.43449 -1.67196 -1.9347
-2.18838 -2.40654 -2.5717
-2.67439 -2.71219 -2.68972
-2.6185 -2.51516 -2.39716
-2.27739 -2.16029 -2.04275
-1.92112 -1.80121 -1.70474
-1.66565 -1.71536 -1.86398
-2.08963 -2.34479 -2.57732
-2.75307 -2.86581 -2.92977
-2.96195 -2.96653 -2.93014
-2.83011 -2.65107 -2.40103
-2.11667 -1.85259 -1.65929
-1.58518 -1.58061 -1.62403
-1.68672 -1.74685 -1.79213
-1.81769 -1.8235 -1.81374
-1.79761 -1.78896 -1.80174
-1.84197 -1.90144 -1.95944
-1.99398 -1.99506 -1.97005
-1.93696 -1.91142 -1.89718
-1.88516 -1.85933 -1.80451
-1.71263 -1.58588 -1.43623
-1.28182 -1.14264 -1.03778
-0.983882 -0.992334 -1.06414
-1.18545 -1.32845 -1.45981
-1.55414 -1.60636 -1.63583
-1.67864 -1.77118 -1.93481
-2.16974 -2.45809 -2.76968
-3.06632 -3.30734 -3.45995
-3.51134 -3.47316 -3.37329
-3.24055 -3.09334 -2.93898
-2.78027 -2.62116 -2.46645
-2.31756 -2.17114 -2.02336
-1.87602 -1.73711 -1.61331
-1.50039 -1.38131 -1.23659
-1.06089 -0.872734 -0.708241
-0.601371 -0.564291 -0.58182
-0.623638 -0.664729 -0.698961
-0.737026 -0.792541 -0.86826
-0.952249 -1.02465 -1.06845
-1.07689 -1.05472 -1.0134
-0.962847 -0.903671 -0.825933
-0.718081 -0.582782 -0.448151
-0.36248 -0.370993 -0.488095
-0.684698 -0.900714 -1.07475
-1.17167 -1.1924 -1.1643
-1.12241 -1.09378 -1.09027
-1.1077 -1.12805 -1.12502
-1.07495 -0.970596 -0.83001
-0.69316 -0.606006 -0.600467
-0.681528 -0.828595 -1.00937
-1.19716 -1.38153 -1.5676
-1.76665 -1.98435 -2.2125
-2.42747 -2.59548 -2.68197
-2.66154 -2.52583 -2.28877
-1.98794 -1.67925 -1.42387
-1.27158 -1.24815 -1.35211
-1.5598 -1.83426 -2.13395
-2.41975 -2.65943 -2.82989
-2.91805 -2.92166 -2.84995
-2.72271 -2.56671 -2.40955
-2.27261 -2.16595 -2.08801
-2.03142 -1.99249 -1.97907
-2.01035 -2.10642 -2.27222
-2.48663 -2.70609 -2.88264
-2.98582 -3.01418 -2.98982
-2.94044 -2.88071 -2.80403
-2.68927 -2.51847 -2.29468
-2.04778 -1.82371 -1.66341
-1.62565 -1.61785 -1.6394
-1.6711 -1.70015 -1.72014
-1.72917 -1.72857 -1.72298
-1.72081 -1.73332 -1.77047
-1.83407 -1.9127 -1.98417
-2.0265 -2.03054 -2.00441
-1.96638 -1.93224 -1.90651
-1.88204 -1.84578 -1.7859
-1.69721 -1.5831 -1.45405
-1.32439 -1.20997 -1.12813
-1.09718 -1.1317 -1.23398
-1.3873 -1.55765 -1.70534
-1.80163 -1.84224 -1.85027
-1.86583 -1.92798 -2.05958
-2.26288 -2.52385 -2.81714
-3.10759 -3.35287 -3.51332
-3.56677 -3.51825 -3.39649
-3.23893 -3.07577 -2.92188
-2.77916 -2.64364 -2.51098
-2.37792 -2.24264 -2.10705
-1.97873 -1.8681 -1.77956
-1.70275 -1.61295 -1.48414
-1.30767 -1.103 -0.910642
-0.77006 -0.697212 -0.677414
-0.678251 -0.672408 -0.653844
-0.637168 -0.643463 -0.684653
-0.756767 -0.843547 -0.924948
-0.984524 -1.01335 -1.01026
-0.978642 -0.921405 -0.838234
-0.729511 -0.606197 -0.497366
-0.445321 -0.486088 -0.626243
-0.833041 -1.04687 -1.20896
-1.28687 -1.28347 -1.22784
-1.15724 -1.10155 -1.07486
-1.07326 -1.07609 -1.05229
-0.97359 -0.831327 -0.647219
-0.469387 -0.353652 -0.339969
-0.436798 -0.621017 -0.851799
-1.08982 -1.3118 -1.51458
-1.70894 -1.90778 -2.11467
-2.3177 -2.49036 -2.59857
-2.61095 -2.50999 -2.30203
-2.02202 -1.72849 -1.4878
-1.35401 -1.3543 -1.48574
-1.72189 -2.02294 -2.34481
-2.64552 -2.88942 -3.05008
-3.11277 -3.0766 -2.95543
-2.77617 -2.57371 -2.38356
-2.23389 -2.1397 -2.10138
-2.10887 -2.15003 -2.21927
-2.32065 -2.46199 -2.64229
-2.84139 -3.02095 -3.13904
-3.16997 -3.11651 -3.00652
-2.87628 -2.75057 -2.63161
-2.50325 -2.34762 -2.1629
-1.96956 -1.80049 -1.683
-1.66358 -1.65097 -1.64702
-1.64338 -1.63819 -1.63322
-1.63135 -1.63591 -1.65114
-1.68268 -1.73687 -1.81747
-1.92025 -2.02927 -2.1202
-2.1712 -2.17467 -2.14057
-2.08873 -2.03636 -1.98997
-1.94527 -1.89248 -1.82283
-1.73331 -1.62817 -1.51709
-1.41199 -1.32599 -1.27465
-1.27578 -1.3435 -1.47768
-1.65675 -1.841 -1.98706
-2.06662 -2.07956 -2.05445
-2.03533 -2.06247 -2.15843
-2.32594 -2.55379 -2.82098
-3.0958 -3.33594 -3.49749
-3.55161 -3.4982 -3.36615
-3.19923 -3.03636 -2.8978
-2.7838 -2.68289 -2.58225
-2.47387 -2.35667 -2.23692
-2.12695 -2.03959 -1.97839
-1.92958 -1.86419 -1.75254
-1.58386 -1.37718 -1.17386
-1.01442 -0.914939 -0.859343
-0.813186 -0.748366 -0.661285
-0.573117 -0.514881 -0.509405
-0.56127 -0.657241 -0.773032
-0.881404 -0.959486 -0.994073
-0.983124 -0.932543 -0.851268
-0.749874 -0.644869 -0.563579
-0.540894 -0.604361 -0.755385
-0.960911 -1.16435 -1.31054
-1.36936 -1.34473 -1.26643
-1.17304 -1.0962 -1.05145
-1.03507 -1.0251 -0.988163
-0.893644 -0.731721 -0.525009
-0.324819 -0.191955 -0.171959
-0.277657 -0.486807 -0.754178
-1.03095 -1.28237 -1.49675
-1.68326 -1.86082 -2.04392
-2.23177 -2.40492 -2.52984
-2.56982 -2.49949 -2.3191
-2.06184 -1.78839 -1.56826
-1.45709 -1.48108 -1.63484
-1.88936 -2.20303 -2.53061
-2.82894 -3.06103 -3.19946
-3.22992 -3.15397 -2.98969
-2.76917 -2.53257 -2.32029
-2.16497 -2.08554 -2.08474
-2.15122 -2.26614 -2.41178
-2.57749 -2.75849 -2.94743
-3.12532 -3.26051 -3.31928
-3.28237 -3.15649 -2.97276
-2.77238 -2.58772 -2.42978
-2.28952 -2.15171 -2.01092
-1.87747 -1.76945 -1.69884
-1.68565 -1.67214 -1.64783
-1.61368 -1.57795 -1.55113
-1.54259 -1.55943 -1.60638
-1.68578 -1.79726 -1.9359
-2.08903 -2.23472 -2.34631
-2.40313 -2.40069 -2.35232
-2.28041 -2.20431 -2.13294
-2.06499 -1.99374 -1.91282
-1.82065 -1.72216 -1.62702
-1.54658 -1.49258 -1.47844
-1.51878 -1.6231 -1.78545
-1.97838 -2.15848 -2.28294
-2.32855 -2.30287 -2.24094
-2.18937 -2.18673 -2.25211
-2.38626 -2.57912 -2.81349
-3.06199 -3.28489 -3.43782
-3.48889 -3.43443 -3.30213
-3.13828 -2.98658 -2.87074
-2.79018 -2.72843 -2.66626
-2.59104 -2.5004 -2.40189
-2.31005 -2.23934 -2.19398
-2.1604 -2.10983 -2.01278
-1.85804 -1.66294 -1.46597
-1.30418 -1.1902 -1.10515
-1.01312 -0.886981 -0.727446
-0.56354 -0.43655 -0.379684
-0.40509 -0.501777 -0.641276
-0.786796 -0.903748 -0.969443
-0.97828 -0.939508 -0.86968
-0.786233 -0.707204 -0.654877
-0.655428 -0.729105 -0.875277
-1.06435 -1.2458 -1.36952
-1.4078 -1.36468 -1.26932
-1.15999 -1.06837 -1.01007
-0.98129 -0.960258 -0.914219
-0.813247 -0.647322 -0.437667
-0.233971 -0.0970297 -0.0751922
-0.186113 -0.411475 -0.705661
-1.01369 -1.29092 -1.51676
-1.69694 -1.8541 -2.01177
-2.17949 -2.34518 -2.47733
-2.53614 -2.49068 -2.3365
-2.10481 -1.85623 -1.66031
-1.57143 -1.61355 -1.77923
-2.03843 -2.34947 -2.66726
-2.94874 -3.15709 -3.26589
-3.26295 -3.15294 -2.9573
-2.71094 -2.45611 -2.23488
-2.08196 -2.01908 -2.05157
-2.1682 -2.3454 -2.55528
-2.77389 -2.98446 -3.17349
-3.3236 -3.41101 -3.41209
-3.31562 -3.13217 -2.89357
-2.64169 -2.41233 -2.22316
-2.07274 -1.95055 -1.84976
-1.77217 -1.72216 -1.69732
-1.68855 -1.6832 -1.65126
-1.59887 -1.54112 -1.49625
-1.48158 -1.51082 -1.59169
-1.72412 -1.89988 -2.1029
-2.30956 -2.49073 -2.61803
-2.67377 -2.65876 -2.59125
-2.49704 -2.39766 -2.304
-2.21685 -2.13136 -2.04227
-1.94854 -1.85571 -1.77468
-1.71801 -1.6974 -1.72352
-1.80517 -1.9439 -2.12579
-2.31798 -2.47646 -2.56345
-2.56502 -2.49868 -2.40578
-2.33298 -2.31361 -2.35983
-2.46773 -2.62691 -2.82372
-3.0363 -3.23036 -3.36501
-3.4087 -3.35535 -3.22938
-3.07532 -2.93763 -2.84218
-2.78977 -2.76297 -2.73943
-2.70259 -2.64658 -2.57653
-2.50557 -2.44793 -2.40919
-2.37898 -2.333 -2.24582
-2.10763 -1.93334 -1.75575
-1.6051 -1.48833 -1.38335
-1.25393 -1.07535 -0.853366
-0.624098 -0.437008 -0.332945
-0.329375 -0.41682 -0.563998
-0.727864 -0.866467 -0.951722
-0.976978 -0.954885 -0.907138
-0.853789 -0.809795 -0.788903
-0.807227 -0.87873 -1.00357
-1.15926 -1.3046 -1.39684
-1.41137 -1.35181 -1.24514
-1.12709 -1.02705 -0.958769
-0.917723 -0.883475 -0.826745
-0.721459 -0.559122 -0.358651
[truncated: 30,082,435 more chars]
