# Supplementary material for: Perforin-2 clockwise hand-over-hand pre-pore to pore transition mechanism
Source: Nat Commun. 2022 Aug 26;13:5039. doi: 10.1038/s41467-022-32757-4 (PMC9418332; doi:10.1038/s41467-022-32757-4)
Supplement: Supplementary file 7 — Source Data [file 41467_2022_32757_MOESM7_ESM.zip › Source Data/MD Raw data/pH7-CCW-RMSD.dat]

0.001 1.7366796
0.002 1.5416369
0.003 1.7285761
0.004 1.9161959
0.005 1.8243961
0.006 2.0402405
0.007 2.0054634
0.008 1.9757793
0.009 2.0383446
0.01 1.8150426
0.011 2.009692
0.012 2.0699861
0.013 2.1499739
0.014 2.4295082
0.015 2.6063595
0.016 2.0608819
0.017 2.261095
0.018 2.2875595
0.019 2.166847
0.02 2.2332885
0.021 2.4167774
0.022 2.2848351
0.023 2.4713452
0.024 2.7197044
0.025 2.4188321
0.026 2.4569588
0.027 2.5109415
0.028 2.5751543
0.029 2.5338433
0.03 2.4684687
0.031 2.6743903
0.032 2.5986662
0.033 2.5195885
0.034 2.4645064
0.035 2.3775923
0.036 2.580946
0.037 2.4840245
0.038 2.5580561
0.039 2.5172889
0.04 2.7189863
0.041 2.5949574
0.042 2.5846591
0.043 2.5521386
0.044 2.7799852
0.045 2.4489303
0.046 2.5842948
0.047 2.7585964
0.048 2.6057463
0.049 2.5869668
0.05 2.5781031
0.051 2.5866683
0.052 2.6724341
0.053 2.6747978
0.054 2.5768867
0.055 2.5407727
0.056 2.5449164
0.057 2.4973903
0.058 2.5455694
0.059 2.6512885
0.06 2.6316574
0.061 2.9376278
0.062 2.8187306
0.063 2.7516913
0.064 2.7340252
0.065 2.7877989
0.066 2.8440526
0.067 2.8253002
0.068 2.6776607
0.069 2.782465
0.07 2.7362039
0.071 2.6427789
0.072 2.7980497
0.073 2.6612535
0.074 2.5390465
0.075 2.8708584
0.076 2.9227288
0.077 2.9661093
0.078 2.8265698
0.079 2.6843441
0.08 2.7014611
0.081 2.7728229
0.082 2.7965889
0.083 2.7261407
0.084 2.743969
0.085 2.4695373
0.086 2.491694
0.087 2.6052339
0.088 2.5878313
0.089 2.5766745
0.09 2.7652905
0.091 2.9803035
0.092 3.1605051
0.093 2.8560734
0.094 3.007777
0.095 2.9532313
0.096 2.9035859
0.097 3.1814709
0.098 3.0160987
0.099 3.1163673
0.1 2.8018327
0.101 3.2069252
0.102 3.0358615
0.103 3.2066154
0.104 3.1103363
0.105 3.2077186
0.106 3.1072214
0.107 3.1528296
0.108 2.812995
0.109 3.0753238
0.11 2.8804216
0.111 3.2352221
0.112 3.4800439
0.113 3.2933235
0.114 3.3532495
0.115 3.1253829
0.116 3.4073172
0.117 3.3325536
0.118 3.4167614
0.119 3.2419147
0.12 3.2764342
0.121 3.2105761
0.122 3.2292705
0.123 3.2910583
0.124 3.0890863
0.125 3.1496234
0.126 3.3252473
0.127 3.4120479
0.128 3.382592
0.129 3.5665443
0.13 3.6468651
0.131 3.3441675
0.132 3.190932
0.133 3.1211319
0.134 3.1685045
0.135 3.1856954
0.136 3.3914831
0.137 3.309227
0.138 3.1670425
0.139 3.4662375
0.14 3.2523596
0.141 3.2688694
0.142 3.3836403
0.143 3.2991059
0.144 3.3496199
0.145 3.3086622
0.146 3.1852548
0.147 3.2894907
0.148 3.2175446
0.149 3.3022933
0.15 3.4586537
0.151 3.3047826
0.152 3.3063524
0.153 3.1388628
0.154 3.3052347
0.155 3.0995953
0.156 3.2700107
0.157 3.2807267
0.158 3.3745308
0.159 3.1033466
0.16 3.015347
0.161 3.095022
0.162 3.1115558
0.163 3.1931121
0.164 3.1840668
0.165 2.9838021
0.166 3.4355745
0.167 3.1324089
0.168 3.4242446
0.169 3.3018699
0.17 3.1171179
0.171 3.2752454
0.172 3.3116994
0.173 3.1796625
0.174 3.3041825
0.175 3.2672975
0.176 4.1133695
0.177 3.8366456
0.178 3.8038211
0.179 3.9690764
0.18 4.1059833
0.181 3.899909
0.182 3.9611065
0.183 4.2475705
0.184 3.8602633
0.185 3.8790007
0.186 3.8728189
0.187 4.0883231
0.188 3.9290586
0.189 4.0179353
0.19 3.8553712
0.191 3.8135362
0.192 3.8997333
0.193 3.8354833
0.194 3.9325769
0.195 3.9635766
0.196 3.9975746
0.197 3.9655755
0.198 3.9169395
0.199 3.9491031
0.2 3.8185129
0.201 3.3459039
0.202 3.4176934
0.203 3.3726428
0.204 3.4779735
0.205 3.3875551
0.206 3.4204307
0.207 3.8627012
0.208 3.7556906
0.209 3.8712053
0.21 4.0661249
0.211 3.9477487
0.212 4.0982003
0.213 3.9745963
0.214 3.8124366
0.215 3.9503012
0.216 3.965483
0.217 3.8898702
0.218 4.0482202
0.219 4.0053449
0.22 4.0753832
0.221 3.878787
0.222 4.0413527
0.223 3.9635146
0.224 4.0372705
0.225 4.1640124
0.226 4.2027578
0.227 4.0081658
0.228 4.0307803
0.229 3.9322109
0.23 4.0847764
0.231 4.1339951
0.232 3.961973
0.233 3.9438505
0.234 3.582432
0.235 4.0138531
0.236 3.6559718
0.237 3.9843099
0.238 3.6802523
0.239 3.8987806
0.24 3.8442822
0.241 3.6885841
0.242 3.732964
0.243 3.6914411
0.244 3.8371651
0.245 3.9186511
0.246 3.6405587
0.247 3.8990815
0.248 3.8305736
0.249 3.8466692
0.25 3.6924431
0.251 3.8064137
0.252 3.6625757
0.253 3.5147629
0.254 3.871237
0.255 3.6820972
0.256 3.8333545
0.257 3.627629
0.258 3.9155889
0.259 3.942637
0.26 4.0646544
0.261 3.8927395
0.262 3.8558674
0.263 3.9563541
0.264 4.0068631
0.265 3.8627422
0.266 3.9234309
0.267 3.8253789
0.268 3.8713672
0.269 3.9358606
0.27 4.0904193
0.271 4.0379915
0.272 4.2738514
0.273 4.0701537
0.274 4.154459
0.275 4.0801601
0.276 3.9973891
0.277 4.2247744
0.278 4.1348162
0.279 3.9531388
0.28 4.19104
0.281 4.1605206
0.282 4.0504518
0.283 3.7655578
0.284 3.9768598
0.285 3.9677815
0.286 3.9981947
0.287 3.9916801
0.288 4.0743132
0.289 3.7222867
0.29 4.0157056
0.291 3.8607445
0.292 3.7650816
0.293 3.7771738
0.294 3.7958448
0.295 3.8631439
0.296 3.6798234
0.297 3.6208973
0.298 3.883872
0.299 3.6353827
0.3 3.5201449
0.301 3.7124546
0.302 3.6558836
0.303 3.6442504
0.304 3.5270851
0.305 3.8213117
0.306 3.7732716
0.307 3.8822029
0.308 3.6324813
0.309 3.8110716
0.31 3.8166523
0.311 3.8419571
0.312 3.982883
0.313 4.1131043
0.314 3.9201777
0.315 3.914192
0.316 3.8883052
0.317 3.9750292
0.318 3.9023542
0.319 3.8586254
0.32 4.001183
0.321 3.917809
0.322 3.8340518
0.323 3.9625676
0.324 4.0510058
0.325 4.2618694
0.326 4.2142706
0.327 3.9981606
0.328 3.9182265
0.329 3.9387989
0.33 3.9675727
0.331 3.8086455
0.332 3.7497613
0.333 4.1052842
0.334 3.8389013
0.335 3.8771706
0.336 4.0733056
0.337 4.2893381
0.338 4.100317
0.339 3.9472144
0.34 4.1000371
0.341 4.0223851
0.342 4.2977557
0.343 4.0236335
0.344 4.1383767
0.345 4.1643944
0.346 4.0275383
0.347 3.9629521
0.348 3.9261904
0.349 3.7607121
0.35 3.9704723
0.351 3.8943601
0.352 3.9916806
0.353 4.0644298
0.354 4.1140666
0.355 4.08009
0.356 4.3292823
0.357 3.9878571
0.358 4.0131874
0.359 4.0226302
0.36 4.4019113
0.361 4.1212792
0.362 4.3576059
0.363 3.904465
0.364 4.083632
0.365 3.957561
0.366 4.122057
0.367 4.1559978
0.368 3.9940808
0.369 4.2278767
0.37 4.1509118
0.371 3.8989124
0.372 4.1137395
0.373 4.0316238
0.374 4.291718
0.375 3.8859875
0.376 4.1760421
0.377 4.0784521
0.378 4.0480318
0.379 4.2492585
0.38 4.1173172
0.381 4.1673222
0.382 4.1574769
0.383 4.1283593
0.384 3.9921162
0.385 4.3710542
0.386 4.1105137
0.387 3.8758335
0.388 4.2015595
0.389 4.3436322
0.39 4.0501213
0.391 4.0595703
0.392 4.0008516
0.393 3.9591329
0.394 3.9374413
0.395 3.7306607
0.396 4.1394038
0.397 4.0344124
0.398 4.1812968
0.399 3.9286182
0.4 4.1929054
0.401 3.9551563
0.402 3.8601637
0.403 3.8346038
0.404 4.1351924
0.405 4.0667324
0.406 3.7515533
0.407 3.8499217
0.408 3.8533509
0.409 3.6818206
0.41 4.0865827
0.411 4.1533589
0.412 3.9598482
0.413 4.0992413
0.414 4.1841998
0.415 4.1962237
0.416 4.2690501
0.417 4.0345392
0.418 4.0617566
0.419 4.151175
0.42 4.1881099
0.421 4.0526166
0.422 4.2104535
0.423 4.1376085
0.424 4.2246337
0.425 3.9244387
0.426 3.7022426
0.427 4.0026999
0.428 4.1270995
0.429 4.3828726
0.43 4.0548434
0.431 3.963788
0.432 4.1306715
0.433 4.1292772
0.434 4.0123
0.435 3.788264
0.436 3.9624279
0.437 3.9763744
0.438 4.0703821
0.439 4.0731564
0.44 3.8337007
0.441 4.1211667
0.442 3.7885575
0.443 4.0770459
0.444 4.0817375
0.445 3.9588513
0.446 3.8918424
0.447 3.8500261
0.448 4.0220413
0.449 4.2247052
0.45 4.2601213
0.451 4.2356734
0.452 4.2398458
0.453 4.0741153
0.454 4.4205313
0.455 4.3876457
0.456 4.3767309
0.457 4.2493324
0.458 4.1584105
0.459 4.231761
0.46 4.0595708
0.461 4.0703797
0.462 4.1595602
0.463 4.0601573
0.464 4.0809174
0.465 3.9287145
0.466 3.884959
0.467 4.0851283
0.468 4.1883368
0.469 4.0321693
0.47 4.099772
0.471 4.1667833
0.472 4.0313134
0.473 3.9599626
0.474 3.9482365
0.475 3.9535954
0.476 4.0378342
0.477 4.1545506
0.478 4.0536871
0.479 3.9880903
0.48 4.1302357
0.481 4.1339927
0.482 4.1076999
0.483 4.0147586
0.484 4.3305497
0.485 4.1059818
0.486 4.233532
0.487 4.324327
0.488 4.4277143
0.489 4.1351776
0.49 4.1829343
0.491 4.407927
0.492 4.3788691
0.493 4.3616319
0.494 4.5755725
0.495 4.3026147
0.496 4.4252753
0.497 4.264482
0.498 4.4057374
0.499 4.4894662
0.5 4.3269858
0.501 4.3561354
0.502 4.2075014
0.503 4.4553466
0.504 4.4269528
0.505 4.4755526
0.506 4.2357755
0.507 4.3649783
0.508 4.2534881
0.509 4.4121308
0.51 4.1137528
0.511 4.162158
0.512 4.2021503
0.513 4.3400807
0.514 4.3089385
0.515 4.2651787
0.516 4.0985918
0.517 4.1072741
0.518 4.1219063
0.519 4.2177744
0.52 4.1335516
0.521 4.4486899
0.522 4.2961631
0.523 4.2209463
0.524 4.4758878
0.525 4.3150549
0.526 4.3825474
0.527 4.4718118
0.528 4.4635596
0.529 4.4042311
0.53 4.144454
0.531 4.4190817
0.532 4.4169817
0.533 4.4328108
0.534 4.5802393
0.535 4.5371008
0.536 4.2929864
0.537 4.736855
0.538 4.6752291
0.539 4.5805178
0.54 4.0282502
0.541 4.4277368
0.542 3.9387436
0.543 3.9141319
0.544 4.3135939
0.545 4.4194946
0.546 4.4446516
0.547 4.244935
0.548 4.1762052
0.549 4.1535997
0.55 4.0070424
0.551 4.1993718
0.552 4.4581985
0.553 4.2369738
0.554 4.1702757
0.555 4.2493329
0.556 4.4348159
0.557 4.2093725
0.558 4.2844596
0.559 4.2569156
0.56 4.324873
0.561 4.2367325
0.562 4.2052836
0.563 4.2363119
0.564 4.2308769
0.565 4.4039249
0.566 4.2624936
0.567 4.1788535
0.568 4.4403133
0.569 4.457067
0.57 4.1892409
0.571 4.5223126
0.572 4.5400324
0.573 4.5371766
0.574 4.6021552
0.575 4.1735497
0.576 4.3011737
0.577 4.3839579
0.578 4.5371003
0.579 4.264905
0.58 4.1718607
0.581 4.2966571
0.582 4.3299537
0.583 4.2402854
0.584 4.2884417
0.585 4.15769
0.586 4.3218246
0.587 4.3591495
0.588 4.0876741
0.589 4.2053866
0.59 4.2836795
0.591 4.2907691
0.592 4.2373466
0.593 4.1265168
0.594 4.1924577
0.595 4.5310893
0.596 4.1390424
0.597 4.3105001
0.598 4.0662541
0.599 3.9917879
0.6 4.1407132
0.601 4.1624198
0.602 4.3851538
0.603 4.3603234
0.604 4.2015328
0.605 4.0840788
0.606 4.402123
0.607 4.2615871
0.608 4.360002
0.609 4.2191758
0.61 4.215415
0.611 4.3911695
0.612 4.6387272
0.613 4.4075899
0.614 4.4992843
0.615 4.6831927
0.616 4.3525133
0.617 4.4365187
0.618 4.3215146
0.619 4.4568992
0.62 4.4483633
0.621 4.4125743
0.622 4.5195112
0.623 4.3096638
0.624 4.2017865
0.625 4.4758959
0.626 4.0393682
0.627 4.1501021
0.628 3.9793801
0.629 4.2523108
0.63 4.4431672
0.631 4.1951733
0.632 4.2082481
0.633 4.5728917
0.634 4.4957204
0.635 4.1375232
0.636 4.2569094
0.637 4.2907987
0.638 4.1614199
0.639 4.1858826
0.64 4.152566
0.641 4.2032242
0.642 4.1849442
0.643 4.3167186
0.644 4.4221539
0.645 3.8976622
0.646 3.9995019
0.647 4.5608478
0.648 4.6852922
0.649 4.5686564
0.65 4.5168629
0.651 4.7011099
0.652 4.4734282
0.653 4.3523479
0.654 4.8294806
0.655 4.7484822
0.656 4.3266807
0.657 4.3600926
0.658 4.458899
0.659 4.6757555
0.66 4.506937
0.661 4.481163
0.662 4.2331543
0.663 4.0794997
0.664 4.3347259
0.665 4.332654
0.666 4.2172771
0.667 4.5993371
0.668 4.5889997
0.669 4.6376767
0.67 4.5568013
0.671 4.5537901
0.672 4.7664485
0.673 4.9773083
0.674 4.7596393
0.675 4.6911469
0.676 4.4541373
0.677 4.3220229
0.678 4.7285905
0.679 4.6809835
0.68 4.8502531
0.681 4.818964
0.682 4.6872101
0.683 4.275094
0.684 4.5710239
0.685 4.3387918
0.686 4.4743857
0.687 4.3832111
0.688 4.3636565
0.689 4.4396191
0.69 4.5151715
0.691 4.387177
0.692 4.4921231
0.693 4.4119992
0.694 4.39288
0.695 4.0118923
0.696 4.1616206
0.697 4.0466113
0.698 4.3943534
0.699 4.2522759
0.7 4.4097176
0.701 4.2147789
0.702 4.5404472
0.703 4.4916153
0.704 4.2331662
0.705 4.2540879
0.706 4.4639215
0.707 4.2598791
0.708 4.1366467
0.709 4.1639867
0.71 4.1838255
0.711 3.9233344
0.712 4.0884643
0.713 4.2948928
0.714 4.3644643
0.715 4.3270416
0.716 4.2933278
0.717 4.3693609
0.718 4.3317666
0.719 4.6154761
0.72 4.3780804
0.721 4.5598388
0.722 4.4139676
0.723 4.5499201
0.724 4.6184397
0.725 4.5495529
0.726 4.3843913
0.727 4.215179
0.728 4.4224954
0.729 4.4386158
0.73 4.4210896
0.731 4.5704808
0.732 4.610014
0.733 4.9632049
0.734 4.6566567
0.735 4.3576536
0.736 4.6771474
0.737 4.5793142
0.738 4.7066817
0.739 4.3061471
0.74 4.4396114
0.741 4.3219094
0.742 4.562736
0.743 4.6309886
0.744 4.6897035
0.745 4.2653694
0.746 4.2551985
0.747 4.517508
0.748 4.4313788
0.749 4.6281834
0.75 4.5291724
0.751 4.5060844
0.752 4.4469256
0.753 4.7261486
0.754 4.1682777
0.755 4.6010656
0.756 4.5598006
0.757 4.3735204
0.758 4.4247155
0.759 4.6496587
0.76 4.374311
0.761 4.5080223
0.762 4.6174002
0.763 4.5425959
0.764 4.4508543
0.765 4.4497981
0.766 4.4196811
0.767 4.1932912
0.768 4.1934934
0.769 4.4687033
0.77 4.4600739
0.771 4.6541781
0.772 4.4482541
0.773 4.5254741
0.774 4.5667162
0.775 4.5342989
0.776 4.4361148
0.777 4.4294538
0.778 4.4713607
0.779 4.4084296
0.78 4.3537698
0.781 4.390142
0.782 4.5286984
0.783 4.6278296
0.784 4.5946741
0.785 4.8056993
0.786 4.6009645
0.787 4.6432357
0.788 4.4070401
0.789 4.5782585
0.79 4.6092596
0.791 4.4082122
0.792 4.6861787
0.793 4.6890721
0.794 4.3004642
0.795 4.5589266
0.796 4.6881385
0.797 4.7164173
0.798 4.5773716
0.799 4.6757741
0.8 4.6561699
0.801 4.4186773
0.802 4.7272067
0.803 4.595077
0.804 4.5563941
0.805 4.6387558
0.806 4.5214405
0.807 4.5859294
0.808 4.4087358
0.809 4.3771405
0.81 4.3998842
0.811 4.3498101
0.812 4.145997
0.813 4.3018837
0.814 4.6421747
0.815 4.3593106
0.816 4.1898088
0.817 4.1188116
0.818 4.3944402
0.819 4.5005751
0.82 4.4282379
0.821 4.2134776
0.822 4.2722826
0.823 4.1771927
0.824 4.3434253
0.825 4.6502342
0.826 4.3854237
0.827 4.3858056
0.828 4.5046911
0.829 4.5959091
0.83 4.7469859
0.831 4.5571108
0.832 4.5734534
0.833 4.388535
0.834 4.5348825
0.835 4.5999923
0.836 4.4007468
0.837 4.4847889
0.838 4.6511207
0.839 4.6304355
0.84 4.6130157
0.841 4.6097593
0.842 4.7040691
0.843 4.7247591
0.844 4.616631
0.845 4.6331954
0.846 4.7506862
0.847 4.9140544
0.848 4.7090063
0.849 4.8691416
0.85 4.583096
0.851 4.6431813
0.852 4.8178511
0.853 4.7910614
0.854 4.7866902
0.855 4.6642094
0.856 4.5278058
0.857 4.699862
0.858 4.6640387
0.859 4.6594005
0.86 4.7841187
0.861 4.6647329
0.862 4.7526236
0.863 4.5894418
0.864 4.7652106
0.865 4.6921182
0.866 4.8502388
0.867 4.892283
0.868 4.7075624
0.869 4.5694461
0.87 4.5878429
0.871 4.7113481
0.872 4.8026538
0.873 4.6213098
0.874 4.5717559
0.875 4.6081939
0.876 4.7438445
0.877 4.6774573
0.878 4.6312051
0.879 4.6213102
0.88 4.8608012
0.881 4.6971149
0.882 4.6837459
0.883 4.7429004
0.884 4.8556995
0.885 4.4559622
0.886 4.5953083
0.887 4.7588964
0.888 4.5274172
0.889 4.4963765
0.89 4.5517616
0.891 4.4663529
0.892 4.3657479
0.893 4.7057128
0.894 4.5815711
0.895 4.7435689
0.896 4.7780256
0.897 4.6485691
0.898 4.6675653
0.899 4.8537326
0.9 4.5861449
0.901 4.9993172
0.902 4.6239915
0.903 4.672637
0.904 4.5679293
0.905 4.8913894
0.906 4.574472
0.907 4.7684007
0.908 4.5359707
0.909 4.7816405
0.91 4.4784894
0.911 4.7618804
0.912 4.7852869
0.913 4.4539084
0.914 4.4190435
0.915 4.4442973
0.916 4.6157641
0.917 4.5829496
0.918 4.5828586
0.919 4.5611291
0.92 4.4137006
0.921 4.5730681
0.922 4.2793279
0.923 4.4214568
0.924 4.5587435
0.925 4.4003057
0.926 4.5135999
0.927 4.6333899
0.928 4.6007619
0.929 4.4980264
0.93 4.710279
0.931 4.7143049
0.932 4.436286
0.933 4.6518188
0.934 4.6996431
0.935 4.4508872
0.936 4.554831
0.937 4.7053113
0.938 5.0364852
0.939 5.1641331
0.94 5.0695987
0.941 4.803257
0.942 5.1246371
0.943 4.7902923
0.944 4.7836599
0.945 4.8978157
0.946 4.7251625
0.947 4.6477413
0.948 4.66854
0.949 4.3442516
0.95 4.2974572
0.951 4.0164671
0.952 4.1189456
0.953 4.0645785
0.954 4.1487322
0.955 4.147511
0.956 4.0530062
0.957 4.1812401
0.958 4.0338812
0.959 4.0408587
0.96 4.1259341
0.961 4.0475793
0.962 4.0362148
0.963 4.0886426
0.964 3.970448
0.965 4.0643029
0.966 4.0647883
0.967 4.0518408
0.968 4.2225389
0.969 4.0608163
0.97 4.0134997
0.971 4.1178808
0.972 4.0483265
0.973 3.9529617
0.974 4.0211525
0.975 4.1518455
0.976 4.0103393
0.977 4.0309925
0.978 4.30158
0.979 4.3562403
0.98 4.287323
0.981 4.2976575
0.982 3.9955411
0.983 4.1203752
0.984 4.3543859
0.985 4.2037945
0.986 4.1511436
0.987 4.2605562
0.988 4.2308021
0.989 4.1328688
0.99 4.3380685
0.991 4.1933322
0.992 4.3981905
0.993 4.0993152
0.994 4.3018389
0.995 4.0596046
0.996 3.9891906
0.997 4.0854387
0.998 4.1414561
0.999 4.1250796
1 3.9579988

0.001 1.3532996
0.002 1.3035718
0.003 1.3569366
0.004 1.2999613
0.005 1.5028795
0.006 1.4680588
0.007 1.6439718
0.008 1.583824
0.009 1.5476743
0.01 1.6552764
0.011 1.8753209
0.012 1.8311679
0.013 1.6373518
0.014 1.6518338
0.015 2.1115239
0.016 1.8952838
0.017 2.1739235
0.018 2.1984506
0.019 1.9964868
0.02 2.0543215
0.021 1.9713247
0.022 2.2757277
0.023 2.2280266
0.024 2.1467385
0.025 2.3142297
0.026 2.2696187
0.027 1.99388
0.028 2.0695453
0.029 2.072535
0.03 2.1863582
0.031 2.2636101
0.032 2.3070483
0.033 2.3002625
0.034 2.2140265
0.035 2.1668723
0.036 2.1962054
0.037 2.1168675
0.038 2.2474055
0.039 2.2842607
0.04 2.2819164
0.041 2.122124
0.042 2.3673031
0.043 2.1219077
0.044 2.0743001
0.045 2.1085413
0.046 2.1238763
0.047 2.1174271
0.048 2.1590962
0.049 2.0679848
0.05 1.9991723
0.051 2.1729789
0.052 2.1439328
0.053 2.090498
0.054 2.1724195
0.055 2.0690534
0.056 2.0522809
0.057 2.086978
0.058 2.3865049
0.059 2.234262
0.06 2.3064525
0.061 2.5635262
0.062 2.2931972
0.063 2.4722781
0.064 2.2787638
0.065 2.3750048
0.066 2.3824131
0.067 2.2103765
0.068 2.410394
0.069 2.4207134
0.07 2.3970318
0.071 2.2620897
0.072 2.2686069
0.073 2.2719576
0.074 2.1611495
0.075 2.397958
0.076 2.2230027
0.077 2.3645952
0.078 2.4220088
0.079 2.211163
0.08 2.314966
0.081 2.2794528
0.082 2.1614919
0.083 2.2965744
0.084 2.2136521
0.085 2.2055531
0.086 2.3606286
0.087 2.1731863
0.088 2.2616837
0.089 2.3154027
0.09 2.2663958
0.091 2.3748195
0.092 2.2820575
0.093 2.1758783
0.094 2.1452453
0.095 2.2230828
0.096 2.2007949
0.097 2.2104583
0.098 2.4768949
0.099 2.2425933
0.1 2.3782752
0.101 2.296236
0.102 2.227114
0.103 2.111896
0.104 2.3350511
0.105 2.25808
0.106 2.3141716
0.107 2.3198469
0.108 1.9429704
0.109 2.0319145
0.11 1.9969881
0.111 2.0792615
0.112 2.041121
0.113 2.1775858
0.114 1.9863601
0.115 2.0521426
0.116 1.9338262
0.117 2.055872
0.118 2.0332258
0.119 2.1580162
0.12 2.2817712
0.121 2.0912192
0.122 2.0196941
0.123 2.2516425
0.124 2.0397556
0.125 2.2882111
0.126 2.0802329
0.127 2.1901834
0.128 2.5545907
0.129 2.4067802
0.13 2.246722
0.131 2.2369151
0.132 2.291292
0.133 2.277884
0.134 2.3440709
0.135 2.2416306
0.136 2.1089928
0.137 2.1679788
0.138 2.0707889
0.139 2.1449711
0.14 2.0345418
0.141 2.2720239
0.142 2.1282535
0.143 2.135534
0.144 2.191031
0.145 2.1309509
0.146 2.3497047
0.147 2.3799133
0.148 2.2413237
0.149 2.3177347
0.15 2.2050142
0.151 2.2950578
0.152 2.5474784
0.153 2.460258
0.154 2.3478167
0.155 2.3310285
0.156 2.5012968
0.157 2.3924527
0.158 2.4673312
0.159 2.4291346
0.16 2.5094507
0.161 2.6046007
0.162 2.5837512
0.163 2.4632542
0.164 2.2602234
0.165 2.3916476
0.166 2.473098
0.167 2.3587143
0.168 2.5503101
0.169 2.3899381
0.17 2.5306106
0.171 2.6928465
0.172 2.4321697
0.173 2.5472727
0.174 2.5927191
0.175 2.5039551
0.176 2.6074085
0.177 2.4844468
0.178 2.5129802
0.179 2.5164819
0.18 2.3986309
0.181 2.2908401
0.182 2.4418974
0.183 2.4717007
0.184 2.432183
0.185 2.4452467
0.186 2.540216
0.187 2.3560538
0.188 2.376163
0.189 2.3894227
0.19 2.3186443
0.191 2.3472905
0.192 2.0978189
0.193 2.4691756
0.194 2.4352114
0.195 2.3463316
0.196 2.3499162
0.197 2.2592745
0.198 2.2754879
0.199 2.3646104
0.2 2.3447878
0.201 2.3794482
0.202 2.5201738
0.203 2.4915223
0.204 2.2926259
0.205 2.4119086
0.206 2.3854647
0.207 2.4355323
0.208 2.5864208
0.209 2.4201179
0.21 2.4815478
0.211 2.7191682
0.212 2.5909145
0.213 2.4268882
0.214 2.6031919
0.215 2.3239789
0.216 2.6127849
0.217 2.4379032
0.218 2.6827061
0.219 2.6154296
0.22 2.6954584
0.221 2.6524897
0.222 2.6862962
0.223 2.7949653
0.224 2.7424881
0.225 2.7161174
0.226 2.9639585
0.227 2.7084293
0.228 2.628649
0.229 2.7733634
0.23 2.644752
0.231 2.7112625
0.232 2.6081097
0.233 2.79498
0.234 2.5830822
0.235 2.6459527
0.236 2.5975614
0.237 2.5740185
0.238 2.7315724
0.239 2.8320663
0.24 2.6945884
0.241 2.6481972
0.242 2.5673065
0.243 2.7910082
0.244 2.9267061
0.245 2.6935389
0.246 2.6861622
0.247 2.8511744
0.248 2.6929255
0.249 2.7505934
0.25 2.8393142
0.251 2.6213934
0.252 2.6813021
0.253 2.599869
0.254 2.5974922
0.255 2.5978842
0.256 2.9085002
0.257 2.8367109
0.258 3.0302148
0.259 2.8147678
0.26 2.9034801
0.261 2.7977111
0.262 2.8467386
0.263 2.863621
0.264 2.8526399
0.265 2.7100708
0.266 2.5495157
0.267 2.7482183
0.268 2.7874014
0.269 2.5812929
0.27 2.75352
0.271 2.6744447
0.272 2.9181669
0.273 2.7861726
0.274 2.81968
0.275 2.8343959
0.276 2.7336359
0.277 2.6211603
0.278 2.8119085
0.279 2.8565638
0.28 2.8929164
0.281 2.7088075
0.282 2.8729954
0.283 2.7825842
0.284 2.9323781
0.285 2.6109653
0.286 2.9723568
0.287 2.7749503
0.288 2.6900463
0.289 2.6908922
0.29 2.666573
0.291 2.6131732
0.292 2.6751702
0.293 2.8991261
0.294 2.6380184
0.295 2.8082964
0.296 2.8440535
0.297 2.8295133
0.298 2.8922551
0.299 2.7949054
0.3 2.7077858
0.301 2.5868626
0.302 2.8261552
0.303 2.7533162
0.304 2.7658341
0.305 2.9827406
0.306 2.9425311
0.307 2.9808447
0.308 2.9242866
0.309 2.9197986
0.31 3.1097853
0.311 3.2715914
0.312 3.0908065
0.313 2.7936399
0.314 2.9003892
0.315 2.8642046
0.316 3.019094
0.317 3.1568062
0.318 3.0023313
0.319 2.9731295
0.32 2.8433948
0.321 3.1555083
0.322 2.8192286
0.323 2.9328828
0.324 3.1655169
0.325 2.9714487
0.326 2.880265
0.327 2.9770088
0.328 2.9654324
0.329 2.6606383
0.33 2.8527887
0.331 3.0152636
0.332 3.2207456
0.333 3.4246495
0.334 3.5846343
0.335 3.2546382
0.336 3.291168
0.337 3.3717275
0.338 3.1287451
0.339 2.8975012
0.34 2.9439309
0.341 3.1374857
0.342 3.0271764
0.343 2.9392376
0.344 2.966707
0.345 2.9161882
0.346 2.7786357
0.347 2.8424706
0.348 2.9841042
0.349 2.907373
0.35 3.1597421
0.351 2.9259214
0.352 3.1556685
0.353 2.9273429
0.354 3.1704025
0.355 2.8019531
0.356 3.0643673
0.357 3.0433888
0.358 3.0137897
0.359 2.8835487
0.36 2.9307351
0.361 2.9269588
0.362 3.0118177
0.363 2.8866301
0.364 3.0230477
0.365 3.0608389
0.366 3.0265663
0.367 2.9424145
0.368 2.8199186
0.369 3.1002691
0.37 3.0039434
0.371 3.0756407
0.372 2.9659967
0.373 3.0304403
0.374 3.0901418
0.375 2.8779771
0.376 2.8042641
0.377 2.8872614
0.378 3.2155914
0.379 3.1082945
0.38 3.1537793
0.381 3.238512
0.382 2.9696684
0.383 3.0340462
0.384 2.9328525
0.385 3.168921
0.386 3.0921481
0.387 2.9580512
0.388 3.128108
0.389 3.4864578
0.39 2.9970353
0.391 3.2030692
0.392 3.5304205
0.393 3.241564
0.394 3.1313565
0.395 3.0753651
0.396 3.0388002
0.397 2.9522851
0.398 3.0500524
0.399 2.9499366
0.4 3.2626529
0.401 3.1161337
0.402 3.0469916
0.403 3.0252249
0.404 3.1607707
0.405 3.1847544
0.406 3.1344669
0.407 3.2054467
0.408 3.1261051
0.409 3.1923363
0.41 3.1714351
0.411 3.337543
0.412 3.0281439
0.413 3.0368218
0.414 3.1888638
0.415 3.0699482
0.416 3.2777269
0.417 3.2403922
0.418 3.2753265
0.419 3.376677
0.42 3.4437735
0.421 3.3340993
0.422 3.3397725
0.423 3.2510486
0.424 3.2144601
0.425 3.0885012
0.426 3.129739
0.427 3.153547
0.428 3.2275827
0.429 3.2199128
0.43 3.220571
0.431 3.3118851
0.432 3.2967815
0.433 3.0174479
0.434 3.2688751
0.435 3.1903799
0.436 3.3253577
0.437 3.3369648
0.438 3.1329958
0.439 3.243856
0.44 3.164851
0.441 3.0571404
0.442 3.2287221
0.443 3.54882
0.444 3.2921658
0.445 3.3807943
0.446 3.240308
0.447 3.2078629
0.448 3.298028
0.449 3.3159192
0.45 3.2825227
0.451 3.1774144
0.452 3.2513998
0.453 3.1858897
0.454 3.2029011
0.455 3.2443993
0.456 3.2533772
0.457 3.2358339
0.458 3.2150712
0.459 3.209868
0.46 3.2324333
0.461 3.1997957
0.462 3.2412915
0.463 3.0941787
0.464 3.1101341
0.465 3.1307292
0.466 3.1595912
0.467 3.0291054
0.468 3.0630605
0.469 3.1444702
0.47 3.1192784
0.471 2.9571302
0.472 3.2062681
0.473 3.1294346
0.474 3.1706226
0.475 3.4191458
0.476 3.4391828
0.477 3.0471232
0.478 3.2455237
0.479 3.1377895
0.48 3.2140822
0.481 3.3647506
0.482 2.850987
0.483 3.0467567
0.484 2.9987786
0.485 3.0172398
0.486 2.8011098
0.487 2.9360538
0.488 2.9950144
0.489 2.9269686
0.49 2.9544232
0.491 3.0672629
0.492 2.9538298
0.493 2.9057212
0.494 2.8902087
0.495 2.8636246
0.496 3.0404665
0.497 3.0400994
0.498 3.1016359
0.499 3.0273337
0.5 3.124871
0.501 3.1820161
0.502 3.2638106
0.503 3.3156536
0.504 3.220813
0.505 3.3670547
0.506 3.1526623
0.507 3.3105087
0.508 3.4142737
0.509 3.309911
0.51 3.29883
0.511 3.3932247
0.512 3.2905879
0.513 3.2120004
0.514 3.0290265
0.515 3.2069926
0.516 3.0239489
0.517 3.1092145
0.518 3.060252
0.519 3.142256
0.52 2.9591444
0.521 3.1415279
0.522 3.2201192
0.523 3.1669381
0.524 3.0216546
0.525 3.0729837
0.526 3.1639938
0.527 3.0774672
0.528 3.0355005
0.529 3.0768521
0.53 2.8820856
0.531 2.7034185
0.532 2.7852707
0.533 2.8704522
0.534 2.851238
0.535 2.7759778
0.536 2.8215344
0.537 2.9789567
0.538 3.0613985
0.539 2.7911072
0.54 3.0761402
0.541 3.2334578
0.542 3.039515
0.543 2.8724806
0.544 2.9434395
0.545 3.0535669
0.546 2.9036667
0.547 2.982614
0.548 3.0195119
0.549 2.9755914
0.55 2.9458044
0.551 3.2051401
0.552 3.0760407
0.553 3.0777864
0.554 3.158293
0.555 3.0155978
0.556 3.1757357
0.557 3.102664
0.558 2.9518862
0.559 3.0796268
0.56 3.2646534
0.561 2.8808577
0.562 3.2981832
0.563 3.0989518
0.564 3.3790004
0.565 3.15481
0.566 3.0423975
0.567 2.9462399
0.568 3.0243733
0.569 3.0305791
0.57 2.9504688
0.571 3.0358186
0.572 3.0558479
0.573 2.8379712
0.574 2.9482968
0.575 3.1737351
0.576 3.2973866
0.577 3.0784285
0.578 3.0071597
0.579 2.963815
0.58 3.2163656
0.581 3.2511346
0.582 3.3109584
0.583 3.159884
0.584 3.2295783
0.585 3.1011424
0.586 3.2599535
0.587 3.1943855
0.588 3.1502216
0.589 3.1266811
0.59 3.1547127
0.591 3.1241407
0.592 3.1395609
0.593 3.3319354
0.594 3.4173622
0.595 3.2834649
0.596 3.0342348
0.597 3.1551116
0.598 3.0647159
0.599 3.3088162
0.6 3.0143092
0.601 3.1332576
0.602 3.0859079
0.603 2.7403967
0.604 2.8774331
0.605 3.1165235
0.606 3.1092029
0.607 3.2726474
0.608 3.1576593
0.609 3.1139827
0.61 3.3423715
0.611 3.2775779
0.612 3.2290819
0.613 3.1135538
0.614 3.0460389
0.615 3.0970294
0.616 2.9855633
0.617 3.0228443
0.618 3.0233099
0.619 3.0834696
0.62 3.0155694
0.621 2.9906063
0.622 3.1107132
0.623 2.9301443
0.624 3.0443811
0.625 3.0791328
0.626 2.9861577
0.627 3.0500007
0.628 3.0218134
0.629 2.7954736
0.63 2.8484082
0.631 2.9082706
0.632 2.9518516
0.633 2.8989244
0.634 2.9569314
0.635 3.0897698
0.636 2.9655857
0.637 3.1778331
0.638 3.0316021
0.639 3.0826311
0.64 2.9490423
0.641 3.1477349
0.642 3.1050849
0.643 3.1144533
0.644 3.0453017
0.645 2.9123826
0.646 2.9408779
0.647 2.9911649
0.648 3.1945865
0.649 3.0727165
0.65 3.311204
0.651 3.1056294
0.652 3.0093756
0.653 3.0280981
0.654 3.1599567
0.655 3.1455662
0.656 3.2175233
0.657 3.0147121
0.658 2.8751197
0.659 3.1296852
0.66 2.8698423
0.661 2.9131646
0.662 2.997663
0.663 2.9082258
0.664 2.861598
0.665 2.9868784
0.666 3.0046761
0.667 3.0964892
0.668 3.0792563
0.669 3.0274141
0.67 3.0884655
0.671 2.9675791
0.672 3.0436673
0.673 3.1102276
0.674 3.0205948
0.675 3.1911948
0.676 3.0469029
0.677 3.2416282
0.678 3.3017418
0.679 3.1129498
0.68 3.151212
0.681 3.2814708
0.682 3.1344402
0.683 3.1781862
0.684 3.2998679
0.685 3.3509557
0.686 3.2146413
0.687 3.2422709
0.688 3.2221885
0.689 3.1664631
0.69 3.2111814
0.691 3.297178
0.692 3.169136
0.693 3.1814306
0.694 3.1034024
0.695 3.1325753
0.696 3.0805109
0.697 3.0242667
0.698 3.1640942
0.699 3.0104423
0.7 3.0452561
0.701 3.1820197
0.702 3.4755826
0.703 3.2889562
0.704 3.1100476
0.705 3.258199
0.706 3.2366607
0.707 3.2731407
0.708 3.1904025
0.709 3.3941114
0.71 3.2473438
0.711 3.2773776
0.712 3.04773
0.713 2.9968801
0.714 3.0495272
0.715 2.9370856
0.716 3.0897
0.717 2.9839478
0.718 3.0280566
0.719 3.1122639
0.72 3.0095303
0.721 3.1172826
0.722 3.0902324
0.723 3.3448434
0.724 3.1103847
0.725 3.0154827
0.726 3.0517869
0.727 3.0556841
0.728 3.1454189
0.729 2.8996837
0.73 3.068172
0.731 3.1232395
0.732 2.9978588
0.733 3.1503417
0.734 2.8896515
0.735 3.0932462
0.736 2.9395471
0.737 2.9145679
0.738 2.7835281
0.739 2.8364983
0.74 2.8955269
0.741 2.8598936
0.742 3.0098467
0.743 2.9405875
0.744 2.8887537
0.745 2.8257017
0.746 2.8163667
0.747 2.9879644
0.748 3.001364
0.749 3.0661473
0.75 3.0551696
0.751 3.0492578
0.752 3.0423746
0.753 3.0908957
0.754 3.1332331
0.755 3.0755761
0.756 3.1618552
0.757 3.2003522
0.758 3.1632197
0.759 3.0694816
0.76 3.1173813
0.761 3.0080507
0.762 3.1891193
0.763 3.0496235
0.764 3.064672
0.765 3.1523209
0.766 3.0338845
0.767 3.3392198
0.768 3.1480672
0.769 3.0525107
0.77 3.3954859
0.771 3.237906
0.772 3.1160283
0.773 3.1806889
0.774 3.2476127
0.775 3.0546784
0.776 3.1282206
0.777 2.9625134
0.778 3.0314078
0.779 3.0114291
0.78 2.9489486
0.781 3.0365176
0.782 3.0348642
0.783 3.0718877
0.784 3.0759203
0.785 3.0098116
0.786 2.8189185
0.787 2.8119426
0.788 3.1375015
0.789 3.1143308
0.79 3.2478907
0.791 3.1138678
0.792 3.168205
0.793 3.350738
0.794 3.2564871
0.795 3.2126122
0.796 3.2901995
0.797 3.4028513
0.798 3.5082092
0.799 3.3664546
0.8 3.3544059
0.801 3.2673652
0.802 3.4283545
0.803 3.2852144
0.804 3.3847749
0.805 3.1427977
0.806 3.1598012
0.807 3.3798738
0.808 3.1782036
0.809 3.3271828
0.81 3.1175573
0.811 3.2294466
0.812 3.1947296
0.813 3.3403435
0.814 3.4990494
0.815 3.1305788
0.816 3.5476909
0.817 3.2784607
0.818 3.3511891
0.819 3.2778656
0.82 3.3584914
0.821 3.2247422
0.822 3.2834289
0.823 3.2233386
0.824 3.3015089
0.825 3.2191856
0.826 3.1327972
0.827 3.4080973
0.828 3.2357006
0.829 3.2449255
0.83 3.3502822
0.831 3.2559795
0.832 3.3540254
0.833 3.3059838
0.834 3.2175591
0.835 3.2110863
0.836 3.2802446
0.837 3.1586859
0.838 3.1795752
0.839 3.3041921
0.84 3.0611978
0.841 3.3296423
0.842 3.1343341
0.843 3.2367694
0.844 3.3254566
0.845 3.3579855
0.846 3.2420273
0.847 3.0714626
0.848 3.3956351
0.849 3.3979957
0.85 3.2516117
0.851 3.5487843
0.852 3.4024324
0.853 3.1731002
0.854 3.699475
0.855 3.305105
0.856 3.3327372
0.857 3.3559184
0.858 3.2923622
0.859 3.3600762
0.86 3.2564218
0.861 3.0609882
0.862 3.2236414
0.863 3.5319061
0.864 3.4644639
0.865 3.4438057
0.866 3.2991168
0.867 3.3208208
0.868 2.8921697
0.869 3.1068935
0.87 3.2756796
0.871 3.1851656
0.872 3.3399425
0.873 3.1914933
0.874 3.2531769
0.875 3.4065936
0.876 3.2496419
0.877 3.2037604
0.878 3.0994015
0.879 3.2260537
0.88 2.9823773
0.881 3.1808703
0.882 3.052067
0.883 3.3034928
0.884 3.1662757
0.885 3.280045
0.886 3.2718527
0.887 3.3701522
0.888 3.3446286
0.889 3.4835713
0.89 3.2206769
0.891 3.4431038
0.892 3.3500254
0.893 3.2526741
0.894 3.4662893
0.895 3.2155063
0.896 3.4325283
0.897 3.430928
0.898 3.2916305
0.899 3.3653755
0.9 3.5402582
0.901 3.4791079
0.902 3.5100343
0.903 3.4177969
0.904 3.2319062
0.905 3.3925803
0.906 3.3967218
0.907 3.3289847
0.908 3.5425084
0.909 3.4715493
0.91 3.3143344
0.911 3.5111639
0.912 3.3343616
0.913 3.5998402
0.914 3.2468514
0.915 3.4837644
0.916 3.4441915
0.917 3.4512322
0.918 3.2022114
0.919 3.33723
0.92 3.2056487
0.921 3.3483829
0.922 3.3946016
0.923 3.4866898
0.924 3.2389765
0.925 3.5486591
0.926 3.1484528
0.927 3.1566732
0.928 3.2557161
0.929 3.4051154
0.93 3.406091
0.931 3.2536173
0.932 3.6215351
0.933 3.1993756
0.934 3.1868942
0.935 3.5824296
0.936 3.2642572
0.937 3.3048208
0.938 3.5543432
0.939 3.3820612
0.94 4.0142221
0.941 3.734093
0.942 4.0710292
0.943 3.9108593
0.944 3.7802892
0.945 3.4678354
0.946 3.7276881
0.947 3.3671622
0.948 3.4417922
0.949 3.2221787
0.95 3.3926034
0.951 3.1740811
0.952 3.2039337
0.953 3.2172132
0.954 3.4058065
0.955 3.5093958
0.956 3.3546057
0.957 3.3493946
0.958 3.3381674
0.959 3.2827237
0.96 3.1419291
0.961 3.3040514
0.962 3.3083231
0.963 3.307431
0.964 3.395622
0.965 3.1877363
0.966 3.3557096
0.967 3.2829573
0.968 3.4526289
0.969 3.2598684
0.97 3.3108032
0.971 3.1510055
0.972 3.4288063
0.973 3.3565514
0.974 3.447922
0.975 3.380187
0.976 3.7389433
0.977 3.6101749
0.978 3.2447298
0.979 3.4244416
0.98 3.5635884
0.981 3.7430475
0.982 3.5900998
0.983 3.4669065
0.984 3.3368771
0.985 3.6479871
0.986 3.6551735
0.987 3.4199889
0.988 3.1301587
0.989 3.1849713
0.99 3.1237483
0.991 3.1870189
0.992 3.1676681
0.993 3.1741447
0.994 3.1310642
0.995 3.454169
0.996 3.2165885
0.997 3.3096793
0.998 3.2569005
0.999 3.2299325
1 3.234076
