# Supplementary material for: Perforin-2 clockwise hand-over-hand pre-pore to pore transition mechanism
Source: Nat Commun. 2022 Aug 26;13:5039. doi: 10.1038/s41467-022-32757-4 (PMC9418332; doi:10.1038/s41467-022-32757-4)
Supplement: Supplementary file 7 — Source Data [file 41467_2022_32757_MOESM7_ESM.zip › Source Data/MD Raw data/pH7-CCW-potential.dx]

# PME potential (kT/e, T=300K)
object 1 class gridpositions counts 128 160 168
origin -63.073 -72.8911 -82.6347
delta 0.993275 0 0
delta -0 0.916869 0
delta -0 -0 0.989637
object 2 class gridconnections counts 128 160 168
object 3 class array type double rank 0 items 3440640 data follows
-0.565273 -0.677524 -0.822481
-0.948616 -1.02448 -1.04051
-0.998471 -0.901348 -0.753669
-0.569777 -0.379346 -0.222309
-0.135853 -0.142046 -0.241449
-0.412309 -0.614124 -0.797057
-0.917689 -0.955582 -0.92065
-0.845308 -0.765844 -0.705215
-0.667315 -0.642978 -0.619738
-0.5877 -0.540508 -0.475503
-0.395832 -0.312537 -0.24261
-0.201973 -0.197121 -0.221272
-0.258231 -0.291707 -0.313719
-0.326628 -0.338533 -0.356533
-0.382809 -0.415396 -0.452421
-0.497137 -0.560837 -0.661476
-0.81786 -1.04198 -1.33323
-1.67679 -2.04587 -2.40555
-2.71738 -2.94573 -3.06677
-3.07743 -2.99883 -2.87007
-2.73509 -2.63009 -2.57758
-2.58661 -2.65429 -2.76591
-2.89524 -3.00867 -3.07395
-3.0717 -3.00541 -2.90428
-2.81456 -2.78009 -2.82128
-2.92531 -3.05504 -3.17108
-3.25289 -3.30635 -3.35605
-3.42979 -3.54466 -3.7
-3.87776 -4.04843 -4.18061
-4.25134 -4.25394 -4.19996
-4.11344 -4.0191 -3.92931
-3.83609 -3.71321 -3.52905
-3.26417 -2.92377 -2.5373
-2.14593 -1.78694 -1.48559
-1.25749 -1.11531 -1.0705
-1.12589 -1.26535 -1.45126
-1.6357 -1.77835 -1.85817
-1.87214 -1.82678 -1.73283
-1.60513 -1.46217 -1.32118
-1.19279 -1.08158 -0.991959
-0.932383 -0.912736 -0.937044
-0.997606 -1.07507 -1.14518
-1.18931 -1.20306 -1.19651
-1.1855 -1.18079 -1.18398
-1.19171 -1.20216 -1.21745
-1.24177 -1.27843 -1.32778
-1.38519 -1.43931 -1.47324
-1.47054 -1.42347 -1.33742
-1.22732 -1.10829 -0.987907
-0.866366 -0.744079 -0.630433
-0.546502 -0.51907 -0.569049
-0.700922 -0.899091 -1.13278
-1.36599 -1.56688 -1.71304
-1.79162 -1.79612 -1.72274
-1.57068 -1.34864 -1.08393
-0.82476 -0.628549 -0.539001
-0.498922 -0.604416 -0.763923
-0.928075 -1.06002 -1.13922
-1.15483 -1.09969 -0.973011
-0.788885 -0.580461 -0.392881
-0.268385 -0.232561 -0.287433
-0.411093 -0.562402 -0.691782
-0.758266 -0.746918 -0.675786
-0.585548 -0.516717 -0.488846
-0.494375 -0.508248 -0.503589
-0.462828 -0.381045 -0.265087
-0.132098 -0.00706711 0.0829627
0.117807 0.0919747 0.0162768
-0.0883553 -0.201126 -0.309157
-0.408538 -0.499638 -0.581584
-0.650255 -0.700844 -0.733063
-0.755994 -0.789583 -0.860827
-0.99514 -1.20662 -1.49223
-1.8324 -2.19605 -2.54601
-2.84343 -3.0533 -3.15326
-3.14299 -3.04747 -2.90936
-2.77418 -2.67687 -2.63658
-2.65842 -2.73622 -2.85316
-2.98245 -3.09152 -3.15058
-3.14296 -3.07344 -2.96978
-2.87402 -2.82469 -2.83855
-2.90377 -2.9901 -3.06922
-3.13137 -3.18779 -3.26069
-3.36923 -3.51991 -3.70361
-3.89797 -4.0733 -4.2009
-4.26161 -4.25164 -4.18326
-4.07958 -3.96485 -3.85352
-3.74231 -3.61052 -3.43001
-3.18108 -2.86471 -2.50314
-2.12917 -1.77293 -1.45603
-1.19546 -1.01023 -0.921332
-0.9417 -1.06296 -1.251
-1.45644 -1.63373 -1.75508
-1.81188 -1.80799 -1.7543
-1.6668 -1.5637 -1.45919
-1.35909 -1.26366 -1.17572
-1.10533 -1.0662 -1.06682
-1.10381 -1.16183 -1.21997
-1.26157 -1.28226 -1.2906
-1.30037 -1.32032 -1.34957
-1.38106 -1.40814 -1.42855
-1.44429 -1.4596 -1.47808
-1.49897 -1.51401 -1.50836
-1.46725 -1.38514 -1.27012
-1.13932 -1.00823 -0.882446
-0.75873 -0.634329 -0.51705
-0.428104 -0.395267 -0.440284
-0.567819 -0.761949 -0.991488
-1.22045 -1.41799 -1.56393
-1.64855 -1.66812 -1.61926
-1.49779 -1.30547 -1.06138
-0.807799 -0.601511 -0.491965
-0.501536 -0.601287 -0.773758
-0.973795 -1.1605 -1.30277
-1.37686 -1.36482 -1.25959
-1.07373 -0.842493 -0.615439
-0.440297 -0.347821 -0.343753
-0.408214 -0.501168 -0.574362
-0.589302 -0.535101 -0.435097
-0.334952 -0.277182 -0.277857
-0.320026 -0.365915 -0.377116
-0.329906 -0.220525 -0.0635156
0.112512 0.270805 0.375392
0.401853 0.345152 0.219589
0.0504824 -0.1372 -0.32632
-0.50773 -0.675316 -0.821199
-0.935175 -1.00893 -1.04254
-1.04967 -1.05792 -1.10245
-1.21436 -1.40891 -1.68012
-2.00385 -2.34582 -2.66847
-2.93491 -3.11329 -3.18492
-3.15339 -3.04711 -2.91076
-2.78917 -2.71376 -2.69819
-2.74192 -2.83464 -2.95798
-3.0863 -3.19021 -3.2438
-3.2331 -3.16277 -3.05699
-2.95171 -2.87942 -2.85434
-2.86833 -2.90135 -2.93875
-2.98226 -3.04743 -3.15177
-3.30341 -3.49654 -3.71302
-3.9266 -4.1082 -4.23217
-4.28297 -4.25949 -4.17523
-4.05348 -3.91899 -3.78802
-3.66054 -3.51922 -3.33799
-3.09686 -2.79418 -2.44778
-2.08526 -1.73209 -1.40718
-1.1277 -0.915874 -0.798067
-0.793411 -0.899066 -1.08447
-1.301 -1.50096 -1.65272
-1.744 -1.77686 -1.76238
-1.71702 -1.6576 -1.59419
-1.52691 -1.45131 -1.36822
-1.28875 -1.22949 -1.20264
-1.209 -1.23785 -1.27302
-1.30157 -1.32076 -1.33886
-1.36827 -1.41592 -1.47812
-1.54304 -1.59759 -1.63324
-1.64834 -1.64704 -1.63581
-1.61811 -1.58999 -1.54034
-1.45754 -1.33888 -1.19504
-1.04502 -0.904751 -0.778448
-0.659945 -0.542951 -0.432057
-0.346035 -0.310977 -0.34769
-0.460927 -0.636223 -0.845224
-1.05568 -1.24068 -1.38353
-1.47701 -1.51832 -1.50286
-1.42247 -1.27219 -1.06299
-0.830183 -0.627738 -0.508485
-0.574193 -0.673177 -0.857542
-1.08788 -1.32162 -1.51935
-1.64616 -1.67404 -1.58931
-1.40162 -1.14636 -0.875917
-0.642976 -0.484289 -0.411172
-0.408154 -0.438698 -0.457697
-0.429468 -0.345174 -0.229144
-0.126932 -0.0795932 -0.0997754
-0.164848 -0.229946 -0.250201
-0.198282 -0.0709611 0.112735
0.317028 0.497117 0.610035
0.627106 0.542596 0.373106
0.147809 -0.104239 -0.362004
-0.612401 -0.845004 -1.04726
-1.20443 -1.30496 -1.34831
-1.35084 -1.34547 -1.373
-1.46787 -1.64494 -1.89491
-2.19 -2.49452 -2.77279
-2.99232 -3.12693 -3.16356
-3.1103 -2.99809 -2.87137
-2.77195 -2.72592 -2.74055
-2.80939 -2.91838 -3.04857
-3.17676 -3.27792 -3.33034
-3.32218 -3.25672 -3.15322
-3.04064 -2.9454 -2.88002
-2.84143 -2.82091 -2.81752
-2.84348 -2.91714 -3.05038
-3.24042 -3.47047 -3.71518
-3.94593 -4.13461 -4.2577
-4.30153 -4.26657 -4.16787
-4.03041 -3.88055 -3.73585
-3.59716 -3.44766 -3.26154
-3.01889 -2.71772 -2.37502
-2.01691 -1.66712 -1.34299
-1.06059 -0.841721 -0.713098
-0.695257 -0.78801 -0.964333
-1.17888 -1.38571 -1.55289
-1.6667 -1.72809 -1.74779
-1.74163 -1.72404 -1.70068
-1.66656 -1.61324 -1.53956
-1.45635 -1.38092 -1.32708
-1.29865 -1.28999 -1.29127
-1.29548 -1.30354 -1.32461
-1.37017 -1.44524 -1.54285
-1.64585 -1.7341 -1.79232
-1.81468 -1.80467 -1.77086
-1.72055 -1.65438 -1.56596
-1.44778 -1.30001 -1.13497
-0.972271 -0.827713 -0.704656
-0.595206 -0.49038 -0.391185
-0.312206 -0.275396 -0.298615
-0.386247 -0.526925 -0.698531
-0.876576 -1.04118 -1.17998
-1.28669 -1.35648 -1.38099
-1.34747 -1.2457 -1.08063
-0.881532 -0.698305 -0.584135
-0.708448 -0.813504 -1.0088
-1.2615 -1.5299 -1.76969
-1.93781 -1.99821 -1.93115
-1.74242 -1.46564 -1.1539
-0.863476 -0.636919 -0.492113
-0.419869 -0.389451 -0.360858
-0.301733 -0.203322 -0.0864521
0.00887927 0.0467922 0.0178136
-0.0541873 -0.123925 -0.145979
-0.0922491 0.0409332 0.234002
0.449211 0.638304 0.753929
0.763363 0.65863 0.456701
0.18936 -0.110627 -0.418646
-0.718838 -0.998733 -1.24384
-1.43717 -1.56489 -1.62535
-1.63577 -1.6314 -1.65523
-1.74194 -1.90416 -2.12908
-2.38648 -2.64122 -2.86159
-3.02182 -3.10355 -3.10096
-3.02693 -2.91346 -2.80224
-2.72951 -2.71458 -2.7582
-2.84903 -2.97079 -3.10556
-3.2338 -3.33519 -3.39184
-3.39306 -3.33984 -3.24589
-3.13311 -3.02221 -2.92446
-2.84184 -2.77585 -2.73713
-2.74585 -2.82155 -2.97073
-3.18217 -3.43174 -3.6906
-3.93027 -4.12404 -4.24899
-4.2909 -4.25001 -4.1428
-3.99709 -3.84158 -3.69411
-3.55357 -3.40057 -3.20794
-2.95652 -2.64661 -2.29783
-1.93832 -1.59268 -1.27773
-1.00735 -0.799541 -0.676569
-0.655744 -0.736757 -0.896155
-1.09444 -1.29112 -1.45738
-1.58008 -1.65948 -1.70506
-1.73076 -1.74789 -1.75829
-1.75362 -1.72321 -1.66433
-1.58596 -1.5032 -1.42841
-1.36652 -1.3166 -1.27637
-1.24667 -1.23398 -1.2497
-1.30494 -1.40283 -1.53304
-1.67307 -1.79602 -1.88042
-1.91658 -1.90705 -1.86172
-1.7908 -1.6992 -1.58548
-1.44644 -1.28462 -1.11233
-0.947838 -0.805566 -0.688223
-0.587695 -0.494134 -0.405941
-0.333045 -0.291674 -0.29508
-0.346708 -0.439488 -0.560317
-0.695722 -0.835115 -0.97063
-1.09481 -1.19764 -1.26461
-1.27824 -1.22532 -1.10806
-0.951774 -0.801733 -0.708321
-0.88581 -1.00368 -1.20906
-1.47553 -1.76441 -2.03
-2.2249 -2.30794 -2.2547
-2.06673 -1.77422 -1.4288
-1.08844 -0.800472 -0.589422
-0.45341 -0.36909 -0.303094
-0.226899 -0.130401 -0.0273857
0.0521673 0.0806824 0.0516181
-0.0139107 -0.0762565 -0.0948336
-0.0432952 0.0834751 0.269119
0.478919 0.665803 0.78098
0.788212 0.675649 0.458019
0.16758 -0.160219 -0.497515
-0.826296 -1.13356 -1.40511
-1.62397 -1.77562 -1.85749
-1.8862 -1.89647 -1.92992
-2.01841 -2.17064 -2.37029
-2.5858 -2.78401 -2.93881
-3.0328 -3.05725 -3.0149
-2.92354 -2.81476 -2.72489
-2.68212 -2.69753 -2.76551
-2.87125 -2.99842 -3.13209
-3.25764 -3.35965 -3.42337
-3.43846 -3.40302 -3.32528
-3.2206 -3.10456 -2.98723
-2.87447 -2.7754 -2.70863
-2.69906 -2.76598 -2.91183
-3.12053 -3.36542 -3.61856
-3.85439 -4.04833 -4.17679
-4.22286 -4.18471 -4.07959
-3.93829 -3.79171 -3.65638
-3.52656 -3.37779 -3.18063
-2.91771 -2.59398 -2.23432
-1.87112 -1.53148 -1.23234
-0.984642 -0.800216 -0.693472
-0.675156 -0.742923 -0.877068
-1.04589 -1.21708 -1.36725
-1.48519 -1.57056 -1.63091
-1.67731 -1.71787 -1.75195
-1.77036 -1.76248 -1.72473
-1.66275 -1.58641 -1.50324
-1.4167 -1.32921 -1.24607
-1.17701 -1.13561 -1.13698
-1.19298 -1.30545 -1.46101
-1.63225 -1.78633 -1.89655
-1.9502 -1.949 -1.9036
-1.82628 -1.72549 -1.60421
-1.46297 -1.30542 -1.142
-0.987473 -0.853459 -0.742112
-0.646731 -0.558952 -0.476482
-0.405276 -0.355324 -0.334284
-0.344119 -0.382512 -0.4467
-0.535736 -0.649048 -0.782619
-0.925916 -1.0615 -1.16742
-1.22218 -1.21228 -1.1406
-1.03087 -0.923623 -0.863787
-1.07963 -1.21609 -1.4314
-1.70433 -2.0005 -2.27605
-2.48327 -2.57929 -2.53675
-2.35298 -2.05329 -1.68575
-1.30806 -0.970979 -0.705185
-0.516328 -0.389161 -0.297732
-0.217681 -0.136846 -0.0599789
-0.00431117 0.0129635 -0.0117852
-0.0627991 -0.110238 -0.122203
-0.0759991 0.035526 0.201849
0.395011 0.572921 0.688139
0.701758 0.596707 0.382723
0.0898068 -0.24549 -0.592415
-0.930688 -1.2471 -1.529
-1.7613 -1.93066 -2.03449
-2.08808 -2.12331 -2.17743
-2.27693 -2.42544 -2.6032
-2.77794 -2.91922 -3.00721
-3.03393 -3.00169 -2.9229
-2.82037 -2.72405 -2.66274
-2.6543 -2.70016 -2.78823
-2.90141 -3.02521 -3.14961
-3.26603 -3.36426 -3.43239
-3.46007 -3.44266 -3.38353
-3.29241 -3.18038 -3.05606
-2.92734 -2.80763 -2.71948
-2.68935 -2.73539 -2.85786
-3.0397 -3.25617 -3.48386
-3.70238 -3.89009 -4.02246
-4.0788 -4.05397 -3.96476
-3.84386 -3.723 -3.61561
-3.50945 -3.37381 -3.17719
-2.90537 -2.56954 -2.20094
-1.83664 -1.50627 -1.2268
-1.00591 -0.848522 -0.759986
-0.74333 -0.793575 -0.894991
-1.02449 -1.15885 -1.28079
-1.38136 -1.45966 -1.52115
-1.57411 -1.62422 -1.67026
-1.70475 -1.71933 -1.71019
-1.67853 -1.62641 -1.5535
-1.45882 -1.3459 -1.22622
-1.11829 -1.04379 -1.0232
-1.07076 -1.18816 -1.35963
-1.55348 -1.73182 -1.86389
-1.93492 -1.94634 -1.90948
-1.83816 -1.74344 -1.63158
-1.50536 -1.36788 -1.2259
-1.08911 -0.965549 -0.85726
-0.760642 -0.671155 -0.587918
-0.514141 -0.453832 -0.408699
-0.378703 -0.365798 -0.377074
-0.423426 -0.513324 -0.645428
-0.805035 -0.96668 -1.10134
-1.18508 -1.20668 -1.17254
-1.10683 -1.04575 -1.0271
-1.26126 -1.42132 -1.64779
-1.92252 -2.21573 -2.48814
-2.69568 -2.79721 -2.7643
-2.58995 -2.29331 -1.91703
-1.51675 -1.14542 -0.839155
-0.610916 -0.453565 -0.348615
-0.275877 -0.220962 -0.17906
-0.153756 -0.150972 -0.171211
-0.204945 -0.233901 -0.236737
-0.195624 -0.101525 0.0417612
0.214779 0.382689 0.501559
0.530943 0.447991 0.255383
-0.0216628 -0.347264 -0.688193
-1.02134 -1.33266 -1.6113
-1.84544 -2.02482 -2.14819
-2.22944 -2.29611 -2.37892
-2.49734 -2.64923 -2.8115
-2.95137 -3.04098 -3.06669
-3.03035 -2.94619 -2.83721
-2.73138 -2.65622 -2.63151
-2.66306 -2.74145 -2.84772
-2.963 -3.07573 -3.18197
-3.28007 -3.36542 -3.42925
-3.4616 -3.45593 -3.41195
-3.33493 -3.23213 -3.11022
-2.97712 -2.84709 -2.74286
-2.68985 -2.70485 -2.78801
-2.92472 -3.09529 -3.28296
-3.47363 -3.6493 -3.78513
-3.85706 -3.85611 -3.79714
-3.71249 -3.63246 -3.56579
-3.49316 -3.37825 -3.18887
-2.91527 -2.57541 -2.20618
-1.84781 -1.53091 -1.27165
-1.0746 -0.938746 -0.861699
-0.839978 -0.866715 -0.930212
-1.01532 -1.10678 -1.19232
-1.26465 -1.32241 -1.36977
-1.41356 -1.45885 -1.50594
-1.55103 -1.58938 -1.61732
-1.63081 -1.62251 -1.58194
-1.50097 -1.38141 -1.23865
-1.09883 -0.992089 -0.945768
-0.97816 -1.09203 -1.26997
-1.47673 -1.67038 -1.81732
-1.90186 -1.9259 -1.90181
-1.84464 -1.76701 -1.67671
-1.57676 -1.46792 -1.35209
-1.23353 -1.11707 -1.00576
-0.900701 -0.802965 -0.714656
-0.637316 -0.569494 -0.506964
-0.447108 -0.394838 -0.365025
-0.377936 -0.448903 -0.578038
-0.746511 -0.921957 -1.07006
-1.16645 -1.20422 -1.19519
-1.16558 -1.14805 -1.17292
-1.40823 -1.5965 -1.83679
-2.11137 -2.3947 -2.6543
-2.85324 -2.95526 -2.93242
-2.77342 -2.49006 -2.11808
-1.70962 -1.31875 -0.986373
-0.732391 -0.55735 -0.449683
-0.392919 -0.370424 -0.368283
-0.377036 -0.391618 -0.409199
-0.425982 -0.434869 -0.425123
-0.384334 -0.302482 -0.177501
-0.0206938 0.140856 0.267978
0.320059 0.269083 0.110069
-0.138069 -0.441615 -0.765495
-1.0833 -1.37934 -1.64423
-1.87034 -2.05204 -2.19081
-2.2995 -2.40058 -2.51713
-2.66076 -2.82344 -2.97879
-3.09334 -3.14112 -3.11388
-3.02295 -2.89468 -2.76307
-2.66147 -2.61471 -2.63293
-2.70921 -2.82265 -2.94703
-3.06162 -3.15795 -3.23835
-3.30843 -3.36963 -3.41697
-3.44193 -3.43735 -3.40077
-3.33438 -3.24238 -3.12904
-3.00041 -2.86857 -2.75327
-2.67693 -2.65511 -2.6898
-2.77139 -2.88706 -3.0273
-3.18425 -3.34395 -3.4825
-3.57376 -3.60513 -3.58791
-3.55128 -3.52163 -3.50209
-3.46731 -3.37755 -3.20205
-2.93646 -2.60468 -2.24706
-1.90408 -1.60477 -1.36326
-1.18158 -1.05508 -0.976885
-0.940011 -0.937345 -0.960913
-1.0015 -1.04904 -1.09389
-1.12925 -1.15375 -1.17198
-1.19177 -1.22005 -1.26048
-1.31383 -1.37908 -1.45244
-1.52432 -1.57748 -1.59022
-1.54541 -1.44052 -1.29229
-1.13279 -1.00028 -0.929672
-0.944301 -1.04873 -1.22453
-1.43384 -1.63219 -1.78475
-1.87618 -1.90966 -1.89888
-1.85974 -1.80514 -1.74232
-1.67237 -1.59234 -1.4991
-1.39243 -1.2755 -1.15388
-1.03458 -0.925152 -0.831313
-0.753478 -0.685178 -0.616358
-0.541185 -0.465754 -0.409866
-0.399941 -0.455715 -0.577973
-0.744844 -0.919344 -1.06429
-1.15674 -1.19519 -1.19777
-1.19381 -1.21373 -1.28101
-1.50996 -1.73021 -1.98717
-2.26106 -2.52999 -2.76979
-2.95338 -3.0519 -3.03926
-2.90002 -2.63807 -2.28125
-1.87718 -1.48005 -1.13495
-0.868224 -0.687381 -0.586708
-0.552434 -0.56544 -0.603638
-0.646194 -0.678453 -0.694455
-0.695032 -0.682566 -0.655697
-0.607414 -0.527963 -0.411389
-0.262697 -0.102159 0.0361934
0.113054 0.0970161 -0.0234772
-0.235892 -0.509636 -0.808724
-1.10372 -1.37688 -1.62007
-1.83014 -2.0071 -2.15607
-2.28936 -2.42439 -2.57647
-2.74953 -2.92988 -3.08806
-3.18947 -3.20902 -3.14246
-3.00924 -2.84695 -2.70016
-2.60769 -2.59209 -2.65457
-2.77608 -2.92461 -3.06668
-3.17925 -3.25624 -3.30571
-3.34029 -3.36783 -3.38789
-3.3944 -3.38076 -3.34363
-3.2834 -3.20214 -3.1017
-2.98498 -2.85947 -2.73946
-2.6428 -2.58384 -2.56783
-2.59186 -2.65084 -2.74226
-2.86384 -3.0057 -3.14605
-3.2582 -3.32627 -3.35657
-3.37251 -3.39463 -3.42065
-3.42163 -3.35759 -3.2013
-2.9538 -2.64304 -2.30975
-1.99147 -1.71311 -1.48552
-1.30896 -1.17789 -1.08488
-1.02308 -0.986953 -0.971584
-0.970998 -0.976905 -0.979631
-0.97188 -0.953051 -0.930364
-0.915485 -0.919582 -0.950674
-1.01367 -1.1101 -1.23525
-1.37404 -1.49996 -1.58054
-1.58911 -1.5173 -1.38105
-1.2165 -1.06892 -0.980203
-0.978362 -1.06956 -1.23481
-1.43521 -1.62607 -1.77352
-1.86402 -1.90256 -1.90397
-1.88419 -1.85484 -1.82056
-1.77875 -1.72207 -1.64322
-1.53934 -1.41396 -1.27653
-1.14047 -1.01962 -0.923092
-0.850203 -0.78973 -0.72588
-0.648955 -0.564509 -0.494627
-0.469106 -0.510288 -0.619624
-0.773925 -0.934184 -1.06262
-1.1388 -1.16671 -1.17059
-1.18341 -1.23462 -1.34214
-1.56842 -1.822 -2.09647
-2.36844 -2.61916 -2.83354
-2.99588 -3.08622 -3.08153
-2.96291 -2.72665 -2.39251
-2.00289 -1.61127 -1.2661
-0.99939 -0.824539 -0.740076
-0.733323 -0.782071 -0.857154
-0.92876 -0.975007 -0.987757
-0.971564 -0.936282 -0.888157
-0.825082 -0.738571 -0.620824
-0.472822 -0.309659 -0.160498
-0.0620032 -0.0465563 -0.129929
-0.304811 -0.544095 -0.812167
-1.07774 -1.32153 -1.53656
-1.72401 -1.88957 -2.04229
-2.19439 -2.35891 -2.54435
-2.74798 -2.9513 -3.1221
-3.22428 -3.23241 -3.14421
-2.98476 -2.80051 -2.64509
-2.56262 -2.57464 -2.67548
-2.83619 -3.01519 -3.17223
-3.28149 -3.33811 -3.35479
-3.3508 -3.34064 -3.32897
-3.31247 -3.28535 -3.24384
-3.18751 -3.11738 -3.03359
-2.9355 -2.82473 -2.70824
-2.59797 -2.50663 -2.44329
-2.41251 -2.41737 -2.46199
-2.549 -2.67246 -2.81329
-2.94517 -3.04917 -3.12545
-3.18994 -3.25655 -3.31907
-3.34817 -3.30688 -3.17292
-2.95171 -2.67258 -2.37375
-2.08744 -1.83279 -1.61664
-1.43797 -1.29239 -1.17507
-1.08231 -1.01155 -0.960075
-0.922655 -0.890018 -0.850698
-0.796668 -0.72926 -0.660313
-0.607387 -0.587151 -0.611788
-0.688736 -0.820064 -0.999006
-1.2055 -1.40551 -1.55772
-1.62706 -1.5992 -1.48811
-1.33225 -1.18188 -1.08386
-1.06901 -1.14402 -1.28984
-1.46873 -1.63892 -1.77027
-1.85241 -1.89222 -1.90485
-1.90494 -1.9012 -1.89415
-1.87655 -1.83685 -1.76489
-1.65709 -1.51893 -1.36441
-1.21293 -1.0838 -0.988779
-0.925919 -0.879429 -0.827849
-0.757124 -0.671008 -0.592124
-0.552076 -0.57517 -0.664248
-0.796716 -0.933827 -1.03879
-1.09392 -1.10771 -1.10932
-1.13499 -1.214 -1.35984
-1.59465 -1.87859 -2.16725
-2.43344 -2.66135 -2.84494
-2.98005 -3.05611 -3.05397
-2.95256 -2.74179 -2.43403
-2.06633 -1.69064 -1.35771
-1.10399 -0.947184 -0.887926
-0.912586 -0.995035 -1.1002
-1.19214 -1.24483 -1.24965
-1.21466 -1.15561 -1.08466
-1.00378 -0.906007 -0.782883
-0.63298 -0.467684 -0.311857
-0.198599 -0.158946 -0.210169
-0.348402 -0.550013 -0.781229
-1.0108 -1.21911 -1.40048
-1.55972 -1.70731 -1.85584
-2.0178 -2.20312 -2.4153
-2.64676 -2.87564 -3.06763
-3.18489 -3.20036 -3.11116
-2.94447 -2.75182 -2.59332
-2.51791 -2.54802 -2.67447
-2.86197 -3.06197 -3.22856
-3.33262 -3.36926 -3.3547
-3.31446 -3.26996 -3.23102
-3.19648 -3.16018 -3.11716
-3.0664 -3.0091 -2.94512
-2.8711 -2.78262 -2.67849
-2.5636 -2.44819 -2.34465
-2.26494 -2.22025 -2.22126
-2.27533 -2.38019 -2.51945
-2.6672 -2.80122 -2.91492
-3.01623 -3.1131 -3.19772
-3.24366 -3.21955 -3.10837
-2.91803 -2.67666 -2.41801
-2.16816 -1.94029 -1.737
-1.55586 -1.39404 -1.25063
-1.12654 -1.0229 -0.938528
-0.867427 -0.798171 -0.71743
-0.617402 -0.502617 -0.390501
-0.304822 -0.267209 -0.292491
-0.388376 -0.555341 -0.783701
-1.04944 -1.31359 -1.52918
-1.65531 -1.67295 -1.59374
-1.45677 -1.31463 -1.21605
-1.19187 -1.24784 -1.36548
-1.51077 -1.64822 -1.75409
-1.82223 -1.86092 -1.88423
-1.904 -1.92488 -1.94275
-1.94591 -1.91944 -1.85147
-1.73874 -1.58919 -1.42099
-1.25857 -1.12556 -1.03564
-0.985446 -0.954869 -0.91703
-0.853375 -0.765312 -0.675323
-0.616423 -0.61514 -0.676785
-0.781094 -0.891383 -0.97289
-1.01027 -1.0148 -1.01839
-1.05906 -1.16567 -1.34798
-1.60383 -1.90974 -2.20422
-2.45732 -2.65638 -2.80369
-2.90559 -2.96035 -2.95316
-2.86224 -2.67299 -2.39184
-2.05088 -1.69993 -1.39075
-1.16259 -1.0353 -1.00922
-1.06768 -1.1799 -1.30622
-1.40759 -1.45714 -1.44799
-1.39204 -1.31002 -1.21871
-1.12313 -1.01735 -0.892187
-0.744232 -0.581928 -0.426373
-0.306709 -0.251033 -0.275899
-0.379213 -0.54064 -0.729651
-0.917111 -1.08464 -1.22798
-1.35455 -1.47811 -1.61381
-1.7747 -1.96905 -2.19763
-2.4504 -2.70394 -2.92286
-3.06763 -3.10832 -3.03879
-2.8842 -2.69674 -2.5397
-2.46618 -2.50158 -2.6371
-2.83533 -3.04401 -3.21298
-3.30966 -3.32802 -3.28681
-3.21756 -3.14879 -3.09512
-3.05601 -3.02272 -2.98726
-2.9475 -2.90578 -2.86339
-2.81604 -2.75442 -2.66952
-2.55881 -2.42903 -2.2946
-2.17374 -2.08526 -2.04645
-2.06956 -2.1558 -2.29089
-2.4486 -2.60294 -2.74048
-2.86195 -2.97111 -3.06122
-3.1115 -3.09748 -3.00668
-2.84742 -2.6446 -2.42702
-2.21555 -2.01849 -1.83435
-1.65825 -1.4876 -1.32449
-1.1743 -1.04177 -0.927087
-0.823421 -0.717917 -0.597065
-0.455159 -0.300871 -0.156652
-0.0507022 -0.00727807 -0.0414454
-0.159001 -0.357333 -0.623697
-0.931765 -1.24089 -1.50227
-1.6725 -1.72965 -1.68307
-1.5707 -1.44455 -1.35193
-1.32107 -1.35566 -1.43858
-1.54183 -1.63877 -1.71374
-1.76511 -1.80144 -1.83419
-1.8712 -1.91297 -1.95163
-1.97251 -1.95855 -1.89672
-1.7838 -1.62929 -1.45436
-1.2872 -1.15468 -1.07179
-1.03369 -1.0165 -0.988596
-0.927467 -0.83242 -0.725861
-0.642314 -0.610881 -0.64013
-0.713408 -0.79757 -0.860789
-0.889616 -0.896062 -0.911865
-0.974188 -1.11008 -1.32573
-1.60989 -1.9248 -2.21282
-2.44315 -2.6066 -2.71267
-2.77642 -2.80355 -2.78354
-2.69518 -2.52139 -2.26442
-1.95228 -1.63236 -1.3561
-1.16357 -1.07447 -1.0866
-1.17865 -1.315 -1.45299
-1.55332 -1.59127 -1.56361
-1.4866 -1.3853 -1.28012
-1.17814 -1.07352 -0.955496
-0.818206 -0.667161 -0.520025
-0.402042 -0.337712 -0.341595
-0.412186 -0.532178 -0.675263
-0.816186 -0.939264 -1.04201
-1.13336 -1.22873 -1.34455
-1.49425 -1.68563 -1.91883
-2.18367 -2.45722 -2.70424
-2.88386 -2.96248 -2.92848
-2.80146 -2.63019 -2.47806
-2.40137 -2.43003 -2.55897
-2.75248 -2.95768 -3.12191
-3.20941 -3.21234 -3.15127
-3.06342 -2.98426 -2.93245
-2.90634 -2.8921 -2.87649
-2.85515 -2.83182 -2.81066
-2.7885 -2.75329 -2.68999
-2.58938 -2.45414 -2.29898
-2.14642 -2.02167 -1.94839
-1.9439 -2.01264 -2.1415
-2.30281 -2.46629 -2.6123
-2.73602 -2.83948 -2.91952
-2.96259 -2.95112 -2.8758
-2.74345 -2.57498 -2.39515
-2.22173 -2.06005 -1.9048
-1.747 -1.58155 -1.41101
-1.24361 -1.0873 -0.944061
-0.807576 -0.665838 -0.507879
-0.332061 -0.151245 0.00920462
0.119988 0.157485 0.108786
-0.0286005 -0.248556 -0.536039
-0.864597 -1.1953 -1.48133
-1.6799 -1.76765 -1.75123
-1.66551 -1.55924 -1.47585
-1.43952 -1.45182 -1.49794
-1.55722 -1.61283 -1.65728
-1.69247 -1.72573 -1.76447
-1.81216 -1.86633 -1.91784
-1.95169 -1.9503 -1.89936
-1.79429 -1.64414 -1.47129
-1.30624 -1.17799 -1.10222
-1.07274 -1.06278 -1.03744
-0.971761 -0.863969 -0.736776
-0.626023 -0.562967 -0.559306
-0.602583 -0.664409 -0.71697
-0.748616 -0.770261 -0.810306
-0.901797 -1.06792 -1.31113
-1.61996 -1.92911 -2.19764
-2.39598 -2.51866 -2.58101
-2.60452 -2.60048 -2.56204
-2.46938 -2.30466 -2.0678
-1.78384 -1.49761 -1.25907
-1.10711 -1.05926 -1.10928
-1.23074 -1.38394 -1.52505
-1.61693 -1.63908 -1.59297
-1.49895 -1.38551 -1.27561
-1.17753 -1.08484 -0.984503
-0.86761 -0.736455 -0.605398
-0.496099 -0.429532 -0.417834
-0.459326 -0.539198 -0.635629
-0.728344 -0.805693 -0.867622
-0.924149 -0.99093 -1.0842
-1.21695 -1.39674 -1.6243
-1.89111 -2.17648 -2.44669
-2.66024 -2.77989 -2.78758
-2.69544 -2.54631 -2.40135
-2.31886 -2.33352 -2.4456
-2.62345 -2.81597 -2.96987
-3.04712 -3.03816 -2.96484
-2.86946 -2.79368 -2.75927
-2.76206 -2.78146 -2.79724
-2.80142 -2.79849 -2.79583
-2.79301 -2.77801 -2.73276
-2.64351 -2.50914 -2.34312
-2.16994 -2.01929 -1.92028
-1.89488 -1.95014 -2.07297
-2.23317 -2.39594 -2.53662
-2.6471 -2.73025 -2.78821
-2.81499 -2.7989 -2.73206
-2.61879 -2.47636 -2.3275
-2.18958 -2.06695 -1.95075
-1.8261 -1.68213 -1.51849
-1.3439 -1.1689 -0.998322
-0.828807 -0.652253 -0.462899
-0.264228 -0.0720013 0.0887079
0.191236 0.21543 0.151905
0.00162282 -0.226437 -0.516314
-0.843738 -1.17458 -1.46713
-1.68133 -1.79291 -1.80455
-1.74583 -1.66012 -1.58599
-1.54394 -1.53471 -1.5469
-1.56738 -1.58819 -1.60823
-1.63084 -1.66021 -1.6987
-1.74598 -1.79897 -1.85083
-1.8896 -1.89896 -1.86311
-1.77421 -1.63845 -1.47709
-1.32112 -1.20028 -1.13016
-1.10345 -1.09194 -1.05982
-0.982128 -0.85774 -0.710091
-0.575511 -0.485902 -0.454781
-0.473518 -0.519143 -0.568871
-0.61312 -0.660487 -0.733486
-0.858197 -1.05209 -1.31396
-1.62954 -1.92012 -2.15959
-2.32104 -2.40262 -2.42377
-2.41002 -2.37603 -2.31757
-2.21659 -2.05589 -1.83467
-1.57601 -1.32219 -1.1205
-1.00706 -0.995891 -1.07646
-1.21821 -1.37926 -1.51678
-1.59745 -1.60579 -1.54745
-1.44549 -1.32995 -1.22489
-1.13923 -1.06604 -0.990415
-0.900504 -0.795376 -0.686169
-0.591317 -0.528655 -0.507849
-0.526343 -0.570836 -0.623462
-0.669399 -0.702315 -0.725855
-0.751489 -0.794314 -0.868743
-0.985654 -1.15137 -1.36713
-1.62681 -1.91309 -2.19502
-2.43171 -2.58344 -2.62671
-2.56658 -2.43954 -2.3033
-2.21646 -2.217 -2.30981
-2.46765 -2.64263 -2.78268
-2.8492 -2.83169 -2.75304
-2.65943 -2.59733 -2.59059
-2.63204 -2.69411 -2.74891
-2.78357 -2.80165 -2.81282
-2.82012 -2.81429 -2.77811
-2.69655 -2.56607 -2.39806
-2.21676 -2.05402 -1.9426
-1.90775 -1.95785 -2.07853
-2.23623 -2.39203 -2.51784
-2.60474 -2.6585 -2.68734
-2.69189 -2.66454 -2.59741
-2.49228 -2.36437 -2.23692
-2.12945 -2.04704 -1.97745
-1.89834 -1.79023 -1.6464
-1.47358 -1.28422 -1.08754
-0.886074 -0.678648 -0.466395
-0.257394 -0.0677009 0.0814252
0.168858 0.179212 0.106339
-0.0464587 -0.268642 -0.544766
-0.854574 -1.17096 -1.45937
-1.68347 -1.81736 -1.85774
-1.82649 -1.76014 -1.69276
-1.64323 -1.61383 -1.59799
-1.58946 -1.58679 -1.5921
-1.6073 -1.63152 -1.66166
-1.69499 -1.73072 -1.76801
-1.80119 -1.81703 -1.79823
-1.73222 -1.62 -1.47917
-1.33877 -1.22748 -1.15992
-1.12821 -1.10468 -1.05562
-0.959044 -0.816547 -0.652696
-0.503085 -0.398042 -0.350656
-0.354673 -0.392143 -0.445608
-0.507803 -0.584631 -0.691628
-0.846629 -1.06076 -1.32979
-1.62145 -1.88591 -2.09359
-2.22074 -2.26828 -2.2578
-2.21622 -2.15935 -2.08438
-1.97518 -1.8163 -1.60745
-1.37045 -1.14472 -0.973862
-0.890044 -0.903467 -1.00039
-1.14859 -1.30693 -1.43588
-1.50694 -1.50899 -1.44991
-1.35266 -1.24605 -1.15346
-1.08415 -1.03187 -0.981483
-0.919517 -0.84236 -0.75811
-0.682219 -0.629682 -0.607536
-0.611401 -0.62805 -0.642538
-0.64563 -0.63766 -0.627736
-0.629843 -0.6582 -0.723745
-0.832963 -0.988839 -1.19176
-1.43757 -1.71259 -1.98962
-2.2301 -2.39432 -2.45629
-2.41671 -2.30712 -2.18132
-2.09593 -2.08905 -2.1674
-2.30685 -2.46321 -2.58759
-2.64302 -2.61947 -2.54061
-2.45489 -2.41167 -2.43596
-2.51816 -2.62492 -2.7213
-2.78846 -2.82678 -2.84614
-2.85294 -2.84298 -2.8038
-2.72295 -2.59661 -2.43418
-2.25805 -2.0998 -1.9933
-1.96478 -2.02194 -2.14781
-2.30525 -2.45216 -2.55909
-2.61845 -2.64007 -2.6377
-2.61673 -2.57156 -2.49357
-2.38308 -2.25574 -2.13797
-2.05349 -2.00912 -1.98931
-1.96338 -1.90112 -1.78677
-1.6227 -1.42267 -1.20185
-0.971439 -0.739516 -0.514422
-0.30686 -0.129914 0.00191873
0.0743927 0.0763347 0.0030901
-0.141606 -0.347073 -0.599329
-0.883006 -1.17905 -1.46095
-1.6961 -1.8558 -1.92848
-1.92599 -1.87701 -1.81219
-1.7516 -1.70223 -1.66392
-1.63657 -1.62234 -1.62291
-1.63563 -1.65308 -1.66702
-1.67415 -1.67876 -1.68869
-1.70674 -1.72413 -1.72246
-1.6838 -1.60225 -1.48917
-1.36896 -1.2672 -1.19697
-1.15092 -1.10434 -1.02859
-0.907467 -0.747043 -0.573359
-0.420136 -0.313945 -0.264903
-0.266805 -0.305011 -0.36644
-0.445976 -0.547259 -0.679652
-0.853729 -1.07544 -1.33894
-1.57114 -1.80844 -1.98948
-2.09303 -2.12128 -2.09562
-2.04181 -1.9747 -1.89199
-1.7796 -1.62461 -1.428
-1.21038 -1.00768 -0.858777
-0.791296 -0.812215 -0.906788
-1.04451 -1.18846 -1.30476
-1.37003 -1.3758 -1.32914
-1.24931 -1.16078 -1.08445
-1.03007 -0.993882 -0.963094
-0.92469 -0.873424 -0.814646
-0.760907 -0.724303 -0.708728
-0.706773 -0.703784 -0.686738
-0.652183 -0.60846 -0.571904
-0.560184 -0.586498 -0.656806
-0.770852 -0.925777 -1.11906
-1.34708 -1.59936 -1.85305
-2.07395 -2.22578 -2.28434
-2.24995 -2.15156 -2.03876
-1.96339 -1.95954 -2.03197
-2.15764 -2.29623 -2.40391
-2.4478 -2.41981 -2.34405
-2.26928 -2.24563 -2.29858
-2.41742 -2.56529 -2.70155
-2.80071 -2.8576 -2.87997
-2.87681 -2.85061 -2.79692
-2.70935 -2.58627 -2.4358
-2.2776 -2.14086 -2.05775
-2.05259 -2.13018 -2.26988
-2.43135 -2.57096 -2.66003
-2.69378 -2.68603 -2.65423
-2.60592 -2.53573 -2.43453
-2.30338 -2.16137 -2.04053
-1.96995 -1.95849 -1.98727
-2.01697 -2.00582 -1.92728
-1.77755 -1.57098 -1.32968
-1.07542 -0.826675 -0.598227
-0.400914 -0.242056 -0.127795
-0.0657623 -0.0646571 -0.129906
-0.259226 -0.442829 -0.668401
-0.925251 -1.20217 -1.48058
-1.73136 -1.92204 -2.03111
-2.05863 -2.02461 -1.95721
-1.88033 -1.80871 -1.75049
-1.7113 -1.69446 -1.69786
-1.71168 -1.72104 -1.71354
-1.68727 -1.6534 -1.6296
-1.62762 -1.64353 -1.65837
-1.64908 -1.60195 -1.52009
-1.42081 -1.32498 -1.24433
-1.17374 -1.09399 -0.98388
-0.834752 -0.65803 -0.481247
-0.335414 -0.241774 -0.20529
-0.217242 -0.263702 -0.333969
-0.424386 -0.537325 -0.678361
-0.853781 -1.06709 -1.31289
-1.45729 -1.67154 -1.83682
-1.9331 -1.96172 -1.94143
-1.89462 -1.8338 -1.75662
-1.65121 -1.5075 -1.32767
-1.13054 -0.947503 -0.811899
-0.746751 -0.757105 -0.829899
-0.939892 -1.05776 -1.15716
-1.21965 -1.2373 -1.21309
-1.15926 -1.09338 -1.03265
-0.987762 -0.95934 -0.939407
-0.917482 -0.887829 -0.853391
-0.823699 -0.807511 -0.804731
-0.803775 -0.787527 -0.744503
-0.677487 -0.603882 -0.548328
-0.532744 -0.569028 -0.657063
-0.788152 -0.951621 -1.14005
-1.34871 -1.56933 -1.78379
-1.96412 -2.08093 -2.11607
-2.07335 -1.9812 -1.88448
-1.82745 -1.83627 -1.91045
-2.02635 -2.14784 -2.23795
-2.26996 -2.23885 -2.16856
-2.10608 -2.10034 -2.17689
-2.32553 -2.50835 -2.68063
-2.80994 -2.88378 -2.9058
-2.88678 -2.83666 -2.761
-2.66185 -2.54169 -2.40831
-2.27832 -2.17695 -2.13221
-2.16395 -2.2722 -2.43221
-2.6015 -2.73694 -2.81249
-2.82674 -2.796 -2.73858
-2.66138 -2.55815 -2.42057
-2.25341 -2.08221 -1.94635
-1.88049 -1.8951 -1.96793
-2.05153 -2.09293 -2.05434
-1.92463 -1.71769 -1.46234
-1.19125 -0.933156 -0.708097
-0.525357 -0.385387 -0.286175
-0.230065 -0.225017 -0.278743
-0.391397 -0.55439 -0.756625
-0.991027 -1.25308 -1.53149
-1.8006 -2.02433 -2.17096
-2.22791 -2.2058 -2.13057
-2.03147 -1.93326 -1.85419
-1.80584 -1.79118 -1.80195
-1.81936 -1.82084 -1.79099
-1.73089 -1.65929 -1.6031
-1.58189 -1.59601 -1.62635
-1.6454 -1.63174 -1.57915
-1.49639 -1.39903 -1.29831
-1.19353 -1.07313 -0.924791
-0.747678 -0.558233 -0.384848
-0.25511 -0.184029 -0.170076
-0.200044 -0.258299 -0.334381
-0.425248 -0.533128 -0.662724
-0.819742 -1.00855 -1.22646
-1.27244 -1.46959 -1.63133
-1.73734 -1.78596 -1.79115
-1.77055 -1.73374 -1.67824
-1.59431 -1.47426 -1.32057
-1.14906 -0.985544 -0.857254
-0.78312 -0.767874 -0.80268
-0.870469 -0.951927 -1.02942
-1.08893 -1.12111 -1.12249
-1.09624 -1.05186 -1.00257
-0.960545 -0.931946 -0.915065
-0.903274 -0.891221 -0.879746
-0.875106 -0.88199 -0.895372
-0.89877 -0.872488 -0.807046
-0.712102 -0.614445 -0.546858
-0.535021 -0.589028 -0.70228
-0.857233 -1.03474 -1.22142
-1.41017 -1.59403 -1.75955
-1.88636 -1.95435 -1.95431
-1.89588 -1.8079 -1.72974
-1.69598 -1.7225 -1.80178
-1.90902 -2.01294 -2.0847
-2.10505 -2.07255 -2.01004
-1.96103 -1.97163 -2.06733
-2.23976 -2.45194 -2.65638
-2.81387 -2.90381 -2.92482
-2.8889 -2.81345 -2.71443
-2.60304 -2.48678 -2.37374
-2.27745 -2.21834 -2.21883
-2.29286 -2.43494 -2.61663
-2.79486 -2.92897 -2.99677
-2.99954 -2.95362 -2.87486
-2.76708 -2.62312 -2.43752
-2.22189 -2.01054 -1.85075
-1.78194 -1.8153 -1.92537
-2.05803 -2.15079 -2.15545
-2.05293 -1.85502 -1.5954
-1.31601 -1.05455 -0.835586
-0.666993 -0.54364 -0.457286
-0.406581 -0.39935 -0.445364
-0.546729 -0.695531 -0.881038
-1.09836 -1.34815 -1.62564
-1.9093 -2.16107 -2.34049
-2.42285 -2.40887 -2.32155
-2.19556 -2.06662 -1.96435
-1.90692 -1.89649 -1.91754
-1.94142 -1.93797 -1.88969
-1.80133 -1.69878 -1.61655
-1.58006 -1.59282 -1.63581
-1.67814 -1.69157 -1.66079
-1.5859 -1.4775 -1.34763
-1.20177 -1.03757 -0.851876
-0.650863 -0.454509 -0.290688
-0.182679 -0.138818 -0.150729
-0.200035 -0.268268 -0.344008
-0.424299 -0.51202 -0.613133
-0.735574 -0.887196 -1.06989
-1.02798 -1.21221 -1.37927
-1.50752 -1.59069 -1.63666
-1.65782 -1.66102 -1.64378
-1.59792 -1.51681 -1.40166
-1.26385 -1.1227 -0.999377
-0.909588 -0.859377 -0.846037
-0.86233 -0.899954 -0.950085
-1.00237 -1.04501 -1.0672
-1.06297 -1.03425 -0.990874
-0.946724 -0.913435 -0.895532
-0.890533 -0.893998 -0.904966
-0.926117 -0.957219 -0.987519
-0.995593 -0.960018 -0.874446
-0.755843 -0.639609 -0.565039
-0.560047 -0.632347 -0.769435
-0.946148 -1.13592 -1.31973
-1.48767 -1.63343 -1.74797
-1.81883 -1.83596 -1.79975
-1.72578 -1.64291 -1.58416
-1.57376 -1.61705 -1.69976
-1.79657 -1.88166 -1.93486
-1.94468 -1.91297 -1.86076
-1.8269 -1.85389 -1.96699
-2.16028 -2.3986 -2.63251
-2.8166 -2.92265 -2.94455
-2.89536 -2.7991 -2.68104
-2.56063 -2.44992 -2.35737
-2.29357 -2.27411 -2.31582
-2.42694 -2.59725 -2.79597
-2.98108 -3.11575 -3.18165
-3.18111 -3.12754 -3.03139
-2.89215 -2.70251 -2.46229
-2.19217 -1.93605 -1.74824
-1.67127 -1.71609 -1.85488
-2.02928 -2.17026 -2.22111
-2.15457 -1.97811 -1.72674
-1.44833 -1.18752 -0.973512
-0.815103 -0.705092 -0.632069
-0.592126 -0.591896 -0.640998
-0.7415 -0.884948 -1.06005
-1.26284 -1.49773 -1.76606
-2.05183 -2.318 -2.51858
-2.61858 -2.60866 -2.5075
-2.35363 -2.19313 -2.06725
-2.00139 -1.99732 -2.03221
-2.06746 -2.06539 -2.00647
-1.89871 -1.77383 -1.67195
-1.62251 -1.63136 -1.68003
-1.73572 -1.76508 -1.74516
-1.66838 -1.54114 -1.37705
-1.18857 -0.982844 -0.765359
-0.547784 -0.351629 -0.20247
-0.11828 -0.100667 -0.135018
-0.198601 -0.270703 -0.339152
-0.401076 -0.460111 -0.523917
-0.603431 -0.710981 -0.854182
-0.751435 -0.922914 -1.09781
-1.25305 -1.37716 -1.47163
-1.544 -1.59897 -1.63404
-1.64152 -1.61407 -1.5497
-1.45412 -1.33981 -1.22228
-1.11517 -1.02716 -0.962671
-0.924546 -0.914939 -0.932869
-0.970882 -1.01465 -1.04703
-1.05464 -1.03365 -0.991453
-0.943264 -0.904838 -0.885641
-0.886922 -0.905559 -0.939239
-0.986824 -1.04238 -1.08898
-1.1009 -1.05652 -0.953848
-0.816921 -0.687694 -0.609068
-0.608988 -0.69246 -0.842755
-1.0299 -1.22258 -1.39769
-1.54286 -1.65201 -1.71992
-1.74145 -1.71573 -1.65141
-1.56828 -1.49361 -1.45351
-1.46255 -1.51723 -1.59851
-1.68184 -1.7472 -1.78264
-1.78363 -1.75477 -1.71492
-1.69822 -1.74341 -1.87526
-2.08987 -2.35357 -2.61518
-2.82418 -2.94646 -2.97251
-2.91654 -2.80779 -2.67846
-2.554 -2.44961 -2.37358
-2.33381 -2.34184 -2.41024
-2.54351 -2.72892 -2.93543
-3.12348 -3.26013 -3.32969
-3.33314 -3.27833 -3.16875
-2.99962 -2.76503 -2.47177
-2.15017 -1.85259 -1.63804
-1.5501 -1.59906 -1.75645
-1.96312 -2.14725 -2.24614
-2.22452 -2.08287 -1.85312
-1.58468 -1.32689 -1.11455
-0.961145 -0.862139 -0.806267
-0.787394 -0.808503 -0.875444
-0.987283 -1.13344 -1.30129
-1.48706 -1.69805 -1.94174
-2.20958 -2.46941 -2.67411
-2.78136 -2.77225 -2.65928
-2.48216 -2.2951 -2.15003
-2.07982 -2.08662 -2.1411
-2.19517 -2.2035 -2.14377
-2.02575 -1.88511 -1.76579
-1.70024 -1.69675 -1.73866
-1.79327 -1.82455 -1.80414
-1.71835 -1.56988 -1.37359
-1.14805 -0.908844 -0.668777
-0.443337 -0.253694 -0.121612
-0.0591938 -0.061923 -0.110501
-0.179791 -0.248625 -0.305229
-0.34705 -0.377795 -0.405515
-0.442792 -0.50568 -0.607804
-0.479144 -0.634001 -0.812679
-0.991476 -1.15425 -1.29683
-1.42274 -1.5351 -1.6311
-1.70228 -1.73878 -1.73391
-1.68698 -1.60379 -1.49498
-1.37311 -1.25036 -1.13835
-1.04902 -0.993204 -0.976055
-0.992344 -1.02612 -1.05617
-1.06462 -1.04412 -1.00036
-0.948739 -0.906953 -0.887579
-0.895066 -0.928208 -0.984038
-1.0576 -1.13683 -1.19871
-1.21439 -1.16371 -1.04982
-0.902476 -0.767017 -0.686281
-0.685907 -0.768353 -0.915271
-1.09578 -1.27746 -1.43541
-1.5554 -1.63114 -1.66029
-1.6438 -1.58834 -1.50843
-1.42544 -1.36306 -1.34009
-1.36295 -1.42213 -1.49652
-1.56386 -1.60973 -1.62909
-1.62295 -1.59802 -1.57148
-1.57363 -1.63997 -1.79419
-2.03284 -2.32229 -2.6095
-2.84051 -2.97793 -3.01098
-2.95517 -2.84302 -2.71058
-2.5863 -2.48659 -2.41889
-2.38877 -2.40514 -2.47863
-2.61308 -2.79652 -3.00004
-3.18727 -3.328 -3.40661
-3.42013 -3.36934 -3.25093
-3.0574 -2.78586 -2.45045
-2.08959 -1.76104 -1.52538
-1.42537 -1.47109 -1.63597
-1.86383 -2.0839 -2.23019
-2.25981 -2.16403 -1.96748
-1.71679 -1.46382 -1.25011
-1.09774 -1.00934 -0.976538
-0.990693 -1.04823 -1.14735
-1.28101 -1.43488 -1.59455
-1.75612 -1.92954 -2.12878
-2.3548 -2.58428 -2.77377
-2.87734 -2.86756 -2.74907
-2.55934 -2.35729 -2.20338
-2.13738 -2.16256 -2.24438
-2.32613 -2.35473 -2.30384
-2.18291 -2.02938 -1.88961
-1.79888 -1.76905 -1.78732
-1.82381 -1.84266 -1.81264
-1.7155 -1.55024 -1.33141
-1.08133 -0.821627 -0.570416
-0.345301 -0.165753 -0.0490791
-0.00204668 -0.0157372 -0.0685789
-0.135454 -0.196637 -0.241789
-0.268595 -0.279496 -0.280608
-0.28358 -0.306336 -0.368035
-0.248935 -0.381128 -0.55498
-0.747652 -0.939858 -1.12312
-1.29793 -1.46613 -1.6241
-1.76156 -1.865 -1.92237
-1.92655 -1.87718 -1.78084
-1.64971 -1.4996 -1.34861
-1.21599 -1.11889 -1.06669
-1.05596 -1.07058 -1.08806
-1.08895 -1.0643 -1.01812
-0.964375 -0.920412 -0.900259
-0.911353 -0.955277 -1.02935
-1.12526 -1.22505 -1.30048
-1.32113 -1.2696 -1.1539
-1.00716 -0.874235 -0.79418
-0.788378 -0.857411 -0.984327
-1.1415 -1.2991 -1.43263
-1.52642 -1.57312 -1.57204
-1.52894 -1.45638 -1.37266
-1.29837 -1.25188 -1.24445
-1.27594 -1.33355 -1.39678
-1.44694 -1.4747 -1.48013
-1.46812 -1.44707 -1.43353
-1.45567 -1.54651 -1.72759
-1.99355 -2.30864 -2.61775
-2.86558 -3.01481 -3.05579
-3.00542 -2.8972 -2.76768
-2.64522 -2.54557 -2.47482
-2.43691 -2.43981 -2.49491
-2.60881 -2.77372 -2.96512
-3.14979 -3.29799 -3.39098
-3.41948 -3.37709 -3.2556
-3.0472 -2.75316 -2.39377
-2.01213 -1.66729 -1.41821
-1.30592 -1.34157 -1.50321
-1.74083 -1.98775 -2.17696
-2.25898 -2.21484 -2.05908
-1.83218 -1.58652 -1.37083
-1.21822 -1.1415 -1.13701
-1.19332 -1.29823 -1.43949
-1.60149 -1.76477 -1.9126
-2.04097 -2.16246 -2.29795
-2.45951 -2.63604 -2.79221
-2.88243 -2.87248 -2.75796
-2.57076 -2.37047 -2.22283
-2.17308 -2.22592 -2.34295
-2.46019 -2.5172 -2.48259
-2.36355 -2.19724 -2.03119
-1.90371 -1.83174 -1.80884
-1.81077 -1.80474 -1.7591
-1.65236 -1.47954 -1.25281
-0.995058 -0.730761 -0.4807
-0.262755 -0.0937835 0.0129842
0.0542431 0.0403316 -0.00798752
-0.0678757 -0.122125 -0.161866
-0.184198 -0.188672 -0.177148
-0.157794 -0.148334 -0.172444
-0.0950971 -0.198972 -0.357798
-0.55144 -0.759584 -0.97114
-1.18437 -1.39971 -1.61228
-1.80954 -1.97431 -2.08952
-2.14231 -2.12692 -2.04646
-1.91286 -1.74501 -1.56612
-1.40066 -1.26984 -1.18572
-1.1466 -1.13766 -1.13746
-1.12705 -1.09679 -1.04849
-0.993069 -0.945683 -0.920784
-0.92888 -0.975205 -1.05842
-1.16786 -1.28106 -1.36633
-1.39339 -1.3482 -1.24229
-1.10901 -0.988928 -0.914313
-0.90112 -0.949044 -1.04524
-1.16875 -1.29526 -1.40211
-1.47205 -1.49552 -1.47211
-1.41118 -1.33022 -1.25014
-1.18948 -1.16035 -1.16646
-1.20227 -1.25376 -1.30307
-1.33606 -1.34788 -1.34197
-1.3254 -1.3079 -1.30668
-1.34959 -1.46791 -1.67977
-1.97519 -2.31409 -2.6392
-2.89638 -3.05176 -3.09915
-3.05673 -2.95665 -2.83263
-2.7103 -2.60344 -2.51689
-2.45405 -2.42376 -2.4405
-2.51643 -2.65067 -2.82467
-3.00773 -3.16795 -3.2803
-3.3277 -3.29763 -3.17986
-2.96877 -2.67007 -2.30758
-1.92488 -1.57825 -1.3229
-1.19835 -1.21854 -1.36828
-1.60543 -1.86889 -2.09244
-2.22172 -2.22839 -2.1162
-1.91765 -1.68356 -1.46873
-1.31737 -1.25327 -1.27837
-1.37904 -1.53438 -1.72092
-1.91332 -2.08581 -2.21864
-2.30725 -2.36669 -2.42471
-2.50531 -2.61179 -2.72047
-2.7898 -2.78113 -2.68085
-2.51269 -2.33295 -2.20878
-2.18841 -2.27758 -2.43524
-2.59197 -2.68122 -2.66657
-2.55181 -2.37221 -2.17538
-2.0025 -1.87664 -1.7995
-1.75474 -1.71491 -1.65
-1.53663 -1.36582 -1.14578
-0.8972 -0.644103 -0.406995
-0.201929 -0.0423714 0.0615482
0.107208 0.102614 0.0643952
0.011372 -0.0417411 -0.0863987
-0.117611 -0.130541 -0.12129
-0.0929367 -0.0613608 -0.0533242
-0.0444531 -0.116724 -0.251297
-0.432669 -0.641877 -0.866884
-1.10412 -1.35222 -1.60462
-1.84686 -2.05913 -2.22074
-2.31435 -2.32972 -2.26681
-2.13691 -1.96084 -1.76518
-1.57764 -1.42184 -1.31164
-1.24727 -1.21624 -1.1994
-1.17899 -1.14462 -1.09506
-1.03707 -0.982742 -0.946502
-0.94196 -0.978415 -1.05676
-1.16566 -1.28054 -1.36896
-1.40248 -1.37021 -1.28494
-1.17697 -1.07959 -1.01654
-0.998165 -1.02432 -1.08806
-1.17702 -1.27389 -1.35832
-1.41098 -1.41887 -1.38053
-1.30799 -1.22308 -1.14905
-1.10226 -1.08863 -1.10469
-1.14045 -1.18206 -1.21568
-1.23247 -1.23156 -1.21815
-1.19983 -1.18706 -1.19845
-1.2629 -1.41052 -1.6549
-1.97934 -2.33784 -2.67133
-2.92909 -3.08369 -3.13416
-3.09951 -3.00824 -2.88851
-2.76133 -2.63815 -2.52353
-2.42198 -2.34479 -2.31098
-2.33964 -2.43803 -2.59401
-2.77855 -2.95543 -3.09125
-3.16066 -3.14676 -3.04005
-2.83891 -2.55268 -2.20561
-1.83777 -1.49985 -1.24273
-1.10566 -1.10702 -1.23914
-1.46763 -1.73696 -1.98288
-2.14869 -2.19948 -2.12967
-1.96321 -1.74716 -1.53939
-1.39259 -1.34015 -1.39002
-1.5282 -1.72752 -1.95504
-2.17605 -2.35769 -2.47588
-2.52443 -2.51993 -2.49628
-2.489 -2.51649 -2.56887
-2.61179 -2.60504 -2.52704
-2.39217 -2.25009 -2.16527
-2.18569 -2.31683 -2.51598
-2.71048 -2.82996 -2.83438
-2.72427 -2.53229 -2.30503
-2.08577 -1.90332 -1.76777
-1.67142 -1.59339 -1.50682
-1.38789 -1.22454 -1.02081
-0.793615 -0.564072 -0.349664
-0.162419 -0.0115094 0.0950861
0.152689 0.163385 0.136735
0.0864081 0.0253904 -0.0362947
-0.0898531 -0.125065 -0.131879
-0.107865 -0.0659864 -0.0342615
-0.111686 -0.152036 -0.255516
-0.413125 -0.609598 -0.833359
-1.079 -1.34257 -1.61552
-1.8823 -2.12224 -2.31308
-2.43476 -2.47365 -2.42683
-2.30426 -2.12727 -1.924
-1.72381 -1.55174 -1.42327
-1.34084 -1.29458 -1.26752
-1.24251 -1.20754 -1.15769
-1.09539 -1.02973 -0.975123
-0.947939 -0.961239 -1.01871
-1.11034 -1.21266 -1.29545
-1.33351 -1.31816 -1.26087
-1.18609 -1.11814 -1.07207
-1.05331 -1.06277 -1.10002
-1.16151 -1.23689 -1.30793
-1.35265 -1.35389 -1.3082
-1.22938 -1.14297 -1.07439
-1.03821 -1.03493 -1.05503
-1.08525 -1.11316 -1.13005
-1.1329 -1.12439 -1.11007
-1.09616 -1.09251 -1.1189
-1.20574 -1.38225 -1.65724
-2.00654 -2.37795 -2.71145
-2.9615 -3.10885 -3.15841
-3.12913 -3.04392 -2.92348
-2.78348 -2.63388 -2.48095
-2.33241 -2.20328 -2.11721
-2.09955 -2.16478 -2.30646
-2.49636 -2.69317 -2.85484
-2.94848 -2.95459 -2.86614
-2.68593 -2.4254 -2.1063
-1.76246 -1.43793 -1.18008
-1.02962 -1.01036 -1.1215
-1.33473 -1.59903 -1.85312
-2.04116 -2.12563 -2.09461
-1.9639 -1.77426 -1.58213
-1.444 -1.3999 -1.46376
-1.62429 -1.85255 -2.11014
-2.35491 -2.5466 -2.65525
-2.67118 -2.61076 -2.51231
-2.42121 -2.36996 -2.36303
-2.37561 -2.36923 -2.31699
-2.22434 -2.13212 -2.09824
-2.16668 -2.3408 -2.57676
-2.80119 -2.94311 -2.96149
-2.85507 -2.65403 -2.4031
-2.14601 -1.91541 -1.72801
-1.58363 -1.46786 -1.35794
-1.23134 -1.07476 -0.889316
-0.688248 -0.488542 -0.302731
-0.136977 0.00476677 0.11617
0.188633 0.215833 0.198292
0.143966 0.0650658 -0.0251975
-0.112851 -0.18197 -0.216903
-0.210165 -0.171083 -0.12676
-0.294483 -0.304929 -0.373198
-0.498476 -0.671231 -0.881387
-1.12137 -1.38379 -1.65774
-1.92742 -2.1731 -2.37314
-2.50669 -2.55809 -2.52202
-2.40665 -2.23248 -2.02762
-1.82197 -1.64162 -1.50379
-1.41324 -1.36218 -1.33454
-1.3123 -1.28066 -1.23093
-1.16188 -1.08067 -1.00197
-0.944285 -0.923573 -0.946486
-1.00628 -1.08362 -1.15304
-1.19321 -1.19618 -1.16972
-1.13063 -1.09411 -1.06753
-1.0528 -1.05249 -1.07221
-1.11619 -1.17999 -1.24696
-1.2925 -1.29539 -1.24996
-1.17086 -1.08614 -1.02252
-0.99284 -0.993288 -1.01002
-1.02838 -1.03896 -1.03926
-1.03255 -1.02449 -1.01946
-1.02018 -1.03381 -1.07984
-1.18959 -1.39167 -1.69091
-2.0569 -2.43264 -2.75838
-2.99456 -3.13014 -3.1751
-3.147 -3.06181 -2.93211
-2.76887 -2.58272 -2.38452
-2.18758 -2.01131 -1.88252
-1.82986 -1.87205 -2.00623
-2.20461 -2.42179 -2.60895
-2.72768 -2.75719 -2.69323
-2.5419 -2.31481 -2.02918
-1.71155 -1.39982 -1.13949
-0.974088 -0.932845 -1.02012
-1.21141 -1.45907 -1.70591
-1.9003 -2.00655 -2.00981
-1.9185 -1.76452 -1.59777
-1.47283 -1.43253 -1.4965
-1.65945 -1.89622 -2.16822
-2.42908 -2.63176 -2.73913
-2.73597 -2.63614 -2.47976
-2.31917 -2.19832 -2.13488
-2.11489 -2.10502 -2.07676
-2.0286 -1.99166 -2.01408
-2.13219 -2.34509 -2.60815
-2.84989 -3.00238 -3.02696
-2.92284 -2.71857 -2.45633
-2.17816 -1.91739 -1.69392
-1.5125 -1.36402 -1.23024
-1.0917 -0.936261 -0.764291
-0.586566 -0.415971 -0.25928
-0.115837 0.0161379 0.131801
0.217889 0.258704 0.245016
0.179055 0.0730519 -0.0554173
-0.18645 -0.298685 -0.371948
-0.394511 -0.371468 -0.326713
-0.571606 -0.555563 -0.587199
-0.675065 -0.816807 -1.00457
-1.22839 -1.47676 -1.73609
-1.99072 -2.223 -2.41345
-2.5422 -2.59314 -2.55952
-2.44768 -2.27638 -2.07263
-1.86625 -1.68439 -1.5462
-1.45829 -1.41367 -1.39521
-1.3821 -1.3559 -1.30455
-1.22484 -1.1236 -1.01648
-0.923552 -0.862702 -0.843526
-0.863915 -0.910628 -0.964121
-1.00641 -1.02849 -1.03263
-1.02742 -1.01986 -1.01158
-1.00248 -0.997078 -1.00599
-1.03954 -1.09791 -1.16576
-1.21667 -1.22648 -1.18768
-1.11496 -1.03703 -0.98011
-0.954616 -0.953325 -0.960132
-0.961404 -0.952675 -0.93881
-0.929452 -0.932546 -0.949686
-0.977927 -1.01923 -1.09056
-1.22287 -1.4444 -1.75787
-2.12961 -2.50062 -2.81286
-3.03227 -3.15417 -3.19147
-3.1588 -3.06475 -2.91461
-2.71673 -2.48544 -2.23951
-2.00004 -1.79067 -1.6385
-1.57071 -1.60532 -1.74015
-1.94795 -2.18203 -2.39072
-2.53309 -2.58801 -2.55277
-2.43464 -2.24333 -1.99068
-1.69647 -1.39392 -1.12812
-0.945844 -0.880539 -0.939588
-1.10043 -1.31836 -1.54185
-1.72672 -1.84293 -1.87573
-1.82693 -1.71734 -1.58562
-1.47903 -1.43916 -1.49053
-1.63645 -1.86039 -2.12888
-2.39529 -2.60763 -2.72152
-2.71476 -2.59655 -2.4058
-2.1979 -2.02419 -1.91278
-1.86065 -1.84253 -1.83248
-1.825 -1.84183 -1.91923
-2.08295 -2.32592 -2.60307
-2.84728 -2.99715 -3.01977
-2.91718 -2.71731 -2.45925
-2.18117 -1.9134 -1.67495
-1.47212 -1.2994 -1.14329
-0.988929 -0.827622 -0.661103
-0.499095 -0.351011 -0.218074
-0.0930686 0.031078 0.150636
0.247649 0.297355 0.281253
0.196409 0.055748 -0.118131
-0.299185 -0.46122 -0.580711
-0.642515 -0.646996 -0.612876
-0.906329 -0.868466 -0.8651
-0.914371 -1.02169 -1.18199
-1.38327 -1.60997 -1.8457
-2.0747 -2.28135 -2.44885
-2.55952 -2.59835 -2.5584
-2.44456 -2.27357 -2.07089
-1.8662 -1.68801 -1.55725
-1.4814 -1.45228 -1.44946
-1.44773 -1.42464 -1.366
-1.26877 -1.14154 -1.00198
-0.871583 -0.769693 -0.708791
-0.691909 -0.712209 -0.755366
-0.804981 -0.84904 -0.883178
-0.90822 -0.924717 -0.930645
-0.925265 -0.915078 -0.914556
-0.938586 -0.991042 -1.05819
-1.11319 -1.13066 -1.10211
-1.04148 -0.976058 -0.929364
-0.908313 -0.902909 -0.896728
-0.879391 -0.853024 -0.830428
-0.827283 -0.852816 -0.904524
-0.972114 -1.05033 -1.15143
-1.30451 -1.53764 -1.85396
-2.22038 -2.57929 -2.8755
-3.07884 -3.18772 -3.21499
-3.17107 -3.05794 -2.87587
-2.63364 -2.35257 -2.06217
-1.79273 -1.57116 -1.42103
-1.36232 -1.40667 -1.54935
-1.76424 -2.00741 -2.22954
-2.39087 -2.47052 -2.46534
-2.38091 -2.22336 -1.99929
-1.72337 -1.42593 -1.15234
-0.951598 -0.859225 -0.883508
-1.00293 -1.17652 -1.36054
-1.52101 -1.63627 -1.69373
-1.68913 -1.63077 -1.54267
-1.46047 -1.42106 -1.45226
-1.56692 -1.76013 -2.00754
-2.26628 -2.48246 -2.60613
-2.60835 -2.49237 -2.29304
-2.06443 -1.86016 -1.71475
-1.63481 -1.60506 -1.6059
-1.63124 -1.69481 -1.82026
-2.021 -2.28261 -2.55999
-2.79243 -2.92792 -2.94199
-2.84133 -2.65408 -2.4158
-2.15886 -1.90732 -1.67547
-1.46801 -1.28145 -1.10708
-0.935928 -0.76424 -0.596311
-0.441468 -0.306081 -0.186593
-0.0706505 0.052386 0.178692
0.285568 0.340201 0.316224
0.206735 0.0261495 -0.197508
-0.432144 -0.647431 -0.817571
-0.924803 -0.964638 -0.949473
-1.2544 -1.20157 -1.16881
-1.1827 -1.25604 -1.3871
-1.56308 -1.76554 -1.9756
-2.17669 -2.35415 -2.49329
-2.57903 -2.59865 -2.54611
-2.4254 -2.25133 -2.04804
-1.84564 -1.67436 -1.5565
-1.49883 -1.48965 -1.50312
-1.50864 -1.48038 -1.40389
-1.27879 -1.11753 -0.941029
-0.77262 -0.633177 -0.538091
-0.495159 -0.502645 -0.549113
-0.617059 -0.689441 -0.754745
-0.807039 -0.842394 -0.857098
-0.850917 -0.832296 -0.818676
-0.828518 -0.869057 -0.928875
-0.982288 -1.00427 -0.986072
-0.940149 -0.890661 -0.856828
-0.84156 -0.832875 -0.815505
-0.783547 -0.746024 -0.723006
-0.735028 -0.791546 -0.885375
-0.998525 -1.11782 -1.24955
-1.41979 -1.65659 -1.9657
-2.31826 -2.66111 -2.94245
-3.13363 -3.23232 -3.24831
-3.18723 -3.04635 -2.82415
-2.53318 -2.20434 -1.87931
-1.59765 -1.38769 -1.2656
-1.23883 -1.30758 -1.4618
-1.6775 -1.91784 -2.14126
-2.31296 -2.41289 -2.4353
-2.38135 -2.25236 -2.05063
-1.78785 -1.49311 -1.21171
-0.992608 -0.870487 -0.852655
-0.918764 -1.03343 -1.1632
-1.28646 -1.3914 -1.46848
-1.5078 -1.50461 -1.46665
-1.41548 -1.38058 -1.39099
-1.46804 -1.6188 -1.83
-2.06587 -2.27466 -2.40439
-2.42163 -2.32383 -2.13967
-1.91758 -1.70796 -1.5468
-1.44778 -1.40617 -1.41142
-1.46011 -1.56017 -1.72328
-1.95015 -2.21859 -2.48387
-2.69309 -2.80556 -2.80688
-2.70952 -2.54225 -2.33675
-2.11822 -1.90209 -1.69507
-1.49796 -1.30823 -1.12216
-0.937386 -0.755608 -0.583552
-0.429592 -0.296819 -0.177772
-0.0572045 0.0761674 0.216167
0.334834 0.392543 0.357143
0.219622 -0.0030157 -0.276997
-0.564474 -0.83177 -1.05188
-1.20545 -1.28374 -1.29277
-1.57314 -1.51548 -1.46367
-1.45012 -1.49369 -1.59664
-1.74742 -1.92677 -2.11417
-2.29153 -2.44358 -2.55653
-2.61772 -2.61717 -2.55032
-2.42054 -2.24101 -2.03524
-1.83464 -1.67167 -1.56932
-1.53167 -1.54121 -1.56516
-1.56752 -1.5206 -1.41215
-1.24682 -1.04275 -0.825104
-0.619707 -0.449364 -0.332297
-0.280001 -0.293539 -0.361297
-0.461794 -0.571228 -0.670757
-0.748815 -0.798762 -0.816855
-0.804357 -0.771805 -0.739192
-0.72811 -0.749199 -0.794084
-0.839302 -0.861011 -0.850219
-0.817228 -0.782281 -0.760196
-0.750775 -0.741446 -0.719027
-0.681758 -0.643859 -0.630221
-0.664099 -0.754281 -0.889506
-1.04554 -1.20244 -1.36062
-1.54245 -1.77589 -2.07058
-2.40437 -2.73067 -3.0011
-3.1862 -3.27946 -3.28522
-3.20446 -3.03229 -2.7689
-2.43336 -2.06728 -1.72406
-1.4508 -1.27477 -1.20154
-1.22247 -1.32319 -1.48692
-1.69302 -1.91538 -2.12467
-2.29424 -2.40547 -2.44847
-2.41803 -2.31006 -2.124
-1.8708 -1.5794 -1.29384
-1.05997 -0.908292 -0.843498
-0.847104 -0.891613 -0.956277
-1.03324 -1.12092 -1.21285
-1.2937 -1.34611 -1.36172
-1.3474 -1.32373 -1.31865
-1.35926 -1.46254 -1.62606
-1.82336 -2.00912 -2.13436
-2.16503 -2.0945 -1.94407
-1.75277 -1.56253 -1.40569
-1.29959 -1.24917 -1.25447
-1.31739 -1.44276 -1.63214
-1.87429 -2.13945 -2.38348
-2.56185 -2.64603 -2.63251
-2.54002 -2.39809 -2.23425
-2.06573 -1.89796 -1.72859
-1.55336 -1.3703 -1.18086
-0.989368 -0.802465 -0.628027
-0.472013 -0.333511 -0.202018
-0.0620199 0.0948744 0.257289
0.391188 0.451563 0.403114
0.237136 -0.0254697 -0.345047
-0.67866 -0.990377 -1.25335
-1.44814 -1.56328 -1.59941
-1.82882 -1.77968 -1.72328
-1.69425 -1.71563 -1.79426
-1.92214 -2.0817 -2.25192
-2.41277 -2.54707 -2.6408
-2.68316 -2.66681 -2.58855
-2.45103 -2.26602 -2.05711
-1.85796 -1.70353 -1.61661
-1.59682 -1.61908 -1.64307
-1.62839 -1.54769 -1.3934
-1.17712 -0.923724 -0.663186
-0.424209 -0.231716 -0.106279
-0.061539 -0.0989301 -0.204028
-0.34936 -0.503416 -0.640159
-0.743269 -0.804615 -0.821628
-0.797977 -0.74675 -0.690501
-0.653778 -0.650607 -0.675872
-0.708531 -0.725728 -0.717605
-0.691789 -0.664957 -0.649096
-0.643259 -0.63626 -0.617378
-0.587202 -0.561606 -0.56632
-0.624507 -0.743776 -0.910659
-1.09781 -1.28125 -1.45677
-1.64285 -1.86667 -2.14195
-2.45438 -2.76511 -3.02932
-3.21515 -3.30955 -3.30987
-3.21293 -3.014 -2.71785
-2.35178 -1.96758 -1.62784
-1.38382 -1.25872 -1.24564
-1.31889 -1.44927 -1.61374
-1.79633 -1.98389 -2.16185
-2.31364 -2.42267 -2.47439
-2.45658 -2.36021 -2.18353
-1.9387 -1.65501 -1.3735
-1.13346 -0.958017 -0.847763
-0.786773 -0.757389 -0.753266
-0.780815 -0.848105 -0.951089
-1.06921 -1.17377 -1.24209
-1.26759 -1.26174 -1.2493
-1.2596 -1.31579 -1.42423
-1.56877 -1.71441 -1.82048
-1.85706 -1.81592 -1.71074
-1.56842 -1.41809 -1.28386
-1.18314 -1.12878 -1.13168
-1.20109 -1.34143 -1.5466
-1.79495 -2.04958 -2.26682
-2.41034 -2.46376 -2.43463
-2.34811 -2.23445 -2.11675
-2.00384 -1.89083 -1.76611
-1.62042 -1.45248 -1.26878
-1.07964 -0.895169 -0.722571
-0.563864 -0.413659 -0.259525
-0.0882963 0.102264 0.293141
0.443859 0.505919 0.443943
0.252194 -0.0433702 -0.397598
-0.763778 -1.10538 -1.39755
-1.62295 -1.7696 -1.83444
-2.00175 -1.97548 -1.93036
-1.89948 -1.90816 -1.96821
-2.0771 -2.22101 -2.37962
-2.53097 -2.65538 -2.73798
-2.76936 -2.74436 -2.66064
-2.5198 -2.33221 -2.12193
-1.92522 -1.77933 -1.706
-1.69926 -1.72589 -1.73864
-1.6944 -1.56841 -1.35961
-1.08754 -0.783988 -0.483626
-0.217821 -0.0131228 0.108728
0.133759 0.0620347 -0.0880129
-0.282666 -0.483174 -0.657
-0.783672 -0.854046 -0.867237
-0.829933 -0.7583 -0.67763
-0.615169 -0.587828 -0.593229
-0.612157 -0.621967 -0.611214
-0.58484 -0.557265 -0.540205
-0.534827 -0.533182 -0.52675
-0.51581 -0.513568 -0.542174
-0.621962 -0.759428 -0.941594
-1.14197 -1.33601 -1.51651
-1.69793 -1.90562 -2.15657
-2.44447 -2.73915 -3.00007
-3.19276 -3.29654 -3.30083
-3.1984 -2.98609 -2.67495
-2.30088 -1.9239 -1.61169
-1.41515 -1.35033 -1.39735
-1.5153 -1.66301 -1.81351
-1.95691 -2.09341 -2.22337
-2.34039 -2.43033 -2.47453
-2.45485 -2.35898 -2.18607
-1.95086 -1.68282 -1.41785
-1.18555 -0.998946 -0.853321
-0.735693 -0.639228 -0.572428
-0.555268 -0.604 -0.715864
-0.865365 -1.01455 -1.12952
-1.19313 -1.20889 -1.19686
-1.18494 -1.19803 -1.24831
-1.32979 -1.42063 -1.4929
-1.52507 -1.50989 -1.4538
-1.37011 -1.27254 -1.17378
-1.08824 -1.03453 -1.03372
-1.10346 -1.25011 -1.46246
-1.71023 -1.94997 -2.13806
-2.24561 -2.26785 -2.22318
-2.14308 -2.05829 -1.98711
-1.9299 -1.87194 -1.79347
-1.68134 -1.53538 -1.3664
-1.189 -1.01459 -0.847928
-0.686356 -0.520596 -0.338006
-0.130109 0.0970474 0.315822
0.480157 0.540656 0.465099
0.253076 -0.0638642 -0.436265
-0.815731 -1.16738 -1.47063
-1.71266 -1.88346 -1.97787
-2.08915 -2.09742 -2.07657
-2.05538 -2.06006 -2.10749
-2.20169 -2.33369 -2.48466
-2.63114 -2.75117 -2.82903
-2.85647 -2.83004 -2.74777
-2.60988 -2.42525 -2.21816
-2.02688 -1.89015 -1.82792
-1.82867 -1.85206 -1.84564
-1.76559 -1.5912 -1.32852
-1.00482 -0.658108 -0.327003
-0.0446803 0.162028 0.272137
0.273273 0.167959 -0.0219829
-0.258523 -0.497978 -0.703005
-0.849612 -0.927419 -0.936769
-0.88718 -0.797962 -0.697031
-0.613681 -0.566636 -0.55516
-0.561034 -0.561327 -0.542997
-0.509116 -0.473648 -0.450388
-0.444609 -0.452303 -0.466084
-0.483186 -0.510475 -0.563152
-0.65701 -0.798153 -0.976898
-1.17121 -1.35889 -1.53108
-1.69783 -1.88144 -2.10107
-2.35834 -2.63296 -2.89027
-3.0943 -3.21677 -3.23839
-3.1473 -2.94202 -2.64006
-2.28512 -1.94254 -1.68038
-1.54429 -1.54051 -1.63712
-1.78213 -1.9275 -2.04626
-2.13576 -2.20839 -2.27706
-2.34388 -2.39692 -2.415
-2.3767 -2.2694 -2.09542
-1.873 -1.63081 -1.39739
-1.19014 -1.01018 -0.84685
-0.69017 -0.543981 -0.430502
-0.38112 -0.417872 -0.537835
-0.711151 -0.893457 -1.04399
-1.13916 -1.17657 -1.17083
-1.145 -1.12157 -1.11532
-1.12949 -1.15672 -1.18452
-1.20236 -1.20585 -1.19505
-1.16985 -1.12812 -1.06996
-1.00489 -0.954951 -0.94983
-1.01548 -1.16169 -1.37441
-1.61663 -1.8392 -1.99815
-2.07095 -2.06338 -2.00398
-1.93011 -1.87249 -1.84422
-1.83746 -1.82915 -1.79362
-1.71577 -1.59698 -1.45097
-1.29391 -1.13587 -0.977761
-0.812694 -0.629415 -0.417493
-0.175003 0.0831477 0.321657
0.491244 0.544746 0.455981
0.231375 -0.092375 -0.463575
-0.83486 -1.17556 -1.47154
-1.71653 -1.90432 -2.02861
-2.10483 -2.15322 -2.16277
-2.15695 -2.16244 -2.2011
-2.28344 -2.40544 -2.55002
-2.6929 -2.81063 -2.88716
-2.91533 -2.89304 -2.81837
-2.69011 -2.51545 -2.31816
-2.13705 -2.01092 -1.95764
-1.96139 -1.97721 -1.9501
-1.8372 -1.62212 -1.31708
-0.95558 -0.580494 -0.233164
0.0527891 0.252192 0.347156
0.32871 0.201933 -0.0100841
-0.268774 -0.529575 -0.753305
-0.91354 -0.998057 -1.00694
-0.951132 -0.852094 -0.73951
-0.643558 -0.583345 -0.55864
-0.551872 -0.540346 -0.510614
-0.465482 -0.420106 -0.39152
-0.389227 -0.412118 -0.452059
-0.50105 -0.557645 -0.628877
-0.725967 -0.855909 -1.01448
-1.1863 -1.35303 -1.50459
-1.6462 -1.7961 -1.97485
-2.19227 -2.43936 -2.68962
-2.90746 -3.05762 -3.11153
-3.05151 -2.87656 -2.60963
-2.30033 -2.01602 -1.82063
-1.75045 -1.80035 -1.92866
-2.07771 -2.19887 -2.26948
-2.29494 -2.2972 -2.29769
-2.30373 -2.30487 -2.27938
-2.20631 -2.07649 -1.89774
-1.69201 -1.48582 -1.29824
-1.13284 -0.978291 -0.818192
-0.645552 -0.473745 -0.336071
-0.27178 -0.305475 -0.432593
-0.620063 -0.820857 -0.992541
-1.10977 -1.16674 -1.17198
-1.14094 -1.09013 -1.03412
-0.983986 -0.946656 -0.925451
-0.921457 -0.933843 -0.957615
-0.981182 -0.988625 -0.968581
-0.924897 -0.880798 -0.871962
-0.93119 -1.07211 -1.27968
-1.5124 -1.71677 -1.84841
-1.88985 -1.85567 -1.7831
-1.71429 -1.67927 -1.68579
-1.71883 -1.74939 -1.74911
-1.70335 -1.61535 -1.49968
-1.37074 -1.23437 -1.0866
-0.917601 -0.716938 -0.479177
-0.210226 0.0669809 0.312079
0.475937 0.516748 0.416361
0.188338 -0.12697 -0.47836
-0.822488 -1.13528 -1.41058
-1.64948 -1.84988 -2.0041
-2.07444 -2.1612 -2.19884
-2.20646 -2.21181 -2.24148
-2.31161 -2.42231 -2.55829
-2.69527 -2.80944 -2.88508
-2.91609 -2.90126 -2.8385
-2.72535 -2.56729 -2.3866
-2.22086 -2.10735 -2.06189
-2.06657 -2.0752 -2.03317
-1.8997 -1.6617 -1.33529
-0.957707 -0.574717 -0.228878
0.0473154 0.232308 0.313386
0.286263 0.158035 -0.0497512
-0.302551 -0.559939 -0.784829
-0.950168 -1.04133 -1.05601
-1.00394 -0.906524 -0.793443
-0.694171 -0.626852 -0.591156
-0.570767 -0.544933 -0.501967
-0.446257 -0.395077 -0.368299
-0.377946 -0.423328 -0.493255
-0.57318 -0.653336 -0.733617
-0.822238 -0.928596 -1.05495
-1.19301 -1.32817 -1.44892
-1.55533 -1.66133 -1.78881
-1.95619 -2.16705 -2.40505
-2.63687 -2.82139 -2.92049
-2.90945 -2.78606 -2.57657
-2.33388 -2.124 -2.00309
-1.99564 -2.08539 -2.22436
-2.35498 -2.43391 -2.44637
-2.40564 -2.3398 -2.27377
-2.21617 -2.15692 -2.07585
-1.95632 -1.79623 -1.6107
-1.42511 -1.26217 -1.13003
-1.01809 -0.903363 -0.764804
-0.598533 -0.425595 -0.286598
-0.224133 -0.261864 -0.392575
-0.582053 -0.785164 -0.963256
-1.09362 -1.16888 -1.19077
-1.1647 -1.0986 -1.00471
-0.900323 -0.805147 -0.736686
-0.706262 -0.716384 -0.758688
-0.813726 -0.856086 -0.865951
-0.841834 -0.805755 -0.795803
-0.848827 -0.981606 -1.17963
-1.39956 -1.58568 -1.69357
-1.70928 -1.65351 -1.56966
-1.50303 -1.48232 -1.51058
-1.56764 -1.62193 -1.64603
-1.6282 -1.57351 -1.49499
-1.40174 -1.29252 -1.15767
-0.985833 -0.770238 -0.512949
-0.228397 0.0541045 0.292368
0.440868 0.465595 0.357262
0.135699 -0.15735 -0.474216
-0.778475 -1.05451 -1.30453
-1.53605 -1.74946 -1.93406
-2.02701 -2.1448 -2.20159
-2.21454 -2.21359 -2.22972
-2.28337 -2.37775 -2.49937
-2.62497 -2.73164 -2.80455
-2.83833 -2.83189 -2.78268
-2.68725 -2.54966 -2.39021
-2.24382 -2.14501 -2.10783
-2.11453 -2.12113 -2.07606
-1.94113 -1.70473 -1.38377
-1.01611 -0.647933 -0.321248
-0.0660199 0.101089 0.173541
0.152005 0.0445892 -0.131285
-0.349077 -0.577094 -0.784354
-0.94541 -1.04312 -1.07064
-1.03341 -0.949785 -0.847046
-0.752304 -0.681885 -0.635613
-0.599932 -0.558365 -0.50323
-0.441782 -0.393246 -0.37873
-0.410177 -0.484535 -0.585626
-0.692074 -0.787225 -0.866283
-0.936734 -1.01155 -1.09926
-1.19754 -1.29448 -1.3767
-1.43948 -1.49302 -1.56094
-1.6704 -1.83792 -2.05811
-2.30139 -2.5221 -2.67335
-2.72295 -2.66584 -2.52894
-2.36518 -2.23586 -2.18714
-2.23137 -2.34333 -2.47318
-2.56877 -2.59641 -2.55097
-2.45214 -2.33006 -2.20834
-2.09333 -1.97451 -1.83503
-1.66552 -1.47333 -1.28148
-1.11781 -0.999999 -0.924944
-0.869022 -0.799762 -0.693359
-0.549181 -0.39359 -0.270138
-0.220044 -0.263008 -0.389191
-0.56637 -0.756278 -0.928926
-1.06731 -1.16305 -1.20976
-1.20089 -1.13418 -1.01828
-0.875128 -0.734746 -0.62577
-0.56711 -0.563791 -0.60607
-0.671258 -0.730066 -0.758467
-0.750723 -0.725405 -0.71893
-0.768497 -0.892511 -1.07819
-1.28323 -1.45241 -1.54199
-1.5396 -1.4686 -1.37506
-1.30542 -1.28698 -1.31984
-1.38187 -1.44281 -1.47967
-1.48536 -1.46628 -1.4314
-1.38138 -1.30549 -1.18764
-1.01605 -0.789655 -0.519724
-0.229359 0.04746 0.269544
0.397587 0.406737 0.296347
0.090933 -0.168914 -0.441996
-0.701335 -0.940944 -1.17058
-1.40166 -1.63371 -1.85034
-1.9865 -2.12624 -2.19105
-2.19892 -2.18317 -2.17851
-2.20841 -2.27844 -2.37729
-2.48402 -2.57767 -2.64455
-2.67918 -2.67951 -2.6419
-2.56229 -2.4442 -2.30637
-2.18075 -2.09845 -2.07188
-2.08506 -2.09858 -2.06583
-1.95129 -1.74293 -1.45525
-1.1233 -0.790887 -0.49756
-0.269785 -0.119276 -0.0470736
-0.0486914 -0.116405 -0.238641
-0.399108 -0.577605 -0.752039
-0.900524 -1.00378 -1.04907
-1.03506 -0.974291 -0.889453
-0.804032 -0.732396 -0.675497
-0.624328 -0.568619 -0.505939
-0.446403 -0.409933 -0.41682
-0.476714 -0.582472 -0.712289
-0.838785 -0.940551 -1.01065
-1.05762 -1.09819 -1.14586
-1.20243 -1.25754 -1.2961
-1.30973 -1.30616 -1.31108
-1.35963 -1.48001 -1.67714
-1.92584 -2.17788 -2.37967
-2.49257 -2.50768 -2.44974
-2.36795 -2.31589 -2.32863
-2.40806 -2.52397 -2.62956
-2.68243 -2.66084 -2.56889
-2.42985 -2.27177 -2.11316
-1.95586 -1.7887 -1.59931
-1.3869 -1.1684 -0.973633
-0.83141 -0.753828 -0.727818
-0.719639 -0.690712 -0.616779
-0.500428 -0.370673 -0.269666
-0.233188 -0.275125 -0.384317
-0.534384 -0.698569 -0.858996
-1.00549 -1.12774 -1.20948
-1.23097 -1.17928 -1.05906
-0.895421 -0.725869 -0.586468
-0.500603 -0.474766 -0.49974
-0.55415 -0.61047 -0.64497
-0.649299 -0.637013 -0.639206
-0.68969 -0.806536 -0.97933
-1.16942 -1.32471 -1.40289
-1.39121 -1.31179 -1.20955
-1.13007 -1.09991 -1.11901
-1.16731 -1.21969 -1.26012
-1.28678 -1.30611 -1.3207
-1.32037 -1.28333 -1.18675
-1.01905 -0.7859 -0.508417
-0.21809 0.0477205 0.250546
0.358593 0.356423 0.251145
0.0702168 -0.149187 -0.374736
-0.590776 -0.801426 -1.02243
-1.26566 -1.52571 -1.77745
-1.96746 -2.12218 -2.18635
-2.18091 -2.14304 -2.11042
-2.10854 -2.14517 -2.21214
-2.29213 -2.36699 -2.42385
-2.45587 -2.45859 -2.4266
-2.35573 -2.25046 -2.1296
-2.02302 -1.9585 -1.9466
-1.97327 -2.00451 -1.99947
-1.92526 -1.76804 -1.53724
-1.26199 -0.980835 -0.728981
-0.529026 -0.388984 -0.30679
-0.276698 -0.293152 -0.351113
-0.444535 -0.564721 -0.698942
-0.829665 -0.93609 -0.999523
-1.01099 -0.975903 -0.911264
-0.836558 -0.764746 -0.699077
-0.636265 -0.572768 -0.51087
-0.462011 -0.444791 -0.47695
-0.564963 -0.697807 -0.849271
-0.987943 -1.08987 -1.14764
-1.17118 -1.17974 -1.1897
-1.20526 -1.21713 -1.20962
-1.17255 -1.1125 -1.05699
-1.04715 -1.11997 -1.28872
-1.53292 -1.80442 -2.04649
-2.21643 -2.30124 -2.3207
-2.31639 -2.3314 -2.38973
-2.48585 -2.58948 -2.66167
-2.67275 -2.61324 -2.49434
-2.33927 -2.17051 -1.99918
-1.82203 -1.62766 -1.4084
-1.17109 -0.939902 -0.748598
-0.625105 -0.576362 -0.582285
-0.603499 -0.599617 -0.548363
-0.455279 -0.349347 -0.267622
-0.237615 -0.266946 -0.345329
-0.45596 -0.586952 -0.733977
-0.892882 -1.04945 -1.17594
-1.23918 -1.21625 -1.10816
-0.942047 -0.760035 -0.602074
-0.493131 -0.440133 -0.435716
-0.463203 -0.501193 -0.530084
-0.540916 -0.541854 -0.556408
-0.612137 -0.724824 -0.886355
-1.06335 -1.20886 -1.28268
-1.27011 -1.18868 -1.07875
-0.983351 -0.929281 -0.919647
-0.940415 -0.974718 -1.01463
-1.06282 -1.12373 -1.19153
-1.24392 -1.24784 -1.17415
-1.01197 -0.773855 -0.490466
-0.200997 0.0545711 0.241018
0.33408 0.327108 0.233803
0.0830949 -0.0928089 -0.27189
-0.450769 -0.643495 -0.869997
-1.13937 -1.43765 -1.72848
-1.97563 -2.14252 -2.20255
-2.18051 -2.11715 -2.05214
-2.01236 -2.00814 -2.03565
-2.08241 -2.13355 -2.17634
-2.20116 -2.19969 -2.16415
-2.091 -1.98754 -1.87501
-1.78301 -1.73657 -1.74376
-1.7914 -1.85005 -1.88438
-1.86412 -1.77302 -1.61395
-1.40779 -1.1854 -0.9761
-0.798761 -0.659806 -0.557538
-0.488425 -0.451123 -0.446981
-0.478178 -0.544762 -0.641138
-0.75324 -0.859215 -0.935678
-0.967285 -0.953231 -0.905479
-0.840342 -0.770385 -0.701885
-0.637056 -0.577603 -0.52805
-0.498378 -0.50365 -0.558135
-0.665867 -0.814127 -0.975303
-1.11691 -1.21448 -1.26056
-1.26512 -1.24745 -1.22432
-1.20108 -1.17011 -1.11701
-1.03192 -0.921228 -0.813172
-0.751724 -0.778821 -0.913495
-1.14029 -1.41436 -1.68037
-1.89474 -2.04071 -2.13042
-2.19422 -2.26244 -2.34879
-2.44399 -2.52252 -2.55726
-2.53283 -2.45089 -2.32681
-2.18056 -2.02687 -1.86904
-1.6994 -1.5068 -1.28722
-1.052 -0.828106 -0.649142
-0.540252 -0.504548 -0.519132
-0.54449 -0.54313 -0.497144
-0.414698 -0.322534 -0.250078
-0.215233 -0.219962 -0.25706
-0.321798 -0.418446 -0.55553
-0.732769 -0.929894 -1.10701
-1.21845 -1.23308 -1.14921
-0.995136 -0.815253 -0.650533
-0.525368 -0.446249 -0.408132
-0.400584 -0.41058 -0.42509
-0.436497 -0.448412 -0.476236
-0.539786 -0.650993 -0.803324
-0.969141 -1.10783 -1.18211
-1.17484 -1.09705 -0.981999
-0.868769 -0.785091 -0.739785
-0.727877 -0.742537 -0.78367
-0.85642 -0.960944 -1.08149
-1.18378 -1.22477 -1.17044
-1.01134 -0.766543 -0.475152
-0.183035 0.0676455 0.244615
0.330251 0.325478 0.249325
0.131154 -0.00246395 -0.140074
-0.290394 -0.476622 -0.72128
-1.0284 -1.37324 -1.707
-2.01075 -2.1909 -2.24849
-2.21201 -2.12479 -2.02741
-1.94769 -1.89894 -1.88266
-1.89213 -1.91595 -1.94093
-1.95357 -1.94076 -1.89201
-1.80505 -1.69162 -1.57756
-1.49411 -1.46432 -1.49311
-1.56637 -1.65748 -1.73565
-1.77322 -1.75188 -1.66781
-1.53265 -1.36813 -1.19667
-1.03383 -0.886608 -0.757156
-0.647649 -0.562903 -0.50999
-0.49606 -0.52522 -0.59466
-0.691335 -0.792459 -0.872174
-0.911941 -0.90781 -0.86924
-0.811337 -0.747485 -0.686866
-0.635302 -0.596338 -0.572774
-0.56978 -0.597021 -0.665357
-0.778373 -0.925116 -1.08061
-1.21476 -1.30436 -1.34141
-1.33349 -1.29674 -1.24593
-1.187 -1.11527 -1.01984
-0.893027 -0.741295 -0.591786
-0.487755 -0.472145 -0.567336
-0.763398 -1.02216 -1.29406
-1.53783 -1.73333 -1.88294
-2.00287 -2.10928 -2.20684
-2.28602 -2.33004 -2.32615
-2.27337 -2.18271 -2.07112
-1.9535 -1.83659 -1.71693
-1.5837 -1.42587 -1.24065
-1.03921 -0.845835 -0.689584
-0.591239 -0.551945 -0.550571
-0.552983 -0.529052 -0.467406
-0.378754 -0.28636 -0.211003
-0.161028 -0.133819 -0.126567
-0.147059 -0.214589 -0.348053
-0.54839 -0.787887 -1.0151
-1.17412 -1.22802 -1.17362
-1.03996 -0.871994 -0.709899
-0.576317 -0.476808 -0.408411
-0.366741 -0.347213 -0.34407
-0.352321 -0.372343 -0.412116
-0.483444 -0.59346 -0.736272
-0.889789 -1.02055 -1.09562
-1.09645 -1.0273 -0.91304
-0.787263 -0.67817 -0.601111
-0.561361 -0.562343 -0.610426
-0.710886 -0.857588 -1.02451
-1.16692 -1.2344 -1.19041
-1.02784 -0.771522 -0.467404
-0.166655 0.0867594 0.262837
0.349246 0.352935 0.296939
0.210334 0.114171 0.0101857
-0.121204 -0.311044 -0.583202
-0.935566 -1.33195 -1.71127
-2.06824 -2.26484 -2.32521
-2.28073 -2.17602 -2.05139
-1.93492 -1.84282 -1.78228
-1.75279 -1.74672 -1.75046
-1.74653 -1.71688 -1.64836
-1.54012 -1.40883 -1.2858
-1.20499 -1.18816 -1.23675
-1.33438 -1.45541 -1.5725
-1.6607 -1.70076 -1.68336
-1.61142 -1.49729 -1.35618
-1.20062 -1.03966 -0.881671
-0.737065 -0.618149 -0.536767
-0.501517 -0.515374 -0.573206
-0.659825 -0.751339 -0.822
-0.854225 -0.845302 -0.805961
-0.752811 -0.701224 -0.662354
-0.642462 -0.642348 -0.658557
-0.688314 -0.734766 -0.806249
-0.908413 -1.03572 -1.16981
-1.28618 -1.36427 -1.39464
-1.37993 -1.33023 -1.25655
-1.16538 -1.05642 -0.924132
-0.764091 -0.582545 -0.403561
-0.266554 -0.212314 -0.264789
-0.420093 -0.649292 -0.911897
-1.17123 -1.40399 -1.60151
-1.76428 -1.89402 -1.98801
-2.03926 -2.04218 -1.99919
-1.92272 -1.83116 -1.74159
-1.66385 -1.59817 -1.53633
-1.46545 -1.37361 -1.25588
-1.1183 -0.97739 -0.85407
-0.763753 -0.707455 -0.66972
-0.626265 -0.557816 -0.461255
-0.35011 -0.244076 -0.155761
-0.0851123 -0.026051 0.0198295
0.0339847 -0.0146201 -0.15161
-0.376706 -0.654585 -0.924312
-1.12289 -1.2103 -1.1832
-1.07106 -0.918336 -0.763592
-0.627533 -0.514883 -0.424391
-0.35656 -0.313807 -0.296731
-0.303027 -0.330603 -0.380808
-0.457706 -0.563277 -0.691731
-0.826527 -0.942541 -1.01347
-1.02176 -0.966215 -0.862745
-0.737627 -0.617522 -0.522923
-0.468378 -0.466323 -0.527752
-0.656207 -0.838437 -1.0392
-1.20608 -1.28473 -1.23874
-1.06406 -0.790194 -0.467949
-0.152217 0.111674 0.295259
0.39003 0.407282 0.372706
0.314553 0.24893 0.169377
0.0473374 -0.154456 -0.460211
-0.861397 -1.31089 -1.73649
-2.13859 -2.3551 -2.42504
-2.38179 -2.26987 -2.12789
-1.983 -1.85345 -1.75159
-1.68316 -1.64495 -1.62403
-1.60028 -1.55172 -1.46277
-1.33339 -1.18393 -1.05008
-0.968113 -0.958825 -1.02053
-1.13424 -1.27438 -1.41629
-1.53812 -1.62139 -1.65352
-1.63048 -1.55614 -1.43862
-1.28738 -1.11376 -0.933056
-0.764691 -0.628704 -0.540566
-0.507428 -0.52693 -0.587409
-0.668841 -0.746039 -0.795658
-0.804951 -0.776768 -0.726953
-0.67634 -0.643226 -0.639395
-0.668077 -0.722826 -0.789992
-0.856643 -0.919171 -0.984654
-1.06305 -1.157 -1.25757
-1.34799 -1.4111 -1.43523
-1.41629 -1.35672 -1.26307
-1.14287 -1.00119 -0.838782
-0.6547 -0.454271 -0.256987
-0.0964529 -0.00945676 -0.0204348
-0.131626 -0.324398 -0.568665
-0.833204 -1.09176 -1.32439
-1.5161 -1.65529 -1.73367
-1.74858 -1.70636 -1.62378
-1.52486 -1.43367 -1.36714
-1.33153 -1.32304 -1.33072
-1.34005 -1.3366 -1.31008
-1.25761 -1.18459 -1.1018
-1.019 -0.938438 -0.852755
-0.750102 -0.623945 -0.480305
-0.33588 -0.207509 -0.101165
-0.0103043 0.0735667 0.145448
0.179356 0.137164 -0.0093738
-0.256924 -0.56364 -0.86233
-1.08664 -1.1962 -1.18846
-1.09296 -0.952861 -0.804776
-0.667977 -0.547117 -0.442762
-0.359257 -0.304142 -0.282514
-0.293535 -0.332158 -0.393063
-0.472648 -0.567786 -0.672958
-0.777977 -0.867956 -0.926178
-0.939247 -0.902473 -0.822712
-0.716822 -0.606787 -0.515078
-0.462799 -0.469104 -0.547832
-0.699961 -0.905847 -1.12346
-1.29632 -1.36973 -1.30963
-1.11528 -0.819219 -0.474904
-0.139258 0.14148 0.339662
0.449157 0.483973 0.471171
0.437763 0.395627 0.331767
0.210668 -0.00945755 -0.352227
-0.802726 -1.30391 -1.77428
-2.20658 -2.44558 -2.53219
-2.50099 -2.3949 -2.24916
-2.08826 -1.93082 -1.79306
-1.68665 -1.61378 -1.56448
-1.51861 -1.45246 -1.34864
-1.20655 -1.04739 -0.908105
-0.825344 -0.81865 -0.88404
-1.0007 -1.14326 -1.2897
-1.42212 -1.5249 -1.58507
-1.59426 -1.54938 -1.45184
-1.30759 -1.12927 -0.937937
-0.76092 -0.62489 -0.547686
-0.533343 -0.572109 -0.643784
-0.722268 -0.781162 -0.801022
-0.776444 -0.718734 -0.651511
-0.601672 -0.590906 -0.630389
-0.717705 -0.836154 -0.959695
-1.0645 -1.14071 -1.19531
-1.24381 -1.29819 -1.35991
-1.42038 -1.46569 -1.48143
-1.45647 -1.38582 -1.27239
-1.12555 -0.956158 -0.770905
-0.571651 -0.362005 -0.15621
0.018469 0.129743 0.153247
0.0812851 -0.077037 -0.301261
-0.565106 -0.839494 -1.09433
-1.3012 -1.43763 -1.49176
-1.46598 -1.37768 -1.25589
-1.13386 -1.04009 -0.991865
-0.993838 -1.04048 -1.11953
-1.21457 -1.30717 -1.37971
-1.41877 -1.41786 -1.3776
-1.30262 -1.19716 -1.06265
-0.900062 -0.71555 -0.523884
-0.344797 -0.193051 -0.0698684
0.0355417 0.132952 0.215218
0.252713 0.205203 0.0457815
-0.218016 -0.539846 -0.850264
-1.08361 -1.20169 -1.20331
-1.11718 -0.984017 -0.838049
-0.697726 -0.568844 -0.454668
-0.363214 -0.30588 -0.290394
-0.315496 -0.371635 -0.445779
-0.526199 -0.604794 -0.677055
-0.74057 -0.792905 -0.82978
-0.844782 -0.8316 -0.788132
-0.720014 -0.64139 -0.573009
-0.539032 -0.562575 -0.658787
-0.826208 -1.04073 -1.25691
-1.41805 -1.47235 -1.38965
-1.17197 -0.852845 -0.485842
-0.128172 0.173438 0.39138
0.520439 0.57579 0.58477
0.5729 0.548545 0.49364
0.36748 0.125326 -0.254932
-0.752093 -1.30045 -1.81134
-2.25276 -2.51541 -2.62539
-2.61753 -2.53157 -2.39759
-2.23545 -2.06199 -1.89549
-1.75282 -1.64263 -1.56063
-1.49038 -1.40947 -1.29988
-1.15905 -1.00542 -0.872908
-0.795341 -0.789964 -0.851203
-0.957663 -1.08503 -1.21459
-1.3336 -1.4317 -1.49861
-1.52443 -1.50098 -1.42345
-1.29348 -1.12316 -0.936748
-0.766675 -0.643991 -0.587666
-0.598443 -0.659685 -0.743357
-0.817883 -0.856136 -0.843065
-0.781211 -0.691014 -0.604441
-0.554652 -0.56638 -0.64937
-0.794644 -0.974805 -1.15178
-1.29183 -1.37994 -1.42353
-1.4436 -1.4608 -1.48588
-1.51717 -1.54292 -1.54579
-1.50872 -1.42158 -1.28585
-1.11389 -0.921957 -0.721354
-0.51529 -0.304924 -0.0994192
0.0796285 0.203912 0.249421
0.204409 0.070767 -0.138198
-0.399556 -0.681597 -0.946316
-1.15547 -1.27928 -1.30446
-1.23832 -1.10716 -0.949211
-0.804404 -0.704583 -0.66802
-0.699336 -0.79267 -0.934859
-1.10714 -1.28639 -1.44752
-1.56743 -1.6294 -1.62572
-1.55729 -1.43074 -1.25568
-1.04441 -0.813784 -0.585417
-0.380933 -0.213177 -0.0802042
0.0308061 0.129525 0.20751
0.234791 0.173439 0.00122941
-0.269586 -0.590728 -0.894835
-1.12102 -1.23553 -1.2385
-1.15632 -1.02538 -0.876452
-0.727352 -0.58621 -0.460419
-0.362511 -0.307609 -0.305033
-0.351524 -0.431305 -0.522204
-0.603592 -0.662433 -0.695998
-0.710912 -0.718736 -0.729262
-0.74461 -0.758004 -0.758778
-0.740664 -0.708122 -0.677423
-0.672661 -0.718215 -0.829101
-1.00184 -1.21014 -1.40863
-1.54407 -1.57029 -1.462
-1.22294 -0.885179 -0.4996
-0.121757 0.201608 0.442056
0.593702 0.671352 0.701728
0.708852 0.698348 0.648377
0.514561 0.250602 -0.163323
-0.700069 -1.28693 -1.83067
-2.25776 -2.54351 -2.68238
-2.70818 -2.65591 -2.54889
-2.4006 -2.22405 -2.03748
-1.8617 -1.71228 -1.59313
-1.49518 -1.40094 -1.29379
-1.16861 -1.038 -0.928614
-0.867752 -0.868492 -0.923607
-1.01196 -1.1112 -1.20679
-1.29258 -1.36573 -1.42154
-1.4514 -1.44393 -1.38879
-1.28253 -1.13445 -0.96854
-0.818573 -0.717015 -0.682921
-0.714899 -0.792116 -0.881687
-0.94873 -0.966245 -0.923234
-0.829102 -0.711941 -0.610352
-0.561974 -0.59313 -0.711646
-0.902954 -1.13134 -1.34975
-1.5172 -1.61483 -1.65037
-1.64884 -1.6374 -1.63349
-1.63978 -1.64499 -1.62892
-1.57091 -1.45919 -1.297
-1.10095 -0.891807 -0.683434
-0.478636 -0.275578 -0.0790288
0.0937823 0.217561 0.268873
0.233761 0.110073 -0.0926018
-0.352491 -0.635514 -0.89872
-1.09866 -1.20261 -1.19811
-1.09676 -0.93083 -0.744098
-0.580311 -0.473482 -0.443046
-0.494272 -0.621338 -0.81006
-1.03915 -1.2812 -1.50516
-1.68085 -1.7845 -1.80321
-1.73632 -1.59351 -1.39135
-1.15071 -0.895607 -0.651197
-0.438714 -0.268445 -0.136322
-0.0295274 0.0598958 0.122392
0.12997 0.0503603 -0.131551
-0.398842 -0.704016 -0.985956
-1.19228 -1.29546 -1.29654
-1.21753 -1.08811 -0.93392
-0.771641 -0.612426 -0.469153
-0.360237 -0.305364 -0.31556
-0.385035 -0.490889 -0.600937
-0.68514 -0.725546 -0.721538
-0.68905 -0.653532 -0.63843
-0.654083 -0.693512 -0.738389
-0.771614 -0.788415 -0.799828
-0.827978 -0.896185 -1.01771
-1.18699 -1.37726 -1.54615
-1.64707 -1.64179 -1.51066
-1.25801 -0.911812 -0.517207
-0.125817 0.216318 0.47907
0.654159 0.754393 0.805056
0.828834 0.829541 0.78293
0.64251 0.361774 -0.0763147
-0.639631 -1.25096 -1.81569
-2.20775 -2.5138 -2.68481
-2.75185 -2.74377 -2.67618
-2.55529 -2.38865 -2.19234
-1.9892 -1.80113 -1.64145
-1.51133 -1.40179 -1.30036
-1.2003 -1.10703 -1.03688
-1.00729 -1.02477 -1.07933
-1.15 -1.21671 -1.26972
-1.31053 -1.34553 -1.37793
-1.40284 -1.40776 -1.37788
-1.30426 -1.19123 -1.05894
-0.938402 -0.86042 -0.843358
-0.885629 -0.966059 -1.05112
-1.1057 -1.10405 -1.03858
-0.923584 -0.791943 -0.685447
-0.642693 -0.689009 -0.829852
-1.04739 -1.30214 -1.54312
-1.72584 -1.82899 -1.85972
-1.84477 -1.81485 -1.79089
-1.77704 -1.76073 -1.71933
-1.63119 -1.48676 -1.29414
-1.07521 -0.854133 -0.645305
-0.449625 -0.262003 -0.0836492
0.0713308 0.179807 0.219231
0.175371 0.0453624 -0.161292
-0.421664 -0.699687 -0.950785
-1.13139 -1.21058 -1.179
-1.0517 -0.863614 -0.660007
-0.485286 -0.373954 -0.346132
-0.407699 -0.552825 -0.766327
-1.02487 -1.29807 -1.55117
-1.74993 -1.86712 -1.88825
-1.81396 -1.65812 -1.4431
-1.19501 -0.940521 -0.704029
-0.503392 -0.345292 -0.224368
-0.129748 -0.056906 -0.016776
-0.0339093 -0.132684 -0.319674
-0.573816 -0.850931 -1.0996
-1.27877 -1.36828 -1.36932
-1.29753 -1.17367 -1.01641
-0.840341 -0.659533 -0.493013
-0.366178 -0.304422 -0.321395
-0.409388 -0.538791 -0.667729
-0.757114 -0.784341 -0.750745
-0.680515 -0.610882 -0.576282
-0.593124 -0.653716 -0.733604
-0.807743 -0.864942 -0.912431
-0.96989 -1.05779 -1.18574
-1.34525 -1.50984 -1.64221
-1.70492 -1.66977 -1.52344
-1.2699 -0.93052 -0.541591
-0.148191 0.20548 0.487032
0.684121 0.805825 0.875008
0.913069 0.922957 0.879639
0.736447 0.448251 0.00107205
-0.569734 -1.18594 -1.75556
-2.09836 -2.41904 -2.62187
-2.73328 -2.77489 -2.75465
-2.67156 -2.527 -2.33296
-2.11186 -1.89003 -1.68969
-1.5235 -1.39358 -1.29481
-1.22127 -1.17201 -1.15206
-1.16691 -1.2141 -1.27917
-1.34028 -1.37926 -1.39107
-1.38503 -1.37736 -1.38044
-1.39509 -1.40989 -1.40721
-1.37283 -1.30453 -1.21542
-1.13006 -1.07483 -1.0668
-1.1061 -1.17502 -1.24362
-1.27976 -1.26041 -1.18095
-1.05863 -0.927955 -0.829759
-0.799193 -0.857285 -1.00648
-1.22846 -1.48524 -1.72772
-1.91186 -2.01508 -2.04258
-2.02022 -1.97927 -1.94145
-1.9102 -1.8707 -1.79853
-1.67334 -1.49068 -1.2656
-1.02571 -0.797559 -0.594741
-0.415503 -0.251626 -0.101413
0.0234637 0.101716 0.112192
0.042153 -0.10899 -0.32856
-0.590495 -0.857368 -1.08641
-1.23898 -1.29044 -1.23669
-1.0952 -0.900208 -0.694388
-0.519368 -0.408025 -0.380235
-0.442339 -0.588823 -0.804225
-1.06431 -1.33726 -1.58652
-1.77618 -1.87856 -1.88098
-1.7885 -1.62079 -1.40511
-1.16935 -0.938007 -0.730065
-0.557056 -0.42133 -0.317417
-0.238455 -0.184993 -0.169682
-0.21268 -0.329159 -0.516637
-0.750819 -0.992885 -1.20337
-1.35406 -1.43238 -1.4388
-1.38133 -1.27045 -1.11665
-0.931359 -0.730765 -0.539697
-0.390748 -0.315696 -0.331799
-0.430675 -0.577493 -0.72233
-0.818521 -0.83965 -0.788618
-0.695783 -0.60646 -0.561704
-0.580602 -0.653837 -0.752878
-0.848822 -0.928379 -0.997801
-1.07493 -1.17615 -1.30556
-1.45054 -1.58499 -1.67798
-1.70313 -1.64378 -1.4935
-1.25504 -0.941099 -0.576274
-0.196415 0.157688 0.45142
0.667141 0.808509 0.894621
0.945079 0.962544 0.922903
0.781749 0.49744 0.0594196
-0.495928 -1.0936 -1.64869
-1.93567 -2.26203 -2.49191
-2.64532 -2.73624 -2.76572
-2.72667 -2.61444 -2.43559
-2.20962 -1.96441 -1.72885
-1.52631 -1.37095 -1.26757
-1.21422 -1.20629 -1.23882
-1.305 -1.3921 -1.47947
-1.54309 -1.56572 -1.5461
-1.50035 -1.4537 -1.42768
-1.43009 -1.45284 -1.47765
-1.486 -1.46832 -1.42839
-1.38153 -1.34749 -1.34137
-1.36621 -1.41046 -1.45114
-1.46198 -1.42435 -1.33677
-1.21814 -1.10194 -1.02429
-1.01275 -1.08091 -1.22745
-1.43582 -1.67419 -1.90031
-2.07396 -2.17196 -2.19611
-2.16886 -2.11967 -2.06939
-2.02004 -1.95475 -1.84835
-1.68317 -1.4611 -1.20463
-0.946788 -0.715915 -0.524445
-0.368184 -0.236233 -0.124255
-0.0414452 -0.00696786 -0.0399179
-0.150098 -0.333492 -0.571758
-0.834409 -1.08365 -1.28183
-1.39961 -1.42229 -1.35245
-1.20874 -1.02164 -0.827474
-0.661861 -0.553952 -0.522559
-0.574811 -0.706647 -0.9038
-1.1425 -1.39056 -1.61053
-1.76611 -1.83117 -1.79765
-1.67788 -1.49888 -1.29198
-1.08356 -0.891309 -0.724674
-0.586651 -0.475373 -0.387054
-0.321044 -0.28441 -0.291706
-0.358055 -0.488871 -0.67288
-0.883658 -1.0891 -1.26255
-1.38857 -1.46152 -1.48048
-1.44542 -1.35647 -1.21573
-1.03067 -0.818401 -0.608345
-0.43947 -0.349686 -0.360256
-0.463273 -0.620649 -0.776941
-0.88036 -0.90217 -0.846537
-0.747452 -0.653881 -0.608489
-0.629355 -0.704715 -0.804275
-0.899574 -0.979636 -1.05271
-1.13575 -1.24043 -1.36414
-1.48938 -1.59055 -1.64407
-1.63566 -1.56084 -1.41997
-1.21377 -0.944749 -0.62373
-0.275045 0.0658122 0.362822
0.592639 0.75213 0.854872
0.917278 0.94148 0.905679
0.770426 0.500236 0.0888527
-0.428253 -0.98346 -1.50334
-1.73476 -2.05479 -2.30238
-2.49012 -2.62434 -2.70052
-2.70706 -2.63424 -2.48269
-2.26706 -2.01382 -1.75527
-1.52276 -1.34139 -1.22662
-1.18317 -1.2063 -1.28421
-1.39965 -1.52981 -1.6471
-1.72427 -1.74382 -1.70676
-1.63387 -1.55727 -1.50651
-1.4969 -1.52562 -1.57615
-1.62724 -1.66211 -1.67413
-1.66768 -1.65429 -1.64611
-1.64918 -1.65933 -1.66262
-1.64102 -1.5821 -1.48818
-1.37913 -1.28546 -1.23595
-1.24787 -1.32533 -1.46272
-1.64664 -1.85422 -2.0532
-2.20933 -2.29909 -2.31945
-2.28738 -2.22885 -2.16339
-2.09233 -1.99825 -1.85655
-1.65288 -1.39499 -1.11179
-0.840721 -0.611637 -0.436329
-0.30899 -0.216561 -0.151911
-0.121167 -0.140739 -0.227064
-0.386064 -0.607666 -0.866421
-1.127 -1.35258 -1.51341
-1.59258 -1.58748 -1.50765
-1.37148 -1.20309 -1.02966
-0.8785 -0.773607 -0.73254
-0.764243 -0.867875 -1.03209
-1.2346 -1.44304 -1.61898
-1.72602 -1.7408 -1.66189
-1.51082 -1.32281 -1.13209
-0.960655 -0.815689 -0.694234
-0.58969 -0.496904 -0.415826
-0.353985 -0.326018 -0.348504
-0.431367 -0.570548 -0.746927
-0.933112 -1.1043 -1.24614
-1.35473 -1.43005 -1.46925
-1.46471 -1.40714 -1.29078
-1.11884 -0.908108 -0.690991
-0.511304 -0.411976 -0.417834
-0.522042 -0.685089 -0.848822
-0.959237 -0.987143 -0.937803
-0.846314 -0.761015 -0.721665
-0.742394 -0.808802 -0.891201
-0.965162 -1.02527 -1.08373
-1.15726 -1.25283 -1.36107
-1.45995 -1.52516 -1.54112
-1.50576 -1.42616 -1.30839
-1.15028 -0.943465 -0.684132
-0.383655 -0.0703823 0.219873
0.458662 0.635292 0.75593
0.831652 0.862862 0.83074
0.703228 0.45386 0.08218
-0.378254 -0.870304 -1.3356
-1.51699 -1.81678 -2.0693
-2.27961 -2.44693 -2.56233
-2.61135 -2.58055 -2.46518
-2.27432 -2.03091 -1.76733
-1.51915 -1.31906 -1.19164
-1.1492 -1.19004 -1.29971
-1.45405 -1.62225 -1.77031
-1.86727 -1.89425 -1.85261
-1.76518 -1.66823 -1.59756
-1.57592 -1.60729 -1.67904
-1.76908 -1.85442 -1.91812
-1.95294 -1.96109 -1.9505
-1.92926 -1.90049 -1.86034
-1.80077 -1.71712 -1.61618
-1.5181 -1.44911 -1.42928
-1.46491 -1.55052 -1.67641
-1.83266 -2.00599 -2.17507
-2.31232 -2.39389 -2.41095
-2.37346 -2.3029 -2.21767
-2.12016 -1.9947 -1.81906
-1.58227 -1.2965 -0.994948
-0.717997 -0.496741 -0.343049
-0.250395 -0.203863 -0.193125
-0.220527 -0.299188 -0.442609
-0.652558 -0.912477 -1.18956
-1.44413 -1.6417 -1.76222
-1.80261 -1.77256 -1.68767
-1.56448 -1.41909 -1.26821
-1.12992 -1.02285 -0.963883
-0.965186 -1.03088 -1.15382
-1.31352 -1.477 -1.60425
-1.65884 -1.62092 -1.49676
-1.31759 -1.12622 -0.958168
-0.828747 -0.732643 -0.653403
-0.575047 -0.490342 -0.404464
-0.334185 -0.30215 -0.327206
-0.414755 -0.552603 -0.715413
-0.875934 -1.01656 -1.13388
-1.23351 -1.31949 -1.3867
-1.42075 -1.40416 -1.32419
-1.17969 -0.986216 -0.777604
-0.600812 -0.502217 -0.509172
-0.615931 -0.782988 -0.952034
-1.06958 -1.10765 -1.07229
-0.997376 -0.92714 -0.89529
-0.910632 -0.956988 -1.00762
-1.04453 -1.06926 -1.09835
-1.14833 -1.22193 -1.30426
-1.37032 -1.39836 -1.38102
-1.32737 -1.254 -1.17098
-1.07243 -0.93961 -0.754717
-0.515993 -0.243199 0.0301378
0.272031 0.464344 0.604369
0.695583 0.734906 0.706308
0.586629 0.360746 0.0357228
-0.356622 -0.770996 -1.16609
-1.30705 -1.573 -1.81642
-2.03567 -2.22356 -2.36761
-2.45172 -2.46025 -2.38452
-2.22874 -2.01171 -1.76358
-1.52012 -1.31696 -1.18395
-1.13962 -1.1871 -1.31335
-1.49188 -1.68727 -1.86077
-1.9778 -2.01704 -1.97823
-1.88377 -1.77161 -1.68219
-1.6454 -1.67296 -1.75784
-1.87897 -2.00874 -2.12084
-2.19653 -2.22789 -2.21722
-2.17318 -2.10546 -2.02061
-1.9217 -1.81289 -1.70533
-1.61838 -1.57265 -1.57941
-1.63524 -1.72702 -1.84203
-1.97345 -2.11627 -2.25886
-2.37987 -2.45515 -2.46986
-2.42637 -2.34112 -2.23189
-2.10392 -1.94588 -1.73981
-1.47826 -1.17604 -0.868123
-0.595873 -0.390937 -0.265543
-0.212893 -0.216301 -0.261954
-0.348074 -0.484379 -0.681608
-0.937774 -1.23047 -1.52048
-1.76497 -1.93287 -2.01427
-2.0192 -1.96814 -1.88097
-1.77104 -1.646 -1.51235
-1.37965 -1.26198 -1.17661
-1.14004 -1.16231 -1.24089
-1.35689 -1.4762 -1.55711
-1.56351 -1.47975 -1.31969
-1.123 -0.937819 -0.798683
-0.712943 -0.662837 -0.619425
-0.558649 -0.472132 -0.370468
-0.279224 -0.228626 -0.240196
-0.316437 -0.439467 -0.580012
-0.712067 -0.824675 -0.923523
-1.02156 -1.12551 -1.22774
-1.30789 -1.34135 -1.30909
-1.20569 -1.04479 -0.860495
-0.70137 -0.615603 -0.631853
-0.745235 -0.917346 -1.09179
-1.21763 -1.26895 -1.2518
-1.1967 -1.14139 -1.11224
-1.11328 -1.1286 -1.13671
-1.12717 -1.10805 -1.09901
-1.11588 -1.15802 -1.20707
-1.23727 -1.23057 -1.18719
-1.125 -1.06723 -1.02579
-0.991041 -0.935557 -0.829892
-0.660406 -0.437657 -0.190812
0.0468488 0.250927 0.409495
0.517011 0.565361 0.540455
0.428195 0.225711 -0.0512429
-0.371615 -0.701452 -1.01655
-1.12997 -1.35176 -1.57369
-1.78889 -1.98457 -2.14512
-2.25347 -2.29327 -2.25398
-2.13692 -1.95772 -1.74345
-1.52697 -1.34185 -1.218
-1.17675 -1.22595 -1.35701
-1.5456 -1.75569 -1.94605
-2.07882 -2.1292 -2.09354
-1.99189 -1.86237 -1.74917
-1.68913 -1.70226 -1.78827
-1.9288 -2.09346 -2.24795
-2.36254 -2.41858 -2.41142
-2.34892 -2.24654 -2.1212
-1.98758 -1.85865 -1.74896
-1.67524 -1.65125 -1.68002
-1.75119 -1.84727 -1.95433
-2.06779 -2.1882 -2.31088
-2.41939 -2.48952 -2.50137
-2.45029 -2.3479 -2.2117
-2.05111 -1.86125 -1.63018
-1.35429 -1.04948 -0.749929
-0.495606 -0.31728 -0.227013
-0.21771 -0.271098 -0.370181
-0.509433 -0.695536 -0.93692
-1.22871 -1.54416 -1.83964
-2.07081 -2.21054 -2.25789
-2.23355 -2.16587 -2.0769
-1.97618 -1.86374 -1.73758
-1.60057 -1.46374 -1.34554
-1.26707 -1.24403 -1.27809
-1.35166 -1.42975 -1.46978
-1.43716 -1.32084 -1.14114
-0.9431 -0.776449 -0.672131
-0.629365 -0.619997 -0.605523
-0.555965 -0.462242 -0.339094
-0.218821 -0.137749 -0.120316
-0.16828 -0.261249 -0.368776
-0.467299 -0.551865 -0.635383
-0.736168 -0.862454 -1.00406
-1.1353 -1.22526 -1.24922
-1.19758 -1.08174 -0.935172
-0.806588 -0.744428 -0.777539
-0.901817 -1.08103 -1.26233
-1.39844 -1.46535 -1.46756
-1.43024 -1.3835 -1.34697
-1.3222 -1.29654 -1.25576
-1.197 -1.13298 -1.08431
-1.06518 -1.07269 -1.08736
-1.08471 -1.05072 -0.99143
-0.930236 -0.893688 -0.893859
-0.918174 -0.933486 -0.902388
-0.801992 -0.634135 -0.422078
-0.197893 0.00999072 0.181676
0.302803 0.359639 0.338957
0.234439 0.0544599 -0.176695
-0.427698 -0.673994 -0.906618
-1.00791 -1.18126 -1.37388
-1.57521 -1.76767 -1.93257
-2.05221 -2.11082 -2.09833
-2.01593 -1.87828 -1.70998
-1.53933 -1.39374 -1.29776
-1.27095 -1.32402 -1.4542
-1.64288 -1.85719 -2.05577
-2.19793 -2.25435 -2.21658
-2.10115 -1.94584 -1.79845
-1.70291 -1.68774 -1.76017
-1.9059 -2.09353 -2.2823
-2.43212 -2.51331 -2.51336
-2.43844 -2.30914 -2.15253
-1.99444 -1.85573 -1.75258
-1.6971 -1.69515 -1.74277
-1.82584 -1.92614 -2.03036
-2.13512 -2.24314 -2.35309
-2.45158 -2.51488 -2.52003
-2.45739 -2.33477 -2.16978
-1.97654 -1.75773 -1.5087
-1.22992 -0.937215 -0.661534
-0.438765 -0.296647 -0.245877
-0.278906 -0.376621 -0.520115
-0.701275 -0.924381 -1.19594
-1.50913 -1.83493 -2.12789
-2.3441 -2.46022 -2.48186
-2.43654 -2.35693 -2.26528
-2.16754 -2.058 -1.9288
-1.77848 -1.61644 -1.46257
-1.34166 -1.2738 -1.26392
-1.29588 -1.33511 -1.34014
-1.27949 -1.14688 -0.966824
-0.785572 -0.649969 -0.58493
-0.582373 -0.60728 -0.615777
-0.574712 -0.47446 -0.331705
-0.182234 -0.0659428 -0.00970106
-0.0163086 -0.0659796 -0.12999
-0.188663 -0.242681 -0.310601
-0.414388 -0.562774 -0.743022
-0.924821 -1.07195 -1.15485
-1.16034 -1.09743 -0.997995
-0.909305 -0.878347 -0.933193
-1.0708 -1.2584 -1.44806
-1.59654 -1.68055 -1.70095
-1.67585 -1.62771 -1.57148
-1.50967 -1.43612 -1.3453
-1.24092 -1.13773 -1.05467
-1.00341 -0.98 -0.965997
-0.939582 -0.890081 -0.826545
-0.774163 -0.759766 -0.794657
-0.864975 -0.935627 -0.96572
-0.926726 -0.813333 -0.642229
-0.441984 -0.242103 -0.0676665
0.0601755 0.122827 0.107036
0.011887 -0.145892 -0.335323
-0.52438 -0.695292 -0.850984
-0.956624 -1.08504 -1.24713
-1.43 -1.61185 -1.77084
-1.88862 -1.95107 -1.95089
-1.8921 -1.7912 -1.6721
-1.55835 -1.46869 -1.41795
-1.41927 -1.48313 -1.61234
-1.79607 -2.00753 -2.2074
-2.3527 -2.40896 -2.36188
-2.224 -2.03275 -1.83982
-1.69623 -1.63901 -1.68323
-1.81974 -2.01766 -2.23133
-2.41115 -2.5166 -2.52704
-2.4466 -2.30052 -2.12514
-1.95611 -1.82033 -1.73364
-1.70213 -1.72378 -1.78921
-1.88346 -1.99046 -2.09882
-2.20515 -2.31108 -2.41487
-2.5041 -2.55608 -2.54754
-2.46691 -2.32015 -2.12546
-1.9015 -1.65853 -1.39951
-1.12901 -0.861762 -0.623379
-0.442947 -0.342716 -0.330613
-0.398766 -0.528811 -0.702193
-0.909993 -1.15475 -1.44107
-1.76086 -2.08485 -2.36854
-2.57024 -2.66982 -2.67624
-2.61954 -2.53308 -2.43778
-2.33687 -2.22134 -2.08039
-1.91062 -1.72091 -1.5321
-1.37102 -1.26025 -1.20708
-1.19753 -1.19952 -1.17514
-1.09754 -0.964607 -0.802157
-0.653243 -0.557839 -0.533209
-0.565652 -0.617415 -0.643842
-0.611595 -0.510781 -0.357755
-0.188149 -0.0420592 0.0529117
0.0924179 0.0934497 0.0803799
0.0672276 0.0474379 -0.00210738
-0.105439 -0.270645 -0.482262
-0.706248 -0.902664 -1.03894
-1.09956 -1.0914 -1.04358
-0.999904 -1.00394 -1.08208
-1.2329 -1.42859 -1.6273
-1.78969 -1.89151 -1.92778
-1.90835 -1.84885 -1.76238
-1.65602 -1.53274 -1.39623
-1.25505 -1.1231 -1.01539
-0.940551 -0.894775 -0.862416
-0.824929 -0.773525 -0.717023
-0.678769 -0.683454 -0.741396
-0.839583 -0.944813 -1.0172
-1.02645 -0.962442 -0.835528
-0.669103 -0.490692 -0.326857
-0.202157 -0.138094 -0.14836
-0.231355 -0.366171 -0.518451
-0.656032 -0.765397 -0.857235
-0.982601 -1.07702 -1.21446
-1.38039 -1.54923 -1.69566
-1.80049 -1.85194 -1.84744
-1.79659 -1.72054 -1.64473
-1.58897 -1.56259 -1.56807
-1.6084 -1.69055 -1.82124
-1.99798 -2.20189 -2.39752
-2.54062 -2.59162 -2.53007
-2.36433 -2.13146 -1.88676
-1.68777 -1.57942 -1.5845
-1.69971 -1.8961 -2.1247
-2.32788 -2.45518 -2.47847
-2.39975 -2.24819 -2.06769
-1.9013 -1.77953 -1.71637
-1.71184 -1.75726 -1.83995
-1.94629 -2.0639 -2.18379
-2.30145 -2.41473 -2.51831
-2.5986 -2.63434 -2.60455
-2.49918 -2.32472 -2.10068
-1.84966 -1.58869 -1.32767
-1.07478 -0.842743 -0.65018
-0.517154 -0.4583 -0.477682
-0.567713 -0.713029 -0.898297
-1.11589 -1.36717 -1.65452
-1.96871 -2.28168 -2.55215
-2.74195 -2.83325 -2.83528
-2.77659 -2.68818 -2.58866
-2.4796 -2.3512 -2.19246
-2.0001 -1.78322 -1.56277
-1.36577 -1.21539 -1.12066
-1.07084 -1.03854 -0.991433
-0.907771 -0.788089 -0.656324
-0.548781 -0.49616 -0.507948
-0.567149 -0.637229 -0.676845
-0.655287 -0.56304 -0.41449
-0.24181 -0.0814938 0.0411331
0.121394 0.172714 0.213041
0.248652 0.266168 0.238494
0.141123 -0.0318288 -0.261662
-0.511623 -0.740431 -0.915362
-1.02083 -1.06219 -1.06469
-1.0664 -1.10539 -1.2055
-1.36748 -1.56977 -1.77747
-1.95468 -2.07457 -2.12457
-2.10568 -2.02803 -1.90563
-1.75292 -1.58349 -1.40972
-1.24303 -1.0942 -0.972882
-0.88467 -0.82698 -0.788085
-0.752707 -0.712192 -0.672143
-0.651091 -0.669913 -0.738198
-0.845824 -0.964728 -1.05972
-1.10218 -1.07957 -0.996891
-0.871553 -0.726623 -0.58649
-0.475265 -0.414714 -0.418821
-0.486215 -0.596369 -0.715697
-0.813423 -0.878384 -0.924899
-1.08191 -1.15822 -1.28231
-1.43819 -1.59658 -1.72837
-1.81309 -1.84168 -1.81766
-1.75825 -1.69146 -1.64627
-1.64028 -1.67409 -1.73717
-1.82034 -1.92435 -2.05766
-2.22527 -2.41693 -2.60265
-2.7385 -2.78099 -2.70419
-2.51232 -2.24136 -1.94881
-1.69689 -1.53683 -1.49843
-1.58454 -1.76952 -2.00305
-2.2216 -2.36686 -2.40438
-2.33428 -2.18833 -2.01533
-1.86247 -1.76129 -1.72312
-1.7432 -1.80877 -1.90625
-2.02467 -2.15575 -2.29266
-2.42898 -2.55714 -2.666
-2.73898 -2.75613 -2.70057
-2.56649 -2.36315 -2.1121
-1.83929 -1.5671 -1.31106
-1.08194 -0.889622 -0.744816
-0.657336 -0.633036 -0.671694
-0.766974 -0.90882 -1.0879
-1.29988 -1.54552 -1.82447
-2.12597 -2.42368 -2.68053
-2.86243 -2.95284 -2.95897
-2.90513 -2.81798 -2.71336
-2.59228 -2.4461 -2.26583
-2.04998 -1.80834 -1.56115
-1.33394 -1.14914 -1.01729
-0.932003 -0.872233 -0.811979
-0.733623 -0.63773 -0.543331
-0.477957 -0.462872 -0.501443
-0.576205 -0.655077 -0.703045
-0.694271 -0.620565 -0.49357
-0.339473 -0.18741 -0.0565698
0.0506909 0.144773 0.235789
0.320084 0.376017 0.372733
0.286904 0.1168 -0.114757
-0.369325 -0.607084 -0.798703
-0.931373 -1.01003 -1.05525
-1.0975 -1.1676 -1.28614
-1.45636 -1.66358 -1.88012
-2.07285 -2.21122 -2.27403
-2.25347 -2.15539 -1.99667
-1.80065 -1.59172 -1.3899
-1.20786 -1.05216 -0.926877
-0.834999 -0.775816 -0.741772
-0.720267 -0.701219 -0.684846
-0.682946 -0.71169 -0.780371
-0.883278 -0.999628 -1.10129
-1.16365 -1.17376 -1.13255
-1.05159 -0.948122 -0.841598
-0.752277 -0.699472 -0.696806
-0.745178 -0.828492 -0.9181
-0.986755 -1.02466 -1.04633
-1.24169 -1.31658 -1.44046
-1.59566 -1.74933 -1.86836
-1.93071 -1.93003 -1.87649
-1.79588 -1.72406 -1.69454
-1.72405 -1.80597 -1.91793
-2.03863 -2.16128 -2.29404
-2.44777 -2.6205 -2.78887
-2.91152 -2.94346 -2.85502
-2.64656 -2.35151 -2.02671
-1.73571 -1.53331 -1.45478
-1.50915 -1.6754 -1.9042
-2.12912 -2.28679 -2.33838
-2.28226 -2.15098 -1.99501
-1.86215 -1.78264 -1.76513
-1.80228 -1.88031 -1.98701
-2.11477 -2.25899 -2.41452
-2.57271 -2.72015 -2.83875
-2.90775 -2.9079 -2.82708
-2.66514 -2.4355 -2.1623
-1.87421 -1.59749 -1.35158
-1.14854 -0.994853 -0.893257
-0.843465 -0.842705 -0.886853
-0.971789 -1.09441 -1.25329
-1.44883 -1.68171 -1.94856
-2.23634 -2.5198 -2.76566
-2.94343 -3.03718 -3.05103
-3.00408 -2.91814 -2.80646
-2.67025 -2.50333 -2.30013
-2.06196 -1.79951 -1.53164
-1.28129 -1.06937 -0.90816
-0.796645 -0.720827 -0.660407
-0.599462 -0.535204 -0.479154
-0.449663 -0.460491 -0.512055
-0.58949 -0.667498 -0.719127
-0.724808 -0.678599 -0.589301
-0.47546 -0.355685 -0.23917
-0.122784 0.00215925 0.137178
0.266853 0.359894 0.381815
0.312037 0.154922 -0.0616659
-0.298531 -0.519958 -0.703349
-0.841412 -0.939953 -1.01469
-1.08755 -1.18131 -1.31292
-1.48812 -1.699 -1.92456
-2.13374 -2.29153 -2.36781
-2.34615 -2.22893 -2.03668
-1.80196 -1.55944 -1.33581
-1.14447 -0.988087 -0.865995
-0.779184 -0.728641 -0.710166
-0.712726 -0.723646 -0.736724
-0.756312 -0.793707 -0.858278
-0.949435 -1.05448 -1.1532
-1.22598 -1.26081 -1.25595
-1.21813 -1.15872 -1.09086
-1.02864 -0.986627 -0.977051
-1.00405 -1.05875 -1.12082
-1.16879 -1.19418 -1.20934
-1.4435 -1.5297 -1.66363
-1.82583 -1.98032 -2.09049
-2.13283 -2.10345 -2.01881
-1.91267 -1.82797 -1.80227
-1.85181 -1.96453 -2.1088
-2.25327 -2.38413 -2.50796
-2.63953 -2.784 -2.92527
-3.02706 -3.04632 -2.95231
-2.74218 -2.44487 -2.11259
-1.80575 -1.57892 -1.47068
-1.49575 -1.63883 -1.85416
-2.07584 -2.2388 -2.30197
-2.26201 -2.15031 -2.01589
-1.90415 -1.84249 -1.83753
-1.88159 -1.96257 -2.07118
-2.20318 -2.35684 -2.52817
-2.7066 -2.87334 -3.00356
-3.07182 -3.059 -2.95741
-2.77275 -2.52289 -2.23459
-1.93853 -1.66337 -1.43067
-1.25248 -1.13171 -1.06407
-1.0407 -1.05172 -1.09017
-1.15478 -1.24977 -1.38201
-1.55714 -1.77615 -2.03256
-2.31035 -2.58398 -2.82249
-2.99792 -3.09464 -3.11407
-3.07092 -2.98301 -2.86164
-2.70874 -2.52103 -2.29676
-2.0403 -1.76304 -1.48184
-1.2164 -0.986097 -0.805549
-0.679863 -0.602114 -0.556088
-0.524357 -0.497263 -0.476841
-0.473051 -0.495318 -0.544965
-0.612639 -0.681288 -0.732602
-0.753762 -0.741618 -0.702282
-0.645811 -0.57821 -0.495854
-0.387533 -0.244874 -0.0749802
0.0941137 0.220852 0.267451
0.217265 0.0819614 -0.105205
-0.305236 -0.488468 -0.641238
-0.763517 -0.862967 -0.950847
-1.04078 -1.14775 -1.28539
-1.46174 -1.67494 -1.90964
-2.13605 -2.31439 -2.40562
-2.38484 -2.25098 -2.02811
-1.75758 -1.48375 -1.23974
-1.04035 -0.885828 -0.772175
-0.69868 -0.666962 -0.674435
-0.710208 -0.758409 -0.806507
-0.851788 -0.900973 -0.96355
-1.04375 -1.13641 -1.22871
-1.30601 -1.35801 -1.38185
-1.38113 -1.36255 -1.33306
-1.29961 -1.27049 -1.25525
-1.26098 -1.28712 -1.32357
-1.35639 -1.37898 -1.40052
-1.66659 -1.76886 -1.91592
-2.0869 -2.24411 -2.34891
-2.37707 -2.32683 -2.21949
-2.09455 -1.99933 -1.97313
-2.0309 -2.15665 -2.31288
-2.46196 -2.58527 -2.68769
-2.78612 -2.89119 -2.99415
-3.06615 -3.06971 -2.9763
-2.78081 -2.50584 -2.19486
-1.90026 -1.67216 -1.54965
-1.55206 -1.67054 -1.86521
-2.07412 -2.23388 -2.30323
-2.27717 -2.18419 -2.06948
-1.97438 -1.92314 -1.92138
-1.96298 -2.03895 -2.14326
-2.27426 -2.43199 -2.61313
-2.8057 -2.98678 -3.12592
-3.19364 -3.17081 -3.05365
-2.85308 -2.59093 -2.29592
-1.99967 -1.73159 -1.51357
-1.3566 -1.26037 -1.21539
-1.20695 -1.22056 -1.24791
-1.29062 -1.3592 -1.46747
-1.62552 -1.83467 -2.08556
-2.35873 -2.62709 -2.86036
-3.03212 -3.12733 -3.14622
-3.10103 -3.0072 -2.87496
-2.70706 -2.50282 -2.26381
-1.99683 -1.71324 -1.42725
-1.15522 -0.915393 -0.725576
-0.597586 -0.531156 -0.512297
-0.519117 -0.532227 -0.542985
-0.554283 -0.574457 -0.609246
-0.657106 -0.709946 -0.757879
-0.794508 -0.819417 -0.836104
-0.846 -0.841943 -0.806522
-0.719304 -0.571162 -0.37696
-0.176601 -0.021145 0.049068
0.0217677 -0.0842331 -0.231131
-0.381294 -0.512079 -0.619218
-0.710049 -0.794274 -0.879345
-0.971723 -1.07995 -1.21515
-1.38766 -1.60072 -1.84344
-2.08654 -2.28536 -2.39219
-2.37366 -2.22487 -1.97279
-1.66684 -1.36073 -1.09444
-0.885513 -0.733658 -0.632831
-0.58043 -0.57708 -0.619793
-0.696622 -0.788639 -0.87802
-0.956022 -1.02511 -1.09425
-1.17106 -1.25613 -1.34257
-1.4201 -1.48076 -1.5223
-1.54755 -1.56071 -1.56401
-1.55764 -1.54295 -1.52541
-1.51369 -1.51463 -1.52845
-1.54949 -1.57372 -1.60718
-1.88956 -2.00265 -2.15622
-2.32948 -2.48555 -2.58632
-2.60819 -2.55104 -2.43867
-2.31258 -2.22019 -2.1987
-2.25987 -2.38464 -2.5333
-2.6666 -2.76459 -2.83147
-2.88511 -2.9399 -2.99409
-3.0279 -3.01258 -2.9247
-2.75813 -2.52777 -2.2651
-2.01027 -1.80499 -1.68577
-1.67486 -1.76986 -1.93854
-2.12586 -2.27313 -2.34067
-2.32174 -2.24074 -2.13783
-2.05009 -1.99962 -1.99247
-2.02514 -2.09184 -2.18892
-2.31576 -2.47272 -2.65647
-2.85404 -3.03985 -3.17975
-3.24187 -3.20792 -3.07794
-2.86736 -2.60101 -2.30834
-2.0202 -1.7647 -1.5623
-1.42218 -1.34175 -1.30886
-1.30623 -1.31771 -1.33515
-1.3625 -1.41438 -1.50887
-1.65864 -1.86478 -2.11531
-2.38756 -2.65231 -2.87919
-3.04315 -3.13066 -3.14262
-3.09086 -2.98985 -2.84931
-2.67259 -2.46083 -2.21778
-1.95135 -1.67176 -1.39005
-1.11948 -0.877975 -0.68732
-0.566287 -0.520619 -0.53707
-0.587359 -0.640811 -0.677782
-0.695382 -0.703224 -0.713816
-0.734789 -0.76718 -0.808893
-0.859092 -0.919439 -0.990656
-1.06606 -1.12642 -1.14177
-1.08309 -0.93989 -0.732919
-0.51133 -0.33333 -0.240647
-0.241639 -0.312182 -0.41218
-0.506869 -0.580628 -0.637249
-0.68975 -0.748997 -0.819141
-0.901132 -0.999013 -1.12278
-1.28521 -1.49378 -1.74092
-1.99724 -2.21345 -2.33381
-2.31688 -2.15374 -1.87347
-1.53269 -1.19397 -0.90442
-0.685474 -0.537656 -0.453601
-0.428284 -0.459873 -0.543617
-0.666277 -0.806954 -0.944215
-1.06446 -1.16576 -1.25494
-1.3405 -1.42614 -1.50889
-1.58211 -1.64091 -1.68559
-1.72085 -1.75127 -1.77684
-1.79263 -1.79327 -1.77891
-1.75742 -1.74051 -1.7368
-1.74828 -1.77393 -1.8173
-2.09083 -2.2 -2.34425
-2.5054 -2.65089 -2.7464
-2.7706 -2.72419 -2.63048
-2.52846 -2.46057 -2.45737
-2.52474 -2.64085 -2.76692
-2.86678 -2.92326 -2.94177
-2.94086 -2.9375 -2.93621
-2.92701 -2.89157 -2.81342
-2.68635 -2.51713 -2.32343
-2.13052 -1.96864 -1.86885
-1.85419 -1.92806 -2.06696
-2.22507 -2.35077 -2.40721
-2.38587 -2.30631 -2.20352
-2.11135 -2.05149 -2.03198
-2.05226 -2.10894 -2.19906
-2.32114 -2.47417 -2.65369
-2.84577 -3.0235 -3.15148
-3.19805 -3.14752 -3.0043
-2.78795 -2.52514 -2.24438
-1.97347 -1.73685 -1.55172
-1.42513 -1.35354 -1.3249
-1.32265 -1.33169 -1.3451
-1.36828 -1.41731 -1.51142
-1.66345 -1.87329 -2.12663
-2.39815 -2.65707 -2.87342
-3.0243 -3.09915 -3.10108
-3.0427 -2.9381 -2.79638
-2.62097 -2.41389 -2.17977
-1.92607 -1.6607 -1.39137
-1.12894 -0.892067 -0.707028
-0.599188 -0.579357 -0.634049
-0.728001 -0.819201 -0.877488
-0.895105 -0.88403 -0.864444
-0.853606 -0.861555 -0.893302
-0.952482 -1.04175 -1.15866
-1.28941 -1.40521 -1.46668
-1.43834 -1.30824 -1.10026
-0.868636 -0.675069 -0.561205
-0.532759 -0.563476 -0.614313
-0.655107 -0.676526 -0.687763
-0.704494 -0.736929 -0.786028
-0.848892 -0.927221 -1.03142
-1.17702 -1.37497 -1.61998
-1.88217 -2.10842 -2.23651
-2.21846 -2.04182 -1.73717
-1.36692 -1.00102 -0.692889
-0.467817 -0.327472 -0.26322
-0.26715 -0.334388 -0.458487
-0.626094 -0.81641 -1.00643
-1.17863 -1.32585 -1.45042
-1.55849 -1.65384 -1.7353
-1.79921 -1.84439 -1.87551
-1.90176 -1.93117 -1.96469
-1.99483 -2.01066 -2.00608
-1.9853 -1.96101 -1.94675
-1.95022 -1.97327 -2.01789
-2.24971 -2.33408 -2.44753
-2.57768 -2.70006 -2.78734
-2.82185 -2.80411 -2.7537
-2.7027 -2.68374 -2.71659
-2.79858 -2.90485 -2.99985
-3.05434 -3.05779 -3.01929
-2.95876 -2.89517 -2.83853
-2.788 -2.73561 -2.67206
-2.59141 -2.49262 -2.3795
-2.26171 -2.15641 -2.08701
-2.07539 -2.12977 -2.23589
-2.35865 -2.45504 -2.49183
-2.45858 -2.36974 -2.25553
-2.14799 -2.07018 -2.03324
-2.03953 -2.08695 -2.17169
-2.28973 -2.43698 -2.60642
-2.78264 -2.93852 -3.04012
-3.05912 -2.9848 -2.82689
-2.60867 -2.35743 -2.09877
-1.85509 -1.64473 -1.48016
-1.3662 -1.2998 -1.27141
-1.26777 -1.27672 -1.29315
-1.32289 -1.3813 -1.4862
-1.6486 -1.86631 -2.1228
-2.39092 -2.63943 -2.84006
-2.97368 -3.03405 -3.02748
-2.96749 -2.86726 -2.73449
-2.57201 -2.38191 -2.16853
-1.93756 -1.69383 -1.44204
-1.19201 -0.964372 -0.79001
-0.699803 -0.708176 -0.800654
-0.935374 -1.06012 -1.13532
-1.14889 -1.11513 -1.06165
-1.01516 -0.994522 -1.01135
-1.07265 -1.18074 -1.32938
-1.49882 -1.65392 -1.75008
-1.74861 -1.63638 -1.43747
-1.20642 -1.0042 -0.870788
-0.810896 -0.799837 -0.803259
-0.797252 -0.777689 -0.756067
-0.747228 -0.758428 -0.787063
-0.827612 -0.88126 -0.960187
-1.08296 -1.2633 -1.49723
-1.7544 -1.97933 -2.10619
-2.0833 -1.89632 -1.57678
-1.19052 -0.811849 -0.497942
-0.276391 -0.14927 -0.106322
-0.136714 -0.233148 -0.389038
-0.593373 -0.828187 -1.071
-1.30098 -1.50464 -1.67728
-1.81961 -1.93264 -2.01515
-2.06558 -2.08673 -2.08873
-2.08723 -2.09656 -2.12207
-2.15695 -2.18654 -2.19811
-2.18928 -2.16918 -2.15188
-2.14797 -2.16155 -2.19413
-2.34923 -2.38745 -2.44902
-2.53025 -2.61776 -2.69365
-2.74472 -2.77007 -2.78282
-2.80458 -2.85482 -2.93971
-3.04627 -3.1462 -3.20835
-3.2129 -3.15882 -3.06136
-2.94317 -2.82528 -2.722
-2.63982 -2.57908 -2.53635
-2.50574 -2.47929 -2.44842
-2.40817 -2.36266 -2.32666
-2.31956 -2.35368 -2.42403
-2.50689 -2.56852 -2.57956
-2.52763 -2.42207 -2.28889
-2.15924 -2.0585 -2.00136
-1.99284 -2.03145 -2.11176
-2.22623 -2.3663 -2.52081
-2.67205 -2.79371 -2.85602
-2.8373 -2.73414 -2.56217
-2.34763 -2.1169 -1.89086
-1.6845 -1.50843 -1.36939
-1.27009 -1.20909 -1.18081
-1.17668 -1.18832 -1.21245
-1.25464 -1.32838 -1.44882
-1.62433 -1.8503 -2.10812
-2.3694 -2.60336 -2.78472
-2.8995 -2.947 -2.93701
-2.8834 -2.79721 -2.68366
-2.54415 -2.38023 -2.19507
-1.99171 -1.77169 -1.53781
-1.3008 -1.08472 -0.92498
-0.856295 -0.894674 -1.02368
-1.19552 -1.34948 -1.43806
-1.44525 -1.38713 -1.29791
-1.21331 -1.16089 -1.15844
-1.21525 -1.33176 -1.49703
-1.68622 -1.86088 -1.97556
-1.99204 -1.89709 -1.71279
-1.48974 -1.28426 -1.13315
-1.0415 -0.989385 -0.950129
-0.907294 -0.860948 -0.8223
-0.802422 -0.803458 -0.818427
-0.839601 -0.868646 -0.920296
-1.0162 -1.1722 -1.38501
-1.62419 -1.83422 -1.94948
-1.91867 -1.72782 -1.40886
-1.02777 -0.658769 -0.358757
-0.154952 -0.0484547 -0.0270002
-0.0773286 -0.191179 -0.36421
-0.590624 -0.857977 -1.14617
-1.4317 -1.69405 -1.91988
-2.10237 -2.23781 -2.32331
-2.35835 -2.34901 -2.31087
-2.26693 -2.23992 -2.24271
-2.27255 -2.31348 -2.34623
-2.35933 -2.35397 -2.34018
-2.32841 -2.32434 -2.33016
-2.37944 -2.35644 -2.35228
-2.37353 -2.41937 -2.48235
-2.55379 -2.63029 -2.71657
-2.82182 -2.95104 -3.09626
-3.23408 -3.33277 -3.36579
-3.32341 -3.21558 -3.06553
-2.90005 -2.74236 -2.6094
-2.51195 -2.45543 -2.43997
-2.45933 -2.5001 -2.54375
-2.57301 -2.5803 -2.57209
-2.56506 -2.57521 -2.60656
-2.64651 -2.67043 -2.65274
-2.57929 -2.45472 -2.3011
-2.1487 -2.02495 -1.94765
-1.92419 -1.95374 -2.02944
-2.1401 -2.27169 -2.40749
-2.52683 -2.60525 -2.61979
-2.55828 -2.42618 -2.2448
-2.04187 -1.84113 -1.65731
-1.4971 -1.36275 -1.2551
-1.17494 -1.12273 -1.09725
-1.09475 -1.11052 -1.14285
-1.1968 -1.28392 -1.41698
-1.60217 -1.83302 -2.08923
-2.34133 -2.55925 -2.72114
-2.81881 -2.85753 -2.85058
-2.8114 -2.74772 -2.66111
-2.55076 -2.41704 -2.26134
-2.08367 -1.88278 -1.6613
-1.43321 -1.22773 -1.0847
-1.04079 -1.11115 -1.27595
-1.48182 -1.66121 -1.76042
-1.76027 -1.67821 -1.55431
-1.43275 -1.34948 -1.32782
-1.3779 -1.49648 -1.66658
-1.8585 -2.0328 -2.14693
-2.16696 -2.08159 -1.91034
-1.69719 -1.49094 -1.32376
-1.20174 -1.11155 -1.03585
-0.96623 -0.906291 -0.865567
-0.849745 -0.854399 -0.867138
-0.877502 -0.887464 -0.914158
-0.981936 -1.1082 -1.29018
-1.49837 -1.68002 -1.77404
-1.73383 -1.54818 -1.24853
-0.897276 -0.563508 -0.299456
-0.129092 -0.0512294 -0.0514415
-0.114806 -0.233645 -0.407905
-0.639098 -0.922106 -1.24059
-1.56929 -1.88124 -2.1545
-2.37438 -2.53169 -2.62071
-2.64049 -2.59889 -2.51571
-2.42097 -2.34677 -2.31579
-2.3323 -2.38151 -2.43837
-2.48065 -2.49814 -2.4929
-2.47265 -2.44407 -2.41138
-2.33913 -2.25157 -2.18018
-2.14158 -2.147 -2.19887
-2.29246 -2.42098 -2.57979
-2.76546 -2.96947 -3.17172
-3.3404 -3.44134 -3.4522
-3.3725 -3.2228 -3.03492
-2.84056 -2.66467 -2.52447
-2.43127 -2.39185 -2.40775
-2.47244 -2.56905 -2.67206
-2.7548 -2.80013 -2.80758
-2.79173 -2.77222 -2.76141
-2.75686 -2.74211 -2.69529
-2.60105 -2.46001 -2.29029
-2.12039 -1.9783 -1.88379
-1.84643 -1.86673 -1.9373
-2.04366 -2.16582 -2.28069
-2.36442 -2.39558 -2.3601
-2.25715 -2.1014 -1.91868
-1.73632 -1.5739 -1.43941
-1.33146 -1.24453 -1.17394
-1.11849 -1.08011 -1.06126
-1.06234 -1.08169 -1.11887
-1.17853 -1.27095 -1.40776
-1.59442 -1.82385 -2.07482
-2.31694 -2.52042 -2.66624
-2.75144 -2.78692 -2.78911
-2.77045 -2.73461 -2.67862
-2.5987 -2.49342 -2.36199
-2.20149 -2.00893 -1.78882
-1.56082 -1.36098 -1.2336
-1.21565 -1.31897 -1.51855
-1.75532 -1.95628 -2.06348
-2.05592 -1.95285 -1.79979
-1.64877 -1.5432 -1.51046
-1.55953 -1.6812 -1.8508
-2.03336 -2.18976 -2.28339
-2.28825 -2.19808 -2.03101
-1.82376 -1.61594 -1.43383
-1.28413 -1.16024 -1.05432
-0.965778 -0.901581 -0.86953
-0.869868 -0.891212 -0.914943
-0.926747 -0.927661 -0.935982
-0.977701 -1.07118 -1.21445
-1.3805 -1.52243 -1.58776
-1.53835 -1.36747 -1.10483
-0.805616 -0.529391 -0.320176
-0.196714 -0.154909 -0.178396
-0.251253 -0.367185 -0.531093
-0.752187 -1.033 -1.36169
-1.71272 -2.05462 -2.35888
-2.6043 -2.77657 -2.86656
-2.8714 -2.79873 -2.67068
-2.52298 -2.39684 -2.3257
-2.32278 -2.3766 -2.45764
-2.53261 -2.57798 -2.58529
-2.5576 -2.50226 -2.42668
-2.23448 -2.09259 -1.96618
-1.88003 -1.8552 -1.90222
-2.01913 -2.19506 -2.41593
-2.66666 -2.92803 -3.17201
-3.36252 -3.46518 -3.46157
-3.35843 -3.185 -2.98068
-2.78153 -2.61279 -2.489
-2.41815 -2.40527 -2.45202
-2.55258 -2.68909 -2.83204
-2.94825 -3.01338 -3.02173
-2.98674 -2.93172 -2.8764
-2.8269 -2.77391 -2.69921
-2.5872 -2.43537 -2.2577
-2.07932 -1.92667 -1.82003
-1.77096 -1.78228 -1.84727
-1.9489 -2.06136 -2.15515
-2.20374 -2.18966 -2.10875
-1.97158 -1.80111 -1.62596
-1.47147 -1.35238 -1.27047
-1.21748 -1.18133 -1.15233
-1.12686 -1.10729 -1.09855
-1.10425 -1.12524 -1.16215
-1.21941 -1.30683 -1.43615
-1.61381 -1.83379 -2.07517
-2.30705 -2.49946 -2.63495
-2.71424 -2.75257 -2.7687
-2.77372 -2.76695 -2.74063
-2.68748 -2.60378 -2.48635
-2.3299 -2.13108 -1.89818
-1.65847 -1.456 -1.33952
-1.34504 -1.47922 -1.71025
-1.97303 -2.19032 -2.30204
-2.28743 -2.16867 -1.99682
-1.83083 -1.71984 -1.69286
-1.75492 -1.88831 -2.05889
-2.22578 -2.351 -2.40603
-2.37622 -2.26377 -2.08795
-1.87907 -1.66708 -1.47118
-1.29742 -1.14468 -1.01347
-0.910415 -0.845943 -0.827064
-0.849764 -0.896492 -0.94237
-0.96829 -0.972635 -0.972732
-0.994258 -1.05549 -1.15554
-1.27175 -1.36607 -1.3981
-1.34079 -1.19261 -0.979971
-0.747837 -0.543293 -0.400323
-0.331994 -0.331722 -0.381836
-0.465723 -0.57813 -0.727785
-0.930058 -1.19399 -1.51239
-1.86128 -2.20777 -2.51997
-2.77262 -2.94748 -3.03187
-3.01994 -2.91753 -2.74728
-2.54887 -2.37122 -2.25786
-2.23138 -2.28504 -2.38666
-2.49323 -2.56806 -2.59136
-2.56043 -2.48293 -2.37004
-2.07609 -1.90103 -1.74228
-1.63012 -1.59231 -1.64499
-1.78746 -2.00419 -2.27184
-2.56528 -2.85819 -3.12001
-3.31597 -3.41502 -3.40301
-3.2916 -3.11556 -2.91929
-2.74114 -2.60426 -2.51736
-2.48202 -2.49955 -2.57184
-2.69546 -2.85421 -3.01734
-3.14752 -3.21526 -3.21118
-3.14843 -3.05376 -2.95306
-2.8595 -2.76983 -2.66963
-2.5441 -2.38844 -2.21216
-2.03531 -1.8806 -1.76731
-1.70881 -1.71105 -1.76929
-1.86506 -1.96778 -2.04252
-2.06094 -2.00982 -1.89407
-1.73395 -1.55855 -1.39764
-1.27404 -1.19836 -1.16775
-1.16894 -1.18455 -1.20005
-1.20863 -1.21171 -1.21561
-1.22643 -1.24731 -1.27986
-1.32831 -1.40225 -1.51427
-1.67305 -1.87522 -2.10178
-2.32239 -2.50687 -2.63804
-2.71824 -2.76487 -2.79757
-2.8257 -2.84464 -2.84222
-2.80781 -2.73526 -2.61917
-2.45264 -2.23326 -1.97444
-1.7118 -1.49755 -1.38448
-1.40689 -1.56532 -1.82056
-2.10152 -2.32794 -2.43973
-2.41855 -2.29088 -2.11351
-1.95104 -1.85597 -1.85592
-1.94895 -2.10651 -2.28365
-2.43335 -2.51936 -2.52296
-2.44332 -2.29413 -2.09845
-1.88167 -1.6642 -1.45711
-1.26393 -1.08702 -0.933528
-0.816438 -0.750016 -0.741817
-0.785423 -0.858909 -0.932324
-0.981842 -1.00183 -1.00611
-1.01719 -1.05134 -1.1086
-1.17215 -1.21539 -1.21255
-1.14917 -1.02874 -0.872738
-0.713836 -0.585291 -0.511023
-0.49945 -0.542885 -0.623324
-0.723457 -0.83773 -0.976211
-1.15755 -1.39528 -1.6867
-2.01129 -2.33796 -2.63476
-2.87481 -3.03722 -3.10615
-3.07261 -2.9401 -2.73074
-2.48649 -2.26172 -2.1078
-2.05536 -2.10276 -2.21727
-2.3491 -2.45089 -2.49262
-2.46563 -2.37709 -2.24155
-1.87652 -1.69459 -1.53059
-1.41765 -1.3872 -1.45843
-1.63035 -1.88217 -2.18161
-2.49496 -2.79216 -3.04537
-3.22694 -3.31347 -3.29624
-3.18996 -3.0314 -2.86626
-2.73191 -2.64652 -2.61052
-2.61729 -2.66401 -2.75371
-2.8873 -3.0524 -3.21913
-3.34789 -3.40557 -3.38019
-3.28496 -3.14961 -3.00501
-2.87006 -2.74689 -2.62499
-2.49104 -2.33851 -2.1721
-2.00543 -1.85578 -1.74007
-1.67309 -1.66445 -1.7126
-1.79945 -1.8917 -1.95094
-1.94788 -1.87263 -1.73649
-1.56599 -1.39364 -1.24934
-1.15415 -1.11657 -1.13148
-1.18262 -1.24832 -1.30914
-1.35403 -1.38235 -1.40089
-1.41799 -1.43904 -1.46653
-1.50416 -1.56084 -1.64994
-1.78278 -1.95994 -2.16603
-2.37286 -2.55069 -2.68175
-2.76773 -2.82555 -2.8739
-2.92005 -2.95635 -2.96763
-2.94088 -2.86792 -2.74152
-2.55392 -2.30454 -2.01218
-1.72014 -1.48749 -1.36995
-1.39975 -1.57172 -1.83999
-2.12872 -2.35606 -2.46355
-2.4367 -2.30708 -2.13678
-1.99457 -1.93387 -1.97822
-2.11645 -2.30789 -2.49659
-2.6299 -2.6742 -2.62154
-2.48616 -2.29483 -2.07598
-1.85134 -1.63191 -1.41959
-1.21342 -1.01697 -0.842312
-0.708196 -0.633199 -0.626782
-0.682122 -0.775365 -0.873898
-0.95064 -0.995578 -1.01666
-1.03 -1.0471 -1.06783
-1.08192 -1.07581 -1.03981
-0.972547 -0.881876 -0.783101
-0.695638 -0.638991 -0.628202
-0.668891 -0.754088 -0.866582
-0.988203 -1.1114 -1.24465
-1.40683 -1.61392 -1.86758
-2.15235 -2.44136 -2.70486
-2.9159 -3.05186 -3.09452
-3.03269 -2.86834 -2.62315
-2.3401 -2.07626 -1.88723
-1.80867 -1.84318 -1.95947
-2.10513 -2.22663 -2.28671
-2.27144 -2.18651 -2.04816
-1.64945 -1.48625 -1.34258
-1.25227 -1.24801 -1.34985
-1.55524 -1.83783 -2.15688
-2.47154 -2.75052 -2.97255
-3.12169 -3.18608 -3.16409
-3.07244 -2.94668 -2.82982
-2.75465 -2.73196 -2.7527
-2.80207 -2.87381 -2.97314
-3.10647 -3.26654 -3.42573
-3.54366 -3.58483 -3.53527
-3.40804 -3.23501 -3.05105
-2.88003 -2.72895 -2.59115
-2.45489 -2.31196 -2.16202
-2.01172 -1.87191 -1.75617
-1.67995 -1.65659 -1.6889
-1.76149 -1.84133 -1.88904
-1.87485 -1.79013 -1.64857
-1.47878 -1.31402 -1.18402
-1.10977 -1.10024 -1.15072
-1.2438 -1.35445 -1.45826
-1.53933 -1.59416 -1.6295
-1.65569 -1.68023 -1.70619
-1.73609 -1.77726 -1.84295
-1.94696 -2.09438 -2.27495
-2.46433 -2.63423 -2.76592
-2.85855 -2.92604 -2.98438
-3.03868 -3.07985 -3.09187
-3.06097 -2.97776 -2.83364
-2.62047 -2.33972 -2.01478
-1.69455 -1.44226 -1.31468
-1.34179 -1.51424 -1.78209
-2.06717 -2.28798 -2.38859
-2.35837 -2.23315 -2.07884
-1.96647 -1.94852 -2.04308
-2.22933 -2.4552 -2.65518
-2.77258 -2.77737 -2.67247
-2.48684 -2.25992 -2.02568
-1.8024 -1.59163 -1.38501
-1.17516 -0.964759 -0.769437
-0.61338 -0.520071 -0.502081
-0.554063 -0.652935 -0.766609
-0.867325 -0.941429 -0.98952
-1.01831 -1.03167 -1.02752
-1.00161 -0.953523 -0.889655
-0.821213 -0.759697 -0.713845
-0.690206 -0.695747 -0.738335
-0.822577 -0.943742 -1.08631
-1.2311 -1.36715 -1.49913
-1.64387 -1.81864 -2.02949
-2.26694 -2.50942 -2.73006
-2.90212 -3.00165 -3.00914
-2.91301 -2.71569 -2.43947
-2.12756 -1.83674 -1.62242
-1.52106 -1.53737 -1.64291
-1.78718 -1.91633 -1.99042
-1.9921 -1.92457 -1.80346
-1.41002 -1.28724 -1.18485
-1.13553 -1.17135 -1.31161
-1.55137 -1.85919 -2.18739
-2.4898 -2.73576 -2.91243
-3.01768 -3.05321 -3.02572
-2.95344 -2.86848 -2.80782
-2.79693 -2.83804 -2.91335
-3.00139 -3.09362 -3.19774
-3.32537 -3.47446 -3.62064
-3.72424 -3.74865 -3.6782
-3.52503 -3.32193 -3.10683
-2.90811 -2.7375 -2.59185
-2.46051 -2.33327 -2.20473
-2.07476 -1.94771 -1.83317
-1.74634 -1.70386 -1.71378
-1.76588 -1.83071 -1.87023
-1.85433 -1.77302 -1.63817
-1.47657 -1.32024 -1.19883
-1.13493 -1.14035 -1.21289
-1.33571 -1.48151 -1.62149
-1.73509 -1.81585 -1.87008
-1.90954 -1.94328 -1.9743
-2.00317 -2.03466 -2.08089
-2.15732 -2.27358 -2.42527
-2.59318 -2.75148 -2.88047
-2.97561 -3.04618 -3.10445
-3.15395 -3.18613 -3.18644
-3.14202 -3.04309 -2.87993
-2.64425 -2.33926 -1.99143
-1.65223 -1.38545 -1.24632
-1.26237 -1.42234 -1.67603
-1.94676 -2.15569 -2.24976
-2.22066 -2.10574 -1.97177
-1.88965 -1.9097 -2.04501
-2.26714 -2.51572 -2.71903
-2.81872 -2.78918 -2.6433
-2.42262 -2.17722 -1.94522
-1.74103 -1.55629 -1.37144
-1.17096 -0.954876 -0.741197
-0.559254 -0.437848 -0.393608
-0.424328 -0.510354 -0.62347
-0.73829 -0.839121 -0.918905
-0.97326 -0.996229 -0.981901
-0.93044 -0.85292 -0.769928
-0.703646 -0.668572 -0.667603
-0.696294 -0.751282 -0.835058
-0.952309 -1.10112 -1.26791
-1.43236 -1.57949 -1.70924
-1.83579 -1.97744 -2.14483
-2.33453 -2.52987 -2.70607
-2.83593 -2.89429 -2.86167
-2.72842 -2.49991 -2.20051
-1.87308 -1.57132 -1.34593
-1.22933 -1.22537 -1.30886
-1.43524 -1.55638 -1.63526
-1.65408 -1.61345 -1.52603
-1.17584 -1.11095 -1.06604
-1.0705 -1.15392 -1.33354
-1.60205 -1.92463 -2.24975
-2.52906 -2.73425 -2.86096
-2.9199 -2.92555 -2.89257
-2.84032 -2.79621 -2.78951
-2.8373 -2.93401 -3.05548
-3.17605 -3.28579 -3.39376
-3.51497 -3.65166 -3.78349
-3.87347 -3.88554 -3.80254
-3.63445 -3.41326 -3.17873
-2.96341 -2.78375 -2.63984
-2.52153 -2.41609 -2.31324
-2.20665 -2.09472 -1.98284
-1.88513 -1.82078 -1.80355
-1.83037 -1.87795 -1.91148
-1.90033 -1.83085 -1.70995
-1.55993 -1.41019 -1.29045
-1.22584 -1.2322 -1.31113
-1.44766 -1.61374 -1.77773
-1.91577 -2.01899 -2.09293
-2.14966 -2.19848 -2.24139
-2.27645 -2.30533 -2.33824
-2.39143 -2.47827 -2.60007
-2.7431 -2.88452 -3.00401
-3.09324 -3.15659 -3.20288
-3.23524 -3.24745 -3.22809
-3.16611 -3.05157 -2.87381
-2.62452 -2.30831 -1.95303
-1.60956 -1.33842 -1.19044
-1.19016 -1.32676 -1.554
-1.80118 -1.99499 -2.08539
-2.06387 -1.96516 -1.85261
-1.79395 -1.83667 -1.99072
-2.22417 -2.47351 -2.66549
-2.74311 -2.68556 -2.5137
-2.2784 -2.03714 -1.83013
-1.66701 -1.52928 -1.38555
-1.21109 -1.00182 -0.776803
-0.569643 -0.414131 -0.331334
-0.323542 -0.37694 -0.470276
-0.583511 -0.70104 -0.809141
-0.892377 -0.934343 -0.923964
-0.863543 -0.772343 -0.681444
-0.621178 -0.608306 -0.641571
-0.708703 -0.799091 -0.911631
-1.05138 -1.21867 -1.40124
-1.57741 -1.72855 -1.85059
-1.95589 -2.06443 -2.19133
-2.33825 -2.49181 -2.6277
-2.71735 -2.73468 -2.66173
-2.49312 -2.23929 -1.92783
-1.60078 -1.30636 -1.08668
-0.965812 -0.943512 -0.997218
-1.09104 -1.18767 -1.25866
-1.28969 -1.28001 -1.23779
-0.968019 -0.975016 -0.999963
-1.066 -1.19802 -1.41017
-1.6936 -2.01327 -2.31864
-2.56372 -2.72473 -2.80456
-2.82327 -2.80436 -2.76813
-2.73406 -2.72464 -2.76152
-2.85433 -2.99227 -3.14824
-3.29503 -3.42146 -3.53559
-3.65281 -3.77809 -3.89601
-3.97468 -3.98073 -3.89598
-3.72689 -3.50247 -3.26256
-3.04315 -2.86544 -2.73292
-2.63579 -2.55856 -2.48612
-2.4065 -2.31276 -2.20621
-2.09935 -2.01329 -1.96751
-1.96707 -1.99634 -2.02478
-2.02106 -1.96676 -1.86225
-1.72406 -1.57833 -1.45452
-1.38015 -1.375 -1.4447
-1.57703 -1.74492 -1.91637
-2.06651 -2.1854 -2.27742
-2.35338 -2.42092 -2.47992
-2.52571 -2.55714 -2.58248
-2.61799 -2.67954 -2.77283
-2.8888 -3.00761 -3.10895
-3.18178 -3.22692 -3.25122
-3.25882 -3.24677 -3.20697
-3.12972 -3.0045 -2.8198
-2.56782 -2.25461 -1.9082
-1.57621 -1.31263 -1.16117
-1.14262 -1.2482 -1.43932
-1.65551 -1.83208 -1.92242
-1.91529 -1.83834 -1.74675
-1.70185 -1.74767 -1.89354
-2.10894 -2.33318 -2.49672
-2.54679 -2.46736 -2.28471
-2.0552 -1.84019 -1.67983
-1.57833 -1.50723 -1.42374
-1.29374 -1.10806 -0.885143
-0.660832 -0.472218 -0.344185
-0.284319 -0.286681 -0.339623
-0.431098 -0.547967 -0.671962
-0.778393 -0.841491 -0.844701
-0.790154 -0.701089 -0.614133
-0.563942 -0.568492 -0.624378
-0.715312 -0.827009 -0.956578
-1.10922 -1.28609 -1.47498
-1.65271 -1.79811 -1.90519
-1.98638 -2.06418 -2.15743
-2.27083 -2.39185 -2.49489
-2.54953 -2.52965 -2.42053
-2.22274 -1.95301 -1.64248
-1.33165 -1.06165 -0.863573
-0.750263 -0.714786 -0.735986
-0.787561 -0.846276 -0.89675
-0.932438 -0.95354 -0.963667
-0.810956 -0.89979 -1.00263
-1.13288 -1.30827 -1.53911
-1.81664 -2.10981 -2.37485
-2.57345 -2.68872 -2.72905
-2.71899 -2.68554 -2.65064
-2.6324 -2.64868 -2.71498
-2.83606 -2.99929 -3.17823
-3.34615 -3.49001 -3.61403
-3.73056 -3.84566 -3.94966
-4.01827 -4.02331 -3.94655
-3.79001 -3.57748 -3.34654
-3.13517 -2.96915 -2.85596
-2.78683 -2.74389 -2.70724
-2.65936 -2.5881 -2.49081
-2.37818 -2.27292 -2.20001
-2.17276 -2.18358 -2.20651
-2.20971 -2.17001 -2.08118
-1.9539 -1.81063 -1.67983
-1.59038 -1.56496 -1.61258
-1.72415 -1.87527 -2.03631
-2.18431 -2.30992 -2.41614
-2.51061 -2.5972 -2.67241
-2.7291 -2.76439 -2.78546
-2.80832 -2.84983 -2.91789
-3.00627 -3.09754 -3.17234
-3.21905 -3.23749 -3.23474
-3.21705 -3.18437 -3.13035
-3.04491 -2.91604 -2.73175
-2.48577 -2.18627 -1.86096
-1.55259 -1.30642 -1.15717
-1.12095 -1.1917 -1.34066
-1.52067 -1.67818 -1.77074
-1.7827 -1.73116 -1.65924
-1.6191 -1.65083 -1.76522
-1.93746 -2.11479 -2.23578
-2.25426 -2.15869 -1.97821
-1.7711 -1.59938 -1.50129
-1.47541 -1.48445 -1.47576
-1.40697 -1.26361 -1.06152
-0.835544 -0.622908 -0.45044
-0.331011 -0.267961 -0.26125
-0.308945 -0.402725 -0.522598
-0.637704 -0.715411 -0.734484
-0.695179 -0.620652 -0.547923
-0.511778 -0.529868 -0.598169
-0.699788 -0.820119 -0.956204
-1.11306 -1.29119 -1.47709
-1.64618 -1.77658 -1.86306
-1.92036 -1.9739 -2.04464
-2.13734 -2.23754 -2.31688
-2.34347 -2.29265 -2.1546
-1.93682 -1.6623 -1.36496
-1.08291 -0.849543 -0.684361
-0.588262 -0.546482 -0.537927
-0.545146 -0.55971 -0.581746
-0.615792 -0.665853 -0.732069
-0.728329 -0.902196 -1.08412
-1.27477 -1.48253 -1.71362
-1.96149 -2.20342 -2.40784
-2.54869 -2.61781 -2.62728
-2.6013 -2.56479 -2.53711
-2.53324 -2.56696 -2.64977
-2.78452 -2.96 -3.15304
-3.33853 -3.50068 -3.63737
-3.75533 -3.86027 -3.94866
-4.00583 -4.01111 -3.94787
-3.81372 -3.62556 -3.41614
-3.22313 -3.07599 -2.98689
-2.94961 -2.94509 -2.94903
-2.93801 -2.89425 -2.8108
-2.69647 -2.57542 -2.47795
-2.42526 -2.41753 -2.43337
-2.44093 -2.41314 -2.3381
-2.22103 -2.08047 -1.9429
-1.8372 -1.78751 -1.8052
-1.88425 -2.0042 -2.14022
-2.27386 -2.39799 -2.51403
-2.62479 -2.72826 -2.81647
-2.88029 -2.91679 -2.93368
-2.94714 -2.97363 -3.02071
-3.0826 -3.1433 -3.18544
-3.19947 -3.18733 -3.15845
-3.12147 -3.07762 -3.01958
-2.93447 -2.8079 -2.62815
-2.3919 -2.11047 -1.81134
-1.53186 -1.30785 -1.16441
-1.11249 -1.14846 -1.25377
-1.39558 -1.53265 -1.62728
-1.65891 -1.63258 -1.57754
-1.53539 -1.54205 -1.61104
-1.72572 -1.84434 -1.91618
-1.90297 -1.79722 -1.62896
-1.45556 -1.33714 -1.30857
-1.36306 -1.45636 -1.52878
-1.53209 -1.44721 -1.2856
-1.07746 -0.856098 -0.647499
-0.468871 -0.333206 -0.252961
-0.237477 -0.285103 -0.377069
-0.480066 -0.558035 -0.586899
-0.564465 -0.510861 -0.459276
-0.440792 -0.470803 -0.545107
-0.648295 -0.767746 -0.901737
-1.05504 -1.22658 -1.40099
-1.55297 -1.66203 -1.72628
-1.76443 -1.80449 -1.86713
-1.95393 -2.04587 -2.11107
-2.11718 -2.04292 -1.88472
-1.65705 -1.38808 -1.11312
-0.867036 -0.675676 -0.548266
-0.475226 -0.434551 -0.404289
-0.373863 -0.347909 -0.341759
-0.372401 -0.449825 -0.57243
-0.734438 -0.986539 -1.23912
-1.4787 -1.70333 -1.91543
-2.1127 -2.28406 -2.41369
-2.49038 -2.51519 -2.50201
-2.47107 -2.44111 -2.42587
-2.43597 -2.48184 -2.5729
-2.71241 -2.89252 -3.09442
-3.29476 -3.47432 -3.62357
-3.74248 -3.83553 -3.90517
-3.94704 -3.9497 -3.90008
-3.79259 -3.63674 -3.45811
-3.29117 -3.16717 -3.10314
-3.09722 -3.13123 -3.17762
-3.20702 -3.19519 -3.13016
-3.01837 -2.88527 -2.7661
-2.68945 -2.66277 -2.6692
-2.67756 -2.65814 -2.59462
-2.48745 -2.35104 -2.20903
-2.08903 -2.01535 -2.00089
-2.04249 -2.12443 -2.22814
-2.34125 -2.45973 -2.58324
-2.70851 -2.82612 -2.92284
-2.98808 -3.02055 -3.03048
-3.03515 -3.04992 -3.07992
-3.11753 -3.14715 -3.15433
-3.13396 -3.09264 -3.04356
-2.99712 -2.95347 -2.90142
-2.82331 -2.70196 -2.52684
-2.29896 -2.03359 -1.75836
-1.50554 -1.30223 -1.16478
-1.0992 -1.10371 -1.1686
-1.27402 -1.39032 -1.48456
-1.53181 -1.52584 -1.48261
-1.43361 -1.41092 -1.43113
-1.48634 -1.54637 -1.57163
-1.53181 -1.42289 -1.27449
-1.14118 -1.07924 -1.11915
-1.24926 -1.42069 -1.57021
-1.6471 -1.6293 -1.52299
-1.35072 -1.13825 -0.907829
-0.679228 -0.474025 -0.316287
-0.226162 -0.209411 -0.250975
-0.318923 -0.377722 -0.403213
-0.391492 -0.358366 -0.330553
-0.332588 -0.375593 -0.454492
-0.555716 -0.669375 -0.795529
-0.938891 -1.09694 -1.25308
-1.38263 -1.46839 -1.51343
-1.54084 -1.57996 -1.6487
-1.74277 -1.83699 -1.89607
-1.88862 -1.79835 -1.62861
-1.40017 -1.14477 -0.897522
-0.689435 -0.539789 -0.449939
-0.402775 -0.370986 -0.331458
-0.277909 -0.22447 -0.198825
-0.229353 -0.332763 -0.507381
-0.824787 -1.13704 -1.44151
-1.71162 -1.93565 -2.11304
-2.24704 -2.33953 -2.39126
-2.40559 -2.39164 -2.36323
-2.33463 -2.31665 -2.31639
-2.34011 -2.39579 -2.49207
-2.63365 -2.81616 -3.0246
-3.23669 -3.42978 -3.58763
-3.70407 -3.78228 -3.82983
-3.85195 -3.84687 -3.80685
-3.72512 -3.60454 -3.46208
-3.32603 -3.22676 -3.18539
-3.2058 -3.27322 -3.359
-3.42866 -3.45121 -3.40872
-3.30445 -3.16431 -3.02771
-2.92973 -2.88438 -2.87925
-2.88458 -2.8694 -2.8144
-2.71612 -2.58493 -2.44099
-2.3097 -2.21481 -2.17033
-2.17614 -2.2216 -2.2947
-2.38916 -2.50379 -2.63602
-2.77587 -2.9059 -3.00727
-3.0683 -3.09058 -3.08848
-3.08173 -3.0848 -3.09954
-3.11524 -3.11599 -3.09065
-3.03985 -2.97601 -2.9161
-2.87089 -2.83721 -2.79806
-2.73015 -2.61388 -2.44085
-2.21704 -1.96192 -1.70345
-1.46965 -1.2807 -1.14618
-1.06835 -1.04658 -1.07767
-1.15163 -1.24796 -1.33779
-1.39313 -1.39896 -1.36066
-1.30146 -1.25033 -1.22673
-1.2305 -1.24175 -1.23074
-1.17402 -1.0702 -0.947535
-0.856668 -0.84872 -0.948989
-1.14168 -1.37576 -1.58816
-1.72937 -1.77668 -1.73132
-1.60685 -1.41936 -1.18515
-0.924313 -0.66435 -0.43793
-0.273498 -0.183458 -0.158083
-0.170373 -0.18948 -0.194565
-0.181869 -0.163099 -0.15752
-0.181532 -0.240368 -0.326732
-0.427871 -0.535878 -0.65224
-0.781896 -0.921973 -1.05628
-1.16253 -1.22786 -1.26032
-1.28618 -1.3342 -1.41766
-1.52539 -1.6263 -1.68288
-1.66626 -1.56596 -1.39199
-1.17013 -0.934023 -0.717325
-0.546961 -0.436839 -0.383019
-0.364057 -0.349698 -0.315802
-0.257858 -0.195207 -0.163501
-0.199544 -0.325937 -0.54211
-0.973199 -1.31848 -1.64833
-1.92643 -2.13363 -2.26759
-2.33716 -2.35614 -2.33955
-2.30252 -2.25948 -2.22252
-2.19947 -2.1938 -2.20712
-2.24266 -2.30713 -2.40907
-2.55426 -2.74043 -2.9544
-3.1739 -3.37356 -3.53263
-3.64108 -3.70137 -3.72496
-3.72471 -3.70751 -3.67179
-3.61172 -3.52511 -3.42015
-3.31684 -3.24182 -3.21855
-3.25706 -3.34829 -3.46527
-3.57051 -3.62697 -3.61051
-3.52021 -3.38109 -3.23502
-3.12183 -3.06075 -3.04344
-3.04226 -3.02647 -2.97545
-2.88315 -2.75632 -2.61138
-2.47089 -2.35769 -2.28721
-2.26298 -2.27968 -2.33116
-2.41575 -2.5336 -2.67904
-2.83538 -2.97745 -3.08096
-3.13323 -3.13908 -3.11799
-3.09344 -3.08038 -3.07824
-3.07359 -3.0501 -2.99971
-2.92838 -2.85355 -2.79452
-2.76055 -2.74366 -2.72061
-2.66314 -2.55034 -2.37655
-2.1526 -1.90162 -1.65179
-1.42791 -1.24532 -1.10932
-1.01994 -0.977278 -0.982025
-1.03026 -1.10741 -1.18773
-1.24197 -1.24982 -1.20965
-1.13879 -1.06379 -1.00625
-0.972104 -0.949637 -0.916854
-0.855398 -0.765299 -0.672595
-0.623035 -0.661679 -0.808295
-1.04386 -1.3177 -1.5705
-1.75749 -1.85792 -1.86947
-1.79713 -1.64701 -1.42832
-1.15912 -0.86899 -0.594508
-0.368228 -0.207064 -0.107262
-0.0496815 -0.0120424 0.0196835
0.0467434 0.0603437 0.0484067
0.00301765 -0.0743726 -0.173046
-0.279499 -0.386196 -0.494995
-0.611222 -0.733118 -0.84696
-0.93422 -0.986222 -1.01411
-1.0447 -1.1041 -1.20042
-1.31694 -1.4191 -1.46975
-1.44395 -1.33709 -1.16459
-0.955527 -0.743881 -0.560967
-0.429582 -0.359194 -0.342421
-0.355819 -0.368043 -0.354175
-0.309529 -0.254873 -0.229394
-0.27466 -0.417378 -0.658619
-1.14046 -1.48782 -1.81371
-2.07709 -2.2551 -2.34511
-2.36045 -2.3234 -2.25857
-2.18806 -2.12821 -2.08806
-2.06989 -2.07217 -2.09373
-2.13702 -2.20885 -2.31786
-2.46974 -2.66189 -2.88042
-3.10187 -3.29934 -3.45065
-3.54492 -3.58515 -3.58539
-3.56345 -3.53269 -3.49726
-3.45353 -3.39633 -3.32626
-3.2544 -3.20161 -3.19145
-3.23937 -3.34321 -3.48035
-3.61301 -3.70019 -3.71238
-3.64406 -3.51774 -3.37516
-3.258 -3.18843 -3.16117
-3.15118 -3.12958 -3.07652
-2.9851 -2.85941 -2.71211
-2.56251 -2.43243 -2.33935
-2.29142 -2.28895 -2.33057
-2.4169 -2.54718 -2.71155
-2.88686 -3.0411 -3.14507
-3.18489 -3.16818 -3.11957
-3.06746 -3.0295 -3.0053
-2.98063 -2.9394 -2.87569
-2.79875 -2.72839 -2.68355
-2.67007 -2.67458 -2.66857
-2.62068 -2.51014 -2.33439
-2.10835 -1.85788 -1.61111
-1.39053 -1.20845 -1.06785
-0.96778 -0.908687 -0.892848
-0.919029 -0.975902 -1.04041
-1.08421 -1.08544 -1.03886
-0.95776 -0.866296 -0.786924
-0.729826 -0.689424 -0.64948
-0.595037 -0.526107 -0.465324
-0.452513 -0.525933 -0.69989
-0.953538 -1.23929 -1.50497
-1.71364 -1.84894 -1.90678
-1.88502 -1.78069 -1.59561
-1.34365 -1.05243 -0.757322
-0.490337 -0.27014 -0.098721
0.0333454 0.13693 0.216519
0.268758 0.286315 0.263258
0.199432 0.102706 -0.0123502
-0.130287 -0.242292 -0.349328
-0.456998 -0.565801 -0.66596
-0.743096 -0.791098 -0.820987
-0.856796 -0.920302 -1.01549
-1.12357 -1.21095 -1.24435
-1.20436 -1.09168 -0.925385
-0.735728 -0.555447 -0.412567
-0.325505 -0.299598 -0.324811
-0.376764 -0.423947 -0.440859
-0.421562 -0.385823 -0.373098
-0.426586 -0.575147 -0.821438
-1.29167 -1.61249 -1.90763
-2.13696 -2.27844 -2.33075
-2.30972 -2.24115 -2.153
-2.0688 -2.00355 -1.9628
-1.94532 -1.94784 -1.96969
-2.01501 -2.0919 -2.20896
-2.37022 -2.57023 -2.79201
-3.00992 -3.19679 -3.33196
-3.40678 -3.42615 -3.40575
-3.36572 -3.32296 -3.28568
-3.25274 -3.21788 -3.17639
-3.13164 -3.09803 -3.09729
-3.14849 -3.25611 -3.40331
-3.55466 -3.66793 -3.71031
-3.67232 -3.57273 -3.45023
-3.34467 -3.27797 -3.24625
-3.22723 -3.19547 -3.13415
-3.03761 -2.90856 -2.75614
-2.59604 -2.4488 -2.33445
-2.26669 -2.25195 -2.29275
-2.39002 -2.5399 -2.72728
-2.92288 -3.08881 -3.19153
-3.21563 -3.17055 -3.08554
-2.99477 -2.9211 -2.8678
-2.82276 -2.77116 -2.70798
-2.6427 -2.59379 -2.57675
-2.59232 -2.62199 -2.63377
-2.59542 -2.4878 -2.31145
-2.0844 -1.83435 -1.58932
-1.37023 -1.1875 -1.04273
-0.934276 -0.862196 -0.828554
-0.832586 -0.864851 -0.905612
-0.930055 -0.918209 -0.863873
-0.777104 -0.678742 -0.590226
-0.52401 -0.479071 -0.443704
-0.405207 -0.362293 -0.33274
-0.349091 -0.442037 -0.620872
-0.864886 -1.13267 -1.38242
-1.58764 -1.73813 -1.82951
-1.85391 -1.80031 -1.66316
-1.45046 -1.18475 -0.896281
-0.612963 -0.352788 -0.122571
0.0770815 0.244688 0.374111
0.456315 0.484191 0.456457
0.379127 0.265195 0.13251
-0.00119887 -0.124882 -0.237637
-0.344981 -0.449963 -0.546941
-0.624726 -0.677196 -0.71168
-0.746463 -0.798281 -0.8693
-0.943229 -0.992649 -0.992115
-0.929365 -0.809923 -0.654653
-0.492755 -0.353665 -0.260638
-0.226867 -0.253274 -0.327239
-0.423702 -0.511325 -0.564257
-0.575121 -0.561726 -0.56206
-0.618886 -0.761542 -0.9937
-1.41234 -1.68497 -1.92911
-2.11083 -2.21321 -2.23771
-2.20022 -2.12456 -2.03559
-1.95324 -1.88895 -1.84564
-1.82142 -1.81485 -1.82876
-1.87075 -1.95069 -2.07648
-2.24902 -2.45808 -2.6819
-2.89212 -3.06228 -3.17537
-3.22724 -3.22589 -3.18817
-3.13445 -3.08236 -3.04186
-3.01373 -2.99215 -2.97
-2.9456 -2.92774 -2.93516
-2.98824 -3.09634 -3.24816
-3.41212 -3.54737 -3.62044
-3.6195 -3.55924 -3.473
-3.39527 -3.3444 -3.31591
-3.29006 -3.24612 -3.1723
-3.06613 -2.93022 -2.77055
-2.59874 -2.43352 -2.2973
-2.20984 -2.18413 -2.22646
-2.33715 -2.50817 -2.71858
-2.93319 -3.10893 -3.20834
-3.21412 -3.13654 -3.00861
-2.8706 -2.75257 -2.66456
-2.59934 -2.54437 -2.49426
-2.45573 -2.44259 -2.46434
-2.51576 -2.574 -2.60541
-2.57871 -2.47723 -2.30426
-2.08006 -1.83353 -1.59285
-1.37817 -1.19858 -1.05422
-0.941933 -0.86004 -0.808875
-0.787112 -0.787347 -0.794887
-0.791347 -0.761599 -0.700281
-0.614186 -0.519205 -0.4334
-0.369431 -0.329629 -0.30639
-0.288953 -0.273933 -0.272806
-0.309222 -0.405404 -0.566241
-0.773448 -0.995042 -1.2026
-1.38207 -1.5304 -1.64362
-1.70878 -1.70741 -1.62641
-1.46704 -1.24529 -0.98472
-0.707666 -0.430093 -0.162265
0.0866389 0.304227 0.474832
0.584036 0.624175 0.596861
0.512055 0.385861 0.238063
0.0880948 -0.0507418 -0.17537
-0.290785 -0.401915 -0.50604
-0.593142 -0.654371 -0.690667
-0.712976 -0.733435 -0.755089
-0.768379 -0.756486 -0.70516
-0.61094 -0.484049 -0.345674
-0.221654 -0.135533 -0.103544
-0.132248 -0.21769 -0.344837
-0.488349 -0.617542 -0.706754
-0.747588 -0.75582 -0.76716
-0.822561 -0.950374 -1.15434
-1.51272 -1.72443 -1.90589
-2.03329 -2.09807 -2.10504
-2.06755 -2.00246 -1.92629
-1.85197 -1.78688 -1.73342
-1.69251 -1.6678 -1.66762
-1.70352 -1.78652 -1.92257
-2.10809 -2.32703 -2.55229
-2.75281 -2.90339 -2.99161
-3.0189 -2.99718 -2.94442
-2.87997 -2.82002 -2.77409
-2.74397 -2.7254 -2.71183
-2.69982 -2.69457 -2.71151
-2.77017 -2.88198 -3.03944
-3.21472 -3.36993 -3.47327
-3.51259 -3.49919 -3.46003
-3.42203 -3.39745 -3.37959
-3.35087 -3.29599 -3.20938
-3.09303 -2.95027 -2.78409
-2.60156 -2.41874 -2.25969
-2.14988 -2.10907 -2.1478
-2.2663 -2.45276 -2.68078
-2.90969 -3.09173 -3.18582
-3.17257 -3.06233 -2.89087
-2.70411 -2.53995 -2.41669
-2.33349 -2.28054 -2.25111
-2.24736 -2.27662 -2.34158
-2.43142 -2.52018 -2.57399
-2.56334 -2.4739 -2.31075
-2.09532 -1.85739 -1.62589
-1.42117 -1.2515 -1.11501
-1.00542 -0.917375 -0.84803
-0.795198 -0.754654 -0.719028
-0.67911 -0.626938 -0.559173
-0.479052 -0.395864 -0.321975
-0.268224 -0.239295 -0.23171
-0.237016 -0.249556 -0.273424
-0.321833 -0.407558 -0.531576
-0.680092 -0.833349 -0.978632
-1.11547 -1.24826 -1.37341
-1.47309 -1.52138 -1.49756
-1.39601 -1.22641 -1.00642
-0.75351 -0.481474 -0.202466
0.0686978 0.312272 0.506134
0.632095 0.681675 0.657594
0.571319 0.439814 0.283135
0.121274 -0.0310564 -0.169043
-0.29688 -0.420123 -0.536918
-0.636084 -0.704104 -0.734518
-0.731101 -0.70273 -0.655504
-0.589157 -0.499916 -0.386718
-0.256147 -0.123373 -0.00892793
0.0668889 0.0892883 0.0516659
-0.0444606 -0.190261 -0.369287
-0.557229 -0.725237 -0.848785
-0.919005 -0.94951 -0.972789
-1.02647 -1.13636 -1.30528
-1.61704 -1.76344 -1.87926
-1.95289 -1.98501 -1.98302
-1.95508 -1.9076 -1.84577
-1.77451 -1.69845 -1.62254
-1.55392 -1.50381 -1.48685
-1.51771 -1.60676 -1.75619
-1.95678 -2.18641 -2.41309
-2.60369 -2.73454 -2.79779
-2.80044 -2.75861 -2.69154
-2.61708 -2.54862 -2.4937
-2.45436 -2.42875 -2.41332
-2.40607 -2.41103 -2.44076
-2.51217 -2.63585 -2.8053
-2.99507 -3.17039 -3.30252
-3.38069 -3.41415 -3.42399
-3.42914 -3.43503 -3.43209
-3.40482 -3.34345 -3.24881
-3.12723 -2.98265 -2.81487
-2.62608 -2.42888 -2.24791
-2.11323 -2.05087 -2.07613
-2.19054 -2.38035 -2.61523
-2.85013 -3.03333 -3.12066
-3.09083 -2.9537 -2.74664
-2.51981 -2.31776 -2.16633
-2.0706 -2.02302 -2.01502
-2.04393 -2.11116 -2.21396
-2.33789 -2.45567 -2.53412
-2.54521 -2.4756 -2.33042
-2.1308 -1.90705 -1.68959
-1.50027 -1.34737 -1.22656
-1.12679 -1.03691 -0.949422
-0.861216 -0.772513 -0.685278
-0.601455 -0.521751 -0.445673
-0.372897 -0.305208 -0.247699
-0.207785 -0.191611 -0.199915
-0.227182 -0.265845 -0.312176
-0.367921 -0.435605 -0.512487
-0.590504 -0.663643 -0.735803
-0.820144 -0.928172 -1.05659
-1.18291 -1.27413 -1.30213
-1.25491 -1.1372 -0.962832
-0.746449 -0.500454 -0.237441
0.0256886 0.26645 0.460422
0.588076 0.640378 0.619733
0.537015 0.408133 0.251916
0.0875502 -0.0702272 -0.215954
-0.353115 -0.486687 -0.613659
-0.719926 -0.7867 -0.800863
-0.760593 -0.673101 -0.548564
-0.396384 -0.225933 -0.0495596
0.115693 0.249545 0.332815
0.35255 0.305158 0.195702
0.0344432 -0.165865 -0.389385
-0.615059 -0.817666 -0.974884
-1.07755 -1.13622 -1.17832
-1.23592 -1.3306 -1.46366
-1.74422 -1.82727 -1.88215
-1.90924 -1.91674 -1.91212
-1.89599 -1.86277 -1.8062
-1.7245 -1.62222 -1.50998
-1.40384 -1.32391 -1.29082
-1.32072 -1.42107 -1.58823
-1.80623 -2.04706 -2.27498
-2.45589 -2.56804 -2.60772
-2.58688 -2.52559 -2.44444
-2.35962 -2.28115 -2.21372
-2.15913 -2.11853 -2.09306
-2.08465 -2.09835 -2.14459
-2.23658 -2.38144 -2.57088
-2.7798 -2.9757 -3.13311
-3.24364 -3.31602 -3.36705
-3.40906 -3.44174 -3.45349
-3.43124 -3.3705 -3.27734
-3.16089 -3.02439 -2.86391
-2.67675 -2.47198 -2.27386
-2.11539 -2.02729 -2.02927
-2.12555 -2.30292 -2.52985
-2.75911 -2.93661 -3.01631
-2.97552 -2.82332 -2.59717
-2.34909 -2.12748 -1.96295
-1.86416 -1.82428 -1.83257
-1.88274 -1.9728 -2.0981
-2.244 -2.38428 -2.4871
-2.52481 -2.48279 -2.36363
-2.18638 -1.98123 -1.78084
-1.61 -1.47821 -1.3788
-1.29485 -1.20768 -1.1039
-0.979253 -0.839088 -0.695608
-0.562593 -0.449906 -0.360448
-0.290945 -0.235986 -0.193091
-0.165486 -0.160083 -0.181711
-0.22829 -0.291005 -0.358639
-0.421341 -0.471129 -0.501503
-0.510171 -0.504499 -0.503943
-0.533941 -0.612303 -0.736294
-0.879917 -1.00433 -1.07501
-1.07447 -1.00391 -0.875431
-0.703058 -0.49885 -0.274842
-0.0469001 0.164019 0.335177
0.448252 0.494392 0.475072
0.399436 0.281242 0.137042
-0.0161257 -0.165216 -0.305663
-0.440815 -0.574389 -0.700958
-0.802843 -0.856714 -0.844693
-0.761456 -0.613738 -0.415576
-0.184648 0.0582941 0.288881
0.480379 0.607885 0.654299
0.615173 0.499307 0.323907
0.107183 -0.136183 -0.393533
-0.649439 -0.88396 -1.07763
-1.22044 -1.31809 -1.3902
-1.46061 -1.54519 -1.64424
-1.89183 -1.91761 -1.92206
-1.91509 -1.90835 -1.90576
-1.89867 -1.87011 -1.80464
-1.6968 -1.55394 -1.3946
-1.24495 -1.13408 -1.08767
-1.12168 -1.2387 -1.42753
-1.6645 -1.91595 -2.14362
-2.3139 -2.40775 -2.42539
-2.38307 -2.30421 -2.21049
-2.11634 -2.0281 -1.94719
-1.87493 -1.81557 -1.77587
-1.76311 -1.78491 -1.85031
-1.96814 -2.14032 -2.3546
-2.58436 -2.79824 -2.97363
-3.10496 -3.20172 -3.27846
-3.34345 -3.39312 -3.41578
-3.40161 -3.35065 -3.27201
-3.17482 -3.05939 -2.91739
-2.74199 -2.5396 -2.33375
-2.15831 -2.04603 -2.01931
-2.0855 -2.2343 -2.4364
-2.64575 -2.80879 -2.87961
-2.83518 -2.68342 -2.46019
-2.21643 -2.00068 -1.84431
-1.75596 -1.72716 -1.74458
-1.80003 -1.89184 -2.01807
-2.16814 -2.31964 -2.44265
-2.50853 -2.49881 -2.41089
-2.25975 -2.07481 -1.89144
-1.73869 -1.62862 -1.55288
-1.4884 -1.4082 -1.29229
-1.13482 -0.945885 -0.747224
-0.563519 -0.413206 -0.302905
-0.227629 -0.176324 -0.140029
-0.118017 -0.117583 -0.147265
-0.208555 -0.292144 -0.380369
-0.452747 -0.491391 -0.485999
-0.438986 -0.368801 -0.307368
-0.289649 -0.33851 -0.452504
-0.604229 -0.751419 -0.854913
-0.892901 -0.863911 -0.779559
-0.654645 -0.501747 -0.331887
-0.15797 0.00337962 0.13386
0.218358 0.249298 0.227698
0.161155 0.061244 -0.0583003
-0.183913 -0.306186 -0.423287
-0.539378 -0.656863 -0.767592
-0.850751 -0.880046 -0.835025
-0.708594 -0.507461 -0.248456
0.0446518 0.342384 0.61085
0.815655 0.928756 0.936082
0.841997 0.667089 0.439056
0.181614 -0.0912975 -0.372465
-0.653582 -0.920586 -1.15654
-1.34927 -1.49734 -1.60977
-1.69988 -1.7773 -1.84319
-2.03327 -2.01019 -1.97798
-1.95207 -1.94241 -1.94567
-1.9434 -1.90959 -1.82332
-1.6788 -1.48822 -1.27857
-1.08563 -0.946358 -0.890339
-0.932351 -1.06919 -1.28121
-1.53644 -1.79572 -2.01927
-2.17555 -2.24947 -2.24567
-2.18429 -2.09144 -1.98927
-1.89005 -1.79621 -1.70564
-1.61876 -1.5426 -1.48946
-1.47249 -1.50248 -1.58749
-1.73165 -1.93075 -2.16748
-2.41281 -2.6359 -2.81671
-2.95269 -3.05513 -3.13839
-3.20945 -3.26444 -3.29382
-3.29171 -3.26138 -3.21205
-3.14935 -3.06827 -2.95582
-2.80256 -2.61404 -2.41326
-2.23288 -2.10419 -2.04939
-2.07807 -2.18454 -2.34505
-2.5189 -2.65691 -2.71616
-2.67463 -2.53878 -2.34114
-2.12867 -1.94636 -1.82216
-1.76079 -1.74939 -1.77127
-1.81801 -1.89179 -1.99773
-2.13327 -2.28227 -2.41733
-2.50775 -2.52925 -2.47209
-2.34585 -2.17864 -2.00884
-1.87051 -1.77923 -1.72589
-1.68193 -1.61252 -1.49107
-1.30959 -1.08133 -0.835129
-0.604065 -0.413641 -0.274387
-0.181362 -0.120355 -0.0780691
-0.050881 -0.0464032 -0.0763213
-0.145498 -0.244833 -0.351795
-0.43722 -0.474859 -0.450857
-0.370612 -0.259994 -0.158846
-0.10784 -0.13319 -0.235502
-0.388495 -0.54949 -0.677102
-0.746473 -0.753988 -0.711048
-0.633625 -0.535155 -0.425579
-0.314231 -0.212423 -0.132935
-0.0865665 -0.078367 -0.106332
-0.162977 -0.238009 -0.320687
-0.402312 -0.479221 -0.554226
-0.633342 -0.717935 -0.797443
-0.84899 -0.845134 -0.764648
-0.599612 -0.356458 -0.0535076
0.28143 0.612769 0.90011
1.1044 1.19685 1.16755
1.02908 0.811404 0.549126
0.267752 -0.0222567 -0.320377
-0.625326 -0.927952 -1.21237
-1.46245 -1.66757 -1.82432
-1.93464 -2.00284 -2.03378
-2.1295 -2.06702 -2.01229
-1.98187 -1.97945 -1.99199
-1.99208 -1.94798 -1.83714
-1.65594 -1.42176 -1.16877
-0.940227 -0.779076 -0.717671
-0.769396 -0.925549 -1.1583
-1.42745 -1.68853 -1.90116
-2.03729 -2.08736 -2.06136
-1.98333 -1.88133 -1.77715
-1.68035 -1.58922 -1.49778
-1.40496 -1.31967 -1.25893
-1.2411 -1.27996 -1.38243
-1.54785 -1.76579 -2.01395
-2.26123 -2.47768 -2.64617
-2.7676 -2.85598 -2.92723
-2.98947 -3.04098 -3.07597
-3.09239 -3.09478 -3.08917
-3.07451 -3.03869 -2.96446
-2.84188 -2.6778 -2.49519
-2.32367 -2.18965 -2.11179
-2.10025 -2.15446 -2.25901
-2.3825 -2.48423 -2.52745
-2.49261 -2.38463 -2.23126
-2.07326 -1.94901 -1.87964
-1.8625 -1.87787 -1.90492
-1.93605 -1.97969 -2.05093
-2.15767 -2.29157 -2.42811
-2.53419 -2.57907 -2.54538
-2.4371 -2.28103 -2.1185
-1.98865 -1.91086 -1.87608
-1.85171 -1.79662 -1.67858
-1.48675 -1.23492 -0.955095
-0.685018 -0.455144 -0.280097
-0.157107 -0.071802 -0.0091902
0.0357967 0.0551135 0.0345466
-0.0337458 -0.141485 -0.263116
-0.363386 -0.409954 -0.386065
-0.298264 -0.175734 -0.0611894
0.00319495 -0.0100243 -0.103724
-0.254728 -0.422714 -0.566629
-0.660268 -0.69858 -0.692759
-0.659681 -0.61341 -0.562771
-0.513747 -0.47275 -0.447364
-0.443844 -0.463585 -0.501645
-0.548526 -0.593842 -0.629876
-0.654208 -0.670941 -0.68916
-0.717467 -0.75638 -0.79339
-0.804772 -0.763581 -0.649048
-0.452687 -0.180015 0.150261
0.507781 0.853 1.142
1.33449 1.40377 1.34519
1.17813 0.938303 0.662455
0.373721 0.0768594 -0.234261
-0.563717 -0.90494 -1.24085
-1.54957 -1.81023 -2.00685
-2.1309 -2.18358 -2.17644
-2.14821 -2.05591 -1.99049
-1.9663 -1.97819 -2.00303
-2.00646 -1.95437 -1.82542
-1.61912 -1.35685 -1.0772
-0.827853 -0.655302 -0.593549
-0.654808 -0.826016 -1.07249
-1.34687 -1.60023 -1.79252
-1.90053 -1.92161 -1.87194
-1.77947 -1.67345 -1.57441
-1.48871 -1.41035 -1.32942
-1.24266 -1.15965 -1.10051
-1.08736 -1.13585 -1.25125
-1.42817 -1.65058 -1.89237
-2.12176 -2.31101 -2.44685
-2.53439 -2.59127 -2.63625
-2.68031 -2.72535 -2.76963
-2.81375 -2.86091 -2.911
-2.95401 -2.97015 -2.93899
-2.85214 -2.7196 -2.56476
-2.41297 -2.28335 -2.18843
-2.13712 -2.13373 -2.17256
-2.23433 -2.2901 -2.31192
-2.28423 -2.21055 -2.1132
-2.02533 -1.97685 -1.97966
-2.0215 -2.07415 -2.11216
-2.12924 -2.14104 -2.17341
-2.24507 -2.35548 -2.48308
-2.5927 -2.64801 -2.62516
-2.52363 -2.36943 -2.2066
-2.07853 -2.00797 -1.98664
-1.97986 -1.94271 -1.83891
-1.6541 -1.39929 -1.10481
-0.808586 -0.543629 -0.328916
-0.166121 -0.0437771 0.0521727
0.126814 0.171518 0.170133
0.112276 0.00486897 -0.125357
-0.239817 -0.302624 -0.295036
-0.223194 -0.115897 -0.0142266
0.0419732 0.0263635 -0.0654978
-0.214236 -0.383647 -0.535345
-0.644013 -0.704688 -0.728859
-0.733959 -0.734029 -0.736432
-0.744153 -0.759685 -0.786461
-0.82657 -0.876987 -0.928074
-0.966319 -0.97995 -0.964275
-0.924258 -0.873169 -0.827227
-0.797743 -0.784295 -0.772854
-0.740051 -0.660887 -0.51596
-0.296192 -0.00549304 0.33795
0.702322 1.04585 1.32377
1.49776 1.54579 1.46917
1.29219 1.05223 0.783309
0.502493 0.207526 -0.113253
-0.466701 -0.845992 -1.23063
-1.59188 -1.89892 -2.12469
-2.25262 -2.28327 -2.23685
-2.07947 -1.96663 -1.89862
-1.88626 -1.91575 -1.95549
-1.96669 -1.91541 -1.78286
-1.57124 -1.30378 -1.0203
-0.769548 -0.598945 -0.542751
-0.612123 -0.791034 -1.0401
-1.30706 -1.54043 -1.70194
-1.77425 -1.76231 -1.68865
-1.5845 -1.47919 -1.3911
-1.32318 -1.26561 -1.20493
-1.13546 -1.06611 -1.01812
-1.01518 -1.07316 -1.19497
-1.37079 -1.58027 -1.79537
-1.98567 -2.12737 -2.21228
-2.25045 -2.26373 -2.2746
-2.29773 -2.33895 -2.39984
-2.48152 -2.58321 -2.69651
-2.80161 -2.87153 -2.88406
-2.83384 -2.73488 -2.61123
-2.48356 -2.36295 -2.25486
-2.16586 -2.1043 -2.07415
-2.06907 -2.07333 -2.0693
-2.04646 -2.00761 -1.96984
-1.95845 -1.99407 -2.07829
-2.18817 -2.28658 -2.34358
-2.35441 -2.34157 -2.3405
-2.37912 -2.46331 -2.57406
-2.67502 -2.72626 -2.69989
-2.59292 -2.43139 -2.26143
-2.12932 -2.06018 -2.04703
-2.05544 -2.03983 -1.96192
-1.80327 -1.56868 -1.28174
-0.975937 -0.684418 -0.430656
-0.222841 -0.0551323 0.0833167
0.196389 0.274732 0.300735
0.26186 0.163239 0.0311787
-0.0948668 -0.177757 -0.197669
-0.159232 -0.088172 -0.0207393
0.00839545 -0.0237922 -0.121727
-0.269084 -0.434271 -0.583417
-0.694754 -0.765826 -0.809711
-0.844341 -0.882875 -0.930473
-0.987157 -1.05234 -1.12642
-1.208 -1.28946 -1.35553
-1.38753 -1.37149 -1.30563
-1.20253 -1.08471 -0.975206
-0.887466 -0.819955 -0.757784
-0.679312 -0.562982 -0.39169
-0.155829 0.142898 0.487768
0.846699 1.17734 1.43635
1.58981 1.62216 1.54071
1.37255 1.15288 0.909069
0.649602 0.365028 0.0399095
-0.332817 -0.743795 -1.16785
-1.5695 -1.90952 -2.15249
-2.27657 -2.28345 -2.2018
-1.94036 -1.81607 -1.75031
-1.75123 -1.79889 -1.85609
-1.8819 -1.84364 -1.72505
-1.52987 -1.28104 -1.01688
-0.784334 -0.62913 -0.584066
-0.658849 -0.835714 -1.07321
-1.31755 -1.51776 -1.63941
-1.67179 -1.62702 -1.53271
-1.42161 -1.32151 -1.24766
-1.19988 -1.16571 -1.12948
-1.08352 -1.03521 -1.00475
-1.01499 -1.08013 -1.20011
-1.36141 -1.54114 -1.71154
-1.84563 -1.92512 -1.94767
-1.92849 -1.89367 -1.86948
-1.87432 -1.91749 -2.00242
-2.1287 -2.28959 -2.46747
-2.63321 -2.75399 -2.80707
-2.7906 -2.72241 -2.62701
-2.52086 -2.40798 -2.28754
-2.16379 -2.04825 -1.95315
-1.88381 -1.83688 -1.80486
-1.78278 -1.77377 -1.79091
-1.85255 -1.97039 -2.13566
-2.31496 -2.46291 -2.54581
-2.56045 -2.53495 -2.51183
-2.52535 -2.58559 -2.6754
-2.75834 -2.79334 -2.75149
-2.62961 -2.45454 -2.27355
-2.13394 -2.06189 -2.05219
-2.07315 -2.08187 -2.0404
-1.92605 -1.73452 -1.47824
-1.18219 -0.877189 -0.590912
-0.339333 -0.124185 0.0604189
0.216097 0.332501 0.390827
0.376691 0.293219 0.165175
0.0310854 -0.0723435 -0.124904
-0.129129 -0.106257 -0.0861266
-0.0967016 -0.155955 -0.266267
-0.412622 -0.56753 -0.702907
-0.803143 -0.871025 -0.922867
-0.977224 -1.04548 -1.12966
-1.22655 -1.333 -1.44728
-1.56536 -1.67559 -1.7573
-1.78667 -1.74742 -1.64003
-1.48355 -1.30814 -1.14192
-0.999511 -0.878477 -0.764349
-0.639021 -0.486034 -0.291646
-0.0460192 0.251845 0.587842
0.931221 1.24088 1.47667
1.61066 1.63445 1.56067
1.41708 1.23372 1.02887
0.801601 0.536208 0.215392
-0.16636 -0.596319 -1.04498
-1.47166 -1.83127 -2.08295
-2.2018 -2.19077 -2.08466
-1.76759 -1.64144 -1.58168
-1.59608 -1.66214 -1.74011
-1.78823 -1.7749 -1.68545
-1.52394 -1.31182 -1.08433
-0.88459 -0.75443 -0.723276
-0.798555 -0.961653 -1.17187
-1.37788 -1.53322 -1.60973
-1.60363 -1.53262 -1.42656
-1.31673 -1.22701 -1.16859
-1.13883 -1.12456 -1.11005
-1.08692 -1.06062 -1.04855
-1.0704 -1.13715 -1.24551
-1.37953 -1.51586 -1.62922
-1.69779 -1.7096 -1.66813
-1.59305 -1.51381 -1.45964
-1.45193 -1.50248 -1.61525
-1.78693 -2.0042 -2.24077
-2.45977 -2.62428 -2.71187
-2.72374 -2.68055 -2.60675
-2.51544 -2.40552 -2.27187
-2.11741 -1.95619 -1.80664
-1.68278 -1.59078 -1.53129
-1.50461 -1.51551 -1.57518
-1.69704 -1.88523 -2.1217
-2.3638 -2.55923 -2.67153
-2.69879 -2.67292 -2.6406
-2.63924 -2.68086 -2.74946
-2.80955 -2.8213 -2.75746
-2.61674 -2.42713 -2.23569
-2.08856 -2.01146 -2.00132
-2.03157 -2.06522 -2.06714
-2.01089 -1.88146 -1.67724
-1.4116 -1.1107 -0.805181
-0.518694 -0.26127 -0.0331079
0.164084 0.318339 0.409619
0.421997 0.356745 0.236669
0.0983986 -0.0228085 -0.106896
-0.154295 -0.181591 -0.212134
-0.26691 -0.35783 -0.483404
-0.628006 -0.767345 -0.879826
-0.957921 -1.01168 -1.06172
-1.12702 -1.2163 -1.32763
-1.45443 -1.59144 -1.73569
-1.88162 -2.01485 -2.1108
-2.14167 -2.08902 -1.95441
-1.76068 -1.54227 -1.32974
-1.13792 -0.964383 -0.79712
-0.62366 -0.434199 -0.219321
0.0306414 0.319701 0.637538
0.956536 1.23869 1.44852
1.56471 1.58582 1.52865
1.41963 1.2819 1.12389
0.936161 0.69859 0.393666
0.017925 -0.413467 -0.868726
-1.30466 -1.67321 -1.93051
-2.04964 -2.03347 -1.9191
-1.60318 -1.48607 -1.43768
-1.4677 -1.55434 -1.65747
-1.73486 -1.75498 -1.70347
-1.58411 -1.41664 -1.23302
-1.07163 -0.968874 -0.949193
-1.01683 -1.15301 -1.32039
-1.47419 -1.5764 -1.60751
-1.5705 -1.48604 -1.38244
-1.2857 -1.21315 -1.17107
-1.15526 -1.15398 -1.15387
-1.14741 -1.13819 -1.13958
-1.1665 -1.22581 -1.31154
-1.407 -1.49061 -1.54142
-1.54375 -1.49187 -1.3941
-1.27303 -1.15974 -1.08477
-1.07105 -1.13164 -1.27015
-1.48024 -1.74287 -2.02504
-2.28452 -2.48211 -2.59621
-2.63022 -2.60618 -2.54772
-2.46517 -2.35414 -2.20739
-2.02793 -1.83223 -1.64287
-1.47902 -1.35205 -1.26751
-1.22978 -1.24651 -1.32976
-1.49092 -1.729 -2.01865
-2.30988 -2.5452 -2.6861
-2.7313 -2.71438 -2.68343
-2.67646 -2.70577 -2.75605
-2.79357 -2.78145 -2.69614
-2.53945 -2.34035 -2.144
-1.99303 -1.91114 -1.89757
-1.93279 -1.98859 -2.0351
-2.04349 -1.9882 -1.85274
-1.63726 -1.36109 -1.05553
-0.750158 -0.462564 -0.199477
0.0329522 0.220121 0.340432
0.376833 0.329404 0.219303
0.0810325 -0.0521512 -0.160907
-0.244137 -0.314561 -0.39001
-0.485167 -0.605731 -0.745328
-0.886491 -1.00746 -1.09336
-1.14542 -1.18135 -1.22561
-1.29658 -1.39926 -1.52741
-1.67143 -1.82484 -1.9846
-2.14513 -2.29131 -2.39694
-2.43214 -2.37671 -2.23142
-2.0192 -1.77456 -1.52754
-1.29265 -1.06899 -0.849333
-0.628577 -0.40441 -0.172114
0.0774708 0.351278 0.643387
0.930653 1.1797 1.3607
1.45914 1.47985 1.44246
1.37072 1.28024 1.17052
1.02571 0.823537 0.547351
0.19495 -0.218426 -0.661887
-1.0929 -1.46303 -1.72697
-1.85579 -1.85023 -1.74581
-1.4808 -1.38489 -1.3563
-1.40772 -1.51972 -1.65278
-1.76391 -1.82059 -1.80793
-1.72939 -1.60373 -1.46022
-1.33259 -1.25119 -1.23457
-1.28337 -1.37931 -1.49054
-1.58202 -1.62738 -1.61738
-1.56101 -1.47909 -1.3945
-1.32445 -1.27753 -1.25454
-1.25052 -1.25677 -1.26397
-1.26659 -1.26657 -1.27264
-1.29437 -1.3347 -1.38638
-1.43413 -1.46015 -1.44909
-1.39143 -1.28668 -1.14637
-0.994042 -0.860323 -0.77503
-0.760792 -0.830526 -0.987054
-1.22177 -1.51211 -1.82128
-2.10454 -2.32231 -2.45424
-2.50511 -2.49694 -2.45151
-2.37621 -2.26422 -2.10761
-1.91083 -1.69316 -1.48001
-1.29227 -1.14205 -1.03566
-0.979715 -0.985625 -1.06916
-1.24314 -1.50454 -1.82344
-2.1449 -2.40787 -2.57216
-2.63593 -2.63232 -2.6087
-2.60231 -2.62511 -2.66244
-2.68271 -2.65276 -2.55353
-2.39023 -2.19199 -2.00026
-1.85205 -1.76766 -1.74865
-1.78384 -1.85572 -1.94182
-2.01298 -2.03495 -1.97762
-1.82794 -1.59671 -1.31293
-1.00897 -0.708071 -0.423286
-0.16622 0.0447645 0.186203
0.240583 0.20789 0.108447
-0.025228 -0.162283 -0.284794
-0.391061 -0.491141 -0.598727
-0.723413 -0.865402 -1.01367
-1.14893 -1.25199 -1.31451
-1.34577 -1.36948 -1.41177
-1.48828 -1.59913 -1.73376
-1.88053 -2.03324 -2.19035
-2.34813 -2.4931 -2.60009
-2.63921 -2.58893 -2.44733
-2.23371 -1.97872 -1.70956
-1.44031 -1.17321 -0.907429
-0.645753 -0.392823 -0.148049
0.0970278 0.351472 0.613196
0.86373 1.07506 1.22362
1.30173 1.31978 1.29922
1.26049 1.21222 1.14694
1.04499 0.883964 0.648306
0.335449 -0.0422103 -0.457899
-0.872495 -1.23901 -1.51152
-1.6587 -1.67755 -1.59921
-1.41775 -1.35536 -1.35735
-1.43864 -1.5819 -1.74803
-1.89301 -1.98306 -2.00282
-1.95603 -1.86134 -1.74622
-1.6402 -1.56772 -1.54157
-1.55912 -1.60341 -1.64952
-1.67392 -1.66337 -1.61929
-1.55555 -1.49068 -1.43943
-1.40813 -1.39567 -1.39729
-1.40762 -1.42139 -1.43352
-1.44052 -1.4426 -1.44387
-1.44904 -1.45857 -1.46607
-1.46001 -1.42808 -1.36079
-1.25377 -1.11002 -0.942308
-0.773383 -0.631755 -0.544799
-0.533097 -0.60808 -0.771434
-1.01352 -1.31086 -1.62624
-1.91543 -2.14032 -2.28234
-2.34708 -2.35538 -2.32588
-2.26211 -2.15448 -1.99481
-1.78991 -1.56261 -1.34061
-1.14412 -0.981923 -0.857127
-0.776291 -0.754884 -0.814782
-0.973505 -1.22927 -1.55062
-1.8802 -2.15505 -2.33329
-2.41108 -2.41927 -2.40335
-2.3997 -2.42049 -2.45211
-2.46497 -2.42913 -2.32936
-2.17344 -1.9894 -1.81345
-1.6757 -1.59235 -1.56729
-1.59812 -1.67875 -1.79533
-1.92048 -2.01419 -2.03565
-1.96 -1.78866 -1.54546
-1.2622 -0.965456 -0.673963
-0.405379 -0.182468 -0.0303854
0.0339233 0.0115958 -0.0770967
-0.20156 -0.333815 -0.458059
-0.572796 -0.686405 -0.809638
-0.948373 -1.09879 -1.24676
-1.37257 -1.46038 -1.50799
-1.53074 -1.55519 -1.60567
-1.69241 -1.8094 -1.94207
-2.07807 -2.21316 -2.34905
-2.4857 -2.61338 -2.71036
-2.74867 -2.70602 -2.5766
-2.37356 -2.12121 -1.84259
-1.55158 -1.2544 -0.956731
-0.668 -0.397706 -0.147898
0.089031 0.322658 0.552783
0.764429 0.934777 1.04686
1.0999 1.10948 1.09833
1.08373 1.0687 1.04111
0.979806 0.863322 0.676698
0.415151 0.0858815 -0.290635
-0.680332 -1.03869 -1.31959
-1.48932 -1.54067 -1.49944
-1.41423 -1.39593 -1.43916
-1.55867 -1.73729 -1.93553
-2.10863 -2.22257 -2.26279
-2.23441 -2.15666 -2.05549
-1.95641 -1.87849 -1.82969
-1.8053 -1.7908 -1.76881
-1.72748 -1.66621 -1.59605
-1.5342 -1.49549 -1.48564
-1.50018 -1.52893 -1.56213
-1.59379 -1.62105 -1.64173
-1.6533 -1.6538 -1.64318
-1.62267 -1.59235 -1.54925
-1.48788 -1.40237 -1.2885
-1.14508 -0.976163 -0.793872
-0.618991 -0.477268 -0.392944
-0.383543 -0.457977 -0.61644
-0.849227 -1.1343 -1.43711
-1.71668 -1.9381 -2.08504
-2.16349 -2.19211 -2.18515
-2.14096 -2.04624 -1.89228
-1.68878 -1.46281 -1.24444
-1.05175 -0.88744 -0.748191
-0.63828 -0.576847 -0.593176
-0.711809 -0.934981 -1.23256
-1.54741 -1.81617 -1.99537
-2.07788 -2.09091 -2.07779
-2.07512 -2.09677 -2.13091
-2.14931 -2.12346 -2.03983
-1.90676 -1.74983 -1.59931
-1.47846 -1.39985 -1.36997
-1.39476 -1.47872 -1.6164
-1.78358 -1.93757 -2.03033
-2.02756 -1.9214 -1.72876
-1.47849 -1.1988 -0.913531
-0.646316 -0.423913 -0.272086
-0.205833 -0.221872 -0.299773
-0.411271 -0.531833 -0.648147
-0.759115 -0.871682 -0.99428
-1.1303 -1.27388 -1.41026
-1.52171 -1.59698 -1.63936
-1.66764 -1.70756 -1.77806
-1.88165 -2.00548 -2.13151
-2.24787 -2.35353 -2.4546
-2.55578 -2.65241 -2.72765
-2.75701 -2.7184 -2.60228
-2.4152 -2.17457 -1.89913
-1.60262 -1.29479 -0.986221
-0.690116 -0.417763 -0.171971
0.0537236 0.267172 0.467169
0.6401 0.767595 0.839479
0.86212 0.856146 0.845457
0.844789 0.853207 0.856006
0.83198 0.760676 0.626688
0.421692 0.146721 -0.184574
-0.543548 -0.888628 -1.17416
-1.36482 -1.45004 -1.45085
-1.45753 -1.49059 -1.58293
-1.74577 -1.95942 -2.18311
-2.37242 -2.49546 -2.54096
-2.51692 -2.44341 -2.34417
-2.24017 -2.14532 -2.06411
-1.99152 -1.91674 -1.83013
-1.73029 -1.62713 -1.5389
-1.48434 -1.47402 -1.50566
-1.56604 -1.63807 -1.70805
-1.76886 -1.81816 -1.85442
-1.8744 -1.87355 -1.84839
-1.79822 -1.72489 -1.63109
-1.51893 -1.38932 -1.24192
-1.07619 -0.894622 -0.706868
-0.531281 -0.391295 -0.308651
-0.298001 -0.365416 -0.509273
-0.720189 -0.979031 -1.25606
-1.51569 -1.72742 -1.87743
-1.97152 -2.02534 -2.04776
-2.03105 -1.95745 -1.8174
-1.62358 -1.4077 -1.20229
-1.02283 -0.864614 -0.716069
-0.577447 -0.470392 -0.431339
-0.492599 -0.662166 -0.913683
-1.19275 -1.4374 -1.60285
-1.67797 -1.68547 -1.66686
-1.6606 -1.68429 -1.72883
-1.76631 -1.76699 -1.71571
-1.61869 -1.49782 -1.37789
-1.27696 -1.20581 -1.17413
-1.195 -1.28117 -1.43381
-1.63205 -1.83279 -1.98391
-2.04416 -1.99736 -1.85325
-1.63724 -1.37892 -1.10712
-0.850761 -0.639002 -0.496174
-0.433746 -0.445855 -0.512552
-0.608916 -0.714455 -0.818202
-0.918758 -1.02095 -1.13074
-1.24994 -1.37268 -1.48639
-1.57788 -1.64169 -1.68567
-1.72945 -1.79471 -1.89268
-2.01732 -2.14935 -2.26824
-2.36337 -2.43718 -2.49996
-2.56075 -2.61965 -2.66501
-2.67671 -2.63439 -2.52659
-2.35495 -2.1313 -1.87058
-1.58593 -1.28885 -0.991908
-0.708656 -0.44921 -0.215669
-0.00330732 0.191675 0.364137
0.499643 0.583482 0.612486
0.600479 0.573042 0.55512
0.559515 0.582777 0.609132
0.61786 0.588959 0.505617
0.355662 0.134579 -0.149825
-0.473855 -0.799323 -1.08227
-1.28739 -1.40244 -1.44505
-1.52809 -1.6159 -1.7609
-1.96734 -2.21043 -2.44757
-2.6365 -2.75078 -2.78563
-2.75376 -2.67593 -2.57225
-2.45763 -2.34052 -2.22294
-2.10143 -1.97037 -1.82784
-1.68111 -1.54745 -1.44905
-1.40406 -1.41879 -1.48504
-1.5842 -1.69529 -1.80216
-1.89604 -1.97323 -2.03075
-2.06337 -2.06389 -2.02625
-1.94915 -1.83746 -1.70059
-1.54877 -1.38925 -1.224
-1.0507 -0.867811 -0.680995
-0.506023 -0.365131 -0.279256
-0.261612 -0.316065 -0.439104
-0.621489 -0.84731 -1.0926
-1.32818 -1.52861 -1.68234
-1.79432 -1.87643 -1.93177
-1.94655 -1.89872 -1.77795
-1.59971 -1.39997 -1.21357
-1.05348 -0.907826 -0.756634
-0.595075 -0.44542 -0.349284
-0.34572 -0.449027 -0.638583
-0.865223 -1.07035 -1.20871
-1.26488 -1.25665 -1.22403
-1.20887 -1.23443 -1.29529
-1.36289 -1.40335 -1.39626
-1.3429 -1.26061 -1.17023
-1.08763 -1.02459 -0.994825
-1.01686 -1.10841 -1.27434
-1.49619 -1.73157 -1.92646
-2.03457 -2.03271 -1.92452
-1.73322 -1.49111 -1.23252
-0.990649 -0.794775 -0.665243
-0.608496 -0.616242 -0.670378
-0.750827 -0.841772 -0.934032
-1.02452 -1.11441 -1.20639
-1.30098 -1.39398 -1.47746
-1.54477 -1.59675 -1.64458
-1.70634 -1.79776 -1.92195
-2.0656 -2.20511 -2.3191
-2.39863 -2.4487 -2.48192
-2.50945 -2.53414 -2.54833
-2.53655 -2.48213 -2.37476
-2.2145 -2.00997 -1.77307
-1.51504 -1.24643 -0.978551
-0.722518 -0.485581 -0.268782
-0.0700317 0.108604 0.256043
0.355625 0.395909 0.381008
0.33239 0.280286 0.250282
0.253382 0.284416 0.327338
0.362038 0.368503 0.328365
0.226496 0.0546423 -0.183526
-0.468656 -0.766788 -1.03748
-1.24761 -1.38523 -1.46604
-1.60542 -1.74757 -1.94431
-2.19005 -2.45299 -2.68883
-2.85962 -2.94771 -2.95803
-2.90977 -2.82413 -2.71588
-2.59188 -2.454 -2.3022
-2.13594 -1.95618 -1.76895
-1.58856 -1.43654 -1.33548
-1.3007 -1.3342 -1.42416
-1.55003 -1.69011 -1.82744
-1.95149 -2.05599 -2.13533
-2.18198 -2.18673 -2.14204
-2.0467 -1.90866 -1.74342
-1.56851 -1.39646 -1.23018
-1.06397 -0.890585 -0.710487
-0.536638 -0.391122 -0.296104
-0.265578 -0.302717 -0.402516
-0.55541 -0.748057 -0.96194
-1.17434 -1.36477 -1.52351
-1.6539 -1.76358 -1.85018
-1.89488 -1.87258 -1.77271
-1.61303 -1.43265 -1.26797
-1.12997 -1.00116 -0.854579
-0.680041 -0.49813 -0.35235
-0.286032 -0.319325 -0.438809
-0.602926 -0.758547 -0.861083
-0.890982 -0.86077 -0.808912
-0.781265 -0.807905 -0.887862
-0.991385 -1.07834 -1.12011
-1.11075 -1.0627 -0.994896
-0.92456 -0.867497 -0.842307
-0.871063 -0.972978 -1.15349
-1.39502 -1.65613 -1.88195
-2.02218 -2.04775 -1.95775
-1.77538 -1.53776 -1.2856
-1.05551 -0.874659 -0.757134
-0.703263 -0.702873 -0.741388
-0.805288 -0.884229 -0.970289
-1.05711 -1.14028 -1.21769
-1.28833 -1.35059 -1.40269
-1.44551 -1.4858 -1.53635
-1.61187 -1.72147 -1.86167
-2.01514 -2.15759 -2.26922
-2.34303 -2.38491 -2.40675
-2.41824 -2.42161 -2.41094
-2.37506 -2.30284 -2.18869
-2.03497 -1.84976 -1.64229
-1.42012 -1.18984 -0.958817
-0.734424 -0.521185 -0.320034
-0.132604 0.0323238 0.15716
0.22279 0.221129 0.163743
0.0795981 0.00294511 -0.0407975
-0.0429205 -0.0103357 0.0408135
0.091188 0.121162 0.111946
0.0474694 -0.081968 -0.275249
-0.517216 -0.779419 -1.02706
-1.23146 -1.38284 -1.49619
-1.67329 -1.86545 -2.10878
-2.38609 -2.65783 -2.87868
-3.01692 -3.06615 -3.04319
-2.97487 -2.88266 -2.77465
-2.64786 -2.49618 -2.31698
-2.11317 -1.89328 -1.67187
-1.46942 -1.30935 -1.21174
-1.18696 -1.23245 -1.33446
-1.47327 -1.62902 -1.78544
-1.93053 -2.05513 -2.15088
-2.20865 -2.21865 -2.1732
-2.07151 -1.92348 -1.74869
-1.56978 -1.40299 -1.25143
-1.1056 -0.952107 -0.78549
-0.61536 -0.463961 -0.356156
-0.308911 -0.326665 -0.403806
-0.530066 -0.693521 -0.879922
-1.07222 -1.25445 -1.41825
-1.56482 -1.69737 -1.8088
-1.87698 -1.87567 -1.79495
-1.65407 -1.49348 -1.34988
-1.23298 -1.12215 -0.985899
-0.80927 -0.608996 -0.426776
-0.307065 -0.274702 -0.324303
-0.423754 -0.527232 -0.592067
-0.595024 -0.543067 -0.472364
-0.432184 -0.459331 -0.557642
-0.696348 -0.828469 -0.915852
-0.944049 -0.920703 -0.864736
-0.79774 -0.742032 -0.721589
-0.760357 -0.876245 -1.07274
-1.33186 -1.61284 -1.86017
-2.02 -2.05801 -1.9701
-1.7814 -1.53551 -1.28019
-1.0548 -0.882936 -0.771121
-0.713168 -0.697758 -0.715363
-0.760673 -0.829875 -0.916291
-1.00909 -1.09635 -1.16937
-1.22466 -1.26336 -1.29029
-1.31378 -1.34521 -1.39705
-1.47919 -1.59453 -1.73565
-1.88541 -2.02309 -2.13313
-2.21089 -2.26133 -2.29247
-2.30876 -2.3083 -2.28427
-2.22886 -2.1377 -2.01283
-1.86221 -1.69558 -1.51956
-1.33613 -1.14542 -0.949239
-0.751424 -0.555387 -0.363774
-0.182865 -0.0279605 0.0776583
0.113162 0.074099 -0.0207592
-0.135629 -0.233212 -0.289327
-0.298524 -0.270179 -0.220831
-0.168628 -0.131363 -0.125818
-0.166214 -0.261472 -0.412048
-0.60737 -0.825886 -1.04031
-1.22828 -1.38385 -1.52225
-1.72376 -1.9568 -2.23706
-2.53566 -2.80594 -3.00266
-3.10142 -3.10772 -3.05049
-2.96418 -2.87038 -2.77013
-2.64983 -2.49426 -2.29703
-2.06406 -1.81177 -1.56378
-1.34675 -1.18487 -1.09399
-1.07803 -1.12959 -1.23382
-1.37337 -1.53179 -1.69459
-1.84875 -1.98247 -2.08522
-2.14762 -2.16118 -2.11962
-2.02288 -1.88124 -1.71547
-1.5503 -1.40389 -1.27929
-1.16408 -1.03952 -0.894201
-0.73362 -0.579481 -0.45958
-0.395173 -0.393744 -0.45033
-0.554026 -0.693276 -0.856625
-1.03158 -1.20616 -1.37312
-1.53133 -1.67957 -1.80682
-1.88947 -1.90217 -1.83656
-1.71241 -1.56937 -1.443
-1.3423 -1.24622 -1.1219
-0.950974 -0.745112 -0.541215
-0.381892 -0.295016 -0.28306
-0.324094 -0.380682 -0.413149
-0.395296 -0.328391 -0.245106
-0.196304 -0.224098 -0.336926
-0.503949 -0.672563 -0.795735
-0.850617 -0.840346 -0.784998
-0.712231 -0.652117 -0.63399
-0.682473 -0.812536 -1.02438
-1.29881 -1.59542 -1.85806
-2.02948 -2.0707 -1.97533
-1.77124 -1.50889 -1.24279
-1.01434 -0.843019 -0.727743
-0.65629 -0.617048 -0.606662
-0.629316 -0.688914 -0.780597
-0.888607 -0.992099 -1.07409
-1.12738 -1.1553 -1.1689
-1.18296 -1.21179 -1.26568
-1.34886 -1.4589 -1.58716
-1.72048 -1.84519 -1.95211
-2.03925 -2.10946 -2.16484
-2.20223 -2.21319 -2.18796
-2.12091 -2.0144 -1.87931
-1.73095 -1.58196 -1.43637
-1.2894 -1.13334 -0.964033
-0.782832 -0.594066 -0.403819
-0.223405 -0.0735786 0.0183391
0.0309406 -0.0365794 -0.159214
-0.295728 -0.407051 -0.471311
-0.487353 -0.468043 -0.430907
-0.392362 -0.366301 -0.364383
-0.395963 -0.467304 -0.579994
-0.728581 -0.899324 -1.07346
-1.23609 -1.38618 -1.54008
-1.75844 -2.01765 -2.32024
-2.62759 -2.88806 -3.05788
-3.1198 -3.08955 -3.00588
-2.90923 -2.82112 -2.73641
-2.63168 -2.48237 -2.27725
-2.02385 -1.74584 -1.476
-1.2475 -1.08539 -1.00095
-0.991327 -1.04412 -1.1436
-1.27523 -1.42648 -1.585
-1.73716 -1.86889 -1.96829
-2.02713 -2.0401 -2.00401
-1.91993 -1.79716 -1.65477
-1.51653 -1.40062 -1.31014
-1.23132 -1.14193 -1.02538
-0.882355 -0.732531 -0.605444
-0.526613 -0.507664 -0.545689
-0.629859 -0.748531 -0.891829
-1.0507 -1.21667 -1.38364
-1.54811 -1.70452 -1.83858
-1.92665 -1.94592 -1.8903
-1.77911 -1.64915 -1.53323
-1.4401 -1.35074 -1.23411
-1.07067 -0.86732 -0.654709
-0.471411 -0.3463 -0.288242
-0.284683 -0.306508 -0.317726
-0.290131 -0.219568 -0.134005
-0.0834167 -0.1128 -0.234411
-0.418744 -0.61028 -0.755603
-0.824883 -0.817243 -0.754033
-0.668948 -0.599486 -0.579738
-0.63443 -0.7753 -0.999125
-1.28528 -1.59345 -1.86683
-2.04539 -2.08643 -1.9819
-1.76208 -1.48301 -1.20417
-0.967864 -0.789489 -0.661474
-0.567005 -0.49531 -0.449906
-0.445085 -0.493227 -0.592009
-0.72098 -0.849874 -0.952469
-1.01693 -1.04796 -1.06182
-1.07825 -1.11273 -1.1721
-1.2547 -1.35394 -1.46194
-1.57159 -1.67778 -1.7784
-1.87411 -1.96541 -2.04834
-2.1122 -2.1419 -2.12414
-2.0542 -1.93975 -1.7994
-1.65544 -1.52351 -1.40532
-1.28956 -1.16089 -1.00982
-0.836316 -0.646846 -0.451617
-0.266486 -0.116076 -0.0299237
-0.0291076 -0.111405 -0.24738
-0.392396 -0.507099 -0.572771
-0.593214 -0.585602 -0.569079
-0.557923 -0.560256 -0.579801
-0.618507 -0.678627 -0.762643
-0.870369 -0.995821 -1.12852
-1.26093 -1.39725 -1.55548
-1.78567 -2.05169 -2.35774
-2.65965 -2.90425 -3.05063
-3.08719 -3.03596 -2.94094
-2.84548 -2.7707 -2.70726
-2.62447 -2.48977 -2.28647
-2.02197 -1.72535 -1.43765
-1.19863 -1.03483 -0.953822
-0.946714 -0.996486 -1.08658
-1.20504 -1.34293 -1.48991
-1.63172 -1.75239 -1.83934
-1.88663 -1.89358 -1.86149
-1.79308 -1.69586 -1.58508
-1.48103 -1.40027 -1.34601
-1.3048 -1.25308 -1.1705
-1.05273 -0.915621 -0.788289
-0.699221 -0.66446 -0.684556
-0.750093 -0.849654 -0.974225
-1.11721 -1.2731 -1.43688
-1.60282 -1.76115 -1.89474
-1.98086 -2.00033 -1.94964
-1.84677 -1.72389 -1.60973
-1.51289 -1.41829 -1.29966
-1.13919 -0.940735 -0.728942
-0.537121 -0.392921 -0.308989
-0.279879 -0.283585 -0.287951
-0.263826 -0.202403 -0.126212
-0.0819243 -0.114619 -0.239094
-0.428514 -0.627807 -0.78088
-0.853435 -0.841323 -0.766393
-0.66667 -0.585245 -0.559815
-0.615247 -0.760937 -0.9911
-1.28384 -1.59869 -1.87841
-2.06137 -2.10274 -1.99353
-1.7654 -1.47721 -1.19038
-0.946237 -0.756323 -0.608493
-0.483727 -0.373715 -0.289263
-0.254378 -0.289475 -0.394794
-0.545664 -0.703038 -0.831907
-0.915828 -0.960255 -0.985388
-1.01418 -1.0618 -1.13106
-1.21507 -1.30423 -1.39231
-1.47824 -1.56457 -1.65514
-1.75273 -1.85608 -1.95705
-2.04008 -2.08588 -2.07868
-2.01371 -1.90132 -1.76462
-1.63024 -1.51576 -1.42117
-1.3304 -1.22253 -1.0842
-0.91455 -0.722 -0.519994
-0.327483 -0.171176 -0.081371
-0.078547 -0.1588 -0.290748
-0.428841 -0.534969 -0.593992
-0.614657 -0.618622 -0.626981
-0.651762 -0.694309 -0.748856
-0.808634 -0.87127 -0.939914
-1.01913 -1.1095 -1.20723
-1.31068 -1.42835 -1.57982
-1.81419 -2.06628 -2.35579
-2.6385 -2.86388 -2.99496
-3.02323 -2.97168 -2.88367
-2.80159 -2.74583 -2.70562
-2.64699 -2.53217 -2.33949
-2.0744 -1.76873 -1.4695
-1.22211 -1.05508 -0.973577
-0.964163 -1.00626 -1.08281
-1.18417 -1.30443 -1.43478
-1.56016 -1.66293 -1.73038
-1.75953 -1.75515 -1.72376
-1.6702 -1.59991 -1.5233
-1.45569 -1.41081 -1.3917
-1.38624 -1.37136 -1.32464
-1.23703 -1.11923 -0.997521
-0.901481 -0.851286 -0.852232
-0.898038 -0.978424 -1.08492
-1.21238 -1.35738 -1.51566
-1.67939 -1.83497 -1.96295
-2.04211 -2.0573 -2.00747
-1.90833 -1.78618 -1.66468
-1.55228 -1.43916 -1.30631
-1.14056 -0.945302 -0.740477
-0.553683 -0.409252 -0.320567
-0.286322 -0.289705 -0.302044
-0.294173 -0.253721 -0.197708
-0.167733 -0.206373 -0.329353
-0.513255 -0.706558 -0.854551
-0.921702 -0.901721 -0.815706
-0.703166 -0.609815 -0.575395
-0.625345 -0.768432 -0.997803
-1.29073 -1.60637 -1.88745
-2.07238 -2.11623 -2.01002
-1.78542 -1.50076 -1.21561
-0.967985 -0.765735 -0.594483
-0.436095 -0.286876 -0.165137
-0.103038 -0.126839 -0.237922
-0.407607 -0.589718 -0.742599
-0.846634 -0.9081 -0.949875
-0.996395 -1.06136 -1.14367
-1.23234 -1.31591 -1.38975
-1.45711 -1.52555 -1.60235
-1.69131 -1.79053 -1.89088
-1.97637 -2.02779 -2.02926
-1.97559 -1.87663 -1.75534
-1.63847 -1.54343 -1.46913
-1.39761 -1.30576 -1.17853
-1.01441 -0.82224 -0.616495
-0.417032 -0.250928 -0.148381
-0.12973 -0.191288 -0.302484
-0.419332 -0.506201 -0.551423
-0.56788 -0.581046 -0.613753
-0.675848 -0.762036 -0.857274
-0.946481 -1.02306 -1.09073
-1.1577 -1.22906 -1.30499
-1.38704 -1.4859 -1.62182
-1.84644 -2.06734 -2.32405
-2.57779 -2.78423 -2.91073
-2.94879 -2.917 -2.85247
-2.79305 -2.75817 -2.73873
-2.70204 -2.60911 -2.43473
-2.18109 -1.87948 -1.57942
-1.3296 -1.16005 -1.07466
-1.0572 -1.08525 -1.14233
-1.22136 -1.31916 -1.42792
-1.5316 -1.61107 -1.65386
-1.66028 -1.64059 -1.60649
-1.56504 -1.51984 -1.47646
-1.44489 -1.43524 -1.44977
-1.47766 -1.49725 -1.48535
-1.429 -1.33318 -1.21966
-1.11739 -1.0503 -1.0295
-1.0536 -1.11455 -1.20422
-1.31768 -1.45222 -1.60359
-1.7621 -1.91115 -2.02988
-2.09905 -2.10738 -2.05561
-1.95644 -1.82953 -1.69304
-1.5554 -1.41291 -1.25546
-1.07683 -0.882168 -0.688084
-0.516422 -0.386688 -0.310556
-0.288317 -0.306528 -0.339411
-0.358367 -0.348484 -0.321622
-0.313303 -0.361537 -0.481201
-0.652243 -0.828895 -0.961532
-1.01687 -0.988023 -0.894204
-0.77323 -0.670034 -0.624597
-0.663397 -0.796432 -1.01747
-1.30352 -1.61338 -1.8903
-2.0744 -2.12278 -2.02736
-1.81856 -1.55099 -1.27876
-1.03434 -0.822028 -0.627593
-0.43706 -0.253709 -0.10335
-0.023733 -0.0431421 -0.161159
-0.344703 -0.542741 -0.710455
-0.827831 -0.902845 -0.960192
-1.02432 -1.10663 -1.20247
-1.29795 -1.38062 -1.44684
-1.50195 -1.55516 -1.6143
-1.68305 -1.76004 -1.83855
-1.90691 -1.95054 -1.95636
-1.91883 -1.84448 -1.75145
-1.66183 -1.59 -1.53409
-1.47725 -1.39809 -1.28249
-1.12846 -0.943351 -0.739883
-0.536373 -0.35874 -0.236747
-0.191552 -0.221779 -0.300211
-0.386402 -0.447848 -0.475604
-0.485191 -0.504438 -0.557093
-0.650917 -0.775054 -0.907075
-1.02572 -1.1217 -1.19951
-1.26969 -1.33928 -1.40931
-1.4812 -1.56506 -1.68044
-1.87585 -2.05591 -2.27179
-2.49391 -2.68602 -2.81905
-2.88164 -2.88399 -2.85312
-2.82005 -2.80338 -2.79833
-2.77785 -2.70597 -2.55631
-2.32713 -2.04586 -1.75997
-1.51779 -1.34914 -1.25709
-1.22455 -1.22957 -1.25818
-1.30696 -1.37562 -1.45705
-1.53401 -1.58596 -1.60094
-1.58239 -1.54549 -1.50647
-1.47442 -1.45154 -1.43933
-1.44291 -1.46854 -1.51676
-1.57711 -1.62913 -1.64955
-1.62249 -1.54754 -1.44139
-1.33149 -1.24519 -1.20022
-1.20134 -1.24366 -1.31908
-1.42143 -1.54691 -1.69031
-1.84039 -1.979 -2.08526
-2.14234 -2.14229 -2.08671
-1.98462 -1.84907 -1.693
-1.52515 -1.34832 -1.16191
-0.96746 -0.772821 -0.591892
-0.440823 -0.333735 -0.279605
-0.279186 -0.321447 -0.383045
-0.436119 -0.463774 -0.473011
-0.492664 -0.554652 -0.67129
-0.825219 -0.977636 -1.08687
-1.1251 -1.08672 -0.988503
-0.864063 -0.754564 -0.698403
-0.723073 -0.840946 -1.04757
-1.32027 -1.61773 -1.88458
-2.06427 -2.11766 -2.03833
-1.85446 -1.61463 -1.36488
-1.13058 -0.91269 -0.699061
-0.48258 -0.275408 -0.11052
-0.0282405 -0.0543653 -0.182982
-0.375736 -0.579035 -0.748837
-0.86812 -0.948067 -1.01494
-1.09225 -1.18852 -1.29583
-1.39804 -1.48204 -1.54452
-1.59087 -1.62943 -1.66647
-1.70477 -1.74456 -1.78428
-1.82005 -1.84522 -1.85168
-1.83389 -1.79336 -1.73993
-1.68708 -1.64326 -1.60542
-1.55995 -1.49061 -1.38689
-1.24701 -1.07544 -0.880812
-0.677686 -0.489507 -0.345464
-0.26856 -0.261583 -0.302643
-0.356064 -0.392396 -0.404119
-0.407396 -0.430458 -0.496712
-0.611872 -0.761161 -0.917715
-1.05737 -1.1705 -1.26287
-1.34614 -1.42689 -1.50404
-1.57601 -1.64987 -1.74327
-1.89051 -2.02907 -2.20579
-2.40143 -2.58728 -2.7361
-2.83155 -2.87369 -2.87835
-2.86909 -2.86405 -2.86448
-2.85227 -2.79841 -2.67816
-2.48597 -2.24233 -1.98776
-1.76548 -1.60246 -1.50087
-1.44476 -1.41558 -1.40452
-1.4135 -1.44563 -1.49437
-1.54102 -1.56357 -1.55035
-1.50743 -1.45396 -1.40976
-1.38559 -1.38275 -1.39981
-1.43792 -1.49964 -1.5829
-1.67631 -1.75969 -1.80979
-1.80872 -1.75175 -1.65098
-1.53229 -1.42616 -1.357
-1.33626 -1.36262 -1.42767
-1.5226 -1.64071 -1.77479
-1.91263 -2.03622 -2.12634
-2.16905 -2.15896 -2.0976
-1.99016 -1.8438 -1.66727
-1.47021 -1.26168 -1.04984
-0.843063 -0.651113 -0.484785
-0.354617 -0.269883 -0.237614
-0.259633 -0.327562 -0.420408
-0.510892 -0.58003 -0.629789
-0.681756 -0.76064 -0.874877
-1.00898 -1.13155 -1.21068
-1.22648 -1.1765 -1.07552
-0.951889 -0.841262 -0.77886
-0.792175 -0.895461 -1.08588
-1.34118 -1.62055 -1.87118
-2.04145 -2.09745 -2.03501
-1.87968 -1.67287 -1.45146
-1.2331 -1.0157 -0.790192
-0.55767 -0.339923 -0.176299
-0.107015 -0.151588 -0.295475
-0.494203 -0.693416 -0.853116
-0.962249 -1.03683 -1.105
-1.18909 -1.29446 -1.40982
-1.51675 -1.60119 -1.65939
-1.69577 -1.71673 -1.72638
-1.72687 -1.72108 -1.71399
-1.71085 -1.71385 -1.72045
-1.72525 -1.72424 -1.71759
-1.70802 -1.69602 -1.67647
-1.63986 -1.57718 -1.48381
-1.35939 -1.20544 -1.02521
-0.827937 -0.633354 -0.469683
-0.362329 -0.319483 -0.325875
-0.35121 -0.368581 -0.370299
-0.371012 -0.397259 -0.470795
-0.59537 -0.7541 -0.918856
-1.06598 -1.18779 -1.29191
-1.39008 -1.48664 -1.57655
-1.65351 -1.72032 -1.79232
-1.88153 -1.9851 -2.13172
-2.31093 -2.49916 -2.66883
-2.79777 -2.87654 -2.91102
-2.91821 -2.91592 -2.912
-2.89913 -2.85837 -2.76958
-2.62412 -2.43316 -2.22553
-2.03441 -1.88091 -1.76624
-1.67779 -1.60352 -1.54257
-1.5038 -1.49435 -1.50816
-1.52472 -1.52013 -1.48243
-1.41936 -1.35288 -1.30545
-1.28914 -1.30485 -1.34918
-1.42032 -1.51753 -1.63581
-1.76192 -1.87511 -1.95206
-1.97374 -1.93256 -1.8372
-1.71211 -1.59021 -1.50159
-1.46386 -1.47915 -1.53853
-1.62965 -1.74168 -1.86468
-1.9861 -2.08975 -2.15956
-2.18489 -2.16222 -2.09238
-1.97713 -1.81916 -1.62464
-1.40466 -1.1737 -0.946615
-0.736137 -0.551807 -0.400229
-0.2866 -0.216834 -0.198098
-0.235164 -0.323389 -0.444337
-0.570899 -0.681387 -0.772119
-0.856877 -0.952606 -1.06324
-1.17466 -1.26278 -1.30607
-1.29385 -1.22842 -1.124
-1.00457 -0.90028 -0.842002
-0.855014 -0.952833 -1.13216
-1.37043 -1.62802 -1.85631
-2.01045 -2.06308 -2.01303
-1.88351 -1.70898 -1.51743
-1.31918 -1.10925 -0.881524
-0.644765 -0.429551 -0.280345
-0.235543 -0.306518 -0.468753
-0.671469 -0.860599 -1.00192
-1.09198 -1.15272 -1.21476
-1.29955 -1.40939 -1.52935
-1.63806 -1.71965 -1.76928
-1.79022 -1.78741 -1.76394
-1.72274 -1.67049 -1.61888
-1.58132 -1.56723 -1.57817
-1.60838 -1.64869 -1.69017
-1.72492 -1.74503 -1.74262
-1.71203 -1.65208 -1.56542
-1.45475 -1.31967 -1.15815
-0.973207 -0.779596 -0.60349
-0.472331 -0.40011 -0.378931
-0.384323 -0.391486 -0.391161
-0.394514 -0.424568 -0.500446
-0.624302 -0.778891 -0.937376
-1.07896 -1.19924 -1.30769
-1.41538 -1.52368 -1.62326
-1.70318 -1.76229 -1.81409
-1.85049 -1.92921 -2.05741
-2.23024 -2.42627 -2.61589
-2.77171 -2.87728 -2.93125
-2.94538 -2.93692 -2.9195
-2.897 -2.86261 -2.80342
-2.70894 -2.57957 -2.42873
-2.27552 -2.1329 -2.00141
-1.87403 -1.74794 -1.63214
-1.54337 -1.493 -1.47536
-1.46783 -1.44405 -1.39074
-1.31601 -1.24333 -1.19687
-1.18971 -1.22262 -1.29088
-1.39052 -1.51823 -1.66649
-1.82035 -1.95847 -2.05775
-2.09909 -2.07359 -1.98773
-1.86443 -1.73742 -1.6402
-1.59476 -1.60603 -1.66466
-1.75481 -1.86125 -1.9712
-2.0724 -2.1517 -2.1973
-2.20202 -2.16376 -2.08237
-1.95703 -1.78779 -1.57994
-1.34641 -1.10569 -0.876469
-0.672538 -0.500634 -0.362108
-0.257508 -0.19144 -0.173736
-0.214191 -0.312976 -0.45427
-0.610576 -0.756762 -0.882984
-0.995142 -1.10271 -1.20547
-1.29063 -1.34082 -1.34421
-1.29917 -1.21374 -1.1038
-0.991597 -0.903419 -0.865205
-0.896923 -1.00691 -1.1876
-1.4144 -1.64946 -1.85019
-1.98049 -2.02101 -1.97456
-1.86292 -1.7148 -1.55075
-1.3748 -1.17919 -0.959543
-0.73008 -0.527805 -0.400604
-0.384493 -0.483197 -0.663231
-0.868409 -1.04538 -1.16567
-1.23326 -1.27604 -1.32747
-1.40868 -1.51934 -1.64077
-1.74794 -1.82224 -1.85711
-1.855 -1.82091 -1.75921
-1.67593 -1.58277 -1.4975
-1.43912 -1.42076 -1.44502
-1.50434 -1.58482 -1.67014
-1.7438 -1.79086 -1.80097
-1.77175 -1.70936 -1.6241
-1.5232 -1.40612 -1.26667
-1.10137 -0.918504 -0.740294
-0.594764 -0.501255 -0.459706
-0.452178 -0.456138 -0.459983
-0.469988 -0.504429 -0.5795
-0.696623 -0.839754 -0.984737
-1.11414 -1.22628 -1.3316
-1.44001 -1.55036 -1.65036
-1.72621 -1.77436 -1.80745
-1.81059 -1.87495 -1.99466
-2.16704 -2.37035 -2.57272
-2.74359 -2.86286 -2.92499
-2.93755 -2.9162 -2.87855
-2.83868 -2.80266 -2.76659
-2.71959 -2.65109 -2.55736
-2.44144 -2.30742 -2.15613
-1.98803 -1.81095 -1.64409
-1.51163 -1.42871 -1.38989
-1.37046 -1.34103 -1.28591
-1.21202 -1.14294 -1.10358
-1.10763 -1.15574 -1.24216
-1.36138 -1.50843 -1.67457
-1.84437 -1.997 -2.11065
-2.16754 -2.1591 -2.09055
-1.98256 -1.86709 -1.77752
-1.73739 -1.75332 -1.81587
-1.90675 -2.00715 -2.1021
-2.18021 -2.23219 -2.25099
-2.2329 -2.1769 -2.08188
-1.94538 -1.76648 -1.55094
-1.31367 -1.07544 -0.855786
-0.666444 -0.509322 -0.380188
-0.276214 -0.202795 -0.174395
-0.206964 -0.305622 -0.456653
-0.631553 -0.801469 -0.950722
-1.07833 -1.18772 -1.27573
-1.33115 -1.34223 -1.30485
-1.22488 -1.11631 -0.999029
-0.897072 -0.835564 -0.835543
-0.908495 -1.05257 -1.2514
-1.47612 -1.69089 -1.8609
-1.96059 -1.97996 -1.92681
-1.82266 -1.69217 -1.55043
-1.39678 -1.22085 -1.01832
-0.805725 -0.623126 -0.519765
-0.529528 -0.650807 -0.84419
-1.05016 -1.2163 -1.31852
-1.36642 -1.39248 -1.43264
-1.50807 -1.61646 -1.73583
-1.83744 -1.89946 -1.9133
-1.88109 -1.80954 -1.70683
-1.58451 -1.46038 -1.35723
-1.29658 -1.29114 -1.34083
-1.43411 -1.55224 -1.67329
-1.77503 -1.83828 -1.85175
-1.81635 -1.74468 -1.65434
-1.55796 -1.45675 -1.34182
-1.20331 -1.04138 -0.871763
-0.720813 -0.612175 -0.553972
-0.535918 -0.538636 -0.548222
-0.565441 -0.603395 -0.675878
-0.784995 -0.917247 -1.05127
-1.17144 -1.27638 -1.37548
-1.47717 -1.57928 -1.66922
-1.73312 -1.76723 -1.78426
-1.78 -1.83926 -1.95684
-2.12932 -2.33367 -2.53705
-2.7088 -2.82878 -2.88974
-2.89562 -2.85896 -2.79875
-2.73698 -2.69164 -2.66838
-2.65714 -2.63764 -2.58991
-2.50183 -2.36995 -2.19706
-1.99217 -1.77353 -1.5689
-1.40794 -1.30821 -1.26426
-1.24947 -1.23138 -1.19093
-1.13247 -1.07822 -1.05283
-1.07014 -1.13046 -1.22713
-1.3535 -1.50399 -1.67031
-1.83848 -1.99008 -2.10636
-2.17264 -2.18223 -2.13978
-2.06257 -1.9776 -1.91405
-1.89357 -1.92299 -1.99332
-2.08537 -2.17841 -2.25644
-2.30971 -2.33313 -2.32452
-2.28346 -2.20973 -2.10137
-1.95498 -1.76971 -1.55255
-1.31997 -1.09334 -0.890588
-0.719334 -0.575908 -0.451326
-0.341137 -0.253149 -0.207093
-0.224491 -0.314103 -0.463119
-0.641626 -0.817741 -0.971644
-1.0978 -1.196 -1.26185
-1.28582 -1.26014 -1.18554
-1.07288 -0.941451 -0.816797
-0.727933 -0.701593 -0.754472
-0.887392 -1.0844 -1.31662
-1.54895 -1.74758 -1.88651
-1.95189 -1.94383 -1.87572
-1.76976 -1.64806 -1.52231
-1.38893 -1.23562 -1.05675
-0.868106 -0.709127 -0.628066
-0.657023 -0.792088 -0.992023
-1.19697 -1.35589 -1.44724
-1.48333 -1.49874 -1.5304
-1.59934 -1.70196 -1.81414
-1.90452 -1.94867 -1.93628
-1.86967 -1.75837 -1.61605
-1.46126 -1.31832 -1.21388
-1.16934 -1.1936 -1.2807
-1.41284 -1.56571 -1.7129
-1.82909 -1.89412 -1.89829
-1.84659 -1.75754 -1.65522
-1.55795 -1.4699 -1.38082
-1.27451 -1.1415 -0.988462
-0.837698 -0.715981 -0.639936
-0.608206 -0.605892 -0.617461
-0.638319 -0.676762 -0.745388
-0.84876 -0.977029 -1.1108
-1.23337 -1.33988 -1.43607
-1.52856 -1.61609 -1.6889
-1.73618 -1.75605 -1.76186
-1.77166 -1.83392 -1.95303
-2.12278 -2.31911 -2.51057
-2.66991 -2.78011 -2.83424
-2.83281 -2.78377 -2.70465
-2.62197 -2.56277 -2.5409
-2.54787 -2.55615 -2.53308
-2.45524 -2.31498 -2.11916
-1.88562 -1.64117 -1.41903
-1.25101 -1.15492 -1.12465
-1.13199 -1.14171 -1.13115
-1.10112 -1.07142 -1.06565
-1.09733 -1.16633 -1.26503
-1.38594 -1.52371 -1.67191
-1.81991 -1.95364 -2.05928
-2.12705 -2.1536 -2.14346
-2.10933 -2.0704 -2.04797
-2.05873 -2.10829 -2.18846
-2.28076 -2.36434 -2.42358
-2.45112 -2.44627 -2.41152
-2.34945 -2.26045 -2.1418
-1.98949 -1.80304 -1.59057
-1.36922 -1.15944 -0.976021
-0.821832 -0.68846 -0.564094
-0.444578 -0.34083 -0.276761
-0.277047 -0.351486 -0.486625
-0.651391 -0.812868 -0.950188
-1.0566 -1.13102 -1.16923
-1.16313 -1.10688 -1.00302
-0.864632 -0.714853 -0.585331
-0.511733 -0.524242 -0.636111
-0.837021 -1.09549 -1.36869
-1.61444 -1.80084 -1.9109
-1.94249 -1.90569 -1.81929
-1.70636 -1.58738 -1.47211
-1.356 -1.22593 -1.07471
-0.915138 -0.782786 -0.722403
-0.764146 -0.904408 -1.10418
-1.30657 -1.46289 -1.55256
-1.58751 -1.60121 -1.62927
-1.69159 -1.78385 -1.88154
-1.95291 -1.97286 -1.93063
-1.82926 -1.68132 -1.50601
-1.32867 -1.17946 -1.08763
-1.07284 -1.13839 -1.2707
-1.44423 -1.62826 -1.79223
-1.90962 -1.96201 -1.9439
-1.86574 -1.75185 -1.63207
-1.52993 -1.45291 -1.38991
-1.31829 -1.21781 -1.08432
-0.934418 -0.797222 -0.698108
-0.64565 -0.630591 -0.636672
-0.654605 -0.688753 -0.751964
-0.852932 -0.986283 -1.1335
-1.27372 -1.39493 -1.49655
-1.58302 -1.65562 -1.71006
-1.74111 -1.75053 -1.75245
-1.78623 -1.85914 -1.98278
-2.14691 -2.32728 -2.49642
-2.6335 -2.72725 -2.77259
-2.76723 -2.71374 -2.62568
-2.52998 -2.45813 -2.42906
-2.43564 -2.44625 -2.42096
-2.33089 -2.16888 -1.94815
-1.695 -1.4423 -1.22481
-1.0726 -1.00093 -1.0018
-1.04552 -1.09478 -1.1237
-1.12956 -1.12941 -1.14556
-1.19117 -1.26569 -1.36056
-1.46747 -1.5816 -1.69909
-1.81371 -1.91705 -2.00154
-2.06349 -2.10378 -2.12701
-2.14055 -2.15415 -2.17918
-2.22562 -2.29694 -2.38599
-2.476 -2.54741 -2.58612
-2.58778 -2.55605 -2.49771
-2.41795 -2.31769 -2.19362
-2.04121 -1.86012 -1.65874
-1.45359 -1.2629 -1.09781
-0.957224 -0.830109 -0.704363
-0.577673 -0.463513 -0.387242
-0.372869 -0.428021 -0.537428
-0.670187 -0.795659 -0.896006
-0.966839 -1.00838 -1.01715
-0.985512 -0.907569 -0.785236
-0.631453 -0.471444 -0.341915
-0.28481 -0.334002 -0.500157
-0.763189 -1.07769 -1.38823
-1.64644 -1.82231 -1.90717
-1.90951 -1.8481 -1.74615
-1.62695 -1.50925 -1.40173
-1.30032 -1.19288 -1.07139
-0.944777 -0.842442 -0.803221
-0.854514 -0.994527 -1.18958
-1.38875 -1.54696 -1.64366
-1.6879 -1.70893 -1.73845
-1.79385 -1.87034 -1.9449
-1.98827 -1.97771 -1.904
-1.77156 -1.59528 -1.3982
-1.21044 -1.06612 -0.995796
-1.01676 -1.12675 -1.30464
-1.5171 -1.72685 -1.89934
-2.00771 -2.03702 -1.98777
-1.87701 -1.73496 -1.59643
-1.48922 -1.42334 -1.38641
-1.349 -1.2797 -1.16314
-1.01001 -0.851673 -0.722405
-0.641041 -0.604524 -0.596605
-0.604142 -0.628534 -0.683975
-0.784318 -0.929093 -1.09995
-1.26994 -1.41751 -1.53403
-1.62118 -1.68353 -1.72363
-1.74342 -1.74933 -1.75634
-1.81241 -1.90319 -2.03501
-2.1929 -2.35332 -2.49471
-2.60471 -2.67941 -2.71699
-2.71356 -2.66664 -2.58422
-2.48942 -2.4127 -2.3736
-2.36535 -2.35529 -2.30206
-2.17778 -1.9805 -1.73189
-1.46614 -1.21966 -1.02529
-0.907736 -0.876746 -0.920798
-1.00852 -1.10124 -1.17101
-1.21239 -1.24038 -1.27655
-1.33413 -1.41243 -1.50191
-1.59317 -1.68154 -1.76557
-1.84353 -1.91287 -1.97255
-2.02498 -2.0751 -2.12731
-2.1835 -2.24417 -2.31109
-2.3878 -2.47569 -2.5687
-2.65208 -2.70816 -2.72497
-2.7013 -2.64486 -2.56611
-2.47239 -2.36518 -2.24085
-2.09447 -1.9253 -1.74081
-1.55555 -1.38466 -1.23594
-1.10613 -0.984246 -0.860271
-0.73436 -0.620646 -0.542002
-0.517408 -0.549448 -0.620891
-0.703607 -0.773485 -0.820021
-0.844168 -0.848491 -0.829607
-0.778836 -0.688586 -0.558771
-0.400907 -0.240693 -0.117689
-0.0777455 -0.156893 -0.363632
-0.67081 -1.02324 -1.35693
-1.61971 -1.7839 -1.8478
-1.82839 -1.75108 -1.64177
-1.52266 -1.40991 -1.31102
-1.2234 -1.13765 -1.04656
-0.955561 -0.88679 -0.871347
-0.932698 -1.07122 -1.26025
-1.45677 -1.62042 -1.73036
-1.7912 -1.82584 -1.86005
-1.90749 -1.96296 -2.0065
-2.01414 -1.9686 -1.86448
-1.7081 -1.51519 -1.30986
-1.12381 -0.992551 -0.946632
-1.00117 -1.14956 -1.36491
-1.60765 -1.83492 -2.00881
-2.10258 -2.1052 -2.02366
-1.88191 -1.7158 -1.56417
-1.45753 -1.4068 -1.39703
-1.39156 -1.34838 -1.24209
-1.07867 -0.892395 -0.726271
-0.608954 -0.543449 -0.513982
-0.5044 -0.513845 -0.558155
-0.656308 -0.812668 -1.00904
-1.21241 -1.39144 -1.52901
-1.62359 -1.68257 -1.71528
-1.7311 -1.74164 -1.7628
-1.8329 -1.94747 -2.09142
-2.24496 -2.38596 -2.49976
-2.58318 -2.64017 -2.67317
-2.67827 -2.64935 -2.5882
-2.51078 -2.44126 -2.39525
-2.36488 -2.31884 -2.21945
-2.04512 -1.80281 -1.52383
-1.24947 -1.01778 -0.857301
-0.784885 -0.802541 -0.893709
-1.02495 -1.15698 -1.26108
-1.33069 -1.3801 -1.43121
-1.49815 -1.58039 -1.6673
-1.74783 -1.81671 -1.87409
-1.92215 -1.96361 -2.00305
-2.04769 -2.10495 -2.17807
-2.26389 -2.35558 -2.448
-2.54047 -2.6334 -2.72178
-2.7926 -2.82988 -2.82378
-2.776 -2.6976 -2.60189
-2.49789 -2.38764 -2.26751
-2.13222 -1.98015 -1.81686
-1.65399 -1.50338 -1.37047
-1.25192 -1.13912 -1.02553
-0.913144 -0.813785 -0.743528
-0.712452 -0.716388 -0.737334
-0.753458 -0.751562 -0.732136
-0.7033 -0.669781 -0.626785
-0.562874 -0.467795 -0.339306
-0.18742 -0.037159 0.0718659
0.0937119 -0.00681459 -0.235807
-0.562318 -0.927047 -1.2632
-1.5185 -1.66827 -1.71612
-1.68472 -1.60338 -1.49853
-1.3897 -1.28927 -1.20287
-1.12975 -1.06461 -1.00293
-0.948034 -0.914969 -0.92632
-1.00064 -1.13997 -1.32489
-1.52071 -1.69212 -1.81786
-1.89761 -1.94727 -1.98599
-2.02324 -2.05363 -2.06134
-2.02964 -1.94891 -1.81916
-1.64852 -1.4518 -1.2511
-1.07651 -0.962452 -0.938346
-1.01758 -1.19109 -1.42889
-1.68791 -1.92202 -2.09127
-2.16943 -2.14897 -2.04261
-1.88036 -1.7027 -1.55114
-1.4569 -1.42959 -1.45006
-1.47427 -1.45103 -1.34739
-1.16671 -0.946928 -0.739207
-0.580915 -0.480616 -0.423503
-0.391309 -0.381268 -0.410192
-0.501009 -0.662293 -0.876703
-1.10694 -1.31381 -1.4727
-1.57851 -1.64017 -1.67246
-1.69147 -1.71387 -1.7565
-1.83131 -1.97293 -2.13193
-2.28423 -2.40968 -2.50066
-2.56264 -2.6068 -2.63999
-2.65973 -2.65796 -2.63064
-2.58459 -2.53396 -2.48707
-2.43386 -2.34616 -2.19344
-1.96367 -1.67422 -1.36573
-1.08526 -0.871129 -0.746598
-0.719944 -0.784678 -0.918553
-1.08589 -1.24741 -1.37488
-1.46217 -1.52427 -1.58449
-1.65848 -1.74614 -1.83555
-1.91343 -1.97313 -2.01564
-2.04629 -2.07217 -2.1019
-2.14509 -2.20902 -2.29419
-2.39303 -2.49437 -2.59029
-2.67928 -2.76232 -2.83545
-2.88674 -2.90146 -2.87152
-2.80104 -2.70361 -2.59454
-2.48401 -2.37453 -2.26243
-2.14197 -2.01024 -1.87055
-1.73159 -1.60252 -1.48773
-1.38537 -1.29043 -1.19981
-1.1155 -1.04378 -0.990277
-0.953783 -0.923307 -0.882333
-0.818853 -0.733975 -0.641327
-0.556691 -0.486059 -0.421677
-0.348146 -0.252376 -0.130782
0.00738776 0.138527 0.225953
0.228075 0.114299 -0.118314
-0.438265 -0.788275 -1.10519
-1.34087 -1.47456 -1.51318
-1.4817 -1.41002 -1.32275
-1.23531 -1.15539 -1.08619
-1.02865 -0.982307 -0.946864
-0.925342 -0.92703 -0.966499
-1.05705 -1.20153 -1.38653
-1.58468 -1.76487 -1.90523
-2.0009 -2.06152 -2.10048
-2.1239 -2.12685 -2.09833
-2.02963 -1.91939 -1.77306
-1.59971 -1.41131 -1.22558
-1.06864 -0.972071 -0.963397
-1.05472 -1.23629 -1.47792
-1.73647 -1.96554 -2.12508
-2.18975 -2.15478 -2.03707
-1.87104 -1.70023 -1.56691
-1.50079 -1.50782 -1.56332
-1.61627 -1.60854 -1.50247
-1.30082 -1.04535 -0.79408
-0.591686 -0.452004 -0.362144
-0.302892 -0.269635 -0.278685
-0.354815 -0.509725 -0.727978
-0.970905 -1.19474 -1.36932
-1.4859 -1.55336 -1.58997
-1.61715 -1.65606 -1.72438
-1.79633 -1.96475 -2.13958
-2.29348 -2.40889 -2.48471
-2.53362 -2.57237 -2.61155
-2.65068 -2.68112 -2.69389
-2.68626 -2.66101 -2.61788
-2.54468 -2.41782 -2.21579
-1.93697 -1.60823 -1.27729
-0.994627 -0.797604 -0.704457
-0.716027 -0.81851 -0.984681
-1.17702 -1.35667 -1.49676
-1.59245 -1.66017 -1.72501
-1.80428 -1.89834 -1.99393
-2.07537 -2.13433 -2.17233
-2.19748 -2.2205 -2.25236
-2.30233 -2.37451 -2.46479
-2.56182 -2.65317 -2.73217
-2.79971 -2.8587 -2.90619
-2.93079 -2.91867 -2.86332
-2.77085 -2.65679 -2.53787
-2.425 -2.32071 -2.22077
-2.11834 -2.00897 -1.89406
-1.7803 -1.67548 -1.58408
-1.50629 -1.44041 -1.38539
-1.34098 -1.30531 -1.27175
-1.22753 -1.1564 -1.04594
-0.896365 -0.724328 -0.556586
-0.415832 -0.308421 -0.223031
-0.140263 -0.044904 0.0667819
0.185513 0.289886 0.349065
0.33004 0.210342 -0.00911713
-0.299314 -0.61077 -0.890163
-1.09763 -1.21715 -1.25657
-1.23915 -1.19148 -1.13382
-1.0766 -1.02291 -0.973737
-0.931605 -0.900941 -0.886375
-0.892198 -0.923983 -0.989934
-1.09861 -1.25272 -1.44285
-1.64652 -1.83521 -1.98603
-2.09045 -2.15364 -2.18535
-2.1902 -2.16504 -2.10419
-2.00654 -1.87796 -1.72776
-1.56425 -1.39494 -1.23178
-1.09578 -1.0148 -1.01392
-1.10424 -1.27677 -1.50378
-1.74536 -1.95791 -2.10322
-2.15737 -2.11742 -2.00287
-1.85073 -1.70572 -1.60889
-1.58614 -1.63795 -1.73344
-1.81583 -1.82264 -1.71403
-1.4931 -1.20444 -0.910878
-0.663061 -0.480453 -0.353772
-0.26436 -0.20563 -0.191422
-0.245768 -0.382134 -0.588037
-0.82655 -1.0529 -1.23364
-1.35656 -1.42916 -1.47131
-1.50824 -1.56476 -1.65911
-1.72282 -1.91439 -2.10354
-2.26104 -2.37223 -2.44156
-2.48687 -2.5284 -2.57898
-2.63991 -2.70263 -2.75427
-2.78354 -2.7827 -2.74398
-2.65437 -2.49626 -2.25773
-1.94646 -1.59587 -1.25673
-0.979525 -0.799225 -0.730044
-0.768039 -0.895005 -1.08083
-1.28714 -1.4759 -1.6216
-1.72064 -1.79044 -1.85719
-1.93934 -2.0377 -2.13816
-2.22327 -2.28356 -2.32136
-2.34766 -2.37633 -2.41942
-2.4835 -2.5669 -2.6593
-2.74594 -2.81527 -2.86462
-2.89913 -2.92426 -2.9379
-2.92906 -2.88503 -2.8012
-2.68575 -2.55604 -2.43011
-2.31936 -2.22569 -2.14313
-2.06266 -1.97794 -1.88924
-1.80282 -1.72647 -1.66527
-1.62088 -1.59328 -1.58149
-1.58129 -1.58183 -1.56475
-1.50774 -1.39203 -1.21144
-0.978781 -0.724723 -0.486776
-0.292732 -0.148916 -0.0413058
0.0520301 0.146993 0.246506
0.341231 0.413315 0.440452
0.401384 0.283962 0.0928387
-0.148308 -0.402677 -0.6319
-0.807822 -0.919462 -0.972946
-0.985241 -0.975182 -0.956094
-0.933246 -0.906605 -0.876393
-0.847229 -0.827907 -0.827604
-0.852656 -0.906965 -0.994713
-1.12097 -1.28759 -1.48676
-1.69804 -1.89344 -2.04869
-2.15277 -2.20853 -2.2246
-2.20643 -2.15425 -2.06801
-1.95306 -1.82022 -1.68021
-1.53868 -1.39769 -1.26303
-1.15029 -1.08313 -1.08374
-1.16231 -1.3117 -1.5088
-1.71961 -1.90577 -2.03249
-2.0776 -2.03935 -1.9386
-1.81346 -1.7082 -1.66081
-1.69168 -1.79468 -1.93309
-2.04625 -2.06991 -1.96368
-1.73063 -1.41597 -1.08487
-0.79285 -0.566007 -0.400846
-0.28085 -0.197175 -0.15909
-0.18732 -0.295756 -0.475684
-0.694511 -0.909438 -1.08571
-1.20807 -1.28174 -1.3269
-1.37139 -1.44279 -1.55953
-1.61201 -1.82037 -2.0206
-2.18283 -2.29511 -2.3658
-2.41563 -2.46605 -2.53072
-2.6121 -2.702 -2.78485
-2.84272 -2.85977 -2.82318
-2.72117 -2.54327 -2.28677
-1.9664 -1.61798 -1.29044
-1.03021 -0.86827 -0.81612
-0.868436 -1.00652 -1.20031
-1.41206 -1.60469 -1.75352
-1.85501 -1.92599 -1.99217
-2.07221 -2.16763 -2.2648
-2.34629 -2.4028 -2.43819
-2.46642 -2.50414 -2.56351
-2.64703 -2.74572 -2.84214
-2.91819 -2.96395 -2.98139
-2.98007 -2.96762 -2.94251
-2.89451 -2.81283 -2.69562
-2.55386 -2.40729 -2.27571
-2.17105 -2.0938 -2.03485
-1.98158 -1.9253 -1.86587
-1.81033 -1.76729 -1.74212
-1.7364 -1.74979 -1.77974
-1.81765 -1.84501 -1.83474
-1.75874 -1.59889 -1.35629
-1.0545 -0.734177 -0.439211
-0.199892 -0.0226114 0.107189
0.211311 0.304575 0.388842
0.455889 0.493449 0.489862
0.436995 0.333063 0.185006
0.0084234 -0.176027 -0.348274
-0.493945 -0.606927 -0.688807
-0.745737 -0.784334 -0.808511
-0.818809 -0.814639 -0.798238
-0.77746 -0.764692 -0.772237
-0.808127 -0.87604 -0.97855
-1.11892 -1.29788 -1.50708
-1.72551 -1.92411 -2.07719
-2.17254 -2.21264 -2.20706
-2.16401 -2.08823 -1.98517
-1.86505 -1.74112 -1.62326
-1.51332 -1.40786 -1.30682
-1.22035 -1.16733 -1.16645
-1.22688 -1.34415 -1.50122
-1.67173 -1.82408 -1.92777
-1.96267 -1.92792 -1.84504
-1.75221 -1.69206 -1.69825
-1.78471 -1.93864 -2.11871
-2.26264 -2.30656 -2.21033
-1.97566 -1.64565 -1.2853
-0.954226 -0.68623 -0.485488
-0.338807 -0.234636 -0.175874
-0.177926 -0.254097 -0.399981
-0.589044 -0.782421 -0.945382
-1.05998 -1.12885 -1.17178
-1.21841 -1.29843 -1.43027
-1.4715 -1.68812 -1.89489
-2.06207 -2.17945 -2.25701
-2.31574 -2.37646 -2.45268
-2.54792 -2.65508 -2.7575
-2.83311 -2.86087 -2.82544
-2.71794 -2.53531 -2.28291
-1.9797 -1.65971 -1.36529
-1.13512 -0.994775 -0.954411
-1.01072 -1.1484 -1.34053
-1.55143 -1.74508 -1.89659
-2.00079 -2.0718 -2.13289
-2.202 -2.28214 -2.36236
-2.42787 -2.47152 -2.49935
-2.52779 -2.57544 -2.65375
-2.76066 -2.87975 -2.98649
-3.05941 -3.08963 -3.08265
-3.05096 -3.00337 -2.93863
-2.84784 -2.72319 -2.56674
-2.39342 -2.22649 -2.08845
-1.99211 -1.93605 -1.90672
-1.88661 -1.86403 -1.83848
-1.8181 -1.81209 -1.82502
-1.85665 -1.90471 -1.96453
-2.0244 -2.06147 -2.04445
-1.94407 -1.74568 -1.45742
-1.11016 -0.748913 -0.418543
-0.148783 0.053683 0.201339
0.312853 0.400416 0.465425
0.502896 0.508407 0.48196
0.427707 0.351931 0.261117
0.160499 0.0530437 -0.0604221
-0.17965 -0.302696 -0.424419
-0.536687 -0.630347 -0.697938
-0.73596 -0.746147 -0.73596
-0.718005 -0.707445 -0.717676
-0.757133 -0.829858 -0.93875
-1.08696 -1.27423 -1.49033
-1.71204 -1.90853 -2.05337
-2.13452 -2.1554 -2.12756
-2.06256 -1.96969 -1.85896
-1.74363 -1.63749 -1.54855
-1.47513 -1.40936 -1.34615
-1.29005 -1.25424 -1.25304
-1.29435 -1.37674 -1.48994
-1.61585 -1.73007 -1.80676
-1.82806 -1.79412 -1.72678
-1.66362 -1.64477 -1.699
-1.83385 -2.03082 -2.24577
-2.41702 -2.48273 -2.40319
-2.17734 -1.84387 -1.46567
-1.10559 -0.80546 -0.577842
-0.41317 -0.296695 -0.2239
-0.203871 -0.248915 -0.359277
-0.515317 -0.682973 -0.828087
-0.930171 -0.989097 -1.02387
-1.06542 -1.14516 -1.28179
-1.31439 -1.52877 -1.73603
-1.90693 -2.03132 -2.11787
-2.18511 -2.2516 -2.33055
-2.42745 -2.53807 -2.64714
-2.73133 -2.76694 -2.73763
-2.63748 -2.4698 -2.24592
-1.98606 -1.71886 -1.47655
-1.28748 -1.17124 -1.13808
-1.18956 -1.31689 -1.49862
-1.70234 -1.893 -2.04465
-2.14899 -2.21566 -2.2639
-2.31039 -2.36068 -2.40909
-2.44644 -2.46971 -2.48721
-2.51648 -2.57621 -2.67613
-2.80984 -2.95463 -3.08012
-3.16161 -3.19011 -3.17243
-3.12187 -3.04698 -2.94653
-2.81328 -2.6431 -2.44286
-2.23259 -2.04047 -1.89297
-1.80453 -1.77171 -1.77585
-1.79371 -1.80982 -1.82264
-1.84051 -1.8721 -1.91979
-1.98025 -2.04862 -2.11878
-2.1784 -2.20453 -2.16684
-2.03918 -1.81231 -1.50016
-1.13666 -0.765485 -0.427158
-0.147853 0.06551 0.221268
0.33264 0.408361 0.450569
0.459804 0.441073 0.405469
0.366525 0.334563 0.312324
0.293407 0.26384 0.206917
0.110286 -0.0273164 -0.19319
-0.363685 -0.512371 -0.619488
-0.678049 -0.694146 -0.682844
-0.66269 -0.650882 -0.659994
-0.697299 -0.767074 -0.873658
-1.0213 -1.20915 -1.42472
-1.64228 -1.82989 -1.96168
-2.0271 -2.03113 -1.987
-1.90863 -1.80835 -1.69891
-1.59488 -1.50973 -1.45011
-1.41258 -1.38689 -1.36402
-1.34267 -1.32927 -1.33271
-1.35919 -1.41022 -1.48211
-1.56461 -1.64011 -1.68737
-1.69119 -1.65295 -1.59466
-1.55267 -1.56403 -1.65272
-1.82098 -2.04645 -2.28427
-2.47508 -2.56005 -2.49994
-2.29021 -1.96405 -1.58105
-1.20617 -0.888222 -0.647208
-0.476482 -0.357792 -0.279269
-0.243949 -0.26343 -0.342807
-0.469424 -0.613994 -0.74278
-0.832459 -0.879702 -0.902151
-0.931471 -1.00067 -1.12954
-1.1568 -1.35665 -1.55638
-1.72752 -1.85808 -1.9524
-2.02372 -2.08693 -2.15515
-2.23765 -2.3359 -2.43948
-2.52697 -2.57391 -2.56307
-2.48991 -2.36133 -2.19157
-1.99907 -1.80432 -1.62733
-1.48535 -1.39252 -1.36087
-1.39891 -1.50622 -1.66803
-1.85566 -2.03507 -2.17892
-2.27536 -2.32897 -2.3544
-2.36695 -2.37557 -2.3819
-2.38475 -2.38655 -2.39732
-2.43333 -2.51061 -2.63567
-2.79837 -2.97199 -3.1227
-3.22361 -3.26466 -3.25179
-3.19689 -3.107 -2.98035
-2.81113 -2.5986 -2.35452
-2.10466 -1.8833 -1.72221
-1.63839 -1.62691 -1.6642
-1.72107 -1.77763 -1.83013
-1.8857 -1.95103 -2.02525
-2.10146 -2.17235 -2.23157
-2.26889 -2.26539 -2.19624
-2.04175 -1.79901 -1.48581
-1.13513 -0.784598 -0.466368
-0.200686 0.00571637 0.15615
0.257477 0.315135 0.333365
0.319741 0.288795 0.260435
0.253323 0.277299 0.328614
0.389517 0.432097 0.426164
0.349852 0.199652 -0.00511202
-0.226948 -0.423437 -0.563077
-0.635573 -0.651678 -0.634502
-0.608665 -0.592841 -0.597675
-0.628267 -0.68871 -0.784935
-0.922638 -1.10068 -1.30484
-1.50805 -1.679 -1.79427
-1.84594 -1.84041 -1.79116
-1.71216 -1.61608 -1.51605
-1.42655 -1.3609 -1.32609
-1.31955 -1.33105 -1.34893
-1.36599 -1.381 -1.39656
-1.41655 -1.44483 -1.48333
-1.52843 -1.56839 -1.58637
-1.5701 -1.52245 -1.46532
-1.4331 -1.45945 -1.56432
-1.74656 -1.9823 -2.22788
-2.42725 -2.52484 -2.48197
-2.2909 -1.97959 -1.60404
-1.22994 -0.910686 -0.671312
-0.506692 -0.395177 -0.318749
-0.275788 -0.277988 -0.335311
-0.44159 -0.571702 -0.69173
-0.774827 -0.81352 -0.822991
-0.834784 -0.883468 -0.991152
-1.0145 -1.18669 -1.36898
-1.53424 -1.66737 -1.76589
-1.83524 -1.88515 -1.92873
-1.98075 -2.05162 -2.13956
-2.22834 -2.29435 -2.31876
-2.2957 -2.23194 -2.14071
-2.03545 -1.92642 -1.82087
-1.72573 -1.65153 -1.614
-1.62987 -1.70756 -1.83881
-1.99848 -2.15363 -2.27618
-2.35178 -2.381 -2.37451
-2.34634 -2.30903 -2.27209
-2.24324 -2.2307 -2.24489
-2.29798 -2.40016 -2.55295
-2.74326 -2.94338 -3.11951
-3.24477 -3.30811 -3.31313
-3.26871 -3.17922 -3.04151
-2.85013 -2.60637 -2.32572
-2.03937 -1.78819 -1.61009
-1.52558 -1.52929 -1.59369
-1.68429 -1.77671 -1.86414
-1.95132 -2.0422 -2.13239
-2.2115 -2.2701 -2.30242
-2.30211 -2.25712 -2.15135
-1.97372 -1.72766 -1.43277
-1.11801 -0.811974 -0.536342
-0.30426 -0.121732 0.00992147
0.0918767 0.12737 0.12382
0.0959684 0.066204 0.0596805
0.0957059 0.179936 0.300864
0.431327 0.534073 0.570858
0.514245 0.35928 0.129463
-0.128119 -0.359033 -0.52213
-0.603669 -0.617448 -0.59278
-0.559172 -0.536439 -0.533445
-0.553204 -0.599308 -0.678552
-0.797361 -0.95426 -1.13441
-1.31162 -1.45781 -1.55406
-1.59579 -1.59008 -1.5486
-1.4825 -1.4018 -1.3177
-1.24383 -1.19407 -1.17783
-1.19587 -1.24015 -1.29762
-1.35545 -1.40448 -1.4405
-1.46444 -1.48149 -1.49775
-1.51464 -1.52516 -1.5166
-1.47984 -1.41929 -1.35617
-1.32227 -1.3478 -1.44998
-1.62662 -1.85479 -2.09341
-2.28984 -2.3913 -2.35971
-2.18514 -1.89177 -1.53241
-1.17211 -0.865917 -0.640849
-0.491769 -0.394201 -0.325951
-0.28269 -0.277068 -0.323556
-0.421537 -0.549201 -0.671834
-0.758316 -0.795811 -0.795509
-0.78759 -0.807949 -0.882228
-0.900607 -1.03309 -1.18731
-1.33858 -1.46855 -1.56674
-1.62916 -1.65887 -1.66836
-1.67862 -1.71113 -1.7759
-1.86488 -1.95705 -2.0316
-2.07885 -2.10157 -2.10793
-2.10312 -2.0857 -2.05068
-1.99686 -1.93375 -1.88266
-1.86902 -1.9092 -2.00021
-2.11963 -2.23591 -2.32176
-2.36263 -2.35747 -2.31446
-2.24651 -2.1688 -2.09753
-2.04839 -2.03441 -2.06486
-2.14533 -2.27744 -2.45628
-2.66674 -2.88331 -3.07639
-3.2223 -3.31029 -3.34126
-3.32007 -3.24742 -3.11775
-2.92425 -2.66808 -2.36629
-2.05401 -1.77794 -1.58207
-1.491 -1.50009 -1.57955
-1.69113 -1.80676 -1.91679
-2.02371 -2.12909 -2.22565
-2.29982 -2.33981 -2.3399
-2.2977 -2.20905 -2.06801
-1.8731 -1.63361 -1.36935
-1.10347 -0.854536 -0.633729
-0.447344 -0.30032 -0.197323
-0.140952 -0.128484 -0.148798
-0.181266 -0.198686 -0.174646
-0.0928111 0.0463315 0.224036
0.406861 0.553264 0.622419
0.585217 0.435889 0.199043
-0.0741809 -0.322895 -0.499506
-0.586585 -0.598075 -0.565974
-0.522548 -0.488761 -0.473076
-0.47768 -0.505626 -0.563215
-0.655956 -0.781491 -0.925631
-1.06569 -1.17964 -1.25475
-1.2901 -1.29233 -1.26929
-1.22672 -1.1696 -1.10566
-1.04739 -1.01022 -1.00748
-1.04489 -1.11788 -1.21302
-1.31259 -1.39992 -1.46405
-1.50241 -1.52032 -1.52631
-1.5252 -1.51376 -1.48316
-1.42754 -1.35269 -1.27856
-1.23371 -1.24522 -1.32914
-1.48458 -1.6915 -1.9121
-2.09648 -2.19363 -2.16598
-2.00263 -1.72579 -1.38612
-1.047 -0.762605 -0.559317
-0.430884 -0.350943 -0.295227
-0.258453 -0.254582 -0.301653
-0.403307 -0.540264 -0.676816
-0.777308 -0.822648 -0.818537
-0.792342 -0.780616 -0.813082
-0.824779 -0.909275 -1.02621
-1.15489 -1.27492 -1.36838
-1.4216 -1.42995 -1.40386
-1.36946 -1.3593 -1.39642
-1.48317 -1.60314 -1.73435
-1.86223 -1.98276 -2.09554
-2.19474 -2.26645 -2.29489
-2.27356 -2.21376 -2.14372
-2.09706 -2.0963 -2.14174
-2.21269 -2.27942 -2.31729
-2.31439 -2.27078 -2.19386
-2.09538 -1.99139 -1.90209
-1.84847 -1.84647 -1.90279
-2.01517 -2.17553 -2.37198
-2.58845 -2.80454 -2.99872
-3.15408 -3.26215 -3.32164
-3.33281 -3.29185 -3.18961
-3.0164 -2.771 -2.46949
-2.1484 -1.85819 -1.64754
-1.54493 -1.54755 -1.62541
-1.73879 -1.85792 -1.97188
-2.08249 -2.1906 -2.28729
-2.35596 -2.38132 -2.35584
-2.27927 -2.15436 -1.98508
-1.77935 -1.55182 -1.32169
-1.10599 -0.91409 -0.748419
-0.609873 -0.502362 -0.432235
-0.403396 -0.411853 -0.442894
-0.472244 -0.471416 -0.416152
-0.295089 -0.114843 0.100564
0.314851 0.486476 0.57631
0.556633 0.421412 0.193726
-0.0763548 -0.327034 -0.507729
-0.597198 -0.60637 -0.566
-0.508882 -0.457626 -0.422587
-0.40717 -0.414111 -0.447559
-0.509935 -0.597013 -0.696222
-0.790691 -0.866646 -0.918748
-0.949561 -0.964269 -0.965399
-0.951741 -0.921926 -0.879621
-0.836337 -0.809683 -0.817547
-0.871017 -0.969399 -1.09959
-1.24005 -1.36775 -1.4656
-1.52725 -1.55685 -1.56356
-1.55406 -1.52811 -1.48072
-1.40936 -1.32091 -1.23347
-1.17209 -1.16124 -1.21724
-1.34226 -1.52042 -1.71721
-1.88445 -1.97176 -1.94174
-1.78356 -1.51905 -1.19768
-0.880847 -0.620332 -0.440397
-0.333387 -0.272199 -0.232212
-0.208177 -0.214902 -0.272422
-0.387087 -0.541581 -0.699641
-0.821737 -0.882554 -0.881477
-0.841758 -0.799454 -0.787811
-0.792749 -0.827096 -0.90139
-1.00044 -1.10401 -1.18897
-1.23343 -1.225 -1.17026
-1.09767 -1.04814 -1.05661
-1.13654 -1.27831 -1.46088
-1.66557 -1.88049 -2.09454
-2.28938 -2.43883 -2.51843
-2.51934 -2.45682 -2.36645
-2.2886 -2.24968 -2.2513
-2.27363 -2.28926 -2.27771
-2.23178 -2.1547 -2.05436
-1.94108 -1.82967 -1.74091
-1.69754 -1.71599 -1.79966
-1.939 -2.11721 -2.31643
-2.52081 -2.71694 -2.89404
-3.04469 -3.16472 -3.25129
-3.29974 -3.30093 -3.24137
-3.10763 -2.89483 -2.61599
-2.30615 -2.0163 -1.79724
-1.68011 -1.66462 -1.7227
-1.81597 -1.9157 -2.01236
-2.1096 -2.20989 -2.30405
-2.37248 -2.39478 -2.35899
-2.2641 -2.11718 -1.93025
-1.71949 -1.50432 -1.30344
-1.12885 -0.983004 -0.862383
-0.764674 -0.693128 -0.654232
-0.6509 -0.67649 -0.713345
-0.736028 -0.717809 -0.63863
-0.492288 -0.289928 -0.0582317
0.166541 0.345556 0.443788
0.43671 0.318546 0.109377
-0.145204 -0.386592 -0.56399
-0.652357 -0.657107 -0.604656
-0.526874 -0.449141 -0.386433
-0.345654 -0.329538 -0.338457
-0.369562 -0.41555 -0.465845
-0.510728 -0.545889 -0.573722
-0.599899 -0.627526 -0.653261
-0.668557 -0.665529 -0.64383
-0.614226 -0.596616 -0.613219
-0.679983 -0.79981 -0.960404
-1.1378 -1.3044 -1.43824
-1.52918 -1.57894 -1.59554
-1.58605 -1.55262 -1.49411
-1.41136 -1.31208 -1.21212
-1.13296 -1.09706 -1.12202
-1.21407 -1.36186 -1.53381
-1.68264 -1.7578 -1.7219
-1.56465 -1.30829 -1.00168
-0.704166 -0.464642 -0.305064
-0.216967 -0.173759 -0.151614
-0.145474 -0.169816 -0.244722
-0.377619 -0.552759 -0.734268
-0.880306 -0.960547 -0.968326
-0.922038 -0.855811 -0.804799
-0.804604 -0.793837 -0.825883
-0.891864 -0.974103 -1.04767
-1.08547 -1.06857 -0.998208
-0.901294 -0.822441 -0.804917
-0.872379 -1.02357 -1.24125
-1.50481 -1.79531 -2.09084
-2.36075 -2.5681 -2.68238
-2.69484 -2.62581 -2.51741
-2.4148 -2.34616 -2.31308
-2.29615 -2.2705 -2.22032
-2.14365 -2.04748 -1.94055
-1.83132 -1.73159 -1.65944
-1.6358 -1.67531 -1.77835
-1.93054 -2.10953 -2.29393
-2.46926 -2.62957 -2.77545
-2.91004 -3.03457 -3.14508
-3.23161 -3.27909 -3.26949
-3.18598 -3.0203 -2.78153
-2.50076 -2.22597 -2.00658
-1.87444 -1.83188 -1.85461
-1.90831 -1.9682 -2.02884
-2.09821 -2.18239 -2.27321
-2.34811 -2.38049 -2.35177
-2.25723 -2.10499 -1.9121
-1.70086 -1.49468 -1.31239
-1.16299 -1.04509 -0.952525
-0.882171 -0.837255 -0.823361
-0.84081 -0.879619 -0.920113
-0.937727 -0.909323 -0.819466
-0.665815 -0.461672 -0.233943
-0.0171 0.153724 0.248207
0.245585 0.14077 -0.0493808
-0.285043 -0.512731 -0.682886
-0.766625 -0.76241 -0.690764
-0.582474 -0.467436 -0.367942
-0.296387 -0.25573 -0.241235
-0.243043 -0.249694 -0.252404
-0.248783 -0.243917 -0.247504
-0.267897 -0.306082 -0.353269
-0.394184 -0.414932 -0.411418
-0.393597 -0.383201 -0.405919
-0.481551 -0.616019 -0.798346
-1.0039 -1.20285 -1.3702
-1.49235 -1.56756 -1.601
-1.5988 -1.56488 -1.50176
-1.4135 -1.30837 -1.19977
-1.1058 -1.04737 -1.04382
-1.10556 -1.2255 -1.37456
-1.50613 -1.56952 -1.52757
-1.37063 -1.12126 -0.827359
-0.545839 -0.322809 -0.17859
-0.105122 -0.07761 -0.0737278
-0.0882761 -0.134042 -0.229286
-0.381032 -0.574767 -0.776065
-0.942826 -1.04187 -1.06188
-1.01643 -0.936446 -0.856806
-0.852257 -0.807926 -0.804494
-0.839034 -0.898263 -0.959034
-0.992981 -0.976996 -0.906402
-0.802797 -0.708998 -0.671624
-0.721982 -0.867629 -1.0975
-1.39196 -1.7273 -2.07272
-2.38743 -2.62656 -2.75625
-2.76946 -2.69131 -2.5688
-2.44981 -2.36291 -2.30925
-2.26992 -2.22237 -2.15459
-2.06864 -1.97429 -1.8807
-1.79413 -1.72206 -1.67745
-1.67656 -1.73075 -1.83865
-1.98483 -2.14602 -2.30053
-2.43616 -2.55336 -2.6625
-2.77638 -2.90141 -3.03252
-3.15418 -3.24507 -3.28307
-3.24943 -3.13428 -2.9435
-2.70297 -2.45456 -2.24286
-2.09797 -2.02427 -2.00247
-2.00444 -2.01162 -2.02446
-2.05664 -2.11883 -2.20467
-2.28926 -2.34002 -2.33113
-2.25227 -2.10952 -1.92137
-1.71329 -1.51125 -1.33477
-1.19214 -1.08134 -0.996878
-0.937191 -0.906369 -0.908702
-0.94119 -0.990425 -1.03556
-1.05408 -1.02685 -0.942154
-0.799509 -0.612075 -0.405273
-0.211104 -0.0612096 0.0182205
0.00985279 -0.090527 -0.26879
-0.490481 -0.70713 -0.870338
-0.947037 -0.928248 -0.828609
-0.678924 -0.515709 -0.370799
-0.263432 -0.196814 -0.160262
-0.135982 -0.107776 -0.0681932
-0.0213767 0.0193962 0.0382555
0.0246092 -0.0209421 -0.0853578
-0.147895 -0.189419 -0.20213
-0.194574 -0.189261 -0.214057
-0.2914 -0.429678 -0.619934
-0.838989 -1.05763 -1.25006
-1.40013 -1.50195 -1.55653
-1.56781 -1.54062 -1.48053
-1.39433 -1.29047 -1.17993
-1.07774 -1.00352 -0.978227
-1.01579 -1.11263 -1.24195
-1.35823 -1.4117 -1.36624
-1.21292 -0.973785 -0.694456
-0.428515 -0.219223 -0.0861475
-0.0229726 -0.00785168 -0.0204401
-0.055046 -0.121739 -0.235652
-0.402312 -0.608131 -0.821017
-1.00064 -1.11356 -1.14588
-1.10722 -1.02454 -0.930349
-0.918672 -0.856478 -0.82978
-0.840086 -0.879154 -0.928409
-0.962013 -0.955661 -0.899239
-0.806452 -0.71346 -0.665005
-0.696404 -0.822969 -1.04107
-1.33464 -1.67834 -2.03594
-2.36036 -2.60245 -2.72756
-2.73091 -2.64106 -2.50766
-2.3796 -2.28543 -2.22642
-2.18453 -2.13886 -2.07918
-2.0091 -1.93917 -1.8781
-1.82969 -1.79663 -1.78531
-1.80558 -1.86501 -1.96231
-2.08518 -2.21416 -2.3305
-2.42463 -2.50122 -2.57726
-2.67261 -2.79761 -2.94582
-3.09615 -3.22128 -3.29586
-3.30131 -3.22887 -3.08338
-2.88576 -2.67003 -2.47302
-2.32059 -2.21802 -2.15125
-2.09944 -2.05124 -2.01343
-2.00513 -2.04131 -2.1178
-2.20877 -2.27763 -2.2927
-2.23786 -2.11489 -1.94009
-1.73845 -1.53635 -1.35396
-1.20077 -1.07717 -0.981378
-0.915658 -0.886014 -0.895554
-0.937814 -0.996163 -1.04912
-1.07647 -1.06252 -0.997768
-0.881675 -0.725666 -0.552785
-0.392485 -0.273518 -0.218895
-0.243356 -0.350496 -0.528347
-0.7466 -0.960292 -1.12087
-1.19034 -1.1524 -1.01692
-0.816558 -0.596394 -0.399214
-0.251608 -0.156918 -0.0983428
-0.0503008 0.00792747 0.082825
0.165098 0.235323 0.273205
0.266423 0.216239 0.138149
0.0566692 -0.00464981 -0.0339839
-0.0372432 -0.0360326 -0.0586885
-0.128956 -0.257253 -0.437584
-0.65057 -0.870654 -1.07388
-1.24284 -1.36757 -1.44419
-1.47342 -1.45987 -1.41103
-1.33546 -1.24141 -1.13766
-1.03657 -0.956466 -0.919186
-0.94093 -1.02058 -1.13347
-1.23629 -1.28189 -1.23665
-1.09265 -0.87033 -0.611342
-0.364518 -0.169816 -0.046529
0.00901123 0.014948 -0.0106642
-0.0615046 -0.14448 -0.270986
-0.444496 -0.652196 -0.865045
-1.04629 -1.16466 -1.20599
-1.17715 -1.10101 -1.00628
-0.981078 -0.917371 -0.882701
-0.880818 -0.907831 -0.950927
-0.989351 -1.00027 -0.969508
-0.901973 -0.824013 -0.774157
-0.787788 -0.885708 -1.0716
-1.33472 -1.65136 -1.98411
-2.28422 -2.50218 -2.60467
-2.58886 -2.48461 -2.34184
-2.20925 -2.11572 -2.06377
-2.03687 -2.01483 -1.98684
-1.9551 -1.92873 -1.91509
-1.91558 -1.92818 -1.9523
-1.99081 -2.0477 -2.12359
-2.2126 -2.30269 -2.3804
-2.43871 -2.48404 -2.53628
-2.619 -2.74474 -2.90545
-3.07499 -3.22075 -3.31532
-3.34227 -3.29687 -3.18578
-3.02661 -2.84532 -2.66926
-2.51779 -2.39528 -2.29204
-2.1943 -2.09765 -2.01423
-1.9671 -1.97431 -2.03411
-2.1219 -2.2005 -2.23545
-2.20604 -2.10838 -1.95324
-1.76123 -1.55633 -1.3588
-1.18076 -1.02771 -0.904363
-0.818745 -0.779653 -0.789108
-0.837126 -0.904031 -0.967957
-1.01081 -1.01946 -0.985383
-0.906794 -0.792577 -0.662988
-0.544841 -0.464311 -0.44204
-0.491259 -0.615688 -0.805308
-1.03257 -1.25391 -1.41866
-1.48295 -1.42373 -1.24772
-0.99126 -0.70922 -0.455594
-0.264055 -0.138028 -0.0552744
0.016311 0.100932 0.204257
0.313543 0.405839 0.458611
0.458441 0.406062 0.317161
0.2179 0.13528 0.0857026
0.0676665 0.0627738 0.0443696
-0.0111496 -0.115886 -0.267816
-0.453588 -0.654123 -0.849899
-1.02402 -1.16333 -1.25907
-1.30811 -1.31354 -1.28317
-1.22615 -1.15026 -1.06252
-0.973102 -0.898813 -0.86107
-0.876603 -0.945492 -1.04517
-1.13586 -1.17506 -1.13333
-1.00424 -0.805906 -0.574594
-0.35307 -0.177262 -0.0660262
-0.018439 -0.0201746 -0.0555061
-0.117462 -0.209722 -0.339846
-0.509183 -0.705896 -0.90482
-1.07437 -1.18753 -1.23171
-1.21218 -1.14799 -1.06351
-1.01752 -0.965652 -0.938239
-0.939149 -0.96706 -1.01416
-1.06528 -1.1006 -1.10351
-1.07085 -1.01814 -0.975031
-0.973647 -1.03755 -1.17661
-1.38626 -1.64712 -1.92464
-2.1729 -2.34569 -2.41251
-2.37153 -2.25148 -2.10012
-1.96496 -1.87586 -1.83792
-1.83697 -1.85295 -1.87254
-1.89404 -1.92326 -1.96544
-2.0199 -2.08059 -2.1404
-2.19558 -2.24707 -2.29846
-2.35176 -2.40402 -2.44816
-2.47956 -2.50451 -2.54266
-2.61831 -2.74443 -2.91123
-3.08851 -3.23952 -3.33594
-3.36501 -3.32837 -3.23728
-3.10853 -2.9611 -2.81241
-2.67346 -2.54548 -2.42118
-2.29245 -2.16047 -2.04109
-1.95931 -1.93498 -1.9692
-2.04129 -2.11743 -2.16411
-2.15776 -2.08801 -1.95704
-1.77736 -1.56783 -1.34805
-1.13425 -0.939531 -0.777449
-0.663105 -0.608197 -0.613146
-0.664055 -0.738271 -0.813822
-0.874777 -0.910244 -0.912139
-0.877095 -0.811141 -0.731281
-0.661125 -0.624069 -0.638959
-0.718731 -0.868334 -1.07979
-1.32702 -1.56571 -1.74119
-1.80318 -1.72282 -1.50541
-1.19229 -0.8481 -0.53708
-0.299112 -0.137946 -0.0274656
0.0688104 0.177081 0.302374
0.430479 0.537814 0.601983
0.609099 0.557994 0.461904
0.34605 0.239544 0.163842
0.123873 0.107182 0.091274
0.0542236 -0.0174438 -0.126489
-0.267212 -0.429047 -0.599011
-0.762705 -0.905316 -1.0141
-1.0818 -1.10872 -1.1013
-1.06809 -1.01631 -0.951966
-0.883658 -0.826251 -0.799206
-0.817823 -0.882073 -0.971524
-1.05114 -1.08477 -1.04846
-0.937857 -0.768547 -0.570891
-0.381 -0.230172 -0.136168
-0.100125 -0.110966 -0.15494
-0.224257 -0.319295 -0.443794
-0.597201 -0.769271 -0.939844
-1.08402 -1.1806 -1.2197
-1.20567 -1.15403 -1.08504
-1.01357 -0.981271 -0.973369
-0.992379 -1.03717 -1.10243
-1.17693 -1.24366 -1.28494
-1.29126 -1.26826 -1.23608
-1.22161 -1.24891 -1.33257
-1.47427 -1.66071 -1.86335
-2.04266 -2.15849 -2.18409
-2.11745 -1.98359 -1.82573
-1.68901 -1.60457 -1.58136
-1.6087 -1.66697 -1.73955
-1.81941 -1.90767 -2.00686
-2.11458 -2.22176 -2.31612
-2.38836 -2.43685 -2.46792
-2.49088 -2.51139 -2.52874
-2.54077 -2.55301 -2.5833
-2.65449 -2.77848 -2.94371
-3.11698 -3.25886 -3.3412
-3.35592 -3.31232 -3.22832
-3.12225 -3.00807 -2.89369
-2.78063 -2.66455 -2.53789
-2.3958 -2.24319 -2.09792
-1.98554 -1.92712 -1.92769
-1.9731 -2.03643 -2.08809
-2.10293 -2.06316 -1.95978
-1.79416 -1.578 -1.33026
-1.07297 -0.82931 -0.623371
-0.477568 -0.40543 -0.404361
-0.455735 -0.534044 -0.617923
-0.694354 -0.755214 -0.79325
-0.803643 -0.789255 -0.762947
-0.744062 -0.752712 -0.806492
-0.919341 -1.09856 -1.33823
-1.61245 -1.8743 -2.06393
-2.12496 -2.02434 -1.7677
-1.40176 -0.999687 -0.633948
-0.349389 -0.150647 -0.0099013
0.11121 0.239515 0.379964
0.519129 0.635667 0.709458
0.726595 0.682546 0.585334
0.456318 0.324882 0.217535
0.147421 0.110738 0.0916564
0.0713886 0.0354157 -0.0241917
-0.109999 -0.220715 -0.351055
-0.490818 -0.625498 -0.739778
-0.822541 -0.87025 -0.886448
-0.878105 -0.851977 -0.813988
-0.771957 -0.738567 -0.729971
-0.758328 -0.82245 -0.904104
-0.97383 -1.00268 -0.972677
-0.881744 -0.743287 -0.582238
-0.428434 -0.308406 -0.238035
-0.219403 -0.243671 -0.298369
-0.374426 -0.468583 -0.580615
-0.708346 -0.843977 -0.973655
-1.08054 -1.15019 -1.17585
-1.16095 -1.11778 -1.06318
-0.965699 -0.954538 -0.973703
-1.02376 -1.10141 -1.20031
-1.30992 -1.41446 -1.49565
-1.53971 -1.54466 -1.52235
-1.49421 -1.4836 -1.50862
-1.57672 -1.68143 -1.80195
-1.9073 -1.96501 -1.95241
-1.86604 -1.72498 -1.56554
-1.42895 -1.34734 -1.33435
-1.38427 -1.47931 -1.60023
-1.73439 -1.87733 -2.02817
-2.18292 -2.33076 -2.45625
-2.5462 -2.5969 -2.61607
-2.61791 -2.6145 -2.61063
-2.60708 -2.60943 -2.63358
-2.69994 -2.81813 -2.97452
-3.13389 -3.25556 -3.31281
-3.30271 -3.24254 -3.15768
-3.06959 -2.98907 -2.91572
-2.84119 -2.75357 -2.64217
-2.50262 -2.34146 -2.17743
-2.03645 -1.94161 -1.90347
-1.9166 -1.96301 -2.0183
-2.05578 -2.04903 -1.97594
-1.82496 -1.60001 -1.32024
-1.01552 -0.721083 -0.472363
-0.298086 -0.211469 -0.204833
-0.253887 -0.330676 -0.415713
-0.500405 -0.580712 -0.651112
-0.705553 -0.743078 -0.77111
-0.803514 -0.856784 -0.948012
-1.09339 -1.30332 -1.57346
-1.87665 -2.16195 -2.36415
-2.42229 -2.30151 -2.00937
-1.59768 -1.14593 -0.732107
-0.404556 -0.169466 0.000476625
0.143283 0.285601 0.433369
0.576262 0.697605 0.781106
0.813006 0.78412 0.694843
0.559824 0.406437 0.265447
0.15917 0.0945437 0.0644576
0.0544599 0.049318 0.0360832
0.00443212 -0.0529127 -0.138199
-0.24636 -0.365006 -0.477978
-0.570983 -0.636115 -0.672863
-0.68583 -0.681507 -0.666709
-0.649455 -0.640488 -0.652003
-0.692065 -0.757796 -0.833255
-0.894776 -0.920424 -0.897648
-0.826343 -0.718228 -0.593981
-0.478281 -0.393223 -0.352211
-0.357149 -0.400347 -0.469817
-0.55462 -0.64739 -0.7437
-0.83997 -0.931591 -1.01206
-1.07347 -1.10845 -1.11314
-1.08971 -1.04742 -1.00081
-0.880297 -0.887159 -0.93606
-1.02565 -1.1485 -1.29386
-1.44827 -1.5948 -1.71438
-1.79078 -1.81709 -1.79932
-1.7547 -1.70593 -1.67385
-1.67098 -1.69742 -1.7405
-1.77831 -1.78637 -1.74574
-1.65055 -1.51234 -1.35861
-1.22499 -1.14369 -1.13335
-1.19478 -1.3142 -1.47159
-1.64944 -1.83717 -2.02942
-2.22028 -2.39847 -2.54784
-2.65383 -2.71125 -2.72745
-2.71806 -2.6983 -2.67708
-2.65871 -2.65046 -2.66749
-2.72754 -2.83708 -2.97983
-3.11908 -3.21439 -3.24167
-3.20345 -3.12439 -3.03675
-2.96546 -2.91951 -2.89172
-2.8644 -2.81712 -2.73374
-2.60764 -2.44507 -2.26516
-2.09531 -1.96263 -1.88519
-1.86742 -1.90035 -1.96395
-2.02876 -2.0586 -2.01757
-1.88126 -1.64656 -1.33426
-0.983626 -0.642837 -0.358132
-0.162592 -0.0665534 -0.0552932
-0.098293 -0.165976 -0.242391
-0.325231 -0.416149 -0.512285
-0.60633 -0.69257 -0.771702
-0.851309 -0.944478 -1.06879
-1.24364 -1.48253 -1.78161
-2.11091 -2.41461 -2.62305
-2.67319 -2.5312 -2.20811
-1.75998 -1.27001 -0.818737
-0.456384 -0.19105 0.00238957
0.160025 0.308066 0.454675
0.594571 0.717401 0.811551
0.863423 0.858483 0.787999
0.65768 0.490461 0.319653
0.1764 0.0792293 0.0309325
0.0221336 0.0372088 0.0587818
0.0702112 0.0576709 0.0129717
-0.0637252 -0.163317 -0.270507
-0.368976 -0.446553 -0.498053
-0.525151 -0.534185 -0.533702
-0.533048 -0.541852 -0.568656
-0.617439 -0.6837 -0.753847
-0.80961 -0.834942 -0.82132
-0.769851 -0.690997 -0.602509
-0.525225 -0.477337 -0.46937
-0.502132 -0.568174 -0.655382
-0.750654 -0.842435 -0.922186
-0.985179 -1.03036 -1.05881
-1.0715 -1.0677 -1.04578
-1.00637 -0.955993 -0.908198
-0.769305 -0.789021 -0.866423
-0.998451 -1.17236 -1.37066
-1.57427 -1.76316 -1.91699
-2.01828 -2.05766 -2.03795
-1.97419 -1.88919 -1.80628
-1.74223 -1.70285 -1.68268
-1.66795 -1.64111 -1.58612
-1.49414 -1.36872 -1.22774
-1.09993 -1.01639 -1.00048
-1.06066 -1.18945 -1.36845
-1.57654 -1.7966 -2.01742
-2.23033 -2.42456 -2.58619
-2.70236 -2.76774 -2.78779
-2.776 -2.7471 -2.71209
-2.6792 -2.65914 -2.66795
-2.72124 -2.82169 -2.94971
-3.06737 -3.13567 -3.13427
-3.07119 -2.97713 -2.88954
-2.83593 -2.82412 -2.84185
-2.86373 -2.86119 -2.81139
-2.70345 -2.5417 -2.34567
-2.14601 -1.97632 -1.86382
-1.82264 -1.85103 -1.93086
-2.02814 -2.09661 -2.08775
-1.96634 -1.72424 -1.38507
-0.997606 -0.621908 -0.313011
-0.105876 -0.00582105 0.0099679
-0.0220361 -0.0719002 -0.128902
-0.198676 -0.289831 -0.402721
-0.52848 -0.65577 -0.777849
-0.896085 -1.02102 -1.17173
-1.37108 -1.63487 -1.95818
-2.3068 -2.62007 -2.82561
-2.86133 -2.6973 -2.34908
-1.87589 -1.36188 -0.887285
-0.502438 -0.217135 -0.00932675
0.154221 0.299156 0.43667
0.56766 0.688882 0.793708
0.868906 0.8948 0.853373
0.740252 0.571776 0.38134
0.207109 0.0784503 0.00804807
-0.00821098 0.0139501 0.0536274
0.0898758 0.105231 0.0883399
0.0359212 -0.0465031 -0.145974
-0.245719 -0.330137 -0.389391
-0.421909 -0.433841 -0.436027
-0.440185 -0.456012 -0.489406
-0.541036 -0.605272 -0.670856
-0.724072 -0.753133 -0.751803
-0.721447 -0.671536 -0.617977
-0.578829 -0.568766 -0.595015
-0.656431 -0.745054 -0.848427
-0.951742 -1.04018 -1.10207
-1.13211 -1.13266 -1.11158
-1.07737 -1.03464 -0.983193
-0.921983 -0.855562 -0.797828
-0.645213 -0.67297 -0.775215
-0.947202 -1.17052 -1.42022
-1.67067 -1.89796 -2.08028
-2.19958 -2.2456 -2.22004
-2.13754 -2.02193 -1.89897
-1.7889 -1.70204 -1.63849
-1.59045 -1.54521 -1.48838
-1.40824 -1.30129 -1.17649
-1.05544 -0.96705 -0.938562
-0.986439 -1.11116 -1.29809
-1.52377 -1.76424 -2.00081
-2.22082 -2.41479 -2.57384
-2.69041 -2.76114 -2.78899
-2.78232 -2.75179 -2.70807
-2.66284 -2.63144 -2.63243
-2.68024 -2.77369 -2.8895
-2.98866 -3.03436 -3.01076
-2.93081 -2.8294 -2.74671
-2.71128 -2.72991 -2.78712
-2.85227 -2.8904 -2.87226
-2.78167 -2.61999 -2.40729
-2.17893 -1.97676 -1.8377
-1.78403 -1.81813 -1.92079
-2.05217 -2.15713 -2.1779
-2.07228 -1.82975 -1.47702
-1.07034 -0.678303 -0.361258
-0.15347 -0.0541019 -0.0325803
-0.047817 -0.071174 -0.0985799
-0.144558 -0.225099 -0.343687
-0.489473 -0.645201 -0.797046
-0.941293 -1.08725 -1.2561
-1.47352 -1.75598 -2.09581
-2.45395 -2.76584 -2.95891
-2.97507 -2.79043 -2.42548
-1.94103 -1.41952 -0.938211
-0.545714 -0.252826 -0.0408325
0.119983 0.254242 0.376142
0.49294 0.608615 0.721672
0.819823 0.879431 0.874361
0.790318 0.635566 0.440803
0.248151 0.0954564 0.00399607
-0.0254802 -0.00848688 0.0317053
0.0721407 0.0950083 0.0891975
0.0502862 -0.0193634 -0.110381
-0.207462 -0.29312 -0.353529
-0.383826 -0.389757 -0.384563
-0.382952 -0.395713 -0.427293
-0.476129 -0.536136 -0.598351
-0.652679 -0.690009 -0.704792
-0.69778 -0.677547 -0.658871
-0.657677 -0.685162 -0.744581
-0.831765 -0.937444 -1.04898
-1.15125 -1.22848 -1.26807
-1.2653 -1.22547 -1.1613
-1.08629 -1.0082 -0.927284
-0.841163 -0.75356 -0.680005
-0.517941 -0.550741 -0.673266
-0.878829 -1.14374 -1.43636
-1.72541 -1.9837 -2.1883
-2.32095 -2.37117 -2.34053
-2.2442 -2.10752 -1.9585
-1.82021 -1.70627 -1.62034
-1.55789 -1.5084 -1.45773
-1.39191 -1.30252 -1.19184
-1.07532 -0.979226 -0.933561
-0.962172 -1.07402 -1.25949
-1.49374 -1.74561 -1.98757
-2.20171 -2.38017 -2.5216
-2.62715 -2.69807 -2.73524
-2.74003 -2.7159 -2.67044
-2.6174 -2.57703 -2.5717
-2.61594 -2.70547 -2.81356
-2.90037 -2.93162 -2.8957
-2.80931 -2.70915 -2.63559
-2.61655 -2.65796 -2.74295
-2.83852 -2.90603 -2.91143
-2.83365 -2.67083 -2.44348
-2.19194 -1.96631 -1.81198
-1.75676 -1.80382 -1.93044
-2.09096 -2.22443 -2.26891
-2.18032 -1.94841 -1.60206
-1.20095 -0.816878 -0.510989
-0.314422 -0.22012 -0.191396
-0.184806 -0.174875 -0.165086
-0.178782 -0.238638 -0.350493
-0.501228 -0.668345 -0.832628
-0.987365 -1.14206 -1.31981
-1.54747 -1.83993 -2.18545
-2.54057 -2.83904 -3.01116
-3.00548 -2.80536 -2.43555
-1.95632 -1.44573 -0.975581
-0.591001 -0.302995 -0.096291
0.0545636 0.172219 0.273104
0.370381 0.475058 0.590961
0.707643 0.799268 0.833686
0.788006 0.661893 0.480775
0.286938 0.123053 0.0165349
-0.0279154 -0.0251656 0.000667546
0.0270941 0.0391767 0.0293557
-0.00555955 -0.0657642 -0.146659
-0.236583 -0.318215 -0.374901
-0.398619 -0.394216 -0.376774
-0.363832 -0.367698 -0.39227
-0.434809 -0.489538 -0.5499
-0.608778 -0.65857 -0.693236
-0.712195 -0.72305 -0.739801
-0.776542 -0.840764 -0.930802
-1.0381 -1.15111 -1.25738
-1.34364 -1.39653 -1.40583
-1.36911 -1.29403 -1.19554
-1.08872 -0.981713 -0.874128
-0.762931 -0.652512 -0.561168
-0.395078 -0.432401 -0.571169
-0.802288 -1.09765 -1.42076
-1.73669 -2.01656 -2.23715
-2.38029 -2.43542 -2.4041
-2.30211 -2.15604 -1.99573
-1.8464 -1.72393 -1.63376
-1.5721 -1.52805 -1.48645
-1.43187 -1.35359 -1.25034
-1.13355 -1.02717 -0.962858
-0.970444 -1.06664 -1.24697
-1.48559 -1.74406 -1.98517
-2.18491 -2.33707 -2.4493
-2.534 -2.59952 -2.64587
-2.66685 -2.65654 -2.61667
-2.56104 -2.51419 -2.50312
-2.54408 -2.63125 -2.73562
-2.81703 -2.84348 -2.8065
-2.7244 -2.63314 -2.57099
-2.56408 -2.61778 -2.71554
-2.82472 -2.90595 -2.92303
-2.85178 -2.6878 -2.45169
-2.18737 -1.95094 -1.7933
-1.74453 -1.80594 -1.95033
-2.12786 -2.27618 -2.33522
-2.26428 -2.05567 -1.73862
-1.37109 -1.02185 -0.748002
-0.5755 -0.49182 -0.4566
-0.4267 -0.381478 -0.332076
-0.309396 -0.340974 -0.433695
-0.572292 -0.730859 -0.887744
-1.036 -1.1865 -1.36326
-1.59172 -1.88284 -2.22008
-2.55721 -2.82956 -2.97369
-2.9469 -2.73996 -2.38025
-1.92485 -1.44457 -1.00345
-0.64172 -0.370104 -0.177145
-0.0426042 0.0530623 0.127573
0.199419 0.286424 0.397909
0.526095 0.644681 0.717932
0.716474 0.631849 0.482279
0.306323 0.147082 0.0348439
-0.0229755 -0.0398651 -0.038743
-0.0389481 -0.0497073 -0.0725099
-0.107706 -0.157863 -0.224462
-0.301713 -0.374677 -0.425193
-0.442169 -0.428594 -0.400018
-0.375724 -0.369233 -0.384459
-0.418543 -0.467011 -0.52619
-0.591781 -0.657071 -0.714742
-0.762221 -0.805805 -0.858703
-0.933231 -1.03289 -1.1502
-1.27087 -1.38013 -1.46613
-1.5198 -1.53387 -1.50404
-1.43206 -1.32734 -1.20429
-1.0759 -0.947867 -0.818217
-0.684212 -0.552576 -0.445272
-0.284939 -0.329148 -0.481939
-0.731182 -1.04544 -1.38557
-1.71541 -2.00617 -2.23536
-2.3853 -2.44559 -2.41785
-2.31806 -2.17333 -2.0144
-1.86781 -1.75081 -1.66932
-1.61854 -1.58536 -1.55254
-1.50382 -1.42845 -1.32479
-1.20284 -1.08527 -1.00457
-0.994683 -1.0783 -1.25514
-1.49828 -1.76238 -2.0008
-2.18337 -2.30529 -2.38327
-2.4418 -2.49779 -2.55197
-2.59116 -2.59921 -2.56987
-2.51472 -2.46142 -2.44198
-2.47612 -2.55881 -2.66068
-2.74212 -2.77287 -2.74567
-2.67774 -2.60163 -2.55169
-2.55171 -2.60704 -2.70287
-2.80886 -2.88753 -2.90354
-2.83235 -2.66857 -2.43235
-2.16847 -1.93492 -1.78401
-1.74497 -1.81582 -1.96548
-2.14283 -2.28895 -2.35122
-2.29693 -2.12258 -1.85562
-1.54736 -1.25784 -1.03591
-0.900965 -0.83625 -0.800265
-0.752465 -0.677856 -0.594184
-0.537437 -0.537327 -0.600316
-0.709732 -0.839159 -0.968357
-1.09315 -1.22651 -1.39177
-1.61012 -1.88641 -2.19938
-2.50252 -2.73639 -2.84703
-2.80196 -2.59882 -2.26546
-1.85282 -1.42165 -1.02613
-0.700589 -0.45557 -0.284203
-0.172442 -0.104653 -0.0623335
-0.0219508 0.0409288 0.141029
0.273569 0.413008 0.522232
0.567815 0.534421 0.431942
0.291719 0.152798 0.0447822
-0.0234591 -0.0628903 -0.0926067
-0.12593 -0.164142 -0.201369
-0.23478 -0.269882 -0.315652
-0.37416 -0.434776 -0.478963
-0.492355 -0.47461 -0.439627
-0.406604 -0.389507 -0.392758
-0.414706 -0.453602 -0.509591
-0.581488 -0.663254 -0.745766
-0.823766 -0.901573 -0.991122
-1.10273 -1.23576 -1.37651
-1.50436 -1.60083 -1.65519
-1.66437 -1.62997 -1.55628
-1.45048 -1.323 -1.18524
-1.04511 -0.903682 -0.75704
-0.604017 -0.455341 -0.337202
-0.199947 -0.256559 -0.423864
-0.685889 -1.00891 -1.35327
-1.6837 -1.97298 -2.20019
-2.34898 -2.40996 -2.38543
-2.29154 -2.15495 -2.00593
-1.87106 -1.76796 -1.70235
-1.66761 -1.64767 -1.62274
-1.57591 -1.49784 -1.38885
-1.25997 -1.1338 -1.04313
-1.024 -1.10259 -1.28116
-1.53153 -1.80256 -2.03982
-2.20789 -2.30302 -2.34955
-2.38266 -2.42765 -2.48714
-2.54261 -2.56835 -2.54933
-2.49316 -2.42919 -2.39445
-2.4137 -2.48534 -2.58211
-2.66617 -2.70839 -2.70054
-2.65576 -2.60059 -2.56402
-2.56732 -2.61645 -2.69929
-2.789 -2.85181 -2.85588
-2.77926 -2.61753 -2.38983
-2.1386 -1.91909 -1.78073
-1.7496 -1.82027 -1.95964
-2.11843 -2.24524 -2.29906
-2.2582 -2.12426 -1.9213
-1.69037 -1.47886 -1.32475
-1.24045 -1.20641 -1.18208
-1.13068 -1.04222 -0.938561
-0.85727 -0.827169 -0.853127
-0.91853 -1.00003 -1.0829
-1.16851 -1.27234 -1.41531
-1.61197 -1.85971 -2.13326
-2.38832 -2.57388 -2.64777
-2.58849 -2.39961 -2.10747
-1.75433 -1.38837 -1.05218
-0.773633 -0.563609 -0.420805
-0.33807 -0.303839 -0.298698
-0.294111 -0.259429 -0.175103
-0.043177 0.11219 0.254228
0.347741 0.372068 0.328307
0.237814 0.131624 0.0354308
-0.0413984 -0.105743 -0.169892
-0.238353 -0.303004 -0.350616
-0.376068 -0.388965 -0.407007
-0.44146 -0.48728 -0.526238
-0.540211 -0.52378 -0.486764
-0.446204 -0.41569 -0.400835
-0.402888 -0.424623 -0.471249
-0.545231 -0.641253 -0.748096
-0.857173 -0.969832 -1.09571
-1.24252 -1.4055 -1.5653
-1.69567 -1.77504 -1.79438
-1.75741 -1.67552 -1.56223
-1.43004 -1.28922 -1.14637
-1.00259 -0.853598 -0.694266
-0.526687 -0.367124 -0.24614
-0.157237 -0.234631 -0.419784
-0.691841 -1.01554 -1.35245
-1.66976 -1.94275 -2.15279
-2.28603 -2.33592 -2.30715
-2.21659 -2.08971 -1.95447
-1.83557 -1.7497 -1.7019
-1.68406 -1.6775 -1.6601
-1.61443 -1.53303 -1.41937
-1.28703 -1.1595 -1.06933
-1.05258 -1.13624 -1.32317
-1.58392 -1.86356 -2.10277
-2.26287 -2.34074 -2.36561
-2.37986 -2.41504 -2.47599
-2.54107 -2.57733 -2.56195
-2.49797 -2.41514 -2.35495
-2.34823 -2.3991 -2.48501
-2.57144 -2.63008 -2.64975
-2.63679 -2.60931 -2.58962
-2.59622 -2.63616 -2.70065
-2.76698 -2.80612 -2.79144
-2.70588 -2.54756 -2.33422
-2.10331 -1.90345 -1.77806
-1.74881 -1.80776 -1.92194
-2.04657 -2.14016 -2.17525
-2.14239 -2.0486 -1.91383
-1.76744 -1.64268 -1.56594
-1.5433 -1.55392 -1.55946
-1.52667 -1.4483 -1.34647
-1.2562 -1.20253 -1.18822
-1.19876 -1.21752 -1.23896
-1.27215 -1.3353 -1.44578
-1.6103 -1.81849 -2.04205
-2.24069 -2.37345 -2.41078
-2.34201 -2.17591 -1.93607
-1.6545 -1.36517 -1.09781
-0.873516 -0.704045 -0.59438
-0.544465 -0.546437 -0.57965
-0.610843 -0.604058 -0.535928
-0.406278 -0.237524 -0.0648189
0.0766251 0.162131 0.183886
0.151388 0.0847917 0.00358044
-0.0827694 -0.175289 -0.276622
-0.380227 -0.468042 -0.520544
-0.531925 -0.51706 -0.502909
-0.510246 -0.540032 -0.574615
-0.591683 -0.579316 -0.541232
-0.490572 -0.439932 -0.396887
-0.36726 -0.360084 -0.386818
-0.454185 -0.557906 -0.6848
-0.822609 -0.968636 -1.12871
-1.30687 -1.49446 -1.6681
-1.79812 -1.8618 -1.85258
-1.78051 -1.66543 -1.52819
-1.38464 -1.24315 -1.10444
-0.962749 -0.809556 -0.64047
-0.462971 -0.300128 -0.186543
-0.17488 -0.28283 -0.491026
-0.772561 -1.09091 -1.40992
-1.70017 -1.9399 -2.11347
-2.21118 -2.23188 -2.18519
-2.09 -1.9699 -1.84846
-1.74599 -1.67652 -1.64408
-1.63996 -1.64443 -1.63408
-1.5913 -1.51041 -1.3981
-1.27087 -1.15325 -1.07681
-1.07561 -1.17493 -1.37648
-1.64991 -1.93914 -2.1837
-2.34419 -2.41779 -2.43506
-2.44065 -2.46867 -2.5256
-2.58908 -2.62267 -2.59869
-2.51639 -2.40502 -2.30926
-2.26581 -2.28594 -2.35408
-2.44076 -2.51883 -2.57285
-2.60029 -2.60882 -2.61264
-2.62691 -2.65985 -2.7064
-2.74855 -2.76249 -2.72755
-2.63238 -2.47824 -2.28122
-2.07224 -1.89126 -1.77424
-1.7385 -1.77499 -1.85278
-1.93305 -1.98467 -1.99341
-1.96159 -1.90154 -1.82953
-1.76393 -1.72469 -1.72764
-1.77385 -1.84261 -1.8983
-1.90984 -1.86932 -1.79454
-1.71386 -1.64622 -1.59244
-1.54234 -1.48913 -1.43905
-1.41024 -1.42389 -1.49374
-1.61892 -1.7821 -1.95281
-2.09513 -2.17772 -2.18276
-2.10955 -1.97165 -1.78987
-1.58586 -1.37882 -1.18493
-1.01811 -0.890945 -0.814662
-0.795946 -0.830262 -0.895994
-0.956375 -0.97177 -0.916192
-0.787462 -0.605651 -0.403279
-0.214543 -0.0674329 0.0213399
0.0485436 0.0220818 -0.0457771
-0.145215 -0.269861 -0.410706
-0.549024 -0.657302 -0.711401
-0.706437 -0.663064 -0.616888
-0.597281 -0.610779 -0.640419
-0.659825 -0.650181 -0.608166
-0.542012 -0.462853 -0.380569
-0.306497 -0.256942 -0.250368
-0.298368 -0.398477 -0.536379
-0.696406 -0.870945 -1.06031
-1.2635 -1.46836 -1.64984
-1.77834 -1.83282 -1.81007
-1.72497 -1.60241 -1.46652
-1.33287 -1.20579 -1.07979
-0.943752 -0.78763 -0.610714
-0.428058 -0.270342 -0.17539
-0.264677 -0.411528 -0.647654
-0.939119 -1.24792 -1.54037
-1.79059 -1.98004 -2.09685
-2.13745 -2.10896 -2.02858
-1.91856 -1.80008 -1.69016
-1.60199 -1.54505 -1.52205
-1.52502 -1.53526 -1.5299
-1.49193 -1.4172 -1.31489
-1.20376 -1.10877 -1.05943
-1.08609 -1.21026 -1.43136
-1.71879 -2.01815 -2.27141
-2.44096 -2.52374 -2.548
-2.55543 -2.57845 -2.62403
-2.67155 -2.68571 -2.63824
-2.52675 -2.37931 -2.24171
-2.15491 -2.13741 -2.18212
-2.26647 -2.36535 -2.45881
-2.53431 -2.58766 -2.62358
-2.6529 -2.6846 -2.71772
-2.73963 -2.7322 -2.68058
-2.57851 -2.42972 -2.2481
-2.05785 -1.89025 -1.77419
-1.72364 -1.72995 -1.76548
-1.79754 -1.80418 -1.78229
-1.74424 -1.7074 -1.68571
-1.68896 -1.72608 -1.80427
-1.92113 -2.05722 -2.17972
-2.2581 -2.28029 -2.25553
-2.202 -2.13102 -2.04209
-1.93122 -1.80343 -1.67792
-1.58242 -1.5415 -1.56624
-1.64977 -1.76931 -1.89265
-1.98714 -2.02881 -2.00919
-1.93626 -1.82848 -1.70503
-1.57846 -1.45385 -1.33368
-1.22389 -1.13685 -1.0889
-1.09267 -1.14706 -1.23101
-1.30679 -1.33351 -1.28367
-1.15271 -0.9572 -0.726079
-0.4921 -0.286408 -0.134435
-0.0518991 -0.0429252 -0.102151
-0.218814 -0.378282 -0.559315
-0.731359 -0.858921 -0.915115
-0.897031 -0.830509 -0.757875
-0.715014 -0.712939 -0.73562
-0.753666 -0.742409 -0.691941
-0.605377 -0.491804 -0.362815
-0.23485 -0.131306 -0.0777891
-0.0914601 -0.173031 -0.308682
-0.480287 -0.674876 -0.885716
-1.10553 -1.3191 -1.50237
-1.62966 -1.6847 -1.66835
-1.59801 -1.49909 -1.39375
-1.29305 -1.19517 -1.08897
-0.960616 -0.802062 -0.619349
-0.436707 -0.292381 -0.226196
-0.424558 -0.613642 -0.879307
-1.18038 -1.47682 -1.73671
-1.93715 -2.06282 -2.10658
-2.07285 -1.97933 -1.85279
-1.71968 -1.59812 -1.49676
-1.41952 -1.3697 -1.34853
-1.35005 -1.35873 -1.35425
-1.32124 -1.25692 -1.172
-1.0863 -1.02416 -1.01203
-1.07531 -1.23057 -1.47437
-1.77679 -2.08732 -2.35309
-2.53978 -2.64324 -2.68621
-2.70303 -2.72094 -2.74651
-2.76313 -2.74128 -2.65688
-2.50843 -2.3224 -2.14297
-2.01263 -1.95584 -1.97463
-2.0548 -2.17456 -2.31003
-2.43858 -2.54357 -2.61932
-2.67112 -2.70808 -2.73358
-2.74131 -2.7195 -2.65848
-2.55539 -2.41457 -2.24697
-2.07064 -1.90964 -1.78752
-1.71647 -1.68949 -1.68282
-1.66912 -1.63326 -1.58018
-1.52995 -1.50467 -1.51788
-1.57378 -1.67313 -1.81644
-1.99906 -2.20364 -2.40035
-2.55816 -2.65845 -2.69894
-2.68537 -2.62078 -2.50396
-2.3381 -2.14041 -1.94274
-1.78199 -1.68653 -1.66647
-1.71127 -1.79443 -1.88201
-1.94254 -1.9562 -1.92094
-1.85193 -1.773 -1.70355
-1.64933 -1.60293 -1.55339
-1.49753 -1.44537 -1.41618
-1.42743 -1.48231 -1.56312
-1.6349 -1.65845 -1.60578
-1.46908 -1.25992 -1.00261
-0.728205 -0.470914 -0.26423
-0.135036 -0.0979484 -0.153303
-0.288844 -0.481907 -0.700108
-0.902956 -1.04925 -1.11111
-1.08786 -1.00883 -0.920043
-0.860968 -0.845579 -0.859236
-0.871465 -0.854041 -0.792091
-0.683987 -0.535923 -0.359581
-0.174726 -0.0105125 0.100722
0.135455 0.0879572 -0.0305754
-0.20096 -0.404906 -0.627649
-0.854824 -1.06875 -1.24872
-1.37623 -1.44233 -1.45218
-1.42314 -1.37648 -1.32732
-1.27845 -1.22071 -1.13868
-1.01902 -0.85912 -0.673927
-0.497047 -0.373012 -0.342056
-0.634388 -0.86095 -1.15175
-1.45939 -1.74134 -1.9661
-2.11256 -2.16832 -2.13172
-2.01636 -1.85157 -1.67424
-1.51498 -1.38828 -1.2935
-1.22424 -1.17688 -1.15112
-1.14375 -1.14377 -1.13495
-1.10457 -1.05132 -0.986647
-0.930343 -0.90523 -0.934116
-1.03708 -1.22543 -1.49306
-1.81149 -2.13539 -2.41816
-2.62882 -2.76091 -2.82929
-2.85839 -2.86849 -2.86558
-2.83914 -2.769 -2.63913
-2.45117 -2.22949 -2.01415
-1.84606 -1.75369 -1.74786
-1.82352 -1.96325 -2.14017
-2.32235 -2.48114 -2.60024
-2.67871 -2.72519 -2.74765
-2.74705 -2.7186 -2.65706
-2.56083 -2.43253 -2.27918
-2.11356 -1.95468 -1.82299
-1.73058 -1.67296 -1.63021
-1.57899 -1.50823 -1.42753
-1.36216 -1.3386 -1.37186
-1.46339 -1.60828 -1.8018
-2.03784 -2.30177 -2.56732
-2.80306 -2.98324 -3.09305
-3.12517 -3.07449 -2.93948
-2.73035 -2.47516 -2.21649
-1.99898 -1.85497 -1.7953
-1.80822 -1.8652 -1.93043
-1.97159 -1.96992 -1.92702
-1.86392 -1.81019 -1.78736
-1.79696 -1.82135 -1.8369
-1.83004 -1.80568 -1.78324
-1.7838 -1.81616 -1.86947
-1.91568 -1.92041 -1.8562
-1.71125 -1.4906 -1.21281
-0.906629 -0.60864 -0.358997
-0.193594 -0.135299 -0.188686
-0.339899 -0.559627 -0.806881
-1.03431 -1.19775 -1.26985
-1.25169 -1.17376 -1.08225
-1.01692 -0.993008 -0.997765
-1.00188 -0.976397 -0.903644
-0.777928 -0.601601 -0.384318
-0.146683 0.0783569 0.252469
0.34505 0.343572 0.254618
0.097094 -0.105754 -0.330888
-0.556769 -0.763976 -0.936829
-1.06608 -1.1515 -1.2023
-1.23343 -1.25829 -1.28114
-1.29418 -1.28085 -1.22364
-1.11286 -0.953884 -0.77108
-0.605773 -0.506118 -0.510881
-0.858264 -1.10841 -1.41269
-1.71997 -1.98526 -2.17591
-2.27104 -2.26049 -2.14813
-1.95674 -1.72668 -1.50383
-1.32207 -1.19207 -1.10426
-1.04248 -0.996453 -0.964151
-0.944845 -0.932105 -0.91431
-0.882176 -0.836304 -0.788736
-0.7587 -0.767136 -0.833314
-0.972438 -1.1912 -1.48137
-1.81644 -2.15645 -2.46049
-2.69979 -2.86406 -2.95907
-2.99891 -2.99707 -2.95982
-2.88398 -2.76059 -2.58353
-2.35864 -2.10789 -1.86548
-1.66851 -1.54764 -1.52144
-1.59368 -1.75162 -1.96618
-2.1974 -2.40595 -2.56574
-2.66988 -2.72645 -2.74822
-2.74396 -2.71598 -2.66262
-2.58143 -2.4713 -2.33453
-2.1797 -2.02289 -1.88346
-1.7747 -1.69507 -1.628
-1.55259 -1.45913 -1.35868
-1.27933 -1.25139 -1.29258
-1.4038 -1.57627 -1.8011
-2.07127 -2.37542 -2.69187
-2.99 -3.23805 -3.40972
-3.48572 -3.45372 -3.31216
-3.07686 -2.78388 -2.48306
-2.22434 -2.04344 -1.95319
-1.94268 -1.9829 -2.03644
-2.06896 -2.06082 -2.01535
-1.95819 -1.9245 -1.93914
-2.00174 -2.08694 -2.15972
-2.19534 -2.19101 -2.16347
-2.13619 -2.12485 -2.1286
-2.12996 -2.10214 -2.01944
-1.86582 -1.63881 -1.34997
-1.02444 -0.699577 -0.420065
-0.228301 -0.153169 -0.202329
-0.360834 -0.594925 -0.858391
-1.10065 -1.27741 -1.36302
-1.35964 -1.29647 -1.21659
-1.15702 -1.13258 -1.13258
-1.13061 -1.09942 -1.02051
-0.884938 -0.690635 -0.443526
-0.162856 0.116519 0.351176
0.503168 0.552159 0.499037
0.361692 0.16786 -0.0516601
-0.268869 -0.463473 -0.625701
-0.756293 -0.864054 -0.961704
-1.06028 -1.16305 -1.26145
-1.33633 -1.36471 -1.32935
-1.22678 -1.07162 -0.896537
-0.747305 -0.671955 -0.705818
-1.05419 -1.30674 -1.60687
-1.90325 -2.1492 -2.30971
-2.36241 -2.29833 -2.1261
-1.87633 -1.59813 -1.34395
-1.14956 -1.02221 -0.94523
-0.894638 -0.854465 -0.820343
-0.792414 -0.767336 -0.737655
-0.698145 -0.65231 -0.613412
-0.600326 -0.632334 -0.725821
-0.892187 -1.1346 -1.44348
-1.79437 -2.15189 -2.47932
-2.74826 -2.94334 -3.06137
-3.1074 -3.08996 -3.01689
-2.89272 -2.71937 -2.5001
-2.24464 -1.97226 -1.71097
-1.49341 -1.35137 -1.3098
-1.38001 -1.55323 -1.7986
-2.06954 -2.31806 -2.51022
-2.63444 -2.69892 -2.7213
-2.71777 -2.69695 -2.65935
-2.60015 -2.51337 -2.39665
-2.25558 -2.10505 -1.9648
-1.84989 -1.76164 -1.68607
-1.60323 -1.5025 -1.39375
-1.30565 -1.27136 -1.31178
-1.42849 -1.61029 -1.84509
-2.12556 -2.44432 -2.78532
-3.12045 -3.41414 -3.6312
-3.74294 -3.73171 -3.59607
-3.35543 -3.04974 -2.73157
-2.45267 -2.25072 -2.14101
-2.11485 -2.14418 -2.19082
-2.21857 -2.20658 -2.15914
-2.10541 -2.0853 -2.1271
-2.23011 -2.36369 -2.48342
-2.55346 -2.56162 -2.51974
-2.4525 -2.38304 -2.32247
-2.26625 -2.1972 -2.09272
-1.93303 -1.70775 -1.42025
-1.09017 -0.753335 -0.456481
-0.246185 -0.155621 -0.194957
-0.349108 -0.582335 -0.846647
-1.09168 -1.27548 -1.37506
-1.39301 -1.35545 -1.30004
-1.25881 -1.24461 -1.2483
-1.247 -1.21638 -1.13847
-1.00202 -0.800802 -0.536484
-0.225841 0.0956727 0.380579
0.584184 0.678677 0.65956
0.543854 0.363357 0.155501
-0.046659 -0.22292 -0.369616
-0.497133 -0.622881 -0.762772
-0.923616 -1.09819 -1.26494
-1.3937 -1.45634 -1.43766
-1.34192 -1.19299 -1.02963
-0.898065 -0.842216 -0.892206
-1.18846 -1.41949 -1.69542
-1.96861 -2.1921 -2.32778
-2.35049 -2.25119 -2.0419
-1.75874 -1.45627 -1.19035
-0.997227 -0.881765 -0.823018
-0.792039 -0.768202 -0.743518
-0.716207 -0.683426 -0.64084
-0.587979 -0.532815 -0.491242
-0.482623 -0.525179 -0.633231
-0.815495 -1.07267 -1.39433
-1.75771 -2.1308 -2.47928
-2.77359 -2.99289 -3.12628
-3.17224 -3.13688 -3.03089
-2.86595 -2.65278 -2.40156
-2.12419 -1.83695 -1.56238
-1.32952 -1.17126 -1.11768
-1.18576 -1.36945 -1.63615
-1.93426 -2.20957 -2.42289
-2.56002 -2.6303 -2.65594
-2.65911 -2.6527 -2.6375
-2.60528 -2.54532 -2.45167
-2.32851 -2.19091 -2.05962
-1.95135 -1.8696 -1.80215
-1.7289 -1.63679 -1.53253
-1.44342 -1.40407 -1.43809
-1.5484 -1.72255 -1.94651
-2.21347 -2.52055 -2.85798
-3.20155 -3.51436 -3.75565
-3.89094 -3.89995 -3.78186
-3.55733 -3.26577 -2.9574
-2.6818 -2.47658 -2.35908
-2.3234 -2.34342 -2.38134
-2.40046 -2.37987 -2.32532
-2.26884 -2.25379 -2.31104
-2.44027 -2.60771 -2.76194
-2.85735 -2.87194 -2.81127
-2.70001 -2.56825 -2.43926
-2.32218 -2.21046 -2.08581
-1.92577 -1.71227 -1.43952
-1.11973 -0.78483 -0.481304
-0.258106 -0.151641 -0.174489
-0.312507 -0.530166 -0.780497
-1.01599 -1.19883 -1.30936
-1.35042 -1.34438 -1.32251
-1.31066 -1.31838 -1.33691
-1.34612 -1.32452 -1.25524
-1.1258 -0.927039 -0.657279
-0.330999 0.0163852 0.334596
0.573805 0.700501 0.706422
0.608604 0.442522 0.250675
0.0693618 -0.0822605 -0.206288
-0.321697 -0.453746 -0.621744
-0.829334 -1.06022 -1.28107
-1.45175 -1.53973 -1.53253
-1.44221 -1.3008 -1.1506
-1.03474 -0.989765 -1.0394
-1.24863 -1.43733 -1.67136
-1.91003 -2.10762 -2.223
-2.2275 -2.11117 -1.88795
-1.59691 -1.2945 -1.03685
-0.859475 -0.766366 -0.735504
-0.735826 -0.742735 -0.742715
-0.72871 -0.695446 -0.640566
-0.569176 -0.495634 -0.440329
-0.424344 -0.465557 -0.576843
-0.764888 -1.02838 -1.35601
-1.7259 -2.10816 -2.46962
-2.77895 -3.01063 -3.14812
-3.18618 -3.13103 -2.99715
-2.8023 -2.56316 -2.29337
-2.00442 -1.70885 -1.42482
-1.17932 -1.00694 -0.941988
-1.00537 -1.19244 -1.46915
-1.78066 -2.06927 -2.29332
-2.43819 -2.51508 -2.54988
-2.56829 -2.58455 -2.5977
-2.59564 -2.56398 -2.49512
-2.39358 -2.27556 -2.16273
-2.07271 -2.01025 -1.96414
-1.91361 -1.84256 -1.75353
-1.67091 -1.62916 -1.65366
-1.74878 -1.90205 -2.09889
-2.33389 -2.60863 -2.91946
-3.24655 -3.55366 -3.79791
-3.94307 -3.96936 -3.87744
-3.68728 -3.43371 -3.16001
-2.90996 -2.71883 -2.60493
-2.56475 -2.57419 -2.59668
-2.59683 -2.5559 -2.48272
-2.41246 -2.39079 -2.44998
-2.59001 -2.77569 -2.9512
-3.06336 -3.08129 -3.00375
-2.85395 -2.66717 -2.47729
-2.30612 -2.15773 -2.01906
-1.86623 -1.6743 -1.42807
-1.13105 -0.809413 -0.507682
-0.2759 -0.153046 -0.154227
-0.26716 -0.458084 -0.682815
-0.898169 -1.07136 -1.18655
-1.24724 -1.27257 -1.28783
-1.31256 -1.35202 -1.3962
-1.42602 -1.42178 -1.36765
-1.25107 -1.06183 -0.796789
-0.469204 -0.11421 0.216652
0.470847 0.611901 0.630094
0.54358 0.390965 0.218013
0.0623617 -0.0586223 -0.152014
-0.24383 -0.36622 -0.542455
-0.775079 -1.04142 -1.29873
-1.49828 -1.60354 -1.60417
-1.51871 -1.38536 -1.24758
-1.14294 -1.0989 -1.13244
-1.24831 -1.38221 -1.56335
-1.75961 -1.92773 -2.02433
-2.01771 -1.89694 -1.67694
-1.39747 -1.1138 -0.879726
-0.729324 -0.66732 -0.673495
-0.716895 -0.769083 -0.808955
-0.821147 -0.795473 -0.73064
-0.638016 -0.539982 -0.463184
-0.431727 -0.463869 -0.571343
-0.758837 -1.02273 -1.35003
-1.71871 -2.09987 -2.46103
-2.7697 -2.99737 -3.12445
-3.14471 -3.06641 -2.90857
-2.69398 -2.4427 -2.16849
-1.87965 -1.58385 -1.29533
-1.04017 -0.855218 -0.778258
-0.832826 -1.015 -1.29009
-1.60221 -1.893 -2.12091
-2.27236 -2.3605 -2.41312
-2.45661 -2.50365 -2.54986
-2.57952 -2.57623 -2.53273
-2.45529 -2.36155 -2.2736
-2.209 -2.17281 -2.15441
-2.13243 -2.08806 -2.01965
-1.94788 -1.9057 -1.91919
-1.99428 -2.11953 -2.28112
-2.47531 -2.70734 -2.97831
-3.27236 -3.55515 -3.78478
-3.92706 -3.96576 -3.90405
-3.75991 -3.5608 -3.34001
-3.133 -2.97084 -2.87126
-2.83164 -2.82882 -2.82747
-2.79491 -2.71717 -2.60863
-2.50888 -2.46573 -2.51184
-2.64714 -2.83609 -3.02088
-3.14353 -3.16598 -3.08021
-2.90629 -2.68187 -2.44837
-2.23787 -2.06404 -1.91956
-1.78054 -1.61673 -1.40441
-1.1383 -0.838007 -0.54489
-0.308964 -0.171116 -0.148949
-0.232608 -0.390921 -0.583122
-0.770595 -0.925673 -1.03672
-1.10887 -1.1595 -1.2093
-1.2721 -1.34837 -1.42537
-1.48323 -1.50259 -1.4684
-1.36894 -1.19486 -0.943632
-0.628495 -0.284025 0.0387859
0.287473 0.425482 0.443726
0.362116 0.22144 0.0687818
-0.058607 -0.145565 -0.202954
-0.261837 -0.359851 -0.524535
-0.759494 -1.03893 -1.31387
-1.52912 -1.64467 -1.65119
-1.57133 -1.44676 -1.31988
-1.22168 -1.17052 -1.17726
-1.22006 -1.29814 -1.4246
-1.57539 -1.71043 -1.78567
-1.76809 -1.64686 -1.4376
-1.17916 -0.923375 -0.719971
-0.601415 -0.574613 -0.623234
-0.717776 -0.825738 -0.916894
-0.96565 -0.955446 -0.885353
-0.773029 -0.649486 -0.5486
-0.498522 -0.518612 -0.619701
-0.804194 -1.06538 -1.3874
-1.74675 -2.11466 -2.45944
-2.74877 -2.95351 -3.05368
-3.0443 -2.93712 -2.75606
-2.52831 -2.27562 -2.00961
-1.73328 -1.44818 -1.16427
-0.906741 -0.714163 -0.626836
-0.669956 -0.840374 -1.10421
-1.40712 -1.69287 -1.92199
-2.08258 -2.18865 -2.26766
-2.34396 -2.42674 -2.50776
-2.56867 -2.59277 -2.5745
-2.52227 -2.4548 -2.39379
-2.35593 -2.34607 -2.35399
-2.35825 -2.33823 -2.28889
-2.22735 -2.18442 -2.18633
-2.24067 -2.33797 -2.46571
-2.62128 -2.81168 -3.04059
-3.29497 -3.54319 -3.74679
-3.87666 -3.92236 -3.89022
-3.79561 -3.65748 -3.49822
-3.34423 -3.22137 -3.14513
-3.11154 -3.09628 -3.06419
-2.98599 -2.85449 -2.69229
-2.54543 -2.46466 -2.48286
-2.59958 -2.77953 -2.96489
-3.09544 -3.12799 -3.04798
-2.87041 -2.6319 -2.37743
-2.14607 -1.95931 -1.81557
-1.69262 -1.55733 -1.37979
-1.14737 -0.873307 -0.594902
-0.360793 -0.212658 -0.17014
-0.225904 -0.35147 -0.509148
-0.664193 -0.793604 -0.89035
-0.962556 -1.02773 -1.10364
-1.19947 -1.31097 -1.4219
-1.51041 -1.55644 -1.54526
-1.46658 -1.31323 -1.08475
-0.795008 -0.477335 -0.180171
0.0467008 0.168923 0.179195
0.0988655 -0.0306579 -0.162993
-0.262763 -0.317126 -0.339286
-0.362936 -0.429016 -0.568544
-0.787393 -1.05958 -1.33358
-1.55093 -1.66957 -1.68036
-1.60739 -1.49263 -1.37553
-1.28055 -1.21848 -1.19563
-1.19884 -1.23148 -1.31067
-1.41798 -1.51668 -1.56444
-1.52987 -1.40418 -1.20396
-0.966027 -0.7374 -0.562946
-0.473803 -0.480118 -0.570596
-0.717769 -0.884972 -1.03246
-1.12407 -1.13654 -1.06863
-0.94323 -0.798973 -0.676633
-0.60883 -0.616788 -0.710975
-0.891526 -1.14804 -1.46068
-1.80318 -2.14611 -2.45879
-2.71068 -2.87442 -2.93205
-2.88155 -2.73888 -2.53282
-2.29446 -2.04659 -1.79797
-1.54568 -1.28457 -1.01955
-0.773499 -0.584891 -0.494651
-0.528608 -0.684807 -0.93208
-1.22037 -1.49806 -1.72911
-1.90291 -2.03252 -2.14258
-2.25355 -2.37062 -2.48281
-2.57106 -2.61991 -2.62582
-2.59863 -2.55695 -2.52124
-2.50686 -2.51822 -2.54554
-2.5677 -2.56338 -2.52553
-2.46875 -2.42224 -2.41249
-2.44913 -2.52491 -2.62837
-2.75639 -2.91512 -3.10839
-3.32489 -3.53646 -3.70994
-3.82309 -3.87195 -3.86576
-3.81693 -3.73637 -3.63681
-3.53674 -3.45697 -3.40944
-3.38651 -3.36029 -3.29421
-3.16206 -2.96449 -2.73414
-2.52543 -2.39345 -2.37183
-2.45985 -2.62284 -2.80431
-2.94391 -2.99507 -2.93689
-2.77755 -2.54915 -2.29626
-2.06132 -1.87137 -1.73023
-1.61907 -1.50516 -1.3561
-1.15472 -0.908907 -0.65116
-0.426979 -0.277082 -0.222085
-0.256674 -0.354525 -0.480034
-0.601158 -0.698977 -0.77154
-0.831352 -0.897708 -0.987004
-1.10488 -1.24314 -1.38236
-1.49864 -1.57081 -1.58418
-1.5299 -1.40346 -1.20683
-0.954291 -0.676649 -0.417774
-0.22268 -0.122238 -0.121992
-0.200509 -0.317879 -0.430522
-0.506262 -0.534636 -0.529781
-0.52541 -0.562694 -0.673798
-0.866399 -1.11621 -1.37284
-1.57852 -1.69179 -1.70371
-1.63752 -1.53262 -1.42401
-1.33073 -1.25865 -1.2116
-1.20399 -1.20983 -1.25603
-1.32604 -1.38643 -1.39955
-1.33929 -1.20112 -1.00288
-0.778594 -0.569741 -0.416343
-0.348704 -0.380714 -0.506357
-0.700369 -0.922411 -1.12425
-1.2604 -1.30152 -1.24525
-1.11745 -0.96177 -0.824091
-0.741173 -0.736852 -0.822305
-0.996183 -1.24457 -1.54316
-1.86198 -2.17017 -2.43828
-2.63884 -2.7484 -2.75298
-2.65441 -2.47264 -2.24042
-1.992 -1.75114 -1.52467
-1.30504 -1.08119 -0.852403
-0.637126 -0.470612 -0.391574
-0.425022 -0.570574 -0.801642
-1.07489 -1.3453 -1.58087
-1.77125 -1.92639 -2.06592
-2.20545 -2.34721 -2.47995
-2.5866 -2.6544 -2.68155
-2.67774 -2.65989 -2.64625
-2.65055 -2.67662 -2.71482
-2.74448 -2.74448 -2.70742
-2.64728 -2.59315 -2.57266
-2.59766 -2.66271 -2.75594
-2.87148 -3.01204 -3.17976
-3.36485 -3.54373 -3.6899
-3.78826 -3.84014 -3.85606
-3.84494 -3.81111 -3.76042
-3.70619 -3.66549 -3.64623
-3.63558 -3.60024 -3.50083
-3.31334 -3.04596 -2.74166
-2.46409 -2.27378 -2.20604
-2.26031 -2.40301 -2.57984
-2.73175 -2.81005 -2.78773
-2.66479 -2.46617 -2.23259
-2.00659 -1.81831 -1.67631
-1.56671 -1.46083 -1.32819
-1.15075 -0.932668 -0.701088
-0.496403 -0.356169 -0.300304
-0.324406 -0.403293 -0.502244
-0.590828 -0.65377 -0.694623
-0.7312 -0.785581 -0.873725
-0.99885 -1.15018 -1.3065
-1.44281 -1.53725 -1.57505
-1.5485 -1.45531 -1.29918
-1.09367 -0.865426 -0.651941
-0.492089 -0.412905 -0.419131
-0.491235 -0.593181 -0.686247
-0.742743 -0.754847 -0.736639
-0.719425 -0.741057 -0.831254
-0.997386 -1.21736 -1.44488
-1.62691 -1.72562 -1.73303
-1.67016 -1.57185 -1.46831
-1.37518 -1.29683 -1.23671
-1.22954 -1.23016 -1.26065
-1.30234 -1.32514 -1.29903
-1.20655 -1.04922 -0.846015
-0.627499 -0.42948 -0.287663
-0.231957 -0.279809 -0.429976
-0.659427 -0.925385 -1.17345
-1.35128 -1.42468 -1.38923
-1.27086 -1.11452 -0.968441
-0.872453 -0.853567 -0.925111
-1.08581 -1.31934 -1.5973
-1.88575 -2.15197 -2.36786
-2.51009 -2.56072 -2.51084
-2.36603 -2.14873 -1.89363
-1.6367 -1.40298 -1.19934
-1.01652 -0.839816 -0.663166
-0.49853 -0.374481 -0.324266
-0.370312 -0.513888 -0.734352
-0.996773 -1.2638 -1.50739
-1.71609 -1.89466 -2.05614
-2.21119 -2.36098 -2.49719
-2.60782 -2.68444 -2.72673
-2.7428 -2.74631 -2.7523
-2.77226 -2.80871 -2.85145
-2.87989 -2.87382 -2.82741
-2.75647 -2.69205 -2.66394
-2.68589 -2.75272 -2.84989
-2.96638 -3.09979 -3.25028
-3.41065 -3.56362 -3.69019
-3.7812 -3.8404 -3.87664
-3.89434 -3.89289 -3.87474
-3.85155 -3.83872 -3.84079
-3.83947 -3.7956 -3.66635
-3.42896 -3.09774 -2.72451
-2.38134 -2.13417 -2.02058
-2.0409 -2.16324 -2.33622
-2.50301 -2.61374 -2.63566
-2.56001 -2.40304 -2.19944
-1.98924 -1.80341 -1.65415
-1.53359 -1.42015 -1.28955
-1.12652 -0.933472 -0.732034
-0.555847 -0.437104 -0.393054
-0.418701 -0.488837 -0.568699
-0.628856 -0.657465 -0.663623
-0.670489 -0.702924 -0.776736
-0.893715 -1.04224 -1.20139
-1.34685 -1.45707 -1.51742
-1.52079 -1.46601 -1.3571
-1.20517 -1.03109 -0.864695
-0.738119 -0.6749 -0.680286
-0.738635 -0.819915 -0.892052
-0.933069 -0.938354 -0.921544
-0.909734 -0.93419 -1.0183
-1.16621 -1.35732 -1.55112
-1.70215 -1.77852 -1.77407
-1.70703 -1.60728 -1.5013
-1.40443 -1.3232 -1.26251
-1.2484 -1.26268 -1.29366
-1.3175 -1.30742 -1.2432
-1.1182 -0.940581 -0.729906
-0.512678 -0.31941 -0.182317
-0.131124 -0.186001 -0.349379
-0.600415 -0.895611 -1.17744
-1.38974 -1.49504 -1.48618
-1.38638 -1.23834 -1.0895
-0.981235 -0.943756 -0.993747
-1.13173 -1.34071 -1.5894
-1.84051 -2.0598 -2.22097
-2.30578 -2.30262 -2.20775
-2.02914 -1.78903 -1.52099
-1.26075 -1.0347 -0.852094
-0.7055 -0.579684 -0.464467
-0.364259 -0.29841 -0.292115
-0.363717 -0.515945 -0.734652
-0.993822 -1.26372 -1.51941
-1.74692 -1.94426 -2.11701
-2.27133 -2.40932 -2.52853
-2.62492 -2.69618 -2.74396
-2.77427 -2.79661 -2.82174
-2.85769 -2.90419 -2.94911
-2.97142 -2.95261 -2.89042
-2.80505 -2.73149 -2.7022
-2.73151 -2.81191 -2.92352
-3.0485 -3.17923 -3.31537
-3.45465 -3.58809 -3.70444
-3.79833 -3.87205 -3.92925
-3.96846 -3.98555 -3.98271
-3.97309 -3.9728 -3.98448
-3.98548 -3.93177 -3.77757
-3.5007 -3.11956 -2.69199
-2.29583 -2.00098 -1.84707
-1.83597 -1.93837 -2.10671
-2.2873 -2.43004 -2.49719
-2.47152 -2.36027 -2.19102
-1.99961 -1.81583 -1.65418
-1.51286 -1.3793 -1.23835
-1.08048 -0.908189 -0.738057
-0.596142 -0.507712 -0.485612
-0.522817 -0.593239 -0.6618
-0.70008 -0.699495 -0.67401
-0.651028 -0.657157 -0.707745
-0.803945 -0.935096 -1.08283
-1.22562 -1.34368 -1.42298
-1.45648 -1.44269 -1.38408
-1.28761 -1.16718 -1.04455
-0.945306 -0.890191 -0.886051
-0.922512 -0.976964 -1.02523
-1.05206 -1.05677 -1.05271
-1.06183 -1.10657 -1.20103
-1.34352 -1.51368 -1.67693
-1.79628 -1.8465 -1.82329
-1.74219 -1.62903 -1.5091
-1.40113 -1.31727 -1.26526
-1.22815 -1.26799 -1.31174
-1.32862 -1.295 -1.20098
-1.05088 -0.858799 -0.643832
-0.42824 -0.238108 -0.103199
-0.0530769 -0.109384 -0.276743
-0.536225 -0.845216 -1.14598
-1.3815 -1.51283 -1.5301
-1.45233 -1.31751 -1.16988
-1.05037 -0.991477 -1.01335
-1.11934 -1.29338 -1.5032
-1.70991 -1.87913 -1.98757
-2.02276 -1.97955 -1.85834
-1.66707 -1.42448 -1.15971
-0.906044 -0.690912 -0.527541
-0.413142 -0.334848 -0.280288
-0.246848 -0.244114 -0.288391
-0.393387 -0.563029 -0.789288
-1.05423 -1.33444 -1.60669
-1.85318 -2.0644 -2.23821
-2.37704 -2.48532 -2.56846
-2.6323 -2.68237 -2.72355
-2.76053 -2.79871 -2.84379
-2.89855 -2.9579 -3.00614
-3.02142 -2.98787 -2.90877
-2.81077 -2.73396 -2.71289
-2.76014 -2.86286 -2.99358
-3.12727 -3.25269 -3.37169
-3.4897 -3.60761 -3.72153
-3.82738 -3.9224 -4.00194
-4.05759 -4.08261 -4.08099
-4.06953 -4.06678 -4.07518
-4.0698 -4.00392 -3.83025
-3.52701 -3.11447 -2.6529
-2.22208 -1.89308 -1.70647
-1.66606 -1.74636 -1.90502
-2.09292 -2.26102 -2.36783
-2.38858 -2.32194 -2.18809
-2.01761 -1.8376 -1.66332
-1.49829 -1.33921 -1.18117
-1.0219 -0.865441 -0.724241
-0.617067 -0.561838 -0.566106
-0.620025 -0.696462 -0.76049
-0.785152 -0.764737 -0.716568
-0.67018 -0.652157 -0.67666
-0.744718 -0.848109 -0.973005
-1.10265 -1.22052 -1.31381
-1.37504 -1.40102 -1.39085
-1.34603 -1.27323 -1.18667
-1.10632 -1.0509 -1.02936
-1.03697 -1.05896 -1.07956
-1.09089 -1.09686 -1.11091
-1.14976 -1.22628 -1.34395
-1.49381 -1.65448 -1.79632
-1.88973 -1.91511 -1.86929
-1.76524 -1.6264 -1.47976
-1.35094 -1.26054 -1.22015
-1.14914 -1.21793 -1.28167
-1.30239 -1.25876 -1.1497
-0.988373 -0.792788 -0.580537
-0.370016 -0.184303 -0.0519939
-0.00254631 -0.0578054 -0.222974
-0.480356 -0.789088 -1.09328
-1.33738 -1.48287 -1.51844
-1.45939 -1.33863 -1.19574
-1.06906 -0.991008 -0.983489
-1.05225 -1.18322 -1.3454
-1.50117 -1.61871 -1.67943
-1.67719 -1.6125 -1.48797
-1.30889 -1.08754 -0.845962
-0.61302 -0.416186 -0.272719
-0.185481 -0.145705 -0.140957
-0.163752 -0.21581 -0.305985
-0.444143 -0.63528 -0.876274
-1.15522 -1.4528 -1.7457
-2.01145 -2.2329 -2.40076
-2.51436 -2.58124 -2.61525
-2.63274 -2.64809 -2.67088
-2.70613 -2.7562 -2.82135
-2.8976 -2.97303 -3.0271
-3.03708 -2.99082 -2.89854
-2.79428 -2.72308 -2.7199
-2.79292 -2.92147 -3.06963
-3.20641 -3.3197 -3.41637
-3.5113 -3.61558 -3.7315
-3.8541 -3.97331 -4.0748
-4.14302 -4.16936 -4.16037
-4.13698 -4.12083 -4.11559
-4.09645 -4.01675 -3.82966
-3.51391 -3.08964 -2.61578
-2.16975 -1.82032 -1.60735
-1.53681 -1.58855 -1.72753
-1.91118 -2.09344 -2.23064
-2.29166 -2.26711 -2.16967
-2.02397 -1.8533 -1.67242
-1.48884 -1.30739 -1.13271
-0.969671 -0.824452 -0.706586
-0.628846 -0.602716 -0.630829
-0.700729 -0.784822 -0.849256
-0.869036 -0.840559 -0.782422
-0.723742 -0.689117 -0.690679
-0.729522 -0.800713 -0.896164
-1.00522 -1.11582 -1.21697
-1.30052 -1.36043 -1.39121
-1.38844 -1.3522 -1.29073
-1.21982 -1.1568 -1.11248
-1.08705 -1.07293 -1.06252
-1.05547 -1.06065 -1.09216
-1.16203 -1.27412 -1.42166
-1.58828 -1.75068 -1.88246
-1.95944 -1.96571 -1.89806
-1.76696 -1.59466 -1.4119
-1.25325 -1.14936 -1.11668
-1.01495 -1.10854 -1.19491
-1.2298 -1.19254 -1.08727
-0.931981 -0.745701 -0.543672
-0.341473 -0.161092 -0.0315247
0.0175037 -0.0351964 -0.193989
-0.441339 -0.737968 -1.03057
-1.26646 -1.40951 -1.44943
-1.40041 -1.29197 -1.15876
-1.03405 -0.946362 -0.915712
-0.948202 -1.03205 -1.14007
-1.23966 -1.30508 -1.32451
-1.29816 -1.23066 -1.12461
-0.98054 -0.802655 -0.604545
-0.409217 -0.242445 -0.123728
-0.0604036 -0.0479456 -0.0756982
-0.134568 -0.222283 -0.343683
-0.506838 -0.71792 -0.976971
-1.27531 -1.59496 -1.91087
-2.19557 -2.42492 -2.58347
-2.66826 -2.69007 -2.6707
-2.63629 -2.60983 -2.60646
-2.63308 -2.69034 -2.77348
-2.87102 -2.96326 -3.02449
-3.03151 -2.97661 -2.87731
-2.77452 -2.71668 -2.73698
-2.83718 -2.98804 -3.1464
-3.27809 -3.37304 -3.44475
-3.51729 -3.61018 -3.72987
-3.86907 -4.0101 -4.1297
-4.20642 -4.23048 -4.21076
-4.17132 -4.13635 -4.11155
-4.07445 -3.98116 -3.78726
-3.47218 -3.0541 -2.58721
-2.14268 -1.78366 -1.54758
-1.44277 -1.4561 -1.56222
-1.72764 -1.91144 -2.06951
-2.1654 -2.18188 -2.12373
-2.00904 -1.85669 -1.68013
-1.48956 -1.29605 -1.11167
-0.946854 -0.809601 -0.707599
-0.649621 -0.642808 -0.686498
-0.766816 -0.856761 -0.924446
-0.946989 -0.921802 -0.866663
-0.808075 -0.767162 -0.753415
-0.767849 -0.808762 -0.873816
-0.958692 -1.05627 -1.15793
-1.25487 -1.33791 -1.39668
-1.42128 -1.4068 -1.35762
-1.28705 -1.21146 -1.14258
-1.08381 -1.03317 -0.99027
-0.961977 -0.962332 -1.0066
-1.10314 -1.24821 -1.42625
-1.61416 -1.7862 -1.91765
-1.9878 -1.98292 -1.89899
-1.74385 -1.53865 -1.31786
-1.12475 -1.00008 -0.966186
-0.85027 -0.959713 -1.0681
-1.12657 -1.11284 -1.03131
-0.899558 -0.734361 -0.548025
-0.354734 -0.177521 -0.047539
0.00435538 -0.0422671 -0.190086
-0.420569 -0.695018 -0.962261
-1.17296 -1.29517 -1.32285
-1.27299 -1.17472 -1.05826
-0.949168 -0.867328 -0.826015
-0.828607 -0.865419 -0.915609
-0.955608 -0.969445 -0.953899
-0.915112 -0.859893 -0.788833
-0.696715 -0.579653 -0.442889
-0.302712 -0.180947 -0.0961737
-0.0573156 -0.0628129 -0.104935
-0.176442 -0.275802 -0.408321
-0.583074 -0.80776 -1.08371
-1.40247 -1.74482 -2.08273
-2.38399 -2.61874 -2.76682
-2.82394 -2.80413 -2.73602
-2.65388 -2.58779 -2.55781
-2.57317 -2.63374 -2.73056
-2.84532 -2.95119 -3.01812
-3.02325 -2.96342 -2.86243
-2.76609 -2.72377 -2.76502
-2.88473 -3.04676 -3.20408
-3.32314 -3.39825 -3.44915
-3.50623 -3.59365 -3.71904
-3.87201 -4.02866 -4.1595
-4.23964 -4.25916 -4.22838
-4.17277 -4.11778 -4.0714
-4.0152 -3.91025 -3.71598
-3.41251 -3.0145 -2.56887
-2.13758 -1.77578 -1.51722
-1.37276 -1.3377 -1.39848
-1.53298 -1.70753 -1.87913
-2.00672 -2.06512 -2.05062
-1.97426 -1.85035 -1.69092
-1.50801 -1.31684 -1.13405
-0.973092 -0.842589 -0.749073
-0.699524 -0.699506 -0.747531
-0.830082 -0.921865 -0.993429
-1.02368 -1.00994 -0.967642
-0.919488 -0.882595 -0.863622
-0.863036 -0.881283 -0.920352
-0.981164 -1.06122 -1.15459
-1.25259 -1.34353 -1.41295
-1.44683 -1.43734 -1.38732
-1.30929 -1.21889 -1.12746
-1.03936 -0.955886 -0.882252
-0.831741 -0.823457 -0.874379
-0.990439 -1.16211 -1.36682
-1.57575 -1.76055 -1.89719
-1.96742 -1.95929 -1.86811
-1.69894 -1.47068 -1.21913
-0.993615 -0.843416 -0.797737
-0.689723 -0.804726 -0.932792
-1.02255 -1.04788 -1.00822
-0.915425 -0.780763 -0.613046
-0.426306 -0.246436 -0.10841
-0.0455205 -0.0782314 -0.207604
-0.413388 -0.656277 -0.886186
-1.05695 -1.14212 -1.14285
-1.08276 -0.993676 -0.901991
-0.823176 -0.763983 -0.726273
-0.707711 -0.700378 -0.691918
-0.671192 -0.63497 -0.589888
-0.547297 -0.514419 -0.488481
-0.458519 -0.413725 -0.352062
-0.282781 -0.221562 -0.182562
-0.172791 -0.191559 -0.234335
-0.298447 -0.387376 -0.511213
-0.682861 -0.912014 -1.19964
-1.53497 -1.89554 -2.24974
-2.56152 -2.79707 -2.93333
-2.96591 -2.91221 -2.80663
-2.68938 -2.59508 -2.54656
-2.55419 -2.61698 -2.72274
-2.84806 -2.9612 -3.02972
-3.03209 -2.96906 -2.86855
-2.77819 -2.74571 -2.79602
-2.91869 -3.07453 -3.21761
-3.31909 -3.37892 -3.42091
-3.4769 -3.57031 -3.7064
-3.87116 -4.0368 -4.17122
-4.24912 -4.26165 -4.21987
-4.14896 -4.07434 -4.00625
-3.93133 -3.81692 -3.62697
-3.34204 -2.97221 -2.55565
-2.14379 -1.78267 -1.50175
-1.31446 -1.22511 -1.23299
-1.32861 -1.48696 -1.66734
-1.82478 -1.92615 -1.95886
-1.92669 -1.83972 -1.709
-1.54802 -1.37436 -1.20627
-1.0572 -0.934659 -0.844235
-0.793028 -0.787775 -0.828759
-0.90466 -0.9928 -1.06625
-1.10521 -1.10614 -1.08161
-1.05049 -1.02628 -1.01301
-1.00978 -1.01717 -1.03884
-1.07872 -1.13789 -1.21346
-1.29804 -1.37906 -1.43975
-1.46385 -1.44268 -1.37963
-1.28789 -1.18263 -1.0736
-0.963878 -0.855485 -0.756995
-0.686671 -0.668122 -0.720396
-0.848224 -1.03814 -1.26243
-1.48779 -1.68357 -1.82623
-1.9 -1.89531 -1.8076
-1.63905 -1.40437 -1.13696
-0.887825 -0.711975 -0.646016
-0.463858 -0.586777 -0.72898
-0.84677 -0.915618 -0.930246
-0.894002 -0.809262 -0.677964
-0.51067 -0.333891 -0.187188
-0.110923 -0.13214 -0.254698
-0.455651 -0.688685 -0.896048
-1.02767 -1.06008 -1.00436
-0.897379 -0.78134 -0.684511
-0.614228 -0.562865 -0.518472
-0.471523 -0.416267 -0.350944
-0.279867 -0.214952 -0.172156
-0.162448 -0.18327 -0.217891
-0.244629 -0.249962 -0.236075
-0.217761 -0.211803 -0.227156
-0.26238 -0.310757 -0.368543
-0.440909 -0.542198 -0.690436
-0.898981 -1.16964 -1.49064
-1.84003 -2.19167 -2.51972
-2.80011 -3.01087 -3.13479
-3.16491 -3.10917 -2.98971
-2.83706 -2.68278 -2.55478
-2.4747 -2.45498 -2.49483
-2.57799 -2.67556 -2.75479
-2.79157 -2.78195 -2.7465
-2.72263 -2.74587 -2.82992
-2.95836 -3.09472 -3.20469
-3.27571 -3.32179 -3.3728
-3.45689 -3.58695 -3.75644
-3.94376 -4.12056 -4.26036
-4.34539 -4.37077 -4.34485
-4.28457 -4.20654 -4.11697
-4.00579 -3.84922 -3.62141
-3.31024 -2.92816 -2.51109
-2.10552 -1.75233 -1.47751
-1.29341 -1.2051 -1.2131
-1.30873 -1.46731 -1.64856
-1.8083 -1.9142 -1.95358
-1.92914 -1.85012 -1.72875
-1.58194 -1.43023 -1.2901
-1.16622 -1.05274 -0.943668
-0.842627 -0.763351 -0.720832
-0.720417 -0.752611 -0.797357
-0.835584 -0.860269 -0.878512
-0.902847 -0.939557 -0.984154
-1.02669 -1.06043 -1.08625
-1.11112 -1.14371 -1.19009
-1.2498 -1.31301 -1.36167
-1.37638 -1.34623 -1.27489
-1.17796 -1.07358 -0.973624
-0.881637 -0.79779 -0.725982
-0.677665 -0.669809 -0.717816
-0.826937 -0.986917 -1.17311
-1.3534 -1.49718 -1.58235
-1.59827 -1.54421 -1.42539
-1.25039 -1.03361 -0.801123
-0.592428 -0.451436 -0.408391
-0.394656 -0.508174 -0.663594
-0.81966 -0.946568 -1.02789
-1.05382 -1.01562 -0.908905
-0.743261 -0.548376 -0.369161
-0.251524 -0.22681 -0.301331
-0.452967 -0.635426 -0.791342
-0.872721 -0.860884 -0.774176
-0.656851 -0.554658 -0.492327
-0.46627 -0.453864 -0.429374
-0.375468 -0.287011 -0.170847
-0.0449706 0.0642602 0.129891
0.135867 0.0854709 -0.000267286
-0.094369 -0.178258 -0.248881
-0.314679 -0.384926 -0.461112
-0.5362 -0.601299 -0.654688
-0.707489 -0.78254 -0.9065
-1.09862 -1.36182 -1.6809
-2.02845 -2.37397 -2.68977
-2.95168 -3.13821 -3.23316
-3.2322 -3.14787 -3.00755
-2.84526 -2.6928 -2.57525
-2.51001 -2.50551 -2.5581
-2.65017 -2.75308 -2.83555
-2.8752 -2.86868 -2.83506
-2.80802 -2.8185 -2.87715
-2.96876 -3.06352 -3.13767
-3.18863 -3.23516 -3.30433
-3.41583 -3.57275 -3.76154
-3.95807 -4.13532 -4.27013
-4.34787 -4.36494 -4.32857
-4.25349 -4.1554 -4.04288
-3.91135 -3.74325 -3.51677
-3.21975 -2.86046 -2.46774
-2.08011 -1.73181 -1.44542
-1.23415 -1.10807 -1.07555
-1.13672 -1.27425 -1.45198
-1.6257 -1.75952 -1.83548
-1.85132 -1.81332 -1.73298
-1.6277 -1.51791 -1.41811
-1.32909 -1.24077 -1.14435
-1.04317 -0.952964 -0.892066
-0.869659 -0.880174 -0.907231
-0.934616 -0.95681 -0.980947
-1.01839 -1.07317 -1.13739
-1.19668 -1.23977 -1.26449
-1.27727 -1.2888 -1.30835
-1.33842 -1.37108 -1.3893
-1.37466 -1.31797 -1.22504
-1.11294 -0.99939 -0.893721
-0.796095 -0.70433 -0.622187
-0.562811 -0.545205 -0.585798
-0.689606 -0.845551 -1.0284
-1.20614 -1.34919 -1.43745
-1.46287 -1.42689 -1.33465
-1.19109 -1.00356 -0.789902
-0.583849 -0.429057 -0.362065
-0.393424 -0.495722 -0.66137
-0.853279 -1.03714 -1.18528
-1.27432 -1.28403 -1.20315
-1.03922 -0.823693 -0.60572
-0.436704 -0.353458 -0.36666
-0.457058 -0.580153 -0.680192
-0.711562 -0.659351 -0.546888
-0.423098 -0.335411 -0.304841
-0.318321 -0.340492 -0.333919
-0.274693 -0.158331 0.000864135
0.173172 0.319825 0.404223
0.405506 0.327011 0.19295
0.0345498 -0.12525 -0.278539
-0.427758 -0.575152 -0.715178
-0.835108 -0.922969 -0.977573
-1.01459 -1.06461 -1.16286
-1.33465 -1.58408 -1.89239
-2.22672 -2.55256 -2.84131
-3.07034 -3.22073 -3.27948
-3.24628 -3.13837 -2.98727
-2.82854 -2.69188 -2.59721
-2.55583 -2.57133 -2.63788
-2.73837 -2.84638 -2.93311
-2.97745 -2.97516 -2.94196
-2.90654 -2.89521 -2.9171
-2.96096 -3.0067 -3.04296
-3.07721 -3.13125 -3.22692
-3.37326 -3.56236 -3.77357
-3.98088 -4.15928 -4.28897
-4.35798 -4.36368 -4.31285
-4.21956 -4.10019 -3.96624
-3.81757 -3.64085 -3.41641
-3.13111 -2.78949 -2.41496
-2.04033 -1.69535 -1.40044
-1.16947 -1.0157 -0.95252
-0.985899 -1.10407 -1.27487
-1.45563 -1.60924 -1.71457
-1.76586 -1.76699 -1.72866
-1.6681 -1.60461 -1.54966
-1.49973 -1.44054 -1.36066
-1.26272 -1.1633 -1.08267
-1.03297 -1.01287 -1.01104
-1.01606 -1.0257 -1.04836
-1.09498 -1.1678 -1.25556
-1.33888 -1.4007 -1.43406
-1.44331 -1.43981 -1.43536
-1.43547 -1.43511 -1.41991
-1.37408 -1.29094 -1.17834
-1.05427 -0.935742 -0.829715
-0.733163 -0.641134 -0.555902
-0.490322 -0.463533 -0.491967
-0.580759 -0.719796 -0.886032
-1.05056 -1.18702 -1.27803
-1.31734 -1.30684 -1.25015
-1.148 -1.0008 -0.818038
-0.626488 -0.46756 -0.382343
-0.465605 -0.560648 -0.735313
-0.957806 -1.19106 -1.39802
-1.54333 -1.59639 -1.53928
-1.37667 -1.1401 -0.881234
-0.656049 -0.507102 -0.450789
-0.472735 -0.532421 -0.57747
-0.565084 -0.482461 -0.354204
-0.229548 -0.154746 -0.147299
-0.187922 -0.233297 -0.238576
-0.175542 -0.0400552 0.148735
0.353297 0.52629 0.623903
0.620887 0.519396 0.345006
0.1318 -0.0935932 -0.318847
-0.541303 -0.757794 -0.957538
-1.12319 -1.23945 -1.30411
-1.33521 -1.36888 -1.44707
-1.59994 -1.83223 -2.1219
-2.43157 -2.72405 -2.97134
-3.15408 -3.25804 -3.27528
-3.21038 -3.08456 -2.9314
-2.78566 -2.67299 -2.60703
-2.59262 -2.62903 -2.70947
-2.81877 -2.93369 -3.02795
-3.08085 -3.08599 -3.05473
-3.01045 -2.97536 -2.95832
-2.95348 -2.95116 -2.95196
-2.97185 -3.03382 -3.15352
-3.32976 -3.54529 -3.7744
-3.9906 -4.17091 -4.29745
-4.3589 -4.35255 -4.28551
-4.17336 -4.0351 -3.88513
-3.72572 -3.54485 -3.32278
-3.04509 -2.71404 -2.35016
-1.98343 -1.64148 -1.34374
-1.1041 -0.936511 -0.855638
-0.8696 -0.969957 -1.12866
-1.30671 -1.46887 -1.59348
-1.6727 -1.70822 -1.70924
-1.69165 -1.6726 -1.66034
-1.64784 -1.61809 -1.55782
-1.4683 -1.3648 -1.26682
-1.18764 -1.12996 -1.0891
-1.06081 -1.04824 -1.06229
-1.1139 -1.2035 -1.31639
-1.4279 -1.51467 -1.56438
-1.57847 -1.56816 -1.54689
-1.52272 -1.49382 -1.44957
-1.37792 -1.27504 -1.15017
-1.02106 -0.903244 -0.801488
-0.710338 -0.622579 -0.538533
-0.469277 -0.432222 -0.442524
-0.505533 -0.613833 -0.74957
-0.890227 -1.01507 -1.10989
-1.16863 -1.19078 -1.17612
-1.12064 -1.01917 -0.874871
-0.708505 -0.558216 -0.467052
-0.605787 -0.701341 -0.885327
-1.13154 -1.40222 -1.65389
-1.84225 -1.92863 -1.88963
-1.72681 -1.47041 -1.17277
-0.892836 -0.678268 -0.551609
-0.504726 -0.503001 -0.499169
-0.45373 -0.354211 -0.222466
-0.10327 -0.0386425 -0.0431395
-0.0955256 -0.150631 -0.161543
-0.0983457 0.0435508 0.243784
0.462165 0.647765 0.75279
0.748235 0.633448 0.432821
0.181218 -0.092108 -0.371037
-0.648945 -0.919258 -1.16832
-1.37591 -1.52373 -1.60742
-1.64495 -1.67496 -1.74312
-1.88216 -2.09657 -2.36162
-2.63699 -2.88459 -3.07871
-3.20496 -3.25566 -3.22947
-3.13623 -2.99981 -2.85322
-2.72756 -2.64261 -2.60542
-2.61532 -2.66896 -2.76037
-2.87763 -3.00106 -3.10632
-3.17213 -3.189 -3.16352
-3.11404 -3.05941 -3.00895
-2.96222 -2.91882 -2.88901
-2.89454 -2.95796 -3.08906
-3.27891 -3.50468 -3.73918
-3.95757 -4.13875 -4.26479
-4.32245 -4.30743 -4.22764
-4.10201 -3.95334 -3.79811
-3.63812 -3.45938 -3.24034
-2.96584 -2.63819 -2.27809
-1.91548 -1.57786 -1.28443
-1.04817 -0.881048 -0.795209
-0.797271 -0.880066 -1.02
-1.1841 -1.34208 -1.47426
-1.57193 -1.6345 -1.66867
-1.68764 -1.70559 -1.72802
-1.74635 -1.74319 -1.70488
-1.63061 -1.53172 -1.4236
-1.31807 -1.22109 -1.13551
-1.06618 -1.02353 -1.02212
-1.07333 -1.17598 -1.31203
-1.45178 -1.56588 -1.63675
-1.66283 -1.65462 -1.62632
-1.58781 -1.54025 -1.47722
-1.39094 -1.28035 -1.15496
-1.03074 -0.920555 -0.826922
-0.74291 -0.660236 -0.577756
-0.504151 -0.453779 -0.439418
-0.466625 -0.53213 -0.625854
-0.73448 -0.844719 -0.9455
-1.02882 -1.08877 -1.11883
-1.11005 -1.05389 -0.95052
-0.817112 -0.688351 -0.60643
-0.796552 -0.90181 -1.09656
-1.35954 -1.65403 -1.93351
-2.14845 -2.25525 -2.22681
-2.06191 -1.78851 -1.45785
-1.13012 -0.8568 -0.666176
-0.556835 -0.50121 -0.4584
-0.392611 -0.290357 -0.167482
-0.0602811 -0.00390534 -0.0105888
-0.0612497 -0.114801 -0.127434
-0.0699261 0.0638112 0.256056
0.469278 0.654136 0.762354
0.762001 0.647872 0.440099
0.171561 -0.127462 -0.437805
-0.749736 -1.05485 -1.33873
-1.58021 -1.75899 -1.86806
-1.92338 -1.96288 -2.03243
-2.16461 -2.36264 -2.59984
-2.83463 -3.0299 -3.16366
-3.22795 -3.22312 -3.15571
-3.04096 -2.90384 -2.77394
-2.67571 -2.6212 -2.61062
-2.63916 -2.70299 -2.79907
-2.92006 -3.05022 -3.16677
-3.24715 -3.27834 -3.26217
-3.21238 -3.14503 -3.07006
-2.99149 -2.91586 -2.85983
-2.84802 -2.90133 -3.025
-3.20593 -3.42016 -3.64294
-3.85327 -4.0321 -4.15994
-4.21956 -4.20373 -4.12113
-3.99456 -3.85047 -3.70551
-3.55782 -3.38872 -3.17408
-2.89954 -2.57025 -2.20985
-1.85025 -1.51991 -1.23785
-1.01512 -0.859548 -0.777859
-0.772509 -0.836249 -0.950381
-1.08982 -1.23141 -1.35915
-1.46417 -1.54356 -1.60076
-1.64546 -1.6886 -1.73404
-1.77403 -1.79352 -1.77987
-1.72959 -1.64759 -1.5419
-1.42006 -1.28963 -1.16078
-1.04822 -0.970783 -0.9478
-0.991964 -1.10117 -1.25478
-1.41886 -1.55883 -1.65245
-1.6953 -1.69681 -1.67127
-1.62964 -1.57565 -1.50687
-1.41959 -1.31491 -1.20143
-1.0918 -0.995137 -0.911596
-0.833818 -0.753993 -0.670651
-0.590254 -0.523502 -0.480105
-0.465737 -0.482073 -0.528243
-0.601552 -0.696816 -0.805452
-0.915713 -1.01396 -1.08593
-1.11812 -1.10117 -1.03589
-0.93868 -0.84124 -0.782539
-1.0104 -1.13431 -1.34227
-1.61633 -1.922 -2.21295
-2.43854 -2.55364 -2.52941
-2.36217 -2.07674 -1.72175
-1.35692 -1.03622 -0.792824
-0.631828 -0.533053 -0.462551
-0.388551 -0.295914 -0.192575
-0.103749 -0.0558256 -0.0589974
-0.0992413 -0.144002 -0.156605
-0.11042 0.00295242 0.171502
0.364668 0.539044 0.649037
0.660755 0.562997 0.368662
0.105644 -0.196642 -0.516708
-0.841979 -1.16287 -1.46557
-1.72979 -1.93483 -2.07158
-2.1528 -2.21297 -2.2947
-2.42771 -2.61292 -2.82234
-3.01468 -3.15513 -3.22654
-3.22843 -3.17039 -3.06786
-2.94149 -2.816 -2.71502
-2.65364 -2.6342 -2.64958
-2.69165 -2.75779 -2.84966
-2.96592 -3.09554 -3.21764
-3.30858 -3.35203 -3.34539
-3.2982 -3.22394 -3.13273
-3.03151 -2.931 -2.85093
-2.81632 -2.846 -2.94261
-3.09243 -3.27428 -3.4688
-3.66043 -3.83255 -3.96368
-4.03197 -4.02657 -3.95627
-3.84675 -3.72628 -3.60902
-3.4868 -3.33475 -3.12674
-2.85132 -2.51911 -2.15853
-1.80417 -1.48523 -1.21991
-1.01649 -0.877587 -0.803303
-0.790991 -0.832934 -0.915607
-1.02242 -1.13791 -1.25
-1.34991 -1.43256 -1.49842
-1.55398 -1.60772 -1.66338
-1.71626 -1.75568 -1.77099
-1.75542 -1.70555 -1.61951
-1.49799 -1.34798 -1.18542
-1.03421 -0.921798 -0.873189
-0.903635 -1.01141 -1.17457
-1.35611 -1.51732 -1.63204
-1.69321 -1.70908 -1.69365
-1.65848 -1.60924 -1.54669
-1.4702 -1.38195 -1.28861
-1.19867 -1.11713 -1.04221
-0.967313 -0.886624 -0.799601
-0.711034 -0.627884 -0.556448
-0.502242 -0.471715 -0.472982
-0.513528 -0.595553 -0.712055
-0.84661 -0.97721 -1.08189
-1.14375 -1.15497 -1.11999
-1.05698 -0.995553 -0.970032
-1.21625 -1.36678 -1.59123
-1.87271 -2.17948 -2.46849
-2.69205 -2.80687 -2.78406
-2.61745 -2.32762 -1.95909
-1.56973 -1.21477 -0.931477
-0.730977 -0.600303 -0.512533
-0.440087 -0.366151 -0.290206
-0.225315 -0.188036 -0.18631
-0.212346 -0.244392 -0.255273
-0.222352 -0.134834 0.00243945
0.168257 0.327881 0.440739
0.472102 0.404188 0.240659
0.00200578 -0.284994 -0.597139
-0.918813 -1.23904 -1.54521
-1.81952 -2.04292 -2.20562
-2.31695 -2.40598 -2.50918
-2.65097 -2.82897 -3.01428
-3.1668 -3.25488 -3.26678
-3.21014 -3.10473 -2.97562
-2.84892 -2.74805 -2.68891
-2.67515 -2.69778 -2.74147
-2.79476 -2.8568 -2.9349
-3.0348 -3.1514 -3.26704
-3.35819 -3.40623 -3.40484
-3.35971 -3.28168 -3.18021
-3.06334 -2.94313 -2.83955
-2.77628 -2.77034 -2.82403
-2.92612 -3.06075 -3.21538
-3.38037 -3.54188 -3.67717
-3.76055 -3.7777 -3.73644
-3.663 -3.58453 -3.51007
-3.4237 -3.29459 -3.09615
-2.82206 -2.48998 -2.13358
-1.78939 -1.48606 -1.23992
-1.05599 -0.932014 -0.862321
-0.840031 -0.857461 -0.906047
-0.976691 -1.06019 -1.14721
-1.22871 -1.2982 -1.35473
-1.4035 -1.45243 -1.50694
-1.5667 -1.62619 -1.67677
-1.70778 -1.70641 -1.6595
-1.55905 -1.40916 -1.22917
-1.05031 -0.907986 -0.833314
-0.845322 -0.944137 -1.10796
-1.29826 -1.47354 -1.60465
-1.68233 -1.71363 -1.71211
-1.68962 -1.65299 -1.60475
-1.54575 -1.47792 -1.40543
-1.33287 -1.262 -1.1903
-1.11326 -1.02826 -0.936541
-0.841665 -0.746943 -0.655061
-0.570778 -0.504112 -0.470348
-0.485066 -0.556151 -0.67742
-0.828119 -0.97905 -1.10209
-1.17861 -1.20406 -1.18839
-1.15341 -1.12781 -1.14088
-1.38817 -1.57184 -1.81627
-2.1032 -2.40383 -2.68105
-2.89384 -3.00379 -2.98319
-2.82307 -2.5385 -2.16843
-1.76752 -1.39134 -1.0806
-0.852079 -0.699695 -0.603275
-0.539345 -0.489637 -0.445578
-0.40829 -0.384295 -0.378762
-0.389748 -0.406435 -0.411832
-0.388256 -0.323366 -0.215287
-0.0757433 0.0700029 0.187704
0.24312 0.21258 0.0902002
-0.112054 -0.371257 -0.663117
-0.968768 -1.27536 -1.5716
-1.84343 -2.0756 -2.25945
-2.4015 -2.52429 -2.65619
-2.8145 -2.99265 -3.16082
-3.28042 -3.32307 -3.28246
-3.17451 -3.02958 -2.88276
-2.76561 -2.69983 -2.69271
-2.73557 -2.8072 -2.88325
-2.94816 -3.00227 -3.05838
-3.12988 -3.21896 -3.31296
-3.39039 -3.43186 -3.42838
-3.38229 -3.30172 -3.19464
-3.06825 -2.9334 -2.80779
-2.71256 -2.66361 -2.66505
-2.71053 -2.79095 -2.90057
-3.03518 -3.18381 -3.32372
-3.42703 -3.47664 -3.47808
-3.45526 -3.43117 -3.40807
-3.36262 -3.2597 -3.07436
-2.80666 -2.48143 -2.1365
-1.80857 -1.524 -1.29614
-1.127 -1.01098 -0.93901
-0.902188 -0.893822 -0.909428
-0.944974 -0.994547 -1.04934
-1.09954 -1.13854 -1.16664
-1.19092 -1.22151 -1.26701
-1.33171 -1.41445 -1.50764
-1.59616 -1.65775 -1.66782
-1.60888 -1.48035 -1.30242
-1.11127 -0.948767 -0.851868
-0.843941 -0.927954 -1.08362
-1.27263 -1.45255 -1.59267
-1.68222 -1.7271 -1.7403
-1.73351 -1.71365 -1.68328
-1.64278 -1.59266 -1.53464
-1.47073 -1.40136 -1.3251
-1.24073 -1.14946 -1.05453
-0.958397 -0.860751 -0.760417
-0.660458 -0.572564 -0.516461
-0.513008 -0.573886 -0.69353
-0.84836 -1.00445 -1.12992
-1.20605 -1.23242 -1.22519
-1.2108 -1.21816 -1.27195
-1.51186 -1.73282 -1.99949
-2.29033 -2.57952 -2.83793
-3.03408 -3.13678 -3.12056
-2.97334 -2.70372 -2.34379
-1.94384 -1.55882 -1.23236
-0.986578 -0.821918 -0.724361
-0.674005 -0.65117 -0.640059
-0.631046 -0.621317 -0.612924
-0.608522 -0.606868 -0.600553
-0.577384 -0.52498 -0.436657
-0.316319 -0.180601 -0.0570823
0.0219208 0.0287846 -0.0503927
-0.211678 -0.436476 -0.700145
-0.980899 -1.26388 -1.53913
-1.79721 -2.02821 -2.22635
-2.39621 -2.55377 -2.7185
-2.89968 -3.08602 -3.24653
-3.34383 -3.35228 -3.2702
-3.12112 -2.94552 -2.78828
-2.68646 -2.66021 -2.7087
-2.81142 -2.93517 -3.04626
-3.12407 -3.1688 -3.19772
-3.23179 -3.28151 -3.34097
-3.39247 -3.4173 -3.40485
-3.35486 -3.27307 -3.16548
-3.037 -2.89498 -2.75263
-2.62739 -2.53448 -2.48153
-2.46881 -2.49463 -2.55954
-2.66372 -2.79888 -2.94336
-3.06872 -3.15568 -3.20623
-3.23946 -3.27223 -3.29996
-3.29392 -3.21745 -3.04893
-2.79464 -2.48498 -2.15973
-1.85375 -1.58963 -1.37717
-1.21607 -1.09948 -1.01786
-0.962814 -0.929498 -0.916116
-0.920596 -0.93692 -0.954572
-0.962669 -0.956258 -0.939943
-0.926127 -0.929742 -0.963473
-1.03519 -1.14608 -1.28801
-1.44105 -1.57434 -1.65307
-1.65076 -1.56126 -1.40359
-1.21643 -1.04612 -0.934234
-0.907895 -0.972991 -1.11176
-1.28811 -1.46123 -1.60093
-1.69592 -1.75105 -1.77827
-1.78829 -1.78681 -1.77468
-1.75014 -1.71144 -1.65849
-1.59254 -1.51492 -1.42703
-1.33172 -1.23404 -1.13899
-1.04776 -0.956341 -0.859316
-0.756949 -0.66059 -0.591809
-0.574356 -0.622476 -0.731742
-0.877864 -1.02501 -1.13991
-1.20486 -1.22349 -1.21774
-1.21873 -1.25637 -1.35145
-1.58597 -1.84458 -2.1327
-2.42467 -2.69774 -2.93186
-3.10668 -3.19958 -3.18823
-3.05782 -2.81026 -2.47017
-2.08247 -1.7005 -1.37011
-1.11835 -0.951543 -0.860794
-0.828609 -0.833489 -0.853334
-0.869652 -0.87196 -0.859497
-0.838282 -0.814747 -0.789752
-0.756696 -0.704657 -0.624484
-0.514691 -0.38505 -0.256886
-0.159313 -0.121298 -0.161926
-0.283475 -0.471458 -0.701802
-0.950887 -1.20242 -1.44792
-1.68276 -1.90304 -2.10683
-2.29784 -2.4863 -2.68332
-2.89058 -3.09216 -3.25567
-3.34428 -3.33381 -3.22557
-3.04876 -2.85224 -2.6896
-2.6033 -2.61306 -2.71179
-2.86914 -3.04144 -3.18615
-3.27688 -3.31226 -3.31264
-3.30601 -3.31163 -3.33124
-3.35179 -3.35582 -3.3317
-3.27746 -3.19731 -3.09565
-2.97446 -2.83598 -2.68697
-2.53975 -2.40869 -2.30566
-2.23856 -2.21352 -2.2369
-2.31248 -2.4343 -2.58229
-2.72824 -2.85087 -2.94766
-3.03144 -3.11257 -3.18144
-3.20719 -3.1546 -3.00612
-2.77265 -2.48723 -2.18903
-1.90953 -1.66697 -1.46773
-1.30996 -1.18722 -1.09171
-1.01742 -0.961778 -0.924156
-0.901742 -0.885884 -0.863198
-0.822274 -0.76163 -0.692651
-0.635367 -0.610847 -0.635538
-0.718968 -0.862185 -1.05485
-1.27238 -1.47715 -1.6265
-1.68665 -1.64617 -1.52167
-1.35223 -1.18634 -1.06804
-1.02648 -1.06963 -1.18286
-1.33452 -1.48838 -1.61736
-1.71087 -1.77266 -1.81278
-1.8398 -1.85695 -1.86209
-1.85034 -1.81752 -1.76249
-1.68722 -1.59551 -1.49253
-1.38543 -1.28269 -1.1907
-1.10915 -1.03018 -0.943674
-0.846101 -0.746988 -0.668146
-0.635056 -0.664363 -0.753839
-0.880552 -1.00912 -1.10663
-1.15676 -1.1663 -1.16155
-1.17739 -1.24473 -1.38093
-1.61914 -1.91074 -2.21507
-2.50286 -2.75466 -2.95952
-3.10824 -3.18714 -3.17773
-3.0635 -2.84066 -2.52667
-2.16055 -1.79306 -1.4713
-1.2263 -1.06923 -0.994612
-0.98562 -1.01809 -1.06452
-1.09989 -1.10856 -1.08815
-1.04747 -0.99899 -0.950393
-0.900307 -0.840109 -0.759875
-0.654781 -0.529568 -0.400177
-0.291725 -0.232059 -0.242253
-0.32835 -0.479292 -0.672579
-0.884412 -1.09825 -1.3073
-1.51128 -1.71188 -1.91114
-2.11284 -2.32301 -2.54627
-2.7783 -2.99952 -3.17621
-3.27125 -3.26023 -3.14486
-2.95685 -2.75033 -2.58552
-2.51009 -2.54505 -2.68009
-2.87836 -3.08837 -3.26011
-3.36139 -3.38817 -3.36263
-3.31897 -3.28492 -3.26965
-3.2642 -3.25171 -3.21938
-3.16419 -3.09018 -3.00141
-2.89738 -2.77459 -2.63201
-2.47544 -2.31739 -2.17359
-2.05956 -1.98935 -1.97507
-2.02393 -2.1321 -2.28094
-2.44236 -2.59267 -2.72424
-2.84357 -2.9558 -3.04937
-3.09503 -3.06143 -2.93487
-2.72818 -2.47376 -2.20801
-1.95852 -1.73971 -1.55505
-1.40144 -1.27319 -1.16492
-1.07368 -0.99902 -0.940435
-0.892943 -0.844596 -0.77978
-0.688115 -0.573141 -0.453921
-0.358164 -0.312299 -0.334903
-0.434895 -0.611026 -0.849799
-1.12296 -1.38871 -1.59985
-1.71791 -1.72732 -1.64175
-1.4989 -1.34699 -1.22989
-1.1765 -1.19553 -1.2758
-1.39208 -1.51559 -1.62472
-1.71069 -1.77581 -1.82713
-1.86995 -1.90423 -1.92463
-1.92339 -1.89429 -1.83559
-1.75035 -1.64502 -1.52844
-1.41164 -1.30618 -1.21949
-1.14964 -1.08478 -1.00975
-0.91668 -0.812728 -0.719627
-0.664684 -0.667526 -0.729226
-0.829732 -0.935721 -1.01566
-1.05453 -1.06089 -1.0632
-1.09821 -1.19678 -1.37286
-1.6251 -1.9398 -2.25059
-2.52617 -2.75069 -2.92144
-3.03914 -3.09832 -3.08478
-2.9818 -2.78168 -2.49599
-2.15811 -1.81542 -1.51501
-1.29048 -1.15603 -1.10753
-1.12673 -1.18588 -1.25295
-1.29904 -1.30629 -1.27264
-1.20986 -1.13541 -1.06255
-0.994379 -0.924481 -0.842648
-0.741724 -0.622727 -0.497198
-0.386106 -0.314499 -0.302792
-0.358473 -0.473074 -0.626546
-0.796691 -0.968124 -1.13596
-1.30334 -1.47629 -1.66024
-1.85969 -2.07842 -2.31718
-2.56814 -2.80972 -3.0074
-3.12306 -3.13025 -3.02808
-2.84687 -2.642 -2.47756
-2.40585 -2.45109 -2.60327
-2.82303 -3.05451 -3.24245
-3.34966 -3.36907 -3.32368
-3.25285 -3.19171 -3.15556
-3.13779 -3.12047 -3.08869
-3.03877 -2.97594 -2.90565
-2.82631 -2.72931 -2.60563
-2.45363 -2.28253 -2.11043
-1.95927 -1.85055 -1.80239
-1.8258 -1.91916 -2.06481
-2.23392 -2.39964 -2.54913
-2.68351 -2.80522 -2.90423
-2.95622 -2.93523 -2.83032
-2.65342 -2.43351 -2.20311
-1.98662 -1.79588 -1.63201
-1.49006 -1.36384 -1.24937
-1.1461 -1.05538 -0.976528
-0.902697 -0.820043 -0.713101
-0.574755 -0.414362 -0.257526
-0.137163 -0.0822237 -0.110885
-0.229502 -0.433428 -0.706227
-1.01784 -1.32555 -1.58128
-1.74482 -1.79779 -1.75062
-1.63806 -1.50576 -1.39508
-1.33265 -1.32684 -1.37005
-1.44479 -1.53149 -1.61541
-1.68991 -1.75521 -1.81427
-1.86837 -1.91453 -1.94551
-1.95223 -1.92745 -1.86871
-1.77913 -1.66643 -1.54201
-1.42008 -1.31489 -1.23474
-1.17602 -1.12284 -1.05513
-0.96098 -0.845672 -0.7315
-0.648207 -0.618888 -0.648407
-0.720314 -0.804339 -0.871147
-0.906924 -0.920486 -0.939928
-1.00106 -1.13281 -1.34532
-1.61746 -1.94151 -2.24607
-2.4999 -2.69099 -2.82352
-2.90608 -2.93997 -2.9152
-2.81622 -2.63358 -2.37486
-2.06865 -1.75865 -1.49057
-1.29875 -1.19822 -1.18396
-1.23458 -1.31811 -1.39921
-1.44762 -1.4462 -1.39515
-1.30975 -1.21175 -1.11889
-1.03772 -0.963278 -0.88465
-0.792392 -0.684422 -0.568726
-0.462474 -0.387213 -0.361075
-0.391264 -0.471061 -0.583374
-0.709025 -0.835113 -0.958938
-1.08612 -1.22551 -1.38491
-1.56977 -1.78327 -2.02486
-2.28585 -2.54465 -2.76682
-2.91297 -2.95319 -2.88141
-2.72294 -2.5305 -2.36904
-2.2945 -2.33554 -2.48541
-2.70603 -2.94082 -3.13214
-3.23952 -3.25323 -3.19639
-3.11208 -3.041 -3.00243
-2.98993 -2.98263 -2.96243
-2.92486 -2.87722 -2.82783
-2.77582 -2.70929 -2.61247
-2.47641 -2.30588 -2.11908
-1.94218 -1.8029 -1.72534
-1.72497 -1.80263 -1.94104
-2.10956 -2.27743 -2.4269
-2.55544 -2.66562 -2.75207
-2.79769 -2.78228 -2.6962
-2.54822 -2.36241 -2.16756
-1.98642 -1.82976 -1.69658
-1.57863 -1.46678 -1.35608
-1.24696 -1.14218 -1.04164
-0.938443 -0.819789 -0.673578
-0.497992 -0.307762 -0.13206
-0.00479071 0.0464029 0.00621554
-0.128115 -0.348732 -0.63762
-0.965474 -1.29215 -1.57218
-1.76611 -1.85363 -1.84119
-1.75897 -1.64826 -1.54645
-1.47711 -1.44803 -1.45534
-1.48948 -1.54014 -1.59915
-1.66126 -1.72355 -1.78396
-1.83987 -1.88695 -1.91889
-1.92822 -1.90817 -1.85505
-1.76995 -1.65945 -1.5356
-1.41481 -1.31349 -1.24057
-1.1906 -1.14404 -1.0768
-0.974336 -0.841493 -0.702099
-0.588532 -0.526877 -0.525164
-0.570426 -0.636078 -0.695916
-0.737596 -0.769061 -0.815492
-0.908743 -1.07359 -1.31586
-1.60444 -1.92293 -2.20859
-2.4321 -2.58542 -2.67802
-2.72403 -2.7296 -2.68832
-2.58667 -2.41528 -2.17979
-1.90534 -1.63201 -1.40305
-1.25147 -1.19102 -1.21402
-1.29509 -1.39844 -1.48696
-1.53134 -1.51735 -1.44882
-1.3445 -1.22952 -1.12484
-1.03942 -0.969002 -0.901418
-0.824728 -0.733956 -0.63411
-0.539114 -0.467051 -0.433095
-0.443059 -0.491094 -0.563002
-0.64347 -0.723228 -0.802364
-0.888541 -0.992183 -1.12222
-1.28458 -1.48257 -1.716
-1.97737 -2.24685 -2.49113
-2.66991 -2.74938 -2.71702
-2.59099 -2.41863 -2.26315
-2.18252 -2.20968 -2.34258
-2.54694 -2.76873 -2.95122
-3.0531 -3.06304 -3.00369
-2.92 -2.85572 -2.83178
-2.84011 -2.85568 -2.85655
-2.83701 -2.80633 -2.77627
-2.74829 -2.7097 -2.64067
-2.52651 -2.36701 -2.17833
-1.9881 -1.8283 -1.72845
-1.70865 -1.77221 -1.90162
-2.06348 -2.22269 -2.35731
-2.46315 -2.54545 -2.60571
-2.63493 -2.61808 -2.54542
-2.42138 -2.26511 -2.10301
-1.95803 -1.84125 -1.74933
-1.66881 -1.5847 -1.48823
-1.37907 -1.2613 -1.13694
-1.00197 -0.848053 -0.669279
-0.469883 -0.267982 -0.0922508
0.0268708 0.0662405 0.0147357
-0.12706 -0.349294 -0.634322
-0.956297 -1.28079 -1.56776
-1.78009 -1.89537 -1.91468
-1.86174 -1.77222 -1.67941
-1.60461 -1.55602 -1.5338
-1.53544 -1.55818 -1.5983
-1.65009 -1.70605 -1.75865
-1.80228 -1.83396 -1.85218
-1.85465 -1.83694 -1.79364
-1.72156 -1.6233 -1.50937
-1.39682 -1.30334 -1.23781
-1.19295 -1.14644 -1.0721
-0.955168 -0.802075 -0.638994
-0.500255 -0.413222 -0.387295
-0.412045 -0.464803 -0.523424
-0.57764 -0.633947 -0.712737
-0.8395 -1.03311 -1.29504
-1.58453 -1.88462 -2.1421
-2.33084 -2.44648 -2.50213
-2.5151 -2.49419 -2.43545
-2.32749 -2.16236 -1.94549
-1.70003 -1.46282 -1.27375
-1.16279 -1.1407 -1.19639
-1.301 -1.41656 -1.50625
-1.54357 -1.51834 -1.43793
-1.32346 -1.20172 -1.09528
-1.01458 -0.955875 -0.906001
-0.850789 -0.782613 -0.703836
-0.625606 -0.562905 -0.527789
-0.523888 -0.545167 -0.579725
-0.616479 -0.650932 -0.687096
-0.734997 -0.805891 -0.908422
-1.04773 -1.2266 -1.44548
-1.69895 -1.97003 -2.2276
-2.43147 -2.5449 -2.54971
-2.45696 -2.30774 -2.16169
-2.07657 -2.08771 -2.19698
-2.37482 -2.57209 -2.73615
-2.82777 -2.83551 -2.78103
-2.70893 -2.66336 -2.66484
-2.70287 -2.74844 -2.77572
-2.77716 -2.76275 -2.747
-2.73458 -2.71476 -2.66722
-2.5743 -2.43156 -2.25157
-2.06091 -1.89351 -1.78281
-1.75275 -1.80842 -1.9313
-2.08465 -2.2292 -2.33998
-2.41301 -2.45806 -2.48434
-2.49047 -2.46539 -2.39818
-2.28906 -2.15367 -2.01813
-1.90745 -1.8338 -1.79101
-1.75861 -1.71309 -1.63924
-1.53434 -1.40403 -1.25453
-1.08795 -0.903465 -0.702668
-0.494665 -0.297579 -0.135439
-0.0320358 -0.00478155 -0.0611689
-0.198718 -0.407232 -0.6712
-0.970315 -1.27816 -1.56196
-1.78743 -1.92906 -1.98034
-1.95651 -1.88678 -1.80127
-1.72122 -1.6574 -1.61462
-1.59603 -1.60343 -1.63426
-1.67965 -1.72613 -1.76072
-1.7765 -1.77489 -1.76294
-1.74685 -1.72636 -1.69419
-1.64124 -1.56379 -1.46839
-1.37075 -1.2883 -1.22907
-1.18421 -1.13017 -1.04139
-0.905787 -0.733465 -0.553347
-0.400353 -0.300664 -0.262558
-0.276496 -0.323249 -0.385087
-0.45432 -0.536007 -0.645087
-0.799763 -1.01259 -1.28143
-1.54536 -1.81886 -2.04494
-2.201 -2.28561 -2.31373
-2.30349 -2.26412 -2.1926
-2.07939 -1.91856 -1.71665
-1.49594 -1.29049 -1.13614
-1.05864 -1.06489 -1.14078
-1.25594 -1.37296 -1.45783
-1.48825 -1.45788 -1.37611
-1.26401 -1.14744 -1.04864
-0.978879 -0.935626 -0.906009
-0.874761 -0.832163 -0.778164
-0.721398 -0.67401 -0.644813
-0.634427 -0.635399 -0.63729
-0.633479 -0.625553 -0.623051
-0.639254 -0.685859 -0.769703
-0.89312 -1.05664 -1.26024
-1.50015 -1.76249 -2.0192
-2.23186 -2.36325 -2.39228
-2.32526 -2.1979 -2.06521
-1.98192 -1.9824 -2.06984
-2.2186 -2.38574 -2.52541
-2.60325 -2.60928 -2.56371
-2.50871 -2.48639 -2.51572
-2.5843 -2.66041 -2.71503
-2.73782 -2.73744 -2.72933
-2.72138 -2.70717 -2.66969
-2.5918 -2.46663 -2.30296
-2.12457 -1.96504 -1.85945
-1.83349 -1.89244 -2.01575
-2.16326 -2.2924 -2.37678
-2.41426 -2.41987 -2.40999
-2.38927 -2.34898 -2.27673
-2.16985 -2.04302 -1.9245
-1.84284 -1.81158 -1.82103
-1.84235 -1.84173 -1.79557
-1.69753 -1.55515 -1.38105
-1.18637 -0.979729 -0.769745
-0.567464 -0.386975 -0.244427
-0.155868 -0.134063 -0.185106
-0.306773 -0.489986 -0.722313
-0.989901 -1.27538 -1.55401
-1.79418 -1.96576 -2.05243
-2.05884 -2.00711 -1.92559
-1.83831 -1.76145 -1.70564
-1.67845 -1.68306 -1.71438
-1.75759 -1.79214 -1.80031
-1.77588 -1.72731 -1.67271
-1.62871 -1.60031 -1.57873
-1.54831 -1.49755 -1.42685
-1.34834 -1.27739 -1.22069
-1.1687 -1.09889 -0.989066
-0.832417 -0.644166 -0.455898
-0.301623 -0.204028 -0.167856
-0.182469 -0.230708 -0.298553
-0.380798 -0.481465 -0.610786
-0.780666 -0.998615 -1.26045
-1.46786 -1.71226 -1.91047
-2.04295 -2.10988 -2.12611
-2.10834 -2.06422 -1.99025
-1.87809 -1.72401 -1.53625
-1.3368 -1.15706 -1.02844
-0.971839 -0.990326 -1.06826
-1.17664 -1.28211 -1.35613
-1.38136 -1.3541 -1.28309
-1.18615 -1.08526 -1.00051
-0.943749 -0.914914 -0.903464
-0.894764 -0.877887 -0.850591
-0.819033 -0.792477 -0.776072
-0.766457 -0.753586 -0.72784
-0.68753 -0.641761 -0.607238
-0.601401 -0.636032 -0.714611
-0.834479 -0.991646 -1.18371
-1.40724 -1.65087 -1.89028
-2.09078 -2.21808 -2.25224
-2.19849 -2.08909 -1.97377
-1.90136 -1.90122 -1.97442
-2.09756 -2.23425 -2.34723
-2.40917 -2.41275 -2.37635
-2.33809 -2.33654 -2.389
-2.48275 -2.58539 -2.66561
-2.70915 -2.72079 -2.71452
-2.70077 -2.67897 -2.63861
-2.5666 -2.45619 -2.31337
-2.15852 -2.02294 -1.94056
-1.9359 -2.012 -2.1452
-2.29231 -2.4091 -2.4697
-2.47494 -2.44475 -2.40071
-2.35103 -2.28785 -2.19779
-2.07779 -1.94466 -1.83117
-1.77028 -1.77663 -1.83635
-1.91166 -1.95772 -1.94147
-1.85215 -1.69938 -1.50373
-1.28729 -1.0687 -0.861825
-0.676112 -0.518146 -0.394608
-0.314678 -0.289044 -0.32527
-0.423433 -0.576414 -0.774787
-1.01075 -1.27566 -1.55262
-1.8123 -2.01901 -2.14499
-2.18272 -2.14661 -2.06425
-1.96502 -1.87336 -1.80739
-1.77859 -1.78901 -1.82794
-1.87232 -1.89404 -1.87183
-1.80211 -1.70194 -1.60106
-1.52643 -1.48836 -1.4769
-1.47021 -1.4485 -1.40451
-1.34472 -1.28119 -1.21951
-1.15123 -1.05736 -0.921417
-0.743198 -0.543283 -0.35521
-0.210807 -0.127775 -0.105736
-0.131209 -0.187232 -0.261835
-0.351465 -0.45957 -0.593418
-0.761137 -0.967822 -1.20948
-1.33497 -1.55237 -1.73133
-1.8542 -1.92102 -1.9445
-1.93806 -1.90633 -1.84437
-1.74443 -1.60462 -1.4346
-1.25591 -1.09696 -0.984473
-0.934488 -0.947118 -1.00727
-1.09054 -1.17102 -1.22788
-1.24897 -1.23143 -1.18041
-1.10744 -1.02825 -0.959536
-0.913864 -0.894979 -0.896619
-0.906497 -0.913449 -0.913327
-0.909685 -0.908491 -0.91048
-0.907323 -0.885623 -0.836538
-0.76409 -0.686139 -0.627587
-0.610358 -0.64576 -0.732658
-0.861713 -1.02256 -1.20855
-1.41495 -1.63204 -1.83948
-2.00825 -2.11028 -2.13092
-2.07791 -1.98199 -1.88721
-1.83404 -1.8435 -1.91157
-2.0154 -2.12485 -2.21201
-2.25758 -2.25744 -2.22782
-2.2019 -2.21429 -2.28154
-2.39266 -2.51668 -2.6207
-2.68534 -2.70905 -2.70204
-2.67616 -2.63731 -2.58349
-2.50842 -2.40814 -2.28768
-2.16436 -2.06589 -2.02246
-2.05433 -2.1599 -2.31144
-2.46364 -2.57265 -2.61508
-2.59524 -2.53642 -2.46242
-2.38218 -2.28765 -2.16593
-2.01669 -1.86202 -1.741
-1.6911 -1.72738 -1.83142
-1.95685 -2.04823 -2.06303
-1.98539 -1.82663 -1.61543
-1.38518 -1.16389 -0.968708
-0.804941 -0.670118 -0.561805
-0.484297 -0.44873 -0.466196
-0.540156 -0.665487 -0.834898
-1.04518 -1.29499 -1.57446
-1.85647 -2.10001 -2.26582
-2.33365 -2.30957 -2.22061
-2.10285 -1.99111 -1.91273
-1.8834 -1.90293 -1.953
-2.00102 -2.0114 -1.96067
-1.84927 -1.70301 -1.56199
-1.46162 -1.4164 -1.41544
-1.43162 -1.43725 -1.41672
-1.36979 -1.30482 -1.22741
-1.13268 -1.00766 -0.842968
-0.644922 -0.438248 -0.256954
-0.129588 -0.0682944 -0.0671733
-0.109091 -0.175785 -0.255517
-0.345134 -0.447681 -0.569278
-0.717182 -0.897127 -1.10777
-1.14058 -1.3352 -1.50508
-1.63313 -1.71728 -1.76629
-1.78915 -1.78698 -1.75313
-1.6799 -1.56633 -1.42241
-1.26815 -1.12834 -1.02481
-0.969309 -0.960364 -0.985708
-1.02828 -1.07212 -1.10549
-1.1211 -1.11515 -1.08693
-1.03975 -0.982122 -0.927025
-0.88806 -0.873575 -0.882709
-0.906668 -0.934907 -0.961729
-0.987887 -1.01535 -1.03948
-1.04627 -1.01889 -0.94991
-0.849902 -0.74599 -0.67117
-0.651268 -0.696427 -0.800327
-0.946461 -1.11742 -1.30126
-1.49071 -1.67669 -1.84284
-1.96704 -2.02977 -2.02442
-1.96357 -1.87753 -1.80441
-1.77499 -1.80036 -1.87002
-1.9607 -2.04791 -2.11261
-2.14327 -2.13873 -2.11281
-2.09369 -2.11262 -2.18681
-2.30894 -2.451 -2.57879
-2.66684 -2.70551 -2.69947
-2.66078 -2.60144 -2.52858
-2.44421 -2.34923 -2.24955
-2.16034 -2.10522 -2.10894
-2.18538 -2.32667 -2.50071
-2.66124 -2.76675 -2.79778
-2.76179 -2.68296 -2.58387
-2.47159 -2.33764 -2.17173
-1.97944 -1.79061 -1.65129
-1.60282 -1.65983 -1.79964
-1.96871 -2.10272 -2.15044
-2.09035 -1.93391 -1.71619
-1.48028 -1.26219 -1.08132
-0.938707 -0.824045 -0.727873
-0.651549 -0.607669 -0.610909
-0.667679 -0.774132 -0.923855
-1.11631 -1.35543 -1.63731
-1.93764 -2.21199 -2.41158
-2.50424 -2.48737 -2.38656
-2.24428 -2.10639 -2.01069
-1.97803 -2.00606 -2.06843
-2.12272 -2.12627 -2.0543
-1.91165 -1.73182 -1.56276
-1.44567 -1.39763 -1.40694
-1.44233 -1.46933 -1.46441
-1.42052 -1.34278 -1.2384
-1.10835 -0.947708 -0.754731
-0.541005 -0.333135 -0.163446
-0.0560595 -0.0175927 -0.037305
-0.0949228 -0.170619 -0.251863
-0.334766 -0.42161 -0.518245
-0.633008 -0.774646 -0.946659
-0.894334 -1.06953 -1.2382
-1.38265 -1.49697 -1.5847
-1.65012 -1.69131 -1.70026
-1.66889 -1.59584 -1.48964
-1.36722 -1.24878 -1.15122
-1.08287 -1.04232 -1.02206
-1.01414 -1.01365 -1.01804
-1.0241 -1.02585 -1.01583
-0.989043 -0.947215 -0.900257
-0.862975 -0.848177 -0.860373
-0.894686 -0.941915 -0.99532
-1.05266 -1.11104 -1.15954
-1.17822 -1.14747 -1.06222
-0.94004 -0.81666 -0.731688
-0.713444 -0.770354 -0.891428
-1.05409 -1.23481 -1.41653
-1.58887 -1.7426 -1.86494
-1.94092 -1.96038 -1.92549
-1.85403 -1.77584 -1.72293
-1.71656 -1.75844 -1.83216
-1.91405 -1.98442 -2.03173
-2.05073 -2.04237 -2.01803
-2.00162 -2.0222 -2.09901
-2.22953 -2.3893 -2.54281
-2.658 -2.71651 -2.71663
-2.66964 -2.59252 -2.5007
-2.40449 -2.31054 -2.2269
-2.16756 -2.15235 -2.20034
-2.31867 -2.49319 -2.68805
-2.85723 -2.96286 -2.98969
-2.94696 -2.85687 -2.73769
-2.59294 -2.4143 -2.19636
-1.95301 -1.72287 -1.55836
-1.50325 -1.57123 -1.73653
-1.94114 -2.11472 -2.19877
-2.16534 -2.02327 -1.81033
-1.57602 -1.36268 -1.19253
-1.06519 -0.966357 -0.882725
-0.81374 -0.772218 -0.774104
-0.826748 -0.926285 -1.06596
-1.24613 -1.47402 -1.7508
-2.05638 -2.34636 -2.56623
-2.67434 -2.65941 -2.54391
-2.37471 -2.20762 -2.09112
-2.05221 -2.08745 -2.16325
-2.22787 -2.23203 -2.14969
-1.98921 -1.78979 -1.60453
-1.47796 -1.4286 -1.4444
-1.49149 -1.53036 -1.53083
-1.47981 -1.37985 -1.24078
-1.07079 -0.874015 -0.656178
-0.432517 -0.228997 -0.0739705
0.0139956 0.0334853 -0.00130547
-0.0686139 -0.148177 -0.226853
-0.299382 -0.366371 -0.432849
-0.508401 -0.60575 -0.73476
-0.620223 -0.776578 -0.946965
-1.11249 -1.26238 -1.39437
-1.50854 -1.601 -1.66312
-1.68612 -1.66678 -1.61029
-1.52875 -1.43683 -1.34656
-1.26387 -1.18891 -1.12023
-1.05949 -1.01234 -0.984337
-0.97524 -0.976567 -0.974733
-0.957978 -0.923005 -0.877598
-0.837523 -0.818963 -0.830853
-0.872214 -0.935983 -1.01511
-1.10427 -1.19492 -1.26921
-1.30153 -1.27059 -1.17453
-1.03745 -0.901643 -0.810666
-0.793437 -0.856571 -0.986115
-1.15607 -1.33915 -1.51446
-1.66856 -1.79143 -1.87311
-1.90519 -1.8862 -1.82614
-1.74665 -1.67606 -1.64016
-1.65203 -1.70624 -1.78263
-1.85793 -1.91638 -1.95181
-1.96318 -1.95251 -1.92912
-1.91398 -1.93534 -2.01515
-2.15557 -2.33517 -2.5169
-2.66247 -2.74546 -2.75811
-2.71027 -2.62227 -2.51596
-2.40857 -2.31203 -2.23682
-2.19644 -2.20793 -2.28597
-2.43266 -2.6294 -2.83826
-3.0145 -3.12389 -3.15422
-3.1142 -3.02135 -2.88763
-2.71269 -2.4896 -2.21955
-1.92555 -1.65421 -1.46234
-1.39452 -1.46354 -1.64283
-1.87361 -2.08308 -2.20735
-2.21116 -2.09715 -1.90087
-1.67393 -1.46338 -1.29635
-1.17594 -1.08939 -1.02291
-0.973832 -0.952021 -0.970591
-1.03472 -1.13893 -1.27521
-1.4436 -1.65319 -1.90988
-2.19981 -2.48295 -2.70415
-2.81581 -2.79851 -2.66944
-2.47664 -2.28323 -2.14731
-2.10261 -2.14606 -2.23835
-2.31949 -2.33377 -2.253
-2.08723 -1.87889 -1.68385
-1.54852 -1.49283 -1.50562
-1.55263 -1.59167 -1.58782
-1.52302 -1.39739 -1.22307
-1.01515 -0.786449 -0.549467
-0.321681 -0.126531 0.0132224
0.0851699 0.0924012 0.0508666
-0.0182772 -0.0961368 -0.169909
-0.232779 -0.282474 -0.321501
-0.359236 -0.411848 -0.49625
-0.351244 -0.486287 -0.655806
-0.839859 -1.02265 -1.19645
-1.358 -1.50263 -1.62186
-1.70602 -1.749 -1.75112
-1.71833 -1.65909 -1.58069
-1.48749 -1.38227 -1.27013
-1.16164 -1.07124 -1.01063
-0.981462 -0.97317 -0.967946
-0.949814 -0.912556 -0.862612
-0.815913 -0.790348 -0.798006
-0.841794 -0.91781 -1.0197
-1.13924 -1.2618 -1.36248
-1.41083 -1.38499 -1.28656
-1.14455 -1.00463 -0.910903
-0.890981 -0.950124 -1.07404
-1.23691 -1.41091 -1.57313
-1.70735 -1.80209 -1.84917
-1.84573 -1.7977 -1.72112
-1.63943 -1.57776 -1.55554
-1.57931 -1.63944 -1.71479
-1.78381 -1.83382 -1.86179
-1.86876 -1.85708 -1.83496
-1.82223 -1.84745 -1.93495
-2.08995 -2.29247 -2.50358
-2.68004 -2.7894 -2.8193
-2.77794 -2.68726 -2.57294
-2.45677 -2.35435 -2.27798
-2.24102 -2.25903 -2.34479
-2.49866 -2.70104 -2.91436
-3.09585 -3.21363 -3.25585
-3.2278 -3.14036 -2.99886
-2.80008 -2.53985 -2.22651
-1.89105 -1.58553 -1.36839
-1.28367 -1.34411 -1.52535
-1.77187 -2.01204 -2.17851
-2.22807 -2.15395 -1.98454
-1.76925 -1.55842 -1.38658
-1.2657 -1.18998 -1.14798
-1.13393 -1.15083 -1.20439
-1.29421 -1.41154 -1.54653
-1.69837 -1.87741 -2.09449
-2.3442 -2.59531 -2.79735
-2.90071 -2.87885 -2.74166
-2.53449 -2.32419 -2.17638
-2.13131 -2.18755 -2.30184
-2.40716 -2.44144 -2.37301
-2.21131 -1.99946 -1.79431
-1.64364 -1.56982 -1.56483
-1.59682 -1.62382 -1.60842
-1.52856 -1.38137 -1.17954
-0.942894 -0.691159 -0.442303
-0.215013 -0.0293791 0.0977279
0.159481 0.162075 0.121401
0.0562662 -0.0171701 -0.0872049
-0.145378 -0.185415 -0.205317
-0.212086 -0.223857 -0.264382
-0.123239 -0.232803 -0.39468
-0.588768 -0.7952 -1.00171
-1.2027 -1.39356 -1.56645
-1.71091 -1.81761 -1.8814
-1.90155 -1.88001 -1.8195
-1.72333 -1.59729 -1.45263
-1.30721 -1.18185 -1.09214
-1.0408 -1.01617 -0.998533
-0.970243 -0.92386 -0.864688
-0.807653 -0.770661 -0.767898
-0.806388 -0.886583 -1.00402
-1.14817 -1.29866 -1.42432
-1.49107 -1.47737 -1.38764
-1.25313 -1.11908 -1.02676
-1.00089 -1.04626 -1.1511
-1.29343 -1.448 -1.59154
-1.7052 -1.77517 -1.79401
-1.76341 -1.69564 -1.61122
-1.53349 -1.4828 -1.47185
-1.50187 -1.56156 -1.63141
-1.69284 -1.7357 -1.75827
-1.76202 -1.74947 -1.72922
-1.72182 -1.75692 -1.85975
-2.03576 -2.26389 -2.50299
-2.70685 -2.84017 -2.8883
-2.85817 -2.7716 -2.65529
-2.53276 -2.42113 -2.33338
-2.28275 -2.2848 -2.35327
-2.49081 -2.68098 -2.88941
-3.07555 -3.20755 -3.27035
-3.26293 -3.18872 -3.04757
-2.83532 -2.55159 -2.21091
-1.84947 -1.52121 -1.28355
-1.17927 -1.22268 -1.39459
-1.64604 -1.90941 -2.11567
-2.21393 -2.18621 -2.05035
-1.85016 -1.63778 -1.45671
-1.33152 -1.26727 -1.25672
-1.29011 -1.36062 -1.46295
-1.58827 -1.72305 -1.85512
-1.98274 -2.11755 -2.2759
-2.46271 -2.6592 -2.82417
-2.90975 -2.88363 -2.74687
-2.53873 -2.32589 -2.17868
-2.1429 -2.21935 -2.36234
-2.49915 -2.56155 -2.51335
-2.36132 -2.14715 -1.92726
-1.75087 -1.64416 -1.60474
-1.60628 -1.61009 -1.57861
-1.48672 -1.32765 -1.11207
-0.861279 -0.598986 -0.346632
-0.123162 0.0546393 0.174707
0.233802 0.238879 0.203892
0.144348 0.0735217 0.00221504
-0.0591045 -0.0994336 -0.110942
-0.0964586 -0.0743752 -0.0742275
0.0304354 -0.0498482 -0.195458
-0.387647 -0.604336 -0.830218
-1.0581 -1.28361 -1.49969
-1.69549 -1.85902 -1.98024
-2.05211 -2.07028 -2.0331
-1.9429 -1.8081 -1.6449
-1.47642 -1.32736 -1.21541
-1.1439 -1.10118 -1.06753
-1.02536 -0.966758 -0.895508
-0.824387 -0.770088 -0.748288
-0.770448 -0.842349 -0.962565
-1.11946 -1.28836 -1.43364
-1.51926 -1.52446 -1.45493
-1.34101 -1.22379 -1.13896
-1.10744 -1.13455 -1.21333
-1.32835 -1.45904 -1.58275
-1.6778 -1.72718 -1.7233
-1.67174 -1.59056 -1.50399
-1.43416 -1.39567 -1.39404
-1.42591 -1.47983 -1.53971
-1.59105 -1.626 -1.64301
-1.64294 -1.62875 -1.61103
-1.61287 -1.66521 -1.79212
-1.99571 -2.25099 -2.5141
-2.73825 -2.88895 -2.95219
-2.93434 -2.85557 -2.74095
-2.61295 -2.48825 -2.37944
-2.2997 -2.2658 -2.29505
-2.39599 -2.5591 -2.75575
-2.94754 -3.10004 -3.19145
-3.21215 -3.15834 -3.02654
-2.81373 -2.52353 -2.1745
-1.80435 -1.46548 -1.21248
-1.0872 -1.10728 -1.26079
-1.507 -1.78371 -2.0218
-2.16421 -2.18231 -2.08251
-1.90097 -1.68984 -1.50097
-1.37229 -1.32099 -1.34509
-1.43099 -1.56136 -1.71846
-1.88345 -2.03671 -2.16308
-2.25981 -2.34003 -2.42602
-2.53419 -2.66047 -2.77603
-2.83781 -2.80941 -2.68256
-2.48802 -2.28892 -2.1572
-2.1423 -2.24709 -2.42444
-2.59726 -2.69201 -2.6678
-2.52773 -2.31065 -2.07156
-1.86085 -1.70939 -1.6222
-1.58091 -1.55274 -1.50229
-1.4025 -1.24224 -1.02798
-0.779254 -0.520347 -0.273581
-0.0568962 0.115918 0.23573
0.29991 0.313131 0.285491
0.228986 0.155045 0.0748254
0.00152045 -0.0489689 -0.062798
-0.0378738 0.00861411 0.0431587
0.0840029 0.0347583 -0.0864013
-0.264049 -0.476415 -0.706861
-0.946922 -1.19196 -1.43542
-1.66667 -1.8725 -2.03957
-2.15578 -2.21126 -2.20024
-2.12372 -1.99174 -1.82377
-1.64605 -1.48529 -1.36012
-1.27453 -1.21771 -1.17087
-1.11688 -1.0471 -0.963124
-0.874853 -0.797253 -0.747252
-0.740752 -0.789145 -0.894874
-1.0469 -1.21883 -1.37346
-1.47471 -1.50262 -1.46212
-1.37953 -1.28901 -1.21907
-1.18662 -1.19826 -1.253
-1.34304 -1.4532 -1.56156
-1.64328 -1.67757 -1.65613
-1.58808 -1.49694 -1.41034
-1.34895 -1.32143 -1.32621
-1.35571 -1.39923 -1.44511
-1.4837 -1.50952 -1.52047
-1.51622 -1.50034 -1.4866
-1.50184 -1.5782 -1.73665
-1.97273 -2.25493 -2.53631
-2.7717 -2.93084 -3.00319
-2.99525 -2.92433 -2.81156
-2.6763 -2.5335 -2.39513
-2.27475 -2.19133 -2.16719
-2.21889 -2.34623 -2.52786
-2.72733 -2.90564 -3.03175
-3.08627 -3.05913 -2.94566
-2.74543 -2.46537 -2.12529
-1.76097 -1.42084 -1.15623
-1.00922 -1.00224 -1.13117
-1.36323 -1.64163 -1.89852
-2.07347 -2.13028 -2.06553
-1.90714 -1.70485 -1.51573
-1.38841 -1.35088 -1.40681
-1.54057 -1.72639 -1.93543
-2.1388 -2.30985 -2.42942
-2.49323 -2.51571 -2.52501
-2.54898 -2.59875 -2.65935
-2.69466 -2.66616 -2.55716
-2.389 -2.21876 -2.1168
-2.13363 -2.27308 -2.48705
-2.69561 -2.82158 -2.82048
-2.69207 -2.47202 -2.21313
-1.96618 -1.76621 -1.62578
-1.53543 -1.46997 -1.39804
-1.29234 -1.13797 -0.936463
-0.703306 -0.460404 -0.228153
-0.0218034 0.147842 0.272794
0.348011 0.372826 0.351698
0.29326 0.208676 0.111237
0.0177113 -0.0514552 -0.0773107
-0.0531766 0.0060336 0.0652929
0.0247354 0.00574334 -0.084753
-0.236818 -0.431745 -0.653173
-0.891218 -1.13985 -1.39237
-1.63903 -1.86728 -2.06276
-2.21025 -2.2956 -2.30932
-2.2506 -2.12975 -1.96765
-1.79192 -1.63009 -1.50146
-1.41093 -1.34881 -1.29705
-1.23817 -1.16181 -1.06676
-0.959996 -0.85498 -0.769831
-0.724306 -0.734772 -0.807833
-0.934967 -1.09136 -1.24155
-1.35135 -1.40126 -1.39356
-1.34812 -1.29065 -1.24216
-1.21595 -1.22023 -1.25988
-1.33416 -1.43264 -1.53381
-1.60955 -1.63541 -1.60232
-1.52247 -1.42418 -1.33795
-1.28295 -1.26243 -1.26865
-1.29073 -1.31947 -1.34834
-1.37305 -1.39048 -1.39751
-1.39178 -1.37708 -1.37046
-1.40288 -1.50755 -1.70114
-1.9709 -2.27735 -2.57044
-2.80815 -2.96686 -3.04129
-3.03853 -2.97194 -2.85711
-2.70927 -2.54173 -2.36683
-2.19963 -2.0619 -1.98097
-1.98127 -2.07196 -2.23914
-2.44822 -2.655 -2.81867
-2.91034 -2.91487 -2.82776
-2.65141 -2.39463 -2.0758
-1.72634 -1.38972 -1.11484
-0.94553 -0.909659 -1.01005
-1.22005 -1.48724 -1.74641
-1.93757 -2.02164 -1.98879
-1.85915 -1.67712 -1.49983
-1.38121 -1.35676 -1.43576
-1.60368 -1.83083 -2.08098
-2.31682 -2.50433 -2.61915
-2.65436 -2.6249 -2.56378
-2.50901 -2.48567 -2.49235
-2.50111 -2.47372 -2.38724
-2.25427 -2.12439 -2.06334
-2.1196 -2.29616 -2.54415
-2.78258 -2.9331 -2.95002
-2.8313 -2.61003 -2.33633
-2.05992 -1.81798 -1.6288
-1.49089 -1.38695 -1.29116
-1.17797 -1.03064 -0.846565
-0.636602 -0.418299 -0.207733
-0.0156633 0.150534 0.282928
0.371898 0.409143 0.392126
0.326257 0.223812 0.101805
-0.0187379 -0.113534 -0.160055
-0.14804 -0.089323 -0.0176406
-0.142622 -0.134051 -0.190254
-0.30881 -0.476543 -0.678622
-0.903257 -1.14165 -1.38601
-1.62797 -1.85733 -2.06103
-2.22294 -2.32626 -2.35852
-2.31677 -2.21032 -2.05987
-1.89316 -1.73819 -1.61513
-1.53007 -1.47407 -1.42863
-1.37434 -1.29787 -1.1949
-1.07014 -0.9364 -0.813059
-0.722695 -0.685322 -0.711468
-0.796792 -0.921121 -1.05364
-1.16345 -1.23112 -1.25471
-1.2465 -1.22353 -1.19996
-1.18619 -1.19196 -1.22688
-1.29573 -1.39159 -1.493
-1.56927 -1.5932 -1.55534
-1.47029 -1.36964 -1.2853
-1.23446 -1.21584 -1.21721
-1.22618 -1.2364 -1.24725
-1.26005 -1.27386 -1.28375
-1.28414 -1.27761 -1.28337
-1.33586 -1.46921 -1.69598
-1.99544 -2.32054 -2.61862
-2.85147 -3.00275 -3.07278
-3.06894 -2.99986 -2.87502
-2.70581 -2.50556 -2.28926
-2.07531 -1.88843 -1.75929
-1.71736 -1.77858 -1.93513
-2.15437 -2.38821 -2.58792
-2.71696 -2.75632 -2.70179
-2.55754 -2.33231 -2.04106
-1.70971 -1.37719 -1.0913
-0.89881 -0.8328 -0.901129
-1.0809 -1.323 -1.56636
-1.75552 -1.85374 -1.84884
-1.75405 -1.60534 -1.45384
-1.35217 -1.3389 -1.42861
-1.61139 -1.8593 -2.13394
-2.39254 -2.5943 -2.70879
-2.72513 -2.65736 -2.54159
-2.42338 -2.33894 -2.2986
-2.28296 -2.25661 -2.19363
-2.09983 -2.01676 -2.00293
-2.10154 -2.31275 -2.58704
-2.84451 -3.00878 -3.03596
-2.92449 -2.70595 -2.42748
-2.13589 -1.86746 -1.64286
-1.46609 -1.32685 -1.20566
-1.0809 -0.936528 -0.767911
-0.581964 -0.391167 -0.205779
-0.0307241 0.130616 0.270033
0.372393 0.420682 0.40466
0.326547 0.20049 0.0482102
-0.104628 -0.230682 -0.305431
-0.316171 -0.271013 -0.1997
-0.395332 -0.362863 -0.383853
-0.464805 -0.599771 -0.776259
-0.980161 -1.1988 -1.42244
-1.64395 -1.85643 -2.04972
-2.20872 -2.31583 -2.35673
-2.3264 -2.23237 -2.09407
-1.93886 -1.79533 -1.68497
-1.61499 -1.57621 -1.54788
-1.50684 -1.43573 -1.32735
-1.18539 -1.02334 -0.862119
-0.726146 -0.637647 -0.610525
-0.645594 -0.729185 -0.836686
-0.940846 -1.02165 -1.07222
-1.09717 -1.10571 -1.10638
-1.10735 -1.11946 -1.15564
-1.22448 -1.32156 -1.42577
-1.50519 -1.53161 -1.4959
-1.41408 -1.3187 -1.24064
-1.19399 -1.17361 -1.16487
-1.15635 -1.14638 -1.14115
-1.14765 -1.16665 -1.1904
-1.20852 -1.22032 -1.24509
-1.31922 -1.47762 -1.73017
-2.05051 -2.38622 -2.68311
-2.9064 -3.04585 -3.10608
-3.09381 -3.01277 -2.86691
-2.66558 -2.42491 -2.16576
-1.91195 -1.69073 -1.53289
-1.46789 -1.51355 -1.66534
-1.89295 -2.14751 -2.37659
-2.5393 -2.61391 -2.59555
-2.48803 -2.29789 -2.03552
-1.7215 -1.39127 -1.09277
-0.875967 -0.777958 -0.809466
-0.94942 -1.15167 -1.36118
-1.5308 -1.63062 -1.64967
-1.59512 -1.49181 -1.37927
-1.30245 -1.29852 -1.38648
-1.56402 -1.81013 -2.08958
-2.35805 -2.56972 -2.68813
-2.69758 -2.60973 -2.46143
-2.30229 -2.17553 -2.10014
-2.06473 -2.03902 -1.99776
-1.9427 -1.90759 -1.94171
-2.08026 -2.31882 -2.60768
-2.8704 -3.03591 -3.06516
-2.95922 -2.74921 -2.47894
-2.19045 -1.9159 -1.67452
-1.47256 -1.30506 -1.15912
-1.01879 -0.871309 -0.712241
-0.545875 -0.379813 -0.218067
-0.0593275 0.0971136 0.242712
0.356831 0.413834 0.395812
0.301822 0.14811 -0.0384929
-0.227528 -0.389162 -0.498087
-0.540087 -0.519139 -0.458956
-0.697606 -0.645703 -0.633558
-0.676886 -0.777577 -0.925998
-1.10591 -1.30055 -1.49765
-1.69068 -1.87563 -2.0456
-2.18781 -2.28553 -2.324
-2.29668 -2.20908 -2.0791
-1.93384 -1.80304 -1.7098
-1.66177 -1.64797 -1.64346
-1.6198 -1.55518 -1.44038
-1.27977 -1.0891 -0.891501
-0.71272 -0.576259 -0.498853
-0.486538 -0.532306 -0.617353
-0.717093 -0.809982 -0.884006
-0.936894 -0.971487 -0.992042
-1.00506 -1.022 -1.05801
-1.1244 -1.21907 -1.3222
-1.40256 -1.43271 -1.40451
-1.33424 -1.25283 -1.18748
-1.14777 -1.12522 -1.10475
-1.07813 -1.05 -1.03393
-1.04235 -1.07703 -1.12653
-1.17441 -1.21481 -1.26467
-1.36043 -1.53753 -1.80518
-2.13502 -2.4726 -2.7635
-2.97523 -3.10096 -3.14707
-3.1186 -3.01495 -2.8365
-2.59334 -2.30774 -2.00947
-1.72937 -1.49619 -1.33665
-1.27392 -1.32145 -1.47449
-1.70568 -1.96972 -2.21627
-2.40443 -2.51106 -2.52904
-2.45916 -2.30381 -2.06842
-1.76917 -1.43929 -1.12731
-0.885467 -0.752934 -0.741294
-0.830439 -0.977987 -1.13718
-1.27222 -1.36312 -1.40237
-1.39153 -1.34247 -1.27906
-1.23375 -1.23852 -1.31546
-1.4712 -1.69512 -1.95949
-2.22244 -2.43605 -2.5594
-2.57223 -2.4829 -2.32652
-2.15275 -2.00692 -1.91261
-1.86506 -1.84071 -1.81832
-1.79842 -1.80789 -1.88569
-2.05715 -2.3123 -2.60202
-2.85576 -3.01074 -3.03528
-2.93455 -2.73965 -2.49067
-2.22339 -1.96319 -1.72453
-1.51294 -1.327 -1.16017
-1.00322 -0.848333 -0.692851
-0.539422 -0.391262 -0.24658
-0.0985751 0.0566613 0.209793
0.335015 0.398929 0.376712
0.264568 0.0808732 -0.142346
-0.369753 -0.569292 -0.715581
-0.793614 -0.803285 -0.761368
-1.00932 -0.944153 -0.904618
-0.914484 -0.98297 -1.10375
-1.25958 -1.43065 -1.60219
-1.76715 -1.92282 -2.06468
-2.18254 -2.26182 -2.2886
-2.25562 -2.16673 -2.0387
-1.89917 -1.77972 -1.70488
-1.68158 -1.69502 -1.71432
-1.70496 -1.64124 -1.51346
-1.32865 -1.10648 -0.873143
-0.655879 -0.479253 -0.362459
-0.316028 -0.33816 -0.413715
-0.51859 -0.628348 -0.7258
-0.802914 -0.857755 -0.891614
-0.909905 -0.924574 -0.952529
-1.00772 -1.09089 -1.1849
-1.26085 -1.29337 -1.27538
-1.22217 -1.16094 -1.11345
-1.08418 -1.06201 -1.0328
-0.992687 -0.952943 -0.934004
-0.95287 -1.01167 -1.09511
-1.18049 -1.25593 -1.3342
-1.44986 -1.63837 -1.91018
-2.23859 -2.57064 -2.85298
-3.05373 -3.16608 -3.19531
-3.14399 -3.00872 -2.78921
-2.49952 -2.17084 -1.84373
-1.55642 -1.33741 -1.20505
-1.17017 -1.23595 -1.39401
-1.62073 -1.87903 -2.12673
-2.32765 -2.45868 -2.50901
-2.47387 -2.34993 -2.13792
-1.85094 -1.52108 -1.19698
-0.931238 -0.762508 -0.701605
-0.72953 -0.809441 -0.905286
-0.994718 -1.06909 -1.12507
-1.15875 -1.16814 -1.1596
-1.15044 -1.16485 -1.22626
-1.34978 -1.53617 -1.76762
-2.0082 -2.21163 -2.33566
-2.35729 -2.28161 -2.13996
-1.97794 -1.83786 -1.74337
-1.69409 -1.67385 -1.66786
-1.67798 -1.72565 -1.83945
-2.03416 -2.29397 -2.57127
-2.80348 -2.93845 -2.95356
-2.85869 -2.68486 -2.46789
-2.23629 -2.00705 -1.78778
-1.58118 -1.38798 -1.20746
-1.03734 -0.875156 -0.720338
-0.573998 -0.435268 -0.297531
-0.150271 0.0116097 0.176723
0.314247 0.3843 0.356616
0.225417 0.0114287 -0.248162
-0.513169 -0.74946 -0.932078
-1.04604 -1.08791 -1.06787
-1.2947 -1.22536 -1.16839
-1.15307 -1.19453 -1.29027
-1.42408 -1.57516 -1.72691
-1.87058 -2.00262 -2.11912
-2.21205 -2.26949 -2.27927
-2.2341 -2.13685 -2.00412
-1.86517 -1.75398 -1.69602
-1.69574 -1.73256 -1.76843
-1.76297 -1.68808 -1.53576
-1.31768 -1.0588 -0.789206
-0.538145 -0.331526 -0.19075
-0.129571 -0.149012 -0.234583
-0.359956 -0.496213 -0.620806
-0.720864 -0.791065 -0.831032
-0.845958 -0.848747 -0.858393
-0.891992 -0.954057 -1.03116
-1.09764 -1.13027 -1.12234
-1.08685 -1.04634 -1.01709
-0.999477 -0.981177 -0.949801
-0.905434 -0.864359 -0.851712
-0.887381 -0.973473 -1.09175
-1.21472 -1.32507 -1.43065
-1.56258 -1.75547 -2.02212
-2.34041 -2.66187 -2.93528
-3.12782 -3.22953 -3.242
-3.16497 -2.99428 -2.73219
-2.39961 -2.03812 -1.69904
-1.42669 -1.24687 -1.16608
-1.17848 -1.27298 -1.43536
-1.6466 -1.88155 -2.11133
-2.3086 -2.45183 -2.5257
-2.51821 -2.41953 -2.22639
-1.95026 -1.6227 -1.29139
-1.00653 -0.803472 -0.690829
-0.651373 -0.655894 -0.681175
-0.719398 -0.773175 -0.842876
-0.918977 -0.985924 -1.03281
-1.06155 -1.08744 -1.13333
-1.22076 -1.36043 -1.54479
-1.74623 -1.92414 -2.03923
-2.06896 -2.01621 -1.90716
-1.77974 -1.66839 -1.59236
-1.553 -1.54114 -1.54987
-1.5845 -1.66272 -1.80367
-2.01176 -2.26551 -2.51956
-2.72064 -2.82876 -2.83127
-2.74293 -2.5942 -2.41605
-2.22915 -2.04155 -1.85328
-1.66338 -1.47395 -1.28944
-1.11385 -0.949257 -0.796174
-0.653462 -0.51623 -0.374329
-0.215995 -0.0377709 0.145
0.296417 0.371764 0.337548
0.18762 -0.054388 -0.3463
-0.643483 -0.910216 -1.12275
-1.26736 -1.33888 -1.3422
-1.52815 -1.46681 -1.406
-1.37707 -1.39919 -1.47424
-1.58942 -1.72547 -1.86504
-1.99684 -2.11455 -2.21308
-2.28563 -2.32292 -2.31484
-2.2545 -2.1445 -2.00225
-1.85955 -1.75307 -1.70829
-1.72556 -1.77702 -1.81713
-1.80085 -1.69985 -1.5101
-1.24948 -0.949051 -0.643211
-0.36363 -0.137831 0.011021
0.0674796 0.0301552 -0.0844331
-0.245556 -0.418579 -0.575313
-0.698509 -0.780406 -0.820144
-0.823905 -0.806587 -0.790069
-0.795205 -0.830754 -0.887278
-0.942038 -0.973031 -0.97255
-0.950401 -0.924778 -0.908289
-0.899834 -0.887933 -0.862319
-0.825206 -0.794475 -0.796335
-0.851265 -0.961313 -1.10735
-1.25988 -1.39818 -1.52534
-1.6678 -1.85815 -2.11173
-2.41285 -2.71989 -2.985
-3.17356 -3.27015 -3.27058
-3.17151 -2.96982 -2.67308
-2.31088 -1.93513 -1.60586
-1.37049 -1.24928 -1.23474
-1.30289 -1.4273 -1.5876
-1.77015 -1.96393 -2.15625
-2.3312 -2.47032 -2.55389
-2.56245 -2.48001 -2.30051
-2.03517 -1.71522 -1.38574
-1.09162 -0.862114 -0.702336
-0.597402 -0.527364 -0.483102
-0.471272 -0.504525 -0.585683
-0.699469 -0.818141 -0.915741
-0.980593 -1.01941 -1.05284
-1.10564 -1.19533 -1.32306
-1.47073 -1.60698 -1.70013
-1.73195 -1.70491 -1.63928
-1.56254 -1.49739 -1.45492
-1.43556 -1.43611 -1.45805
-1.51172 -1.61294 -1.77283
-1.98622 -2.22616 -2.4497
-2.6134 -2.69011 -2.67768
-2.59572 -2.47362 -2.33682
-2.19796 -2.05636 -1.90499
-1.73964 -1.56362 -1.38575
-1.21485 -1.05567 -0.908085
-0.767693 -0.62579 -0.470327
-0.291041 -0.0890624 0.114453
0.278727 0.356365 0.313599
0.146164 -0.118635 -0.434151
-0.752427 -1.03742 -1.26803
-1.43366 -1.52959 -1.55719
-1.69677 -1.65695 -1.60724
-1.5775 -1.58915 -1.64889
-1.7494 -1.87515 -2.00921
-2.1375 -2.24977 -2.33853
-2.39738 -2.41926 -2.39598
-2.32129 -2.19794 -2.04471
-1.89625 -1.7915 -1.75504
-1.78206 -1.83715 -1.86813
-1.82717 -1.68796 -1.45207
-1.14428 -0.801691 -0.462848
-0.161761 0.0726994 0.216538
0.254264 0.18594 0.0314468
-0.173488 -0.388428 -0.579636
-0.725643 -0.816635 -0.852062
-0.840248 -0.799243 -0.754544
-0.730871 -0.740815 -0.778131
-0.82189 -0.849938 -0.852417
-0.83581 -0.815417 -0.802991
-0.799074 -0.795056 -0.782605
-0.76349 -0.753059 -0.774529
-0.846666 -0.971853 -1.13274
-1.30129 -1.45582 -1.59522
-1.74027 -1.92011 -2.15223
-2.42849 -2.71627 -2.97284
-3.16206 -3.26181 -3.26048
-3.15095 -2.93196 -2.61785
-2.24757 -1.88181 -1.58581
-1.40597 -1.35419 -1.40847
-1.52816 -1.6737 -1.82023
-1.9603 -2.09715 -2.23451
-2.36848 -2.48455 -2.5598
-2.56867 -2.49076 -2.31906
-2.06569 -1.76125 -1.44631
-1.15769 -0.916149 -0.722215
-0.563555 -0.430119 -0.326837
-0.273504 -0.290676 -0.382002
-0.526624 -0.686999 -0.82589
-0.921514 -0.973498 -0.998964
-1.02237 -1.06391 -1.13072
-1.21428 -1.29517 -1.3533
-1.37828 -1.37398 -1.35465
-1.33564 -1.3256 -1.32503
-1.33141 -1.3462 -1.37909
-1.4464 -1.56373 -1.73589
-1.94907 -2.17091 -2.3605
-2.48389 -2.52678 -2.49769
-2.42101 -2.32458 -2.22778
-2.13514 -2.03814 -1.92424
-1.78727 -1.63206 -1.4707
-1.31468 -1.16895 -1.03095
-0.892416 -0.741729 -0.56702
-0.36215 -0.135096 0.0862373
0.257226 0.330589 0.275667
0.0925553 -0.187135 -0.513378
-0.836888 -1.12345 -1.35674
-1.53153 -1.64576 -1.69887
-1.80055 -1.79395 -1.76795
-1.74824 -1.75721 -1.80664
-1.89588 -2.01448 -2.14679
-2.2763 -2.38873 -2.4738
-2.52499 -2.53695 -2.50322
-2.41816 -2.28479 -2.12308
-1.96978 -1.86508 -1.83188
-1.86039 -1.90887 -1.92062
-1.8472 -1.66584 -1.38409
-1.03313 -0.655154 -0.291981
0.0207869 0.253993 0.384385
0.39809 0.297497 0.105401
-0.138985 -0.391139 -0.612908
-0.77894 -0.877273 -0.9077
-0.881097 -0.819184 -0.75114
-0.704801 -0.695198 -0.717748
-0.752074 -0.775109 -0.774828
-0.755394 -0.73127 -0.715941
-0.71375 -0.719789 -0.726716
-0.733258 -0.748736 -0.790261
-0.873445 -1.00185 -1.16252
-1.33185 -1.4892 -1.62965
-1.76731 -1.92663 -2.12669
-2.36783 -2.62868 -2.87416
-3.06802 -3.18114 -3.19306
-3.09144 -2.87635 -2.5689
-2.21665 -1.88663 -1.64506
-1.53305 -1.55188 -1.66612
-1.82236 -1.97254 -2.09066
-2.17605 -2.24467 -2.31428
-2.39141 -2.46564 -2.51268
-2.50376 -2.41713 -2.24717
-2.00775 -1.72804 -1.44201
-1.17615 -0.941085 -0.73218
-0.539633 -0.362909 -0.219456
-0.139527 -0.148659 -0.249597
-0.416603 -0.60568 -0.77324
-0.89191 -0.956403 -0.979311
-0.981247 -0.980797 -0.988069
-1.00336 -1.02066 -1.03396
-1.04299 -1.05431 -1.07639
-1.11234 -1.15637 -1.19782
-1.2301 -1.25805 -1.29867
-1.37435 -1.50172 -1.68081
-1.89028 -2.09264 -2.2483
-2.33178 -2.34087 -2.29438
-2.22125 -2.14732 -2.08554
-2.03266 -1.97385 -1.89336
-1.78499 -1.65544 -1.51859
-1.38587 -1.25986 -1.13407
-0.996704 -0.835048 -0.639907
-0.411405 -0.165376 0.0640827
0.230617 0.290246 0.218657
0.0223676 -0.262611 -0.584615
-0.895731 -1.1663 -1.38707
-1.56012 -1.68764 -1.76794
-1.85061 -1.88393 -1.88837
-1.88439 -1.89485 -1.9367
-2.0161 -2.12793 -2.25836
-2.38917 -2.50286 -2.5868
-2.63419 -2.64101 -2.60222
-2.51278 -2.37576 -2.21138
-2.05688 -1.95216 -1.91804
-1.94112 -1.97611 -1.96479
-1.86019 -1.64342 -1.32707
-0.946925 -0.54857 -0.175634
0.136091 0.3589 0.472302
0.465555 0.343387 0.129557
-0.136596 -0.410018 -0.650708
-0.830476 -0.934946 -0.96336
-0.928248 -0.854215 -0.773081
-0.714176 -0.692983 -0.704976
-0.729751 -0.743953 -0.734944
-0.706627 -0.674637 -0.655514
-0.657557 -0.678521 -0.710196
-0.746146 -0.787777 -0.844947
-0.930134 -1.04933 -1.19587
-1.35233 -1.49998 -1.62996
-1.74896 -1.87584 -2.03105
-2.22445 -2.4482 -2.67768
-2.8786 -3.0153 -3.05727
-2.98512 -2.79851 -2.52388
-2.21553 -1.94376 -1.7718
-1.73191 -1.81369 -1.9708
-2.14233 -2.27771 -2.35356
-2.37644 -2.37213 -2.36825
-2.37851 -2.3959 -2.3968
-2.353 -2.24515 -2.07149
-1.84812 -1.60155 -1.35722
-1.12966 -0.918853 -0.715272
-0.511769 -0.316213 -0.15577
-0.0672553 -0.0776549 -0.187275
-0.366918 -0.570337 -0.753137
-0.887103 -0.964169 -0.991346
-0.98213 -0.949752 -0.904557
-0.854576 -0.807334 -0.771548
-0.757545 -0.774889 -0.82702
-0.906201 -0.994124 -1.07031
-1.12408 -1.16226 -1.20739
-1.28701 -1.41913 -1.60047
-1.80378 -1.98711 -2.1117
-2.15899 -2.1371 -2.07385
-2.00197 -1.94499 -1.90953
-1.88561 -1.85438 -1.79969
-1.71736 -1.61611 -1.50973
-1.40665 -1.3045 -1.19197
-1.05486 -0.881843 -0.669026
-0.42424 -0.170823 0.0528995
0.201746 0.238077 0.146344
-0.0594513 -0.339602 -0.6431
-0.926422 -1.16717 -1.36492
-1.52988 -1.66869 -1.77819
-1.8651 -1.93858 -1.97273
-1.98343 -1.99446 -2.02771
-2.09554 -2.19754 -2.32184
-2.44959 -2.56145 -2.64337
-2.68839 -2.69339 -2.65443
-2.56697 -2.43379 -2.27419
-2.12388 -2.02076 -1.98349
-1.99723 -2.01679 -1.98578
-1.86022 -1.62455 -1.29419
-0.90695 -0.509521 -0.145476
0.150997 0.355619 0.452563
0.435297 0.310282 0.099608
-0.161455 -0.431924 -0.67369
-0.857686 -0.967076 -0.998996
-0.96542 -0.891602 -0.80984
-0.748771 -0.722408 -0.725317
-0.737662 -0.737846 -0.715366
-0.676302 -0.638774 -0.622105
-0.636751 -0.680481 -0.741758
-0.807547 -0.871218 -0.936293
-1.01355 -1.11277 -1.23449
-1.36769 -1.49527 -1.60406
-1.69301 -1.77531 -1.87297
-2.00623 -2.18249 -2.38984
-2.59804 -2.7658 -2.85211
-2.82896 -2.69344 -2.47491
-2.23154 -2.03357 -1.93791
-1.96602 -2.09642 -2.27549
-2.44065 -2.54441 -2.56941
-2.52903 -2.45536 -2.3808
-2.32233 -2.27517 -2.21824
-2.12752 -1.98965 -1.80864
-1.60281 -1.39464 -1.19956
-1.01962 -0.844884 -0.662221
-0.467641 -0.275916 -0.12026
-0.0394051 -0.0581249 -0.173313
-0.35463 -0.558388 -0.744858
-0.889042 -0.981395 -1.02195
-1.01423 -0.963303 -0.877857
-0.772486 -0.667265 -0.584356
-0.543366 -0.556321 -0.622724
-0.726986 -0.842148 -0.940964
-1.00952 -1.05509 -1.10307
-1.18402 -1.31683 -1.49625
-1.69127 -1.8571 -1.95569
-1.97346 -1.92603 -1.84777
-1.7739 -1.72552 -1.70392
-1.69452 -1.67736 -1.63888
-1.57873 -1.50733 -1.43619
-1.36782 -1.29263 -1.19401
-1.05674 -0.873536 -0.64806
-0.396579 -0.14862 0.0559885
0.176225 0.183095 0.0709635
-0.138848 -0.404456 -0.678117
-0.923618 -1.12795 -1.30016
-1.45777 -1.61025 -1.75139
-1.86368 -1.97214 -2.02905
-2.0476 -2.05351 -2.0733
-2.12436 -2.21009 -2.32063
-2.4377 -2.54173 -2.6183
-2.66036 -2.6651 -2.62912
-2.54831 -2.42506 -2.27691
-2.13647 -2.03818 -1.99858
-2.00349 -2.0112 -1.97011
-1.8403 -1.60824 -1.28951
-0.921017 -0.547981 -0.211867
0.0564998 0.237787 0.321911
0.3068 0.199662 0.0185055
-0.209124 -0.450598 -0.673627
-0.850777 -0.963176 -1.00425
-0.982589 -0.920967 -0.849382
-0.793605 -0.764925 -0.757108
-0.752548 -0.73416 -0.696366
-0.649221 -0.613517 -0.609868
-0.64817 -0.723151 -0.817681
-0.911518 -0.991148 -1.05593
-1.11697 -1.18888 -1.27913
-1.38213 -1.48163 -1.56
-1.60906 -1.63704 -1.66794
-1.73249 -1.8536 -2.03295
-2.24569 -2.44643 -2.58449
-2.62288 -2.55444 -2.40847
-2.24345 -2.126 -2.10442
-2.18914 -2.35005 -2.53084
-2.67259 -2.73535 -2.70956
-2.61406 -2.48327 -2.34963
-2.22971 -2.11985 -2.00297
-1.86192 -1.69155 -1.50241
-1.31439 -1.14483 -0.998673
-0.866358 -0.730071 -0.575208
-0.401694 -0.229452 -0.0936923
-0.0303534 -0.0588756 -0.172764
-0.343738 -0.535627 -0.717995
-0.871637 -0.985508 -1.05082
-1.05889 -1.00506 -0.895392
-0.750006 -0.599607 -0.477064
-0.40861 -0.407567 -0.470919
-0.579211 -0.701984 -0.809377
-0.885666 -0.937085 -0.988662
-1.07087 -1.20231 -1.37677
-1.56205 -1.71284 -1.79208
-1.78902 -1.72311 -1.63187
-1.55129 -1.50047 -1.47748
-1.46629 -1.44919 -1.41785
-1.3767 -1.33706 -1.30584
-1.277 -1.23194 -1.14845
-1.01161 -0.820162 -0.586977
-0.336858 -0.1039 0.0731536
0.159779 0.136834 0.00848212
-0.197836 -0.440129 -0.676547
-0.880656 -1.05014 -1.20284
-1.36114 -1.53414 -1.7101
-1.86274 -1.9986 -2.06846
-2.08528 -2.07773 -2.07657
-2.10308 -2.16376 -2.25108
-2.34854 -2.43774 -2.50459
-2.54169 -2.54563 -2.51283
-2.4396 -2.32842 -2.19532
-2.06927 -1.98037 -1.94285
-1.94439 -1.94895 -1.91163
-1.79698 -1.59218 -1.31042
-0.98485 -0.656725 -0.363475
-0.131313 0.0258321 0.103306
0.1026 0.0304273 -0.10085
-0.273429 -0.46559 -0.653634
-0.813965 -0.92646 -0.979855
-0.97696 -0.935212 -0.879813
-0.832165 -0.800604 -0.779186
-0.754595 -0.716506 -0.665815
-0.616806 -0.591901 -0.61107
-0.68139 -0.79258 -0.9209
-1.03932 -1.12921 -1.18799
-1.22863 -1.27051 -1.32676
-1.39569 -1.46126 -1.50216
-1.50467 -1.47343 -1.43467
-1.42842 -1.49138 -1.63776
-1.84876 -2.07701 -2.26474
-2.36741 -2.37285 -2.3074
-2.22567 -2.18713 -2.23001
-2.3552 -2.52779 -2.69383
-2.8026 -2.82431 -2.75721
-2.62317 -2.455 -2.2813
-2.11571 -1.95513 -1.78727
-1.60291 -1.40533 -1.21074
-1.03933 -0.902805 -0.796623
-0.702066 -0.596609 -0.466782
-0.317048 -0.170482 -0.0603226
-0.0156812 -0.0486878 -0.15063
-0.299013 -0.469615 -0.644418
-0.810754 -0.954795 -1.05697
-1.09505 -1.05436 -0.938273
-0.77143 -0.592667 -0.441998
-0.349015 -0.326929 -0.371653
-0.463979 -0.575249 -0.677382
-0.754705 -0.811347 -0.868957
-0.954732 -1.08519 -1.25375
-1.42935 -1.56855 -1.63586
-1.62126 -1.54414 -1.44146
-1.34833 -1.28281 -1.24287
-1.21482 -1.18648 -1.1564
-1.13374 -1.12915 -1.14278
-1.15804 -1.1462 -1.07941
-0.943895 -0.745606 -0.507348
-0.262166 -0.0473919 0.101064
0.156395 0.109395 -0.0269966
-0.221 -0.432693 -0.628369
-0.793147 -0.935787 -1.08131
-1.25346 -1.45704 -1.67186
-1.87367 -2.03016 -2.10406
-2.11021 -2.08094 -2.05073
-2.04408 -2.07047 -2.12539
-2.19523 -2.26354 -2.31666
-2.34601 -2.34642 -2.31339
-2.24388 -2.14171 -2.0228
-1.91331 -1.83888 -1.81091
-1.8187 -1.83225 -1.81389
-1.73258 -1.57509 -1.35026
-1.08516 -0.814981 -0.571705
-0.376564 -0.238934 -0.159845
-0.136282 -0.163511 -0.235377
-0.343768 -0.477868 -0.623067
-0.760521 -0.869608 -0.934373
-0.95093 -0.929938 -0.890604
-0.849662 -0.813304 -0.777403
-0.73441 -0.681399 -0.62513
-0.582473 -0.575459 -0.621792
-0.724956 -0.869817 -1.02703
-1.16446 -1.26029 -1.31142
-1.33267 -1.34676 -1.37026
-1.40384 -1.43183 -1.43105
-1.38474 -1.29556 -1.19147
-1.11923 -1.12569 -1.23501
-1.43445 -1.67758 -1.90371
-2.06391 -2.14128 -2.1564
-2.15576 -2.18826 -2.28137
-2.42896 -2.596 -2.73572
-2.80903 -2.79729 -2.70514
-2.55444 -2.37305 -2.18322
-1.99451 -1.80423 -1.6049
-1.39439 -1.18243 -0.988441
-0.831274 -0.717275 -0.634927
-0.560301 -0.470138 -0.354672
-0.22312 -0.0995649 -0.0118808
0.0204504 -0.00677983 -0.0846089
-0.199815 -0.343252 -0.510578
-0.694802 -0.877378 -1.02647
-1.1062 -1.09262 -0.986972
-0.817413 -0.628188 -0.462836
-0.351198 -0.305079 -0.320448
-0.381593 -0.465925 -0.550899
-0.622926 -0.683843 -0.74997
-0.842647 -0.974498 -1.13846
-1.3061 -1.43768 -1.49994
-1.48204 -1.40004 -1.28714
-1.17617 -1.0855 -1.01638
-0.961266 -0.91596 -0.886365
-0.885077 -0.919978 -0.982586
-1.04476 -1.06752 -1.01777
-0.883376 -0.677743 -0.433425
-0.191149 0.00929241 0.135414
0.168134 0.107363 -0.0267197
-0.199849 -0.375982 -0.531051
-0.662539 -0.789862 -0.943113
-1.14396 -1.38912 -1.64746
-1.90374 -2.07675 -2.14905
-2.1386 -2.0816 -2.01581
-1.96875 -1.95326 -1.96884
-2.0056 -2.04925 -2.08593
-2.10468 -2.09732 -2.05783
-1.98435 -1.88374 -1.77408
-1.68049 -1.62472 -1.61459
-1.63967 -1.67471 -1.68846
-1.65372 -1.55613 -1.39904
-1.20198 -0.992789 -0.797361
-0.632523 -0.505 -0.415019
-0.360821 -0.341275 -0.35623
-0.405432 -0.486416 -0.591534
-0.705739 -0.808185 -0.879192
-0.909187 -0.902788 -0.873954
-0.835911 -0.79426 -0.747968
-0.695317 -0.639189 -0.589299
-0.561837 -0.575975 -0.646303
-0.773696 -0.940595 -1.11516
-1.26311 -1.36139 -1.40662
-1.41389 -1.40628 -1.40109
-1.40018 -1.38927 -1.34601
-1.25339 -1.11339 -0.954472
-0.826369 -0.781375 -0.850211
-1.02615 -1.26707 -1.5145
-1.71914 -1.86022 -1.95013
-2.02326 -2.11501 -2.24211
-2.39437 -2.54118 -2.64707
-2.68671 -2.65234 -2.55297
-2.40781 -2.23762 -2.05729
-1.8722 -1.67997 -1.47681
-1.26513 -1.0574 -0.87278
-0.727096 -0.622417 -0.543862
-0.467108 -0.372385 -0.255849
-0.131291 -0.0218651 0.052226
0.0824155 0.0719126 0.0279356
-0.047842 -0.162517 -0.324813
-0.531566 -0.757796 -0.959019
-1.0868 -1.10962 -1.02726
-0.870424 -0.686256 -0.518849
-0.396038 -0.327341 -0.309376
-0.331681 -0.380103 -0.440024
-0.501683 -0.565258 -0.641132
-0.743357 -0.879229 -1.04058
-1.2021 -1.32892 -1.39072
-1.3753 -1.29351 -1.17253
-1.04183 -0.921137 -0.817646
-0.732767 -0.671601 -0.646636
-0.671718 -0.749736 -0.862437
-0.970365 -1.02533 -0.990055
-0.85429 -0.638315 -0.383453
-0.137302 0.0581164 0.173336
0.196004 0.133683 0.0120779
-0.133668 -0.272527 -0.390546
-0.497303 -0.621751 -0.797016
-1.03992 -1.3364 -1.64278
-1.95693 -2.14509 -2.21384
-2.18479 -2.09772 -1.99331
-1.90199 -1.84057 -1.81334
-1.81463 -1.83218 -1.85109
-1.85695 -1.83763 -1.78515
-1.69934 -1.59157 -1.4842
-1.40329 -1.3677 -1.38126
-1.43205 -1.49745 -1.55088
-1.56802 -1.53307 -1.44363
-1.31139 -1.15655 -0.999203
-0.852976 -0.724215 -0.615304
-0.528533 -0.46787 -0.438514
-0.445172 -0.489465 -0.566537
-0.662499 -0.755913 -0.825008
-0.857212 -0.85396 -0.826631
-0.78741 -0.743229 -0.696658
-0.650187 -0.608831 -0.580626
-0.576978 -0.61186 -0.696788
-0.832361 -1.00255 -1.17752
-1.3246 -1.42142 -1.46372
-1.46407 -1.44231 -1.41366
-1.38053 -1.3317 -1.2485
-1.11618 -0.936752 -0.737272
-0.566358 -0.477014 -0.503321
-0.644572 -0.866301 -1.1171
-1.3511 -1.54456 -1.69972
-1.8358 -1.97275 -2.11716
-2.25776 -2.37211 -2.43887
-2.44725 -2.39943 -2.30701
-2.18502 -2.04668 -1.89981
-1.746 -1.58258 -1.40722
-1.22302 -1.0408 -0.875856
-0.739643 -0.631501 -0.537117
-0.436548 -0.317286 -0.183083
-0.0519772 0.0550217 0.126229
0.163756 0.177079 0.17044
0.133639 0.0444469 -0.11673
-0.348405 -0.618315 -0.87032
-1.04565 -1.10728 -1.05432
-0.919074 -0.749658 -0.588886
-0.461585 -0.374817 -0.326055
-0.310317 -0.322194 -0.355574
-0.405354 -0.47079 -0.556572
-0.669092 -0.809575 -0.968171
-1.12277 -1.24417 -1.30619
-1.29596 -1.2188 -1.09464
-0.948503 -0.801411 -0.667543
-0.558332 -0.488117 -0.474405
-0.53 -0.651145 -0.809782
-0.956685 -1.03666 -1.00976
-0.867728 -0.636501 -0.364539
-0.105285 0.0969519 0.214697
0.240732 0.188469 0.0874235
-0.0276235 -0.131074 -0.218574
-0.310581 -0.443977 -0.653119
-0.948211 -1.30303 -1.66086
-2.03251 -2.23609 -2.30244
-2.2568 -2.14203 -2.00099
-1.8667 -1.75995 -1.6901
-1.6559 -1.64712 -1.6476
-1.63915 -1.6054 -1.53627
-1.43323 -1.31248 -1.2015
-1.12862 -1.11102 -1.14874
-1.22733 -1.3248 -1.41724
-1.48218 -1.50234 -1.47033
-1.3908 -1.27712 -1.14452
-1.00477 -0.865677 -0.733984
-0.618001 -0.527731 -0.47278
-0.459694 -0.489473 -0.555186
-0.640745 -0.723365 -0.781045
-0.80175 -0.787809 -0.751893
-0.708352 -0.667343 -0.63476
-0.614393 -0.608529 -0.618281
-0.646292 -0.69961 -0.787389
-0.912781 -1.06554 -1.22244
-1.35615 -1.44654 -1.48758
-1.48641 -1.45634 -1.40843
-1.34562 -1.2615 -1.14348
-0.980721 -0.775233 -0.550643
-0.350911 -0.225929 -0.21068
-0.310503 -0.500995 -0.741227
-0.991309 -1.22515 -1.43366
-1.61923 -1.78583 -1.93119
-2.04551 -2.11716 -2.14017
-2.11798 -2.06137 -1.98338
-1.89486 -1.80243 -1.70816
-1.61014 -1.50413 -1.38627
-1.25631 -1.11944 -0.984254
-0.857098 -0.736189 -0.611118
-0.47005 -0.310416 -0.144513
0.00562507 0.121376 0.198866
0.249329 0.287087 0.313281
0.307588 0.23584 0.0709332
-0.185312 -0.493584 -0.788333
-1.00347 -1.09875 -1.07327
-0.960183 -0.807316 -0.655528
-0.526895 -0.426724 -0.3536
-0.307389 -0.290198 -0.303274
-0.345556 -0.415267 -0.511524
-0.633148 -0.775304 -0.926536
-1.06842 -1.17869 -1.23718
-1.2322 -1.16441 -1.04597
-0.895993 -0.735226 -0.583701
-0.461942 -0.392255 -0.39542
-0.481637 -0.64011 -0.834285
-1.00784 -1.10144 -1.0742
-0.919709 -0.667897 -0.372335
-0.0910955 0.129128 0.261662
0.302685 0.26962 0.194237
0.110052 0.0373471 -0.0279959
-0.115546 -0.268256 -0.520164
-0.873831 -1.29057 -1.70115
-2.12203 -2.34185 -2.40939
-2.35329 -2.21854 -2.049
-1.87905 -1.73256 -1.6234
-1.55482 -1.51915 -1.49994
-1.47625 -1.42824 -1.34375
-1.22506 -1.09175 -0.975373
-0.906483 -0.901516 -0.957846
-1.05866 -1.18149 -1.30355
-1.40335 -1.46268 -1.47066
-1.42675 -1.33907 -1.21917
-1.07791 -0.925422 -0.773534
-0.637147 -0.532228 -0.471575
-0.460919 -0.496848 -0.56642
-0.64857 -0.718538 -0.755745
-0.75197 -0.714374 -0.660754
-0.610708 -0.579165 -0.574587
-0.598891 -0.646999 -0.708622
-0.774695 -0.844448 -0.925637
-1.02634 -1.14533 -1.26944
-1.37921 -1.45773 -1.49624
-1.4945 -1.45749 -1.3914
-1.30038 -1.18421 -1.03774
-0.85463 -0.636301 -0.40132
-0.186638 -0.0366746 0.0142942
-0.0447689 -0.200308 -0.423077
-0.680046 -0.942975 -1.19134
-1.41093 -1.59084 -1.72177
-1.79747 -1.81831 -1.79359
-1.73966 -1.67444 -1.61191
-1.55972 -1.51974 -1.4897
-1.46433 -1.43618 -1.39699
-1.34006 -1.26232 -1.16431
-1.04726 -0.909589 -0.746862
-0.557346 -0.349482 -0.144123
0.0330104 0.165142 0.254327
0.318397 0.374924 0.422665
0.434416 0.368699 0.194936
-0.0829857 -0.419831 -0.743798
-0.985018 -1.10241 -1.09569
-0.998152 -0.856474 -0.709516
-0.577642 -0.465863 -0.374665
-0.308204 -0.27436 -0.279518
-0.32462 -0.405366 -0.514482
-0.643114 -0.780882 -0.915723
-1.03438 -1.12356 -1.17166
-1.17063 -1.11786 -1.01756
-0.880965 -0.725719 -0.574758
-0.455115 -0.39497 -0.416958
-0.528317 -0.712303 -0.926407
-1.11055 -1.20426 -1.16727
-0.994626 -0.718358 -0.394938
-0.0856773 0.160421 0.316497
0.380602 0.372569 0.325116
0.269883 0.222163 0.170627
0.0784095 -0.101655 -0.401866
-0.816534 -1.29491 -1.75657
-2.20791 -2.44478 -2.51921
-2.46279 -2.32122 -2.1374
-1.94492 -1.76875 -1.62604
-1.52443 -1.46002 -1.41823
-1.37792 -1.31771 -1.22381
-1.09778 -0.959667 -0.842062
-0.77616 -0.778052 -0.843964
-0.955894 -1.09087 -1.22653
-1.34215 -1.41971 -1.44709
-1.42107 -1.34643 -1.2321
-1.08826 -0.926896 -0.76411
-0.620265 -0.516014 -0.465909
-0.473201 -0.528211 -0.610244
-0.692129 -0.747068 -0.757025
-0.719633 -0.649412 -0.571802
-0.51365 -0.495511 -0.527645
-0.607823 -0.720684 -0.842119
-0.950134 -1.03608 -1.10699
-1.17696 -1.25517 -1.33973
-1.41983 -1.48161 -1.51298
-1.50594 -1.45749 -1.37009
-1.25034 -1.10506 -0.936599
-0.742576 -0.523051 -0.290646
-0.0744169 0.0876126 0.162834
0.135535 0.0095223 -0.196568
-0.455808 -0.737819 -1.01175
-1.24893 -1.42619 -1.52962
-1.55784 -1.52317 -1.44877
-1.36191 -1.28613 -1.23621
-1.21773 -1.22955 -1.26626
-1.3191 -1.37612 -1.42292
-1.44488 -1.43011 -1.37132
-1.26547 -1.11209 -0.913458
-0.678013 -0.424473 -0.181042
0.0236173 0.173884 0.275384
0.349522 0.415288 0.469933
0.483124 0.411201 0.224328
-0.0700702 -0.422521 -0.758692
-1.00884 -1.13357 -1.13376
-1.04204 -0.902815 -0.752723
-0.611456 -0.485513 -0.378759
-0.299894 -0.261365 -0.272413
-0.333255 -0.434507 -0.560699
-0.694686 -0.821186 -0.929151
-1.01269 -1.07001 -1.10064
-1.10244 -1.07086 -1.00189
-0.897043 -0.767662 -0.635923
-0.532018 -0.48761 -0.526188
-0.652646 -0.846449 -1.06235
-1.24001 -1.32066 -1.26596
-1.07186 -0.770574 -0.419139
-0.0804837 0.194529 0.378262
0.469452 0.489048 0.46972
0.440828 0.413037 0.368877
0.265753 0.05397 -0.295741
-0.769091 -1.30423 -1.81164
-2.26626 -2.52069 -2.60933
-2.56585 -2.43472 -2.25533
-2.05772 -1.86534 -1.69683
-1.56388 -1.46774 -1.39865
-1.33883 -1.26831 -1.17283
-1.05182 -0.922254 -0.813615
-0.75491 -0.761306 -0.829013
-0.940227 -1.07214 -1.20291
-1.31324 -1.3871 -1.41397
-1.3907 -1.32068 -1.21086
-1.07017 -0.910935 -0.751241
-0.614344 -0.523284 -0.492897
-0.523555 -0.599809 -0.694109
-0.774063 -0.811483 -0.791326
-0.717457 -0.612147 -0.508853
-0.441833 -0.437067 -0.506077
-0.641926 -0.818833 -0.999343
-1.14935 -1.2529 -1.31632
-1.35916 -1.40008 -1.44744
-1.49778 -1.53923 -1.55612
-1.53395 -1.46433 -1.34875
-1.198 -1.026 -0.841466
-0.644675 -0.433539 -0.214712
-0.00973323 0.149598 0.232963
0.221698 0.112508 -0.0837469
-0.344336 -0.636747 -0.922006
-1.16076 -1.32147 -1.38829
-1.3654 -1.27576 -1.15389
-1.03549 -0.948108 -0.907028
-0.916528 -0.973508 -1.07007
-1.19404 -1.32862 -1.45308
-1.54529 -1.58571 -1.56091
-1.46514 -1.29999 -1.07417
-0.804766 -0.518392 -0.248096
-0.0238825 0.139595 0.249407
0.327501 0.392178 0.439644
0.439748 0.351403 0.149399
-0.154153 -0.507529 -0.83787
-1.07966 -1.19779 -1.19473
-1.10114 -0.957418 -0.796886
-0.638863 -0.492847 -0.367948
-0.27862 -0.241814 -0.268237
-0.355057 -0.485206 -0.632925
-0.771854 -0.882301 -0.95582
-0.995956 -1.01442 -1.02353
-1.02827 -1.02289 -0.995098
-0.935599 -0.847268 -0.748578
-0.669858 -0.643959 -0.694333
-0.824332 -1.01191 -1.21226
-1.3681 -1.42495 -1.34771
-1.13281 -0.810697 -0.436514
-0.0727263 0.228917 0.439809
0.558419 0.605679 0.613408
0.608471 0.597292 0.557178
0.441149 0.198466 -0.196073
-0.719718 -1.30119 -1.8448
-2.27331 -2.54515 -2.65576
-2.63947 -2.53724 -2.38239
-2.19869 -2.00546 -1.82077
-1.65947 -1.52895 -1.42693
-1.34271 -1.26139 -1.17024
-1.06619 -0.960267 -0.874844
-0.833286 -0.848146 -0.915582
-1.01868 -1.13541 -1.24515
-1.33134 -1.38234 -1.3922
-1.36068 -1.29149 -1.18995
-1.06264 -0.919931 -0.778706
-0.661635 -0.591341 -0.581745
-0.631193 -0.720948 -0.819692
-0.892315 -0.910471 -0.862001
-0.755943 -0.620717 -0.495903
-0.421232 -0.426596 -0.524385
-0.704212 -0.932654 -1.16231
-1.34963 -1.47239 -1.53533
-1.56137 -1.57598 -1.59492
-1.61944 -1.63796 -1.6315
-1.5816 -1.47849 -1.32635
-1.14183 -0.945352 -0.750123
-0.557397 -0.362413 -0.166488
0.0152259 0.156433 0.229614
0.215299 0.10659 -0.0896729
-0.352512 -0.647453 -0.930446
-1.15629 -1.28988 -1.31625
-1.24515 -1.10777 -0.946573
-0.802529 -0.705359 -0.670264
-0.7004 -0.791148 -0.93264
-1.10985 -1.30194 -1.48293
-1.62484 -1.70266 -1.69939
-1.60888 -1.43593 -1.19508
-0.909648 -0.610532 -0.331989
-0.102853 0.0637535 0.174837
0.250172 0.305132 0.33474
0.311416 0.200426 -0.0157185
-0.319549 -0.659255 -0.967417
-1.18671 -1.28866 -1.27746
-1.18012 -1.03058 -0.856909
-0.67732 -0.505015 -0.355975
-0.252106 -0.215853 -0.259304
-0.37553 -0.538224 -0.709948
-0.854488 -0.948072 -0.985858
-0.981837 -0.961677 -0.950316
-0.959479 -0.98216 -0.998192
-0.987954 -0.945771 -0.885364
-0.835347 -0.827802 -0.884922
-1.00862 -1.17688 -1.34785
-1.47022 -1.49643 -1.39606
-1.16583 -0.832634 -0.446875
-0.0679014 0.25321 0.486991
0.630693 0.70401 0.73709
0.754181 0.757996 0.721681
0.595304 0.328496 -0.0992598
-0.657723 -1.26893 -1.8347
-2.21271 -2.50034 -2.63925
-2.66237 -2.60499 -2.49236
-2.3402 -2.16165 -1.97212
-1.78816 -1.6231 -1.48364
-1.36912 -1.27314 -1.18745
-1.10758 -1.03759 -0.989998
-0.979296 -1.01286 -1.08536
-1.18023 -1.27639 -1.35516
-1.40431 -1.41897 -1.40055
-1.35418 -1.28549 -1.1984
-1.09599 -0.984115 -0.874981
-0.787052 -0.739846 -0.745656
-0.802477 -0.891844 -0.982816
-1.04088 -1.03909 -0.967884
-0.839692 -0.686275 -0.549825
-0.47187 -0.483445 -0.597268
-0.80194 -1.06123 -1.3232
-1.53877 -1.68058 -1.75038
-1.7714 -1.7724 -1.77301
-1.77634 -1.76954 -1.73104
-1.64141 -1.49367 -1.29806
-1.07821 -0.859947 -0.658987
-0.476116 -0.303771 -0.138867
0.00857417 0.117028 0.162292
0.126282 0.00208852 -0.203626
-0.469238 -0.758766 -1.02663
-1.22724 -1.32701 -1.31458
-1.20468 -1.03347 -0.846988
-0.687792 -0.585523 -0.55444
-0.596561 -0.706222 -0.872465
-1.0787 -1.30159 -1.51157
-1.67663 -1.76861 -1.76973
-1.6762 -1.49764 -1.25393
-0.971837 -0.682352 -0.416661
-0.199397 -0.0411419 0.064009
0.131354 0.171234 0.176972
0.125062 -0.0102847 -0.236855
-0.531801 -0.845433 -1.11925
-1.30734 -1.38954 -1.37153
-1.27486 -1.1246 -0.941239
-0.740497 -0.538979 -0.360306
-0.235209 -0.192985 -0.248025
-0.389689 -0.582488 -0.777328
-0.928392 -1.00829 -1.01604
-0.975599 -0.924992 -0.899434
-0.915291 -0.963535 -1.0172
-1.04864 -1.04596 -1.01931
-0.995193 -1.00339 -1.06313
-1.17397 -1.31427 -1.4469
-1.52898 -1.52238 -1.40301
-1.16795 -0.838676 -0.457788
-0.0783302 0.251334 0.501194
0.666218 0.763347 0.819988
0.857558 0.875741 0.844968
0.714252 0.435202 -0.00779667
-0.57897 -1.19756 -1.76741
-2.08031 -2.37964 -2.54968
-2.61954 -2.61705 -2.55866
-2.45151 -2.30157 -2.11982
-1.92245 -1.72724 -1.54965
-1.40028 -1.2838 -1.19952
-1.14417 -1.11597 -1.11683
-1.15021 -1.2156 -1.30375
-1.39696 -1.4746 -1.52046
-1.52782 -1.50029 -1.44854
-1.38495 -1.31847 -1.25214
-1.18464 -1.11512 -1.04802
-0.994511 -0.968925 -0.981663
-1.0322 -1.10579 -1.17585
-1.21175 -1.18966 -1.10253
-0.964553 -0.807867 -0.673207
-0.599419 -0.615161 -0.73258
-0.941857 -1.20929 -1.48433
-1.71652 -1.87446 -1.9553
-1.97952 -1.97577 -1.96466
-1.94906 -1.91421 -1.83693
-1.69946 -1.5006 -1.25863
-1.00439 -0.767873 -0.565808
-0.39782 -0.253839 -0.127258
-0.0238278 0.0393159 0.0418554
-0.0310196 -0.183133 -0.404708
-0.671577 -0.94709 -1.1879
-1.3534 -1.41639 -1.3714
-1.23695 -1.05027 -0.856145
-0.69462 -0.5928 -0.563186
-0.607038 -0.718788 -0.887995
-1.0983 -1.32544 -1.53763
-1.70007 -1.78328 -1.77121
-1.66524 -1.48162 -1.24523
-0.983565 -0.723418 -0.488691
-0.296959 -0.155413 -0.0602532
-0.00264886 0.0209654 0.00171329
-0.0789497 -0.236428 -0.468014
-0.74616 -1.02532 -1.25839
-1.41277 -1.47723 -1.45831
-1.37078 -1.22912 -1.04465
-0.829031 -0.601195 -0.392021
-0.241404 -0.186358 -0.244701
-0.403396 -0.619268 -0.833182
-0.991182 -1.06314 -1.05173
-0.989023 -0.921992 -0.891977
-0.916631 -0.983806 -1.06143
-1.11754 -1.13808 -1.13243
-1.12575 -1.14444 -1.20288
-1.29673 -1.40445 -1.49455
-1.5346 -1.49803 -1.36848
-1.1433 -0.836823 -0.480727
-0.118434 0.206682 0.464561
0.646805 0.765842 0.844847
0.901811 0.93399 0.910914
0.783072 0.506113 0.069457
-0.488213 -1.0881 -1.64104
-1.88511 -2.18875 -2.38768
-2.5049 -2.5597 -2.56008
-2.50545 -2.39478 -2.23347
-2.03523 -1.81984 -1.60956
-1.42546 -1.28406 -1.19454
-1.15801 -1.16964 -1.22219
-1.30762 -1.41557 -1.53049
-1.63171 -1.69826 -1.71644
-1.68545 -1.61772 -1.5338
-1.4543 -1.3927 -1.35191
-1.32605 -1.30614 -1.28675
-1.26967 -1.26276 -1.27445
-1.30697 -1.3517 -1.38934
-1.39582 -1.35216 -1.25425
-1.11709 -0.970822 -0.851199
-0.790281 -0.810964 -0.923631
-1.12187 -1.37879 -1.65011
-1.88745 -2.05634 -2.14799
-2.17769 -2.17156 -2.14953
-2.11366 -2.04772 -1.9283
-1.74079 -1.49088 -1.20504
-0.920505 -0.670382 -0.471801
-0.32336 -0.213078 -0.131358
-0.0799315 -0.0714985 -0.121984
-0.241579 -0.428805 -0.668434
-0.932648 -1.18534 -1.38895
-1.51257 -1.53924 -1.47069
-1.32754 -1.1441 -0.95921
-0.806555 -0.708544 -0.675593
-0.709355 -0.806362 -0.958843
-1.15236 -1.36276 -1.55643
-1.6964 -1.75301 -1.71409
-1.58847 -1.40052 -1.17958
-0.951228 -0.734298 -0.541901
-0.382527 -0.2598 -0.173269
-0.122297 -0.111351 -0.151791
-0.256761 -0.430867 -0.661238
-0.916823 -1.15779 -1.3496
-1.47318 -1.52572 -1.51382
-1.44486 -1.32246 -1.1482
-0.928697 -0.683773 -0.450147
-0.275955 -0.205688 -0.261163
-0.428405 -0.658893 -0.886284
-1.05106 -1.12179 -1.1043
-1.0361 -0.96864 -0.944405
-0.978646 -1.05519 -1.13902
-1.19809 -1.22067 -1.21855
-1.21673 -1.23766 -1.28946
-1.36273 -1.43563 -1.48306
-1.48423 -1.42529 -1.29817
-1.10008 -0.836606 -0.52596
-0.199052 0.107921 0.365568
0.561313 0.701309 0.802619
0.878612 0.924292 0.910132
0.791071 0.529417 0.120091
-0.397896 -0.952535 -1.46655
-1.64742 -1.94438 -2.16434
-2.32252 -2.42935 -2.48547
-2.48428 -2.41885 -2.2888
-2.10375 -1.88292 -1.65236
-1.44099 -1.27575 -1.17619
-1.15019 -1.19343 -1.29264
-1.42978 -1.58427 -1.73279
-1.85031 -1.91479 -1.91464
-1.85431 -1.75412 -1.64371
-1.5519 -1.49751 -1.48439
-1.50257 -1.53474 -1.56473
-1.58406 -1.59346 -1.59918
-1.60646 -1.61375 -1.61063
-1.58147 -1.51378 -1.40722
-1.2772 -1.15042 -1.05529
-1.0144 -1.0426 -1.14739
-1.3264 -1.56172 -1.81821
-2.05181 -2.22576 -2.32463
-2.357 -2.34515 -2.308
-2.24763 -2.14798 -1.98679
-1.75316 -1.4589 -1.13715
-0.829947 -0.572688 -0.382993
-0.259072 -0.187589 -0.156063
-0.162013 -0.213487 -0.321786
-0.491866 -0.715802 -0.971738
-1.22797 -1.45033 -1.60993
-1.68877 -1.68234 -1.59969
-1.46143 -1.29552 -1.13122
-0.993091 -0.897633 -0.853634
-0.864966 -0.932662 -1.05364
-1.2164 -1.39694 -1.5596
-1.66532 -1.68531 -1.6128
-1.46555 -1.27638 -1.07797
-0.89156 -0.725141 -0.578853
-0.45127 -0.342994 -0.258246
-0.205873 -0.199079 -0.251865
-0.372079 -0.554145 -0.776277
-1.00539 -1.20826 -1.36274
-1.46209 -1.51046 -1.51369
-1.47198 -1.37887 -1.22686
-1.01721 -0.769298 -0.523716
-0.334893 -0.253449 -0.304878
-0.475355 -0.713549 -0.949329
-1.12078 -1.19682 -1.18578
-1.12753 -1.07335 -1.06222
-1.10408 -1.17863 -1.25043
-1.29117 -1.29504 -1.2786
-1.2675 -1.28019 -1.31814
-1.36675 -1.40422 -1.41227
-1.38201 -1.31202 -1.20184
-1.04774 -0.8455 -0.598448
-0.323135 -0.0468206 0.202754
0.408608 0.569259 0.693689
0.788951 0.847365 0.841769
0.734445 0.497227 0.131563
-0.324974 -0.811055 -1.26539
-1.39531 -1.67169 -1.89992
-2.08684 -2.23427 -2.33681
-2.3837 -2.36381 -2.27177
-2.11264 -1.90329 -1.67052
-1.44732 -1.26755 -1.15914
-1.13742 -1.20154 -1.33617
-1.51654 -1.7133 -1.89542
-2.03295 -2.1022 -2.09289
-2.01338 -1.88999 -1.75975
-1.65891 -1.61197 -1.62477
-1.68451 -1.76638 -1.84401
-1.89868 -1.9237 -1.92247
-1.90255 -1.86911 -1.8211
-1.75254 -1.65876 -1.54387
-1.4235 -1.31995 -1.25327
-1.23589 -1.27406 -1.37191
-1.53057 -1.74107 -1.97792
-2.20237 -2.37612 -2.47714
-2.50676 -2.48294 -2.42407
-2.33395 -2.19897 -1.99967
-1.72872 -1.40225 -1.05741
-0.739056 -0.483976 -0.310474
-0.216902 -0.18881 -0.210687
-0.275622 -0.387067 -0.55196
-0.770217 -1.02742 -1.29511
-1.53821 -1.72575 -1.83911
-1.87446 -1.83991 -1.75071
-1.62543 -1.48342 -1.34253
-1.21723 -1.11816 -1.05363
-1.03162 -1.05961 -1.14035
-1.26532 -1.41005 -1.53642
-1.60377 -1.58526 -1.48058
-1.31646 -1.13305 -0.964334
-0.825091 -0.71101 -0.608731
-0.507316 -0.405258 -0.312325
-0.247295 -0.232192 -0.283872
-0.405773 -0.583803 -0.789262
-0.988515 -1.1552 -1.27835
-1.3615 -1.41391 -1.4399
-1.43309 -1.37833 -1.26026
-1.07502 -0.840501 -0.599181
-0.409419 -0.325928 -0.376891
-0.549259 -0.791228 -1.03224
-1.21102 -1.2982 -1.30354
-1.26615 -1.23311 -1.23655
-1.27987 -1.33977 -1.3832
-1.38849 -1.35768 -1.31276
-1.28017 -1.27455 -1.29149
-1.31224 -1.31596 -1.29134
-1.24038 -1.1723 -1.09254
-0.995453 -0.867044 -0.695914
-0.483935 -0.248413 -0.0142582
0.197709 0.377841 0.525561
0.639931 0.709737 0.710902
0.615164 0.406304 0.0936335
-0.287274 -0.6879 -1.06546
-1.16043 -1.40148 -1.62238
-1.82223 -1.99497 -2.13023
-2.21463 -2.23459 -2.18143
-2.05659 -1.87416 -1.65954
-1.44582 -1.26887 -1.16086
-1.14282 -1.2189 -1.37559
-1.58563 -1.81406 -2.02352
-2.17935 -2.25574 -2.24264
-2.15065 -2.01006 -1.86342
-1.75334 -1.70995 -1.74206
-1.8357 -1.96046 -2.08119
-2.16963 -2.21127 -2.20554
-2.16098 -2.08854 -1.99644
-1.88903 -1.77022 -1.64863
-1.53935 -1.45946 -1.42073
-1.4265 -1.47581 -1.56974
-1.71181 -1.90005 -2.11728
-2.32992 -2.49898 -2.59672
-2.61751 -2.57509 -2.48795
-2.36347 -2.19292 -1.96143
-1.6651 -1.32224 -0.971125
-0.656941 -0.41661 -0.268761
-0.21185 -0.230244 -0.305394
-0.426227 -0.592199 -0.806688
-1.06542 -1.34845 -1.62174
-1.84799 -2.00017 -2.06996
-2.06676 -2.00957 -1.91794
-1.80695 -1.68668 -1.56383
-1.44364 -1.33208 -1.23825
-1.17545 -1.15826 -1.19518
-1.28 -1.3872 -1.4765
-1.50687 -1.45482 -1.32681
-1.15706 -0.990197 -0.85874
-0.769475 -0.705929 -0.642514
-0.560224 -0.456295 -0.345949
-0.257121 -0.219973 -0.254506
-0.361406 -0.520674 -0.699242
-0.86437 -0.996345 -1.09369
-1.16799 -1.23177 -1.28724
-1.32208 -1.31379 -1.24033
-1.09318 -0.888052 -0.667573
-0.491723 -0.417143 -0.473515
-0.648986 -0.893344 -1.13848
-1.32605 -1.4289 -1.45665
-1.44463 -1.4328 -1.44505
-1.47895 -1.5108 -1.51278
-1.47172 -1.39756 -1.3168
-1.25589 -1.226 -1.21829
-1.21165 -1.18718 -1.13992
-1.08059 -1.0262 -0.985817
-0.951443 -0.900607 -0.809225
-0.665865 -0.477853 -0.266117
-0.0539756 0.141415 0.309604
0.440778 0.519485 0.524727
0.438464 0.257558 0.00014096
-0.299743 -0.606432 -0.896046
-0.973214 -1.16653 -1.36493
-1.56137 -1.74299 -1.89513
-2.00272 -2.05141 -2.0314
-1.94265 -1.79755 -1.61929
-1.43786 -1.28596 -1.19444
-1.1863 -1.27031 -1.43765
-1.66305 -1.90991 -2.13695
-2.30544 -2.38678 -2.36992
-2.26609 -2.108 -1.94238
-1.81728 -1.76827 -1.80805
-1.92337 -2.08064 -2.23791
-2.35811 -2.41835 -2.41265
-2.34903 -2.24332 -2.11287
-1.9726 -1.83493 -1.71215
-1.61733 -1.56134 -1.54831
-1.57492 -1.63566 -1.72966
-1.86148 -2.03322 -2.23342
-2.43279 -2.59256 -2.68093
-2.68656 -2.61946 -2.49877
-2.33682 -2.13193 -1.87549
-1.56716 -1.22567 -0.887512
-0.595393 -0.384375 -0.272233
-0.256958 -0.321732 -0.445567
-0.614261 -0.824388 -1.07681
-1.36427 -1.66291 -1.93507
-2.14265 -2.26276 -2.29584
-2.26171 -2.1872 -2.09401
-1.99313 -1.88641 -1.77143
-1.64637 -1.51419 -1.38562
-1.27912 -1.21552 -1.20794
-1.2517 -1.32052 -1.3734
-1.37109 -1.29489 -1.15742
-0.997465 -0.860029 -0.772989
-0.734454 -0.717521 -0.687194
-0.618638 -0.508405 -0.376009
-0.256465 -0.186468 -0.189203
-0.264568 -0.389748 -0.530168
-0.655464 -0.752287 -0.82704
-0.897286 -0.977377 -1.06697
-1.1483 -1.19259 -1.17217
-1.07432 -0.912128 -0.726893
-0.578047 -0.522105 -0.589206
-0.769227 -1.01545 -1.26449
-1.46227 -1.58332 -1.63495
-1.64617 -1.64824 -1.65733
-1.66778 -1.65891 -1.61089
-1.51966 -1.40173 -1.28586
-1.19719 -1.14377 -1.11398
-1.08604 -1.04337 -0.985852
-0.929872 -0.896892 -0.897677
-0.922272 -0.942378 -0.924877
-0.847973 -0.710093 -0.527354
-0.323685 -0.121846 0.0591473
0.201215 0.284671 0.291129
0.211962 0.0563312 -0.148992
-0.370635 -0.584037 -0.782403
-0.857819 -0.997028 -1.16204
-1.34165 -1.51744 -1.67089
-1.78568 -1.84805 -1.84954
-1.79141 -1.68659 -1.55663
-1.42656 -1.32157 -1.26551
-1.27846 -1.3718 -1.54273
-1.77173 -2.02468 -2.25917
-2.43313 -2.51445 -2.4896
-2.36918 -2.18741 -1.99455
-1.8436 -1.77557 -1.80786
-1.92989 -2.10734 -2.29341
-2.44284 -2.52359 -2.52291
-2.44714 -2.31649 -2.15732
-1.9949 -1.84927 -1.73473
-1.66049 -1.63031 -1.64172
-1.68746 -1.76055 -1.85949
-1.98864 -2.151 -2.3376
-2.52215 -2.66706 -2.73874
-2.72219 -2.62475 -2.46669
-2.26599 -2.02936 -1.75586
-1.44898 -1.1265 -0.820469
-0.568078 -0.399864 -0.330963
-0.358239 -0.464272 -0.627173
-0.831369 -1.07184 -1.34779
-1.65008 -1.9529 -2.21741
-2.4064 -2.50079 -2.50711
-2.45161 -2.36523 -2.26982
-2.17263 -2.06952 -1.95193
-1.81371 -1.65635 -1.49215
-1.34325 -1.23469 -1.1826
-1.1836 -1.21203 -1.22879
-1.19891 -1.10951 -0.977848
-0.843383 -0.747039 -0.709242
-0.71968 -0.743948 -0.741462
-0.684279 -0.568695 -0.416645
-0.267176 -0.160923 -0.123501
-0.155455 -0.234006 -0.325941
-0.404967 -0.46415 -0.516549
-0.584065 -0.681616 -0.805935
-0.934364 -1.03292 -1.0695
-1.02794 -0.918411 -0.7794
-0.667556 -0.637209 -0.718085
-0.902539 -1.14924 -1.40132
-1.60944 -1.74856 -1.82133
-1.84847 -1.8524 -1.84364
-1.81691 -1.75818 -1.65752
-1.51952 -1.36482 -1.22176
-1.11268 -1.04292 -0.999604
-0.961417 -0.913607 -0.858533
-0.814821 -0.805346 -0.841327
-0.912162 -0.987309 -1.02923
-1.00974 -0.920419 -0.772299
-0.587893 -0.392694 -0.21138
-0.0680233 0.0145238 0.0198834
-0.0533427 -0.186491 -0.34595
-0.498513 -0.627912 -0.740799
-0.827753 -0.915218 -1.04344
-1.19892 -1.35878 -1.50085
-1.60768 -1.66722 -1.67456
-1.63529 -1.56562 -1.48701
-1.41918 -1.37707 -1.37297
-1.41921 -1.52661 -1.69823
-1.92273 -2.172 -2.40521
-2.57792 -2.65378 -2.61546
-2.47183 -2.25809 -2.02779
-1.83873 -1.73742 -1.74679
-1.8606 -2.0459 -2.25269
-2.42799 -2.53009 -2.53857
-2.45754 -2.31138 -2.13518
-1.96363 -1.8228 -1.72707
-1.68035 -1.67907 -1.71543
-1.78069 -1.86875 -1.97856
-2.11314 -2.27354 -2.45023
-2.61828 -2.74213 -2.78894
-2.74277 -2.60997 -2.41235
-2.17363 -1.90931 -1.62673
-1.33338 -1.04508 -0.787139
-0.588248 -0.471568 -0.447734
-0.512251 -0.648555 -0.8363
-1.06074 -1.31639 -1.6011
-1.90455 -2.20082 -2.45241
-2.62467 -2.70169 -2.69305
-2.62702 -2.53496 -2.43729
-2.33841 -2.2308 -2.10301
-1.94713 -1.76426 -1.56747
-1.38038 -1.22965 -1.133
-1.08884 -1.07437 -1.05527
-1.00295 -0.910405 -0.797191
-0.699612 -0.650849 -0.662267
-0.716389 -0.774803 -0.795402
-0.749973 -0.635045 -0.473044
-0.30361 -0.167895 -0.0919532
-0.0771085 -0.102521 -0.138935
-0.166162 -0.184361 -0.212542
-0.275489 -0.387372 -0.541543
-0.711116 -0.858531 -0.949199
-0.964822 -0.912662 -0.826816
-0.758615 -0.757939 -0.853216
-1.04008 -1.28435 -1.53711
-1.75378 -1.90824 -1.99647
-2.02982 -2.02281 -1.9832
-1.90981 -1.79807 -1.6487
-1.47334 -1.29395 -1.13589
-1.01758 -0.942234 -0.896993
-0.861572 -0.821908 -0.780081
-0.75367 -0.764574 -0.824022
-0.922648 -1.03147 -1.11322
-1.13757 -1.09179 -0.982196
-0.828138 -0.654619 -0.488097
-0.355083 -0.279553 -0.276332
-0.342629 -0.454627 -0.575247
-0.671826 -0.733405 -0.775393
-0.883497 -0.93075 -1.02768
-1.15959 -1.30003 -1.42319
-1.51046 -1.55215 -1.54883
-1.51296 -1.46662 -1.43323
-1.42802 -1.45487 -1.51184
-1.59979 -1.72567 -1.89696
-2.11139 -2.34932 -2.57394
-2.73976 -2.80605 -2.75074
-2.58001 -2.32933 -2.05507
-1.81947 -1.67446 -1.64906
-1.74263 -1.92515 -2.14471
-2.34132 -2.46375 -2.48391
-2.40366 -2.25133 -2.0698
-1.90144 -1.77628 -1.70721
-1.69245 -1.72196 -1.78424
-1.87079 -1.97762 -2.1045
-2.25225 -2.41783 -2.58856
-2.73934 -2.83708 -2.85207
-2.77026 -2.59893 -2.36196
-2.08833 -1.80174 -1.51757
-1.24707 -1.00333 -0.803271
-0.66467 -0.600934 -0.616834
-0.706921 -0.857653 -1.05316
-1.28179 -1.53838 -1.81923
-2.11296 -2.39482 -2.63067
-2.7897 -2.85845 -2.84666
-2.78088 -2.68981 -2.59125
-2.4877 -2.37067 -2.2286
-2.05398 -1.8482 -1.62411
-1.40453 -1.21554 -1.07547
-0.985482 -0.927944 -0.875472
-0.806531 -0.718702 -0.631106
-0.573969 -0.571012 -0.624808
-0.712955 -0.796494 -0.835346
-0.803553 -0.698545 -0.541765
-0.370227 -0.221709 -0.119476
-0.0641571 -0.0374836 -0.0162973
0.0111213 0.0362094 0.0343309
-0.0206333 -0.140396 -0.314191
-0.511789 -0.694414 -0.827915
-0.894094 -0.89775 -0.867089
-0.845497 -0.876025 -0.984783
-1.1712 -1.40953 -1.65973
-1.88181 -2.04738 -2.14449
-2.17493 -2.1469 -2.06832
-1.94502 -1.78345 -1.59437
-1.39428 -1.20381 -1.04344
-0.927311 -0.857195 -0.821247
-0.800336 -0.779745 -0.758733
-0.751171 -0.776365 -0.84568
-0.952902 -1.07388 -1.17555
-1.22905 -1.21989 -1.15046
-1.03585 -0.897737 -0.760396
-0.648753 -0.585314 -0.583495
-0.639535 -0.729509 -0.817281
-0.872125 -0.88599 -0.878231
-1.01335 -1.03862 -1.11714
-1.23332 -1.35758 -1.46047
-1.52207 -1.53544 -1.50776
-1.46004 -1.42206 -1.42093
-1.4689 -1.55957 -1.67638
-1.8069 -1.95163 -2.12041
-2.31953 -2.53891 -2.74787
-2.90167 -2.95609 -2.88419
-2.68861 -2.40385 -2.08771
-1.80566 -1.61439 -1.54901
-1.61513 -1.78677 -2.01134
-2.22315 -2.36265 -2.39504
-2.32027 -2.16999 -1.9931
-1.83719 -1.73397 -1.69399
-1.71061 -1.76928 -1.85666
-1.96544 -2.09396 -2.24261
-2.40943 -2.58612 -2.75514
-2.88985 -2.9597 -2.93969
-2.82005 -2.61069 -2.33791
-2.0351 -1.73286 -1.45346
-1.21131 -1.01628 -0.876096
-0.796371 -0.779471 -0.82378
-0.92381 -1.07133 -1.25769
-1.4763 -1.72285 -1.99165
-2.26982 -2.53413 -2.75468
-2.90498 -2.97332 -2.96767
-2.91039 -2.82561 -2.72785
-2.61838 -2.48943 -2.33138
-2.13872 -1.91375 -1.66828
-1.42275 -1.20114 -1.02208
-0.89047 -0.795326 -0.716792
-0.639192 -0.561984 -0.501071
-0.479237 -0.511457 -0.593892
-0.702297 -0.800168 -0.851996
-0.835914 -0.750994 -0.616848
-0.465291 -0.32689 -0.21817
-0.136384 -0.0653778 0.0102768
0.091382 0.159368 0.184211
0.140292 0.0205272 -0.159169
-0.366227 -0.563527 -0.720995
-0.823418 -0.874165 -0.89459
-0.918031 -0.978715 -1.09938
-1.28321 -1.51327 -1.75856
-1.9833 -2.15615 -2.25679
-2.27793 -2.22305 -2.10255
-1.93108 -1.7264 -1.50799
-1.29508 -1.10511 -0.952873
-0.848279 -0.792339 -0.7747
-0.777187 -0.783282 -0.787626
-0.798659 -0.832234 -0.900199
-1.00094 -1.11731 -1.22296
-1.29301 -1.31321 -1.28309
-1.21322 -1.1201 -1.02264
-0.940555 -0.892258 -0.889535
-0.930371 -0.995471 -1.05425
-1.08009 -1.06648 -1.03265
-1.19751 -1.22087 -1.29706
-1.40926 -1.52498 -1.61135
-1.64719 -1.62841 -1.56907
-1.49906 -1.45626 -1.47219
-1.55747 -1.69739 -1.86242
-2.02732 -2.18506 -2.34582
-2.52283 -2.71552 -2.90074
-3.03679 -3.07807 -2.99378
-2.78247 -2.47585 -2.13056
-1.81282 -1.58237 -1.47962
-1.5165 -1.67176 -1.89365
-2.11285 -2.26384 -2.30681
-2.2403 -2.09807 -1.93263
-1.79394 -1.71346 -1.69924
-1.74152 -1.82366 -1.93222
-2.06147 -2.21163 -2.38329
-2.57164 -2.76289 -2.93392
-3.05562 -3.09964 -3.04646
-2.89187 -2.64949 -2.34803
-2.02419 -1.71363 -1.44389
-1.23156 -1.08316 -0.997462
-0.968129 -0.986638 -1.04542
-1.14002 -1.26924 -1.43349
-1.63255 -1.86337 -2.11778
-2.38061 -2.6294 -2.83792
-2.98357 -3.05586 -3.06036
-3.01463 -2.93781 -2.84108
-2.72484 -2.58283 -2.40845
-2.19931 -1.95904 -1.6982
-1.43402 -1.18781 -0.978624
-0.815853 -0.695463 -0.603983
-0.528641 -0.467093 -0.429525
-0.431455 -0.481934 -0.574725
-0.687315 -0.788012 -0.847284
-0.848306 -0.792337 -0.696819
-0.586607 -0.481876 -0.388639
-0.297803 -0.194328 -0.0715858
0.0582901 0.165436 0.21493
0.183686 0.0715248 -0.0994557
-0.295361 -0.483553 -0.641556
-0.760064 -0.842479 -0.903285
-0.964886 -1.05168 -1.18226
-1.36295 -1.58493 -1.82549
-2.05235 -2.23086 -2.33236
-2.34112 -2.25712 -2.09462
-1.87799 -1.63606 -1.39586
-1.17796 -0.995962 -0.858993
-0.773086 -0.738564 -0.746335
-0.778681 -0.816591 -0.849299
-0.879177 -0.918373 -0.979442
-1.06593 -1.16849 -1.2684
-1.34593 -1.38849 -1.39406
-1.36929 -1.32497 -1.27276
-1.2246 -1.19261 -1.18634
-1.20718 -1.24396 -1.27553
-1.28177 -1.25745 -1.21902
-1.41375 -1.45141 -1.53887
-1.65754 -1.77252 -1.8484
-1.86329 -1.81595 -1.72655
-1.63261 -1.57859 -1.5995
-1.70497 -1.87433 -2.06841
-2.25182 -2.41064 -2.55409
-2.70023 -2.85672 -3.00869
-3.11997 -3.14665 -3.05617
-2.84313 -2.53425 -2.18155
-1.84837 -1.59465 -1.46436
-1.47508 -1.6108 -1.82237
-2.0397 -2.19438 -2.24383
-2.1855 -2.05375 -1.90207
-1.78031 -1.71846 -1.72259
-1.7817 -1.87922 -2.00272
-2.1479 -2.3161 -2.50776
-2.71564 -2.92108 -3.09555
-3.20722 -3.22959 -3.14859
-2.96595 -2.69916 -2.37892
-2.04382 -1.73255 -1.47596
-1.29176 -1.18325 -1.1415
-1.1499 -1.19065 -1.25152
-1.33 -1.43253 -1.56901
-1.74591 -1.96154 -2.205
-2.45778 -2.69661 -2.89731
-3.04007 -3.11549 -3.12755
-3.09023 -3.01874 -2.92141
-2.79778 -2.64306 -2.45386
-2.23115 -1.98024 -1.71038
-1.43563 -1.1748 -0.947895
-0.769124 -0.640757 -0.553347
-0.493206 -0.452303 -0.433157
-0.44522 -0.495466 -0.57987
-0.681129 -0.774054 -0.835535
-0.853888 -0.832685 -0.787075
-0.734028 -0.681376 -0.62206
-0.538426 -0.415553 -0.255964
-0.0856056 0.0540948 0.124283
0.10624 0.00835264 -0.140621
-0.306506 -0.463294 -0.598568
-0.711029 -0.805601 -0.890854
-0.978893 -1.08461 -1.22228
-1.40045 -1.61694 -1.85571
-2.08695 -2.27222 -2.37466
-2.37047 -2.25673 -2.05219
-1.79135 -1.51405 -1.25442
-1.03422 -0.863522 -0.746338
-0.684897 -0.678223 -0.717564
-0.785016 -0.858971 -0.923506
-0.975193 -1.02252 -1.07848
-1.1512 -1.23845 -1.32867
-1.40748 -1.46493 -1.49904
-1.51407 -1.51585 -1.50852
-1.495 -1.47961 -1.46874
-1.46743 -1.47421 -1.47964
-1.47207 -1.44818 -1.42042
-1.6421 -1.70161 -1.80614
-1.93534 -2.05318 -2.1235
-2.12505 -2.05933 -1.95102
-1.84224 -1.78057 -1.80189
-1.91426 -2.09326 -2.29432
-2.47617 -2.62037 -2.73478
-2.84015 -2.95049 -3.05914
-3.13771 -3.14742 -3.05687
-2.8574 -2.56897 -2.23531
-1.91267 -1.6575 -1.51468
-1.50606 -1.62106 -1.81498
-2.0202 -2.16893 -2.21809
-2.16421 -2.04069 -1.89978
-1.78969 -1.73871 -1.752
-1.81887 -1.92395 -2.05599
-2.21136 -2.39161 -2.59681
-2.81787 -3.03243 -3.20761
-3.30935 -3.31306 -3.20992
-3.00729 -2.72617 -2.39831
-2.06253 -1.75832 -1.5177
-1.35833 -1.28078 -1.27037
-1.30308 -1.35465 -1.41002
-1.46917 -1.54552 -1.65733
-1.81686 -2.02348 -2.26323
-2.51341 -2.74822 -2.94357
-3.08147 -3.15419 -3.16604
-3.12985 -3.05873 -2.95896
-2.82904 -2.6649 -2.46559
-2.23498 -1.97974 -1.70801
-1.43112 -1.1662 -0.934904
-0.756281 -0.637737 -0.571241
-0.538655 -0.523114 -0.518251
-0.528943 -0.563639 -0.624464
-0.702088 -0.778883 -0.838
-0.872339 -0.88739 -0.895861
-0.906731 -0.915199 -0.900586
-0.835992 -0.705948 -0.521454
-0.321364 -0.157392 -0.070873
-0.0750478 -0.152711 -0.269117
-0.390989 -0.500021 -0.594555
-0.681887 -0.769413 -0.861347
-0.961376 -1.07644 -1.21703
-1.39312 -1.60739 -1.84853
-2.08775 -2.28232 -2.38712
-2.37047 -2.22666 -1.97915
-1.67276 -1.35851 -1.07797
-0.854701 -0.696081 -0.601555
-0.569251 -0.595835 -0.671802
-0.778729 -0.893019 -0.994664
-1.07517 -1.13922 -1.1991
-1.26577 -1.34211 -1.42239
-1.49719 -1.56017 -1.61131
-1.65476 -1.69337 -1.72492
-1.74357 -1.74523 -1.73193
-1.71114 -1.69044 -1.67227
-1.65427 -1.6359 -1.62586
-1.86648 -1.94423 -2.06084
-2.19522 -2.31259 -2.3789
-2.37537 -2.30612 -2.19787
-2.09309 -2.03757 -2.06395
-2.17707 -2.35038 -2.53823
-2.69852 -2.81181 -2.88518
-2.94047 -2.99596 -3.05263
-3.09138 -3.08162 -2.99596
-2.82372 -2.57696 -2.28817
-2.00269 -1.7696 -1.63149
-1.61245 -1.70698 -1.87656
-2.05928 -2.19135 -2.23124
-2.17466 -2.05263 -1.91471
-1.80708 -1.75716 -1.77052
-1.83774 -1.9447 -2.08054
-2.24102 -2.42683 -2.63724
-2.86188 -3.07597 -3.24401
-3.33113 -3.31539 -3.19329
-2.97746 -2.69166 -2.36748
-2.04203 -1.75314 -1.53164
-1.39403 -1.33876 -1.34785
-1.39342 -1.44811 -1.49617
-1.54019 -1.59886 -1.69637
-1.84884 -2.05575 -2.2998
-2.55352 -2.78739 -2.97631
-3.10389 -3.16541 -3.16794
-3.12569 -3.05145 -2.94998
-2.8183 -2.652 -2.45123
-2.2215 -1.97011 -1.70414
-1.43305 -1.17342 -0.949252
-0.784199 -0.689524 -0.656552
-0.660426 -0.673749 -0.680867
-0.683227 -0.69299 -0.720783
-0.766863 -0.821684 -0.874252
-0.92115 -0.968916 -1.02752
-1.0986 -1.1662 -1.19779
-1.15829 -1.03139 -0.834673
-0.616944 -0.43729 -0.337773
-0.326188 -0.378096 -0.454889
-0.525573 -0.579465 -0.624435
-0.675156 -0.741467 -0.824759
-0.922788 -1.03686 -1.17486
-1.34781 -1.56164 -1.80783
-2.05726 -2.26241 -2.37017
-2.34136 -2.16775 -1.87743
-1.52529 -1.17337 -0.87087
-0.643763 -0.497473 -0.427157
-0.426416 -0.488728 -0.60338
-0.751955 -0.910314 -1.05591
-1.17586 -1.27025 -1.34855
-1.42167 -1.49496 -1.56659
-1.63168 -1.68842 -1.74087
-1.79581 -1.85593 -1.91518
-1.96062 -1.9801 -1.9701
-1.93811 -1.89792 -1.86178
-1.83595 -1.82328 -1.82966
-2.0736 -2.15537 -2.2686
-2.39373 -2.50055 -2.56054
-2.55939 -2.50342 -2.41838
-2.34234 -2.31387 -2.35772
-2.47313 -2.63219 -2.79188
-2.91418 -2.98249 -3.00469
-3.00298 -2.99833 -2.99838
-2.99392 -2.96424 -2.88794
-2.75343 -2.56472 -2.34143
-2.11532 -1.92493 -1.80732
-1.78646 -1.8613 -2.0008
-2.15154 -2.25662 -2.27773
-2.20966 -2.08002 -1.93494
-1.81901 -1.76015 -1.76565
-1.82782 -1.93315 -2.06986
-2.23169 -2.41723 -2.62416
-2.84096 -3.04176 -3.19055
-3.25393 -3.21412 -3.07339
-2.84935 -2.56769 -2.25844
-1.95482 -1.69036 -1.49239
-1.37506 -1.3355 -1.35495
-1.40524 -1.45929 -1.50259
-1.54004 -1.59351 -1.6901
-1.84735 -2.06356 -2.31773
-2.57746 -2.80937 -2.9874
-3.0977 -3.14037 -3.12743
-3.07617 -2.99983 -2.90163
-2.77647 -2.61852 -2.42759
-2.20921 -1.97033 -1.71706
-1.45812 -1.21083 -1.00205
-0.859487 -0.797002 -0.804085
-0.848507 -0.892287 -0.91083
-0.902659 -0.884165 -0.874979
-0.885378 -0.914095 -0.955655
-1.00937 -1.08163 -1.1792
-1.2975 -1.41237 -1.48301
-1.46884 -1.35268 -1.15575
-0.932247 -0.744495 -0.633515
-0.602872 -0.624139 -0.658183
-0.67783 -0.679004 -0.676319
-0.689048 -0.728311 -0.793628
-0.879199 -0.98321 -1.11248
-1.27915 -1.49128 -1.74152
-1.99938 -2.21265 -2.32136
-2.28028 -2.0794 -1.75111
-1.35916 -0.975121 -0.654838
-0.42647 -0.293662 -0.247407
-0.276689 -0.371862 -0.521777
-0.709738 -0.913252 -1.10895
-1.27983 -1.41993 -1.53307
-1.6268 -1.70599 -1.77086
-1.82049 -1.8583 -1.89421
-1.94026 -2.00229 -2.07392
-2.13808 -2.17587 -2.1773
-2.1467 -2.09972 -2.05444
-2.02359 -2.01332 -2.02792
-2.25113 -2.3158 -2.40363
-2.49966 -2.58198 -2.63084
-2.63796 -2.61099 -2.5717
-2.5493 -2.57033 -2.64755
-2.77219 -2.91505 -3.03817
-3.11149 -3.12494 -3.08941
-3.0279 -2.96324 -2.90862
-2.86394 -2.8183 -2.75666
-2.66721 -2.54637 -2.40087
-2.24796 -2.11366 -2.02713
-2.01019 -2.06548 -2.17034
-2.28183 -2.35194 -2.34665
-2.25967 -2.11446 -1.95341
-1.82013 -1.74426 -1.73579
-1.78884 -1.88986 -2.02512
-2.18521 -2.36534 -2.56053
-2.75775 -2.93116 -3.04676
-3.07547 -3.00564 -2.84594
-2.61848 -2.34985 -2.06696
-1.79708 -1.56695 -1.39831
-1.30208 -1.27474 -1.29904
-1.34946 -1.40189 -1.44439
-1.48379 -1.54309 -1.64975
-1.82059 -2.05161 -2.31784
-2.58226 -2.80819 -2.96969
-3.05704 -3.07701 -3.04792
-2.99055 -2.9182 -2.83178
-2.7234 -2.58504 -2.41493
-2.21719 -1.99751 -1.76138
-1.51821 -1.28741 -1.09899
-0.983743 -0.956838 -1.00538
-1.09038 -1.16453 -1.19515
-1.17775 -1.13205 -1.08571
-1.05866 -1.05803 -1.0838
-1.13717 -1.22306 -1.34425
-1.49112 -1.63476 -1.7308
-1.73664 -1.63466 -1.44658
-1.22674 -1.03623 -0.913473
-0.859789 -0.846878 -0.838903
-0.813977 -0.773093 -0.734076
-0.717177 -0.732727 -0.778445
-0.846643 -0.934537 -1.04944
-1.20506 -1.41087 -1.65966
-1.91908 -2.13334 -2.23809
-2.18473 -1.96302 -1.60894
-1.19241 -0.791201 -0.465044
-0.242844 -0.126112 -0.101889
-0.155128 -0.274231 -0.449586
-0.668803 -0.913585 -1.16134
-1.39098 -1.58885 -1.7504
-1.87685 -1.97008 -2.03066
-2.06074 -2.06894 -2.07188
-2.08881 -2.13191 -2.19852
-2.27126 -2.32679 -2.34815
-2.33319 -2.29432 -2.25045
-2.2175 -2.20421 -2.21445
-2.38733 -2.41309 -2.45344
-2.50115 -2.54571 -2.57846
-2.59789 -2.61176 -2.63521
-2.6853 -2.77341 -2.89775
-3.03992 -3.16904 -3.25326
-3.27278 -3.22694 -3.13216
-3.01361 -2.89589 -2.79636
-2.72188 -2.66932 -2.62885
-2.5885 -2.53815 -2.47299
-2.39646 -2.3218 -2.26918
-2.25716 -2.29162 -2.35878
-2.42707 -2.45828 -2.42298
-2.31366 -2.14925 -1.9682
-1.81328 -1.71623 -1.69003
-1.73069 -1.82446 -1.95543
-2.11052 -2.28055 -2.45653
-2.6233 -2.75613 -2.82581
-2.81065 -2.70704 -2.53029
-2.30598 -2.06016 -1.81508
-1.59039 -1.40431 -1.27156
-1.19927 -1.18392 -1.21124
-1.26028 -1.31142 -1.3559
-1.40191 -1.47232 -1.59344
-1.7803 -2.0262 -2.30244
-2.56787 -2.78338 -2.92437
-2.9867 -2.98501 -2.94431
-2.88826 -2.82892 -2.76381
-2.68163 -2.57171 -2.42993
-2.25796 -2.05975 -1.84095
-1.61332 -1.39987 -1.23386
-1.14798 -1.15722 -1.24591
-1.36943 -1.47295 -1.5169
-1.49337 -1.42383 -1.34241
-1.27796 -1.24619 -1.2527
-1.29989 -1.38964 -1.51959
-1.67568 -1.82727 -1.93098
-1.94611 -1.85576 -1.67979
-1.46826 -1.27703 -1.14074
-1.06046 -1.01189 -0.965853
-0.906845 -0.839338 -0.781043
-0.749657 -0.75229 -0.784084
-0.836097 -0.905901 -1.00251
-1.14167 -1.33403 -1.57202
-1.8219 -2.02637 -2.1203
-2.05557 -1.8236 -1.46277
-1.04524 -0.649905 -0.336282
-0.131726 -0.0350432 -0.0298501
-0.0983049 -0.228722 -0.415415
-0.652873 -0.929188 -1.22386
-1.51188 -1.77102 -1.98681
-2.1524 -2.26503 -2.32412
-2.33355 -2.30601 -2.2643
-2.23575 -2.24138 -2.28618
-2.35666 -2.42789 -2.47608
-2.48976 -2.47312 -2.44076
-2.40834 -2.38611 -2.37852
-2.47227 -2.44365 -2.42172
-2.40898 -2.40796 -2.42199
-2.45607 -2.51678 -2.61075
-2.74129 -2.90375 -3.08157
-3.24656 -3.36588 -3.41363
-3.38079 -3.27768 -3.12846
-2.96217 -2.80535 -2.67755
-2.58933 -2.54193 -2.52867
-2.53727 -2.5527 -2.56088
-2.55347 -2.53205 -2.50819
-2.49725 -2.50839 -2.53656
-2.56141 -2.55417 -2.48983
-2.35965 -2.17803 -1.97919
-1.80449 -1.68703 -1.64234
-1.6684 -1.75186 -1.87531
-2.02215 -2.17796 -2.3285
-2.456 -2.5381 -2.55305
-2.48934 -2.35278 -2.1647
-1.95245 -1.73968 -1.54272
-1.3727 -1.23868 -1.14789
-1.10356 -1.10246 -1.13397
-1.18236 -1.23281 -1.27958
-1.33171 -1.41133 -1.54342
-1.74144 -1.99672 -2.27761
-2.53969 -2.7421 -2.86219
-2.90192 -2.88392 -2.83938
-2.79362 -2.75608 -2.71989
-2.66988 -2.59255 -2.481
-2.33396 -2.15366 -1.94705
-1.73014 -1.53111 -1.38668
-1.33016 -1.37478 -1.50143
-1.66075 -1.79213 -1.85035
-1.82399 -1.73501 -1.62253
-1.52371 -1.46289 -1.45135
-1.49173 -1.5811 -1.71018
-1.86015 -2.00049 -2.09247
-2.10127 -2.01285 -1.84465
-1.63981 -1.44624 -1.29384
-1.18481 -1.1014 -1.02327
-0.941767 -0.863577 -0.803934
-0.775406 -0.779778 -0.808347
-0.85056 -0.904604 -0.98161
-1.0996 -1.27036 -1.48619
-1.7132 -1.8955 -1.97147
-1.89746 -1.66831 -1.32307
-0.931487 -0.568037 -0.287575
-0.113659 -0.042087 -0.0539427
-0.130058 -0.260364 -0.444782
-0.686107 -0.979915 -1.30867
-1.64421 -1.95642 -2.22137
-2.42411 -2.5567 -2.61621
-2.60638 -2.54188 -2.45002
-2.36573 -2.32032 -2.32954
-2.38762 -2.471 -2.54991
-2.60158 -2.61816 -2.60561
-2.57623 -2.5408 -2.50528
-2.49913 -2.4125 -2.32615
-2.25255 -2.20698 -2.20408
-2.25431 -2.36182 -2.52382
-2.73001 -2.9612 -3.18831
-3.37524 -3.4876 -3.50452
-3.42669 -3.27537 -3.08355
-2.8854 -2.70901 -2.57362
-2.48941 -2.45831 -2.47481
-2.52678 -2.59641 -2.66323
-2.70973 -2.72789 -2.72206
-2.70529 -2.6902 -2.67989
-2.66397 -2.62195 -2.5328
-2.3869 -2.19457 -1.9855
-1.79827 -1.66571 -1.60484
-1.61578 -1.68675 -1.80013
-1.93625 -2.07498 -2.19598
-2.27883 -2.30488 -2.26212
-2.15107 -1.9872 -1.79649
-1.60593 -1.43509 -1.29363
-1.18431 -1.10742 -1.06306
-1.05071 -1.06739 -1.10599
-1.15567 -1.20588 -1.25318
-1.30692 -1.38841 -1.52187
-1.72047 -1.97517 -2.25302
-2.50749 -2.6965 -2.79914
-2.82268 -2.79656 -2.75681
-2.72908 -2.71922 -2.71543
-2.69859 -2.65232 -2.56679
-2.43774 -2.26619 -2.06168
-1.84634 -1.65495 -1.52799
-1.49846 -1.57627 -1.73796
-1.92963 -2.0862 -2.1582
-2.13135 -2.02776 -1.89088
-1.7656 -1.68461 -1.66411
-1.70548 -1.79874 -1.9255
-2.06092 -2.17526 -2.23699
-2.2208 -2.11871 -1.94713
-1.74184 -1.54149 -1.37049
-1.2324 -1.11692 -1.01307
-0.918895 -0.842525 -0.795672
-0.78464 -0.804703 -0.842212
-0.884086 -0.928416 -0.987842
-1.08216 -1.22414 -1.40666
-1.59765 -1.74606 -1.79792
-1.71748 -1.50399 -1.19502
-0.853413 -0.544387 -0.314738
-0.182936 -0.142131 -0.172006
-0.253228 -0.37807 -0.55212
-0.785994 -1.08232 -1.42689
-1.78999 -2.13608 -2.43424
-2.6632 -2.81025 -2.86925
-2.84187 -2.74226 -2.5999
-2.4559 -2.35193 -2.31615
-2.35321 -2.44359 -2.55293
-2.64679 -2.70308 -2.71636
-2.69331 -2.64446 -2.57805
-2.46436 -2.3295 -2.19047
-2.06828 -1.98894 -1.97638
-2.04489 -2.19507 -2.41452
-2.68078 -2.96342 -3.22525
-3.42605 -3.53148 -3.52481
-3.41423 -3.23024 -3.01421
-2.80528 -2.63181 -2.50962
-2.44464 -2.43638 -2.47969
-2.56387 -2.67106 -2.77741
-2.85888 -2.89999 -2.89963
-2.86956 -2.8259 -2.7788
-2.72605 -2.65402 -2.54536
-2.3903 -2.19583 -1.98678
-1.79726 -1.65758 -1.58496
-1.58188 -1.63949 -1.74139
-1.86555 -1.98609 -2.07643
-2.11397 -2.08497 -1.9883
-1.83675 -1.65445 -1.47021
-1.30889 -1.18513 -1.10216
-1.05536 -1.03739 -1.0419
-1.06472 -1.10277 -1.1518
-1.20509 -1.25543 -1.30086
-1.35038 -1.42446 -1.54726
-1.73321 -1.97495 -2.24047
-2.48296 -2.65977 -2.75097
-2.76717 -2.74222 -2.71482
-2.70974 -2.72886 -2.75568
-2.76752 -2.74534 -2.6765
-2.55406 -2.37856 -2.16334
-1.93791 -1.74461 -1.62795
-1.62001 -1.72635 -1.91811
-2.1368 -2.31373 -2.39673
-2.37012 -2.25698 -2.10518
-1.96688 -1.88202 -1.86995
-1.92852 -2.03812 -2.16894
-2.28866 -2.36816 -2.38479
-2.32579 -2.19282 -2.00403
-1.78898 -1.57702 -1.38627
-1.22087 -1.07712 -0.952632
-0.851543 -0.783201 -0.756005
-0.770307 -0.814974 -0.871122
-0.92241 -0.965593 -1.01317
-1.08513 -1.19448 -1.33531
-1.4797 -1.58488 -1.60817
-1.52409 -1.33636 -1.07868
-0.80334 -0.563103 -0.395133
-0.312965 -0.308253 -0.360468
-0.450625 -0.572717 -0.73621
-0.957172 -1.24349 -1.58426
-1.95041 -2.30466 -2.61298
-2.85049 -3.00087 -3.05435
-3.00915 -2.87679 -2.68668
-2.48414 -2.31991 -2.23436
-2.24353 -2.3338 -2.4683
-2.60224 -2.69947 -2.74218
-2.7302 -2.67311 -2.5817
-2.36736 -2.2043 -2.03467
-1.88566 -1.79104 -1.78123
-1.87226 -2.06011 -2.32294
-2.62808 -2.93799 -3.21292
-3.41371 -3.50894 -3.48575
-3.35737 -3.1606 -2.94298
-2.74676 -2.59831 -2.50694
-2.47123 -2.48668 -2.54889
-2.65077 -2.77724 -2.90371
-3.0019 -3.05068 -3.04481
-2.99546 -2.92191 -2.84004
-2.75415 -2.65631 -2.53285
-2.37474 -2.18642 -1.98746
-1.80577 -1.66707 -1.58744
-1.57182 -1.6155 -1.70472
-1.81613 -1.91876 -1.98058
-1.97761 -1.90138 -1.76105
-1.58006 -1.3891 -1.21806
-1.08901 -1.0121 -0.985486
-0.998825 -1.0385 -1.09236
-1.15244 -1.21493 -1.2776
-1.33699 -1.38847 -1.43073
-1.47178 -1.53087 -1.6324
-1.79314 -2.00944 -2.25275
-2.47829 -2.64399 -2.7301
-2.74798 -2.73251 -2.72237
-2.7402 -2.78416 -2.8342
-2.86509 -2.85579 -2.79133
-2.66263 -2.47055 -2.2328
-1.98654 -1.78162 -1.66635
-1.67166 -1.79841 -2.01211
-2.2497 -2.43972 -2.5289
-2.5019 -2.38424 -2.22871
-2.09405 -2.02567 -2.04359
-2.13939 -2.28151 -2.42699
-2.53502 -2.57698 -2.54006
-2.42631 -2.24994 -2.03365
-1.80263 -1.57735 -1.36882
-1.18005 -1.01199 -0.869294
-0.761539 -0.699709 -0.690056
-0.728447 -0.798703 -0.877641
-0.945765 -0.997334 -1.04237
-1.09831 -1.17659 -1.27259
-1.36451 -1.42095 -1.41331
-1.32773 -1.17173 -0.972997
-0.770822 -0.60416 -0.500766
-0.470649 -0.505656 -0.586155
-0.693364 -0.821293 -0.980238
-1.18827 -1.45609 -1.77598
-2.1218 -2.45841 -2.7526
-2.97866 -3.11798 -3.15745
-3.09134 -2.92765 -2.69421
-2.43844 -2.21767 -2.08228
-2.05867 -2.13989 -2.28904
-2.45415 -2.5876 -2.6603
-2.66497 -2.60938 -2.50629
-2.21077 -2.04375 -1.86959
-1.71932 -1.63137 -1.63968
-1.75982 -1.982 -2.27521
-2.59848 -2.91095 -3.17568
-3.36 -3.43912 -3.40478
-3.27326 -3.08426 -2.88791
-2.72648 -2.62148 -2.57331
-2.57167 -2.60783 -2.67945
-2.78518 -2.91505 -3.04579
-3.14658 -3.19193 -3.17329
-3.10128 -2.99772 -2.88303
-2.76693 -2.64659 -2.51219
-2.35609 -2.18058 -1.99953
-1.8334 -1.70166 -1.61818
-1.59028 -1.61822 -1.69217
-1.78906 -1.87456 -1.9127
-1.87886 -1.76896 -1.59995
-1.40258 -1.2114 -1.05626
-0.956936 -0.920859 -0.943335
-1.01035 -1.10339 -1.20503
-1.30327 -1.39274 -1.47236
-1.54112 -1.59637 -1.63683
-1.66878 -1.70958 -1.78346
-1.90989 -2.09037 -2.30221
-2.50523 -2.65948 -2.74489
-2.77095 -2.76998 -2.77767
-2.81342 -2.87262 -2.93349
-2.97003 -2.96035 -2.88785
-2.74209 -2.52472 -2.25767
-1.98465 -1.7615 -1.63932
-1.64777 -1.78367 -2.00788
-2.25385 -2.44849 -2.53863
-2.51066 -2.39345 -2.24481
-2.12901 -2.09489 -2.1607
-2.30964 -2.49694 -2.6661
-2.76799 -2.77481 -2.6841
-2.5136 -2.29152 -2.04685
-1.80182 -1.56825 -1.34893
-1.14345 -0.954966 -0.793463
-0.673717 -0.609431 -0.606601
-0.658828 -0.747196 -0.846288
-0.934577 -1.00325 -1.05737
-1.10842 -1.16348 -1.21834
-1.25836 -1.26557 -1.22722
-1.14157 -1.01911 -0.88001
-0.749632 -0.653284 -0.610666
-0.630165 -0.705524 -0.818856
-0.951079 -1.09417 -1.25601
-1.45335 -1.69762 -1.9842
-2.29187 -2.59061 -2.85077
-3.04777 -3.16189 -3.17749
-3.08572 -2.89156 -2.62085
-2.32118 -2.05308 -1.87297
-1.81464 -1.87729 -2.02642
-2.20752 -2.36623 -2.46531
-2.49104 -2.44832 -2.35034
-2.00226 -1.85394 -1.69934
-1.57144 -1.51076 -1.55199
-1.70819 -1.96298 -2.27664
-2.60166 -2.89678 -3.13175
-3.28474 -3.34101 -3.29837
-3.17512 -3.01078 -2.85416
-2.74396 -2.69444 -2.696
-2.72955 -2.78301 -2.85716
-2.95758 -3.08055 -3.20553
-3.30046 -3.33663 -3.30248
-3.2077 -3.0757 -2.9307
-2.78735 -2.6479 -2.50645
-2.3568 -2.19893 -2.04067
-1.89439 -1.77258 -1.68617
-1.6445 -1.65311 -1.70734
-1.78648 -1.85545 -1.87635
-1.82418 -1.69714 -1.51603
-1.31481 -1.12919 -0.988398
-0.911336 -0.905069 -0.964623
-1.07451 -1.21291 -1.35789
-1.49333 -1.61168 -1.71196
-1.79476 -1.85867 -1.90193
-1.92846 -1.95279 -1.99815
-2.08632 -2.22451 -2.39768
-2.57254 -2.71291 -2.7983
-2.83429 -2.84749 -2.86813
-2.9118 -2.97244 -3.02893
-3.05657 -3.03397 -2.94385
-2.77509 -2.53041 -2.23496
-1.93662 -1.69432 -1.55989
-1.56156 -1.69369 -1.91505
-2.158 -2.3495 -2.43738
-2.4098 -2.29842 -2.16484
-2.07716 -2.08578 -2.20577
-2.4116 -2.64608 -2.84076
-2.93972 -2.91684 -2.77991
-2.56173 -2.3041 -2.04237
-1.79605 -1.56803 -1.35129
-1.13946 -0.935266 -0.752641
-0.611827 -0.530929 -0.518075
-0.567233 -0.659518 -0.769962
-0.876866 -0.968456 -1.04294
-1.10265 -1.1473 -1.17131
-1.16697 -1.13023 -1.06452
-0.979917 -0.88929 -0.805069
-0.739188 -0.704667 -0.714828
-0.777961 -0.890777 -1.03753
-1.1983 -1.36142 -1.5301
-1.71758 -1.93488 -2.18072
-2.43993 -2.689 -2.90291
-3.05889 -3.13688 -3.12005
-2.99837 -2.77557 -2.47608
-2.14609 -1.84549 -1.63163
-1.54111 -1.57739 -1.71035
-1.88806 -2.05565 -2.17246
-2.2201 -2.19967 -2.12251
-1.75641 -1.64512 -1.52921
-1.44206 -1.4241 -1.50848
-1.70423 -1.98842 -2.31407
-2.62915 -2.89404 -3.08705
-3.19906 -3.22739 -3.1772
-3.06853 -2.93865 -2.83183
-2.78044 -2.7903 -2.84254
-2.91079 -2.9806 -3.05589
-3.14852 -3.26087 -3.3759
-3.46188 -3.48809 -3.44029
-3.32638 -3.17031 -2.99941
-2.83332 -2.67953 -2.53598
-2.39733 -2.26072 -2.12773
-2.00279 -1.89154 -1.80168
-1.74408 -1.72935 -1.75895
-1.81683 -1.86994 -1.88046
-1.82273 -1.69446 -1.51607
-1.32086 -1.14348 -1.01247
-0.94718 -0.956409 -1.03715
-1.17463 -1.34566 -1.52521
-1.69374 -1.84117 -1.96561
-2.06795 -2.14705 -2.20006
-2.22805 -2.24204 -2.26316
-2.31452 -2.40884 -2.53938
-2.68126 -2.80338 -2.88512
-2.92699 -2.94814 -2.97198
-3.01047 -3.05775 -3.09549
-3.10206 -3.05764 -2.9451
-2.75338 -2.48632 -2.17094
-1.85615 -1.60009 -1.45244
-1.43951 -1.55538 -1.76041
-1.98966 -2.17262 -2.25856
-2.23606 -2.137 -2.02377
-1.96562 -2.01293 -2.17778
-2.42795 -2.69722 -2.90891
-3.00314 -2.9565 -2.78621
-2.53812 -2.26549 -2.00857
-1.78335 -1.58276 -1.3882
-1.18473 -0.972304 -0.767563
-0.596704 -0.484049 -0.442339
-0.468622 -0.546852 -0.655215
-0.773914 -0.888992 -0.990991
-1.07116 -1.1195 -1.12716
-1.09179 -1.02182 -0.935348
-0.853117 -0.790105 -0.752062
-0.739601 -0.755676 -0.808768
-0.907677 -1.05206 -1.22805
-1.4145 -1.59552 -1.76896
-1.94415 -2.13167 -2.33384
-2.54167 -2.73783 -2.90135
-3.01089 -3.04656 -2.99204
-2.83863 -2.59136 -2.27439
-1.93137 -1.61784 -1.38662
-1.27179 -1.27813 -1.38077
-1.53502 -1.69202 -1.81337
-1.87894 -1.88582 -1.84131
-1.49584 -1.43589 -1.37304
-1.33904 -1.37215 -1.50216
-1.73354 -2.03824 -2.36503
-2.66049 -2.88827 -3.03511
-3.1037 -3.10282 -3.0451
-2.95228 -2.85838 -2.80147
-2.80645 -2.87148 -2.97071
-3.07285 -3.16161 -3.24234
-3.33071 -3.43385 -3.53881
-3.61622 -3.63526 -3.57944
-3.45398 -3.28187 -3.09263
-2.91083 -2.74945 -2.61006
-2.48756 -2.37558 -2.26941
-2.16618 -2.06544 -1.97185
-1.89728 -1.85699 -1.85904
-1.89377 -1.93253 -1.93899
-1.88628 -1.76908 -1.60407
-1.42107 -1.25228 -1.12541
-1.06096 -1.07054 -1.15454
-1.30078 -1.48696 -1.68725
-1.8802 -2.05357 -2.20363
-2.32995 -2.43029 -2.49997
-2.53704 -2.54872 -2.55323
-2.5738 -2.62741 -2.71522
-2.82097 -2.91936 -2.99016
-3.02901 -3.04747 -3.06248
-3.08331 -3.10572 -3.11535
-3.09426 -3.02459 -2.88991
-2.68009 -2.40038 -2.07833
-1.76076 -1.50099 -1.34333
-1.31131 -1.4007 -1.57758
-1.78418 -1.95562 -2.04309
-2.03335 -1.95434 -1.8646
-1.83091 -1.90226 -2.0892
-2.35693 -2.6359 -2.84661
-2.92888 -2.863 -2.67402
-2.41775 -2.15573 -1.93081
-1.75397 -1.60698 -1.45804
-1.28166 -1.07298 -0.850181
-0.645302 -0.48994 -0.40333
-0.387962 -0.433183 -0.522772
-0.64083 -0.772552 -0.901423
-1.00751 -1.07041 -1.07644
-1.0262 -0.937361 -0.839355
-0.761311 -0.72018 -0.717148
-0.744834 -0.799048 -0.884784
-1.01103 -1.17926 -1.37651
-1.58021 -1.7708 -1.94187
-2.10001 -2.25619 -2.41624
-2.57628 -2.72344 -2.83912
-2.90259 -2.89463 -2.80123
-2.61768 -2.35273 -2.0315
-1.69432 -1.38936 -1.16021
-1.03346 -1.01177 -1.07517
-1.18934 -1.3169 -1.42743
-1.50294 -1.53755 -1.53322
-1.25045 -1.25348 -1.25448
-1.28066 -1.36569 -1.5347
-1.78827 -2.09637 -2.40824
-2.67332 -2.86026 -2.96285
-2.99227 -2.96566 -2.90139
-2.82245 -2.75947 -2.74428
-2.79514 -2.90496 -3.04439
-3.17967 -3.29239 -3.38636
-3.47731 -3.57494 -3.67108
-3.74126 -3.75709 -3.70083
-3.57413 -3.39722 -3.20032
-3.01223 -2.85145 -2.72327
-2.62253 -2.53903 -2.46183
-2.38145 -2.29216 -2.19605
-2.10575 -2.04066 -2.01549
-2.02786 -2.05481 -2.06221
-2.02147 -1.92269 -1.77697
-1.60922 -1.44843 -1.32112
-1.24873 -1.24559 -1.31588
-1.45127 -1.63253 -1.83573
-2.03987 -2.23162 -2.40485
-2.55622 -2.68073 -2.77118
-2.82273 -2.83918 -2.83558
-2.83399 -2.85394 -2.90269
-2.97153 -3.04088 -3.09171
-3.11616 -3.12001 -3.11548
-3.11065 -3.10353 -3.08336
-3.03501 -2.94201 -2.78913
-2.5682 -2.28659 -1.97163
-1.66558 -1.41358 -1.25169
-1.19953 -1.25585 -1.39575
-1.57289 -1.73123 -1.8247
-1.83599 -1.78459 -1.72001
-1.7025 -1.77823 -1.95827
-2.21027 -2.4679 -2.65499
-2.7149 -2.63234 -2.43814
-2.1945 -1.9677 -1.80057
-1.69764 -1.62879 -1.54842
-1.41961 -1.23148 -1.00214
-0.768143 -0.567679 -0.426928
-0.355355 -0.349826 -0.401873
-0.501436 -0.634723 -0.780101
-0.908282 -0.989474 -1.00459
-0.954543 -0.861913 -0.762757
-0.691332 -0.666144 -0.68625
-0.740149 -0.819793 -0.927977
-1.0731 -1.25664 -1.46516
-1.67461 -1.86333 -2.02308
-2.15999 -2.28641 -2.41095
-2.53261 -2.64027 -2.7156
-2.73783 -2.68917 -2.55975
-2.35089 -2.07678 -1.76429
-1.44997 -1.17277 -0.964119
-0.839628 -0.796809 -0.819217
-0.88389 -0.968236 -1.05438
-1.13063 -1.19057 -1.23086
-1.05404 -1.12882 -1.20072
-1.28884 -1.41963 -1.61283
-1.867 -2.15446 -2.43059
-2.65248 -2.79565 -2.85902
-2.85785 -2.81288 -2.74505
-2.67744 -2.6375 -2.65193
-2.7345 -2.8762 -3.04775
-3.21502 -3.35676 -3.47186
-3.57208 -3.66743 -3.75503
-3.8179 -3.83299 -3.78289
-3.66535 -3.49606 -3.30377
-3.11998 -2.96827 -2.85793
-2.78426 -2.73351 -2.68867
-2.63392 -2.55878 -2.46311
-2.3603 -2.27356 -2.22397
-2.21655 -2.23433 -2.24556
-2.21979 -2.14215 -2.01776
-1.86638 -1.71342 -1.58367
-1.49864 -1.47446 -1.51857
-1.62681 -1.78459 -1.97238
-2.1722 -2.37124 -2.56102
-2.73402 -2.88102 -2.99169
-3.05885 -3.08386 -3.07905
-3.06457 -3.06029 -3.07685
-3.11086 -3.14752 -3.16992
-3.16917 -3.14836 -3.11782
-3.08586 -3.0523 -3.00806
-2.93858 -2.82766 -2.66165
-2.43578 -2.16053 -1.86284
-1.57904 -1.34411 -1.18403
-1.11346 -1.13438 -1.23267
-1.37611 -1.5201 -1.62231
-1.66006 -1.64099 -1.60134
-1.59133 -1.6531 -1.79984
-2.00608 -2.21446 -2.35755
-2.38555 -2.28805 -2.09949
-1.88505 -1.71225 -1.62158
-1.61018 -1.63638 -1.64179
-1.57892 -1.43055 -1.21296
-0.964275 -0.726505 -0.531335
-0.395506 -0.324901 -0.320668
-0.380481 -0.493759 -0.636612
-0.773584 -0.867971 -0.895816
-0.856208 -0.772304 -0.681692
-0.619961 -0.606163 -0.639114
-0.706631 -0.799856 -0.920647
-1.07612 -1.26606 -1.47531
-1.67868 -1.85448 -1.99572
-2.1106 -2.21358 -2.31452
-2.41221 -2.49404 -2.54001
-2.52906 -2.44603 -2.28671
-2.05967 -1.78506 -1.49163
-1.21192 -0.975371 -0.80057
-0.69101 -0.637296 -0.624565
-0.64003 -0.676383 -0.730661
-0.800958 -0.883349 -0.970612
-0.937277 -1.08704 -1.23098
-1.37672 -1.54123 -1.73879
-1.96843 -2.20938 -2.42837
-2.59434 -2.69111 -2.72097
-2.69898 -2.64474 -2.57823
-2.52095 -2.49736 -2.53048
-2.632 -2.79393 -2.98988
-3.18681 -3.35995 -3.50072
-3.61395 -3.70799 -3.78528
-3.83819 -3.85161 -3.81063
-3.70972 -3.55884 -3.38284
-3.21355 -3.07839 -2.99093
-2.94802 -2.93342 -2.92454
-2.89925 -2.84227 -2.75121
-2.64012 -2.53572 -2.46507
-2.44024 -2.45007 -2.46527
-2.45384 -2.39645 -2.29289
-2.15807 -2.01377 -1.88245
-1.78468 -1.73724 -1.7497
-1.82164 -1.94361 -2.10199
-2.28392 -2.47875 -2.67618
-2.86394 -3.02768 -3.15355
-3.23282 -3.26592 -3.2637
-3.2442 -3.22573 -3.21914
-3.22319 -3.22636 -3.2147
-3.18111 -3.12973 -3.0719
-3.01718 -2.96581 -2.90756
-2.8257 -2.70307 -2.52815
-2.30084 -2.03575 -1.75958
-1.50248 -1.28899 -1.1348
-1.04917 -1.03669 -1.0937
-1.20251 -1.33093 -1.44126
-1.50538 -1.51794 -1.49991
-1.4897 -1.52458 -1.62079
-1.76223 -1.90416 -1.99128
-1.98275 -1.87312 -1.69865
-1.52444 -1.41629 -1.41041
-1.4964 -1.62269 -1.72091
-1.73556 -1.644 -1.45892
-1.21615 -0.957233 -0.716288
-0.516306 -0.372719 -0.297464
-0.297379 -0.367156 -0.483732
-0.609311 -0.703692 -0.739688
-0.713614 -0.645867 -0.571167
-0.522734 -0.518539 -0.55786
-0.629947 -0.727245 -0.851717
-1.00896 -1.19622 -1.39616
-1.58331 -1.7382 -1.85783
-1.95447 -2.04474 -2.13768
-2.22856 -2.30027 -2.3296
-2.29554 -2.18674 -2.00572
-1.76849 -1.50068 -1.23233
-0.992155 -0.801069 -0.666464
-0.580956 -0.528129 -0.492838
-0.469612 -0.464134 -0.487974
-0.550675 -0.653535 -0.787686
-0.917542 -1.13651 -1.34497
-1.53726 -1.7196 -1.90127
-2.08406 -2.25762 -2.40356
-2.50496 -2.55444 -2.55607
-2.5218 -2.46666 -2.4069
-2.36109 -2.3507 -2.39614
-2.50863 -2.68288 -2.89669
-3.11885 -3.321 -3.48646
-3.61192 -3.7029 -3.76651
-3.80485 -3.81243 -3.77906
-3.6976 -3.5722 -3.42179
-3.27561 -3.16274 -3.10071
-3.08923 -3.11128 -3.13991
-3.14705 -3.11233 -3.03059
-2.91592 -2.79795 -2.70907
-2.66787 -2.66879 -2.68529
-2.68457 -2.64395 -2.55883
-2.43993 -2.30547 -2.17519
-2.06805 -2.00044 -1.98306
-2.01828 -2.10134 -2.22476
-2.38157 -2.56429 -2.76153
-2.95641 -3.12919 -3.26259
-3.34715 -3.38405 -3.38435
-3.36464 -3.34046 -3.31996
-3.30094 -3.27326 -3.22632
-3.15731 -3.0746 -2.99285
-2.92309 -2.86429 -2.80235
-2.7162 -2.58694 -2.40567
-2.17778 -1.92238 -1.66608
-1.43345 -1.23998 -1.09254
-0.995551 -0.955162 -0.976053
-1.05295 -1.16503 -1.27946
-1.36389 -1.40117 -1.39791
-1.38092 -1.38261 -1.42236
-1.49397 -1.56619 -1.59679
-1.5544 -1.4381 -1.28447
-1.15623 -1.11506 -1.19148
-1.36813 -1.5863 -1.77182
-1.86515 -1.84008 -1.70464
-1.48877 -1.22896 -0.958069
-0.703235 -0.488593 -0.336617
-0.263508 -0.270389 -0.33767
-0.429066 -0.504838 -0.537247
-0.520338 -0.470066 -0.415289
-0.383824 -0.390583 -0.434732
-0.507388 -0.603023 -0.724212
-0.875306 -1.05133 -1.23358
-1.39769 -1.52823 -1.62782
-1.71345 -1.80321 -1.90329
-2.00292 -2.07847 -2.10292
-2.05582 -1.93057 -1.73669
-1.49693 -1.2412 -1.00004
-0.798719 -0.651563 -0.557789
-0.502083 -0.462306 -0.421673
-0.378368 -0.346793 -0.350072
-0.408578 -0.530294 -0.707016
-0.990227 -1.26187 -1.51776
-1.7394 -1.92259 -2.07231
-2.19449 -2.29063 -2.35809
-2.39407 -2.39907 -2.37769
-2.33727 -2.28691 -2.23808
-2.20587 -2.20883 -2.26518
-2.38601 -2.56866 -2.79479
-3.03505 -3.2584 -3.44146
-3.57383 -3.65804 -3.70453
-3.72395 -3.72048 -3.69037
-3.62711 -3.53016 -3.41135
-3.29453 -3.20759 -3.17082
-3.1876 -3.24236 -3.30595
-3.34563 -3.336 -3.2684
-3.15577 -3.02929 -2.92548
-2.86863 -2.85856 -2.87192
-2.87624 -2.84681 -2.77589
-2.67078 -2.54639 -2.41963
-2.30744 -2.22544 -2.18488
-2.19017 -2.2403 -2.33286
-2.46599 -2.63516 -2.82829
-3.02455 -3.19934 -3.33231
-3.41397 -3.4476 -3.44627
-3.42645 -3.40085 -3.37337
-3.33851 -3.28578 -3.20771
-3.10703 -2.99798 -2.89947
-2.82354 -2.76637 -2.70845
-2.62355 -2.49106 -2.30497
-2.07607 -1.82744 -1.5855
-1.37035 -1.19095 -1.04816
-0.942954 -0.882056 -0.875257
-0.925772 -1.02135 -1.13363
-1.22794 -1.2786 -1.28083
-1.25186 -1.21986 -1.20695
-1.21584 -1.22747 -1.21145
-1.14476 -1.02999 -0.902745
-0.821595 -0.842336 -0.989034
-1.23855 -1.5285 -1.78373
-1.94519 -1.98574 -1.90864
-1.73562 -1.49476 -1.21439
-0.92302 -0.651095 -0.429384
-0.281755 -0.215494 -0.216223
-0.252681 -0.289768 -0.302662
-0.284951 -0.248091 -0.213628
-0.201973 -0.223127 -0.27479
-0.349027 -0.44173 -0.555909
-0.695185 -0.85371 -1.01325
-1.15222 -1.26004 -1.34481
-1.42727 -1.52557 -1.64175
-1.75823 -1.84487 -1.87141
-1.81872 -1.6852 -1.48673
-1.25139 -1.0119 -0.798555
-0.633642 -0.526935 -0.472682
-0.451008 -0.436036 -0.408655
-0.367259 -0.329995 -0.327008
-0.386913 -0.524253 -0.73332
-1.12781 -1.42673 -1.70543
-1.93548 -2.10416 -2.21312
-2.27245 -2.29451 -2.2905
-2.26934 -2.2374 -2.19862
-2.15565 -2.11221 -2.07566
-2.05822 -2.07588 -2.14463
-2.27462 -2.46427 -2.69744
-2.94619 -3.17843 -3.36723
-3.49801 -3.57111 -3.59879
-3.59765 -3.57995 -3.54889
-3.50061 -3.43166 -3.34691
-3.26283 -3.20328 -3.18928
-3.22802 -3.30739 -3.39895
-3.46759 -3.48389 -3.43523
-3.33191 -3.20466 -3.09208
-3.0226 -3.00078 -3.00688
-3.00991 -2.98478 -2.92208
-2.82665 -2.71056 -2.58789
-2.47349 -2.3822 -2.32598
-2.31123 -2.33986 -2.41282
-2.53122 -2.69197 -2.88205
-3.07744 -3.24963 -3.37572
-3.44648 -3.46799 -3.45675
-3.4309 -3.40174 -3.3693
-3.32416 -3.25439 -3.15482
-3.03311 -2.9089 -2.80445
-2.73167 -2.68315 -2.63391
-2.55333 -2.41992 -2.23055
-2.00044 -1.75544 -1.52141
-1.31538 -1.14261 -1.00109
-0.890156 -0.816262 -0.790901
-0.82122 -0.900053 -1.00284
-1.09496 -1.14632 -1.1449
-1.10095 -1.03926 -0.983946
-0.944777 -0.912508 -0.86612
-0.78885 -0.685123 -0.588159
-0.550999 -0.622397 -0.819822
-1.11611 -1.44896 -1.74708
-1.9563 -2.05135 -2.03163
-1.91001 -1.7046 -1.43696
-1.13409 -0.829088 -0.556964
-0.345827 -0.207443 -0.133402
-0.100356 -0.081764 -0.0593835
-0.0288212 0.00193567 0.0188129
0.00969109 -0.0293384 -0.0931762
-0.173398 -0.265956 -0.373539
-0.499495 -0.63882 -0.775892
-0.893169 -0.984495 -1.06135
-1.14568 -1.254 -1.38418
-1.51339 -1.60743 -1.63488
-1.57896 -1.44265 -1.24672
-1.02277 -0.804763 -0.621896
-0.493715 -0.426757 -0.412592
-0.429416 -0.449487 -0.451343
-0.431161 -0.406607 -0.410198
-0.475291 -0.621649 -0.847068
-1.29011 -1.58715 -1.86107
-2.07814 -2.22047 -2.28764
-2.2927 -2.25576 -2.19766
-2.13498 -2.07718 -2.02672
-1.98244 -1.94453 -1.9182
-1.91425 -1.94689 -2.02967
-2.17044 -2.36629 -2.601
-2.84733 -3.07407 -3.25469
-3.3743 -3.43267 -3.44249
-3.42309 -3.3919 -3.35799
-3.32122 -3.27724 -3.22529
-3.174 -3.14117 -3.14633
-3.19969 -3.29395 -3.40415
-3.4957 -3.53703 -3.51191
-3.4269 -3.31006 -3.19933
-3.12482 -3.09434 -3.09162
-3.08828 -3.0606 -2.99925
-2.90795 -2.79651 -2.67618
-2.5596 -2.46101 -2.39379
-2.36706 -2.38551 -2.4519
-2.56772 -2.72907 -2.92099
-3.11671 -3.2846 -3.3996
-3.4525 -3.45205 -3.41904
-3.3753 -3.33337 -3.29188
-3.23886 -3.16096 -3.05384
-2.92789 -2.80541 -2.70956
-2.65041 -2.6167 -2.5793
-2.50511 -2.37301 -2.18259
-1.95212 -1.70886 -1.47793
-1.27462 -1.10299 -0.960642
-0.846544 -0.766106 -0.729558
-0.74402 -0.804432 -0.88971
-0.967934 -1.00887 -0.997205
-0.938562 -0.854663 -0.770444
-0.700627 -0.643249 -0.584067
-0.510209 -0.425993 -0.360655
-0.360423 -0.46629 -0.689626
-1.00152 -1.3436 -1.65287
-1.88386 -2.01566 -2.04518
-1.977 -1.81911 -1.58514
-1.29794 -0.989183 -0.69346
-0.438991 -0.239669 -0.0929757
0.0146483 0.0982837 0.166709
0.220072 0.252454 0.256536
0.228247 0.169915 0.0900204
-0.00144576 -0.0991689 -0.204593
-0.320949 -0.44536 -0.566278
-0.670449 -0.754296 -0.829299
-0.915248 -1.02554 -1.1552
-1.27988 -1.36576 -1.38381
-1.32097 -1.18414 -0.997123
-0.792887 -0.604822 -0.459828
-0.374177 -0.35136 -0.381171
-0.441275 -0.50343 -0.544362
-0.557093 -0.556271 -0.573323
-0.643109 -0.788707 -1.01152
-1.44179 -1.71026 -1.95417
-2.13977 -2.24825 -2.27859
-2.24502 -2.17088 -2.08106
-1.99508 -1.92277 -1.86483
-1.81795 -1.78129 -1.76034
-1.76621 -1.81217 -1.90912
-2.06121 -2.26191 -2.49266
-2.72628 -2.93412 -3.09373
-3.19366 -3.235 -3.22998
-3.19758 -3.15681 -3.12033
-3.09158 -3.06712 -3.04284
-3.02079 -3.01217 -3.03328
-3.0959 -3.19761 -3.31863
-3.42737 -3.49233 -3.49488
-3.43769 -3.34449 -3.24978
-3.18226 -3.1507 -3.14149
-3.12965 -3.09449 -3.02868
-2.93625 -2.82537 -2.70442
-2.58339 -2.47591 -2.39756
-2.36142 -2.37571 -2.44438
-2.56746 -2.73805 -2.93794
-3.13731 -3.30167 -3.40358
-3.43314 -3.40111 -3.33284
-3.25571 -3.1869 -3.12745
-3.06577 -2.98792 -2.88894
-2.77863 -2.67806 -2.60776
-2.5741 -2.56208 -2.54022
-2.47521 -2.34757 -2.15933
-1.93055 -1.689 -1.4593
-1.25636 -1.08465 -0.942616
-0.829046 -0.747202 -0.703777
-0.703218 -0.740944 -0.799904
-0.853668 -0.875732 -0.850725
-0.781072 -0.684948 -0.586297
-0.502522 -0.436724 -0.379464
-0.31997 -0.260728 -0.225334
-0.251862 -0.373035 -0.595068
-0.889949 -1.20707 -1.49565
-1.72182 -1.87092 -1.93847
-1.92165 -1.8188 -1.635
-1.38692 -1.10155 -0.809261
-0.535122 -0.29309 -0.0858885
0.0898201 0.236689 0.352935
0.433354 0.472909 0.469734
0.426505 0.350772 0.253921
0.147687 0.0392945 -0.0708155
-0.185581 -0.304531 -0.420231
-0.522579 -0.607857 -0.683886
-0.765283 -0.861576 -0.967267
-1.06119 -1.1153 -1.10708
-1.02901 -0.891595 -0.719874
-0.545852 -0.400038 -0.305048
-0.272418 -0.301773 -0.380996
-0.487732 -0.594228 -0.676454
-0.724741 -0.750059 -0.780944
-0.851434 -0.98599 -1.18884
-1.56745 -1.78805 -1.98337
-2.12458 -2.19613 -2.19794
-2.14328 -2.0538 -1.95277
-1.85823 -1.77858 -1.71347
-1.65973 -1.61817 -1.59664
-1.60783 -1.66444 -1.77438
-1.93698 -2.14048 -2.36256
-2.57564 -2.75484 -2.88417
-2.95836 -2.98147 -2.9649
-2.92497 -2.87894 -2.84021
-2.81488 -2.80177 -2.79635
-2.79678 -2.80868 -2.8443
-2.91524 -3.02269 -3.15196
-3.27562 -3.36395 -3.39761
-3.37621 -3.31861 -3.25398
-3.20681 -3.1843 -3.17429
-3.15542 -3.11141 -3.03853
-2.94232 -2.82981 -2.70614
-2.57795 -2.45785 -2.36397
-2.31461 -2.32289 -2.39468
-2.52819 -2.71239 -2.92462
-3.13117 -3.29404 -3.38275
-3.38572 -3.3148 -3.19977
-3.075 -2.96528 -2.87793
-2.80501 -2.73328 -2.65599
-2.57926 -2.51904 -2.49008
-2.49344 -2.51071 -2.50968
-2.45857 -2.34033 -2.15888
-1.93518 -1.69718 -1.46983
-1.26898 -1.10045 -0.963423
-0.855551 -0.776358 -0.727312
-0.70895 -0.717049 -0.740045
-0.759806 -0.756768 -0.717867
-0.64296 -0.545466 -0.446008
-0.362205 -0.300383 -0.254807
-0.216005 -0.183606 -0.174163
-0.216241 -0.333773 -0.528858
-0.777045 -1.03901 -1.27932
-1.47778 -1.6269 -1.72143
-1.75167 -1.70656 -1.58234
-1.38829 -1.14506 -0.877152
-0.605169 -0.342113 -0.0949269
0.13077 0.326682 0.481749
0.585912 0.634356 0.628971
0.577021 0.489293 0.378688
0.257928 0.135863 0.0148596
-0.107381 -0.23198 -0.354139
-0.464665 -0.556896 -0.632289
-0.698617 -0.761799 -0.81831
-0.854356 -0.852301 -0.799905
-0.697285 -0.558731 -0.40923
-0.277471 -0.188215 -0.157029
-0.188606 -0.27755 -0.409557
-0.562693 -0.710735 -0.83035
-0.910535 -0.959152 -1.00126
-1.06856 -1.18505 -1.35639
-1.67499 -1.83791 -1.9751
-2.06632 -2.10234 -2.08479
-2.02381 -1.93494 -1.83521
-1.73824 -1.65068 -1.57306
-1.50514 -1.45183 -1.42463
-1.43797 -1.50345 -1.62521
-1.79701 -2.00123 -2.21146
-2.39975 -2.54544 -2.63993
-2.68519 -2.68923 -2.66276
-2.61815 -2.56853 -2.52557
-2.49686 -2.48454 -2.48653
-2.50058 -2.52898 -2.58007
-2.6636 -2.78201 -2.92392
-3.06539 -3.1791 -3.24635
-3.26512 -3.2502 -3.2249
-3.208 -3.20336 -3.19918
-3.17768 -3.12768 -3.04988
-2.95179 -2.83924 -2.71358
-2.57723 -2.44101 -2.32548
-2.25488 -2.24872 -2.31641
-2.45552 -2.65126 -2.87606
-3.09139 -3.25475 -3.33166
-3.30801 -3.19592 -3.02917
-2.84953 -2.69105 -2.56977
-2.48364 -2.42119 -2.3733
-2.34046 -2.33127 -2.35302
-2.40096 -2.45387 -2.47992
-2.44955 -2.34789 -2.1798
-1.96618 -1.73528 -1.51347
-1.31892 -1.15936 -1.03401
-0.937604 -0.86406 -0.808376
-0.76701 -0.73708 -0.714415
-0.69161 -0.658411 -0.605666
-0.530875 -0.441348 -0.351965
-0.278113 -0.227797 -0.198577
-0.182443 -0.176051 -0.188098
-0.23647 -0.335708 -0.484535
-0.664173 -0.849221 -1.02165
-1.17592 -1.31193 -1.42369
-1.49485 -1.5051 -1.44164
-1.30615 -1.11303 -0.881542
-0.628622 -0.366481 -0.105095
0.143683 0.364275 0.539774
0.657271 0.712121 0.708153
0.654595 0.563019 0.445994
0.315873 0.182077 0.0482655
-0.086961 -0.224873 -0.36093
-0.484265 -0.583264 -0.652034
-0.691613 -0.705383 -0.693619
-0.652275 -0.576739 -0.467504
-0.334114 -0.195323 -0.0752843
0.00282877 0.0230489 -0.0201948
-0.122806 -0.273754 -0.456991
-0.652032 -0.835545 -0.986463
-1.0939 -1.16339 -1.21619
-1.28029 -1.37746 -1.51324
-1.78532 -1.88948 -1.96828
-2.01182 -2.01811 -1.98986
-1.93176 -1.85015 -1.7532
-1.64935 -1.54489 -1.44405
-1.35253 -1.28114 -1.24538
-1.26042 -1.33531 -1.46911
-1.64944 -1.85302 -2.05001
-2.21268 -2.32452 -2.38381
-2.39947 -2.38354 -2.34637
-2.2962 -2.24087 -2.18875
-2.14804 -2.12493 -2.12231
-2.14079 -2.18212 -2.25157
-2.35573 -2.49552 -2.65989
-2.82631 -2.96917 -3.07094
-3.12942 -3.15689 -3.17188
-3.18772 -3.20471 -3.21109
-3.19266 -3.14328 -3.06775
-2.97487 -2.86836 -2.74502
-2.60243 -2.44905 -2.30749
-2.20788 -2.17681 -2.22872
-2.36255 -2.56142 -2.79362
-3.01563 -3.17986 -3.24733
-3.20097 -3.05258 -2.83906
-2.60875 -2.4045 -2.25122
-2.15308 -2.10059 -2.08211
-2.09236 -2.13272 -2.20371
-2.29596 -2.38667 -2.44495
-2.44309 -2.36698 -2.22063
-2.02367 -1.80452 -1.59208
-1.40821 -1.26316 -1.15541
-1.07508 -1.00872 -0.944065
-0.873992 -0.798339 -0.72198
-0.649756 -0.581996 -0.514377
-0.442251 -0.365967 -0.292876
-0.234148 -0.198224 -0.185893
-0.191342 -0.208932 -0.239466
-0.289501 -0.363627 -0.457409
-0.55874 -0.657236 -0.75275
-0.854161 -0.968395 -1.08877
-1.19274 -1.25125 -1.24276
-1.16188 -1.01796 -0.827073
-0.604577 -0.362868 -0.113817
0.127879 0.344102 0.516651
0.632627 0.688032 0.687112
0.638655 0.552773 0.439964
0.310722 0.173523 0.0321426
-0.114028 -0.265041 -0.414321
-0.547339 -0.64687 -0.700453
-0.70392 -0.659444 -0.571729
-0.446562 -0.292485 -0.123331
0.0409892 0.176661 0.260849
0.277658 0.222382 0.101546
-0.071124 -0.279545 -0.507396
-0.73729 -0.950237 -1.12863
-1.26252 -1.35517 -1.42314
-1.48911 -1.57093 -1.67303
-1.91451 -1.96507 -1.99302
-1.99832 -1.98454 -1.95315
-1.90122 -1.82447 -1.72211
-1.59881 -1.46313 -1.32603
-1.2015 -1.10735 -1.06253
-1.0814 -1.16851 -1.31635
-1.50578 -1.70842 -1.89224
-2.03063 -2.11109 -2.13762
-2.12473 -2.08804 -2.03783
-1.9787 -1.91319 -1.84586
-1.785 -1.7412 -1.72392
-1.73925 -1.79085 -1.88212
-2.01563 -2.1882 -2.38593
-2.58503 -2.76002 -2.89439
-2.98672 -3.04859 -3.09584
-3.13827 -3.174 -3.19223
-3.18249 -3.14303 -3.0811
-3.00472 -2.91382 -2.79987
-2.65575 -2.48791 -2.32067
-2.18917 -2.12623 -2.15161
-2.26719 -2.45641 -2.68549
-2.90725 -3.06978 -3.13013
-3.0685 -2.89594 -2.65101
-2.38647 -2.15157 -1.97779
-1.87386 -1.83125 -1.83587
-1.87795 -1.95405 -2.06103
-2.18785 -2.31209 -2.40428
-2.4373 -2.39552 -2.27954
-2.10597 -1.90301 -1.70281
-1.53212 -1.40445 -1.31725
-1.25485 -1.19539 -1.11917
-1.01627 -0.89036 -0.756083
-0.630649 -0.524933 -0.439679
-0.368538 -0.305047 -0.248473
-0.204738 -0.181885 -0.183896
-0.207983 -0.247332 -0.295617
-0.348206 -0.399535 -0.441777
-0.469132 -0.485358 -0.506703
-0.554904 -0.643169 -0.764634
-0.891905 -0.988623 -1.02558
-0.991208 -0.891203 -0.740533
-0.555176 -0.348866 -0.134492
0.0734435 0.258626 0.405769
0.504772 0.553114 0.554709
0.516474 0.445707 0.349679
0.235691 0.109587 -0.026326
-0.172488 -0.327025 -0.47994
-0.61225 -0.701811 -0.731556
-0.694205 -0.591731 -0.432679
-0.230914 -0.00621806 0.215468
0.404282 0.531467 0.57599
0.530237 0.401794 0.209553
-0.0240665 -0.27982 -0.543218
-0.801608 -1.04125 -1.24826
-1.41333 -1.53649 -1.628
-1.70343 -1.77558 -1.84798
-2.05936 -2.06481 -2.05456
-2.03593 -2.01411 -1.98592
-1.93921 -1.85954 -1.73926
-1.58209 -1.40165 -1.21777
-1.05393 -0.934924 -0.882312
-0.908243 -1.01123 -1.17591
-1.37583 -1.57794 -1.74914
-1.86501 -1.91715 -1.91414
-1.8747 -1.81714 -1.75188
-1.68069 -1.60152 -1.51518
-1.42978 -1.3601 -1.3227
-1.33056 -1.39094 -1.50641
-1.67505 -1.88776 -2.12528
-2.36026 -2.5659 -2.7262
-2.84112 -2.92315 -2.98788
-3.04432 -3.09098 -3.11971
-3.12412 -3.10547 -3.07078
-3.02414 -2.95956 -2.8629
-2.72361 -2.54758 -2.36102
-2.20227 -2.10783 -2.10109
-2.18727 -2.35236 -2.56368
-2.77345 -2.92797 -2.98221
-2.91459 -2.73488 -2.48142
-2.20823 -1.96725 -1.79278
-1.69481 -1.66376 -1.68292
-1.73999 -1.83047 -1.95208
-2.09622 -2.24344 -2.36613
-2.4363 -2.43416 -2.35428
-2.20842 -2.02388 -1.83641
-1.67845 -1.56743 -1.49987
-1.45413 -1.39987 -1.31051
-1.17416 -0.998719 -0.807867
-0.629707 -0.484328 -0.377233
-0.301177 -0.244159 -0.198268
-0.164296 -0.14952 -0.160961
-0.19939 -0.258015 -0.324753
-0.384868 -0.423128 -0.427962
-0.398374 -0.34951 -0.3106
-0.313415 -0.376384 -0.493497
-0.63491 -0.75948 -0.832148
-0.836217 -0.77463 -0.662422
-0.517533 -0.355792 -0.19056
-0.034199 0.101529 0.206899
0.276485 0.31018 0.311862
0.286645 0.238992 0.172565
0.0903858 -0.00611314 -0.117934
-0.246443 -0.38794 -0.528756
-0.645879 -0.713831 -0.713203
-0.63542 -0.48265 -0.265956
-0.00470432 0.273078 0.531999
0.734173 0.847141 0.852323
0.75039 0.560284 0.311234
0.0315747 -0.25905 -0.549944
-0.833963 -1.10231 -1.34378
-1.54824 -1.71081 -1.83365
-1.92392 -1.98935 -2.03429
-2.19484 -2.16458 -2.13063
-2.10374 -2.08594 -2.06605
-2.02216 -1.93184 -1.78391
-1.58409 -1.35282 -1.11923
-0.915793 -0.773411 -0.715394
-0.751072 -0.87244 -1.05577
-1.26694 -1.46831 -1.62651
-1.72024 -1.74562 -1.71543
-1.65155 -1.57419 -1.49398
-1.41061 -1.31832 -1.21456
-1.10675 -1.01303 -0.956418
-0.956827 -1.02577 -1.16548
-1.36946 -1.62176 -1.89653
-2.16183 -2.38891 -2.56224
-2.68369 -2.76803 -2.83272
-2.88877 -2.93771 -2.97574
-3.00051 -3.01434 -3.0206
-3.01614 -2.98714 -2.91438
-2.78627 -2.61055 -2.41571
-2.24103 -2.12277 -2.08463
-2.13414 -2.26145 -2.43849
-2.62111 -2.7579 -2.80481
-2.73983 -2.57104 -2.33433
-2.08161 -1.86346 -1.71276
-1.63695 -1.62278 -1.65042
-1.7069 -1.7904 -1.90413
-2.04599 -2.20194 -2.3467
-2.45025 -2.48662 -2.44249
-2.32352 -2.15565 -1.97825
-1.82967 -1.73149 -1.67964
-1.64712 -1.59621 -1.49468
-1.32934 -1.11154 -0.871757
-0.646015 -0.461341 -0.327441
-0.237449 -0.17608 -0.130319
-0.0968962 -0.0823618 -0.0964315
-0.143549 -0.217927 -0.303441
-0.377161 -0.41555 -0.403256
-0.342014 -0.254353 -0.177714
-0.150114 -0.193778 -0.304708
-0.45346 -0.597262 -0.697558
-0.733741 -0.706422 -0.630896
-0.527263 -0.413465 -0.302956
-0.20522 -0.126689 -0.0709179
-0.0381296 -0.0252235 -0.0271038
-0.038916 -0.0577813 -0.0833292
-0.117747 -0.165836 -0.233823
-0.325289 -0.435327 -0.547146
-0.634869 -0.67153 -0.637262
-0.523299 -0.331853 -0.0751111
0.224464 0.533716 0.811232
1.01428 1.10899 1.08004
0.935371 0.702451 0.416815
0.108628 -0.205021 -0.518356
-0.829118 -1.13165 -1.41519
-1.66656 -1.87414 -2.03084
-2.13534 -2.19173 -2.20804
-2.28491 -2.2277 -2.18312
-2.16128 -2.15698 -2.14903
-2.10677 -2.00293 -1.82611
-1.58601 -1.30976 -1.03426
-0.79888 -0.639 -0.579023
-0.625711 -0.765234 -0.966051
-1.18653 -1.38457 -1.52692
-1.59623 -1.59388 -1.53707
-1.45044 -1.35559 -1.26324
-1.1716 -1.07196 -0.958626
-0.837667 -0.729045 -0.660649
-0.658092 -0.736562 -0.897859
-1.13094 -1.41311 -1.71218
-1.9921 -2.22294 -2.3904
-2.49918 -2.56744 -2.61619
-2.66039 -2.70643 -2.7556
-2.80866 -2.86641 -2.92532
-2.97224 -2.98471 -2.93983
-2.82785 -2.6609 -2.47014
-2.29338 -2.16258 -2.09793
-2.10739 -2.18598 -2.31323
-2.45302 -2.56075 -2.59683
-2.54056 -2.39792 -2.20042
-1.99489 -1.82702 -1.72452
-1.68879 -1.70053 -1.73607
-1.78304 -1.84516 -1.93436
-2.05783 -2.20851 -2.36374
-2.49089 -2.55716 -2.54094
-2.44183 -2.28448 -2.11169
-1.96722 -1.87642 -1.83498
-1.81188 -1.76399 -1.65513
-1.47105 -1.22466 -0.949487
-0.685461 -0.463866 -0.298239
-0.183869 -0.105092 -0.0464826
-0.00226025 0.0215162 0.0129068
-0.0359353 -0.120877 -0.223517
-0.315179 -0.366142 -0.357786
-0.29256 -0.196045 -0.108677
-0.0705309 -0.105769 -0.213028
-0.365613 -0.522064 -0.642891
-0.705213 -0.707932 -0.66647
-0.602505 -0.535362 -0.478034
-0.437123 -0.414423 -0.408379
-0.414683 -0.426588 -0.436048
-0.436067 -0.423352 -0.400136
-0.374613 -0.359499 -0.367878
-0.406604 -0.470201 -0.539588
-0.58739 -0.586807 -0.518801
-0.374845 -0.156788 0.123107
0.441004 0.76127 1.04002
1.23345 1.30909 1.25571
1.08673 0.834106 0.534548
0.215533 -0.110898 -0.443934
-0.784299 -1.12662 -1.45761
-1.75879 -2.01057 -2.1967
-2.30874 -2.34959 -2.33395
-2.30023 -2.22351 -2.17751
-2.16885 -2.18311 -2.18922
-2.15014 -2.03696 -1.84049
-1.57465 -1.27141 -0.972297
-0.720418 -0.553505 -0.496383
-0.553941 -0.708005 -0.92075
-1.14416 -1.33238 -1.45282
-1.49272 -1.45952 -1.37526
-1.26729 -1.1582 -1.05861
-0.965546 -0.867991 -0.757266
-0.637241 -0.52792 -0.459709
-0.461752 -0.551339 -0.729131
-0.979713 -1.27462 -1.57681
-1.84809 -2.05916 -2.19866
-2.27533 -2.31172 -2.3334
-2.36022 -2.40386 -2.47004
-2.56061 -2.6721 -2.79155
-2.89453 -2.95035 -2.93442
-2.84132 -2.68932 -2.51221
-2.34447 -2.2108 -2.125
-2.09372 -2.11677 -2.183
-2.26746 -2.33602 -2.35669
-2.31171 -2.20506 -2.06261
-1.92408 -1.82768 -1.79323
-1.81362 -1.86185 -1.90998
-1.94699 -1.98343 -2.04129
-2.13772 -2.27282 -2.42648
-2.56366 -2.6455 -2.64347
-2.55248 -2.39657 -2.22154
-2.07546 -1.98655 -1.95056
-1.93424 -1.89167 -1.78461
-1.5975 -1.34179 -1.04943
-0.759713 -0.505581 -0.304423
-0.15586 -0.046956 0.0373583
0.103787 0.146481 0.151793
0.108965 0.0201332 -0.0956084
-0.206399 -0.27883 -0.291975
-0.247449 -0.170072 -0.0986044
-0.0712586 -0.111919 -0.221443
-0.376896 -0.540124 -0.673163
-0.75316 -0.77884 -0.766141
-0.737623 -0.712748 -0.703085
-0.712395 -0.739036 -0.778136
-0.822194 -0.860803 -0.881454
-0.872706 -0.828913 -0.754187
-0.663233 -0.577731 -0.518463
-0.495949 -0.504491 -0.523521
-0.525533 -0.485329 -0.385586
-0.218125 0.0160038 0.305177
0.62535 0.940501 1.20742
1.38478 1.44421 1.37913
1.20634 0.957945 0.666788
0.35367 0.0239317 -0.325744
-0.69657 -1.0804 -1.45883
-1.80644 -2.09553 -2.30198
-2.41251 -2.43137 -2.38188
-2.23279 -2.14274 -2.09995
-2.10668 -2.14004 -2.16126
-2.12979 -2.01763 -1.81875
-1.55016 -1.24576 -0.947925
-0.700061 -0.539813 -0.491468
-0.558555 -0.720219 -0.934636
-1.14969 -1.31755 -1.40744
-1.41187 -1.34461 -1.23258
-1.10546 -0.986265 -0.885082
-0.797986 -0.712187 -0.616394
-0.511743 -0.41659 -0.361326
-0.375904 -0.477567 -0.664816
-0.918211 -1.20507 -1.48596
-1.72316 -1.89058 -1.98163
-2.01034 -2.00436 -1.99407
-2.00414 -2.05067 -2.14193
-2.27837 -2.44982 -2.63261
-2.79143 -2.88894 -2.90074
-2.82708 -2.69264 -2.53328
-2.37923 -2.24697 -2.1431
-2.07205 -2.03784 -2.03865
-2.06172 -2.08516 -2.08641
-2.05205 -1.98469 -1.90446
-1.84312 -1.83005 -1.87555
-1.96275 -2.05635 -2.12434
-2.15737 -2.17282 -2.20198
-2.27079 -2.3853 -2.52751
-2.66071 -2.74197 -2.73845
-2.64266 -2.479 -2.29564
-2.14333 -2.05195 -2.01769
-2.00723 -1.97479 -1.88195
-1.71108 -1.46877 -1.18042
-0.880289 -0.600662 -0.36304
-0.173508 -0.0246841 0.0957096
0.193881 0.263859 0.290722
0.261332 0.175743 0.0524905
-0.0756516 -0.173934 -0.22022
-0.214338 -0.177638 -0.143814
-0.146166 -0.205987 -0.324827
-0.482952 -0.646263 -0.780437
-0.865556 -0.902765 -0.9098
-0.909772 -0.92091 -0.952052
-1.00379 -1.07193 -1.14988
-1.22832 -1.29358 -1.328
-1.3144 -1.24362 -1.12102
-0.967655 -0.813949 -0.687908
-0.603243 -0.554108 -0.519383
-0.472959 -0.392727 -0.263949
-0.0789157 0.16253 0.450107
0.760643 1.05947 1.30652
1.46562 1.51442 1.45109
1.29378 1.07104 0.807886
0.515753 0.192681 -0.167517
-0.56436 -0.984822 -1.40396
-1.78915 -2.10556 -2.32322
-2.42625 -2.42167 -2.34129
-2.10015 -2.0024 -1.96401
-1.98422 -2.03455 -2.07186
-2.05463 -1.95695 -1.77558
-1.5288 -1.24963 -0.978088
-0.754782 -0.614871 -0.580724
-0.654439 -0.813872 -1.01588
-1.20758 -1.34217 -1.39264
-1.35734 -1.2559 -1.11908
-0.977606 -0.853695 -0.756297
-0.680643 -0.613002 -0.540332
-0.461142 -0.390994 -0.357981
-0.390164 -0.502548 -0.690554
-0.931346 -1.19 -1.42741
-1.60916 -1.71464 -1.74351
-1.71566 -1.66381 -1.62268
-1.62079 -1.67706 -1.80009
-1.98658 -2.21836 -2.4614
-2.67121 -2.80603 -2.84293
-2.78768 -2.67018 -2.52736
-2.38521 -2.25309 -2.13152
-2.0231 -1.93519 -1.87395
-1.83749 -1.81555 -1.79511
-1.76795 -1.73651 -1.7163
-1.73168 -1.803 -1.93059
-2.08766 -2.23112 -2.32546
-2.36312 -2.36725 -2.37639
-2.42279 -2.51652 -2.64102
-2.75897 -2.82587 -2.80766
-2.69693 -2.51929 -2.32427
-2.16342 -2.06696 -2.03201
-2.0276 -2.01105 -1.94548
-1.81053 -1.60472 -1.34262
-1.0497 -0.755547 -0.485733
-0.254197 -0.0611068 0.101155
0.237013 0.339868 0.393699
0.383481 0.307319 0.182422
0.0408075 -0.0832513 -0.167382
-0.209274 -0.225446 -0.242778
-0.287811 -0.377187 -0.510937
-0.670811 -0.826492 -0.948932
-1.02414 -1.0587 -1.0739
-1.09345 -1.13316 -1.19787
-1.2844 -1.38636 -1.49635
-1.60423 -1.69389 -1.74297
-1.72877 -1.63849 -1.47818
-1.27392 -1.06297 -0.87855
-0.73634 -0.630487 -0.540727
-0.444314 -0.323969 -0.16859
0.0287999 0.269981 0.546975
0.838837 1.11387 1.33684
1.47827 1.5226 1.47242
1.34544 1.16418 0.943622
0.684932 0.379334 0.0190017
-0.392799 -0.83778 -1.28493
-1.69569 -2.02992 -2.25376
-2.3501 -2.32835 -2.22648
-1.93815 -1.83879 -1.80516
-1.83618 -1.90171 -1.95734
-1.96206 -1.89178 -1.74475
-1.53886 -1.30448 -1.07736
-0.893316 -0.783009 -0.765294
-0.840229 -0.985337 -1.15888
-1.31113 -1.40017 -1.40514
-1.33059 -1.20066 -1.04754
-0.900578 -0.779309 -0.690591
-0.62903 -0.581122 -0.533528
-0.482961 -0.441728 -0.433912
-0.483473 -0.601503 -0.779953
-0.993677 -1.20768 -1.3858
-1.49919 -1.53418 -1.49713
-1.41334 -1.31951 -1.25339
-1.24579 -1.31663 -1.47303
-1.70678 -1.99189 -2.28574
-2.5374 -2.7029 -2.76141
-2.7229 -2.62041 -2.49057
-2.35568 -2.22006 -2.08049
-1.93884 -1.80528 -1.69177
-1.60448 -1.54205 -1.49944
-1.47361 -1.46839 -1.49689
-1.57789 -1.72378 -1.92558
-2.14742 -2.33948 -2.46357
-2.51362 -2.51687 -2.51645
-2.54815 -2.62406 -2.72849
-2.82456 -2.86859 -2.82817
-2.69801 -2.50523 -2.29935
-2.13059 -2.02822 -1.9909
-1.99235 -1.99582 -1.96775
-1.88477 -1.73538 -1.5205
-1.25412 -0.961315 -0.670759
-0.404214 -0.170079 0.0334562
0.207807 0.344913 0.427539
0.43922 0.376548 0.255215
0.105536 -0.0398975 -0.15932
-0.248562 -0.319264 -0.391308
-0.483857 -0.607443 -0.75839
-0.917928 -1.05881 -1.15834
-1.21075 -1.23034 -1.24318
-1.27344 -1.33371 -1.42395
-1.53691 -1.66412 -1.79779
-1.92768 -2.03635 -2.09839
-2.08719 -1.98717 -1.80425
-1.56698 -1.31588 -1.08618
-0.893975 -0.73396 -0.588735
-0.441242 -0.280826 -0.10106
0.103987 0.338113 0.596732
0.862638 1.10854 1.30507
1.42982 1.47393 1.44354
1.35467 1.2227 1.05242
0.83566 0.558251 0.211615
-0.198552 -0.650316 -1.10896
-1.53247 -1.87759 -2.10799
-2.20527 -2.17935 -2.07053
-1.78727 -1.6937 -1.66707
-1.7088 -1.79044 -1.86853
-1.90264 -1.86914 -1.76617
-1.6102 -1.42852 -1.25236
-1.11205 -1.03254 -1.02787
-1.09531 -1.2127 -1.34214
-1.44087 -1.47564 -1.43407
-1.32684 -1.18037 -1.02506
-0.885633 -0.776603 -0.701695
-0.655193 -0.625156 -0.599648
-0.574779 -0.559637 -0.57324
-0.634059 -0.748534 -0.905645
-1.0796 -1.23759 -1.34849
-1.39041 -1.3569 -1.26024
-1.1296 -1.00368 -0.921234
-0.913404 -0.999486 -1.18414
-1.4545 -1.77848 -2.1078
-2.38821 -2.57566 -2.65159
-2.62851 -2.54028 -2.42174
-2.29174 -2.15126 -1.99545
-1.82688 -1.65836 -1.50582
-1.38018 -1.28516 -1.22075
-1.18822 -1.19422 -1.25229
-1.37849 -1.57949 -1.83869
-2.11272 -2.34647 -2.49965
-2.56686 -2.57738 -2.57635
-2.60075 -2.66326 -2.7487
-2.82155 -2.84078 -2.77765
-2.63024 -2.42686 -2.21522
-2.04199 -1.9343 -1.8929
-1.89825 -1.92201 -1.93573
-1.91368 -1.8341 -1.68343
-1.46299 -1.19154 -0.898876
-0.612828 -0.349207 -0.112347
0.0950459 0.2624 0.370973
0.403407 0.3556 0.242096
0.0911644 -0.0670937 -0.212409
-0.339646 -0.45656 -0.576976
-0.713058 -0.868613 -1.03487
-1.19117 -1.31287 -1.38411
-1.40825 -1.40778 -1.41319
-1.44823 -1.52152 -1.62805
-1.75687 -1.89793 -2.0435
-2.18394 -2.30201 -2.37168
-2.36498 -2.26483 -2.076
-1.82609 -1.55435 -1.2944
-1.06141 -0.851646 -0.652784
-0.455497 -0.256948 -0.0558985
0.152345 0.373753 0.607808
0.842109 1.05474 1.22257
1.33006 1.37426 1.36395
1.31277 1.22919 1.10937
0.93819 0.698088 0.3801
-0.0093219 -0.447733 -0.900302
-1.32462 -1.67628 -1.9171
-2.02646 -2.01206 -1.91267
-1.67972 -1.60083 -1.58673
-1.64302 -1.74488 -1.85052
-1.91937 -1.92664 -1.86898
-1.76112 -1.62796 -1.49708
-1.39379 -1.33719 -1.33589
-1.38406 -1.46046 -1.53297
-1.56868 -1.54589 -1.46214
-1.33362 -1.18654 -1.04614
-0.92944 -0.84384 -0.789085
-0.759386 -0.745387 -0.737837
-0.733164 -0.737387 -0.763972
-0.82547 -0.924079 -1.04733
-1.17104 -1.26681 -1.30989
-1.28559 -1.19374 -1.05079
-0.887543 -0.742396 -0.65279
-0.648243 -0.74605 -0.948166
-1.23835 -1.58122 -1.9264
-2.21962 -2.41865 -2.50738
-2.49957 -2.42792 -2.32391
-2.20228 -2.06101 -1.89462
-1.70739 -1.51519 -1.33702
-1.18591 -1.06681 -0.981051
-0.932505 -0.931564 -0.995006
-1.13958 -1.36923 -1.66223
-1.96996 -2.23356 -2.4109
-2.49599 -2.51797 -2.52183
-2.54437 -2.59818 -2.66865
-2.72211 -2.72111 -2.64153
-2.48504 -2.28025 -2.07112
-1.89879 -1.78721 -1.73969
-1.74493 -1.78484 -1.83772
-1.87698 -1.87206 -1.79613
-1.638 -1.40877 -1.13661
-0.852436 -0.577463 -0.321777
-0.0929803 0.0949628 0.221712
0.269843 0.2357 0.133386
-0.0109404 -0.170363 -0.327152
-0.476487 -0.623728 -0.778109
-0.945824 -1.12432 -1.29968
-1.44935 -1.5514 -1.59687
-1.59747 -1.5821 -1.58332
-1.62248 -1.70339 -1.8165
-1.94835 -2.0885 -2.23021
-2.36545 -2.47898 -2.54682
-2.54245 -2.4487 -2.26803
-2.02368 -1.74949 -1.47439
-1.21187 -0.960853 -0.715712
-0.475655 -0.245472 -0.0286232
0.178391 0.383287 0.589205
0.788491 0.964733 1.101
1.18817 1.22844 1.23251
1.21157 1.16845 1.09323
0.966883 0.770414 0.494278
0.143311 -0.263169 -0.693876
-1.10879 -1.46384 -1.71903
-1.85036 -1.86116 -1.78565
-1.63232 -1.57775 -1.58444
-1.66213 -1.78962 -1.92652
-2.03126 -2.07693 -2.05817
-1.98833 -1.89088 -1.79102
-1.70999 -1.66162 -1.64953
-1.66527 -1.68934 -1.69671
-1.66589 -1.5879 -1.47035
-1.33369 -1.20172 -1.09204
-1.01206 -0.960984 -0.934149
-0.92569 -0.929037 -0.937891
-0.949161 -0.965748 -0.995514
-1.04555 -1.11526 -1.1931
-1.25917 -1.29138 -1.27194
-1.19229 -1.05659 -0.8831
-0.702076 -0.549676 -0.460264
-0.46012 -0.563441 -0.769524
-1.06039 -1.40042 -1.74079
-2.03028 -2.23032 -2.3276
-2.33643 -2.28696 -2.20572
-2.1018 -1.9691 -1.80117
-1.6045 -1.39889 -1.20655
-1.04112 -0.905619 -0.799178
-0.726004 -0.700325 -0.744323
-0.878544 -1.10737 -1.40697
-1.72608 -2.00377 -2.19619
-2.29537 -2.32826 -2.33825
-2.36153 -2.41091 -2.47266
-2.51499 -2.50381 -2.41926
-2.26583 -2.0711 -1.87373
-1.70805 -1.59439 -1.53894
-1.53944 -1.58886 -1.67329
-1.76703 -1.83327 -1.83455
-1.74856 -1.57802 -1.3469
-1.08603 -0.819733 -0.563038
-0.328645 -0.13408 -0.000718245
0.0551732 0.0316135 -0.057119
-0.18715 -0.335469 -0.487887
-0.64106 -0.799278 -0.968572
-1.15052 -1.33754 -1.51198
-1.65083 -1.73584 -1.7645
-1.75475 -1.7384 -1.74624
-1.79444 -1.881 -1.99253
-2.11466 -2.23823 -2.35879
-2.47117 -2.56386 -2.61733
-2.60892 -2.52261 -2.35794
-2.13146 -1.86886 -1.59275
-1.31472 -1.03702 -0.760864
-0.49291 -0.243608 -0.0195157
0.181875 0.368783 0.546174
0.709661 0.84758 0.948933
1.01079 1.04014 1.04929
1.04745 1.03345 0.994072
0.909012 0.759196 0.533865
0.234017 -0.127029 -0.524144
-0.921542 -1.27638 -1.54703
-1.70555 -1.74986 -1.70835
-1.64577 -1.6247 -1.66126
-1.76752 -1.92444 -2.09213
-2.22789 -2.30309 -2.31121
-2.26504 -2.18745 -2.10179
-2.02585 -1.96902 -1.93112
-1.90248 -1.86658 -1.80624
-1.71146 -1.58537 -1.44429
-1.31123 -1.20596 -1.1376
-1.10378 -1.09581 -1.10475
-1.12427 -1.14978 -1.17711
-1.20303 -1.22713 -1.25198
-1.28028 -1.31061 -1.3351
-1.34068 -1.31302 -1.24087
-1.11985 -0.955656 -0.765902
-0.578665 -0.426972 -0.341485
-0.344478 -0.446355 -0.643742
-0.91821 -1.23645 -1.55428
-1.82615 -2.01866 -2.12175
-2.14986 -2.12972 -2.08145
-2.00677 -1.89385 -1.73428
-1.53689 -1.32633 -1.12878
-0.957995 -0.813016 -0.687911
-0.584905 -0.521293 -0.525563
-0.62412 -0.824467 -1.10366
-1.4106 -1.68422 -1.87927
-1.98455 -2.02323 -2.03629
-2.05979 -2.10785 -2.16821
-2.21052 -2.20271 -2.12732
-1.99003 -1.81607 -1.63803
-1.48344 -1.36952 -1.30579
-1.29883 -1.35214 -1.45948
-1.59731 -1.72527 -1.79838
-1.78534 -1.6806 -1.50237
-1.27928 -1.03724 -0.795521
-0.571501 -0.385386 -0.258098
-0.203182 -0.219973 -0.293927
-0.403988 -0.531735 -0.667054
-0.808518 -0.9599 -1.12492
-1.30195 -1.48043 -1.64158
-1.76438 -1.8356 -1.85855
-1.85455 -1.85414 -1.88233
-1.94749 -2.04099 -2.14639
-2.24987 -2.34503 -2.43081
-2.50582 -2.56335 -2.58983
-2.56814 -2.48462 -2.33619
-2.1323 -1.88995 -1.62523
-1.34801 -1.06355 -0.778378
-0.503691 -0.25227 -0.0314907
0.160297 0.329837 0.480959
0.609992 0.708712 0.771862
0.802934 0.813808 0.818496
0.824844 0.829245 0.817201
0.76879 0.665279 0.493962
0.250717 -0.0583099 -0.415027
-0.788611 -1.1382 -1.4212
-1.60635 -1.68647 -1.68417
-1.70785 -1.72803 -1.80233
-1.94222 -2.12846 -2.32076
-2.47617 -2.56646 -2.58611
-2.54881 -2.47707 -2.39192
-2.3072 -2.2283 -2.15273
-2.07158 -1.97296 -1.84794
-1.69704 -1.53332 -1.37925
-1.2583 -1.18537 -1.16169
-1.17678 -1.21556 -1.26545
-1.31899 -1.37211 -1.4213
-1.46239 -1.49165 -1.507
-1.50801 -1.49433 -1.4639
-1.41238 -1.33382 -1.22245
-1.07547 -0.89712 -0.702114
-0.51544 -0.36728 -0.285309
-0.288209 -0.382511 -0.562081
-0.808617 -1.09264 -1.37664
-1.62253 -1.80299 -1.91127
-1.96153 -1.97636 -1.96867
-1.93175 -1.84698 -1.70335
-1.51205 -1.30312 -1.10729
-0.938496 -0.790897 -0.651804
-0.519515 -0.412832 -0.365887
-0.411435 -0.561808 -0.797567
-1.07068 -1.32211 -1.50586
-1.60675 -1.64301 -1.65288
-1.67331 -1.72131 -1.78701
-1.84075 -1.85021 -1.79755
-1.68721 -1.54099 -1.38589
-1.24419 -1.1316 -1.0615
-1.04825 -1.10383 -1.22817
-1.40014 -1.57791 -1.7118
-1.76362 -1.7204 -1.59437
-1.41163 -1.19962 -0.981807
-0.779438 -0.613621 -0.502598
-0.455525 -0.468653 -0.527805
-0.615683 -0.718924 -0.831246
-0.952474 -1.08535 -1.23147
-1.38721 -1.54142 -1.67719
-1.77823 -1.83754 -1.8633
-1.87741 -1.90562 -1.9643
-2.05264 -2.15557 -2.25451
-2.33722 -2.40068 -2.44733
-2.47934 -2.49462 -2.48576
-2.44189 -2.35303 -2.21502
-2.03185 -1.81327 -1.56984
-1.30972 -1.03983 -0.769157
-0.509733 -0.273108 -0.0653658
0.114122 0.268348 0.396737
0.493596 0.552865 0.575129
0.570932 0.557465 0.550611
0.557265 0.572268 0.58085
0.563935 0.502938 0.382839
0.194544 -0.062238 -0.375707
-0.720002 -1.05722 -1.34544
-1.55171 -1.66518 -1.70347
-1.79811 -1.86538 -1.98303
-2.15847 -2.36964 -2.5754
-2.73435 -2.82192 -2.83686
-2.79567 -2.72042 -2.62833
-2.52783 -2.41987 -2.30077
-2.16447 -2.00544 -1.8234
-1.62788 -1.43891 -1.2818
-1.17815 -1.13762 -1.15513
-1.21473 -1.29739 -1.38781
-1.47679 -1.55932 -1.63122
-1.68703 -1.72024 -1.72523
-1.69959 -1.64502 -1.56619
-1.468 -1.3526 -1.21817
-1.06111 -0.881585 -0.689562
-0.506563 -0.360928 -0.279055
-0.277561 -0.35987 -0.517178
-0.731255 -0.976783 -1.22364
-1.44181 -1.61016 -1.72472
-1.79858 -1.84976 -1.88388
-1.88618 -1.83174 -1.70725
-1.5262 -1.32382 -1.13526
-0.974669 -0.831484 -0.685947
-0.531198 -0.385449 -0.286312
-0.271764 -0.359536 -0.535832
-0.758474 -0.972758 -1.13289
-1.21942 -1.24478 -1.24435
-1.25693 -1.30415 -1.37958
-1.45363 -1.49131 -1.47111
-1.39366 -1.27666 -1.14302
-1.01263 -0.902179 -0.829449
-0.814773 -0.87546 -1.01504
-1.21408 -1.43043 -1.61169
-1.71444 -1.71926 -1.63329
-1.48128 -1.29357 -1.09856
-0.920702 -0.779966 -0.689597
-0.652974 -0.663395 -0.70825
-0.775168 -0.856064 -0.947517
-1.04895 -1.16058 -1.2813
-1.40635 -1.52611 -1.62821
-1.70319 -1.75081 -1.78288
-1.81956 -1.87971 -1.97027
-2.08195 -2.19487 -2.28981
-2.35673 -2.3955 -2.41074
-2.40638 -2.38316 -2.33851
-2.26767 -2.16559 -2.02972
-1.86171 -1.66682 -1.45144
-1.22152 -0.983441 -0.745497
-0.517292 -0.306715 -0.117505
0.0493728 0.191194 0.300436
0.367366 0.38735 0.367236
0.325386 0.284671 0.262766
0.265464 0.286103 0.309657
0.31769 0.29159 0.214582
0.074208 -0.134085 -0.403193
-0.712123 -1.02747 -1.31042
-1.52885 -1.67009 -1.74779
-1.89319 -2.01115 -2.17514
-2.38518 -2.61423 -2.82024
-2.96559 -3.03295 -3.02886
-2.97458 -2.89164 -2.79177
-2.67588 -2.5394 -2.37778
-2.18929 -1.97631 -1.74762
-1.52039 -1.31864 -1.1672
-1.08345 -1.07152 -1.12181
-1.21579 -1.33301 -1.45668
-1.57564 -1.68297 -1.77324
-1.84009 -1.87553 -1.87194
-1.82578 -1.7408 -1.62761
-1.49922 -1.36461 -1.22449
-1.07279 -0.903991 -0.722119
-0.54494 -0.399883 -0.313989
-0.303987 -0.371801 -0.506535
-0.689754 -0.899657 -1.11292
-1.30708 -1.46643 -1.58871
-1.68499 -1.76838 -1.8381
-1.8732 -1.84456 -1.73785
-1.56876 -1.37647 -1.19938
-1.05173 -0.919201 -0.776028
-0.609866 -0.436153 -0.292886
-0.220944 -0.243087 -0.352656
-0.515716 -0.683987 -0.813002
-0.879006 -0.888079 -0.872339
-0.872969 -0.917402 -1.0037
-1.1022 -1.17341 -1.1894
-1.14478 -1.05281 -0.934431
-0.810519 -0.701502 -0.629957
-0.620008 -0.690835 -0.846658
-1.0686 -1.31466 -1.53081
-1.66933 -1.70506 -1.64108
-1.50257 -1.32482 -1.14237
-0.982648 -0.863126 -0.790431
-0.76142 -0.766963 -0.797348
-0.84629 -0.911082 -0.989963
-1.07989 -1.17647 -1.27474
-1.36905 -1.45271 -1.51965
-1.56816 -1.60433 -1.64199
-1.69791 -1.78352 -1.89755
-2.02506 -2.14445 -2.23802
-2.29841 -2.32711 -2.32854
-2.30532 -2.25785 -2.18587
-2.08967 -1.97026 -1.82962
-1.67092 -1.49798 -1.31411
-1.12196 -0.92485 -0.727729
-0.53607 -0.3536 -0.182121
-0.0250854 0.107948 0.201406
0.240777 0.222783 0.160999
0.0820829 0.0145799 -0.0225873
-0.0254759 -0.00297056 0.0290632
0.0525754 0.0495025 0.00310762
-0.0996451 -0.264797 -0.488374
-0.754587 -1.03654 -1.30141
-1.52066 -1.68188 -1.79582
-1.97296 -2.14182 -2.35192
-2.59335 -2.83274 -3.02753
-3.14584 -3.18033 -3.1479
[truncated: 30,628,831 more chars]
