# Supplementary material for: Perforin-2 clockwise hand-over-hand pre-pore to pore transition mechanism
Source: Nat Commun. 2022 Aug 26;13:5039. doi: 10.1038/s41467-022-32757-4 (PMC9418332; doi:10.1038/s41467-022-32757-4)
Supplement: Supplementary file 7 — Source Data [file 41467_2022_32757_MOESM7_ESM.zip › Source Data/MD Raw data/pH7-CW-potential.dx]

# PME potential (kT/e, T=300K)
object 1 class gridpositions counts 128 160 168
origin -63.0694 -72.887 -82.63
delta 0.993219 0 0
delta -0 0.916817 0
delta -0 -0 0.989581
object 2 class gridconnections counts 128 160 168
object 3 class array type double rank 0 items 3440640 data follows
-1.46067 -1.57174 -1.68245
-1.76339 -1.78953 -1.74734
-1.64107 -1.49463 -1.34656
-1.23727 -1.19284 -1.21354
-1.27438 -1.33835 -1.37439
-1.37035 -1.3357 -1.29511
-1.27794 -1.30841 -1.39932
-1.55005 -1.74758 -1.9695
-2.18778 -2.37311 -2.50012
-2.55274 -2.52745 -2.43181
-2.27933 -2.08529 -1.86749
-1.65032 -1.46563 -1.34621
-1.31453 -1.37431 -1.50998
-1.69362 -1.89446 -2.0865
-2.2522 -2.38215 -2.47127
-2.51292 -2.49388 -2.39487
-2.20012 -1.91287 -1.56597
-1.21656 -0.924446 -0.727685
-0.632067 -0.619951 -0.668891
-0.764556 -0.899565 -1.06208
-1.22547 -1.34902 -1.39135
-1.32918 -1.17018 -0.952476
-0.731362 -0.560321 -0.474812
-0.485132 -0.580116 -0.738431
-0.940493 -1.17468 -1.436
-1.72015 -2.01753 -2.31035
-2.57443 -2.78538 -2.92696
-2.99736 -3.00951 -2.98517
-2.94654 -2.91053 -2.88785
-2.88474 -2.90301 -2.93663
-2.96811 -2.97064 -2.91947
-2.80796 -2.65737 -2.51132
-2.41635 -2.40045 -2.46286
-2.5794 -2.7176 -2.85224
-2.97467 -3.09283 -3.22184
-3.36951 -3.52509 -3.65975
-3.7394 -3.74138 -3.66347
-3.52023 -3.33128 -3.11121
-2.86739 -2.60445 -2.32957
-2.05345 -1.78739 -1.54026
-1.31891 -1.13176 -0.992393
-0.919441 -0.931123 -1.03625
-1.22609 -1.47189 -1.73018
-1.95367 -2.10262 -2.1524
-2.09592 -1.94281 -1.7165
-1.45001 -1.18109 -0.947867
-0.785038 -0.719666 -0.766013
-0.921508 -1.1662 -1.46593
-1.77808 -2.05941 -2.27589
-2.41172 -2.4724 -2.47872
-2.4546 -2.41623 -2.3689
-2.31201 -2.24631 -2.17683
-2.11007 -2.04945 -1.99334
-1.9358 -1.86825 -1.78232
-1.67515 -1.55535 -1.44374
-1.36618 -1.34219 -1.37703
-1.35823 -1.45813 -1.55352
-1.614 -1.61625 -1.55124
-1.42923 -1.2795 -1.14278
-1.0573 -1.04309 -1.0926
-1.17394 -1.24624 -1.2788
-1.26379 -1.21738 -1.17084
-1.15766 -1.20249 -1.31521
-1.49023 -1.70922 -1.94523
-2.16739 -2.34616 -2.45924
-2.49668 -2.46265 -2.37167
-2.24118 -2.08573 -1.91719
-1.74958 -1.60257 -1.49894
-1.45705 -1.48358 -1.57144
-1.703 -1.85634 -2.01118
-2.15262 -2.27133 -2.36026
-2.40918 -2.40064 -2.3121
-2.12683 -1.84941 -1.51492
-1.18164 -0.908213 -0.729388
-0.647078 -0.641377 -0.69069
-0.784427 -0.91981 -1.0877
-1.26045 -1.39272 -1.43695
-1.36479 -1.18189 -0.928234
-0.664551 -0.452219 -0.335181
-0.330328 -0.428999 -0.607479
-0.840222 -1.1089 -1.40386
-1.71911 -2.04515 -2.36395
-2.6499 -2.87689 -3.02826
-3.10349 -3.11754 -3.09341
-3.05341 -3.01433 -2.98806
-2.98367 -3.00635 -3.05189
-3.10171 -3.12548 -3.0943
-2.99841 -2.85769 -2.71561
-2.6187 -2.59452 -2.64176
-2.73652 -2.84821 -2.95499
-3.0521 -3.15057 -3.26696
-3.40896 -3.56499 -3.70573
-3.79727 -3.81723 -3.76263
-3.64555 -3.48181 -3.28216
-3.05145 -2.79426 -2.52038
-2.24472 -1.9818 -1.74026
-1.52236 -1.32975 -1.17119
-1.06566 -1.03716 -1.10257
-1.25918 -1.47944 -1.7166
-1.91853 -2.04257 -2.06488
-1.98244 -1.80966 -1.573
-1.30527 -1.04083 -0.812336
-0.648501 -0.571398 -0.592626
-0.710238 -0.908592 -1.16112
-1.43454 -1.69427 -1.91156
-2.07075 -2.17233 -2.22875
-2.25519 -2.26166 -2.25167
-2.22708 -2.19312 -2.15799
-2.12737 -2.09957 -2.06588
-2.01503 -1.9375 -1.82854
-1.69139 -1.54064 -1.40138
-1.30166 -1.26135 -1.28442
-1.28513 -1.37199 -1.44677
-1.47991 -1.45113 -1.35648
-1.21236 -1.0536 -0.923704
-0.859348 -0.87501 -0.955544
-1.06202 -1.14904 -1.18489
-1.16444 -1.10944 -1.05787
-1.04853 -1.1079 -1.24363
-1.44484 -1.68686 -1.93731
-2.16235 -2.33315 -2.43206
-2.45666 -2.4189 -2.33863
-2.23442 -2.11764 -1.99343
-1.8668 -1.74795 -1.65237
-1.59559 -1.58682 -1.62557
-1.70256 -1.80392 -1.9161
-2.02899 -2.13542 -2.22729
-2.29045 -2.30251 -2.23748
-2.07789 -1.82942 -1.52776
-1.22942 -0.98882 -0.835655
-0.76803 -0.764875 -0.806207
-0.884912 -1.00219 -1.15219
-1.3091 -1.42772 -1.45906
-1.37237 -1.171 -0.893935
-0.603258 -0.364343 -0.226865
-0.213237 -0.317861 -0.516244
-0.778575 -1.08081 -1.40855
-1.75314 -2.1036 -2.44031
-2.73585 -2.96362 -3.10903
-3.17571 -3.18263 -3.15474
-3.11391 -3.07572 -3.05192
-3.0532 -3.08712 -3.15079
-3.22481 -3.27615 -3.27247
-3.20091 -3.07881 -2.94755
-2.8519 -2.81836 -2.84581
-2.91214 -2.99004 -3.06155
-3.12502 -3.19274 -3.28075
-3.39573 -3.52654 -3.64656
-3.72608 -3.74628 -3.70517
-3.6126 -3.47978 -3.31214
-3.11026 -2.87691 -2.62297
-2.36643 -2.1247 -1.90654
-1.71085 -1.53409 -1.38093
-1.26959 -1.22645 -1.27173
-1.40471 -1.59775 -1.8029
-1.96768 -2.05124 -2.03364
-1.9164 -1.71745 -1.46452
-1.18931 -0.923022 -0.693676
-0.524427 -0.431826 -0.42352
-0.49692 -0.64021 -0.83497
-1.05866 -1.287 -1.4978
-1.67601 -1.81679 -1.92343
-2.00151 -2.05414 -2.08225
-2.08891 -2.08255 -2.07415
-2.06991 -2.06589 -2.04948
-2.0061 -1.92571 -1.80628
-1.65572 -1.49287 -1.34517
-1.24081 -1.19803 -1.21805
-1.23508 -1.307 -1.35817
-1.36125 -1.29955 -1.17381
-1.00605 -0.836408 -0.711322
-0.666198 -0.71011 -0.820535
-0.951958 -1.05502 -1.09723
-1.07571 -1.01699 -0.965015
-0.963605 -1.04097 -1.20217
-1.43036 -1.69389 -1.95497
-2.17795 -2.33671 -2.42039
-2.43522 -2.40046 -2.33894
-2.26708 -2.19018 -2.10548
-2.01 -1.90726 -1.8085
-1.72852 -1.67937 -1.66588
-1.68551 -1.7317 -1.79836
-1.88171 -1.97795 -2.07803
-2.1632 -2.20569 -2.17633
-2.05763 -1.85638 -1.60724
-1.36182 -1.16695 -1.04521
-0.99078 -0.98261 -1.00357
-1.05054 -1.12897 -1.23747
-1.355 -1.44073 -1.44822
-1.34635 -1.13551 -0.850801
-0.551681 -0.303508 -0.158492
-0.142783 -0.253808 -0.467855
-0.753339 -1.08293 -1.43887
-1.80959 -2.18107 -2.53015
-2.82648 -3.04338 -3.17014
-3.21666 -3.20744 -3.16987
-3.12532 -3.08782 -3.06847
-3.07875 -3.12735 -3.21173
-3.31144 -3.39158 -3.4177
-3.37469 -3.27709 -3.1628
-3.07324 -3.03293 -3.04103
-3.07794 -3.12013 -3.15333
-3.17819 -3.20722 -3.25539
-3.32883 -3.41821 -3.50152
-3.55489 -3.56406 -3.52846
-3.45607 -3.35401 -3.2229
-3.05918 -2.86312 -2.64521
-2.42456 -2.21974 -2.03915
-1.87931 -1.73339 -1.60356
-1.5071 -1.4703 -1.51293
-1.63293 -1.80126 -1.97015
-2.08993 -2.12495 -2.06113
-1.90459 -1.67531 -1.40069
-1.1106 -0.833784 -0.595217
-0.414023 -0.301874 -0.262042
-0.290232 -0.377394 -0.512664
-0.684194 -0.878294 -1.07959
-1.27366 -1.45002 -1.60268
-1.72787 -1.82219 -1.8838
-1.91599 -1.92889 -1.93561
-1.94416 -1.95153 -1.94485
-1.90872 -1.83298 -1.71703
-1.57112 -1.41582 -1.27845
-1.18512 -1.15085 -1.17359
-1.19647 -1.25259 -1.28047
-1.25573 -1.16489 -1.01238
-0.824805 -0.64702 -0.528082
-0.501854 -0.571725 -0.707908
-0.859264 -0.974217 -1.02128
-1.00073 -0.943452 -0.897939
-0.911257 -1.01185 -1.20105
-1.45537 -1.73616 -2.00131
-2.21546 -2.35774 -2.42598
-2.43547 -2.4113 -2.3765
-2.34215 -2.30504 -2.25368
-2.17831 -2.07848 -1.9644
-1.85241 -1.75786 -1.68998
-1.65145 -1.64229 -1.66409
-1.7201 -1.81019 -1.92391
-2.0373 -2.11706 -2.13158
-2.06431 -1.9233 -1.74079
-1.56083 -1.41983 -1.33151
-1.2861 -1.26392 -1.25235
-1.25354 -1.27803 -1.32995
-1.39477 -1.43828 -1.41867
-1.30546 -1.09557 -0.818337
-0.527727 -0.28574 -0.143919
-0.129827 -0.243222 -0.462506
-0.757351 -1.10075 -1.47431
-1.86443 -2.25308 -2.61173
-2.90579 -3.10816 -3.21235
-3.23482 -3.20545 -3.15371
-3.10035 -3.05824 -3.03844
-3.05338 -3.11255 -3.21305
-3.3333 -3.43736 -3.49021
-3.47576 -3.40601 -3.31447
-3.23769 -3.197 -3.19129
-3.20333 -3.21316 -3.20967
-3.19525 -3.18277 -3.18693
-3.21465 -3.25949 -3.3042
-3.32983 -3.32534 -3.29084
-3.2329 -3.15626 -3.05893
-2.93502 -2.78286 -2.61141
-2.43862 -2.28183 -2.14785
-2.03133 -1.92383 -1.82655
-1.75609 -1.73753 -1.78832
-1.90353 -2.0522 -2.18736
-2.26334 -2.25069 -2.14159
-1.94626 -1.68577 -1.38618
-1.0752 -0.779844 -0.523661
-0.323743 -0.1885 -0.117534
-0.104491 -0.141899 -0.224858
-0.350623 -0.514778 -0.707829
-0.915398 -1.12139 -1.31119
-1.47301 -1.59836 -1.6834
-1.73123 -1.75259 -1.76205
-1.7703 -1.77766 -1.77395
-1.74493 -1.68048 -1.57988
-1.45327 -1.32042 -1.2064
-1.13374 -1.11361 -1.14098
-1.16055 -1.20225 -1.21089
-1.16488 -1.05293 -0.881935
-0.682014 -0.501982 -0.392925
-0.386491 -0.479775 -0.635711
-0.798727 -0.917449 -0.964182
-0.944204 -0.892631 -0.860608
-0.89574 -1.02429 -1.24248
-1.51996 -1.81199 -2.074
-2.27341 -2.39671 -2.45125
-2.46043 -2.45286 -2.449
-2.45235 -2.45014 -2.42266
-2.35526 -2.24626 -2.10747
-1.95827 -1.81729 -1.69688
-1.60355 -1.54302 -1.52434
-1.55772 -1.64628 -1.77753
-1.92198 -2.04124 -2.10216
-2.08996 -2.01399 -1.90314
-1.79228 -1.70588 -1.64818
-1.60606 -1.56267 -1.51168
-1.46188 -1.42955 -1.42431
-1.43781 -1.44223 -1.40037
-1.28267 -1.08277 -0.823931
-0.553427 -0.327728 -0.194929
-0.181497 -0.28834 -0.496895
-0.781091 -1.1183 -1.49306
-1.89154 -2.29176 -2.659
-2.9535 -3.14694 -3.23583
-3.24134 -3.1965 -3.13105
-3.06439 -3.00882 -2.97676
-2.98311 -3.03917 -3.14231
-3.27043 -3.38762 -3.45967
-3.47069 -3.43038 -3.36704
-3.31093 -3.27873 -3.26806
-3.26344 -3.24793 -3.21313
-3.16325 -3.11234 -3.07659
-3.06527 -3.0752 -3.09234
-3.09985 -3.08712 -3.05354
-3.00483 -2.94549 -2.87396
-2.78466 -2.67535 -2.55306
-2.43269 -2.32822 -2.24363
-2.17195 -2.10411 -2.04117
-1.99921 -2.00176 -2.06383
-2.17804 -2.31232 -2.42079
-2.46136 -2.40968 -2.26294
-2.03456 -1.74607 -1.42186
-1.08746 -0.768546 -0.488451
-0.264172 -0.103133 -0.0030901
0.0437494 0.0442266 -0.000405027
-0.0935197 -0.237167 -0.425777
-0.644313 -0.871629 -1.08613
-1.27023 -1.41244 -1.50818
-1.56054 -1.58031 -1.58296
-1.58197 -1.58202 -1.57704
-1.555 -1.50568 -1.4269
-1.3268 -1.22267 -1.1363
-1.08635 -1.08043 -1.11153
-1.12613 -1.15779 -1.15466
-1.09692 -0.974154 -0.794505
-0.590791 -0.415164 -0.320092
-0.334267 -0.447903 -0.616731
-0.782003 -0.89503 -0.934838
-0.913664 -0.870802 -0.857882
-0.919917 -1.07842 -1.32352
-1.61864 -1.91489 -2.16764
-2.3491 -2.454 -2.49828
-2.51109 -2.52165 -2.54579
-2.57899 -2.60014 -2.58358
-2.51246 -2.38617 -2.21943
-2.03463 -1.85246 -1.68671
-1.54632 -1.44195 -1.38971
-1.40619 -1.49698 -1.64705
-1.82152 -1.97771 -2.08184
-2.12122 -2.1063 -2.06209
-2.01402 -1.975 -1.94081
-1.89645 -1.8295 -1.74115
-1.64736 -1.56965 -1.52154
-1.49849 -1.47685 -1.42282
-1.30784 -1.12335 -0.887732
-0.641913 -0.435949 -0.312571
-0.294964 -0.383781 -0.563774
-0.815349 -1.12376 -1.47994
-1.87227 -2.27602 -2.65076
-2.95157 -3.14812 -3.23776
-3.24296 -3.19607 -3.12398
-3.04308 -2.96515 -2.90543
-2.88361 -2.91524 -3.00017
-3.11755 -3.23293 -3.31402
-3.34572 -3.33523 -3.30468
-3.27665 -3.26178 -3.25539
-3.24311 -3.21068 -3.15239
-3.0747 -2.99412 -2.9299
-2.89474 -2.88804 -2.89644
-2.9017 -2.8907 -2.86085
-2.81768 -2.76752 -2.71181
-2.6477 -2.57383 -2.49554
-2.42383 -2.36825 -2.32955
-2.29936 -2.26852 -2.2379
-2.22248 -2.24385 -2.31519
-2.42837 -2.5519 -2.64174
-2.65842 -2.58059 -2.40828
-2.15664 -1.84723 -1.50279
-1.14665 -0.803289 -0.496411
-0.244497 -0.0564406 0.0693144
0.14057 0.164122 0.140264
0.0634523 -0.0709924 -0.259009
-0.484554 -0.722988 -0.948399
-1.14013 -1.28575 -1.381
-1.42925 -1.44112 -1.43245
-1.41894 -1.40921 -1.40121
-1.38514 -1.35046 -1.29288
-1.21771 -1.13935 -1.07657
-1.04494 -1.04957 -1.08258
-1.09875 -1.12751 -1.12249
-1.06413 -0.941446 -0.762857
-0.56323 -0.397486 -0.318869
-0.352658 -0.482133 -0.656429
-0.81503 -0.914048 -0.941454
-0.917758 -0.885917 -0.895706
-0.986515 -1.17298 -1.43901
-1.74365 -2.03663 -2.27575
-2.4391 -2.52877 -2.56668
-2.58421 -2.60842 -2.64975
-2.69736 -2.7252 -2.70553
-2.62216 -2.47686 -2.28679
-2.07549 -1.86336 -1.66362
-1.48655 -1.34732 -1.26869
-1.27295 -1.36733 -1.53408
-1.73362 -1.92001 -2.05944
-2.14118 -2.1761 -2.18528
-2.18578 -2.1811 -2.16119
-2.11144 -2.02516 -1.91121
-1.7917 -1.69125 -1.62419
-1.58642 -1.5557 -1.50031
-1.39323 -1.2254 -1.01219
-0.789412 -0.600918 -0.48331
-0.455166 -0.515607 -0.652205
-0.852647 -1.11207 -1.43035
-1.80052 -2.19721 -2.57603
-2.888 -3.1004 -3.20929
-3.23474 -3.20421 -3.13806
-3.04726 -2.9421 -2.8413
-2.7714 -2.75534 -2.79872
-2.88477 -2.98233 -3.06185
-3.10891 -3.12742 -3.13218
-3.13686 -3.14516 -3.14956
-3.13668 -3.09514 -3.02232
-2.92757 -2.83059 -2.75443
-2.71496 -2.71264 -2.73205
-2.75067 -2.75098 -2.72806
-2.68813 -2.64078 -2.59191
-2.54262 -2.49336 -2.44824
-2.41469 -2.39816 -2.3968
-2.40166 -2.4038 -2.40332
-2.41277 -2.45077 -2.52879
-2.63939 -2.75374 -2.83085
-2.83355 -2.7418 -2.5563
-2.29248 -1.97129 -1.61381
-1.24123 -0.876624 -0.544235
-0.265056 -0.0515489 0.0946248
0.179586 0.210435 0.189229
0.112528 -0.0228698 -0.212175
-0.438795 -0.677263 -0.900788
-1.08841 -1.22813 -1.31634
-1.35652 -1.3589 -1.33926
-1.31454 -1.29596 -1.28439
-1.27163 -1.24676 -1.20349
-1.14469 -1.08258 -1.03411
-1.0131 -1.02346 -1.0574
-1.08592 -1.12038 -1.12413
-1.0763 -0.964145 -0.795527
-0.606601 -0.45423 -0.391782
-0.441131 -0.579528 -0.751055
-0.895181 -0.974394 -0.986678
-0.960916 -0.942489 -0.976902
-1.09533 -1.30421 -1.58202
-1.88622 -2.16844 -2.39108
-2.53815 -2.61681 -2.65119
-2.67117 -2.69961 -2.7423
-2.78547 -2.80291 -2.769
-2.67056 -2.51162 -2.30967
-2.08639 -1.859 -1.63836
-1.43537 -1.26952 -1.16987
-1.16356 -1.25899 -1.43594
-1.65137 -1.85742 -2.02071
-2.13184 -2.20133 -2.24652
-2.27802 -2.29325 -2.27982
-2.2259 -2.1311 -2.01066
-1.89014 -1.7938 -1.73316
-1.70152 -1.67612 -1.62711
-1.53 -1.37694 -1.18188
-0.976765 -0.800071 -0.6827
-0.638459 -0.664152 -0.74908
-0.887421 -1.08421 -1.34925
-1.68208 -2.05915 -2.43471
-2.75764 -2.99334 -3.13521
-3.1982 -3.20165 -3.15628
-3.065 -2.93476 -2.78706
-2.65613 -2.57466 -2.55733
-2.59458 -2.66067 -2.72943
-2.78648 -2.83134 -2.8704
-2.90777 -2.94002 -2.95704
-2.94706 -2.9024 -2.8242
-2.72503 -2.62763 -2.55791
-2.53342 -2.55354 -2.59876
-2.6409 -2.65787 -2.64316
-2.6047 -2.55603 -2.50769
-2.46456 -2.42892 -2.40417
-2.39515 -2.40463 -2.42969
-2.46205 -2.49348 -2.52273
-2.55845 -2.61451 -2.69963
-2.80726 -2.91244 -2.9787
-2.97192 -2.87308 -2.68259
-2.4151 -2.09044 -1.72785
-1.34623 -0.967021 -0.614814
-0.313532 -0.0804923 0.0776385
0.164046 0.186505 0.151309
0.0609757 -0.0826465 -0.272534
-0.49286 -0.720728 -0.932153
-1.10819 -1.23776 -1.31722
-1.34948 -1.34405 -1.31635
-1.28367 -1.25837 -1.24268
-1.22917 -1.20659 -1.16746
-1.11339 -1.05586 -1.01141
-0.993529 -1.00597 -1.04163
-1.09269 -1.14115 -1.16302
-1.13516 -1.0424 -0.891318
-0.718269 -0.580708 -0.531311
-0.589031 -0.726967 -0.886669
-1.00967 -1.06584 -1.06301
-1.03736 -1.0349 -1.09469
-1.23779 -1.46188 -1.74144
-2.03525 -2.29997 -2.50425
-2.63725 -2.70835 -2.74013
-2.758 -2.77974 -2.80832
-2.83099 -2.8259 -2.77291
-2.66292 -2.50097 -2.30205
-2.08286 -1.85512 -1.62613
-1.40706 -1.22141 -1.10362
-1.08475 -1.17396 -1.34962
-1.56716 -1.77862 -1.95171
-2.07775 -2.16613 -2.23079
-2.27804 -2.3026 -2.2929
-2.24153 -2.15381 -2.04879
-1.95184 -1.88309 -1.84831
-1.83646 -1.82411 -1.78418
-1.69608 -1.5543 -1.37209
-1.17819 -1.00666 -0.883987
-0.82014 -0.809552 -0.842013
-0.916221 -1.04526 -1.24801
-1.53123 -1.87531 -2.23601
-2.5626 -2.81993 -2.99867
-3.10765 -3.15663 -3.14502
-3.06576 -2.9203 -2.73087
-2.53836 -2.3857 -2.29856
-2.27713 -2.30302 -2.35407
-2.41552 -2.48155 -2.54972
-2.61471 -2.66658 -2.69356
-2.68658 -2.64277 -2.56774
-2.47704 -2.39508 -2.3484
-2.3537 -2.40738 -2.48506
-2.55345 -2.5872 -2.57961
-2.54112 -2.48914 -2.43799
-2.39534 -2.36476 -2.34933
-2.35252 -2.37605 -2.41754
-2.47063 -2.5285 -2.58847
-2.65425 -2.73324 -2.82944
-2.93578 -3.03091 -3.08387
-3.06513 -2.95806 -2.76349
-2.49542 -2.17226 -1.81119
-1.42858 -1.04392 -0.681751
-0.368752 -0.127299 0.0304482
0.104453 0.103787 0.0408771
-0.073066 -0.22883 -0.416622
-0.623191 -0.831538 -1.02365
-1.18415 -1.30257 -1.37403
-1.39992 -1.38882 -1.35583
-1.31811 -1.2879 -1.26735
-1.24892 -1.22111 -1.17626
-1.11627 -1.05344 -1.00526
-0.98582 -0.999326 -1.03944
-1.11997 -1.18893 -1.23522
-1.23333 -1.16572 -1.03723
-0.883108 -0.75971 -0.718103
-0.775113 -0.902128 -1.0411
-1.13763 -1.16927 -1.15263
-1.12942 -1.14457 -1.22922
-1.3935 -1.62635 -1.89951
-2.17532 -2.41758 -2.60208
-2.72217 -2.78712 -2.81545
-2.82657 -2.83349 -2.83834
-2.83246 -2.80115 -2.73131
-2.61773 -2.46475 -2.28266
-2.0812 -1.86552 -1.63909
-1.41303 -1.21382 -1.07954
-1.04355 -1.11558 -1.27423
-1.4762 -1.67599 -1.84352
-1.97068 -2.06514 -2.13779
-2.19237 -2.22323 -2.22147
-2.18425 -2.12088 -2.05108
-1.99654 -1.97043 -1.97129
-1.98376 -1.98485 -1.95178
-1.86919 -1.73433 -1.55974
-1.37102 -1.19867 -1.0663
-0.981625 -0.937331 -0.922791
-0.938784 -1.0033 -1.1418
-1.36746 -1.66594 -1.99718
-2.31356 -2.58141 -2.78987
-2.94228 -3.03928 -3.06919
-3.01442 -2.86923 -2.65395
-2.41322 -2.19816 -2.04507
-1.96482 -1.94775 -1.97652
-2.03612 -2.11557 -2.2041
-2.28805 -2.35219 -2.38421
-2.37874 -2.33851 -2.27389
-2.20261 -2.1486 -2.13604
-2.17826 -2.26769 -2.376
-2.4669 -2.51394 -2.51148
-2.4725 -2.41733 -2.36277
-2.3182 -2.28808 -2.27557
-2.28382 -2.31457 -2.36671
-2.43628 -2.51832 -2.60919
-2.70778 -2.81415 -2.92578
-3.03283 -3.116 -3.14969
-3.11062 -2.98698 -2.78226
-2.51092 -2.19028 -1.83521
-1.45925 -1.07967 -0.720544
-0.410564 -0.176218 -0.0341539
0.0132818 -0.022673 -0.122485
-0.265227 -0.433707 -0.615786
-0.802459 -0.984973 -1.1532
-1.29595 -1.40271 -1.46634
-1.48614 -1.46993 -1.43287
-1.39187 -1.35823 -1.33276
-1.30684 -1.26864 -1.21114
-1.13798 -1.06379 -1.00808
-0.98614 -1.0027 -1.05175
-1.16464 -1.25833 -1.33162
-1.35719 -1.31593 -1.21106
-1.07569 -0.963616 -0.923594
-0.97121 -1.0784 -1.18992
-1.25664 -1.26329 -1.23356
-1.21303 -1.24458 -1.35141
-1.53308 -1.77029 -2.03264
-2.2867 -2.50398 -2.66746
-2.77404 -2.83197 -2.85516
-2.85723 -2.84731 -2.82793
-2.79541 -2.74261 -2.66307
-2.55452 -2.41959 -2.26308
-2.08774 -1.89261 -1.67775
-1.45376 -1.24815 -1.09986
-1.04231 -1.08559 -1.21055
-1.37851 -1.54942 -1.69714
-1.8144 -1.90705 -1.98318
-2.04482 -2.08687 -2.10314
-2.09405 -2.07039 -2.04976
-2.04789 -2.06995 -2.10739
-2.1416 -2.15142 -2.11965
-2.03682 -1.90322 -1.73055
-1.54138 -1.36337 -1.21857
-1.11395 -1.04147 -0.989664
-0.959101 -0.969002 -1.04773
-1.21287 -1.45564 -1.74222
-2.03082 -2.29159 -2.514
-2.69768 -2.83607 -2.9082
-2.88714 -2.7595 -2.5412
-2.2765 -2.02054 -1.81731
-1.68744 -1.63034 -1.6344
-1.68544 -1.76865 -1.8668
-1.95986 -2.02881 -2.06166
-2.05698 -2.02304 -1.97444
-1.92975 -1.91 -1.93438
-2.01121 -2.12948 -2.25941
-2.36489 -2.42064 -2.42251
-2.38487 -2.3292 -2.27337
-2.22785 -2.19821 -2.18847
-2.2021 -2.24092 -2.30436
-2.38992 -2.4941 -2.61295
-2.74174 -2.87415 -3.00071
-3.10716 -3.17415 -3.18052
-3.11012 -2.95843 -2.73416
-2.45399 -2.13458 -1.78831
-1.42574 -1.06183 -0.71991
-0.429657 -0.219707 -0.10883
-0.0997247 -0.178089 -0.317528
-0.48838 -0.66669 -0.839141
-1.00198 -1.15542 -1.29748
-1.42086 -1.51448 -1.56859
-1.58062 -1.55831 -1.51742
-1.47468 -1.43975 -1.41099
-1.37765 -1.32713 -1.25356
-1.16349 -1.07517 -1.01123
-0.988623 -1.01241 -1.07594
-1.21952 -1.34002 -1.43958
-1.48982 -1.47135 -1.38649
-1.26607 -1.16081 -1.11694
-1.14959 -1.2326 -1.31454
-1.35138 -1.33348 -1.28967
-1.26826 -1.31046 -1.43319
-1.62718 -1.86588 -2.1165
-2.34881 -2.54091 -2.68222
-2.77315 -2.8217 -2.83857
-2.83315 -2.81153 -2.77633
-2.7274 -2.66313 -2.58202
-2.48394 -2.37003 -2.24084
-2.09379 -1.92349 -1.72733
-1.51458 -1.31127 -1.1539
-1.0735 -1.08021 -1.15906
-1.27902 -1.40828 -1.52628
-1.62728 -1.71548 -1.79647
-1.87076 -1.93353 -1.97997
-2.01157 -2.03807 -2.07313
-2.12596 -2.19437 -2.26406
-2.31436 -2.32654 -2.28914
-2.19861 -2.05857 -1.88055
-1.68491 -1.49724 -1.33888
-1.2171 -1.12394 -1.04698
-0.984703 -0.954032 -0.982276
-1.08871 -1.26967 -1.49896
-1.7428 -1.97723 -2.19398
-2.39106 -2.55731 -2.66555
-2.68209 -2.5869 -2.38974
-2.13027 -1.8622 -1.63258
-1.46906 -1.3794 -1.35843
-1.3944 -1.47111 -1.56773
-1.66054 -1.72856 -1.76048
-1.75816 -1.73411 -1.70558
-1.69007 -1.70365 -1.75887
-1.85892 -1.99142 -2.12879
-2.23878 -2.29919 -2.30686
-2.27536 -2.22491 -2.17292
-2.13091 -2.10646 -2.10555
-2.13235 -2.18783 -2.26987
-2.37491 -2.49933 -2.639
-2.7876 -2.93507 -3.06694
-3.16471 -3.20784 -3.17835
-3.06716 -2.87831 -2.62748
-2.33463 -2.01595 -1.68108
-1.33761 -0.998622 -0.686776
-0.431621 -0.261432 -0.193865
-0.229424 -0.35008 -0.524069
-0.715824 -0.89743 -1.05606
-1.19338 -1.31763 -1.43365
-1.53703 -1.61586 -1.65827
-1.66081 -1.63198 -1.58858
-1.54698 -1.51447 -1.4859
-1.44734 -1.38485 -1.29391
-1.18482 -1.08071 -1.00842
-0.987314 -1.0226 -1.10588
-1.2725 -1.41971 -1.54246
-1.61179 -1.60921 -1.53746
-1.42604 -1.32307 -1.27281
-1.29033 -1.35152 -1.40812
-1.41939 -1.37893 -1.31862
-1.28895 -1.33117 -1.45896
-1.65742 -1.89424 -2.13361
-2.34629 -2.51457 -2.63292
-2.70566 -2.74251 -2.75362
-2.74619 -2.72363 -2.68673
-2.63553 -2.57058 -2.49326
-2.40551 -2.30875 -2.2019
-2.07989 -1.93491 -1.76243
-1.56937 -1.37782 -1.21898
-1.11952 -1.08931 -1.1188
-1.18644 -1.27015 -1.35587
-1.43982 -1.52501 -1.61494
-1.70874 -1.80119 -1.88725
-1.96719 -2.04786 -2.13822
-2.24174 -2.35071 -2.44677
-2.50787 -2.51719 -2.46779
-2.36147 -2.20573 -2.0135
-1.80461 -1.60369 -1.43186
-1.29703 -1.19169 -1.10226
-1.0237 -0.96775 -0.957284
-1.01081 -1.12901 -1.29396
-1.48109 -1.67357 -1.86662
-2.05841 -2.23593 -2.36938
-2.42186 -2.36871 -2.2129
-1.98599 -1.73506 -1.50511
-1.32704 -1.2152 -1.17086
-1.18631 -1.2467 -1.33099
-1.41495 -1.47767 -1.50889
-1.51241 -1.50265 -1.49691
-1.50927 -1.54922 -1.62223
-1.7277 -1.85501 -1.98299
-2.08676 -2.14863 -2.1654
-2.14718 -2.11019 -2.06994
-2.03903 -2.02822 -2.04661
-2.09925 -2.18495 -2.29722
-2.42797 -2.57071 -2.72051
-2.87142 -3.01354 -3.13149
-3.20517 -3.2135 -3.14097
-2.98464 -2.75663 -2.47941
-2.1759 -1.86114 -1.54163
-1.22229 -0.915166 -0.642785
-0.433747 -0.313474 -0.295195
-0.374684 -0.529906 -0.726086
-0.925743 -1.10079 -1.24085
-1.3526 -1.45026 -1.5431
-1.62818 -1.69273 -1.7238
-1.71819 -1.68584 -1.64446
-1.60933 -1.58449 -1.56032
-1.51899 -1.44485 -1.3349
-1.20388 -1.08082 -0.997932
-0.977851 -1.02616 -1.13183
-1.30741 -1.47829 -1.61948
-1.70133 -1.70702 -1.64111
-1.5333 -1.43055 -1.37593
-1.38449 -1.43324 -1.47512
-1.46993 -1.41145 -1.33244
-1.28539 -1.31373 -1.43194
-1.62348 -1.85256 -2.08003
-2.27528 -2.42182 -2.51748
-2.57083 -2.59543 -2.60367
-2.60231 -2.59163 -2.5679
-2.52739 -2.46926 -2.39625
-2.31321 -2.22439 -2.13044
-2.02665 -1.90461 -1.75821
-1.59111 -1.4198 -1.26856
-1.15878 -1.09995 -1.08808
-1.11106 -1.15613 -1.21521
-1.2864 -1.37201 -1.4742
-1.5913 -1.71751 -1.84653
-1.97597 -2.10863 -2.24878
-2.39554 -2.53772 -2.65453
-2.72278 -2.72622 -2.66053
-2.53168 -2.35163 -2.13661
-1.908 -1.69079 -1.50626
-1.36284 -1.25336 -1.16276
-1.08138 -1.01388 -0.976651
-0.985922 -1.04605 -1.14728
-1.27421 -1.41695 -1.57439
-1.74594 -1.9192 -2.06529
-2.14782 -2.14 -2.03823
-1.86388 -1.65365 -1.44613
-1.27172 -1.14879 -1.08421
-1.07517 -1.11048 -1.17206
-1.23847 -1.29119 -1.3217
-1.33447 -1.34306 -1.36158
-1.39813 -1.45441 -1.52928
-1.62056 -1.7228 -1.82497
-1.91243 -1.97298 -2.00234
-2.00484 -1.99034 -1.971
-1.96043 -1.97331 -2.02259
-2.11428 -2.24384 -2.39791
-2.56054 -2.71925 -2.86692
-2.99936 -3.11082 -3.1902
-3.22033 -3.18207 -3.06265
-2.86383 -2.60369 -2.30924
-2.00438 -1.70161 -1.40372
-1.11342 -0.84276 -0.614902
-0.457114 -0.390161 -0.420305
-0.536678 -0.713311 -0.914935
-1.10629 -1.26309 -1.37941
-1.46642 -1.5419 -1.61693
-1.68859 -1.74333 -1.76815
-1.761 -1.73318 -1.70235
-1.68144 -1.67008 -1.65362
-1.61012 -1.52242 -1.38951
-1.2312 -1.08307 -0.983466
-0.959128 -1.01654 -1.14195
-1.30876 -1.49626 -1.64948
-1.73751 -1.74533 -1.68022
-1.57371 -1.47303 -1.42077
-1.43163 -1.48231 -1.52461
-1.51594 -1.4473 -1.35007
-1.27826 -1.27933 -1.37231
-1.54322 -1.75585 -1.96832
-2.14707 -2.27436 -2.34951
-2.38512 -2.3999 -2.41016
-2.42312 -2.43506 -2.43523
-2.41296 -2.36364 -2.29075
-2.20337 -2.1112 -2.01943
-1.92584 -1.82248 -1.7017
-1.56338 -1.418 -1.2829
-1.17448 -1.10186 -1.06575
-1.06157 -1.08356 -1.12778
-1.19356 -1.28288 -1.39776
-1.5369 -1.69469 -1.86358
-2.03796 -2.21601 -2.39747
-2.57825 -2.74541 -2.87724
-2.94968 -2.94593 -2.86246
-2.70809 -2.49921 -2.25656
-2.00463 -1.7698 -1.5738
-1.42551 -1.31786 -1.23396
-1.159 -1.08996 -1.03623
-1.0115 -1.02346 -1.06974
-1.14265 -1.23763 -1.35615
-1.4992 -1.65689 -1.80432
-1.90876 -1.94356 -1.89947
-1.78715 -1.63128 -1.46148
-1.30458 -1.18018 -1.09901
-1.06296 -1.06582 -1.09489
-1.13434 -1.17059 -1.19805
-1.22118 -1.25028 -1.29317
-1.34952 -1.4124 -1.47504
-1.5359 -1.59748 -1.66129
-1.72449 -1.78086 -1.82441
-1.85248 -1.86722 -1.87656
-1.89465 -1.93997 -2.02926
-2.16923 -2.35133 -2.55406
-2.75144 -2.92259 -3.05666
-3.1518 -3.20941 -3.2274
-3.19644 -3.10285 -2.93759
-2.70564 -2.42784 -2.13222
-1.84074 -1.56171 -1.29375
-1.03774 -0.80653 -0.624509
-0.517624 -0.501277 -0.573632
-0.716344 -0.899832 -1.09033
-1.2581 -1.38588 -1.47401
-1.53771 -1.59624 -1.66028
-1.72575 -1.7786 -1.80662
-1.80917 -1.79801 -1.78907
-1.79116 -1.79847 -1.79104
-1.74337 -1.63764 -1.47557
-1.28248 -1.10062 -0.974514
-0.935351 -0.991314 -1.12679
-1.26953 -1.46228 -1.61921
-1.70746 -1.71327 -1.64693
-1.5427 -1.44907 -1.40849
-1.43475 -1.50285 -1.56173
-1.56434 -1.49657 -1.38633
-1.28793 -1.25346 -1.30892
-1.44655 -1.63302 -1.82554
-1.98746 -2.09836 -2.15741
-2.18023 -2.19044 -2.20837
-2.24141 -2.28109 -2.30837
-2.30441 -2.26024 -2.18039
-2.07945 -1.97421 -1.8758
-1.78535 -1.69557 -1.59721
-1.48655 -1.36883 -1.25588
-1.16033 -1.09098 -1.05152
-1.04179 -1.05957 -1.10259
-1.17037 -1.26509 -1.38995
-1.54571 -1.72833 -1.92978
-2.14126 -2.35603 -2.56913
-2.77372 -2.95637 -3.09588
-3.16836 -3.15654 -3.05679
-2.87952 -2.64463 -2.37696
-2.10414 -1.85405 -1.64894
-1.49822 -1.39508 -1.32093
-1.25617 -1.19071 -1.12791
-1.07971 -1.0571 -1.06366
-1.09695 -1.15491 -1.23959
-1.35304 -1.48913 -1.62914
-1.74623 -1.81564 -1.8238
-1.7717 -1.67256 -1.54645
-1.41477 -1.29571 -1.20151
-1.13749 -1.1025 -1.09057
-1.09364 -1.10536 -1.12464
-1.15602 -1.20498 -1.2708
-1.34293 -1.40549 -1.44724
-1.46897 -1.48241 -1.50207
-1.53664 -1.58552 -1.64113
-1.69418 -1.73956 -1.7809
-1.83233 -1.91501 -2.04837
-2.23908 -2.47456 -2.72521
-2.95484 -3.13334 -3.24525
-3.29085 -3.28007 -3.22267
-3.12088 -2.9696 -2.76475
-2.51325 -2.23544 -1.95671
-1.69441 -1.45145 -1.22218
-1.00586 -0.816218 -0.678938
-0.618837 -0.646372 -0.752094
-0.910593 -1.08924 -1.2569
-1.39112 -1.48361 -1.54199
-1.58506 -1.63208 -1.69176
-1.75834 -1.8178 -1.85937
-1.88368 -1.90163 -1.92547
-1.95821 -1.98785 -1.98937
-1.93462 -1.80618 -1.60922
-1.37448 -1.15011 -0.986039
-0.917761 -0.956101 -1.08542
-1.19745 -1.38103 -1.53168
-1.61403 -1.61468 -1.54653
-1.44674 -1.36542 -1.34482
-1.39716 -1.49505 -1.58385
-1.61139 -1.55739 -1.44453
-1.32554 -1.25594 -1.26924
-1.36605 -1.51891 -1.68672
-1.83103 -1.92866 -1.97752
-1.99465 -2.00684 -2.03682
-2.09115 -2.15628 -2.20546
-2.21277 -2.16608 -2.07201
-1.9512 -1.82759 -1.71789
-1.626 -1.54482 -1.46358
-1.37586 -1.28353 -1.19508
-1.121 -1.06966 -1.04561
-1.0496 -1.07949 -1.13225
-1.20685 -1.30628 -1.43629
-1.6013 -1.80026 -2.02561
-2.26562 -2.50822 -2.74319
-2.96081 -3.14787 -3.28533
-3.3515 -3.33024 -3.21837
-3.02712 -2.77798 -2.49766
-2.21485 -1.95753 -1.74802
-1.59651 -1.49721 -1.43096
-1.37473 -1.31321 -1.24562
-1.18347 -1.14101 -1.12608
-1.13843 -1.17521 -1.23649
-1.32438 -1.43681 -1.5624
-1.6815 -1.77256 -1.8195
-1.81602 -1.7661 -1.6814
-1.57711 -1.46774 -1.36432
-1.27346 -1.19814 -1.13942
-1.09837 -1.07769 -1.08233
-1.11742 -1.1831 -1.26894
-1.35352 -1.41251 -1.43145
-1.41448 -1.38212 -1.35989
-1.3657 -1.40336 -1.4643
-1.53484 -1.60495 -1.67526
-1.75933 -1.87925 -2.05501
-2.29212 -2.57409 -2.86462
-3.11894 -3.29881 -3.3843
-3.37734 -3.29583 -3.16172
-2.9901 -2.7862 -2.55177
-2.2947 -2.03248 -1.78519
-1.56407 -1.3664 -1.18255
-1.01016 -0.863226 -0.768094
-0.748642 -0.811634 -0.941803
-1.10822 -1.27605 -1.41713
-1.5165 -1.575 -1.60731
-1.63502 -1.67617 -1.73665
-1.80912 -1.88039 -1.94188
-1.99537 -2.04988 -2.11265
-2.18008 -2.2339 -2.24475
-2.18268 -2.03125 -1.79882
-1.52037 -1.24829 -1.03639
-0.924138 -0.926189 -1.02944
-1.11536 -1.2749 -1.40874
-1.47863 -1.47058 -1.39927
-1.3045 -1.23784 -1.24108
-1.32452 -1.45821 -1.58447
-1.64675 -1.61888 -1.51729
-1.39082 -1.29586 -1.27184
-1.32802 -1.44476 -1.58526
-1.71156 -1.79879 -1.84326
-1.86166 -1.88129 -1.9247
-1.99618 -2.07762 -2.13681
-2.14375 -2.08567 -1.97241
-1.83021 -1.68863 -1.56793
-1.4731 -1.39643 -1.326
-1.25425 -1.18206 -1.117
-1.06881 -1.0451 -1.0492
-1.07967 -1.13158 -1.19952
-1.28167 -1.38252 -1.51155
-1.67801 -1.88485 -2.12563
-2.38583 -2.64772 -2.89516
-3.11507 -3.29482 -3.41914
-3.4712 -3.4389 -3.32134
-3.1304 -2.88687 -2.61556
-2.34229 -2.09221 -1.88637
-1.73603 -1.63781 -1.57411
-1.52097 -1.46037 -1.38959
-1.32093 -1.27163 -1.252
-1.26118 -1.29251 -1.34169
-1.40944 -1.49727 -1.60118
-1.70926 -1.80453 -1.87079
-1.8978 -1.88356 -1.8332
-1.75555 -1.65953 -1.55206
-1.4384 -1.32399 -1.2166
-1.1271 -1.06849 -1.05287
-1.08659 -1.16445 -1.26631
-1.36047 -1.41558 -1.4156
-1.36834 -1.30116 -1.24663
-1.2277 -1.25044 -1.30636
-1.38092 -1.46319 -1.55314
-1.66365 -1.8157 -2.02741
-2.30161 -2.61821 -2.93618
-3.20506 -3.38109 -3.44105
-3.38781 -3.24521 -3.04522
-2.81463 -2.56891 -2.31586
-2.06398 -1.82675 -1.61802
-1.44282 -1.29355 -1.15735
-1.02999 -0.924697 -0.867471
-0.881389 -0.971162 -1.11824
-1.28844 -1.44587 -1.56515
-1.6378 -1.67226 -1.68866
-1.70979 -1.75126 -1.81575
-1.89482 -1.97708 -2.05704
-2.13795 -2.22696 -2.32649
-2.42702 -2.50515 -2.52818
-2.46481 -2.29888 -2.04004
-1.72477 -1.40696 -1.14254
-0.974714 -0.923639 -0.981666
-1.05433 -1.17752 -1.2852
-1.33621 -1.31518 -1.23775
-1.14574 -1.09183 -1.11707
-1.22973 -1.39783 -1.56189
-1.66294 -1.67028 -1.59395
-1.47673 -1.37256 -1.32372
-1.34668 -1.4301 -1.54348
-1.65181 -1.73042 -1.77442
-1.79874 -1.82841 -1.883
-1.96328 -2.04777 -2.1021
-2.09621 -2.01959 -1.88602
-1.72594 -1.57175 -1.44439
-1.34779 -1.27291 -1.20737
-1.14437 -1.08612 -1.04131
-1.01988 -1.02815 -1.06636
-1.12865 -1.20544 -1.28814
-1.3743 -1.47065 -1.5912
-1.75066 -1.95648 -2.20365
-2.47512 -2.74746 -2.9983
-3.2108 -3.37297 -3.47446
-3.50581 -3.4621 -3.34717
-3.17399 -2.96051 -2.72541
-2.48686 -2.26329 -2.07244
-1.92671 -1.82688 -1.75966
-1.70324 -1.63963 -1.56596
-1.49584 -1.44874 -1.43587
-1.45383 -1.49035 -1.53506
-1.58588 -1.64658 -1.71972
-1.80124 -1.88035 -1.94385
-1.98134 -1.98817 -1.9647
-1.91329 -1.83541 -1.73121
-1.60186 -1.45343 -1.29967
-1.16154 -1.06299 -1.02388
-1.05209 -1.13741 -1.25071
-1.35163 -1.40407 -1.39235
-1.32797 -1.24229 -1.16988
-1.13358 -1.13904 -1.17889
-1.24162 -1.31993 -1.41599
-1.54236 -1.71731 -1.95504
-2.2544 -2.59202 -2.92423
-3.19815 -3.36775 -3.40815
-3.3223 -3.13694 -2.89026
-2.61773 -2.34355 -2.0812
-1.83987 -1.62928 -1.45761
-1.32484 -1.21988 -1.12746
-1.04133 -0.9729 -0.946863
-0.985686 -1.09371 -1.2517
-1.42467 -1.57696 -1.68565
-1.74691 -1.7741 -1.78999
-1.81627 -1.86483 -1.93488
-2.01736 -2.10361 -2.19201
-2.28821 -2.39883 -2.5235
-2.64929 -2.75008 -2.79127
-2.74001 -2.57837 -2.31356
-1.97927 -1.62722 -1.31353
-1.08541 -0.970403 -0.969213
-1.04315 -1.12216 -1.19706
-1.22415 -1.18638 -1.09956
-1.00657 -0.960549 -1.00144
-1.13572 -1.33029 -1.52581
-1.66328 -1.70955 -1.66878
-1.57615 -1.47993 -1.42173
-1.42264 -1.47884 -1.56705
-1.6573 -1.72726 -1.77182
-1.80339 -1.84253 -1.90351
-1.98273 -2.05687 -2.09291
-2.06457 -1.96605 -1.81506
-1.64411 -1.4853 -1.35741
-1.26167 -1.1874 -1.12272
-1.06319 -1.01409 -0.986538
-0.991012 -1.03192 -1.1051
-1.19884 -1.29803 -1.39059
-1.47373 -1.55699 -1.6594
-1.80144 -1.9952 -2.23739
-2.50901 -2.78161 -3.02696
-3.22444 -3.36251 -3.43611
-3.44451 -3.39211 -3.28961
-3.15168 -2.99193 -2.81953
-2.64077 -2.46368 -2.30061
-2.16493 -2.06317 -1.98902
-1.9257 -1.85739 -1.78187
-1.71349 -1.67268 -1.67042
-1.70031 -1.74429 -1.78571
-1.81851 -1.84704 -1.87888
-1.91773 -1.96085 -2.0014
-2.03245 -2.04924 -2.04833
-2.02501 -1.97174 -1.87971
-1.7439 -1.56939 -1.37508
-1.19191 -1.05486 -0.991585
-1.01155 -1.09997 -1.21996
-1.32469 -1.37598 -1.36039
-1.29299 -1.20619 -1.13173
-1.08757 -1.07631 -1.09227
-1.12993 -1.18915 -1.27682
-1.40593 -1.59148 -1.84274
-2.15407 -2.49932 -2.83408
-3.10606 -3.26991 -3.30058
-3.19997 -2.99433 -2.72362
-2.42817 -2.13862 -1.87341
-1.64284 -1.45401 -1.31099
-1.21044 -1.13935 -1.08096
-1.02698 -0.986295 -0.98179
-1.03565 -1.15332 -1.3171
-1.49332 -1.64768 -1.75933
-1.82702 -1.86592 -1.89815
-1.94185 -2.00393 -2.07994
-2.1605 -2.23998 -2.3212
-2.41329 -2.52464 -2.65551
-2.79353 -2.91323 -2.98001
-2.95912 -2.82799 -2.58666
-2.2607 -1.89545 -1.54521
-1.26139 -1.08068 -1.01438
-1.09919 -1.13097 -1.16965
-1.17031 -1.11447 -1.01721
-0.921007 -0.878047 -0.926584
-1.07168 -1.28059 -1.4963
-1.66228 -1.74505 -1.74382
-1.68539 -1.61006 -1.55571
-1.54522 -1.5806 -1.64576
-1.71707 -1.77639 -1.81976
-1.85705 -1.90305 -1.96524
-2.0352 -2.08921 -2.09842
-2.0432 -1.92375 -1.76096
-1.587 -1.43105 -1.30792
-1.21561 -1.14232 -1.07752
-1.01997 -0.978643 -0.967298
-0.996861 -1.06932 -1.17544
-1.29702 -1.41303 -1.50786
-1.57859 -1.63785 -1.70998
-1.82142 -1.98905 -2.21183
-2.46977 -2.73079 -2.96204
-3.13963 -3.25223 -3.29943
-3.28892 -3.23478 -3.15514
-3.06672 -2.9781 -2.88727
-2.78638 -2.67104 -2.547
-2.42844 -2.3286 -2.2498
-2.18199 -2.11236 -2.03877
-1.97461 -1.93965 -1.94415
-1.97982 -2.0248 -2.05732
-2.06701 -2.057 -2.03808
-2.02135 -2.01377 -2.01774
-2.03241 -2.05423 -2.07584
-2.08456 -2.06268 -1.99142
-1.85857 -1.66725 -1.44071
-1.21905 -1.04765 -0.961449
-0.971446 -1.05894 -1.18099
-1.28665 -1.33809 -1.32552
-1.26708 -1.19389 -1.13138
-1.08947 -1.06588 -1.05635
-1.06235 -1.09239 -1.15942
-1.2778 -1.45984 -1.71026
-2.01937 -2.35922 -2.68638
-2.95157 -3.11238 -3.14444
-3.04736 -2.84359 -2.57079
-2.2704 -1.97703 -1.7132
-1.49078 -1.31565 -1.18955
-1.1076 -1.05629 -1.0183
-0.983522 -0.958246 -0.963419
-1.02139 -1.13984 -1.30423
-1.48373 -1.64611 -1.77202
-1.86084 -1.92672 -1.98836
-2.05852 -2.13845 -2.21997
-2.29337 -2.35571 -2.41398
-2.48156 -2.57087 -2.68648
-2.82086 -2.95307 -3.05087
-3.07779 -3.00428 -2.81882
-2.53372 -2.18366 -1.81874
-1.49404 -1.25599 -1.12764
-1.22403 -1.20912 -1.21077
-1.18526 -1.11355 -1.00893
-0.911212 -0.86932 -0.918711
-1.06357 -1.27328 -1.49548
-1.67833 -1.78971 -1.82485
-1.80235 -1.7536 -1.71081
-1.69627 -1.71576 -1.75943
-1.81036 -1.85589 -1.89458
-1.93442 -1.98423 -2.04401
-2.10036 -2.13005 -2.11007
-2.02884 -1.89271 -1.7243
-1.55338 -1.4047 -1.28893
-1.20181 -1.13154 -1.06946
-1.01719 -0.986489 -0.992962
-1.04752 -1.14959 -1.28495
-1.42898 -1.55473 -1.64301
-1.69077 -1.71386 -1.74219
-1.80834 -1.93427 -2.12178
-2.35112 -2.58838 -2.7979
-2.95355 -3.04408 -3.07247
-3.05295 -3.00751 -2.9605
-2.93003 -2.91965 -2.91648
-2.89917 -2.85151 -2.77307
-2.67911 -2.58961 -2.51552
-2.45319 -2.3919 -2.32764
-2.2704 -2.2376 -2.2392
-2.26762 -2.3007 -2.31418
-2.29387 -2.24023 -2.16548
-2.08737 -2.02335 -1.98661
-1.98346 -2.01148 -2.05854
-2.10321 -2.11752 -2.07309
-1.95098 -1.75222 -1.5034
-1.25224 -1.05284 -0.946357
-0.945235 -1.02802 -1.14776
-1.25185 -1.30456 -1.30025
-1.25921 -1.20966 -1.16923
-1.13877 -1.11042 -1.08045
-1.05621 -1.05398 -1.09266
-1.1888 -1.35332 -1.58774
-1.87963 -2.20063 -2.51007
-2.76362 -2.92329 -2.96574
-2.88703 -2.70332 -2.44676
-2.15682 -1.8698 -1.6112
-1.39477 -1.22624 -1.10646
-1.03027 -0.98479 -0.95298
-0.923609 -0.900645 -0.903289
-0.954397 -1.06466 -1.2237
-1.40441 -1.57688 -1.72243
-1.83936 -1.93874 -2.03436
-2.1331 -2.23094 -2.31647
-2.3794 -2.41843 -2.44359
-2.47218 -2.52173 -2.60367
-2.71873 -2.85401 -2.98256
-3.06759 -3.07203 -2.97032
-2.75779 -2.45469 -2.10395
-1.76228 -1.48456 -1.30501
-1.40435 -1.3452 -1.31039
-1.26088 -1.17851 -1.07365
-0.980428 -0.941513 -0.988024
-1.12375 -1.32204 -1.53724
-1.72374 -1.85187 -1.91401
-1.92158 -1.89769 -1.86839
-1.85371 -1.86108 -1.88511
-1.91492 -1.94384 -1.9741
-2.013 -2.06407 -2.11998
-2.16236 -2.16872 -2.1223
-2.01959 -1.87218 -1.70282
-1.53758 -1.39671 -1.28825
-1.20776 -1.14486 -1.09254
-1.05352 -1.04011 -1.06802
-1.14755 -1.27605 -1.43518
-1.59468 -1.72205 -1.79455
-1.80893 -1.78441 -1.75664
-1.76456 -1.83537 -1.97412
-2.16229 -2.36578 -2.54804
-2.68214 -2.75702 -2.77764
-2.76207 -2.73691 -2.7298
-2.75866 -2.82219 -2.89869
-2.95651 -2.97104 -2.93811
-2.87489 -2.80729 -2.75293
-2.71217 -2.67361 -2.62853
-2.58105 -2.54515 -2.53171
-2.53731 -2.54374 -2.52753
-2.47171 -2.37327 -2.24431
-2.10808 -1.99204 -1.91988
-1.90436 -1.94317 -2.01858
-2.10045 -2.15167 -2.13625
-2.03016 -1.83283 -1.57304
-1.30363 -1.08477 -0.96206
-0.94931 -1.02386 -1.13732
-1.23771 -1.2926 -1.30009
-1.28139 -1.26082 -1.24831
-1.23656 -1.21244 -1.17163
-1.12491 -1.09381 -1.10196
-1.16835 -1.30382 -1.50825
-1.76806 -2.05625 -2.33674
-2.57171 -2.72853 -2.78493
-2.73273 -2.58047 -2.3529
-2.08533 -1.81377 -1.56559
-1.35624 -1.19187 -1.07299
-0.994649 -0.945097 -0.9084
-0.873065 -0.841384 -0.831065
-0.865601 -0.958995 -1.10562
-1.2825 -1.46187 -1.62471
-1.76678 -1.89499 -2.01819
-2.13857 -2.24859 -2.33485
-2.38643 -2.4023 -2.39341
-2.37919 -2.38146 -2.41886
-2.50197 -2.62855 -2.78004
-2.92234 -3.01274 -3.01191
-2.89686 -2.67082 -2.36613
-2.03734 -1.74417 -1.52967
-1.61625 -1.51591 -1.44541
-1.37449 -1.28775 -1.19159
-1.11148 -1.08063 -1.12412
-1.24558 -1.42366 -1.62069
-1.798 -1.92899 -2.00444
-2.03072 -2.02465 -2.00692
-1.99436 -1.9938 -2.00194
-2.01232 -2.02385 -2.04315
-2.07821 -2.1286 -2.18053
-2.21091 -2.19785 -2.13029
-2.01172 -1.85749 -1.68926
-1.5291 -1.39413 -1.29223
-1.22127 -1.17329 -1.14175
-1.12763 -1.1405 -1.19396
-1.29725 -1.44673 -1.6217
-1.78777 -1.90766 -1.95534
-1.92752 -1.84691 -1.75509
-1.69731 -1.7058 -1.78865
-1.92888 -2.09327 -2.24597
-2.36072 -2.4271 -2.45097
-2.45153 -2.45626 -2.49239
-2.5753 -2.69898 -2.8358
-2.9487 -3.00997 -3.0157
-2.98626 -2.95202 -2.93391
-2.93221 -2.93113 -2.91436
-2.87852 -2.83413 -2.79485
-2.76479 -2.73348 -2.68096
-2.58863 -2.44973 -2.27511
-2.09209 -1.93643 -1.84026
-1.8208 -1.8745 -1.97791
-2.09355 -2.17769 -2.18957
-2.10246 -1.91487 -1.65638
-1.38189 -1.15418 -1.02094
-0.997087 -1.06045 -1.16387
-1.25833 -1.31551 -1.33653
-1.34223 -1.35255 -1.37066
-1.38277 -1.37144 -1.33083
-1.27247 -1.22029 -1.20083
-1.23519 -1.33471 -1.49867
-1.71373 -1.956 -2.19577
-2.40291 -2.55052 -2.61743
-2.59136 -2.47333 -2.28033
-2.04247 -1.79401 -1.56312
-1.36649 -1.21052 -1.09496
-1.01444 -0.958068 -0.911426
-0.863697 -0.816325 -0.785838
-0.796297 -0.865005 -0.991287
-1.15647 -1.33449 -1.50494
-1.65994 -1.80195 -1.9361
-2.06244 -2.17283 -2.25398
-2.29482 -2.29325 -2.25861
-2.20937 -2.16876 -2.16066
-2.20486 -2.31095 -2.47164
-2.65939 -2.82989 -2.93309
-2.92908 -2.80323 -2.57408
-2.28899 -2.00707 -1.77627
-1.83165 -1.69294 -1.58695
-1.49614 -1.40993 -1.33027
-1.27167 -1.25537 -1.29886
-1.40529 -1.55893 -1.73025
-1.8874 -2.00728 -2.08075
-2.11199 -2.1145 -2.10513
-2.09704 -2.09437 -2.0932
-2.08924 -2.08579 -2.09399
-2.12359 -2.17174 -2.21955
-2.24 -2.2116 -2.12797
-1.99801 -1.83937 -1.67199
-1.51484 -1.38405 -1.29005
-1.23488 -1.213 -1.2163
-1.2405 -1.28895 -1.37099
-1.49468 -1.65702 -1.83737
-1.9993 -2.10208 -2.11702
-2.0411 -1.90072 -1.74336
-1.62016 -1.56751 -1.59562
-1.6886 -1.8144 -1.93891
-2.0377 -2.10165 -2.13692
-2.16189 -2.20173 -2.27986
-2.40677 -2.57165 -2.74383
-2.88594 -2.97296 -3.00554
-3.00862 -3.01523 -3.04562
-3.09557 -3.14142 -3.15746
-3.13267 -3.07534 -3.00402
-2.93272 -2.86075 -2.77301
-2.64976 -2.48037 -2.27381
-2.05998 -1.88052 -1.77299
-1.75654 -1.82538 -1.95143
-2.09248 -2.20154 -2.23625
-2.16931 -1.99891 -1.75388
-1.48812 -1.26334 -1.12671
-1.09354 -1.14355 -1.23321
-1.31858 -1.37629 -1.41013
-1.4398 -1.4808 -1.53052
-1.57014 -1.57878 -1.54839
-1.4894 -1.4259 -1.38561
-1.39088 -1.45319 -1.57146
-1.73355 -1.92013 -2.10921
-2.27884 -2.40769 -2.4757
-2.4673 -2.37747 -2.21663
-2.00989 -1.78928 -1.58309
-1.40866 -1.27179 -1.17011
-1.09614 -1.03851 -0.984111
-0.92346 -0.858072 -0.803814
-0.785325 -0.823047 -0.921187
-1.06523 -1.23031 -1.39374
-1.54329 -1.6774 -1.79935
-1.91015 -2.00444 -2.07176
-2.10197 -2.09125 -2.04496
-1.97705 -1.90813 -1.86345
-1.8695 -1.94711 -2.10194
-2.31666 -2.55023 -2.74697
-2.85392 -2.83991 -2.70766
-2.49233 -2.24613 -2.0169
-2.0256 -1.85076 -1.70856
-1.59728 -1.5131 -1.45387
-1.4223 -1.42635 -1.47478
-1.5693 -1.69884 -1.84095
-1.97003 -2.06695 -2.1247
-2.14837 -2.15104 -2.14741
-2.14677 -2.14888 -2.14693
-2.13656 -2.12391 -2.12385
-2.14822 -2.19297 -2.23576
-2.24691 -2.20554 -2.10898
-1.96994 -1.80731 -1.63952
-1.48405 -1.35841 -1.2775
-1.24817 -1.26617 -1.31914
-1.39429 -1.48586 -1.59739
-1.73602 -1.90128 -2.07519
-2.22176 -2.29852 -2.27512
-2.14921 -1.95096 -1.73331
-1.55238 -1.44735 -1.42918
-1.48206 -1.5748 -1.67546
-1.7622 -1.82773 -1.87844
-1.9308 -2.0058 -2.12073
-2.27944 -2.46632 -2.64979
-2.79634 -2.88824 -2.93405
-2.96407 -3.0121 -3.09426
-3.19837 -3.29098 -3.33699
-3.31933 -3.24622 -3.14287
-3.03398 -2.92847 -2.81545
-2.67352 -2.48794 -2.2654
-2.03719 -1.84838 -1.73904
-1.72809 -1.80741 -1.94633
-2.10122 -2.22517 -2.2768
-2.22977 -2.08209 -1.86067
-1.61581 -1.40509 -1.27259
-1.23295 -1.2683 -1.34038
-1.41195 -1.46563 -1.50828
-1.55871 -1.62837 -1.70963
-1.7794 -1.81361 -1.8016
-1.75171 -1.68691 -1.63491
-1.61807 -1.64709 -1.72018
-1.8269 -1.9535 -2.08632
-2.2113 -2.31187 -2.36881
-2.36444 -2.28991 -2.15148
-1.97089 -1.77863 -1.60309
-1.46177 -1.35867 -1.28727
-1.23547 -1.18932 -1.13583
-1.06702 -0.985342 -0.90688
-0.857275 -0.860038 -0.923899
-1.03799 -1.178 -1.31838
-1.44249 -1.54561 -1.63113
-1.70374 -1.76385 -1.80636
-1.82377 -1.81082 -1.76756
-1.70053 -1.62364 -1.55918
-1.53645 -1.5851 -1.72339
-1.94627 -2.22019 -2.48959
-2.69418 -2.78985 -2.76347
-2.6342 -2.44163 -2.22816
-2.18372 -1.97415 -1.79404
-1.65914 -1.57399 -1.53363
-1.52971 -1.55715 -1.61539
-1.70328 -1.81243 -1.92571
-2.02292 -2.08962 -2.1228
-2.13083 -2.1284 -2.12909
-2.13839 -2.15111 -2.15645
-2.14862 -2.13488 -2.13235
-2.15408 -2.19525 -2.23161
-2.23253 -2.17857 -2.07016
-1.9227 -1.75571 -1.58692
-1.43414 -1.31806 -1.25882
-1.26729 -1.33851 -1.45339
-1.58832 -1.7269 -1.86626
-2.01321 -2.17139 -2.32786
-2.44945 -2.49392 -2.43035
-2.25738 -2.0085 -1.74113
-1.51499 -1.37064 -1.3184
-1.34154 -1.40932 -1.49192
-1.57035 -1.6394 -1.70575
-1.78373 -1.88951 -2.03347
-2.21222 -2.4055 -2.58227
-2.71519 -2.79625 -2.84333
-2.89183 -2.97459 -3.10135
-3.25067 -3.37954 -3.44549
-3.42822 -3.33834 -3.2086
-3.07348 -2.94941 -2.82752
-2.68334 -2.49748 -2.27403
-2.04479 -1.85648 -1.74966
-1.74206 -1.82401 -1.9646
-2.12171 -2.25095 -2.31343
-2.28438 -2.16171 -1.96981
-1.75402 -1.56575 -1.4439
-1.401 -1.42118 -1.47187
-1.52351 -1.56575 -1.60961
-1.67416 -1.76793 -1.87898
-1.9801 -2.04385 -2.05657
-2.02405 -1.9676 -1.91397
-1.88434 -1.88758 -1.92078
-1.97546 -2.04394 -2.12068
-2.19855 -2.26443 -2.29942
-2.28456 -2.20949 -2.07918
-1.91472 -1.74686 -1.60486
-1.50606 -1.45139 -1.42814
-1.417 -1.39885 -1.35901
-1.29036 -1.19695 -1.09634
-1.01614 -0.983104 -1.00983
-1.0881 -1.19333 -1.29698
-1.37862 -1.43162 -1.46108
-1.47697 -1.48713 -1.49362
-1.49337 -1.48094 -1.45126
-1.4022 -1.33824 -1.27485
-1.23992 -1.26805 -1.38744
-1.60485 -1.89672 -2.21281
-2.49187 -2.68221 -2.75699
-2.71781 -2.58739 -2.3982
-2.30696 -2.06327 -1.84289
-1.67896 -1.58542 -1.55632
-1.57453 -1.62357 -1.6938
-1.77987 -1.87383 -1.96189
-2.02851 -2.06435 -2.07145
-2.06229 -2.0535 -2.05775
-2.07728 -2.10287 -2.12049
-2.12286 -2.11701 -2.12001
-2.14415 -2.1833 -2.21243
-2.20186 -2.13484 -2.01497
-1.85967 -1.68893 -1.52061
-1.37419 -1.27435 -1.24596
-1.30221 -1.43533 -1.61786
-1.81473 -1.99896 -2.1618
-2.31035 -2.45341 -2.58457
-2.67549 -2.68595 -2.58548
-2.37357 -2.0858 -1.7824
-1.52503 -1.35438 -1.2795
-1.28246 -1.33286 -1.40284
-1.47603 -1.5491 -1.6289
-1.72773 -1.85732 -2.02157
-2.21054 -2.40012 -2.56052
-2.67112 -2.73363 -2.77447
-2.83273 -2.93883 -3.09556
-3.27295 -3.4208 -3.49259
-3.46805 -3.362 -3.21452
-3.06766 -2.94226 -2.82878
-2.69815 -2.52573 -2.31274
-2.09076 -1.9072 -1.80252
-1.79357 -1.87054 -2.00412
-2.15525 -2.28287 -2.35082
-2.3361 -2.2368 -2.07506
-1.89119 -1.7297 -1.62292
-1.57969 -1.58489 -1.61102
-1.63623 -1.65794 -1.69266
-1.7614 -1.87134 -2.0073
-2.13831 -2.23328 -2.27527
-2.26717 -2.22807 -2.18284
-2.15039 -2.137 -2.13857
-2.14884 -2.16613 -2.19228
-2.22568 -2.25529 -2.26173
-2.2251 -2.13518 -1.99839
-1.83817 -1.68795 -1.57899
-1.52831 -1.5328 -1.57209
-1.61782 -1.64348 -1.63056
-1.57163 -1.47255 -1.35372
-1.24609 -1.17995 -1.17088
-1.21186 -1.27715 -1.33546
-1.36393 -1.35564 -1.31838
-1.26762 -1.21854 -1.18077
-1.15692 -1.14324 -1.1312
-1.11068 -1.07603 -1.03367
-1.00638 -1.02913 -1.13568
-1.34184 -1.63435 -1.97191
-2.2982 -2.55976 -2.71984
-2.76315 -2.69371 -2.53093
-2.41105 -2.13355 -1.8707
-1.67128 -1.55869 -1.52801
-1.55647 -1.61899 -1.69818
-1.78399 -1.86728 -1.93604
-1.97851 -1.99012 -1.97741
-1.95577 -1.94251 -1.94903
-1.97557 -2.01134 -2.04172
-2.05914 -2.06946 -2.08709
-2.12076 -2.16165 -2.18457
-2.16256 -2.0831 -1.95344
-1.79285 -1.62164 -1.45813
-1.32378 -1.24682 -1.25546
-1.36331 -1.55836 -1.80467
-2.05685 -2.27918 -2.45839
-2.60255 -2.72573 -2.82861
-2.8888 -2.86942 -2.7411
-2.50333 -2.19182 -1.86708
-1.59084 -1.40325 -1.31255
-1.30062 -1.33809 -1.39916
-1.46947 -1.54676 -1.63744
-1.75173 -1.89749 -2.07359
-2.26521 -2.44588 -2.58762
-2.67585 -2.72012 -2.75298
-2.81501 -2.93311 -3.10365
-3.29042 -3.43946 -3.50379
-3.46577 -3.34522 -3.18813
-3.04135 -2.92721 -2.8336
-2.72613 -2.57487 -2.37785
-2.16588 -1.98672 -1.88117
-1.86654 -1.93428 -2.05745
-2.19976 -2.32264 -2.39209
-2.38691 -2.30613 -2.17074
-2.01694 -1.88262 -1.79295
-1.75172 -1.74294 -1.74288
-1.7367 -1.72964 -1.74449
-1.80563 -1.92063 -2.07262
-2.22794 -2.35239 -2.42571
-2.44751 -2.43371 -2.406
-2.37995 -2.359 -2.33821
-2.31398 -2.29021 -2.27493
-2.27062 -2.2671 -2.24372
-2.17958 -2.06545 -1.91121
-1.74527 -1.60588 -1.52715
-1.5256 -1.59349 -1.70239
-1.81442 -1.89457 -1.9188
-1.87789 -1.77936 -1.64748
-1.5178 -1.42441 -1.38474
-1.39136 -1.41654 -1.42699
-1.39934 -1.32819 -1.22459
-1.10848 -1.00055 -0.916722
-0.865441 -0.8463 -0.849805
-0.860251 -0.863257 -0.855942
-0.853702 -0.887717 -0.992393
-1.18864 -1.47199 -1.8117
-2.16043 -2.46791 -2.69156
-2.80172 -2.78426 -2.64452
-2.51902 -2.20887 -1.90302
-1.66265 -1.51961 -1.47155
-1.49332 -1.55485 -1.63353
-1.71554 -1.79021 -1.84642
-1.87507 -1.87468 -1.85388
-1.82814 -1.81323 -1.81897
-1.84555 -1.88433 -1.92377
-1.95798 -1.99111 -2.03228
-2.08369 -2.13205 -2.15223
-2.12138 -2.0327 -1.89786
-1.73793 -1.5732 -1.42186
-1.30641 -1.25704 -1.30335
-1.45791 -1.70435 -1.99983
-2.29162 -2.53832 -2.72435
-2.85922 -2.96175 -3.03898
-3.07458 -3.03554 -2.89357
-2.64688 -2.32859 -1.99649
-1.71031 -1.50956 -1.40338
-1.37587 -1.40054 -1.45413
-1.52358 -1.60624 -1.70672
-1.83237 -1.98766 -2.16803
-2.3563 -2.52566 -2.65072
-2.72179 -2.75374 -2.78219
-2.8469 -2.97038 -3.14357
-3.32651 -3.46463 -3.51329
-3.45893 -3.32587 -3.16391
-3.022 -2.92213 -2.84929
-2.76464 -2.63379 -2.45166
-2.24772 -2.06992 -1.96023
-1.93784 -1.99644 -2.11102
-2.24641 -2.36476 -2.43322
-2.43267 -2.36423 -2.24917
-2.12089 -2.0115 -1.93912
-1.90176 -1.88129 -1.85627
-1.81761 -1.77754 -1.76479
-1.80753 -1.91508 -2.07085
-2.24049 -2.38829 -2.49145
-2.546 -2.56341 -2.56047
-2.54827 -2.52743 -2.49304
-2.44465 -2.39122 -2.34563
-2.31296 -2.2829 -2.23297
-2.14104 -1.99937 -1.82254
-1.64557 -1.51267 -1.46093
-1.50575 -1.63452 -1.81142
-1.99007 -2.12734 -2.19302
-2.17503 -2.08201 -1.94253
-1.79741 -1.6844 -1.62162
-1.59976 -1.58864 -1.55409
-1.47443 -1.3477 -1.18849
-1.01947 -0.86381 -0.740854
-0.663505 -0.635383 -0.648492
-0.684888 -0.724537 -0.756919
-0.789546 -0.847155 -0.96079
-1.15257 -1.42438 -1.75571
-2.10969 -2.44194 -2.70746
-2.86553 -2.88666 -2.7632
-2.64968 -2.31032 -1.9644
-1.68127 -1.49904 -1.41851
-1.41487 -1.45684 -1.52012
-1.58955 -1.65415 -1.70346
-1.72949 -1.73101 -1.71491
-1.69315 -1.67782 -1.67735
-1.69449 -1.72663 -1.76899
-1.81934 -1.87974 -1.95186
-2.02881 -2.09131 -2.11417
-2.07974 -1.9881 -1.85597
-1.70621 -1.55836 -1.42905
-1.33974 -1.32007 -1.39891
-1.58697 -1.86479 -2.18588
-2.4944 -2.74737 -2.92934
-3.05172 -3.13679 -3.19627
-3.21865 -3.17439 -3.03578
-2.79831 -2.48981 -2.16222
-1.87128 -1.6561 -1.52921
-1.48034 -1.48858 -1.53422
-1.60476 -1.69536 -1.80673
-1.9419 -2.10185 -2.28017
-2.45978 -2.61599 -2.72697
-2.78715 -2.81464 -2.8457
-2.91738 -3.04718 -3.22112
-3.39694 -3.52124 -3.55305
-3.48314 -3.33912 -3.17242
-3.03209 -2.9392 -2.87717
-2.80505 -2.68592 -2.51219
-2.31153 -2.13159 -2.01584
-1.98611 -2.03847 -2.14868
-2.28078 -2.39584 -2.46154
-2.46129 -2.39933 -2.29847
-2.19047 -2.10268 -2.04685
-2.01539 -1.98749 -1.94289
-1.87663 -1.80598 -1.76396
-1.78175 -1.87094 -2.01714
-2.18801 -2.34892 -2.47623
-2.5626 -2.61383 -2.64003
-2.64662 -2.6315 -2.59076
-2.5277 -2.45583 -2.39143
-2.34075 -2.29237 -2.22166
-2.10538 -1.93777 -1.73893
-1.55109 -1.42426 -1.39754
-1.48415 -1.66648 -1.90253
-2.13956 -2.32811 -2.43247
-2.43744 -2.35231 -2.20966
-2.05533 -1.93013 -1.85181
-1.80826 -1.76687 -1.6939
-1.57143 -1.40264 -1.20582
-1.00451 -0.820908 -0.673927
-0.578138 -0.540507 -0.556218
-0.6085 -0.675582 -0.742384
-0.809795 -0.895349 -1.02451
-1.21785 -1.48111 -1.80209
-2.15338 -2.49671 -2.78648
-2.97448 -3.01993 -2.90522
-2.80756 -2.44584 -2.06763
-1.74579 -1.52165 -1.39851
-1.35367 -1.35787 -1.3889
-1.43367 -1.48307 -1.52783
-1.55943 -1.57352 -1.57124
-1.55774 -1.54015 -1.52639
-1.52427 -1.54033 -1.57915
-1.6435 -1.73308 -1.84078
-1.94899 -2.03149 -2.06306
-2.03179 -1.94536 -1.82592
-1.69786 -1.57903 -1.48268
-1.4265 -1.43664 -1.539
-1.74227 -2.02619 -2.3449
-2.64453 -2.88479 -3.05285
-3.1621 -3.23643 -3.28957
-3.31259 -3.27817 -3.15868
-2.94593 -2.66059 -2.34629
-2.05312 -1.82005 -1.66531
-1.58759 -1.57432 -1.61054
-1.68381 -1.78541 -1.90995
-2.05449 -2.21605 -2.38741
-2.5537 -2.6943 -2.79203
-2.84542 -2.87494 -2.91648
-3.00355 -3.148 -3.3305
-3.50615 -3.62255 -3.64228
-3.55993 -3.40533 -3.23002
-3.08214 -2.98228 -2.91446
-2.83874 -2.71837 -2.54433
-2.34217 -2.15828 -2.03682
-2.00174 -2.05079 -2.15947
-2.28979 -2.40104 -2.46136
-2.45711 -2.39631 -2.30399
-2.21108 -2.14125 -2.10111
-2.07843 -2.05005 -1.99609
-1.91373 -1.82253 -1.75701
-1.74956 -1.81388 -1.93929
-2.09814 -2.25981 -2.40211
-2.51527 -2.59889 -2.65502
-2.68241 -2.67629 -2.63449
-2.56453 -2.48393 -2.41104
-2.35182 -2.29285 -2.20726
-2.07138 -1.88231 -1.66621
-1.47228 -1.35509 -1.35392
-1.47829 -1.70533 -1.98815
-2.26998 -2.49761 -2.63169
-2.65471 -2.57642 -2.43266
-2.27328 -2.14115 -2.05295
-1.99361 -1.92867 -1.826
-1.67283 -1.47846 -1.26485
-1.05487 -0.866749 -0.715142
-0.612822 -0.568275 -0.580426
-0.636403 -0.716588 -0.805029
-0.898486 -1.00823 -1.15375
-1.35275 -1.61266 -1.92693
-2.27483 -2.62249 -2.92424
-3.12751 -3.18496 -3.07296
-2.97994 -2.60609 -2.20809
-1.858 -1.59705 -1.42956
-1.3354 -1.28937 -1.27432
-1.28242 -1.30891 -1.34667
-1.38564 -1.41576 -1.42948
-1.42329 -1.39903 -1.36522
-1.33632 -1.32941 -1.35942
-1.43454 -1.55211 -1.69589
-1.83728 -1.94307 -1.98812
-1.96645 -1.89333 -1.79619
-1.70058 -1.62178 -1.56802
-1.55069 -1.58957 -1.70561
-1.90558 -2.17105 -2.46138
-2.72961 -2.94203 -3.09024
-3.18908 -3.26168 -3.32044
-3.35627 -3.34272 -3.25213
-3.07297 -2.81839 -2.52271
-2.22928 -1.97682 -1.79037
-1.67936 -1.64124 -1.66666
-1.74317 -1.85725 -1.99619
-2.14999 -2.31133 -2.47265
-2.62221 -2.74445 -2.82761
-2.87486 -2.90971 -2.96828
-3.08074 -3.25272 -3.45802
-3.64708 -3.76666 -3.78172
-3.69015 -3.52367 -3.33369
-3.1674 -3.04577 -2.95554
-2.86065 -2.72712 -2.54594
-2.34028 -2.15388 -2.02967
-1.99191 -2.03876 -2.14493
-2.27059 -2.37382 -2.42374
-2.40991 -2.34422 -2.25417
-2.17059 -2.1147 -2.08953
-2.07976 -2.06051 -2.01149
-1.92971 -1.83377 -1.75657
-1.72967 -1.76842 -1.86683
-2.00389 -2.15533 -2.30253
-2.43465 -2.54546 -2.62864
-2.67586 -2.67967 -2.6399
-2.56827 -2.48574 -2.41158
-2.35024 -2.28568 -2.18921
-2.03786 -1.83282 -1.6067
-1.41469 -1.31395 -1.34176
-1.50237 -1.76714 -2.0851
-2.39734 -2.64936 -2.80067
-2.83313 -2.75732 -2.61147
-2.44801 -2.31079 -2.21524
-2.14411 -2.06212 -1.93958
-1.76906 -1.56575 -1.35463
-1.15687 -0.984898 -0.8464
-0.74935 -0.701532 -0.705152
-0.752866 -0.830326 -0.92424
-1.03021 -1.15516 -1.31342
-1.51937 -1.78056 -2.09323
-2.4401 -2.78931 -3.09501
-3.30289 -3.3634 -3.25094
-3.14249 -2.7682 -2.36524
-2.00173 -1.71605 -1.51185
-1.37091 -1.27243 -1.20544
-1.16904 -1.16462 -1.18839
-1.229 -1.27005 -1.29467
-1.29056 -1.25485 -1.19711
-1.13834 -1.10546 -1.12297
-1.20418 -1.34451 -1.5196
-1.69107 -1.81958 -1.88032
-1.87279 -1.81904 -1.75097
-1.69475 -1.66264 -1.65703
-1.68143 -1.74722 -1.8689
-2.05147 -2.2807 -2.52495
-2.74805 -2.92551 -3.05398
-3.14843 -3.22836 -3.30167
-3.35663 -3.36688 -3.30567
-3.15988 -2.93672 -2.66179
-2.37147 -2.10352 -1.88895
-1.74727 -1.68554 -1.70002
-1.77853 -1.90326 -2.05469
-2.21608 -2.37591 -2.52609
-2.65759 -2.75954 -2.82566
-2.86477 -2.90505 -2.9846
-3.13118 -3.34364 -3.58687
-3.80378 -3.93766 -3.95442
-3.85509 -3.67404 -3.46337
-3.27015 -3.11657 -2.99327
-2.86987 -2.71696 -2.52677
-2.32001 -2.13619 -2.01454
-1.97716 -2.02114 -2.12044
-2.2347 -2.32229 -2.35411
-2.32295 -2.24431 -2.14836
-2.0668 -2.01993 -2.00901
-2.01703 -2.01781 -1.98952
-1.92648 -1.84324 -1.76853
-1.73169 -1.74955 -1.82131
-1.93341 -2.06884 -2.21351
-2.35661 -2.48718 -2.59145
-2.65465 -2.66683 -2.62951
-2.55806 -2.47605 -2.4028
-2.34071 -2.27126 -2.16488
-2.00084 -1.7856 -1.55814
-1.37811 -1.30294 -1.36578
-1.56435 -1.8638 -2.20926
-2.54052 -2.80367 -2.95952
-2.99144 -2.91166 -2.7601
-2.59032 -2.44629 -2.34264
-2.26146 -2.16818 -2.03585
-1.86136 -1.6639 -1.47003
-1.29843 -1.15535 -1.04066
-0.955998 -0.906656 -0.897114
-0.926055 -0.986383 -1.07027
-1.17492 -1.30502 -1.47076
-1.68305 -1.9481 -2.26261
-2.61011 -2.95891 -3.26297
-3.46829 -3.52647 -3.4131
-3.26993 -2.90462 -2.50947
-2.14733 -1.85242 -1.62651
-1.45202 -1.31105 -1.19745
-1.11655 -1.07615 -1.07694
-1.1079 -1.14822 -1.17367
-1.16491 -1.11516 -1.0344
-0.948048 -0.890126 -0.892485
-0.972913 -1.12603 -1.32184
-1.51485 -1.66137 -1.73713
-1.74589 -1.71459 -1.67806
-1.6624 -1.67698 -1.71871
-1.78324 -1.87301 -1.99549
-2.15409 -2.34012 -2.53305
-2.70945 -2.85471 -2.96973
-3.06747 -3.16116 -3.25181
-3.3238 -3.35127 -3.31029
-3.18905 -2.99171 -2.7372
-2.45544 -2.182 -1.95127
-1.78972 -1.71146 -1.71712
-1.79525 -1.92559 -2.08415
-2.24944 -2.40657 -2.54629
-2.66072 -2.74208 -2.78911
-2.81717 -2.86102 -2.96263
-3.14835 -3.40977 -3.70114
-3.95541 -4.11035 -4.13173
-4.02405 -3.82552 -3.5905
-3.36705 -3.17907 -3.02128
-2.86911 -2.69835 -2.50297
-2.30126 -2.12736 -2.01474
-1.98107 -2.02115 -2.10847
-2.20363 -2.26696 -2.27189
-2.21428 -2.11301 -2.00135
-1.91313 -1.86945 -1.87142
-1.9013 -1.93147 -1.93717
-1.90775 -1.85148 -1.79155
-1.7549 -1.76022 -1.81219
-1.90426 -2.02566 -2.16606
-2.31479 -2.45742 -2.57476
-2.6473 -2.66329 -2.62549
-2.55178 -2.4674 -2.39136
-2.32432 -2.24631 -2.12851
-1.95395 -1.73499 -1.5161
-1.35927 -1.31984 -1.42524
-1.66599 -2.00082 -2.37074
-2.71434 -2.97918 -3.12932
-3.15173 -3.06139 -2.89939
-2.71915 -2.56414 -2.4491
-2.35745 -2.25711 -2.12397
-1.95724 -1.7772 -1.60955
-1.4698 -1.35869 -1.26934
-1.1972 -1.14434 -1.11647
-1.11799 -1.14993 -1.21179
-1.3045 -1.43213 -1.60138
-1.81921 -2.0891 -2.40642
-2.75402 -3.09974 -3.39778
-3.59589 -3.64878 -3.53508
-3.34515 -2.99181 -2.61041
-2.25929 -1.96918 -1.73982
-1.55277 -1.39008 -1.24676
-1.13114 -1.05585 -1.02666
-1.03558 -1.06143 -1.07678
-1.05825 -0.995892 -0.898241
-0.791404 -0.712283 -0.697036
-0.767202 -0.918543 -1.11918
-1.32052 -1.47703 -1.56499
-1.59031 -1.58186 -1.57504
-1.59503 -1.64905 -1.73017
-1.82794 -1.93715 -2.05888
-2.19517 -2.3429 -2.49252
-2.63259 -2.75699 -2.86872
-2.97643 -3.08531 -3.1887
-3.26755 -3.29805 -3.26159
-3.15073 -2.96978 -2.73364
-2.46683 -2.20148 -1.972
-1.80729 -1.72446 -1.7263
-1.80231 -1.93213 -2.09085
-2.25535 -2.40876 -2.53995
-2.64008 -2.70246 -2.72996
-2.74499 -2.79014 -2.91233
-3.13688 -3.4479 -3.7884
-4.08077 -4.25674 -4.28184
-4.1644 -3.94744 -3.68875
-3.43828 -3.22177 -3.03716
-2.86461 -2.68415 -2.49127
-2.30182 -2.14446 -2.04615
-2.01913 -2.05511 -2.12724
-2.19799 -2.23057 -2.20149
-2.10961 -1.97709 -1.8408
-1.73778 -1.69134 -1.70354
-1.75639 -1.82042 -1.86679
-1.87857 -1.85689 -1.81944
-1.79156 -1.79466 -1.83884
-1.92304 -2.04017 -2.18106
-2.33398 -2.48203 -2.60313
-2.67569 -2.68747 -2.6422
-2.55921 -2.46456 -2.37718
-2.29717 -2.20489 -2.07402
-1.8924 -1.67792 -1.47873
-1.35657 -1.36254 -1.51741
-1.80466 -2.17694 -2.57099
-2.92386 -3.18485 -3.32256
-3.32928 -3.22362 -3.04745
-2.85291 -2.68233 -2.55141
-2.44693 -2.3411 -2.21287
-2.06185 -1.90624 -1.76819
-1.65919 -1.57563 -1.50586
-1.44066 -1.37909 -1.32747
-1.29525 -1.29165 -1.32436
-1.39937 -1.52114 -1.69297
-1.91701 -2.19258 -2.51249
-2.8584 -3.19798 -3.48644
-3.67404 -3.71927 -3.60415
-3.36219 -3.01493 -2.64364
-2.30484 -2.02818 -1.81237
-1.6368 -1.47982 -1.33241
-1.20088 -1.09954 -1.03909
-1.01755 -1.01831 -1.01598
-0.986579 -0.917466 -0.813186
-0.696029 -0.601028 -0.565359
-0.613752 -0.745607 -0.931839
-1.12559 -1.28235 -1.37872
-1.41984 -1.43272 -1.45042
-1.49631 -1.57658 -1.6831
-1.80259 -1.9251 -2.0472
-2.16982 -2.29409 -2.41882
-2.5414 -2.66092 -2.77968
-2.90039 -3.01989 -3.12509
-3.19556 -3.21181 -3.16275
-3.04747 -2.87286 -2.65206
-2.40548 -2.16113 -1.95043
-1.8005 -1.72722 -1.73278
-1.80727 -1.93227 -2.0854
-2.24527 -2.39462 -2.52
-2.60982 -2.65662 -2.66649
-2.66875 -2.71374 -2.85289
-3.11001 -3.46197 -3.8417
-4.16291 -4.35302 -4.37824
-4.25084 -4.01845 -3.74233
-3.47442 -3.24191 -3.04473
-2.86572 -2.68723 -2.50513
-2.33291 -2.19472 -2.11214
-2.09261 -2.12478 -2.18121
-2.22604 -2.22558 -2.15962
-2.03018 -1.86269 -1.69757
-1.57524 -1.52154 -1.53986
-1.61214 -1.7071 -1.79188
-1.84349 -1.85663 -1.84458
-1.83223 -1.84436 -1.8958
-1.98875 -2.11618 -2.26653
-2.42505 -2.57286 -2.68758
-2.74853 -2.74481 -2.68137
-2.57843 -2.46272 -2.35379
-2.25284 -2.14244 -2.00002
-1.8182 -1.61889 -1.45119
-1.37391 -1.43224 -1.64024
-1.97529 -2.38495 -2.80205
-3.16195 -3.41583 -3.53756
-3.52581 -3.40335 -3.21223
-3.00209 -2.81315 -2.66232
-2.54118 -2.42787 -2.30504
-2.1718 -2.04206 -1.93231
-1.84913 -1.78546 -1.72679
-1.66104 -1.58511 -1.50576
-1.4368 -1.39509 -1.39663
-1.45296 -1.56944 -1.74589
-1.97872 -2.26189 -2.58473
-2.92763 -3.25866 -3.53471
-3.70871 -3.74247 -3.62101
-3.32292 -2.96828 -2.5952
-2.26216 -2.00111 -1.81148
-1.6696 -1.54655 -1.42398
-1.30074 -1.18893 -1.1033
-1.05022 -1.02228 -1.00092
-0.964572 -0.898053 -0.799375
-0.682852 -0.577365 -0.518193
-0.532929 -0.627277 -0.779748
-0.950109 -1.0976 -1.19852
-1.25401 -1.28518 -1.31984
-1.37883 -1.46877 -1.58344
-1.71071 -1.83983 -1.96541
-2.0875 -2.20901 -2.33271
-2.45978 -2.5902 -2.72304
-2.85461 -2.97508 -3.06777
-3.11399 -3.1008 -3.02571
-2.89495 -2.71888 -2.5103
-2.28667 -2.0719 -1.89291
-1.77214 -1.72103 -1.73869
-1.8149 -1.93424 -2.07936
-2.23314 -2.37949 -2.50258
-2.58703 -2.62354 -2.62047
-2.61301 -2.65764 -2.80835
-3.08635 -3.46197 -3.86119
-4.19337 -4.38544 -4.40611
-4.27119 -4.0313 -3.74946
-3.4785 -3.24621 -3.05326
-2.88308 -2.71794 -2.55248
-2.39795 -2.27572 -2.20461
-2.18943 -2.21662 -2.25777
-2.27794 -2.24617 -2.14581
-1.98232 -1.78407 -1.59387
-1.45404 -1.39177 -1.41126
-1.49473 -1.61017 -1.72246
-1.80475 -1.84736 -1.86077
-1.87011 -1.9031 -1.97771
-2.09648 -2.24889 -2.41759
-2.58299 -2.7247 -2.82227
-2.85867 -2.82633 -2.73226
-2.59785 -2.45101 -2.31306
-2.18773 -2.06095 -1.91405
-1.74314 -1.5715 -1.4462
-1.42074 -1.5336 -1.79283
-2.17134 -2.61323 -3.04852
-3.4114 -3.65522 -3.75956
-3.72983 -3.59285 -3.38998
-3.16679 -2.96002 -2.78721
-2.64518 -2.51919 -2.39677
-2.27695 -2.16891 -2.08254
-2.019 -1.96806 -1.91354
-1.84186 -1.74863 -1.64109
-1.53671 -1.45908 -1.43175
-1.47175 -1.5856 -1.76979
-2.01475 -2.30831 -2.63562
-2.97552 -3.29669 -3.55785
-3.71436 -3.73055 -3.59362
-3.23202 -2.85415 -2.46451
-2.12705 -1.87927 -1.72304
-1.63128 -1.56523 -1.49319
-1.40215 -1.29862 -1.20006
-1.12238 -1.07033 -1.03536
-1.00023 -0.947085 -0.865547
-0.759094 -0.647507 -0.562137
-0.533331 -0.575401 -0.678477
-0.812905 -0.943589 -1.04561
-1.11303 -1.15762 -1.19982
-1.25777 -1.34027 -1.4461
-1.56808 -1.69836 -1.83209
-1.96838 -2.10892 -2.2552
-2.40655 -2.55956 -2.70842
-2.84411 -2.95327 -3.01959
-3.02927 -2.9774 -2.86981
-2.71887 -2.5378 -2.33932
-2.13881 -1.95668 -1.8153
-1.73144 -1.71053 -1.74697
-1.82928 -1.94519 -2.08345
-2.23261 -2.37877 -2.50407
-2.58924 -2.62264 -2.61393
-2.60224 -2.6473 -2.80283
-3.08598 -3.46207 -3.85457
-4.17451 -4.35352 -4.36522
-4.22812 -3.9928 -3.72073
-3.46322 -3.24742 -3.07377
-2.9249 -2.78107 -2.63414
-2.49304 -2.37823 -2.30882
-2.28986 -2.30716 -2.33142
-2.32817 -2.26902 -2.14135
-1.95425 -1.73795 -1.53515
-1.38684 -1.3189 -1.33518
-1.41877 -1.53924 -1.66261
-1.76191 -1.82622 -1.86473
-1.90256 -1.96853 -2.08095
-2.23955 -2.42734 -2.61906
-2.7896 -2.91787 -2.98731
-2.98667 -2.91339 -2.77776
-2.60332 -2.42015 -2.25228
-2.10657 -1.97218 -1.83317
-1.6868 -1.55476 -1.47942
-1.50752 -1.67095 -1.97312
-2.38443 -2.84755 -3.29145
-3.65045 -3.88076 -3.96776
-3.92326 -3.77735 -3.56944
-3.33945 -3.11903 -2.92509
-2.75926 -2.61446 -2.48431
-2.36915 -2.27446 -2.20402
-2.15359 -2.11001 -2.05585
-1.97675 -1.86757 -1.73591
-1.60197 -1.49454 -1.44343
-1.47052 -1.58383 -1.77738
-2.03622 -2.34213 -2.67556
-3.01307 -3.32344 -3.56698
-3.70112 -3.69209 -3.52872
-3.09456 -2.68241 -2.26582
-1.91624 -1.67853 -1.55818
-1.52476 -1.52891 -1.52398
-1.48307 -1.40509 -1.30887
-1.21951 -1.1546 -1.11641
-1.09246 -1.06203 -1.0057
-0.915192 -0.800123 -0.687081
-0.609212 -0.590825 -0.636022
-0.727853 -0.837529 -0.937694
-1.01303 -1.06393 -1.10271
-1.14569 -1.2058 -1.28935
-1.39684 -1.52583 -1.67347
-1.83748 -2.01533 -2.20259
-2.39179 -2.57301 -2.73507
-2.86583 -2.95226 -2.98231
-2.9496 -2.85754 -2.71882
-2.5498 -2.36498 -2.17645
-1.99785 -1.847 -1.7425
-1.69605 -1.70716 -1.76522
-1.85696 -1.97288 -2.10773
-2.25596 -2.40618 -2.53906
-2.63184 -2.67051 -2.6649
-2.65555 -2.702 -2.8546
-3.12543 -3.47683 -3.83475
-4.1183 -4.26925 -4.26861
-4.13652 -3.91982 -3.67397
-3.44538 -3.25892 -3.11439
-2.99337 -2.87342 -2.74274
-2.60772 -2.48901 -2.4082
-2.37313 -2.37099 -2.3727
-2.34485 -2.26231 -2.11707
-1.92163 -1.70616 -1.50961
-1.36742 -1.30071 -1.31145
-1.38446 -1.49375 -1.61078
-1.71297 -1.79158 -1.85585
-1.92976 -2.04023 -2.20223
-2.40952 -2.63672 -2.85023
-3.02015 -3.12621 -3.15737
-3.10963 -2.98673 -2.80344
-2.5867 -2.36963 -2.17908
-2.0243 -1.89616 -1.77925
-1.66949 -1.58464 -1.56086
-1.63795 -1.84216 -2.17384
-2.60275 -3.07219 -3.5122
-3.85902 -4.07263 -4.14391
-4.08991 -3.9426 -3.73818
-3.50972 -3.28252 -3.07163
-2.88254 -2.71546 -2.57065
-2.45102 -2.35993 -2.29638
-2.25174 -2.21049 -2.15455
-2.06925 -1.94887 -1.80079
-1.64642 -1.51766 -1.44862
-1.46516 -1.57729 -1.7781
-2.04887 -2.36615 -2.7054
-3.03998 -3.3378 -3.56028
-3.66689 -3.62581 -3.42745
-2.91753 -2.47071 -2.027
-1.66496 -1.43655 -1.35099
-1.37529 -1.4507 -1.51702
-1.53435 -1.49385 -1.41458
-1.32915 -1.26599 -1.23665
-1.23242 -1.2297 -1.20088
-1.12719 -1.00905 -0.8687
-0.742138 -0.663706 -0.651557
-0.701234 -0.789467 -0.885242
-0.962813 -1.01097 -1.03486
-1.05077 -1.07782 -1.13148
-1.22102 -1.34997 -1.51744
-1.71877 -1.94506 -2.18285
-2.41509 -2.62392 -2.79348
-2.91116 -2.96767 -2.95817
-2.88489 -2.75874 -2.59698
-2.41749 -2.23415 -2.05756
-1.8996 -1.7761 -1.70313
-1.68879 -1.72805 -1.80613
-1.90818 -2.02693 -2.1623
-2.31388 -2.47265 -2.61821
-2.72499 -2.77671 -2.78218
-2.78071 -2.82845 -2.96994
-3.21182 -3.5158 -3.81485
-4.04151 -4.15218 -4.13729
-4.0176 -3.83264 -3.62731
-3.43935 -3.28945 -3.17681
-3.08293 -2.98352 -2.86336
-2.72611 -2.59252 -2.48723
-2.42226 -2.38812 -2.35813
-2.30188 -2.1989 -2.04628
-1.85903 -1.66472 -1.49481
-1.37507 -1.31877 -1.32464
-1.37985 -1.46544 -1.56213
-1.65589 -1.74331 -1.83481
-1.9518 -2.11602 -2.33535
-2.59489 -2.86 -3.08965
-3.25097 -3.32636 -3.31161
-3.21087 -3.03502 -2.80445
-2.55045 -2.30937 -2.10985
-1.9614 -1.85391 -1.7701
-1.70275 -1.66489 -1.68671
-1.80215 -2.03329 -2.37884
-2.80925 -3.27007 -3.69442
-4.02228 -4.21803 -4.27718
-4.22022 -4.07927 -3.88637
-3.66755 -3.4416 -3.22113
-3.01435 -2.82749 -2.66662
-2.53727 -2.44159 -2.37541
-2.32744 -2.28148 -2.22022
-2.12957 -2.00339 -1.84779
-1.68325 -1.54204 -1.46016
-1.46644 -1.57353 -1.77545
-2.05191 -2.37554 -2.71696
-3.0455 -3.32731 -3.52471
-3.59972 -3.52325 -3.2877
-2.71313 -2.24355 -1.78438
-1.41831 -1.2021 -1.14788
-1.22139 -1.35767 -1.48703
-1.56002 -1.56172 -1.51065
-1.44395 -1.39696 -1.38688
-1.40691 -1.4309 -1.42531
-1.36398 -1.24094 -1.07557
-0.906598 -0.776908 -0.716385
-0.730616 -0.799968 -0.888992
-0.962028 -0.997901 -0.996883
-0.977493 -0.96664 -0.989459
-1.06333 -1.19639 -1.38825
-1.63054 -1.90695 -2.1943
-2.46582 -2.69642 -2.86717
-2.9672 -2.99318 -2.94866
-2.84409 -2.6961 -2.52405
-2.34502 -2.17076 -2.00954
-1.87128 -1.77034 -1.72136
-1.73063 -1.79058 -1.88388
-1.9947 -2.11749 -2.25607
-2.41397 -2.58403 -2.74514
-2.86964 -2.93913 -2.96037
-2.96926 -3.01621 -3.13864
-3.33828 -3.57842 -3.80221
-3.95891 -4.02204 -3.99256
-3.89106 -3.7473 -3.59209
-3.45121 -3.33929 -3.25493
-3.18115 -3.09395 -2.97615
-2.82888 -2.6721 -2.53247
-2.42612 -2.34838 -2.27755
-2.18878 -2.06776 -1.91664
-1.75141 -1.59461 -1.46736
-1.38339 -1.34628 -1.35071
-1.38635 -1.44248 -1.51124
-1.58983 -1.68256 -1.802
-1.96611 -2.18899 -2.46861
-2.7796 -3.07814 -3.31731
-3.46334 -3.50275 -3.43889
-3.28436 -3.05778 -2.78594
-2.50503 -2.25405 -2.06142
-1.93382 -1.85713 -1.8101
-1.78187 -1.78175 -1.83597
-1.97475 -2.21764 -2.56258
-2.98133 -3.42258 -3.82397
-4.13043 -4.31074 -4.36359
-4.31057 -4.18231 -4.00653
-3.80331 -3.58629 -3.366
-3.15232 -2.95535 -2.78452
-2.6463 -2.54144 -2.46374
-2.40152 -2.34057 -2.26683
-2.16863 -2.03983 -1.88417
-1.71868 -1.57289 -1.48223
-1.47729 -1.5739 -1.76874
-2.04199 -2.36388 -2.70068
-3.0174 -3.27821 -3.4466
-3.4882 -3.37793 -3.11097
-2.50016 -2.02866 -1.57419
-1.21892 -1.02052 -0.99261
-1.10135 -1.28002 -1.45509
-1.5726 -1.61433 -1.59775
-1.56106 -1.54145 -1.55726
-1.60125 -1.6454 -1.65333
-1.59582 -1.46439 -1.2777
-1.07684 -0.910429 -0.815871
-0.804799 -0.858961 -0.938622
-1.00036 -1.01612 -0.984124
-0.927011 -0.880013 -0.877079
-0.941689 -1.08403 -1.30186
-1.58181 -1.90039 -2.22625
-2.52534 -2.76793 -2.93429
-3.01678 -3.01847 -2.95057
-2.82994 -2.67642 -2.50913
-2.34266 -2.18563 -2.04361
-1.92456 -1.84167 -1.8092
-1.83324 -1.90566 -2.00827
-2.12489 -2.25106 -2.39306
-2.55707 -2.73735 -2.91258
-3.0538 -3.1408 -3.17756
-3.19524 -3.23729 -3.33394
-3.4832 -3.65169 -3.79422
-3.87736 -3.89175 -3.84865
-3.76814 -3.66941 -3.5678
-3.47525 -3.39866 -3.33557
-3.27168 -3.18563 -3.06071
-2.89656 -2.71159 -2.53286
-2.37951 -2.25224 -2.13623
-2.01412 -1.87843 -1.7354
-1.6002 -1.48871 -1.41106
-1.36898 -1.35673 -1.3648
-1.38483 -1.41354 -1.45423
-1.51584 -1.61148 -1.7569
-1.9668 -2.24686 -2.58402
-2.94208 -3.26885 -3.51313
-3.64159 -3.64539 -3.53507
-3.33134 -3.06062 -2.75664
-2.4606 -2.2132 -2.04033
-1.94284 -1.89988 -1.88497
-1.8843 -1.9058 -1.97476
-2.12037 -2.36115 -2.69473
-3.09409 -3.51123 -3.8888
-4.17695 -4.34811 -4.4021
-4.35934 -4.24773 -4.09142
-3.90687 -3.70507 -3.49567
-3.2893 -3.09713 -2.92844
-2.78775 -2.67306 -2.57682
-2.48913 -2.40083 -2.30424
-2.19254 -2.06063 -1.90913
-1.74938 -1.60542 -1.50973
-1.49349 -1.57577 -1.75686
-2.01872 -2.33037 -2.65456
-2.95259 -3.18711 -3.32363
-3.33264 -3.19451 -2.9081
-2.30085 -1.85062 -1.42327
-1.09521 -0.920738 -0.913272
-1.04116 -1.24056 -1.44003
-1.5864 -1.66099 -1.67991
-1.67915 -1.69291 -1.73639
-1.7999 -1.85432 -1.86363
-1.79983 -1.65594 -1.45216
-1.23131 -1.04423 -0.930796
-0.904268 -0.945921 -1.01307
-1.05803 -1.04963 -0.986561
-0.896162 -0.82096 -0.801606
-0.865002 -1.02058 -1.26203
-1.57015 -1.91537 -2.26123
-2.57052 -2.81273 -2.96994
-3.03853 -3.02697 -2.95181
-2.83339 -2.69204 -2.54464
-2.40226 -2.27009 -2.15107
-2.05141 -1.98359 -1.96214
-1.99411 -2.07235 -2.17904
-2.29799 -2.42503 -2.56749
-2.73314 -2.91761 -3.10017
-3.25164 -3.35052 -3.39781
-3.41931 -3.45136 -3.51785
-3.61458 -3.71268 -3.77833
-3.79362 -3.76388 -3.70909
-3.64877 -3.59275 -3.54214
-3.49518 -3.45 -3.40167
-3.33828 -3.24263 -3.101
-2.91368 -2.69812 -2.48073
-2.28236 -2.10849 -1.95142
-1.80133 -1.65658 -1.52561
-1.42113 -1.35227 -1.31996
-1.31676 -1.33007 -1.34698
-1.35981 -1.37009 -1.38937
-1.43642 -1.53281 -1.69837
-1.94586 -2.27374 -2.65897
-3.05577 -3.40522 -3.65326
-3.76742 -3.74256 -3.59477
-3.3514 -3.04613 -2.71963
-2.41805 -2.18299 -2.03617
-1.97065 -1.95731 -1.96407
-1.97544 -2.00059 -2.06689
-2.20484 -2.43315 -2.74933
-3.12727 -3.52194 -3.88065
-4.15804 -4.32879 -4.39176
-4.3643 -4.27098 -4.1338
-3.96846 -3.78627 -3.59748
-3.41268 -3.24131 -3.08884
-2.9547 -2.83256 -2.7137
-2.5917 -2.46491 -2.33476
-2.20161 -2.06279 -1.91581
-1.76523 -1.62782 -1.53144
-1.50666 -1.57511 -1.74052
-1.98678 -2.28238 -2.58759
-2.86127 -3.06574 -3.16951
-3.14895 -2.99102 -2.69918
-2.13356 -1.72344 -1.34159
-1.05424 -0.908392 -0.915668
-1.04807 -1.24857 -1.45274
-1.61231 -1.71032 -1.76111
-1.79593 -1.84262 -1.91043
-1.98607 -2.04018 -2.03952
-1.96059 -1.80096 -1.58394
-1.35326 -1.15873 -1.03812
-1.00265 -1.03226 -1.0836
-1.10886 -1.07737 -0.98967
-0.876751 -0.785757 -0.761037
-0.830298 -1.00022 -1.25912
-1.58187 -1.93437 -2.27848
-2.57819 -2.80649 -2.94989
-3.00914 -2.99637 -2.93035
-2.8316 -2.71838 -2.60396
-2.49546 -2.39488 -2.30293
-2.22446 -2.17141 -2.15881
-2.19516 -2.27504 -2.38183
-2.49943 -2.62316 -2.76021
-2.91923 -3.09755 -3.27628
-3.42735 -3.52887 -3.57899
-3.59811 -3.61594 -3.65125
-3.69909 -3.73565 -3.73705
-3.69739 -3.63265 -3.56877
-3.52482 -3.50404 -3.49701
-3.49063 -3.47395 -3.43734
-3.3691 -3.25587 -3.08904
-2.87258 -2.6253 -2.37359
-2.13908 -1.93044 -1.74523
-1.57894 -1.433 -1.31551
-1.23568 -1.19738 -1.19625
-1.22065 -1.25506 -1.28471
-1.30106 -1.30649 -1.316
-1.35422 -1.44928 -1.62544
-1.89558 -2.25375 -2.66996
-3.09193 -3.45661 -3.70857
-3.81584 -3.77481 -3.60406
-3.33491 -3.00674 -2.66653
-2.36517 -2.14492 -2.02312
-1.98483 -1.99272 -2.00965
-2.01968 -2.03492 -2.08654
-2.20767 -2.4179 -2.71482
-3.07318 -3.45057 -3.7982
-4.07399 -4.25313 -4.33183
-4.32318 -4.24843 -4.12887
-3.982 -3.82187 -3.6606
-3.50817 -3.37019 -3.24559
-3.12638 -3.00079 -2.85898
-2.69881 -2.52733 -2.35632
-2.19466 -2.04338 -1.89788
-1.75631 -1.62802 -1.53564
-1.50807 -1.56811 -1.72152
-1.95328 -2.23143 -2.51496
-2.76193 -2.93562 -3.00822
-2.96232 -2.79208 -2.50638
-2.00473 -1.6451 -1.31952
-1.08107 -0.966574 -0.984506
-1.11135 -1.29949 -1.49463
-1.65569 -1.76818 -1.84399
-1.90816 -1.98081 -2.06458
-2.14288 -2.18713 -2.16821
-2.06859 -1.89157 -1.66398
-1.42961 -1.23496 -1.11285
-1.07049 -1.08672 -1.12016
-1.12653 -1.07832 -0.97797
-0.857538 -0.765013 -0.745099
-0.824348 -1.00602 -1.27326
-1.59575 -1.93651 -2.25831
-2.52995 -2.73135 -2.85575
-2.90857 -2.90374 -2.85928
-2.79297 -2.71913 -2.64674
-2.57922 -2.51589 -2.45572
-2.40234 -2.36687 -2.36431
-2.40433 -2.48354 -2.58706
-2.69912 -2.81415 -2.93845
-3.08109 -3.24162 -3.40427
-3.54357 -3.63823 -3.68404
-3.69625 -3.69854 -3.70565
-3.71304 -3.70201 -3.65662
-3.57899 -3.49093 -3.42106
-3.38801 -3.39202 -3.41831
-3.44642 -3.45694 -3.43292
-3.35926 -3.22453 -3.0262
-2.77534 -2.4958 -2.21607
-1.9584 -1.73247 -1.53761
-1.37059 -1.23207 -1.12716
-1.06129 -1.03573 -1.04579
-1.08134 -1.12853 -1.17266
-1.203 -1.21872 -1.23268
-1.27021 -1.36269 -1.53816
-1.81141 -2.17561 -2.59841
-3.02566 -3.39404 -3.64874
-3.75768 -3.71587 -3.54031
-3.26252 -2.92482 -2.57909
-2.2805 -2.07248 -1.96926
-1.94974 -1.97017 -1.98968
-1.99247 -1.99359 -2.02771
-2.13023 -2.32158 -2.59988
-2.94132 -3.30633 -3.6495
-3.93087 -4.12481 -4.22382
-4.23626 -4.18034 -4.07758
-3.94859 -3.81146 -3.68087
-3.56603 -3.46783 -3.3775
-3.27888 -3.15443 -2.99331
-2.79753 -2.58226 -2.36904
-2.1751 -2.00595 -1.85649
-1.72039 -1.60108 -1.51641
-1.49284 -1.55255 -1.7012
-1.92342 -2.18668 -2.44977
-2.67145 -2.81692 -2.86201
-2.79501 -2.61724 -2.34377
-1.90539 -1.59762 -1.3312
-1.14481 -1.0634 -1.09107
-1.20882 -1.37948 -1.55997
-1.7168 -1.83731 -1.92991
-2.01295 -2.09937 -2.18678
-2.25705 -2.28361 -2.24187
-2.11976 -1.92541 -1.6882
-1.45116 -1.25678 -1.1325
-1.08165 -1.08302 -1.09937
-1.0922 -1.03821 -0.940559
-0.829034 -0.74842 -0.740718
-0.830241 -1.01755 -1.28223
-1.59041 -1.90369 -2.1873
-2.41669 -2.58072 -2.68084
-2.72727 -2.73443 -2.71736
-2.68914 -2.65921 -2.63244
-2.60926 -2.58701 -2.56321
-2.53992 -2.52648 -2.53672
-2.58064 -2.65692 -2.75309
-2.85459 -2.95527 -3.06032
-3.17902 -3.31323 -3.4511
-3.5709 -3.65297 -3.6913
-3.69638 -3.68627 -3.67243
-3.65135 -3.60915 -3.5359
-3.43803 -3.33869 -3.26594
-3.23796 -3.25541 -3.30361
-3.35926 -3.39591 -3.38721
-3.31086 -3.15452 -2.92174
-2.63342 -2.32219 -2.02136
-1.75412 -1.52896 -1.34308
-1.19003 -1.06584 -0.970504
-0.90609 -0.87428 -0.874798
-0.904122 -0.954111 -1.01206
-1.06446 -1.1041 -1.13685
-1.18339 -1.2741 -1.43873
-1.69466 -2.03749 -2.43757
-2.84463 -3.20009 -3.45248
-3.56946 -3.54181 -3.38061
-3.11304 -2.78067 -2.43787
-2.14331 -1.94249 -1.84921
-1.83974 -1.8672 -1.88879
-1.88858 -1.88266 -1.90662
-1.99606 -2.17153 -2.43227
-2.7573 -3.11103 -3.45172
-3.74105 -3.95201 -4.07312
-4.10814 -4.07237 -3.9875
-3.87708 -3.76311 -3.66294
-3.58527 -3.52673 -3.47148
-3.39592 -3.27742 -3.1041
-2.88114 -2.62986 -2.37923
-2.15338 -1.96252 -1.80299
-1.66673 -1.55374 -1.47828
-1.46386 -1.53028 -1.68112
-1.89937 -2.15186 -2.39809
-2.59844 -2.72021 -2.74202
-2.65673 -2.47232 -2.21072
-1.8158 -1.55439 -1.34429
-1.21004 -1.16392 -1.20451
-1.31639 -1.47229 -1.63984
-1.79218 -1.9171 -2.0185
-2.10824 -2.19398 -2.27117
-2.32294 -2.32617 -2.26036
-2.11698 -1.90639 -1.65854
-1.41503 -1.21533 -1.08333
-1.02044 -1.00702 -1.01094
-0.999885 -0.954121 -0.875455
-0.788181 -0.730381 -0.738989
-0.835762 -1.0202 -1.27086
-1.55276 -1.82746 -2.06327
-2.24242 -2.36296 -2.4348
-2.47279 -2.49111 -2.50066
-2.50898 -2.52061 -2.53707
-2.55683 -2.57603 -2.59077
-2.60082 -2.61243 -2.63671
-2.68311 -2.75238 -2.83557
-2.92074 -3.00235 -3.08488
-3.17741 -3.28367 -3.39554
-3.4954 -3.56584 -3.59972
-3.60314 -3.58888 -3.56538
-3.53027 -3.47397 -3.39081
-3.2885 -3.18806 -3.11453
-3.08557 -3.10515 -3.16321
-3.2378 -3.29735 -3.30541
-3.22987 -3.05499 -2.78948
-2.46518 -2.12575 -1.8112
-1.54593 -1.33559 -1.17221
-1.04268 -0.935665 -0.844966
-0.770199 -0.716057 -0.690162
-0.698968 -0.742628 -0.811939
-0.890738 -0.964024 -1.02756
-1.09304 -1.18536 -1.33275
-1.55436 -1.85027 -2.19811
-2.55736 -2.87954 -3.11997
-3.24676 -3.24454 -3.11477
-2.87578 -2.56414 -2.23346
-1.94453 -1.74602 -1.65463
-1.64872 -1.68246 -1.71301
-1.72326 -1.72686 -1.75602
-1.84322 -2.0078 -2.25094
-2.55638 -2.89445 -3.22834
-3.52191 -3.74714 -3.88909
-3.94733 -3.93407 -3.87016
-3.78055 -3.68989 -3.61762
-3.57253 -3.54852 -3.52483
-3.47239 -3.3647 -3.18871
-2.95095 -2.67596 -2.39703
-2.14321 -1.9294 -1.75525
-1.61382 -1.504 -1.43743
-1.43426 -1.51065 -1.66696
-1.88411 -2.12867 -2.36143
-2.54452 -2.64663 -2.64784
-2.54423 -2.34984 -2.0942
-1.71714 -1.49279 -1.33319
-1.24997 -1.24259 -1.30278
-1.41681 -1.56549 -1.72565
-1.87572 -2.00288 -2.10604
-2.19129 -2.26326 -2.31835
-2.34366 -2.3207 -2.23219
-2.07052 -1.84508 -1.58397
-1.32713 -1.11296 -0.965198
-0.886414 -0.86023 -0.859563
-0.856975 -0.834333 -0.789785
-0.739561 -0.712617 -0.73929
-0.838863 -1.01158 -1.23784
-1.48424 -1.71398 -1.89854
-2.02604 -2.10233 -2.14468
-2.172 -2.19783 -2.2288
-2.26696 -2.31244 -2.36436
-2.42033 -2.47603 -2.52625
-2.56785 -2.60279 -2.63828
-2.68247 -2.73845 -2.80188
-2.86525 -2.9252 -2.9862
-3.05678 -3.14133 -3.23432
-3.3217 -3.38853 -3.42705
-3.43948 -3.43363 -3.41499
-3.38197 -3.32835 -3.25105
-3.15666 -3.06174 -2.98695
-2.94982 -2.95975 -3.01446
-3.09654 -3.17172 -3.19432
-3.12207 -2.93443 -2.64377
-2.29175 -1.93268 -1.61315
-1.3585 -1.1707 -1.03526
-0.931066 -0.838677 -0.745942
-0.651309 -0.564311 -0.502148
-0.48233 -0.513904 -0.59168
-0.697486 -0.808791 -0.910399
-1.00261 -1.10121 -1.22942
-1.40621 -1.6367 -1.9088
-2.1962 -2.46505 -2.68096
-2.81409 -2.84266 -2.75627
-2.5609 -2.28394 -1.97456
-1.69378 -1.49415 -1.39869
-1.39271 -1.43576 -1.48681
-1.52599 -1.56031 -1.61363
-1.71153 -1.87064 -2.09472
-2.37422 -2.68764 -3.00489
-3.29341 -3.5254 -3.68362
-3.76409 -3.77556 -3.73642
-3.67074 -3.60362 -3.55562
-3.5362 -3.53866 -3.54032
-3.50955 -3.41746 -3.2493
-3.01066 -2.72592 -2.42964
-2.15423 -1.91961 -1.73048
-1.58296 -1.47596 -1.41849
-1.42655 -1.51207 -1.6723
-1.88695 -2.12327 -2.3436
-2.51124 -2.595 -2.57502
-2.44954 -2.23836 -1.97915
-1.60359 -1.40603 -1.29005
-1.25617 -1.2913 -1.37885
-1.50411 -1.65326 -1.81056
-1.95903 -2.0853 -2.18387
-2.2563 -2.3059 -2.3321
-2.32756 -2.27886 -2.17091
-1.99469 -1.75585 -1.47869
-1.20143 -0.963578 -0.792213
-0.694378 -0.658489 -0.66191
-0.679987 -0.693749 -0.695638
-0.692234 -0.702095 -0.748141
-0.847278 -1.00182 -1.19638
-1.40172 -1.58447 -1.71953
-1.79944 -1.83563 -1.85061
-1.86624 -1.89536 -1.94082
-1.99975 -2.06841 -2.1442
-2.22468 -2.30592 -2.3819
-2.44657 -2.49727 -2.53684
-2.57183 -2.60775 -2.64571
-2.68392 -2.7226 -2.76692
-2.82437 -2.89859 -2.98505
-3.07226 -3.14752 -3.20292
-3.23752 -3.25463 -3.25682
-3.2426 -3.20771 -3.1496
-3.07174 -2.98477 -2.90473
-2.84998 -2.837 -2.87329
-2.94818 -3.02718 -3.05803
-2.99 -2.7978 -2.49552
-2.13153 -1.7675 -1.45425
-1.21686 -1.05344 -0.943489
-0.85885 -0.773379 -0.670729
-0.549872 -0.426216 -0.326434
-0.277909 -0.297042 -0.381823
-0.512511 -0.660435 -0.80065
-0.922 -1.02964 -1.13944
-1.2682 -1.42541 -1.60996
-1.81148 -2.01302 -2.19279
-2.32521 -2.3834 -2.34517
-2.2023 -1.96987 -1.68924
-1.41937 -1.21677 -1.11332
-1.10537 -1.16163 -1.24443
-1.32977 -1.41428 -1.50913
-1.62961 -1.78815 -1.99134
-2.23775 -2.51576 -2.80378
-3.07455 -3.30223 -3.46888
-3.56796 -3.60447 -3.59278
-3.55355 -3.50987 -3.48195
-3.48021 -3.49962 -3.51904
-3.50744 -3.43513 -3.28495
-3.05882 -2.77775 -2.47524
-2.18642 -1.93722 -1.7388
-1.59106 -1.49237 -1.44752
-1.4671 -1.55873 -1.71785
-1.92494 -2.14936 -2.35518
-2.50583 -2.56893 -2.52373
-2.37019 -2.13374 -1.86054
-1.48735 -1.30727 -1.22771
-1.24007 -1.31939 -1.43939
-1.58156 -1.73458 -1.8886
-2.03154 -2.15106 -2.23904
-2.29382 -2.31822 -2.31499
-2.28229 -2.21135 -2.08835
-1.90158 -1.65145 -1.3574
-1.05581 -0.788628 -0.588682
-0.469935 -0.426896 -0.440942
-0.488483 -0.547797 -0.604318
-0.654387 -0.70585 -0.773893
-0.872894 -1.0077 -1.16848
-1.33198 -1.46987 -1.56082
-1.60056 -1.60363 -1.5954
-1.59939 -1.6279 -1.68086
-1.75128 -1.83185 -1.91825
-2.00846 -2.09977 -2.18652
-2.26077 -2.31597 -2.35097
-2.37068 -2.3828 -2.39372
-2.40763 -2.42881 -2.46337
-2.51737 -2.59269 -2.68454
-2.78306 -2.87756 -2.96047
-3.02856 -3.08153 -3.11914
-3.13919 -3.13742 -3.10943
-3.05345 -2.97334 -2.88105
-2.79719 -2.74673 -2.74811
-2.79885 -2.86683 -2.89671
-2.83254 -2.64541 -2.34916
-1.99444 -1.64513 -1.35214
-1.13821 -0.99768 -0.905718
-0.829891 -0.740583 -0.62029
-0.470576 -0.313141 -0.182634
-0.113365 -0.12581 -0.21887
-0.370931 -0.548786 -0.72031
-0.865193 -0.979186 -1.07088
-1.1542 -1.2417 -1.34167
-1.45795 -1.58936 -1.72701
-1.85134 -1.93299 -1.94005
-1.85068 -1.66631 -1.41815
-1.16102 -0.954574 -0.840553
-0.828682 -0.89936 -1.01971
-1.16109 -1.30766 -1.4552
-1.60651 -1.76852 -1.9502
-2.15843 -2.39214 -2.63925
-2.87926 -3.09011 -3.25498
-3.36609 -3.42492 -3.44069
-3.4285 -3.407 -3.39433
-3.40189 -3.42824 -3.45702
-3.46099 -3.41121 -3.28728
-3.0851 -2.8196 -2.52175
-2.22966 -1.97646 -1.78077
-1.64576 -1.56714 -1.54291
-1.57654 -1.67162 -1.82383
-2.01688 -2.22383 -2.41064
-2.54005 -2.57762 -2.50147
-2.31335 -2.04427 -1.74865
-1.39293 -1.22319 -1.17261
-1.22533 -1.34567 -1.49706
-1.65507 -1.8086 -1.95276
-2.08152 -2.18598 -2.25781
-2.29335 -2.29462 -2.26637
-2.21078 -2.12268 -1.98925
-1.79613 -1.53858 -1.23082
-0.906961 -0.6112 -0.382553
-0.242869 -0.193624 -0.220432
-0.300315 -0.408199 -0.522337
-0.629141 -0.726129 -0.820742
-0.924391 -1.044 -1.17524
-1.30154 -1.4004 -1.45457
-1.46211 -1.43881 -1.41094
-1.40275 -1.42646 -1.48028
-1.55389 -1.63633 -1.72113
-1.80649 -1.89175 -1.9732
-2.04291 -2.09213 -2.11665
-2.11977 -2.1105 -2.09925
-2.09501 -2.10542 -2.13715
-2.19461 -2.27768 -2.38108
-2.49631 -2.61473 -2.72962
-2.83657 -2.93275 -3.0156
-3.08135 -3.12365 -3.1336
-3.1022 -3.02596 -2.91361
-2.78933 -2.68765 -2.63843
-2.64834 -2.68996 -2.70863
-2.64695 -2.47401 -2.2018
-1.87872 -1.56521 -1.30758
-1.12372 -1.00412 -0.921758
-0.843452 -0.740242 -0.597092
-0.42023 -0.2375 -0.0892042
-0.0127744 -0.0286495 -0.133523
-0.302757 -0.499781 -0.688345
-0.84296 -0.953824 -1.02507
-1.06887 -1.09973 -1.13193
-1.17883 -1.25059 -1.34885
-1.46073 -1.55738 -1.60083
-1.55832 -1.41861 -1.20213
-0.958 -0.747463 -0.621176
-0.602322 -0.683898 -0.838979
-1.03509 -1.24413 -1.44626
-1.63115 -1.7993 -1.96093
-2.13002 -2.31528 -2.51408
-2.71337 -2.89622 -3.0487
-3.16332 -3.23882 -3.27892
-3.29173 -3.28946 -3.28659
-3.29517 -3.31872 -3.34821
-3.36277 -3.3356 -3.24284
-3.07283 -2.83288 -2.55071
-2.26774 -2.02502 -1.84858
-1.74343 -1.70001 -1.70691
-1.75921 -1.85704 -1.99827
-2.17202 -2.35632 -2.51915
-2.62233 -2.62936 -2.51765
-2.29115 -1.98611 -1.66412
-1.34414 -1.18049 -1.15134
-1.23517 -1.38724 -1.56142
-1.72677 -1.87136 -1.99503
-2.09893 -2.17983 -2.23128
-2.24834 -2.23117 -2.18432
-2.11185 -2.01133 -1.87141
-1.67653 -1.41791 -1.10474
-0.767715 -0.451455 -0.199562
-0.0410633 0.0152811 -0.0213058
-0.129537 -0.282031 -0.450948
-0.613882 -0.758874 -0.88579
-1.0024 -1.11647 -1.22797
-1.32622 -1.39432 -1.41903
-1.40029 -1.35424 -1.30718
-1.28395 -1.29755 -1.34587
-1.41613 -1.49346 -1.56826
-1.63836 -1.70559 -1.76975
-1.82519 -1.86296 -1.87696
-1.86875 -1.84728 -1.82478
-1.81283 -1.82067 -1.85472
-1.91778 -2.00841 -2.12162
-2.25083 -2.38975 -2.53304
-2.67611 -2.8149 -2.94524
-3.06122 -3.15264 -3.20387
-3.1972 -3.1216 -2.98333
-2.81102 -2.64882 -2.53771
-2.49375 -2.49609 -2.49413
-2.43248 -2.28006 -2.04593
-1.7726 -1.51247 -1.3032
-1.15562 -1.05635 -0.978052
-0.89011 -0.767958 -0.602039
-0.404514 -0.208511 -0.0573649
0.0119143 -0.0174908 -0.137231
-0.318276 -0.52133 -0.708803
-0.854552 -0.948484 -0.994919
-1.00678 -0.999874 -0.990403
-0.994784 -1.028 -1.09789
-1.19747 -1.30095 -1.36866
-1.36118 -1.25758 -1.06856
-0.836842 -0.623152 -0.484444
-0.455187 -0.540082 -0.71883
-0.95705 -1.2169 -1.46512
-1.67959 -1.85418 -1.99881
-2.13233 -2.27109 -2.42055
-2.57476 -2.72249 -2.85393
-2.96339 -3.04816 -3.10692
-3.14025 -3.15271 -3.15397
-3.15626 -3.16864 -3.1907
-3.20947 -3.20144 -3.13996
-3.00596 -2.7991 -2.54372
-2.28419 -2.06863 -1.92895
-1.86996 -1.87489 -1.9217
-1.99702 -2.09854 -2.22773
-2.38012 -2.53909 -2.67479
-2.74844 -2.72239 -2.57432
-2.31068 -1.97219 -1.6258
-1.35148 -1.19282 -1.1782
-1.28157 -1.45134 -1.63395
-1.79328 -1.91695 -2.00956
-2.0799 -2.13145 -2.16063
-2.16134 -2.13058 -2.07054
-1.98539 -1.87516 -1.73143
-1.53966 -1.28875 -0.982885
-0.647585 -0.324829 -0.059686
0.11365 0.179395 0.14026
0.0135796 -0.173388 -0.388863
-0.60334 -0.796505 -0.960916
-1.09992 -1.22043 -1.32462
-1.40585 -1.45164 -1.45221
-1.40936 -1.33972 -1.26997
-1.22629 -1.22376 -1.26135
-1.32459 -1.39441 -1.45693
-1.50854 -1.55341 -1.59594
-1.63456 -1.66198 -1.67128
-1.66202 -1.64151 -1.62138
-1.61318 -1.62577 -1.66439
-1.7306 -1.82291 -1.93805
-2.07233 -2.22212 -2.38372
-2.55311 -2.72612 -2.89784
-3.06018 -3.19809 -3.2881
-3.30337 -3.22585 -3.06002
-2.83878 -2.61463 -2.43805
-2.33385 -2.28882 -2.25909
-2.19412 -2.06426 -1.87517
-1.66131 -1.46417 -1.31048
-1.20301 -1.12487 -1.05
-0.952609 -0.814651 -0.633187
-0.425886 -0.229341 -0.0874626
-0.0345319 -0.0819789 -0.215204
-0.400228 -0.595561 -0.764409
-0.883813 -0.94827 -0.96687
-0.955979 -0.932217 -0.909822
-0.902003 -0.92182 -0.97837
-1.0689 -1.17248 -1.25193
-1.26615 -1.18855 -1.02231
-0.803585 -0.590329 -0.442118
-0.400924 -0.480702 -0.667635
-0.927728 -1.21732 -1.49405
-1.72711 -1.90486 -2.0357
-2.1406 -2.24043 -2.34616
-2.45743 -2.56825 -2.67344
-2.7704 -2.8565 -2.9266
-2.9742 -2.99605 -2.99644
-2.98733 -2.98293 -2.99124
-3.00723 -3.0115 -2.97613
-2.87683 -2.7073 -2.48889
-2.26743 -2.09517 -2.00664
-2.00423 -2.06347 -2.15279
-2.25215 -2.35833 -2.47692
-2.60947 -2.74402 -2.85276
-2.89715 -2.83976 -2.65964
-2.36589 -2.00245 -1.63934
-1.40688 -1.25501 -1.24967
-1.3612 -1.53366 -1.70925
-1.84933 -1.94239 -1.9977
-2.03096 -2.05181 -2.05941
-2.04621 -2.00515 -1.93465
-1.83805 -1.71829 -1.57186
-1.38773 -1.1542 -0.87031
-0.554188 -0.241602 0.0246765
0.207923 0.285983 0.253661
0.121614 -0.0860876 -0.336389
-0.594674 -0.833489 -1.0384
-1.20755 -1.34521 -1.45339
-1.52716 -1.55674 -1.53517
-1.46638 -1.36854 -1.27004
-1.19981 -1.17641 -1.20093
-1.2577 -1.32304 -1.3776
-1.41504 -1.4412 -1.46535
-1.49107 -1.51401 -1.52715
-1.52783 -1.52042 -1.51399
-1.51802 -1.53941 -1.58169
-1.64576 -1.73146 -1.83862
-1.96717 -2.11623 -2.28355
-2.46589 -2.65971 -2.86022
-3.05757 -3.23192 -3.35227
-3.38371 -3.30262 -3.1124
-2.84907 -2.57076 -2.33444
-2.17185 -2.07766 -2.01641
-1.94452 -1.83502 -1.6902
-1.53562 -1.40097 -1.30199
-1.2341 -1.17824 -1.11091
-1.01195 -0.869743 -0.686569
-0.483138 -0.296717 -0.169746
-0.133156 -0.193647 -0.331576
-0.509166 -0.68381 -0.821025
-0.903362 -0.932849 -0.92603
-0.904024 -0.883419 -0.873368
-0.879158 -0.90688 -0.962981
-1.04737 -1.14526 -1.22556
-1.25012 -1.19077 -1.04545
-0.843749 -0.638548 -0.488177
-0.43776 -0.507123 -0.687822
-0.948001 -1.24236 -1.52464
-1.76002 -1.9338 -2.05271
-2.13727 -2.20925 -2.28166
-2.35711 -2.4335 -2.51017
-2.58858 -2.66793 -2.74102
-2.79569 -2.82159 -2.81784
-2.79559 -2.77298 -2.76469
-2.77222 -2.78032 -2.76204
-2.69144 -2.55958 -2.38563
-2.21448 -2.09785 -2.06842
-2.12409 -2.23382 -2.35979
-2.47881 -2.58866 -2.69885
-2.8154 -2.92952 -3.015
-3.03439 -2.95185 -2.74875
-2.4366 -2.06112 -1.69307
-1.48758 -1.3462 -1.34734
-1.45864 -1.62233 -1.77983
-1.89293 -1.95222 -1.97087
-1.96962 -1.96258 -1.95089
-1.92552 -1.87526 -1.79435
-1.68509 -1.554 -1.40426
-1.23067 -1.02246 -0.773457
-0.492388 -0.205499 0.0502955
0.238349 0.330968 0.313986
0.189006 -0.0258499 -0.298696
-0.59165 -0.871319 -1.11669
-1.32016 -1.48181 -1.60131
-1.67321 -1.6889 -1.64368
-1.54432 -1.41207 -1.27891
-1.17817 -1.13282 -1.14648
-1.20208 -1.27059 -1.32619
-1.3586 -1.37443 -1.38756
-1.40705 -1.43204 -1.45584
-1.47341 -1.48559 -1.49792
-1.51687 -1.54676 -1.58938
-1.64559 -1.71747 -1.8087
-1.92297 -2.06174 -2.22364
-2.40601 -2.60624 -2.82025
-3.03711 -3.23309 -3.37128
-3.41109 -3.32561 -3.11793
-2.82562 -2.50876 -2.22673
-2.01547 -1.87675 -1.78428
-1.7027 -1.60859 -1.50113
-1.39713 -1.31537 -1.26241
-1.22879 -1.19542 -1.14245
-1.05483 -0.925189 -0.757593
-0.571829 -0.402505 -0.288989
-0.25956 -0.31878 -0.44535
-0.60071 -0.743243 -0.84204
-0.885912 -0.88477 -0.862397
-0.843694 -0.843479 -0.863583
-0.89893 -0.946327 -1.00779
-1.08531 -1.17139 -1.24393
-1.2714 -1.22727 -1.10578
-0.929522 -0.744164 -0.603403
-0.551623 -0.611082 -0.776894
-1.02002 -1.29679 -1.56199
-1.78184 -1.94218 -2.04893
-2.12048 -2.17598 -2.22656
-2.27469 -2.32031 -2.36683
-2.42064 -2.48451 -2.55143
-2.60554 -2.63087 -2.62198
-2.58878 -2.5515 -2.52873
-2.52592 -2.53113 -2.52033
-2.47006 -2.37265 -2.24639
-2.13268 -2.07765 -2.10738
-2.2137 -2.36121 -2.51047
-2.63936 -2.74866 -2.85129
-2.95574 -3.0546 -3.12268
-3.12421 -3.02586 -2.81172
-2.49524 -2.12243 -1.76265
-1.56612 -1.4394 -1.4466
-1.55384 -1.70396 -1.84042
-1.92747 -1.95804 -1.94752
-1.91903 -1.88912 -1.86038
-1.82302 -1.76266 -1.66982
-1.54572 -1.40061 -1.24531
-1.08202 -0.902516 -0.695929
-0.460627 -0.211014 0.0246174
0.211928 0.318694 0.321447
0.211463 -0.000755866 -0.286153
-0.605071 -0.919406 -1.2023
-1.44029 -1.62826 -1.76182
-1.83329 -1.83401 -1.7614
-1.62601 -1.45398 -1.28285
-1.1517 -1.08826 -1.09803
-1.16139 -1.24291 -1.30943
-1.34606 -1.35964 -1.36825
-1.38629 -1.41647 -1.45245
-1.4869 -1.51727 -1.54587
-1.57643 -1.61102 -1.64999
-1.69446 -1.74886 -1.82052
-1.91629 -2.03921 -2.18822
-2.36084 -2.5554 -2.76878
-2.98962 -3.19165 -3.33437
-3.37451 -3.28456 -3.06824
-2.76305 -2.4274 -2.11891
-1.87443 -1.70118 -1.5818
-1.48954 -1.40496 -1.32459
-1.25747 -1.21345 -1.19291
-1.18484 -1.17261 -1.14067
-1.07769 -0.977391 -0.841534
-0.684863 -0.536162 -0.430428
-0.394308 -0.433367 -0.528945
-0.645927 -0.746795 -0.805698
-0.817474 -0.798145 -0.775876
-0.776164 -0.809441 -0.868769
-0.938449 -1.00636 -1.07054
-1.13565 -1.20271 -1.26076
-1.2875 -1.26 -1.16936
-1.03022 -0.879051 -0.762401
-0.721109 -0.777143 -0.927229
-1.14485 -1.38971 -1.62125
-1.81098 -1.94883 -2.0416
-2.1047 -2.15194 -2.18913
-2.21564 -2.23172 -2.24453
-2.2662 -2.30479 -2.35562
-2.4014 -2.42229 -2.40927
-2.37065 -2.3269 -2.29735
-2.28815 -2.28899 -2.27965
-2.24235 -2.17428 -2.09439
-2.03883 -2.04404 -2.12587
-2.26912 -2.43664 -2.59169
-2.71717 -2.81854 -2.91158
-3.00567 -3.09333 -3.14989
-3.14142 -3.03741 -2.82457
-2.51741 -2.16095 -1.82144
-1.62183 -1.51285 -1.52703
-1.63061 -1.76904 -1.88954
-1.95941 -1.97282 -1.94483
-1.8982 -1.85025 -1.80524
-1.75426 -1.68165 -1.57513
-1.43454 -1.27294 -1.10834
-0.951178 -0.797481 -0.633448
-0.44772 -0.242114 -0.0346175
0.144576 0.260168 0.280283
0.18621 -0.0193636 -0.31097
-0.648457 -0.990548 -1.30583
-1.57553 -1.78886 -1.9362
-2.00632 -1.98972 -1.886
-1.71051 -1.49596 -1.28722
-1.13008 -1.05663 -1.07259
-1.15385 -1.25717 -1.34152
-1.38749 -1.40228 -1.40813
-1.42455 -1.45743 -1.50063
-1.54483 -1.58495 -1.62137
-1.65635 -1.69055 -1.72321
-1.75548 -1.79335 -1.8466
-1.92409 -2.0296 -2.16193
-2.31875 -2.49924 -2.70132
-2.91362 -3.1087 -3.24471
-3.2786 -3.18467 -2.9682
-2.66553 -2.33075 -2.01623
-1.7566 -1.56225 -1.42348
-1.32168 -1.24153 -1.17767
-1.13287 -1.11059 -1.10819
-1.11612 -1.1221 -1.11506
-1.08576 -1.02634 -0.933225
-0.813235 -0.687066 -0.584087
-0.52959 -0.532213 -0.579534
-0.644087 -0.696056 -0.71655
-0.705986 -0.683739 -0.678108
-0.710869 -0.785187 -0.884749
-0.984546 -1.06562 -1.12386
-1.16775 -1.20789 -1.24588
-1.27024 -1.26271 -1.21119
-1.1212 -1.01837 -0.940373
-0.922837 -0.985734 -1.12593
-1.31867 -1.52755 -1.71835
-1.87038 -1.98013 -2.05674
-2.1126 -2.1546 -2.18104
-2.18627 -2.16985 -2.14254
-2.12292 -2.12565 -2.15019
-2.17977 -2.19255 -2.17709
-2.14017 -2.101 -2.07689
-2.07144 -2.07355 -2.06626
-2.0388 -1.99544 -1.95723
-1.95468 -2.01268 -2.13503
-2.29947 -2.46902 -2.61272
-2.72095 -2.80499 -2.88328
-2.96531 -3.04296 -3.09185
-3.07982 -2.97895 -2.7779
-2.49129 -2.16181 -1.85135
-1.64942 -1.55912 -1.58097
-1.6832 -1.81544 -1.92922
-1.99417 -2.00371 -1.96997
-1.91305 -1.85012 -1.78801
-1.72079 -1.63365 -1.51253
-1.35512 -1.17541 -0.996917
-0.838263 -0.701687 -0.573346
-0.434589 -0.275642 -0.103668
0.0568919 0.169896 0.19751
0.113174 -0.0870415 -0.381442
-0.730871 -1.09307 -1.43408
-1.73097 -1.96727 -2.12737
-2.19549 -2.16061 -2.02453
-1.80815 -1.55204 -1.30974
-1.13428 -1.06113 -1.09402
-1.20192 -1.33232 -1.43627
-1.49068 -1.50405 -1.50314
-1.51228 -1.54007 -1.58036
-1.62235 -1.65983 -1.69298
-1.72423 -1.75386 -1.78014
-1.80349 -1.83001 -1.8701
-1.93303 -2.02247 -2.13707
-2.27489 -2.43623 -2.62002
-2.81522 -2.99414 -3.11546
-3.13841 -3.04088 -2.83047
-2.5421 -2.22417 -1.92174
-1.66461 -1.46374 -1.31499
-1.20677 -1.1279 -1.07217
-1.03809 -1.02506 -1.02975
-1.04578 -1.06585 -1.08298
-1.0891 -1.07373 -1.02709
-0.947341 -0.846073 -0.745696
-0.669052 -0.627881 -0.617678
-0.621648 -0.620895 -0.605485
-0.58117 -0.56805 -0.590481
-0.66267 -0.778502 -0.912722
-1.03324 -1.11687 -1.1591
-1.17303 -1.17919 -1.19225
-1.21246 -1.22693 -1.22043
-1.18866 -1.14523 -1.11781
-1.1358 -1.21629 -1.35554
-1.53009 -1.70723 -1.85934
-1.97405 -2.0551 -2.11458
-2.16204 -2.19713 -2.21007
-2.18973 -2.1348 -2.05977
-1.98994 -1.9471 -1.93583
-1.94141 -1.94179 -1.92462
-1.89562 -1.87204 -1.86724
-1.87971 -1.89494 -1.89725
-1.88211 -1.86119 -1.85864
-1.90034 -2.00028 -2.15061
-2.32259 -2.48038 -2.59977
-2.67934 -2.73653 -2.79261
-2.85751 -2.92287 -2.96486
-2.95304 -2.86158 -2.68013
-2.42219 -2.12681 -1.85048
-1.66178 -1.58871 -1.61722
-1.71931 -1.84982 -1.96443
-2.03388 -2.04897 -2.01707
-1.95436 -1.87771 -1.79736
-1.71203 -1.60937 -1.4742
-1.30107 -1.10264 -0.905698
-0.736405 -0.604945 -0.500946
-0.402185 -0.28979 -0.16066
-0.0320622 0.0620538 0.0818123
-0.00353878 -0.202392 -0.49688
-0.850875 -1.2241 -1.58274
-1.90125 -2.15784 -2.33038
-2.39778 -2.34691 -2.18147
-1.92807 -1.63583 -1.36763
-1.18367 -1.12156 -1.18073
-1.32097 -1.47947 -1.59987
-1.65687 -1.66157 -1.64579
-1.63839 -1.65022 -1.67514
-1.70173 -1.72403 -1.74367
-1.76456 -1.78737 -1.80945
-1.82973 -1.85274 -1.88742
-1.94172 -2.01839 -2.116
-2.23361 -2.37297 -2.53421
-2.70677 -2.8634 -2.96445
-2.97274 -2.87069 -2.66891
-2.40128 -2.11055 -1.83375
-1.59404 -1.4004 -1.25174
-1.14198 -1.06404 -1.01228
-0.982933 -0.973073 -0.979505
-0.998804 -1.02797 -1.06357
-1.09886 -1.12182 -1.11811
-1.07861 -1.00596 -0.914248
-0.821589 -0.740853 -0.674943
-0.618884 -0.566648 -0.51861
-0.485584 -0.486456 -0.538975
-0.647859 -0.797636 -0.955915
-1.08615 -1.16295 -1.18212
-1.16087 -1.12877 -1.11314
-1.1262 -1.16124 -1.20064
-1.23056 -1.25223 -1.2825
-1.34368 -1.4495 -1.59551
-1.75963 -1.91286 -2.0337
-2.11726 -2.17367 -2.21737
-2.25506 -2.27971 -2.27424
-2.22296 -2.12422 -1.99627
-1.87065 -1.77579 -1.72152
-1.69621 -1.67926 -1.65901
-1.64116 -1.64105 -1.66734
-1.71187 -1.75454 -1.77833
-1.78237 -1.78436 -1.81186
-1.88808 -2.01874 -2.18655
-2.3574 -2.49641 -2.58516
-2.62939 -2.65216 -2.67803
-2.71848 -2.76628 -2.79917
-2.78872 -2.71061 -2.55444
-2.33104 -2.07436 -1.83445
-1.68504 -1.62605 -1.65787
-1.75768 -1.88614 -2.00274
-2.07847 -2.10077 -2.07189
-2.00421 -1.91445 -1.81648
-1.71396 -1.59736 -1.45038
-1.26375 -1.04701 -0.828177
-0.639948 -0.501574 -0.409335
-0.341521 -0.273558 -0.193535
-0.110467 -0.0527014 -0.0574075
-0.155051 -0.35591 -0.646114
-0.99507 -1.36798 -1.73419
-2.06734 -2.34089 -2.52606
-2.59604 -2.535 -2.34799
-2.06689 -1.74907 -1.46643
-1.28562 -1.24483 -1.3373
-1.51226 -1.69647 -1.82735
-1.87907 -1.8665 -1.82672
-1.79276 -1.77753 -1.7754
-1.77546 -1.77321 -1.77249
-1.77912 -1.79448 -1.81519
-1.83828 -1.86562 -1.90302
-1.95552 -2.02404 -2.10702
-2.20482 -2.321 -2.45704
-2.6031 -2.73282 -2.80889
-2.79831 -2.68852 -2.49373
-2.24764 -1.98834 -1.74516
-1.53377 -1.35903 -1.2204
-1.11564 -1.0418 -0.995152
-0.971329 -0.965831 -0.974778
-0.99586 -1.02867 -1.07292
-1.12462 -1.17314 -1.20305
-1.20068 -1.16077 -1.08799
-0.993014 -0.886814 -0.777602
-0.671513 -0.575482 -0.500084
-0.46033 -0.472579 -0.547208
-0.680156 -0.84897 -1.01735
-1.14699 -1.21139 -1.20585
-1.14976 -1.07953 -1.03361
-1.03583 -1.08641 -1.16685
-1.25512 -1.34065 -1.42908
-1.53493 -1.66813 -1.82378
-1.98187 -2.11757 -2.21513
-2.27586 -2.31441 -2.34612
-2.37442 -2.38644 -2.35953
-2.27505 -2.13192 -1.95178
-1.77113 -1.62363 -1.52369
-1.46329 -1.42468 -1.39845
-1.3914 -1.41762 -1.48133
-1.56755 -1.64943 -1.70615
-1.73736 -1.76419 -1.81727
-1.91924 -2.07116 -2.24959
-2.4164 -2.5368 -2.59589
-2.60413 -2.58886 -2.5781
-2.58647 -2.60997 -2.62966
-2.61991 -2.55772 -2.43141
-2.2475 -2.03313 -1.83079
-1.74713 -1.69855 -1.72866
-1.82059 -1.94104 -2.05326
-2.12849 -2.15153 -2.12091
-2.04645 -1.94505 -1.8334
-1.71858 -1.59273 -1.43794
-1.24081 -1.00708 -0.764762
-0.551967 -0.397187 -0.305429
-0.259023 -0.231288 -0.203557
-0.176096 -0.168568 -0.210828
-0.328656 -0.531706 -0.810304
-1.14186 -1.50047 -1.86166
-2.20015 -2.48557 -2.68284
-2.75942 -2.69655 -2.49988
-2.20554 -1.87785 -1.5962
-1.4319 -1.42196 -1.55232
-1.76163 -1.96744 -2.10275
-2.14262 -2.10618 -2.03529
-1.9666 -1.91524 -1.87732
-1.84382 -1.81237 -1.78875
-1.78001 -1.78793 -1.80872
-1.83797 -1.87478 -1.92117
-1.97823 -2.04413 -2.11653
-2.19671 -2.28994 -2.39915
-2.51557 -2.61427 -2.66063
-2.62606 -2.50315 -2.31009
-2.08149 -1.85228 -1.64526
-1.46859 -1.32162 -1.20231
-1.11067 -1.04765 -1.01245
-1.0011 -1.00726 -1.02437
-1.04843 -1.07958 -1.12065
-1.17262 -1.23008 -1.28068
-1.30947 -1.30479 -1.26138
-1.18029 -1.06774 -0.934617
-0.796095 -0.670286 -0.57605
-0.530715 -0.547124 -0.629148
-0.766971 -0.935559 -1.09893
-1.21959 -1.27013 -1.24358
-1.15856 -1.05531 -0.980937
-0.969604 -1.02882 -1.14083
-1.27753 -1.41802 -1.5572
-1.70154 -1.85702 -2.01871
-2.16965 -2.28998 -2.36965
-2.41486 -2.44271 -2.46757
-2.48893 -2.48899 -2.44156
-2.32702 -2.14569 -1.92182
-1.6949 -1.50172 -1.36005
-1.26547 -1.20392 -1.16926
-1.17026 -1.22061 -1.32114
-1.45107 -1.57698 -1.67291
-1.7363 -1.78911 -1.86404
-1.98479 -2.1512 -2.33699
-2.50155 -2.6093 -2.64614
-2.62408 -2.57256 -2.52263
-2.49337 -2.48635 -2.48821
-2.47751 -2.43271 -2.33992
-2.1998 -2.03105 -1.86741
-1.86445 -1.82349 -1.84698
-1.92401 -2.02731 -2.12398
-2.18641 -2.19868 -2.15819
-2.07432 -1.96448 -1.8464
-1.72779 -1.60006 -1.44273
-1.23859 -0.989985 -0.724544
-0.484743 -0.307566 -0.207457
-0.173208 -0.179201 -0.202311
-0.234203 -0.283685 -0.36972
-0.509909 -0.711232 -0.968219
-1.26808 -1.59649 -1.93773
-2.26956 -2.55918 -2.76611
-2.85265 -2.79707 -2.60507
-2.31557 -1.99761 -1.73529
-1.60173 -1.63094 -1.80142
-2.04287 -2.26617 -2.40206
-2.42737 -2.36478 -2.25963
-2.15144 -2.05819 -1.9794
-1.90952 -1.84866 -1.80329
-1.78008 -1.78032 -1.80018
-1.83497 -1.88216 -1.94051
-2.00696 -2.07601 -2.14322
-2.20953 -2.28114 -2.36252
-2.44667 -2.51079 -2.52337
-2.45998 -2.318 -2.1197
-1.9015 -1.69682 -1.52363
-1.38349 -1.26987 -1.1778
-1.10816 -1.06524 -1.05147
-1.06346 -1.09201 -1.12553
-1.15553 -1.18085 -1.20767
-1.24425 -1.29393 -1.35116
-1.40275 -1.43234 -1.42501
-1.3713 -1.27086 -1.13495
-0.985096 -0.84743 -0.745762
-0.697062 -0.709832 -0.783256
-0.905939 -1.05541 -1.20033
-1.30617 -1.34449 -1.30413
-1.20012 -1.07331 -0.976414
-0.951707 -1.01328 -1.14517
-1.31537 -1.4949 -1.66945
-1.83825 -2.00382 -2.16196
-2.29965 -2.40272 -2.4667
-2.50139 -2.52431 -2.54698
-2.56438 -2.5549 -2.49099
-2.35416 -2.14681 -1.89477
-1.63817 -1.41437 -1.2427
-1.12171 -1.04108 -0.998246
-1.00428 -1.07313 -1.20362
-1.37097 -1.53668 -1.66983
-1.76447 -1.84146 -1.93452
-2.06899 -2.24568 -2.43818
-2.60498 -2.70936 -2.73575
-2.6946 -2.61463 -2.5286
-2.46046 -2.41919 -2.39924
-2.38507 -2.3572 -2.29925
-2.2051 -2.084 -1.96002
-2.03354 -1.99916 -2.01328
-2.07012 -2.14804 -2.21815
-2.25511 -2.24468 -2.18624
-2.09109 -1.97746 -1.86204
-1.74983 -1.62866 -1.4745
-1.26689 -1.00594 -0.719188
-0.452554 -0.250169 -0.135491
-0.105004 -0.136504 -0.20449
-0.292646 -0.397856 -0.526135
-0.684879 -0.877117 -1.10136
-1.35533 -1.63769 -1.94325
-2.25476 -2.53871 -2.75072
-2.84889 -2.80891 -2.63596
-2.37017 -2.08247 -1.85789
-1.76805 -1.84236 -2.05282
-2.32324 -2.56128 -2.69753
-2.71045 -2.62454 -2.4866
-2.33814 -2.20087 -2.07959
-1.97379 -1.88604 -1.82211
-1.78628 -1.77819 -1.79415
-1.83055 -1.88517 -1.95503
-2.03349 -2.11062 -2.17808
-2.2345 -2.28592 -2.33855
-2.38831 -2.41571 -2.3926
-2.29806 -2.13318 -1.92371
-1.7083 -1.52029 -1.37488
-1.26874 -1.1901 -1.13061
-1.09096 -1.07792 -1.09659
-1.14359 -1.20558 -1.26399
-1.30382 -1.32148 -1.3266
-1.33619 -1.36463 -1.41571
-1.48025 -1.53904 -1.56874
-1.54979 -1.47486 -1.35401
-1.21232 -1.08027 -0.982881
-0.934145 -0.937773 -0.99032
-1.08271 -1.19935 -1.31677
-1.405 -1.43449 -1.38883
-1.27764 -1.13973 -1.0302
-0.996301 -1.05675 -1.19729
-1.38369 -1.58154 -1.76999
-1.94305 -2.10131 -2.24233
-2.35786 -2.43967 -2.48821
-2.51532 -2.5368 -2.55978
-2.57455 -2.55722 -2.48139
-2.33189 -2.11403 -1.85412
-1.59046 -1.35804 -1.17538
-1.04245 -0.952029 -0.904742
-0.913901 -0.99417 -1.1436
-1.33547 -1.52849 -1.68857
-1.80691 -1.90278 -2.00983
-2.1546 -2.33947 -2.53938
-2.71348 -2.82432 -2.85379
-2.80825 -2.7128 -2.59962
-2.49679 -2.42131 -2.37697
-2.35556 -2.34078 -2.3144
-2.26393 -2.18928 -2.10461
-2.2316 -2.20473 -2.21005
-2.24554 -2.29424 -2.33115
-2.33418 -2.2929 -2.21134
-2.10479 -1.99258 -1.88846
-1.79178 -1.68444 -1.53805
-1.32983 -1.05901 -0.753623
-0.462261 -0.234615 -0.101998
-0.0687471 -0.117396 -0.22155
-0.357672 -0.510646 -0.673109
-0.841909 -1.0159 -1.19727
-1.39389 -1.61732 -1.87355
-2.15175 -2.41961 -2.63067
-2.7401 -2.7216 -2.57951
-2.35352 -2.11333 -1.9411
-1.90378 -2.02534 -2.27329
-2.56936 -2.82152 -2.96167
-2.96886 -2.86688 -2.70175
-2.51623 -2.33655 -2.1744
-2.03538 -1.92453 -1.8458
-1.79956 -1.78265 -1.79142
-1.82441 -1.88153 -1.95995
-2.05044 -2.1382 -2.20923
-2.25792 -2.28917 -2.3115
-2.32533 -2.31588 -2.2585
-2.13464 -1.94734 -1.72439
-1.50632 -1.32732 -1.20168
-1.12335 -1.07704 -1.05164
-1.04723 -1.072 -1.13247
-1.22406 -1.32819 -1.41839
-1.47243 -1.48378 -1.46532
-1.44277 -1.44202 -1.47713
-1.54452 -1.62404 -1.68597
-1.70231 -1.65928 -1.56472
-1.44466 -1.33055 -1.24566
-1.1995 -1.19131 -1.2169
-1.27204 -1.3502 -1.43718
-1.50823 -1.53312 -1.49045
-1.38405 -1.24906 -1.13986
-1.10497 -1.16461 -1.3051
-1.49102 -1.68529 -1.86381
-2.01846 -2.15008 -2.25938
-2.34346 -2.39975 -2.43243
-2.45331 -2.47442 -2.49725
-2.50786 -2.48205 -2.39728
-2.2441 -2.03167 -1.78595
-1.54097 -1.32615 -1.15608
-1.02995 -0.942235 -0.896237
-0.907411 -0.991509 -1.14687
-1.34676 -1.54969 -1.72108
-1.85126 -1.95841 -2.07532
-2.22829 -2.4205 -2.62865
-2.81386 -2.9392 -2.98404
-2.9493 -2.85394 -2.72693
-2.59848 -2.49281 -2.42314
-2.38946 -2.37991 -2.3761
-2.36106 -2.3269 -2.27856
-2.42539 -2.40812 -2.40825
-2.42562 -2.44664 -2.44985
-2.41696 -2.34274 -2.23755
-2.12183 -2.01586 -1.92917
-1.85355 -1.7637 -1.62697
-1.41942 -1.14086 -0.82043
-0.508641 -0.258988 -0.108903
-0.0697481 -0.128974 -0.259991
-0.432793 -0.621065 -0.805178
-0.972745 -1.11936 -1.25075
-1.38374 -1.54127 -1.73976
-1.97527 -2.21826 -2.42199
-2.5402 -2.54541 -2.44093
-2.26454 -2.08196 -1.96924
-1.98654 -2.15267 -2.43338
-2.75208 -3.01982 -3.17023
-3.18117 -3.0731 -2.88938
-2.67357 -2.45707 -2.25919
-2.09202 -1.96289 -1.87344
-1.81947 -1.79443 -1.79433
-1.82012 -1.87489 -1.95743
-2.05698 -2.1539 -2.22763
-2.26714 -2.27582 -2.26538
-2.24228 -2.19766 -2.11036
-1.96287 -1.75816 -1.52418
-1.30219 -1.12717 -1.01363
-0.955011 -0.934852 -0.941046
-0.97344 -1.04061 -1.14877
-1.29058 -1.44162 -1.56782
-1.64038 -1.64998 -1.61188
-1.559 -1.52722 -1.54041
-1.60141 -1.69126 -1.77651
-1.82305 -1.81165 -1.74704
-1.65384 -1.5619 -1.49127
-1.44723 -1.42606 -1.42434
-1.4434 -1.48551 -1.54507
-1.60236 -1.62733 -1.59512
-1.5048 -1.38713 -1.29296
-1.26799 -1.33043 -1.46541
-1.63711 -1.80842 -1.95555
-2.07141 -2.15932 -2.22439
-2.26932 -2.29657 -2.31251
-2.32696 -2.34639 -2.36606
-2.3687 -2.33192 -2.23967
-2.09026 -1.89769 -1.68703
-1.48593 -1.31506 -1.18161
-1.08111 -1.00816 -0.968255
-0.979298 -1.05884 -1.20664
-1.39765 -1.59265 -1.75933
-1.88939 -2.00068 -2.12417
-2.28406 -2.48284 -2.69885
-2.89635 -3.04052 -3.10926
-3.09774 -3.01722 -2.89098
-2.74882 -2.62004 -2.52601
-2.47472 -2.45983 -2.46507
-2.47197 -2.46768 -2.44961
-2.58311 -2.57757 -2.57751
-2.58257 -2.58128 -2.55533
-2.49068 -2.38785 -2.26373
-2.14358 -2.04792 -1.98107
-1.92682 -1.85297 -1.72385
-1.5162 -1.23198 -0.901955
-0.577553 -0.313907 -0.152092
-0.108559 -0.174722 -0.323823
-0.520298 -0.728441 -0.918904
-1.07279 -1.18432 -1.26285
-1.33249 -1.42489 -1.56472
-1.75416 -1.96708 -2.15796
-2.28069 -2.30754 -2.24091
-2.11555 -1.99121 -1.93586
-2.00216 -2.20513 -2.51174
-2.85013 -3.13599 -3.30406
-3.32886 -3.22541 -3.03333
-2.79699 -2.55328 -2.32896
-2.14198 -2.00141 -1.90649
-1.84876 -1.81821 -1.8101
-1.82729 -1.87598 -1.95719
-2.05954 -2.15934 -2.22987
-2.25488 -2.23659 -2.19061
-2.13027 -2.05304 -1.94109
-1.77702 -1.56232 -1.32345
-1.10073 -0.928817 -0.822512
-0.776172 -0.774789 -0.807673
-0.875449 -0.986221 -1.14394
-1.33698 -1.53508 -1.69807
-1.79243 -1.80671 -1.75725
-1.68139 -1.62206 -1.61122
-1.65845 -1.74806 -1.84587
-1.91422 -1.92941 -1.89204
-1.82324 -1.74957 -1.68806
-1.64172 -1.60625 -1.58029
-1.56997 -1.58411 -1.62345
-1.67247 -1.70251 -1.68756
-1.62365 -1.53691 -1.4721
-1.46831 -1.53835 -1.66475
-1.81226 -1.94647 -2.04705
-2.11045 -2.1439 -2.15729
-2.15857 -2.15436 -2.15193
-2.15779 -2.17213 -2.18427
-2.17482 -2.12496 -2.02673
-1.88742 -1.72645 -1.56774
-1.43119 -1.32609 -1.24901
-1.18896 -1.13894 -1.10639
-1.1124 -1.17762 -1.30473
-1.4722 -1.64512 -1.79551
-1.9177 -2.02919 -2.1577
-2.32342 -2.5268 -2.74785
-2.95515 -3.11774 -3.21345
-3.23232 -3.17736 -3.06458
-2.92081 -2.77765 -2.66227
-2.58944 -2.5588 -2.55832
-2.57135 -2.58354 -2.58729
-2.68434 -2.69196 -2.69621
-2.69473 -2.67731 -2.6291
-2.54088 -2.41879 -2.28499
-2.16756 -2.08545 -2.03721
-1.99935 -1.93473 -1.8073
-1.59708 -1.31 -0.978761
-0.654256 -0.390377 -0.228368
-0.18667 -0.258728 -0.41732
-0.622783 -0.832986 -1.01271
-1.14025 -1.21084 -1.23778
-1.25046 -1.28605 -1.37419
-1.52114 -1.7038 -1.87863
-2.00094 -2.04384 -2.0091
-1.92799 -1.85334 -1.84449
-1.94725 -2.17487 -2.49833
-2.85259 -3.1584 -3.35037
-3.39778 -3.30883 -3.11911
-2.87419 -2.61643 -2.37911
-2.1845 -2.0423 -1.94935
-1.89355 -1.86201 -1.84894
-1.85816 -1.89809 -1.97171
-2.06778 -2.16011 -2.21763
-2.22051 -2.17067 -2.08757
-1.99077 -1.88338 -1.75053
-1.57501 -1.35675 -1.11998
-0.902566 -0.737015 -0.637304
-0.599227 -0.611206 -0.666286
-0.766983 -0.920171 -1.1257
-1.36643 -1.60693 -1.80337
-1.92018 -1.94494 -1.89378
-1.80519 -1.72545 -1.69207
-1.721 -1.80154 -1.9016
-1.9824 -2.01665 -1.99989
-1.94798 -1.88346 -1.82158
-1.76587 -1.71427 -1.66837
-1.63753 -1.634 -1.66193
-1.70906 -1.74927 -1.75773
-1.72908 -1.68449 -1.66031
-1.68592 -1.76646 -1.88153
-1.99809 -2.08716 -2.13441
-2.14115 -2.11849 -2.08009
-2.03791 -2.00158 -1.97856
-1.97197 -1.9765 -1.97682
-1.95286 -1.89024 -1.78915
-1.66558 -1.54422 -1.4478
-1.38809 -1.36175 -1.3526
-1.34085 -1.31639 -1.28827
-1.28167 -1.32197 -1.41683
-1.55021 -1.69314 -1.82284
-1.93602 -2.04841 -2.18252
-2.35277 -2.55693 -2.77724
-2.98798 -3.16364 -3.2835
-3.3336 -3.3092 -3.21837
-3.08311 -2.93447 -2.80263
-2.70719 -2.65339 -2.63486
-2.63962 -2.65523 -2.67192
-2.72488 -2.74671 -2.75831
-2.75399 -2.72477 -2.66052
-2.55805 -2.42868 -2.29735
-2.19143 -2.12564 -2.09218
-2.06196 -1.99614 -1.86198
-1.64603 -1.36011 -1.03894
-0.730926 -0.485142 -0.338654
-0.307911 -0.38588 -0.544633
-0.74259 -0.935195 -1.08602
-1.1746 -1.19962 -1.17861
-1.1445 -1.13674 -1.18641
-1.30106 -1.45907 -1.61877
-1.73743 -1.78971 -1.77722
-1.72789 -1.68786 -1.70854
-1.83044 -2.06727 -2.39615
-2.76015 -3.08502 -3.30408
-3.38009 -3.31381 -3.13699
-2.89673 -2.64047 -2.40655
-2.21954 -2.0882 -2.0066
-1.95972 -1.93256 -1.91837
-1.92109 -1.95008 -2.00961
-2.08913 -2.16193 -2.19552
-2.169 -2.08505 -1.96593
-1.8352 -1.69969 -1.54709
-1.36136 -1.14232 -0.912524
-0.706554 -0.552977 -0.463313
-0.434285 -0.458554 -0.53419
-0.66614 -0.859262 -1.10786
-1.38862 -1.6622 -1.88399
-2.01951 -2.05703 -2.01179
-1.92058 -1.82932 -1.77808
-1.78796 -1.85407 -1.94845
-2.03329 -2.07857 -2.07434
-2.03034 -1.96501 -1.8933
-1.8219 -1.75309 -1.69187
-1.64913 -1.63759 -1.66236
-1.71358 -1.76866 -1.80554
-1.81832 -1.82246 -1.84405
-1.90094 -1.99002 -2.0891
-2.16979 -2.21118 -2.20657
-2.16216 -2.09137 -2.00931
-1.92964 -1.86351 -1.81839
-1.79518 -1.78518 -1.77077
-1.73261 -1.66051 -1.56135
-1.458 -1.37935 -1.3471
-1.36561 -1.41942 -1.47933
-1.51577 -1.51441 -1.48535
-1.45821 -1.46457 -1.51906
-1.61312 -1.72488 -1.83658
-1.9458 -2.06412 -2.20644
-2.38006 -2.58 -2.79167
-2.99647 -3.17576 -3.31173
-3.38798 -3.39328 -3.32801
-3.20813 -3.0618 -2.91937
-2.80314 -2.72307 -2.67904
-2.66572 -2.67532 -2.69837
-2.71653 -2.75448 -2.77523
-2.76898 -2.72898 -2.65212
-2.54316 -2.41825 -2.30202
-2.21684 -2.16992 -2.14648
-2.11394 -2.03552 -1.88586
-1.66133 -1.38139 -1.08256
-0.808562 -0.599928 -0.485048
-0.474258 -0.557547 -0.706292
-0.879584 -1.03471 -1.13863
-1.17579 -1.15046 -1.08483
-1.01418 -0.977896 -1.0055
-1.10292 -1.24788 -1.39921
-1.51562 -1.57321 -1.57362
-1.54203 -1.51906 -1.54986
-1.67164 -1.90043 -2.22097
-2.58523 -2.92398 -3.16893
-3.27605 -3.23861 -3.0847
-2.86276 -2.62441 -2.41127
-2.24804 -2.14084 -2.08031
-2.04897 -2.0307 -2.01836
-2.01568 -2.03201 -2.07197
-2.12594 -2.16863 -2.16929
-2.10884 -1.99157 -1.84083
-1.68095 -1.51976 -1.3469
-1.14905 -0.928174 -0.706703
-0.516094 -0.379984 -0.306039
-0.290821 -0.330695 -0.428532
-0.591288 -0.820956 -1.10544
-1.41526 -1.70864 -1.94304
-2.08817 -2.13514 -2.09858
-2.01194 -1.91787 -1.85589
-1.85008 -1.90081 -1.98513
-2.06762 -2.11673 -2.1176
-2.07412 -2.00122 -1.9147
-1.82565 -1.74156 -1.67046
-1.62335 -1.61145 -1.63935
-1.69923 -1.77256 -1.8406
-1.89662 -1.94929 -2.01332
-2.09495 -2.18418 -2.2596
-2.30027 -2.29546 -2.24672
-2.16407 -2.06079 -1.95023
-1.84476 -1.75528 -1.68919
-1.64701 -1.61956 -1.58965
-1.53985 -1.46332 -1.37105
-1.28999 -1.25158 -1.27657
-1.36357 -1.48719 -1.60701
-1.68443 -1.70061 -1.66579
-1.6135 -1.58175 -1.59337
-1.64862 -1.73348 -1.83456
-1.9485 -2.08029 -2.23517
-2.41215 -2.60353 -2.79859
-2.98686 -3.15784 -3.29824
-3.39112 -3.42055 -3.38008
-3.27898 -3.14051 -2.99289
-2.8593 -2.75358 -2.68211
-2.64729 -2.64762 -2.67541
-2.68299 -2.74072 -2.77185
-2.76227 -2.70916 -2.61949
-2.50842 -2.39695 -2.30653
-2.25028 -2.22465 -2.20714
-2.16365 -2.06292 -1.89056
-1.65536 -1.38554 -1.11896
-0.892783 -0.735953 -0.664613
-0.679735 -0.766439 -0.895615
-1.02925 -1.12987 -1.17119
-1.14527 -1.06362 -0.953833
-0.853521 -0.801044 -0.822627
-0.920284 -1.06858 -1.22466
-1.34681 -1.41132 -1.41941
-1.39418 -1.3724 -1.39521
-1.49852 -1.70211 -1.99904
-2.35069 -2.69346 -2.95828
-3.09515 -3.09045 -2.96848
-2.77813 -2.57352 -2.39752
-2.27287 -2.20141 -2.16967
-2.15809 -2.15063 -2.14096
-2.13309 -2.1358 -2.15314
-2.17615 -2.18221 -2.14493
-2.04965 -1.90306 -1.72787
-1.54586 -1.36311 -1.17041
-0.958328 -0.733057 -0.518685
-0.344461 -0.229206 -0.176178
-0.180666 -0.241281 -0.364203
-0.557196 -0.818649 -1.12989
-1.45584 -1.75363 -1.98485
-2.12596 -2.17321 -2.14203
-2.06245 -1.97214 -1.90731
-1.89223 -1.93058 -2.00397
-2.08012 -2.12749 -2.12797
-2.08115 -1.99955 -1.90014
-1.79812 -1.70521 -1.63139
-1.58659 -1.57976 -1.61463
-1.68555 -1.77814 -1.87649
-1.9719 -2.06514 -2.15955
-2.2514 -2.32688 -2.36864
-2.36568 -2.31849 -2.23646
-2.1318 -2.0151 -1.89488
-1.77931 -1.67702 -1.59515
-1.53534 -1.49059 -1.44654
-1.38861 -1.31223 -1.22999
-1.17003 -1.16444 -1.23293
-1.37031 -1.54456 -1.70755
-1.81417 -1.84171 -1.79961
-1.72361 -1.65685 -1.6299
-1.65212 -1.71747 -1.81664
-1.94425 -2.09736 -2.2703
-2.45289 -2.63405 -2.80672
-2.96886 -3.11914 -3.25062
-3.34825 -3.39347 -3.37404
-3.29206 -3.16436 -3.01529
-2.86785 -2.73949 -2.64346
-2.59033 -2.58527 -2.62244
-2.65266 -2.73507 -2.77739
-2.76157 -2.69076 -2.58505
-2.47247 -2.37925 -2.32162
-2.30015 -2.2978 -2.28371
-2.22363 -2.09432 -1.8947
-1.64733 -1.38942 -1.15956
-0.987255 -0.888382 -0.865113
-0.907474 -0.994839 -1.0978
-1.18235 -1.21776 -1.18595
-1.08773 -0.942999 -0.786025
-0.657901 -0.596614 -0.624801
-0.739221 -0.90913 -1.0873
-1.22896 -1.3083 -1.32492
-1.30015 -1.26861 -1.26975
-1.34004 -1.50375 -1.76234
-2.08676 -2.42012 -2.69445
-2.85582 -2.88493 -2.80209
-2.65512 -2.49834 -2.37336
-2.29895 -2.27128 -2.27228
-2.28096 -2.28279 -2.27408
-2.26023 -2.24944 -2.2442
-2.23537 -2.20327 -2.12747
-1.99968 -1.82974 -1.63864
-1.44324 -1.24566 -1.03685
-0.811541 -0.581141 -0.372533
-0.213885 -0.120137 -0.0904751
-0.118245 -0.202679 -0.351379
-0.571609 -0.857879 -1.18549
-1.51456 -1.80195 -2.01431
-2.13616 -2.17088 -2.13673
-2.06161 -1.97792 -1.91663
-1.89929 -1.93024 -1.99418
-2.06218 -2.10426 -2.10155
-2.05164 -1.96587 -1.86207
-1.75776 -1.66669 -1.59892
-1.56254 -1.56427 -1.60753
-1.68923 -1.7989 -1.9224
-2.04767 -2.16695 -2.27338
-2.35631 -2.40192 -2.40006
-2.35104 -2.26614 -2.1613
-2.04932 -1.93644 -1.82445
-1.71517 -1.6132 -1.52459
-1.45268 -1.3941 -1.33875
-1.27551 -1.20151 -1.12936
-1.08634 -1.10345 -1.19896
-1.36539 -1.56762 -1.75418
-1.87708 -1.91135 -1.86488
-1.77317 -1.68171 -1.62663
-1.62521 -1.67912 -1.78336
-1.931 -2.11156 -2.30833
-2.50115 -2.67411 -2.82232
-2.95151 -3.0703 -3.18021
-3.27069 -3.3228 -3.31948
-3.25523 -3.13919 -2.99077
-2.83249 -2.68598 -2.57187
-2.50896 -2.50834 -2.56462
-2.64953 -2.76046 -2.81363
-2.78801 -2.69442 -2.5682
-2.45197 -2.3777 -2.35545
-2.37141 -2.39348 -2.38198
-2.30326 -2.14323 -1.91482
-1.65415 -1.40674 -1.21133
-1.08971 -1.04508 -1.06613
-1.1323 -1.21746 -1.29193
-1.3255 -1.2936 -1.18564
-1.01084 -0.797971 -0.589339
-0.431405 -0.363494 -0.405529
-0.548753 -0.755745 -0.972731
-1.1492 -1.25479 -1.28581
-1.26163 -1.21601 -1.18861
-1.21776 -1.33231 -1.54137
-1.82514 -2.13458 -2.40536
-2.58253 -2.64303 -2.60336
-2.50862 -2.41063 -2.34707
-2.33062 -2.35069 -2.38451
-2.41046 -2.41729 -2.40588
-2.38455 -2.36115 -2.33577
-2.29785 -2.23016 -2.11883
-1.96301 -1.77642 -1.57803
-1.37879 -1.17558 -0.958472
-0.725649 -0.493313 -0.291261
-0.147315 -0.0736502 -0.0662046
-0.116248 -0.222531 -0.392712
-0.632921 -0.93429 -1.26728
-1.58819 -1.85373 -2.0352
-2.12512 -2.13492 -2.08763
-2.01091 -1.93273 -1.87795
-1.86321 -1.89111 -1.94772
-2.00732 -2.04286 -2.03705
-1.98775 -1.90611 -1.80994
-1.71667 -1.63937 -1.58636
-1.56332 -1.57529 -1.62617
-1.71581 -1.83718 -1.97684
-2.11844 -2.24597 -2.34443
-2.39982 -2.40194 -2.34972
-2.25446 -2.13639 -2.01601
-1.90576 -1.80742 -1.71598
-1.62622 -1.53735 -1.45307
-1.37756 -1.3109 -1.24748
-1.18004 -1.10766 -1.04283
-1.01116 -1.04128 -1.14924
-1.32606 -1.53629 -1.72922
-1.8578 -1.89692 -1.85259
-1.75772 -1.65661 -1.58747
-1.57311 -1.62218 -1.73484
-1.90457 -2.11537 -2.34066
-2.54966 -2.71959 -2.84519
-2.93853 -3.01852 -3.09714
-3.17097 -3.22274 -3.23135
-3.18336 -3.07938 -2.93327
-2.76739 -2.60837 -2.48486
-2.42347 -2.43954 -2.52602
-2.68385 -2.82324 -2.88482
-2.84593 -2.72602 -2.57603
-2.45338 -2.39591 -2.4076
-2.46023 -2.50668 -2.49851
-2.40282 -2.21441 -1.95912
-1.68497 -1.44421 -1.27529
-1.19322 -1.19058 -1.24496
-1.32725 -1.40698 -1.4543
-1.44164 -1.34867 -1.17008
-0.921937 -0.641375 -0.37943
-0.189438 -0.113769 -0.17099
-0.347498 -0.599115 -0.8647
-1.08658 -1.22808 -1.28086
-1.26184 -1.20451 -1.14972
-1.13803 -1.20202 -1.35689
-1.59111 -1.86419 -2.11798
-2.29982 -2.38553 -2.38857
-2.35019 -2.31734 -2.32113
-2.3663 -2.43471 -2.49902
-2.53793 -2.54484 -2.52683
-2.49631 -2.46119 -2.41865
-2.35582 -2.2573 -2.11557
-1.93749 -1.74101 -1.54336
-1.34961 -1.15114 -0.936265
-0.705285 -0.477848 -0.285882
-0.156973 -0.101267 -0.11218
-0.17908 -0.299836 -0.481798
-0.730334 -1.03456 -1.36185
-1.66578 -1.90276 -2.04743
-2.09895 -2.07642 -2.00848
-1.92407 -1.8479 -1.79889
-1.78796 -1.81461 -1.86532
-1.91731 -1.94736 -1.94121
-1.89828 -1.82981 -1.75238
-1.68126 -1.62669 -1.59406
-1.58662 -1.60836 -1.66425
-1.75705 -1.88256 -2.02735
-2.17072 -2.28964 -2.36368
-2.37872 -2.33048 -2.22715
-2.08882 -1.94165 -1.80854
-1.70145 -1.61929 -1.55212
-1.48858 -1.42198 -1.352
-1.2818 -1.21331 -1.14461
-1.07243 -0.998834 -0.937246
-0.911898 -0.948415 -1.05965
-1.2351 -1.44054 -1.62889
-1.75707 -1.80186 -1.76776
-1.68344 -1.58874 -1.52009
-1.50266 -1.5509 -1.67122
-1.86036 -2.10004 -2.35584
-2.58634 -2.75982 -2.86787
-2.92682 -2.96567 -3.00823
-3.06019 -3.10761 -3.1261
-3.09417 -3.00346 -2.86221
-2.69291 -2.52786 -2.40389
-2.35448 -2.39725 -2.52131
-2.74642 -2.90837 -2.97331
-2.91864 -2.77214 -2.59863
-2.46838 -2.42443 -2.46561
-2.55122 -2.62092 -2.61858
-2.51172 -2.30242 -2.02668
-1.74131 -1.50312 -1.34983
-1.29134 -1.31264 -1.3838
-1.47037 -1.53954 -1.56172
-1.51091 -1.36882 -1.13294
-0.823762 -0.485024 -0.175519
0.0446777 0.12959 0.0609486
-0.144184 -0.436346 -0.748262
-1.01575 -1.19581 -1.27501
-1.26745 -1.20613 -1.1328
-1.08931 -1.11011 -1.21413
-1.39648 -1.62528 -1.85059
-2.02516 -2.12655 -2.1667
-2.18275 -2.21526 -2.28699
-2.39352 -2.50884 -2.6014
-2.65068 -2.65522 -2.62864
-2.58787 -2.54121 -2.4832
-2.39882 -2.27436 -2.10828
-1.91455 -1.7149 -1.52502
-1.34476 -1.16044 -0.958217
-0.739213 -0.524938 -0.348322
-0.236332 -0.197233 -0.222159
-0.298638 -0.423662 -0.604624
-0.847263 -1.14061 -1.45115
-1.73126 -1.93712 -2.04543
-2.05998 -2.00578 -1.91629
-1.82192 -1.74485 -1.69885
-1.68973 -1.71422 -1.75931
-1.80529 -1.83293 -1.83117
-1.80085 -1.75253 -1.70033
-1.65605 -1.62637 -1.61383
-1.61995 -1.64835 -1.7052
-1.79556 -1.91728 -2.05659
-2.18927 -2.28743 -2.32794
-2.2989 -2.20251 -2.05446
-1.88015 -1.70794 -1.56117
-1.45193 -1.37893 -1.33061
-1.29171 -1.25003 -1.2
-1.14156 -1.07623 -1.00435
-0.926515 -0.848828 -0.78714
-0.76524 -0.805603 -0.917136
-1.08729 -1.28348 -1.46345
-1.5898 -1.64279 -1.62629
-1.56424 -1.4898 -1.43417
-1.42158 -1.4706 -1.59477
-1.79691 -2.06003 -2.34453
-2.59922 -2.78224 -2.87975
-2.91013 -2.91128 -2.91894
-2.94887 -2.9915 -3.01994
-3.00507 -2.92975 -2.79669
-2.62868 -2.46365 -2.34603
-2.31472 -2.38775 -2.54898
-2.80996 -2.98271 -3.04374
-2.9723 -2.80311 -2.61096
-2.47499 -2.44172 -2.50628
-2.61914 -2.71054 -2.71874
-2.61128 -2.39464 -2.11068
-1.82081 -1.58353 -1.43535
-1.38282 -1.40684 -1.47418
-1.5489 -1.59861 -1.59511
-1.51373 -1.33692 -1.06287
-0.713829 -0.336949 0.0044098
0.245987 0.339499 0.266672
0.0461748 -0.270244 -0.61259
-0.913183 -1.12474 -1.22966
-1.23908 -1.18459 -1.1072
-1.04774 -1.03975 -1.10321
-1.23785 -1.41991 -1.6088
-1.76501 -1.87043 -1.93731
-1.9994 -2.09063 -2.22504
-2.38897 -2.54891 -2.66944
-2.73064 -2.73515 -2.70192
-2.65156 -2.59297 -2.51922
-2.41466 -2.26819 -2.08393
-1.88153 -1.68514 -1.50853
-1.3471 -1.18312 -1.00093
-0.80176 -0.60783 -0.452064
-0.360222 -0.338355 -0.374995
-0.455494 -0.575813 -0.743769
-0.966681 -1.23554 -1.51842
-1.76865 -1.9432 -2.02029
-2.00633 -1.92958 -1.8258
-1.72532 -1.64755 -1.60213
-1.5915 -1.61141 -1.65062
-1.69295 -1.72281 -1.73132
-1.71921 -1.69466 -1.66809
-1.64745 -1.63665 -1.63688
-1.64951 -1.67868 -1.73151
-1.8143 -1.92578 -2.05167
-2.16563 -2.23744 -2.24383
-2.1763 -2.04247 -1.86246
-1.66281 -1.47054 -1.30779
-1.18757 -1.11123 -1.06913
-1.04513 -1.02305 -0.991916
-0.94699 -0.887476 -0.814304
-0.731261 -0.648802 -0.586137
-0.567434 -0.612282 -0.725402
-0.891789 -1.08017 -1.25308
-1.37921 -1.44326 -1.4496
-1.41792 -1.37373 -1.34055
-1.33882 -1.38933 -1.5128
-1.72006 -1.99834 -2.30588
-2.58359 -2.77993 -2.87448
-2.88556 -2.85772 -2.83709
-2.84898 -2.88867 -2.92774
-2.93052 -2.87194 -2.74956
-2.58635 -2.42508 -2.31643
-2.30288 -2.40131 -2.59013
-2.83868 -3.00621 -3.05474
-2.96715 -2.7829 -2.58136
-2.44495 -2.42096 -2.50253
-2.63612 -2.74795 -2.77379
-2.68079 -2.47618 -2.20234
-1.92008 -1.68624 -1.53521
-1.47179 -1.47632 -1.51674
-1.55995 -1.57729 -1.54392
-1.43725 -1.24026 -0.950622
-0.589534 -0.203248 0.145526
0.393103 0.491867 0.423959
0.207471 -0.107709 -0.453924
-0.764825 -0.99251 -1.11713
-1.147 -1.1107 -1.04582
-0.98898 -0.969807 -1.00676
-1.10237 -1.24009 -1.38883
-1.51799 -1.61542 -1.69538
-1.78953 -1.92639 -2.11244
-2.3261 -2.52752 -2.67777
-2.75652 -2.76833 -2.73472
-2.67803 -2.60763 -2.51691
-2.39219 -2.22676 -2.03012
-1.82568 -1.63784 -1.47749
-1.33631 -1.19409 -1.0345
-0.859122 -0.690368 -0.56042
-0.49315 -0.491775 -0.541543
-0.62487 -0.736041 -0.883113
-1.07564 -1.30829 -1.5533
-1.76777 -1.9116 -1.96498
-1.93539 -1.85111 -1.7465
-1.64898 -1.57421 -1.52868
-1.51375 -1.52681 -1.5603
-1.60225 -1.64003 -1.66521
-1.67604 -1.67614 -1.67089
-1.66468 -1.66038 -1.66043
-1.66842 -1.69028 -1.73386
-1.80535 -1.90291 -2.01146
-2.10386 -2.15 -2.12858
-2.03474 -1.87957 -1.68399
-1.47197 -1.26629 -1.08661
-0.947253 -0.853995 -0.801901
-0.776955 -0.761613 -0.74098
-0.705868 -0.652234 -0.580105
-0.49497 -0.41064 -0.349305
-0.335661 -0.386863 -0.50389
-0.669421 -0.853189 -1.02202
-1.15039 -1.22782 -1.26005
-1.26333 -1.25553 -1.2513
-1.26541 -1.31912 -1.43931
-1.64515 -1.92975 -2.25186
-2.54755 -2.75781 -2.85599
-2.85853 -2.81343 -2.77407
-2.77353 -2.81189 -2.8605
-2.8789 -2.83555 -2.72354
-2.56576 -2.40855 -2.30678
-2.30446 -2.41611 -2.61539
-2.80213 -2.94672 -2.97393
-2.87199 -2.6825 -2.4836
-2.35465 -2.34051 -2.43372
-2.58202 -2.71357 -2.76546
-2.70428 -2.53428 -2.2927
-2.0342 -1.81016 -1.65154
-1.56265 -1.52665 -1.5172
-1.50858 -1.47945 -1.41059
-1.28279 -1.08004 -0.79865
-0.456092 -0.0927915 0.235376
0.471057 0.570916 0.51804
0.327478 0.0426088 -0.276891
-0.571416 -0.796565 -0.932382
-0.984221 -0.975742 -0.93804
-0.900505 -0.88641 -0.910997
-0.978321 -1.07786 -1.1872
-1.28434 -1.36346 -1.4418
-1.55053 -1.71486 -1.9363
-2.18793 -2.42537 -2.60665
-2.70983 -2.73859 -2.71362
-2.65641 -2.57625 -2.46854
-2.32429 -2.14301 -1.93931
-1.73817 -1.56176 -1.41711
-1.29308 -1.16903 -1.02992
-0.878737 -0.738064 -0.638647
-0.601585 -0.626436 -0.694399
-0.784087 -0.887092 -1.01087
-1.1671 -1.35525 -1.55412
-1.72777 -1.84175 -1.87933
-1.84785 -1.77236 -1.68183
-1.59774 -1.53095 -1.48588
-1.46519 -1.47049 -1.49971
-1.54568 -1.59794 -1.64661
-1.68501 -1.70981 -1.72011
-1.71711 -1.70466 -1.68938
-1.67984 -1.68543 -1.71488
-1.7731 -1.85615 -1.94742
-2.01985 -2.04527 -2.00585
-1.90013 -1.74056 -1.54588
-1.33473 -1.12394 -0.929614
-0.766883 -0.646062 -0.56811
-0.523656 -0.497111 -0.472869
-0.439309 -0.38952 -0.321457
-0.240129 -0.160307 -0.105333
-0.0997181 -0.158587 -0.280196
-0.445814 -0.626526 -0.793254
-0.925926 -1.01868 -1.07877
-1.1194 -1.15118 -1.18011
-1.21479 -1.27563 -1.39384
-1.5954 -1.8792 -2.20651
-2.51225 -2.73358 -2.83923
-2.84244 -2.79101 -2.74157
-2.73246 -2.76831 -2.82178
-2.84988 -2.81656 -2.71145
-2.55696 -2.40136 -2.30127
-2.29995 -2.40856 -2.59734
-2.68651 -2.79149 -2.78957
-2.67572 -2.49129 -2.30763
-2.19526 -2.19329 -2.29472
-2.45302 -2.60379 -2.68905
-2.67511 -2.56026 -2.37176
-2.15317 -1.9467 -1.77834
-1.65287 -1.55933 -1.48137
-1.40495 -1.31917 -1.21241
-1.06974 -0.876393 -0.626444
-0.330921 -0.0197973 0.263559
0.473127 0.572595 0.545819
0.402029 0.173692 -0.0924425
-0.347977 -0.555153 -0.695148
-0.769677 -0.795404 -0.794551
-0.787441 -0.790075 -0.814044
-0.864208 -0.934731 -1.01005
-1.07509 -1.12934 -1.19298
-1.29797 -1.46878 -1.70524
-1.97841 -2.24175 -2.4511
-2.58202 -2.63506 -2.62716
-2.57645 -2.49118 -2.36963
-2.20919 -2.01656 -1.81073
-1.61618 -1.45094 -1.31767
-1.20378 -1.09066 -0.967012
-0.838661 -0.728438 -0.664682
-0.664415 -0.722551 -0.815668
-0.918026 -1.01766 -1.12032
-1.23916 -1.37893 -1.52689
-1.65678 -1.74232 -1.77092
-1.74868 -1.69457 -1.62905
-1.56551 -1.50975 -1.46543
-1.43859 -1.43691 -1.46502
-1.52072 -1.59493 -1.67466
-1.74606 -1.79687 -1.81873
-1.80987 -1.77675 -1.73266
-1.69375 -1.67475 -1.68594
-1.7303 -1.80049 -1.87736
-1.93401 -1.94525 -1.8975
-1.79235 -1.64208 -1.46144
-1.26251 -1.05541 -0.851925
-0.666552 -0.512638 -0.396626
-0.315404 -0.258814 -0.214671
-0.17223 -0.123125 -0.0624954
0.00759161 0.0746123 0.116845
0.111369 0.0448636 -0.079518
-0.243202 -0.419806 -0.584902
-0.723745 -0.834384 -0.924662
-1.00421 -1.07693 -1.14147
-1.20128 -1.27535 -1.39688
-1.59558 -1.8745 -2.19851
-2.50492 -2.73125 -2.84399
-2.85241 -2.80088 -2.7455
-2.72745 -2.75565 -2.80571
-2.83456 -2.80384 -2.70078
-2.5468 -2.3901 -2.28623
-2.27526 -2.36422 -2.52156
-2.49778 -2.55004 -2.51371
-2.39116 -2.22114 -2.06392
-1.97664 -1.99018 -2.09839
-2.26343 -2.43206 -2.55398
-2.59586 -2.54858 -2.4265
-2.25876 -2.07566 -1.89695
-1.72853 -1.56777 -1.41172
-1.26114 -1.1177 -0.978168
-0.831821 -0.66443 -0.46639
-0.239747 -0.000450619 0.224395
0.402781 0.506057 0.517318
0.436993 0.283181 0.0866001
-0.117786 -0.299865 -0.441619
-0.539754 -0.602308 -0.641658
-0.669209 -0.694627 -0.72663
-0.770608 -0.82383 -0.875074
-0.913454 -0.941571 -0.981537
-1.06666 -1.22285 -1.45161
-1.7254 -1.99821 -2.2251
-2.37927 -2.45716 -2.47031
-2.43186 -2.34794 -2.21937
-2.04985 -1.85268 -1.6497
-1.46317 -1.30603 -1.17713
-1.06436 -0.9538 -0.840267
-0.733671 -0.656854 -0.63433
-0.677361 -0.775173 -0.899559
-1.02061 -1.1226 -1.20883
-1.29308 -1.38522 -1.48188
-1.56811 -1.62729 -1.65133
-1.64411 -1.61675 -1.57955
-1.53737 -1.49178 -1.44719
-1.41442 -1.4081 -1.43982
-1.51207 -1.61642 -1.73538
-1.84637 -1.92666 -1.95955
-1.94037 -1.87908 -1.79722
-1.72032 -1.67016 -1.65954
-1.6897 -1.74913 -1.81528
-1.8609 -1.86383 -1.81482
-1.71821 -1.58537 -1.42654
-1.2473 -1.05131 -0.845482
-0.64193 -0.454675 -0.294171
-0.164164 -0.0626834 0.0151794
0.0758669 0.12736 0.177585
0.229493 0.275874 0.299484
0.280589 0.207632 0.083849
-0.0742072 -0.244433 -0.408133
-0.555891 -0.688425 -0.812274
-0.932271 -1.04613 -1.14728
-1.23612 -1.33039 -1.46276
-1.663 -1.93566 -2.2494
-2.54685 -2.76957 -2.88426
-2.89615 -2.84412 -2.7811
-2.74937 -2.76208 -2.79909
-2.81948 -2.78462 -2.68032
-2.5262 -2.36792 -2.25685
-2.22751 -2.28247 -2.39039
-2.2558 -2.24804 -2.17612
-2.04925 -1.90139 -1.77888
-1.72302 -1.75511 -1.86989
-2.03921 -2.2224 -2.3781
-2.47423 -2.49453 -2.44018
-2.32507 -2.16658 -1.97773
-1.76591 -1.53814 -1.3066
-1.08816 -0.897468 -0.739169
-0.605536 -0.481162 -0.350736
-0.205153 -0.0444053 0.121735
0.274889 0.392141 0.452931
0.446033 0.373279 0.248801
0.0947881 -0.0648171 -0.21097
-0.333787 -0.432051 -0.509128
-0.569607 -0.619218 -0.665301
-0.713657 -0.762929 -0.803487
-0.825543 -0.832026 -0.84512
-0.899104 -1.02262 -1.22138
-1.47228 -1.73259 -1.95859
-2.12232 -2.21664 -2.24775
-2.22339 -2.14689 -2.02043
-1.85221 -1.65973 -1.46534
-1.28759 -1.1344 -1.0024
-0.882375 -0.767533 -0.660575
-0.576081 -0.536117 -0.559631
-0.650395 -0.791188 -0.949472
-1.09223 -1.2007 -1.27563
-1.33068 -1.38004 -1.42933
-1.47493 -1.50993 -1.5305
-1.53771 -1.53444 -1.52111
-1.49522 -1.45571 -1.40904
-1.37134 -1.36398 -1.4049
-1.50069 -1.64286 -1.80867
-1.96584 -2.08041 -2.12693
-2.09776 -2.00656 -1.88346
-1.76401 -1.678 -1.64197
-1.65624 -1.70545 -1.76326
-1.80141 -1.80006 -1.7537
-1.66888 -1.55588 -1.42087
-1.26386 -1.08303 -0.880418
-0.664465 -0.447777 -0.243067
-0.0605586 0.0922946 0.210868
0.294955 0.350597 0.388517
0.417762 0.438421 0.439771
0.406508 0.328833 0.208959
0.0596933 -0.10284 -0.266713
-0.427589 -0.587201 -0.748495
-0.910123 -1.06431 -1.20177
-1.32232 -1.44278 -1.59305
-1.79936 -2.06513 -2.36259
-2.64162 -2.8506 -2.95838
-2.96675 -2.9085 -2.83227
-2.78061 -2.7706 -2.78711
-2.79282 -2.7505 -2.64515
-2.49351 -2.33596 -2.21665
-2.16271 -2.17263 -2.21785
-1.98373 -1.91585 -1.81219
-1.6869 -1.56715 -1.48403
-1.46272 -1.515 -1.63629
-1.80737 -1.99932 -2.1795
-2.31791 -2.39299 -2.39487
-2.32402 -2.18608 -1.98784
-1.73832 -1.45398 -1.16153
-0.893032 -0.674867 -0.517978
-0.415761 -0.349491 -0.296025
-0.233604 -0.146088 -0.0274692
0.114374 0.258304 0.376497
0.443979 0.446408 0.383491
0.267993 0.12108 -0.0347155
-0.181988 -0.311128 -0.41896
-0.506563 -0.578654 -0.642698
-0.704655 -0.762929 -0.807072
-0.825696 -0.8194 -0.808268
-0.826352 -0.905089 -1.05571
-1.26167 -1.48586 -1.68803
-1.84097 -1.93562 -1.97423
-1.96023 -1.89434 -1.77886
-1.62375 -1.44704 -1.26842
-1.10129 -0.949199 -0.808691
-0.675978 -0.553319 -0.452103
-0.391198 -0.390577 -0.461943
-0.600382 -0.78219 -0.971722
-1.1347 -1.25084 -1.31883
-1.35156 -1.36611 -1.37542
-1.38563 -1.39831 -1.41328
-1.42905 -1.44139 -1.44278
-1.42548 -1.38748 -1.33799
-1.29796 -1.29427 -1.34993
-1.47478 -1.65985 -1.87706
-2.0845 -2.23715 -2.30101
-2.2654 -2.14716 -1.9841
-1.82112 -1.69602 -1.63007
-1.6242 -1.66057 -1.70964
-1.74175 -1.73827 -1.69611
-1.6231 -1.52825 -1.41436
-1.27733 -1.1113 -0.914327
-0.69104 -0.451622 -0.209655
0.019386 0.219365 0.376217
0.482637 0.541954 0.56698
0.572612 0.566572 0.545326
0.498472 0.417856 0.303886
0.164471 0.00869271 -0.15867
-0.337612 -0.529104 -0.730552
-0.933602 -1.12604 -1.29821
-1.45129 -1.6013 -1.77337
-1.98749 -2.24408 -2.51886
-2.77018 -2.95494 -3.04562
-3.0416 -2.97015 -2.87576
-2.80067 -2.76523 -2.75898
-2.74881 -2.69985 -2.59666
-2.45189 -2.29831 -2.17049
-2.08738 -2.04475 -2.01978
-1.69813 -1.57738 -1.45064
-1.3342 -1.24674 -1.2044
-1.21774 -1.2902 -1.41747
-1.5874 -1.7804 -1.97119
-2.13251 -2.24013 -2.277
-2.23405 -2.10827 -1.90176
-1.62501 -1.30216 -0.971605
-0.677491 -0.455332 -0.320451
-0.265762 -0.267573 -0.293397
-0.308283 -0.281241 -0.193837
-0.0481733 0.131655 0.3073
0.439382 0.499648 0.477857
0.382525 0.236173 0.0667524
-0.101339 -0.252597 -0.380857
-0.487182 -0.577732 -0.660995
-0.742611 -0.819442 -0.878635
-0.90548 -0.896436 -0.86769
-0.851531 -0.881258 -0.9735
-1.11902 -1.28781 -1.4449
-1.56572 -1.64124 -1.67199
-1.65936 -1.6029 -1.50463
-1.37358 -1.22429 -1.07019
-0.917836 -0.767056 -0.616422
-0.469721 -0.339383 -0.245236
-0.209141 -0.247368 -0.36321
-0.542906 -0.757309 -0.969663
-1.14677 -1.26877 -1.33304
-1.35109 -1.341 -1.32028
-1.30206 -1.29439 -1.30012
-1.31625 -1.33383 -1.34031
-1.32511 -1.28656 -1.23644
-1.19915 -1.20503 -1.28026
-1.43673 -1.66494 -1.93229
-2.18861 -2.37928 -2.46267
-2.42502 -2.2851 -2.08645
-1.88135 -1.71478 -1.61331
-1.58033 -1.59779 -1.63455
-1.65978 -1.65491 -1.61747
-1.55501 -1.47469 -1.37648
-1.25369 -1.09829 -0.906113
-0.679175 -0.425521 -0.158797
0.102128 0.334912 0.518435
0.639787 0.699764 0.712302
0.696663 0.666902 0.625872
0.567691 0.485568 0.377755
0.246887 0.0949241 -0.0799793
-0.280949 -0.506695 -0.748054
-0.989797 -1.21662 -1.42022
-1.6041 -1.78301 -1.97587
-2.19491 -2.43695 -2.68141
-2.89593 -3.04692 -3.11164
-3.08838 -3.00011 -2.88753
-2.79179 -2.73494 -2.70995
-2.68749 -2.6354 -2.53794
-2.403 -2.25439 -2.11626
-2.00003 -1.90101 -1.8048
-1.40416 -1.24377 -1.10612
-1.0065 -0.954235 -0.952083
-0.998538 -1.09037 -1.22307
-1.38902 -1.57497 -1.76117
-1.92346 -2.03765 -2.08386
-2.04843 -1.92392 -1.71012
-1.41869 -1.07847 -0.734939
-0.439692 -0.234019 -0.136
-0.137525 -0.209647 -0.310352
-0.392084 -0.411233 -0.340914
-0.18227 0.0335474 0.255781
0.431816 0.523628 0.516936
0.421754 0.265637 0.0825623
-0.0982583 -0.259185 -0.394961
-0.509575 -0.612089 -0.712118
-0.814257 -0.912943 -0.992223
-1.0336 -1.02893 -0.989753
-0.94548 -0.929861 -0.963597
-1.04398 -1.14813 -1.24704
-1.31992 -1.35935 -1.36647
-1.34353 -1.29146 -1.2128
-1.11389 -1.00236 -0.88191
-0.750489 -0.604499 -0.446042
-0.287871 -0.152778 -0.067822
-0.0559517 -0.128192 -0.279092
-0.487108 -0.719747 -0.941693
-1.1233 -1.24701 -1.30978
-1.32111 -1.29792 -1.25908
-1.22129 -1.19661 -1.19042
-1.19979 -1.214 -1.2186
-1.20246 -1.16504 -1.12001
-1.09324 -1.11589 -1.21469
-1.40198 -1.66775 -1.97664
-2.27314 -2.49588 -2.59736
-2.56067 -2.4048 -2.17617
-1.9318 -1.72224 -1.57945
-1.51107 -1.50139 -1.51995
-1.53561 -1.52909 -1.49663
-1.44351 -1.37395 -1.28535
-1.16974 -1.019 -0.829066
-0.601348 -0.342909 -0.067129
0.205799 0.450763 0.64334
0.767811 0.823385 0.824133
0.791447 0.743263 0.686972
0.62021 0.537237 0.434244
0.309019 0.15722 -0.0283983
-0.252755 -0.511396 -0.78862
-1.0633 -1.31834 -1.54767
-1.75707 -1.95937 -2.16659
-2.38312 -2.60247 -2.80823
-2.97773 -3.0874 -3.12043
-3.07555 -2.97265 -2.84857
-2.74183 -2.6738 -2.63881
-2.61035 -2.55878 -2.46819
-2.34176 -2.19462 -2.04153
-1.8885 -1.733 -1.57089
-1.09769 -0.914372 -0.779511
-0.70471 -0.690019 -0.727131
-0.805422 -0.916558 -1.05509
-1.21544 -1.38783 -1.55629
-1.69988 -1.79665 -1.82772
-1.77966 -1.64509 -1.42424
-1.12968 -0.791549 -0.456955
-0.179518 -0.00280015 0.0533523
-0.00277524 -0.138452 -0.30362
-0.439897 -0.493719 -0.43332
-0.262499 -0.0218108 0.225627
0.416827 0.509138 0.490284
0.376819 0.203786 0.0105015
-0.17213 -0.328385 -0.457434
-0.568311 -0.673592 -0.783557
-0.900909 -1.01705 -1.11296
-1.16703 -1.16753 -1.12213
-1.05722 -1.00579 -0.990514
-1.01306 -1.05612 -1.0959
-1.11539 -1.10963 -1.08214
-1.03875 -0.984655 -0.924506
-0.861571 -0.794408 -0.714606
-0.610113 -0.473908 -0.312393
-0.147669 -0.0120834 0.0620039
0.0526847 -0.0446976 -0.216517
-0.435488 -0.668486 -0.884284
-1.05901 -1.17904 -1.24173
-1.25407 -1.22985 -1.18602
-1.13934 -1.10338 -1.08544
-1.08416 -1.08986 -1.08907
-1.07219 -1.04046 -1.00865
-1.00207 -1.04968 -1.17555
-1.39023 -1.68313 -2.01857
-2.33977 -2.58271 -2.69654
-2.66129 -2.49411 -2.24128
-1.96159 -1.70921 -1.52113
-1.41029 -1.36553 -1.35937
-1.36173 -1.3524 -1.32477
-1.27999 -1.21812 -1.13398
-1.01944 -0.868174 -0.678375
-0.452846 -0.198947 0.0702776
0.335132 0.571017 0.754037
0.86875 0.914079 0.903405
0.857889 0.796544 0.729078
0.655526 0.571075 0.470395
0.347394 0.192736 -0.0047803
-0.250769 -0.537408 -0.843253
-1.14255 -1.4173 -1.66363
-1.88906 -2.10418 -2.31474
-2.51834 -2.70609 -2.86584
-2.98422 -3.04784 -3.04693
-2.98243 -2.87213 -2.74832
-2.64453 -2.57863 -2.54408
-2.51597 -2.46687 -2.38081
-2.257 -2.10351 -1.92841
-1.73545 -1.52674 -1.30904
-0.77366 -0.584333 -0.465282
-0.422562 -0.447727 -0.524035
-0.634396 -0.766478 -0.912978
-1.06815 -1.22352 -1.36552
-1.47646 -1.53796 -1.53495
-1.458 -1.3037 -1.0753
-0.786183 -0.464623 -0.154122
0.0949307 0.239957 0.259721
0.160781 -0.0232803 -0.237355
-0.415082 -0.49575 -0.445307
-0.271953 -0.0257433 0.219805
0.395181 0.458006 0.402717
0.255649 0.0603295 -0.139821
-0.314883 -0.454083 -0.563463
-0.658482 -0.755517 -0.865002
-0.986965 -1.10932 -1.21041
-1.26703 -1.2661 -1.21355
-1.13384 -1.05845 -1.00983
-0.991067 -0.987734 -0.979466
-0.952154 -0.903177 -0.839207
-0.771276 -0.71081 -0.666199
-0.638254 -0.616178 -0.578846
-0.503966 -0.381308 -0.221716
-0.0559863 0.0757439 0.138229
0.112577 0.000989826 -0.176022
-0.387885 -0.60349 -0.797883
-0.954643 -1.0654 -1.12867
-1.1488 -1.13481 -1.09896
-1.05489 -1.01527 -0.988543
-0.975906 -0.970904 -0.963506
-0.947448 -0.926613 -0.916441
-0.939873 -1.02062 -1.1766
-1.414 -1.7213 -2.06509
-2.39186 -2.63963 -2.75707
-2.72148 -2.54635 -2.27503
-1.96547 -1.67358 -1.44032
-1.28406 -1.19929 -1.16325
-1.14838 -1.13395 -1.10984
-1.07186 -1.01511 -0.931882
-0.814742 -0.660412 -0.470639
-0.250819 -0.0093742 0.241018
0.482312 0.692687 0.851581
0.94626 0.976479 0.954348
0.898827 0.827601 0.750869
0.670313 0.582297 0.480806
0.356997 0.197808 -0.0107376
-0.274311 -0.582017 -0.907748
-1.22215 -1.50652 -1.7585
-1.98673 -2.2002 -2.40024
-2.57989 -2.72876 -2.83825
-2.90293 -2.91903 -2.8848
-2.80513 -2.69657 -2.58582
-2.49893 -2.44752 -2.42241
-2.39944 -2.35303 -2.26725
-2.13818 -1.9691 -1.76468
-1.52982 -1.27339 -1.01271
-0.436638 -0.255247 -0.162069
-0.156649 -0.22327 -0.339185
-0.482928 -0.638802 -0.796743
-0.949203 -1.08749 -1.19969
-1.27123 -1.28797 -1.24016
-1.12471 -0.944791 -0.708511
-0.430067 -0.133472 0.145476
0.36383 0.482599 0.479241
0.356402 0.145038 -0.0985137
-0.303475 -0.404839 -0.367904
-0.205169 0.0257701 0.24439
0.378553 0.389541 0.280647
0.0886942 -0.134679 -0.342795
-0.507605 -0.624079 -0.705898
-0.77564 -0.853898 -0.951208
-1.06451 -1.17799 -1.26798
-1.31158 -1.29719 -1.23187
-1.13979 -1.05086 -0.985434
-0.945271 -0.916125 -0.879025
-0.821488 -0.742471 -0.65127
-0.563794 -0.497786 -0.465993
-0.467901 -0.484884 -0.484785
-0.436602 -0.327808 -0.17349
-0.0115867 0.112556 0.163456
0.126805 0.0114703 -0.15685
-0.346577 -0.530554 -0.691418
-0.821169 -0.91765 -0.981351
-1.01407 -1.01911 -1.00194
-0.97059 -0.934764 -0.903131
-0.879833 -0.863073 -0.848149
-0.833875 -0.827752 -0.84577
-0.907036 -1.02739 -1.21548
-1.47072 -1.78037 -2.11543
-2.4297 -2.66743 -2.77953
-2.74113 -2.56083 -2.2772
-1.94546 -1.62156 -1.34896
-1.15032 -1.02553 -0.957228
-0.921603 -0.898425 -0.874422
-0.84007 -0.785556 -0.701015
-0.580265 -0.423457 -0.236011
-0.0258812 0.197475 0.421869
0.631353 0.807821 0.935324
1.005 1.01794 0.984493
0.920145 0.839777 0.753128
0.663452 0.568886 0.463606
0.336893 0.172807 -0.0446815
-0.321054 -0.642816 -0.980116
-1.3006 -1.58446 -1.82985
-2.04618 -2.24216 -2.41763
-2.56377 -2.66964 -2.72884
-2.7415 -2.71208 -2.64722
-2.55709 -2.45783 -2.36977
-2.30958 -2.2809 -2.27094
-2.25612 -2.21254 -2.12407
-1.98415 -1.79291 -1.5545
-1.27788 -0.980162 -0.688542
-0.10728 0.057496 0.119628
0.0862445 -0.0210345 -0.175487
-0.352852 -0.534525 -0.707103
-0.860215 -0.984111 -1.06804
-1.10047 -1.07165 -0.977585
-0.822313 -0.616477 -0.373662
-0.108664 0.160074 0.406723
0.598209 0.700752 0.690602
0.564923 0.349157 0.0972156
-0.119402 -0.234235 -0.212958
-0.0710467 0.129685 0.305778
0.38567 0.335463 0.16633
-0.0764483 -0.334672 -0.558388
-0.719901 -0.817936 -0.8725
-0.913134 -0.965266 -1.0402
-1.13213 -1.22181 -1.28435
-1.29897 -1.25807 -1.17229
-1.0671 -0.970984 -0.901233
-0.856646 -0.82155 -0.777077
-0.711333 -0.62366 -0.524204
-0.431433 -0.367231 -0.34775
-0.37216 -0.416853 -0.442399
-0.41244 -0.313973 -0.166036
-0.011502 0.102189 0.141948
0.0990704 -0.0116963 -0.161303
-0.318909 -0.462287 -0.581967
-0.678603 -0.756812 -0.819797
-0.867198 -0.896132 -0.904068
-0.891791 -0.864569 -0.830409
-0.796362 -0.766118 -0.741731
-0.728528 -0.738489 -0.78802
-0.891236 -1.05423 -1.27435
-1.54289 -1.8458 -2.15994
-2.44903 -2.66631 -2.76686
-2.72429 -2.5421 -2.25336
-1.90968 -1.56569 -1.26537
-1.03351 -0.873835 -0.773992
-0.714677 -0.677532 -0.647583
-0.611228 -0.554843 -0.467238
-0.343755 -0.187511 -0.00658588
0.189602 0.391326 0.587211
0.763452 0.90559 1.00218
1.048 1.04509 1.00149
0.928628 0.838233 0.739658
0.638235 0.534557 0.423534
0.292938 0.124312 -0.100027
-0.385165 -0.715309 -1.05751
-1.37673 -1.65158 -1.8798
-2.07134 -2.23617 -2.37553
-2.48163 -2.5439 -2.55672
-2.52311 -2.45349 -2.36221
-2.26528 -2.17904 -2.11745
-2.08729 -2.0839 -2.09122
-2.08665 -2.04791 -1.95814
-1.80763 -1.59387 -1.322
-1.00679 -0.674537 -0.361613
0.180236 0.325513 0.357066
0.288244 0.145246 -0.0428453
-0.250296 -0.456296 -0.644193
-0.800497 -0.913972 -0.974694
-0.973946 -0.90627 -0.773141
-0.585079 -0.35931 -0.114009
0.135993 0.37806 0.596446
0.768228 0.865247 0.862813
0.752253 0.552072 0.311222
0.0987732 -0.0199967 -0.0119709
0.106089 0.271863 0.402952
0.430521 0.324544 0.100449
-0.192314 -0.49148 -0.743156
-0.916594 -1.00995 -1.04626
-1.06073 -1.0841 -1.12979
-1.19065 -1.24516 -1.26839
-1.24286 -1.16634 -1.05412
-0.933618 -0.832111 -0.763853
-0.724771 -0.697867 -0.664323
-0.612349 -0.540359 -0.456823
-0.379114 -0.329442 -0.32499
-0.36501 -0.424189 -0.460722
-0.43745 -0.3434 -0.201291
-0.0564262 0.0449336 0.0744423
0.029455 -0.0706448 -0.195277
-0.315552 -0.414302 -0.489416
-0.549735 -0.606715 -0.666773
-0.727867 -0.781024 -0.815334
-0.823619 -0.80588 -0.768771
-0.722019 -0.675247 -0.638243
-0.623832 -0.64883 -0.729612
-0.874379 -1.07863 -1.32805
-1.60588 -1.8971 -2.18501
-2.44391 -2.63685 -2.7239
-2.67798 -2.49822 -2.21273
-1.86939 -1.52039 -1.20801
-0.956328 -0.770512 -0.642038
-0.556406 -0.498637 -0.454231
-0.407834 -0.344007 -0.251424
-0.126984 0.0243112 0.193422
0.37113 0.548621 0.715945
0.861521 0.974108 1.04579
1.07367 1.05948 1.00827
0.92742 0.82617 0.714343
0.600054 0.486646 0.369659
0.235152 0.0622528 -0.167848
-0.459276 -0.793842 -1.13597
-1.44844 -1.70826 -1.91227
-2.07081 -2.196 -2.29264
-2.35615 -2.37741 -2.35071
-2.27962 -2.17782 -2.06554
-1.96395 -1.88995 -1.85206
-1.84842 -1.8675 -1.89134
-1.89918 -1.87033 -1.78612
-1.63242 -1.40322 -1.10462
-0.757671 -0.3981 -0.0709105
0.389138 0.516374 0.522323
0.425806 0.256472 0.044495
-0.184218 -0.407899 -0.60761
-0.767172 -0.873729 -0.917777
-0.8931 -0.798236 -0.639405
-0.431985 -0.197422 0.0437164
0.277532 0.496515 0.693229
0.853163 0.953047 0.967662
0.883363 0.71204 0.496751
0.302113 0.190095 0.191772
0.290437 0.426405 0.521582
0.511033 0.366425 0.102541
-0.232313 -0.574881 -0.866702
-1.07011 -1.17741 -1.21011
-1.20659 -1.20277 -1.21585
-1.23979 -1.25305 -1.23208
-1.16321 -1.04922 -0.909336
-0.772273 -0.664135 -0.597092
-0.565845 -0.553743 -0.543062
-0.522143 -0.4873 -0.442807
-0.401176 -0.380771 -0.396784
-0.448179 -0.510652 -0.54474
-0.517136 -0.421538 -0.28414
-0.150249 -0.0619659 -0.0410488
-0.0841478 -0.168776 -0.264586
-0.345516 -0.399091 -0.429438
-0.452517 -0.486131 -0.54005
-0.611067 -0.684724 -0.742166
-0.768357 -0.757745 -0.71511
-0.65251 -0.585661 -0.532622
-0.514069 -0.551353 -0.659983
-0.84166 -1.08165 -1.35527
-1.63914 -1.91793 -2.18086
-2.41166 -2.58219 -2.65755
-2.61095 -2.43873 -2.16537
-1.83533 -1.49726 -1.18938
-0.932287 -0.730084 -0.576629
-0.462175 -0.376467 -0.307914
-0.242286 -0.164811 -0.0653477
0.0578461 0.199285 0.350847
0.505188 0.655626 0.794447
0.912681 1.00199 1.05677
1.07456 1.05507 0.999601
0.912114 0.800628 0.676629
0.551392 0.430513 0.309236
0.171293 -0.00634917 -0.242547
-0.539233 -0.875296 -1.213
-1.51404 -1.75469 -1.93118
-2.0541 -2.1378 -2.19127
-2.21428 -2.20007 -2.14271
-2.0447 -1.9204 -1.79307
-1.68733 -1.62067 -1.59801
-1.61173 -1.6464 -1.68426
-1.70732 -1.69609 -1.62878
-1.48498 -1.25342 -0.940006
-0.571485 -0.192635 0.143381
0.493159 0.605481 0.592655
0.478289 0.294685 0.0721362
-0.164639 -0.394672 -0.598438
-0.758051 -0.859099 -0.89204
-0.852767 -0.743509 -0.574388
-0.363579 -0.133651 0.0953442
0.311665 0.511755 0.6936
0.848147 0.955502 0.990332
0.935659 0.798341 0.616067
0.448263 0.352278 0.356371
0.444514 0.561582 0.635799
0.606561 0.445046 0.161065
-0.202912 -0.585627 -0.924146
-1.17122 -1.30898 -1.35284
-1.34107 -1.31374 -1.29328
-1.27773 -1.24858 -1.18535
-1.07795 -0.93235 -0.769367
-0.617285 -0.500777 -0.431347
-0.404975 -0.407854 -0.424916
-0.44492 -0.461232 -0.472112
-0.482517 -0.50379 -0.546465
-0.608295 -0.667476 -0.690233
-0.650731 -0.549473 -0.415954
-0.293532 -0.217894 -0.203048
-0.240154 -0.305249 -0.369867
-0.411442 -0.421585 -0.409193
-0.395784 -0.404508 -0.44832
-0.52346 -0.611097 -0.685605
-0.724862 -0.71785 -0.66703
-0.586273 -0.497178 -0.426047
-0.401053 -0.447147 -0.577991
-0.788744 -1.05599 -1.34725
-1.6348 -1.9035 -2.14702
-2.35601 -2.50921 -2.57637
-2.53232 -2.37267 -2.11981
-1.8149 -1.50179 -1.21261
-0.962308 -0.752136 -0.577149
-0.432053 -0.312208 -0.211023
-0.118179 -0.0220365 0.0851908
0.204294 0.33079 0.459158
0.585246 0.70545 0.815071
0.908299 0.979585 1.02448
1.03911 1.01952 0.962907
0.870751 0.751472 0.61922
0.488132 0.364626 0.242051
0.101103 -0.0826712 -0.32633
-0.62774 -0.962057 -1.29009
-1.57416 -1.79172 -1.93949
-2.02847 -2.07465 -2.09048
-2.07986 -2.03869 -1.96097
-1.84732 -1.71038 -1.57343
-1.4622 -1.39473 -1.37487
-1.39331 -1.43458 -1.48344
-1.52522 -1.54085 -1.50384
-1.38552 -1.16744 -0.853639
-0.475474 -0.0860725 0.253753
0.484601 0.584476 0.558859
0.435751 0.249645 0.0302412
-0.200228 -0.42344 -0.621117
-0.774787 -0.86863 -0.892716
-0.844805 -0.730745 -0.563965
-0.363615 -0.150459 0.0588277
0.255914 0.440096 0.611916
0.764742 0.880396 0.933703
0.906041 0.801188 0.652739
0.51519 0.440828 0.454592
0.541087 0.650249 0.717216
0.685686 0.525203 0.238449
-0.140464 -0.554377 -0.937001
-1.23126 -1.40733 -1.47151
-1.4587 -1.4113 -1.35756
-1.30229 -1.23308 -1.13419
-0.998409 -0.832419 -0.655495
-0.49316 -0.368072 -0.292367
-0.265763 -0.279746 -0.32338
-0.386154 -0.458023 -0.530458
-0.599863 -0.669222 -0.742933
-0.816551 -0.870937 -0.879381
-0.825308 -0.717122 -0.587403
-0.476375 -0.412121 -0.400599
-0.428299 -0.471282 -0.504292
-0.508655 -0.479251 -0.428066
-0.380341 -0.36329 -0.392756
-0.465183 -0.558909 -0.64329
-0.690432 -0.684284 -0.624608
-0.526334 -0.416194 -0.327935
-0.296087 -0.34782 -0.494106
-0.724261 -1.00866 -1.31036
-1.59959 -1.86157 -2.09228
-2.28629 -2.42712 -2.48897
-2.44993 -2.30692 -2.08129
-1.81057 -1.53241 -1.27146
-1.03611 -0.824151 -0.631206
-0.455899 -0.299328 -0.161159
-0.0370933 0.0794193 0.192984
0.304027 0.410454 0.510693
0.604648 0.692317 0.772448
0.842655 0.899905 0.93989
0.955893 0.939348 0.883513
0.788724 0.665278 0.530494
0.400353 0.280068 0.15929
0.015299 -0.176422 -0.428751
-0.733377 -1.061 -1.37197
-1.63148 -1.82065 -1.93858
-1.9972 -2.01335 -2.00133
-1.96776 -1.91056 -1.82361
-1.70505 -1.56406 -1.42117
-1.30119 -1.22292 -1.19201
-1.20191 -1.24099 -1.29856
-1.36323 -1.41504 -1.42115
-1.34301 -1.15339 -0.853085
-0.476934 -0.0856346 0.252872
0.374213 0.462812 0.428418
0.303177 0.123488 -0.0820736
-0.294708 -0.500019 -0.682175
-0.822783 -0.904728 -0.917641
-0.861359 -0.745743 -0.587511
-0.405738 -0.217342 -0.0334639
0.142115 0.311007 0.474453
0.626122 0.74827 0.815959
0.810041 0.732684 0.614569
0.505939 0.45424 0.48097
0.570943 0.678497 0.74508
0.71848 0.567002 0.286958
-0.0954366 -0.52774 -0.942241
-1.27454 -1.48445 -1.56869
-1.55666 -1.4909 -1.40489
-1.31164 -1.207 -1.08109
-0.928944 -0.755559 -0.575758
-0.410015 -0.27813 -0.193613
-0.161664 -0.18084 -0.245382
-0.345705 -0.468246 -0.597889
-0.723122 -0.839214 -0.944527
-1.03191 -1.08413 -1.08098
-1.01485 -0.901761 -0.776985
-0.677309 -0.623287 -0.613462
-0.630697 -0.652173 -0.65653
-0.628869 -0.566292 -0.482153
-0.403639 -0.360806 -0.372119
-0.435036 -0.526739 -0.613641
-0.663853 -0.657219 -0.590706
-0.47941 -0.3538 -0.253334
-0.216962 -0.272414 -0.427453
-0.666877 -0.957823 -1.26222
-1.55035 -1.80752 -2.02989
-2.21324 -2.34422 -2.40177
-2.36871 -2.24476 -2.0506
-1.81923 -1.581 -1.35268
-1.13658 -0.927602 -0.721809
-0.52089 -0.330915 -0.157949
-0.00475778 0.12896 0.244284
0.341951 0.423445 0.492128
0.552475 0.608176 0.661249
0.712245 0.759784 0.798642
0.818481 0.806108 0.751777
0.65608 0.532218 0.400535
0.277425 0.164954 0.0478425
-0.0997219 -0.300506 -0.560879
-0.864736 -1.17817 -1.46244
-1.68793 -1.84195 -1.92802
-1.95983 -1.95431 -1.92577
-1.88136 -1.8196 -1.73366
-1.61879 -1.47954 -1.33197
-1.19874 -1.09998 -1.04597
-1.03676 -1.06768 -1.13379
-1.22619 -1.32246 -1.38194
-1.35523 -1.20566 -0.930017
-0.565733 -0.180231 0.152029
0.184836 0.263278 0.223089
0.100024 -0.0680489 -0.254052
-0.442941 -0.624427 -0.785102
-0.906525 -0.970277 -0.965921
-0.896145 -0.77573 -0.625242
-0.463519 -0.302738 -0.147284
0.00452901 0.15682 0.310982
0.460102 0.586189 0.664381
0.675354 0.620256 0.527452
0.443477 0.411438 0.449585
0.542438 0.647527 0.711358
0.685731 0.539559 0.266125
-0.113103 -0.549462 -0.97609
-1.32588 -1.55293 -1.64687
-1.63125 -1.54683 -1.43073
-1.30371 -1.17026 -1.02666
-0.869451 -0.700378 -0.527817
-0.365511 -0.229546 -0.134922
-0.0931116 -0.11062 -0.187333
-0.314641 -0.475615 -0.649462
-0.818607 -0.972811 -1.10601
-1.20861 -1.26423 -1.25716
-1.18652 -1.07424 -0.957565
-0.8703 -0.826787 -0.819673
-0.82931 -0.834424 -0.817304
-0.766041 -0.678778 -0.568851
-0.464107 -0.396557 -0.387067
-0.43467 -0.516787 -0.598902
-0.647273 -0.639249 -0.569525
-0.452602 -0.320792 -0.216678
-0.181025 -0.240319 -0.398858
-0.638468 -0.925856 -1.22468
-1.50692 -1.75784 -1.9722
-2.14525 -2.26582 -2.31789
-2.29003 -2.1854 -2.02369
-1.83246 -1.63432 -1.43894
-1.24413 -1.04321 -0.83269
-0.616098 -0.402932 -0.204738
-0.0312742 0.111305 0.220721
0.29873 0.351284 0.387348
0.416174 0.444852 0.477777
0.516989 0.561128 0.602895
0.628205 0.620196 0.567619
0.472549 0.351387 0.22672
0.113959 0.0109247 -0.102574
-0.254146 -0.462904 -0.727229
-1.02288 -1.31223 -1.55912
-1.74111 -1.85358 -1.90587
-1.91396 -1.89423 -1.85906
-1.81396 -1.75641 -1.67818
-1.57145 -1.4359 -1.28258
-1.1318 -1.00593 -0.921958
-0.888989 -0.910976 -0.988657
-1.11428 -1.26134 -1.38054
-1.41184 -1.30958 -1.06652
-0.721864 -0.348528 -0.0265068
-0.0568294 0.0144966 -0.0274644
-0.144659 -0.298601 -0.463951
-0.628973 -0.786463 -0.924216
-1.02292 -1.06284 -1.03421
-0.943718 -0.812097 -0.664477
-0.51976 -0.385302 -0.258326
-0.131072 0.00364313 0.147626
0.293272 0.421979 0.508618
0.533502 0.496706 0.42432
0.35939 0.341084 0.384683
0.474057 0.568783 0.619314
0.581791 0.428498 0.154401
-0.219191 -0.645458 -1.06052
-1.40003 -1.61884 -1.70421
-1.67556 -1.57091 -1.42875
-1.27536 -1.12228 -0.970845
-0.818314 -0.662452 -0.504428
-0.35055 -0.212679 -0.107051
-0.0513528 -0.0599929 -0.138348
-0.278659 -0.461011 -0.660359
-0.855655 -1.03432 -1.1885
-1.30721 -1.37385 -1.37447
-1.31139 -1.20952 -1.10697
-1.03546 -1.00534 -1.00551
-1.01477 -1.01299 -0.984875
-0.920192 -0.817161 -0.688501
-0.562255 -0.471965 -0.440543
-0.468607 -0.534527 -0.60447
-0.645137 -0.633654 -0.563776
-0.449108 -0.321837 -0.224686
-0.197336 -0.263207 -0.422888
-0.65641 -0.932033 -1.21712
-1.48667 -1.72624 -1.92878
-2.08826 -2.19526 -2.23876
-2.21325 -2.1252 -1.99279
-1.83786 -1.67596 -1.51134
-1.33942 -1.15321 -0.949477
-0.732046 -0.511858 -0.3043
-0.125074 0.0139273 0.107749
0.159847 0.181167 0.186514
0.189782 0.200743 0.22465
0.262842 0.311844 0.361199
0.393569 0.390114 0.339849
0.247137 0.131069 0.0151658
-0.0871694 -0.182197 -0.29347
-0.448213 -0.660333 -0.920172
-1.19679 -1.45095 -1.65095
-1.78277 -1.8505 -1.86942
-1.85744 -1.82927 -1.79384
-1.75329 -1.70294 -1.63303
-1.5332 -1.39901 -1.23723
-1.06653 -0.912332 -0.799196
-0.745802 -0.764409 -0.860121
-1.02454 -1.2259 -1.40662
-1.49764 -1.44611 -1.24124
-0.922816 -0.567117 -0.257961
-0.326888 -0.256587 -0.293563
-0.399801 -0.537596 -0.683485
-0.827982 -0.965106 -1.08203
-1.15757 -1.17089 -1.11386
-0.998124 -0.850909 -0.702024
-0.570496 -0.458998 -0.357653
-0.252486 -0.13299 0.0031496
0.147372 0.279982 0.375133
0.412537 0.391079 0.33448
0.282271 0.26983 0.309669
0.384885 0.456566 0.47872
0.4127 0.237069 -0.0470215
-0.414086 -0.817151 -1.19697
-1.49697 -1.67917 -1.7342
-1.68058 -1.55384 -1.39168
-1.22254 -1.06166 -0.913051
-0.773592 -0.636978 -0.497596
-0.354726 -0.216087 -0.0988073
-0.0260536 -0.0192006 -0.0883149
-0.226225 -0.410709 -0.614357
-0.815641 -1.00313 -1.17012
-1.30565 -1.3921 -1.41433
-1.37389 -1.29523 -1.21585
-1.16638 -1.15566 -1.171
-1.19027 -1.19331 -1.16535
-1.09649 -0.984687 -0.842477
-0.698512 -0.587735 -0.534468
-0.540243 -0.584333 -0.634624
-0.660379 -0.641081 -0.571519
-0.464778 -0.351434 -0.271687
-0.261482 -0.3395 -0.502122
-0.727917 -0.987411 -1.25257
-1.50241 -1.72373 -1.90831
-2.04894 -2.1376 -2.16768
-2.13891 -2.06058 -1.94937
-1.82228 -1.68948 -1.55212
-1.40502 -1.24163 -1.05833
-0.857632 -0.649919 -0.452444
-0.28507 -0.163906 -0.0954588
-0.0739973 -0.0835695 -0.103905
-0.117163 -0.112066 -0.0843846
-0.0358205 0.0260534 0.0869899
0.12746 0.128696 0.081698
-0.00657046 -0.115478 -0.222153
-0.315808 -0.405532 -0.515552
-0.670113 -0.877065 -1.12024
-1.36505 -1.57369 -1.72075
-1.80092 -1.82618 -1.81636
-1.78968 -1.75762 -1.72422
-1.68744 -1.64037 -1.57249
-1.47243 -1.33345 -1.15979
-0.969694 -0.792069 -0.658443
-0.59558 -0.62181 -0.744169
-0.951735 -1.20719 -1.44648
-1.59473 -1.59473 -1.43291
-1.14767 -0.815306 -0.520727
-0.607988 -0.530143 -0.552343
-0.639865 -0.757755 -0.884671
-1.01208 -1.13319 -1.23287
-1.28751 -1.27567 -1.19179
-1.05274 -0.891646 -0.74197
-0.622139 -0.530015 -0.448922
-0.359111 -0.247339 -0.111654
0.0373474 0.17794 0.28314
0.332154 0.322955 0.277021
0.230331 0.214484 0.239411
0.287734 0.32237 0.301434
0.192719 -0.0167255 -0.316685
-0.674883 -1.04305 -1.36768
-1.6033 -1.72398 -1.72874
-1.63898 -1.48906 -1.31438
-1.14192 -0.986459 -0.85151
-0.732249 -0.618692 -0.499787
-0.369131 -0.230942 -0.102815
-0.0120065 0.014914 -0.0354571
-0.156287 -0.324161 -0.511608
-0.699674 -0.881243 -1.05332
-1.20616 -1.32054 -1.37774
-1.37511 -1.33353 -1.28843
-1.26998 -1.2873 -1.32767
-1.36802 -1.38666 -1.36756
-1.30025 -1.18306 -1.02955
-0.869872 -0.740241 -0.665448
-0.646867 -0.664165 -0.687469
-0.69021 -0.656519 -0.584338
-0.487235 -0.39363 -0.339534
-0.355314 -0.453561 -0.625628
-0.847951 -1.09272 -1.33632
-1.56229 -1.75992 -1.92096
-2.03752 -2.10249 -2.11255
-2.07159 -1.99147 -1.88835
-1.77639 -1.66301 -1.54834
-1.42778 -1.29511 -1.14537
-0.978434 -0.802431 -0.634456
-0.496249 -0.405996 -0.370351
-0.381001 -0.417659 -0.455823
-0.475145 -0.46446 -0.422369
-0.355376 -0.276222 -0.202742
-0.155153 -0.150114 -0.193235
-0.274998 -0.374598 -0.471384
-0.557514 -0.643279 -0.750703
-0.898779 -1.08932 -1.30226
-1.50326 -1.65917 -1.75222
-1.78517 -1.77592 -1.7463
-1.71237 -1.6804 -1.64846
-1.61021 -1.55733 -1.48016
-1.36859 -1.21625 -1.02724
-0.820841 -0.629269 -0.489184
-0.43232 -0.479519 -0.636666
-0.888768 -1.19375 -1.48424
-1.68402 -1.73508 -1.62169
-1.3782 -1.07642 -0.798587
-0.890165 -0.795711 -0.79147
-0.849773 -0.94099 -1.04654
-1.15783 -1.26567 -1.35155
-1.38949 -1.35826 -1.25529
-1.10203 -0.935613 -0.790999
-0.684494 -0.608727 -0.540688
-0.455903 -0.339908 -0.193024
-0.0297928 0.124741 0.242147
0.301587 0.300755 0.259262
0.209645 0.179911 0.177965
0.186925 0.172773 0.0989956
-0.0590765 -0.305127 -0.619464
-0.962975 -1.28634 -1.54239
-1.69795 -1.74126 -1.68276
-1.54979 -1.3773 -1.1977
-1.03362 -0.895514 -0.783381
-0.689558 -0.60122 -0.503818
-0.387156 -0.252735 -0.117833
-0.0117137 0.0362868 0.0110075
-0.0810743 -0.216918 -0.371465
-0.530941 -0.694773 -0.865248
-1.03457 -1.18159 -1.28274
-1.32929 -1.33668 -1.3371
-1.36009 -1.41549 -1.49073
-1.56115 -1.60233 -1.59599
-1.53134 -1.40826 -1.24291
-1.06757 -0.91934 -0.822431
-0.777124 -0.763061 -0.752804
-0.724778 -0.669157 -0.588685
-0.498756 -0.426165 -0.402455
-0.451725 -0.579689 -0.771679
-1.00061 -1.23874 -1.46566
-1.66934 -1.84231 -1.97739
-2.06644 -2.10269 -2.08489
-2.0202 -1.92333 -1.81171
-1.6995 -1.59406 -1.49619
-1.4021 -1.30527 -1.19858
-1.07835 -0.949331 -0.826545
-0.731019 -0.680523 -0.680416
-0.719942 -0.775977 -0.821979
-0.837326 -0.812832 -0.751223
-0.664352 -0.569783 -0.487727
-0.437342 -0.431497 -0.471476
-0.545409 -0.633461 -0.718444
-0.795735 -0.875653 -0.976068
-1.10949 -1.27252 -1.44397
-1.59323 -1.6943 -1.73754
-1.73243 -1.70032 -1.66224
-1.62956 -1.60162 -1.56984
-1.5238 -1.45484 -1.35593
-1.22072 -1.04613 -0.838806
-0.620387 -0.425771 -0.294152
-0.258409 -0.337922 -0.534465
-0.828044 -1.17353 -1.50434
-1.74789 -1.84903 -1.79035
-1.59907 -1.33747 -1.08059
-1.16919 -1.05094 -1.00881
-1.02591 -1.08097 -1.15948
-1.25249 -1.34753 -1.42237
-1.44914 -1.40749 -1.29769
-1.14412 -0.985207 -0.854583
-0.764667 -0.702472 -0.639418
-0.547822 -0.41404 -0.242993
-0.0552634 0.119542 0.251382
0.319875 0.322996 0.278794
0.216657 0.16169 0.121114
0.0804207 0.0106398 -0.11787
-0.321838 -0.596691 -0.915446
-1.23465 -1.50565 -1.68788
-1.75958 -1.7223 -1.5981
-1.42157 -1.22953 -1.05149
-0.904113 -0.791113 -0.707035
-0.641015 -0.578676 -0.504175
-0.405373 -0.281483 -0.148042
-0.0336483 0.0322321 0.0339947
-0.0227459 -0.117127 -0.228562
-0.349962 -0.488076 -0.650817
-0.832575 -1.01062 -1.15688
-1.25672 -1.31997 -1.37496
-1.44942 -1.55252 -1.67044
-1.77586 -1.84114 -1.8462
-1.78113 -1.64898 -1.46944
-1.27697 -1.10875 -0.987703
-0.912718 -0.863492 -0.815054
-0.75069 -0.666695 -0.571303
-0.482996 -0.428345 -0.435516
-0.522926 -0.689407 -0.913508
-1.16305 -1.40826 -1.63003
-1.81965 -1.97281 -2.08382
-2.1446 -2.14839 -2.09526
-1.99525 -1.86661 -1.73
-1.60217 -1.49264 -1.40383
-1.3326 -1.2715 -1.21084
-1.14329 -1.06958 -1.00094
-0.955065 -0.946757 -0.978857
-1.03883 -1.10298 -1.14574
-1.14897 -1.10728 -1.02799
-0.927388 -0.826061 -0.744517
-0.699098 -0.697791 -0.737178
-0.803279 -0.877864 -0.947895
-1.01231 -1.08129 -1.16823
-1.27941 -1.40746 -1.53221
-1.62875 -1.67908 -1.68115
-1.64948 -1.60665 -1.57084
-1.54715 -1.52715 -1.49541
-1.43767 -1.34551 -1.21565
-1.04751 -0.843945 -0.616502
-0.390186 -0.201596 -0.0897935
-0.0852915 -0.202705 -0.43756
-0.76469 -1.1381 -1.49608
-1.77438 -1.924 -1.92624
-1.79845 -1.58853 -1.35963
-1.44274 -1.29727 -1.20847
-1.17332 -1.182 -1.22594
-1.29639 -1.37753 -1.44361
-1.46547 -1.42392 -1.32119
-1.18234 -1.04405 -0.935941
-0.865119 -0.813084 -0.746929
-0.637561 -0.474155 -0.268123
-0.0475268 0.152764 0.301052
0.377589 0.380652 0.326693
0.242359 0.151154 0.06182
-0.0351358 -0.161286 -0.338174
-0.575164 -0.862054 -1.16873
-1.45172 -1.66582 -1.77719
-1.77319 -1.66531 -1.48462
-1.27195 -1.06623 -0.894486
-0.767367 -0.681415 -0.625557
-0.586393 -0.549635 -0.500158
-0.425226 -0.321483 -0.200738
-0.0881052 -0.0109844 0.0151426
-0.00598698 -0.057273 -0.123555
-0.204241 -0.31247 -0.460994
-0.646512 -0.845978 -1.02897
-1.17722 -1.29639 -1.41064
-1.54395 -1.70188 -1.86682
-2.00753 -2.09357 -2.10467
-2.03375 -1.88828 -1.69164
-1.47971 -1.28898 -1.14091
-1.03367 -0.947658 -0.860163
-0.758179 -0.642744 -0.527047
-0.433451 -0.390132 -0.424014
-0.5496 -0.759818 -1.02638
-1.31085 -1.57938 -1.81177
-2.00061 -2.14354 -2.23613
-2.27061 -2.24056 -2.14753
-2.00453 -1.83383 -1.66039
-1.50492 -1.38017 -1.29067
-1.23389 -1.20153 -1.18181
-1.16433 -1.14564 -1.13182
-1.13478 -1.16414 -1.21937
-1.28728 -1.3463 -1.3751
-1.36088 -1.30343 -1.21416
-1.11178 -1.01705 -0.948284
-0.917527 -0.927462 -0.970173
-1.02985 -1.08998 -1.14171
-1.18789 -1.23944 -1.30666
-1.39123 -1.48329 -1.56444
-1.61535 -1.62505 -1.59752
-1.55065 -1.50694 -1.48098
-1.47159 -1.46297 -1.43317
-1.36416 -1.2475 -1.08381
-0.879261 -0.64438 -0.397188
-0.166431 0.0107316 0.0975484
0.0682196 -0.0852748 -0.351372
-0.700235 -1.08702 -1.45819
-1.76135 -1.95626 -2.0235
-1.96871 -1.82184 -1.62988
-1.70522 -1.53379 -1.39472
-1.30042 -1.25491 -1.25752
-1.30078 -1.36627 -1.42545
-1.44849 -1.41725 -1.33458
-1.22372 -1.11664 -1.03676
-0.985133 -0.938608 -0.861779
-0.726152 -0.525281 -0.277948
-0.0199431 0.208731 0.374829
0.458999 0.459267 0.390135
0.275986 0.140357 -0.00396501
-0.158715 -0.335986 -0.548596
-0.799931 -1.07765 -1.35345
-1.58878 -1.74508 -1.79537
-1.73313 -1.57511 -1.35678
-1.1222 -0.911332 -0.749208
-0.64173 -0.579777 -0.548145
-0.532449 -0.520112 -0.498148
-0.453764 -0.380167 -0.283361
-0.182758 -0.102532 -0.0584387
-0.0499202 -0.0645206 -0.0919195
-0.135939 -0.213559 -0.340769
-0.516892 -0.720928 -0.923785
-1.10728 -1.27518 -1.44746
-1.64198 -1.85733 -2.06926
-2.24167 -2.34227 -2.35265
-2.27033 -2.10782 -1.89158
-1.65784 -1.44195 -1.26466
-1.12481 -1.00443 -0.882518
-0.747638 -0.60291 -0.464718
-0.35935 -0.318332 -0.370017
-0.527685 -0.780394 -1.094
-1.42353 -1.72952 -1.98825
-2.19092 -2.33512 -2.4169
-2.42928 -2.36735 -2.23513
-2.04894 -1.83474 -1.62111
-1.43213 -1.2835 -1.18203
-1.12653 -1.10902 -1.11717
-1.13869 -1.16629 -1.19983
-1.24366 -1.3006 -1.3664
-1.42845 -1.46984 -1.47636
-1.44268 -1.37438 -1.28581
-1.19544 -1.12131 -1.07726
-1.07011 -1.0975 -1.14771
-1.20344 -1.24954 -1.28087
-1.30431 -1.33301 -1.37678
-1.43528 -1.4975 -1.54628
-1.56579 -1.5495 -1.50518
-1.45272 -1.41424 -1.40147
-1.40842 -1.41346 -1.3891
-1.3134 -1.1771 -0.983897
-0.746531 -0.483696 -0.220252
0.0117245 0.175725 0.238651
0.180227 -0.000916371 -0.286666
-0.643494 -1.02911 -1.39991
-1.7173 -1.95143 -2.08298
-2.10562 -2.02965 -1.88311
-1.94339 -1.75212 -1.5663
-1.41333 -1.31168 -1.26969
-1.28243 -1.33025 -1.38326
-1.41198 -1.39928 -1.34718
-1.27454 -1.20596 -1.15685
-1.1221 -1.07539 -0.981231
-0.813882 -0.572367 -0.28267
0.0126408 0.269382 0.453127
0.544582 0.540887 0.454291
0.307415 0.125182 -0.0737175
-0.281474 -0.499562 -0.732145
-0.978299 -1.22683 -1.45559
-1.63525 -1.7366 -1.73962
-1.64116 -1.45844 -1.2262
-0.987703 -0.782021 -0.632521
-0.542348 -0.499386 -0.486764
-0.490889 -0.502013 -0.509802
-0.501212 -0.465042 -0.400107
-0.319151 -0.24328 -0.189691
-0.162211 -0.152987 -0.15453
-0.171517 -0.221087 -0.320381
-0.471916 -0.659834 -0.860794
-1.0608 -1.26408 -1.48639
-1.73756 -2.00661 -2.2608
-2.45877 -2.56743 -2.57163
-2.47435 -2.29288 -2.05572
-1.79869 -1.55622 -1.34976
-1.18063 -1.03337 -0.887722
-0.731009 -0.56493 -0.406358
-0.284661 -0.235906 -0.292495
-0.469648 -0.755461 -1.11201
-1.48862 -1.83955 -2.13555
-2.36365 -2.51906 -2.59736
-2.59316 -2.50478 -2.34023
-2.11937 -1.87045 -1.62314
-1.40237 -1.22523 -1.10078
-1.03055 -1.00919 -1.02614
-1.06898 -1.12731 -1.19446
-1.26627 -1.338 -1.40175
-1.44661 -1.46201 -1.44252
-1.39107 -1.31864 -1.24085
-1.17369 -1.13024 -1.11865
-1.14047 -1.18913 -1.25009
-1.30484 -1.33899 -1.35007
-1.3489 -1.35242 -1.37286
-1.41079 -1.45507 -1.48836
-1.49515 -1.46981 -1.42134
-1.3706 -1.33985 -1.33972
-1.36186 -1.38117 -1.36602
-1.2907 -1.14409 -0.93158
-0.671353 -0.389375 -0.116433
0.113253 0.264966 0.309743
0.232241 0.0362846 -0.255158
-0.60617 -0.977656 -1.33607
-1.65662 -1.92025 -2.10883
-2.20536 -2.20133 -2.10518
-2.13611 -1.93543 -1.71443
-1.51263 -1.36113 -1.27673
-1.25788 -1.28556 -1.33087
-1.36654 -1.37699 -1.36233
-1.33479 -1.30915 -1.29124
-1.26987 -1.21735 -1.10072
-0.899231 -0.618164 -0.289875
0.037987 0.318604 0.517149
0.614499 0.606867 0.504448
0.328551 0.105912 -0.138672
-0.387878 -0.632829 -0.86969
-1.09458 -1.29963 -1.47156
-1.5928 -1.6451 -1.61522
-1.50134 -1.3176 -1.09387
-0.869023 -0.679248 -0.54633
-0.472586 -0.44565 -0.449326
-0.472047 -0.507029 -0.546146
-0.575542 -0.579205 -0.548744
-0.490832 -0.424728 -0.370472
-0.336989 -0.320214 -0.312786
-0.316188 -0.343713 -0.411363
-0.525332 -0.677877 -0.855466
-1.05168 -1.2729 -1.53074
-1.82623 -2.13809 -2.42503
-2.64094 -2.75252 -2.74812
-2.63559 -2.43587 -2.17849
-1.89853 -1.6304 -1.39796
-1.20664 -1.04413 -0.889743
-0.726753 -0.551812 -0.379102
-0.239397 -0.173581 -0.220081
-0.399075 -0.701003 -1.08708
-1.50281 -1.89665 -2.23255
-2.4912 -2.66329 -2.74316
-2.72785 -2.62076 -2.43542
-2.19514 -1.92834 -1.66226
-1.41885 -1.21415 -1.059
-0.959136 -0.914358 -0.918587
-0.961512 -1.03093 -1.11429
-1.19917 -1.27344 -1.32599
-1.3482 -1.33627 -1.29336
-1.22978 -1.16038 -1.1003
-1.06158 -1.05175 -1.07352
-1.12421 -1.19436 -1.26756
-1.32416 -1.34964 -1.34305
-1.31871 -1.29849 -1.29965
-1.32611 -1.36739 -1.40428
-1.41814 -1.40068 -1.3596
-1.31596 -1.29293 -1.30221
-1.33591 -1.36818 -1.36503
-1.29739 -1.1516 -0.933219
-0.66397 -0.375096 -0.101357
0.122531 0.264582 0.299755
0.216173 0.0204842 -0.261947
-0.594438 -0.941247 -1.2776
-1.59069 -1.87122 -2.10308
-2.26134 -2.3219 -2.27568
-2.26028 -2.06378 -1.8262
-1.59433 -1.40758 -1.2888
-1.23974 -1.24413 -1.2772
-1.31663 -1.34978 -1.37454
-1.39493 -1.41393 -1.42645
-1.41524 -1.35273 -1.21085
-0.975889 -0.659996 -0.30094
0.0504335 0.346514 0.553396
0.653121 0.641967 0.528966
0.33436 0.0858323 -0.187539
-0.460998 -0.716966 -0.944648
-1.13791 -1.29289 -1.40582
-1.47132 -1.48201 -1.43082
-1.31618 -1.1476 -0.948113
-0.750218 -0.585855 -0.475113
-0.420708 -0.411853 -0.434345
-0.478692 -0.540047 -0.611278
-0.677276 -0.717941 -0.71931
-0.683931 -0.630861 -0.583893
-0.556996 -0.548701 -0.549422
-0.554179 -0.569069 -0.606768
-0.677007 -0.781924 -0.92024
-1.09494 -1.31534 -1.58922
-1.90957 -2.2465 -2.55209
-2.77696 -2.88781 -2.87539
-2.75063 -2.53638 -2.26221
-1.96257 -1.67284 -1.42061
-1.21655 -1.05178 -0.904307
-0.751339 -0.581611 -0.403632
-0.247343 -0.157604 -0.17968
-0.340923 -0.637189 -1.03209
-1.47007 -1.89514 -2.26437
-2.55074 -2.739 -2.82174
-2.79917 -2.68124 -2.48799
-2.24588 -1.98144 -1.71603
-1.46499 -1.24039 -1.05361
-0.915004 -0.831254 -0.80311
-0.824783 -0.884515 -0.965744
-1.04931 -1.11689 -1.15476
-1.15646 -1.12393 -1.06699
-1.0008 -0.941531 -0.902178
-0.890539 -0.909579 -0.958467
-1.03229 -1.12027 -1.20482
-1.26497 -1.28518 -1.26491
-1.22144 -1.18217 -1.17096
-1.19671 -1.25003 -1.30842
-1.3474 -1.35298 -1.32941
-1.29707 -1.28075 -1.29514
-1.33546 -1.37771 -1.38752
-1.33339 -1.19876 -0.987944
-0.723943 -0.440616 -0.174262
0.0415898 0.178259 0.214022
0.138734 -0.0407079 -0.299377
-0.601862 -0.915931 -1.22352
-1.52049 -1.80477 -2.06248
-2.26407 -2.37496 -2.37296
-2.30133 -2.12381 -1.8921
-1.65432 -1.4524 -1.31135
-1.23543 -1.21303 -1.22674
-1.26236 -1.31209 -1.37216
-1.43783 -1.49935 -1.54002
-1.53646 -1.4621 -1.29523
-1.03059 -0.68772 -0.309043
0.0530759 0.352175 0.557168
0.653187 0.638504 0.52234
0.323743 0.0693061 -0.211042
-0.488697 -0.73997 -0.948323
-1.10546 -1.21091 -1.26927
-1.28576 -1.26223 -1.19671
-1.08764 -0.940385 -0.771663
-0.607653 -0.475662 -0.393851
-0.365616 -0.38226 -0.431475
-0.504592 -0.596662 -0.699961
-0.798186 -0.869132 -0.896295
-0.880764 -0.842693 -0.809484
-0.799173 -0.811765 -0.834324
-0.854026 -0.868042 -0.884013
-0.914113 -0.969989 -1.06254
-1.20392 -1.40623 -1.67416
-1.99504 -2.33397 -2.64015
-2.86315 -2.96978 -2.95143
-2.81962 -2.59717 -2.31278
-2.00035 -1.69661 -1.43325
-1.22632 -1.07035 -0.941984
-0.811822 -0.659407 -0.485478
-0.316713 -0.200033 -0.186853
-0.312572 -0.580753 -0.96054
-1.39839 -1.83609 -2.22458
-2.52878 -2.72692 -2.8097
-2.78101 -2.65803 -2.46762
-2.23892 -1.99516 -1.74982
-1.50915 -1.2787 -1.06815
-0.891042 -0.760806 -0.686249
-0.668474 -0.699219 -0.761127
-0.831132 -0.886681 -0.912122
-0.902362 -0.862875 -0.806869
-0.750674 -0.708799 -0.690652
-0.7003 -0.738295 -0.803087
-0.890069 -0.988682 -1.08068
-1.14357 -1.16025 -1.12999
-1.07251 -1.02063 -1.00514
-1.04049 -1.1185 -1.21263
-1.29091 -1.33171 -1.33412
-1.31691 -1.30671 -1.32246
-1.36455 -1.41308 -1.43517
-1.39804 -1.2823 -1.08978
-0.842457 -0.574136 -0.320363
-0.112201 0.0251596 0.0725972
0.0202353 -0.127048 -0.347592
-0.6097 -0.885225 -1.16066
-1.43642 -1.714 -1.9809
-2.20606 -2.35019 -2.38383
-2.26252 -2.11736 -1.91284
-1.69289 -1.49612 -1.34571
-1.24726 -1.19509 -1.18167
-1.20332 -1.25883 -1.34375
-1.44538 -1.54196 -1.60565
-1.60723 -1.52122 -1.33263
-1.04509 -0.685752 -0.301175
0.0561324 0.342842 0.533007
0.617346 0.598413 0.486887
0.300027 0.0606529 -0.204494
-0.467017 -0.700028 -0.882508
-1.00378 -1.06535 -1.07789
-1.05438 -1.00325 -0.926211
-0.822093 -0.694005 -0.554624
-0.425372 -0.329415 -0.282767
-0.289112 -0.341294 -0.427726
-0.538449 -0.665927 -0.800303
-0.924718 -1.0177 -1.06386
-1.06544 -1.04407 -1.02935
-1.04157 -1.0814 -1.13303
-1.17685 -1.2016 -1.20913
-1.21207 -1.22885 -1.27963
-1.38341 -1.55412 -1.79461
-2.09001 -2.40523 -2.69124
-2.8994 -2.99696 -2.97422
-2.841 -2.61824 -2.33303
-2.01833 -1.71167 -1.44775
-1.24688 -1.1068 -1.0036
-0.902645 -0.775077 -0.613165
-0.438146 -0.296191 -0.24264
-0.320242 -0.541425 -0.883481
-1.29798 -1.72702 -2.11676
-2.42461 -2.62243 -2.69928
-2.66299 -2.53785 -2.35701
-2.15155 -1.94108 -1.73103
-1.51804 -1.29949 -1.08054
-0.874741 -0.699953 -0.572694
-0.502759 -0.488812 -0.516846
-0.563717 -0.605197 -0.62443
-0.616436 -0.587343 -0.549934
-0.517894 -0.501201 -0.504557
-0.529128 -0.575327 -0.643616
-0.731921 -0.831211 -0.92317
-0.984125 -0.995733 -0.957159
-0.890144 -0.832057 -0.819754
-0.872685 -0.983731 -1.12231
-1.24868 -1.33278 -1.36742
-1.3689 -1.3654 -1.38065
-1.42132 -1.47311 -1.5062
-1.48758 -1.39521 -1.22751
-1.00361 -0.755092 -0.515133
-0.311647 -0.166477 -0.0967088
-0.112872 -0.213733 -0.38339
-0.596439 -0.829877 -1.07306
-1.32696 -1.59245 -1.85677
-2.08949 -2.25173 -2.31258
-2.16676 -2.06298 -1.90072
-1.71571 -1.53908 -1.38937
-1.27256 -1.18939 -1.1431
-1.14117 -1.18951 -1.2841
-1.40622 -1.52454 -1.6023
-1.60537 -1.50914 -1.3045
-1.00336 -0.640133 -0.264904
0.0709049 0.329057 0.491143
0.555866 0.531883 0.431951
0.270509 0.0639823 -0.167618
-0.399619 -0.604547 -0.758138
-0.847077 -0.873243 -0.850721
-0.797037 -0.724464 -0.637022
-0.534524 -0.419977 -0.304669
-0.207268 -0.147678 -0.139726
-0.18686 -0.282591 -0.414623
-0.569637 -0.735343 -0.898656
-1.0431 -1.15081 -1.21081
-1.22827 -1.22565 -1.23224
-1.26829 -1.33464 -1.41454
-1.48481 -1.52844 -1.54203
-1.53632 -1.53198 -1.55331
-1.62215 -1.75278 -1.94758
-2.19331 -2.45977 -2.70436
-2.88332 -2.96504 -2.93769
-2.80761 -2.59267 -2.3177
-2.01403 -1.71832 -1.46575
-1.27872 -1.15748 -1.07921
-1.00716 -0.906847 -0.762964
-0.589701 -0.429165 -0.337126
-0.361502 -0.523524 -0.810472
-1.18179 -1.5824 -1.9555
-2.25205 -2.43839 -2.50254
-2.45621 -2.3299 -2.16158
-1.98335 -1.81152 -1.64495
-1.47211 -1.28205 -1.07285
-0.85405 -0.644222 -0.465713
-0.337682 -0.268647 -0.25214
-0.269099 -0.296501 -0.31706
-0.324515 -0.322724 -0.320558
-0.325964 -0.342365 -0.369126
-0.405145 -0.452106 -0.514008
-0.592507 -0.681007 -0.762146
-0.812433 -0.813736 -0.765895
-0.69223 -0.633052 -0.629272
-0.703919 -0.850666 -1.03553
-1.21191 -1.34173 -1.41133
-1.43395 -1.43877 -1.45402
-1.49281 -1.54696 -1.59042
-1.59071 -1.52339 -1.38302
-1.18478 -0.956849 -0.729259
-0.526647 -0.36777 -0.267958
-0.238708 -0.283287 -0.393334
-0.551916 -0.742379 -0.955945
-1.19103 -1.44429 -1.70073
-1.9315 -2.10169 -2.18345
-2.04865 -1.9886 -1.87389
-1.73035 -1.58002 -1.4359
-1.30414 -1.19148 -1.11084
-1.07929 -1.10887 -1.19654
-1.32021 -1.44296 -1.5227
-1.52238 -1.41802 -1.20488
-0.901433 -0.548064 -0.197375
0.101623 0.317548 0.441438
0.481486 0.453101 0.370718
0.244636 0.0829672 -0.103224
-0.295211 -0.466828 -0.591648
-0.653602 -0.653543 -0.606611
-0.532311 -0.444689 -0.349179
-0.246988 -0.142375 -0.0468706
0.0222935 0.0477444 0.0176584
-0.0709795 -0.211865 -0.391208
-0.591253 -0.793909 -0.982493
-1.1418 -1.25953 -1.33115
-1.36532 -1.38375 -1.41254
-1.46945 -1.55536 -1.65521
-1.74677 -1.8115 -1.84236
-1.84621 -1.84086 -1.84867
-1.88964 -1.97664 -2.11278
-2.28974 -2.48648 -2.67089
-2.80689 -2.86512 -2.83125
-2.70726 -2.50733 -2.25374
-1.97532 -1.70564 -1.47701
-1.31075 -1.20865 -1.1509
-1.10273 -1.02831 -0.906971
-0.745093 -0.577421 -0.455958
-0.430506 -0.529852 -0.752115
-1.06671 -1.42373 -1.76546
-2.03813 -2.20396 -2.25066
-2.19338 -2.06709 -1.91236
-1.76084 -1.62609 -1.50291
-1.37445 -1.22273 -1.03761
-0.821367 -0.589445 -0.367201
-0.182335 -0.0546082 0.0118256
0.0283274 0.0139824 -0.0143273
-0.047875 -0.0858294 -0.130666
-0.182911 -0.238788 -0.292383
-0.340581 -0.386353 -0.436957
-0.49756 -0.56443 -0.622678
-0.651418 -0.63511 -0.575476
-0.496765 -0.439958 -0.447222
-0.543148 -0.721801 -0.946995
-1.16718 -1.33795 -1.44006
-1.48367 -1.49838 -1.51605
-1.55528 -1.6133 -1.6677
-1.68679 -1.64421 -1.53089
-1.35797 -1.14999 -0.933733
-0.730687 -0.5567 -0.425303
-0.348752 -0.334882 -0.383577
-0.487526 -0.637211 -0.825327
-1.04607 -1.28971 -1.53758
-1.76249 -1.9352 -2.0334
-1.94048 -1.91913 -1.8472
-1.74101 -1.61437 -1.47578
-1.33193 -1.19439 -1.08305
-1.02123 -1.02469 -1.09141
-1.19862 -1.30836 -1.37771
-1.36931 -1.25995 -1.04743
-0.754225 -0.424403 -0.111296
0.139956 0.306064 0.388302
0.404316 0.375312 0.315941
0.231042 0.119616 -0.0166621
-0.165579 -0.303144 -0.40156
-0.44207 -0.423602 -0.360872
-0.274001 -0.178033 -0.0795854
0.018741 0.111509 0.18708
0.22969 0.224336 0.160946
0.0367311 -0.142404 -0.361541
-0.599054 -0.831661 -1.03962
-1.20956 -1.33536 -1.41914
-1.47232 -1.51384 -1.56391
-1.6358 -1.73048 -1.83729
-1.93948 -2.02144 -2.07472
-2.10096 -2.11076 -2.11917
-2.14033 -2.18401 -2.25477
-2.35136 -2.46463 -2.57568
-2.6583 -2.6866 -2.64397
-2.52785 -2.34865 -2.1261
-1.88591 -1.65645 -1.46376
-1.32479 -1.24149 -1.1987
-1.16772 -1.1161 -1.02098
-0.881089 -0.721196 -0.585416
-0.521584 -0.563748 -0.720486
-0.972322 -1.27652 -1.57681
-1.81714 -1.95753 -1.98613
-1.92056 -1.79769 -1.65761
-1.52964 -1.42502 -1.33712
-1.24729 -1.13329 -0.977518
-0.773813 -0.531944 -0.27733
-0.0438836 0.13821 0.253197
0.30259 0.2995 0.259629
0.1949 0.112304 0.0168066
-0.0847619 -0.182393 -0.265846
-0.329999 -0.377875 -0.418039
-0.457597 -0.495567 -0.52124
-0.519217 -0.479247 -0.406112
-0.324052 -0.272065 -0.290361
-0.402757 -0.603279 -0.855108
-1.10456 -1.30377 -1.42991
-1.49082 -1.51597 -1.53931
-1.58287 -1.64754 -1.71358
-1.7503 -1.7304 -1.64234
-1.49413 -1.30707 -1.10478
-0.905604 -0.722374 -0.566496
-0.450401 -0.385801 -0.380248
-0.435718 -0.549695 -0.716309
-0.925441 -1.16081 -1.39981
-1.61679 -1.78839 -1.89836
-1.86009 -1.86643 -1.82531
-1.74537 -1.63452 -1.49886
-1.34618 -1.1913 -1.0575
-0.970228 -0.94606 -0.983564
-1.06166 -1.14542 -1.19537
-1.17657 -1.067 -0.865172
-0.594627 -0.300019 -0.0329864
0.166643 0.284066 0.330028
0.329752 0.307723 0.276584
0.234737 0.172602 0.0838296
-0.024758 -0.131108 -0.206435
-0.229576 -0.197336 -0.123664
-0.0293737 0.0689316 0.163002
0.249253 0.32248 0.37277
0.387233 0.353838 0.264259
0.115629 -0.0872432 -0.329783
-0.588724 -0.837928 -1.05614
-1.2321 -1.36512 -1.46265
-1.5371 -1.60262 -1.67157
-1.7515 -1.84372 -1.94406
-2.04471 -2.13651 -2.21153
-2.2655 -2.29906 -2.31664
-2.32404 -2.32714 -2.33214
-2.34554 -2.37085 -2.4034
-2.42799 -2.42327 -2.37107
-2.26453 -2.11051 -1.92632
-1.73421 -1.55602 -1.40909
-1.30333 -1.23933 -1.20731
-1.18779 -1.15583 -1.08977
-0.981919 -0.845688 -0.714087
-0.629215 -0.62727 -0.725579
-0.915675 -1.16345 -1.41674
-1.62034 -1.73464 -1.74893
-1.68173 -1.56845 -1.44509
-1.33638 -1.2514 -1.18444
-1.11867 -1.03116 -0.899584
-0.710636 -0.467836 -0.19427
0.0733195 0.29732 0.451891
0.52864 0.533929 0.481806
0.387536 0.264495 0.124518
-0.0200189 -0.155332 -0.268719
-0.353153 -0.409814 -0.4456
-0.467077 -0.475303 -0.465042
-0.428828 -0.363887 -0.278833
-0.196794 -0.152152 -0.179986
-0.300973 -0.508664 -0.767469
-1.02508 -1.23408 -1.37101
-1.44261 -1.47757 -1.50962
-1.56123 -1.63431 -1.71063
-1.76108 -1.75934 -1.69368
-1.57056 -1.40864 -1.2282
-1.04397 -0.865243 -0.700761
-0.562286 -0.464051 -0.419465
-0.43794 -0.5228 -0.669702
-0.865522 -1.08916 -1.31533
-1.52012 -1.68538 -1.80018
-1.80709 -1.82726 -1.8025
-1.7361 -1.63277 -1.49824
-1.34172 -1.17945 -1.03461
-0.931074 -0.883651 -0.891029
-0.935403 -0.987801 -1.0152
-0.987204 -0.883344 -0.701445
-0.463286 -0.210926 0.00822557
0.16078 0.239796 0.26321
0.260403 0.255583 0.256977
0.256228 0.236945 0.187592
0.112068 0.0316953 -0.02373
-0.0311313 0.014262 0.098527
0.198911 0.295717 0.378136
0.442162 0.484942 0.501068
0.482834 0.422469 0.313902
0.154214 -0.0535957 -0.297292
-0.555274 -0.802121 -1.01744
-1.19242 -1.33032 -1.44159
-1.53751 -1.62582 -1.71004
-1.79159 -1.8725 -1.95629
-2.04594 -2.14053 -2.23348
-2.31436 -2.3728 -2.40171
-2.39841 -2.36506 -2.30962
-2.24563 -2.18823 -2.14609
-2.11505 -2.07903 -2.01921
-1.92507 -1.80002 -1.65893
-1.52052 -1.39982 -1.30463
-1.23647 -1.19328 -1.17044
-1.159 -1.14424 -1.1087
-1.04031 -0.941328 -0.831971
-0.74556 -0.716983 -0.769431
-0.904063 -1.09608 -1.30011
-1.46548 -1.55585 -1.56248
-1.50279 -1.407 -1.30315
-1.20916 -1.13187 -1.0685
-1.00721 -0.928203 -0.808385
-0.630388 -0.392651 -0.114434
0.168369 0.415089 0.593366
0.686986 0.696397 0.634093
0.518291 0.367654 0.198714
0.0261941 -0.135874 -0.274858
-0.382238 -0.455482 -0.496696
-0.509103 -0.494497 -0.453453
-0.387658 -0.302919 -0.211912
-0.135659 -0.101784 -0.137553
-0.258363 -0.456914 -0.700826
-0.943042 -1.14101 -1.27405
-1.34913 -1.39298 -1.43615
-1.49785 -1.57809 -1.65928
-1.71527 -1.72375 -1.67593
-1.57876 -1.44871 -1.30204
-1.14876 -0.993795 -0.842428
-0.704707 -0.595541 -0.531499
-0.526555 -0.588046 -0.71339
-0.888752 -1.09139 -1.29573
-1.48022 -1.63106 -1.74117
-1.76855 -1.78963 -1.76876
-1.70624 -1.60578 -1.47396
-1.32115 -1.16315 -1.02034
-0.912347 -0.85063 -0.833684
-0.847737 -0.871054 -0.878378
-0.844786 -0.751552 -0.594948
-0.393062 -0.182922 -0.0057633
0.111939 0.169626 0.189199
0.200086 0.222542 0.258437
0.29313 0.306007 0.283908
0.230977 0.169643 0.13109
0.139712 0.200779 0.298956
0.407717 0.502371 0.568395
0.601753 0.603925 0.576749
0.520147 0.432259 0.310265
0.151751 -0.042335 -0.263845
-0.496187 -0.718578 -0.914317
-1.07764 -1.21429 -1.3354
-1.44914 -1.55599 -1.65056
-1.72849 -1.79287 -1.8552
-1.92942 -2.02278 -2.12985
-2.23382 -2.31361 -2.3517
-2.33857 -2.27408 -2.16803
-2.03967 -1.91321 -1.80838
-1.73084 -1.67014 -1.60782
-1.53045 -1.43794 -1.3423
-1.25868 -1.19597 -1.15338
-1.12436 -1.10366 -1.09071
-1.0865 -1.08725 -1.08169
-1.05577 -1.00231 -0.928814
-0.858082 -0.820545 -0.841774
-0.930113 -1.06984 -1.22457
-1.35172 -1.42127 -1.42715
-1.38382 -1.31276 -1.23072
-1.14694 -1.06612 -0.989858
-0.913846 -0.82479 -0.702744
-0.529961 -0.301809 -0.03311
0.244187 0.490837 0.672494
0.76882 0.776737 0.708045
0.583166 0.423814 0.247807
0.0681365 -0.104813 -0.261173
-0.391615 -0.488523 -0.546639
-0.563296 -0.539289 -0.480167
-0.396476 -0.302501 -0.214803
-0.151744 -0.132965 -0.17611
-0.289664 -0.46516 -0.675192
-0.881553 -1.05073 -1.16797
-1.24136 -1.29412 -1.35019
-1.42175 -1.50438 -1.58081
-1.63003 -1.6373 -1.60034
-1.52869 -1.43687 -1.33611
-1.23035 -1.11897 -1.00293
-0.88929 -0.791538 -0.726411
-0.709374 -0.749992 -0.84801
-0.99173 -1.16051 -1.33125
-1.48555 -1.61286 -1.70833
-1.72913 -1.74211 -1.71742
-1.65449 -1.55747 -1.43407
-1.29489 -1.15356 -1.02581
-0.925735 -0.860835 -0.829359
-0.821574 -0.822779 -0.815156
-0.779056 -0.697503 -0.565075
-0.395537 -0.219818 -0.0721526
0.0275956 0.0833301 0.117624
0.156244 0.212651 0.28138
0.342633 0.374277 0.364881
0.321884 0.27086 0.24512
0.269963 0.349995 0.46689
0.588557 0.683598 0.732666
0.731674 0.687583 0.611302
0.51219 0.395736 0.263552
0.114733 -0.0513544 -0.231433
-0.416272 -0.592963 -0.751184
-0.889184 -1.01431 -1.1367
-1.26022 -1.378 -1.47657
-1.54657 -1.59234 -1.63275
-1.69157 -1.78297 -1.90175
-2.02461 -2.12085 -2.16467
-2.14226 -2.05312 -1.90931
-1.73415 -1.55794 -1.40817
-1.29834 -1.22332 -1.16599
-1.11071 -1.05378 -1.00358
-0.971575 -0.961809 -0.967194
-0.975136 -0.977485 -0.976287
-0.980319 -0.995447 -1.01712
-1.03149 -1.02463 -0.993141
-0.949204 -0.916691 -0.920252
-0.972441 -1.06544 -1.173
-1.26328 -1.31497 -1.32523
-1.30406 -1.26171 -1.20158
-1.1234 -1.03009 -0.9287
-0.823999 -0.711411 -0.577039
-0.405673 -0.191531 0.0548909
0.307411 0.531572 0.695331
0.778639 0.778405 0.70732
0.587174 0.439795 0.28018
0.115369 -0.0514267 -0.215326
-0.366842 -0.492537 -0.578211
-0.613459 -0.596253 -0.535353
-0.448616 -0.357792 -0.283032
-0.240178 -0.240833 -0.292381
-0.395484 -0.540193 -0.705155
-0.863481 -0.993669 -1.08906
-1.15923 -1.22218 -1.29229
-1.37173 -1.4499 -1.51007
-1.53858 -1.53151 -1.49614
-1.44642 -1.39521 -1.34788
-1.30121 -1.24805 -1.18404
-1.11193 -1.04168 -0.987552
-0.964092 -0.982016 -1.04444
-1.14468 -1.26759 -1.3949
-1.51162 -1.60909 -1.68297
-1.67795 -1.67935 -1.64868
-1.58639 -1.49792 -1.39167
-1.27704 -1.16395 -1.06244
-0.980812 -0.922828 -0.8866
-0.865944 -0.852087 -0.833371
-0.794597 -0.720498 -0.604483
-0.456562 -0.301893 -0.168044
-0.0691707 0.0012277 0.0638109
0.13821 0.229678 0.325527
0.402219 0.43823 0.426196
0.379113 0.327576 0.308113
0.347023 0.447481 0.586955
0.726504 0.826885 0.863052
0.830373 0.741245 0.615997
0.474005 0.328826 0.187442
0.0516782 -0.0794849 -0.207129
-0.330116 -0.44524 -0.550572
-0.649481 -0.750796 -0.862867
-0.985021 -1.10377 -1.19891
-1.25715 -1.28394 -1.30425
-1.34972 -1.43968 -1.56824
-1.70599 -1.81413 -1.8609
-1.8306 -1.72418 -1.55638
-1.35338 -1.14866 -0.974151
-0.8486 -0.771338 -0.727021
-0.698553 -0.678534 -0.671105
-0.68395 -0.717781 -0.762184
-0.801416 -0.825582 -0.837943
-0.85201 -0.880439 -0.92445
-0.971888 -1.00514 -1.01306
-0.998848 -0.979264 -0.975662
-1.00189 -1.05608 -1.12192
-1.17926 -1.21643 -1.23385
-1.23616 -1.22148 -1.17974
-1.10188 -0.989929 -0.857015
-0.717365 -0.575783 -0.425566
-0.255475 -0.0598513 0.154418
0.367133 0.550203 0.677065
0.732221 0.716542 0.645655
0.541984 0.424392 0.300985
0.169164 0.0225 -0.1403
-0.309851 -0.466663 -0.587132
-0.652292 -0.655834 -0.607638
-0.53069 -0.452761 -0.397427
-0.378902 -0.401911 -0.464221
-0.558582 -0.67317 -0.792595
-0.901846 -0.992418 -1.06652
-1.13518 -1.21014 -1.2946
-1.37931 -1.44681 -1.48132
-1.47769 -1.44462 -1.40066
-1.36543 -1.35066 -1.35589
-1.37047 -1.38033 -1.37505
-1.35183 -1.31541 -1.27573
-1.24511 -1.23534 -1.25423
-1.30244 -1.37269 -1.45272
-1.53055 -1.59776 -1.64872
-1.60874 -1.60069 -1.56696
-1.51045 -1.43827 -1.35865
-1.2783 -1.20219 -1.1343
-1.07752 -1.03255 -0.997544
-0.969278 -0.94368 -0.913929
-0.868466 -0.793781 -0.682921
-0.543306 -0.39546 -0.261328
-0.150531 -0.0554137 0.0412556
0.151966 0.273753 0.387651
0.46772 0.494248 0.464965
0.399585 0.335129 0.312643
0.360088 0.479109 0.642448
0.803825 0.915781 0.94706
0.891569 0.765869 0.598429
0.41777 0.245294 0.0938642
-0.0307289 -0.128178 -0.202305
-0.259237 -0.305758 -0.349339
-0.399388 -0.466509 -0.557273
-0.666866 -0.776514 -0.861031
-0.904244 -0.912369 -0.914634
-0.94824 -1.03596 -1.17092
-1.31865 -1.4342 -1.48184
-1.44567 -1.32909 -1.14984
-0.936041 -0.722334 -0.542108
-0.41668 -0.348327 -0.323376
-0.323832 -0.338977 -0.368683
-0.417139 -0.483188 -0.555784
-0.618879 -0.662177 -0.689018
-0.714433 -0.754288 -0.813572
-0.882479 -0.942744 -0.97934
-0.989595 -0.984223 -0.980214
-0.990404 -1.01655 -1.05061
-1.08311 -1.11105 -1.13711
-1.16017 -1.1671 -1.13643
-1.05266 -0.918424 -0.753081
-0.579562 -0.411081 -0.24749
-0.0814407 0.0919853 0.268258
0.431894 0.561007 0.636318
0.650397 0.611778 0.541087
0.46082 0.384187 0.30906
0.220707 0.102042 -0.0542596
-0.238535 -0.425349 -0.582254
-0.682076 -0.713598 -0.686089
-0.625504 -0.564171 -0.529087
-0.534292 -0.57978 -0.655517
-0.747061 -0.840146 -0.923898
-0.993536 -1.05231 -1.11067
-1.18098 -1.26897 -1.36711
-1.45517 -1.50925 -1.5144
-1.4736 -1.40767 -1.34635
-1.3153 -1.32608 -1.37352
-1.44053 -1.50665 -1.55531
-1.5774 -1.57142 -1.54217
-1.49951 -1.45677 -1.42754
-1.42107 -1.43877 -1.47457
-1.51857 -1.56101 -1.59353
-1.51588 -1.50505 -1.47525
-1.43228 -1.38469 -1.33951
-1.29968 -1.26458 -1.23239
-1.2014 -1.16998 -1.13654
-1.10046 -1.06164 -1.01745
-0.95957 -0.876331 -0.760973
-0.619268 -0.468253 -0.325424
-0.19696 -0.0749834 0.0537723
0.194797 0.337816 0.458892
0.530741 0.535872 0.477073
0.380897 0.291469 0.255395
0.303214 0.435568 0.620846
0.805939 0.935693 0.972547
0.907686 0.759494 0.56193
0.350586 0.153745 -0.00965888
-0.128726 -0.200007 -0.227996
-0.224378 -0.205074 -0.186962
-0.185855 -0.214394 -0.277572
-0.367122 -0.460461 -0.529228
-0.555475 -0.545681 -0.531377
-0.552939 -0.635185 -0.77057
-0.92141 -1.0389 -1.08512
-1.0447 -0.923653 -0.742477
-0.53072 -0.322862 -0.15163
-0.0384272 0.0133932 0.0164567
-0.0108618 -0.0555229 -0.114057
-0.188025 -0.275576 -0.366738
-0.446926 -0.506279 -0.547245
-0.583632 -0.631145 -0.696283
-0.771735 -0.841217 -0.889875
-0.912947 -0.917334 -0.915899
-0.919107 -0.930112 -0.946548
-0.966766 -0.993615 -1.03007
-1.06914 -1.08867 -1.0596
-0.963589 -0.805686 -0.611201
-0.41003 -0.2216 -0.0504256
0.107973 0.257469 0.39423
0.505298 0.573695 0.588082
0.551498 0.482922 0.40952
0.353446 0.320375 0.295941
0.252379 0.162545 0.0144569
-0.181002 -0.392786 -0.581044
-0.711905 -0.769744 -0.76233
-0.716903 -0.668966 -0.648879
-0.672088 -0.736553 -0.827097
-0.923449 -1.00825 -1.07262
-1.11861 -1.15819 -1.20844
-1.28313 -1.38357 -1.49388
-1.58511 -1.62788 -1.60745
-1.53273 -1.43402 -1.35023
-1.31271 -1.33391 -1.40601
-1.50765 -1.61353 -1.7017
-1.75694 -1.77141 -1.74481
-1.68484 -1.60672 -1.52993
-1.47204 -1.4427 -1.44137
-1.45964 -1.48564 -1.50758
-1.39257 -1.38826 -1.37189
-1.35133 -1.33546 -1.32914
-1.33105 -1.33538 -1.33544
-1.32603 -1.30381 -1.2677
-1.2196 -1.16342 -1.10075
-1.02656 -0.930921 -0.807184
-0.659697 -0.502647 -0.350004
-0.205389 -0.0612009 0.0919785
0.253429 0.406814 0.524481
0.578559 0.553771 0.457372
0.322061 0.198727 0.139734
0.17882 0.316604 0.518502
0.726285 0.878571 0.931787
0.87287 0.718975 0.506074
0.274174 0.0572122 -0.119733
-0.239751 -0.29486 -0.288555
-0.236371 -0.162018 -0.090993
-0.0451571 -0.0389728 -0.0757826
-0.144287 -0.219284 -0.270856
-0.280398 -0.254368 -0.224875
-0.233304 -0.305339 -0.433473
-0.579077 -0.692066 -0.733953
-0.690156 -0.568572 -0.391667
-0.189775 0.00352447 0.157489
0.252492 0.285804 0.269711
0.22232 0.157376 0.0798848
-0.010417 -0.11169 -0.215348
-0.308406 -0.381268 -0.434565
-0.478988 -0.527729 -0.587133
-0.652477 -0.711596 -0.75326
-0.774158 -0.779955 -0.780507
-0.78359 -0.792124 -0.80656
-0.829262 -0.865031 -0.91456
-0.965137 -0.988619 -0.952839
-0.840439 -0.660487 -0.443347
-0.223491 -0.0238278 0.148693
0.296814 0.422989 0.522313
0.582053 0.588553 0.538289
0.445847 0.341925 0.26081
0.22394 0.228683 0.248155
0.242472 0.176456 0.0356805
-0.16662 -0.394461 -0.60274
-0.75337 -0.827909 -0.832715
-0.79515 -0.752469 -0.737885
-0.769419 -0.845659 -0.949292
-1.05604 -1.14499 -1.2065
-1.24538 -1.27858 -1.32767
-1.40805 -1.51899 -1.63978
-1.73595 -1.77409 -1.73847
-1.64069 -1.51634 -1.41031
-1.35835 -1.37484 -1.4517
-1.56599 -1.68994 -1.79794
-1.86988 -1.8925 -1.86107
-1.78132 -1.66994 -1.55104
-1.44885 -1.37978 -1.34817
-1.34725 -1.36364 -1.38261
-1.23472 -1.24612 -1.2529
-1.26291 -1.28346 -1.31627
-1.35604 -1.39314 -1.41776
-1.42247 -1.40294 -1.35871
-1.29432 -1.21793 -1.13566
-1.04579 -0.939702 -0.810279
-0.660054 -0.500554 -0.342895
-0.188835 -0.0312412 0.136003
0.307093 0.460912 0.567098
0.597688 0.539481 0.403377
0.226836 0.0659904 -0.0220974
-0.000492918 0.132707 0.342403
0.568181 0.744739 0.823056
0.784199 0.64086 0.427519
0.186063 -0.0450064 -0.234498
-0.35913 -0.405948 -0.376775
-0.289918 -0.175503 -0.0663369
0.0107162 0.0401793 0.0209493
-0.0324978 -0.092932 -0.130108
-0.125903 -0.0869261 -0.0447238
-0.0399283 -0.0980225 -0.212155
-0.344943 -0.447625 -0.482774
-0.436617 -0.317748 -0.149107
0.0392416 0.215255 0.350809
0.428952 0.448469 0.421496
0.364894 0.291107 0.204499
0.104736 -0.00639962 -0.120672
-0.225324 -0.309872 -0.372244
-0.419134 -0.460312 -0.501435
-0.540778 -0.57181 -0.589183
-0.593425 -0.590982 -0.590083
-0.596288 -0.611479 -0.636558
-0.674263 -0.727584 -0.792739
-0.85186 -0.873942 -0.82781
-0.699996 -0.504064 -0.273747
-0.0453995 0.157101 0.32601
0.462827 0.567944 0.633957
0.646788 0.594972 0.482195
0.334155 0.19268 0.0984734
0.0718886 0.102422 0.152243
0.171963 0.121429 -0.0137864
-0.217279 -0.449321 -0.662255
-0.816865 -0.894194 -0.899931
-0.860704 -0.813824 -0.794107
-0.82247 -0.900199 -1.0107
-1.12777 -1.2271 -1.2963
-1.33965 -1.37569 -1.42832
-1.51452 -1.63364 -1.76371
-1.86809 -1.91089 -1.87437
-1.76928 -1.63204 -1.50967
-1.44056 -1.44149 -1.50612
-1.61259 -1.73317 -1.84102
-1.91329 -1.93308 -1.89215
-1.79413 -1.65573 -1.50333
-1.3652 -1.26263 -1.20439
-1.18639 -1.1956 -1.21602
-1.04746 -1.08078 -1.11786
-1.16384 -1.22218 -1.29049
-1.36032 -1.42031 -1.4598
-1.47082 -1.44871 -1.39369
-1.31279 -1.21819 -1.12022
-1.02 -0.909614 -0.780835
-0.634123 -0.478621 -0.323274
-0.16855 -0.00768711 0.163102
0.334396 0.481624 0.572521
0.579264 0.490405 0.319389
0.106379 -0.0898936 -0.209816
-0.213757 -0.0968533 0.108643
0.34391 0.542452 0.65049
0.641817 0.522005 0.321353
0.0817985 -0.154457 -0.350558
-0.477473 -0.518105 -0.473115
-0.363216 -0.223689 -0.0930045
-0.00151109 0.0355161 0.0201838
-0.0292081 -0.0833891 -0.112548
-0.100177 -0.0536656 -0.00354105
0.0116054 -0.0324562 -0.129764
-0.245866 -0.335583 -0.364091
-0.318424 -0.20645 -0.0495777
0.124053 0.284748 0.407094
0.476572 0.493082 0.467886
0.415216 0.344264 0.256868
0.151752 0.0313125 -0.0946686
-0.211457 -0.306078 -0.373113
-0.415352 -0.439601 -0.451446
-0.452867 -0.443741 -0.425368
-0.402878 -0.384361 -0.377382
-0.386021 -0.410998 -0.452242
-0.510442 -0.584488 -0.665308
-0.731197 -0.751123 -0.697624
-0.562161 -0.36163 -0.130513
0.0956519 0.293738 0.45565
0.581146 0.667725 0.70485
0.676841 0.574164 0.406782
0.209547 0.0328888 -0.0780693
-0.104483 -0.0631733 0.000239974
0.0307549 -0.0132409 -0.144054
-0.342005 -0.565427 -0.767106
-0.909858 -0.976557 -0.973053
-0.924358 -0.865822 -0.831943
-0.84593 -0.912907 -1.01926
-1.13907 -1.2457 -1.32367
-1.37509 -1.41787 -1.4763
-1.56822 -1.69409 -1.83317
-1.94953 -2.00652 -1.98386
-1.88868 -1.75424 -1.62605
-1.54307 -1.52426 -1.56623
-1.65006 -1.7504 -1.84171
-1.9011 -1.91018 -1.85829
-1.74651 -1.58964 -1.41348
-1.24747 -1.1159 -1.03168
-0.994741 -0.994735 -1.01667
-0.84793 -0.904515 -0.97416
-1.05699 -1.15053 -1.24756
-1.33756 -1.40967 -1.45495
-1.4666 -1.44044 -1.3773
-1.28593 -1.18123 -1.0762
-0.973527 -0.865358 -0.742457
-0.603847 -0.457249 -0.310415
-0.16303 -0.00824814 0.156867
0.321211 0.458335 0.534801
0.522875 0.412138 0.216973
-0.0224453 -0.248057 -0.400245
-0.437147 -0.348909 -0.161269
0.0722778 0.286487 0.423504
0.449162 0.360668 0.183003
-0.0426734 -0.271289 -0.461633
-0.580894 -0.610004 -0.549925
-0.42383 -0.270873 -0.133272
-0.0430905 -0.014087 -0.0399445
-0.0977758 -0.155963 -0.185562
-0.172677 -0.12634 -0.0760559
-0.0574821 -0.0925716 -0.176048
-0.27735 -0.35647 -0.382367
-0.342838 -0.24362 -0.102406
0.056576 0.206934 0.325618
0.399231 0.427137 0.418099
0.382188 0.323917 0.2416
0.132964 0.00218292 -0.137358
-0.266847 -0.369518 -0.436473
-0.467489 -0.467767 -0.444037
-0.40262 -0.349711 -0.29266
-0.240509 -0.20264 -0.186106
-0.193878 -0.225602 -0.279779
-0.354402 -0.444233 -0.536125
-0.606799 -0.627479 -0.575396
-0.445859 -0.256284 -0.0385913
0.174896 0.362513 0.515017
0.629098 0.69862 0.710325
0.648074 0.504877 0.2958
0.061635 -0.142669 -0.27058
-0.305241 -0.267496 -0.20664
-0.178846 -0.223809 -0.350301
-0.536051 -0.739709 -0.917405
-1.03663 -1.08378 -1.06518
-1.0031 -0.928865 -0.874556
-0.864508 -0.90794 -0.995693
-1.1042 -1.20651 -1.28534
-1.34094 -1.38969 -1.45466
-1.55301 -1.68591 -1.83494
-1.96681 -2.04581 -2.04932
-1.97932 -1.86311 -1.74174
-1.65267 -1.61621 -1.6322
-1.68569 -1.75536 -1.81927
-1.85698 -1.85078 -1.78866
-1.66872 -1.50212 -1.31158
-1.12528 -0.968772 -0.858644
-0.799694 -0.786133 -0.806129
-0.660878 -0.736908 -0.835585
-0.950687 -1.07261 -1.18916
-1.28885 -1.36349 -1.40793
-1.41817 -1.39114 -1.328
-1.23777 -1.13563 -1.03458
-0.936912 -0.834458 -0.718029
-0.58706 -0.449751 -0.314059
-0.179374 -0.0380144 0.114005
0.266268 0.392332 0.458402
0.436553 0.316184 0.110488
-0.143308 -0.390935 -0.574812
-0.650796 -0.601981 -0.444615
-0.224326 -0.00363368 0.15621
0.213625 0.158238 0.0105026
-0.189044 -0.393502 -0.559731
-0.654492 -0.660008 -0.579567
-0.438959 -0.279725 -0.145649
-0.068592 -0.0595448 -0.107291
-0.183966 -0.255521 -0.294262
-0.289684 -0.253152 -0.213202
-0.201879 -0.237929 -0.316264
-0.41046 -0.486375 -0.517294
-0.491579 -0.411689 -0.289785
-0.144448 0.00198915 0.12812
0.219722 0.273245 0.292961
0.283539 0.244286 0.17008
0.0583485 -0.0836915 -0.237534
-0.379041 -0.4872 -0.550224
-0.566286 -0.540585 -0.482037
-0.401308 -0.309931 -0.219819
-0.142486 -0.0875657 -0.0609861
-0.0642763 -0.0958317 -0.152874
-0.231652 -0.324926 -0.418524
-0.490588 -0.516236 -0.476836
-0.368899 -0.206645 -0.0160862
0.175455 0.347601 0.488461
0.590124 0.642538 0.631091
0.541302 0.369828 0.135462
-0.118951 -0.338756 -0.479472
-0.526744 -0.502974 -0.456954
-0.441881 -0.492846 -0.614465
-0.783113 -0.96003 -1.10702
-1.19786 -1.22298 -1.18862
-1.11299 -1.02169 -0.942856
-0.900923 -0.908951 -0.962951
-1.04341 -1.12545 -1.19241
-1.24421 -1.29585 -1.36786
-1.47486 -1.61728 -1.77862
-1.92911 -2.03519 -2.07276
-2.03844 -1.9522 -1.84886
-1.76268 -1.71423 -1.70615
-1.72771 -1.76259 -1.79395
-1.80565 -1.78232 -1.71155
-1.58842 -1.41944 -1.22273
-1.02347 -0.847116 -0.712986
-0.630637 -0.599631 -0.612732
-0.509741 -0.597332 -0.716075
-0.853319 -0.992481 -1.11717
-1.21638 -1.2862 -1.32667
-1.33738 -1.31652 -1.26487
-1.1899 -1.10422 -1.01768
-0.930168 -0.833033 -0.718808
-0.589917 -0.457514 -0.331473
-0.211457 -0.0882043 0.0452228
0.181514 0.296262 0.356265
0.333109 0.214623 0.0106004
-0.24725 -0.51061 -0.724874
-0.843075 -0.839835 -0.720661
-0.522785 -0.305791 -0.133476
-0.0527625 -0.0787434 -0.193049
-0.35494 -0.517084 -0.63773
-0.687457 -0.65359 -0.543932
-0.386949 -0.224903 -0.100733
-0.0439881 -0.0616957 -0.137475
-0.238836 -0.329924 -0.384979
-0.397439 -0.381215 -0.363604
-0.372353 -0.422211 -0.507669
-0.606107 -0.689084 -0.734025
-0.729513 -0.674084 -0.573452
-0.43968 -0.290823 -0.147557
-0.0268769 0.0625106 0.118732
0.140476 0.122255 0.0564628
-0.0587011 -0.212053 -0.379335
-0.53092 -0.642047 -0.699268
-0.700779 -0.653098 -0.567607
-0.458325 -0.340357 -0.228392
-0.135096 -0.0694301 -0.035367
-0.0321232 -0.0562261 -0.103882
-0.171327 -0.252549 -0.336221
-0.404954 -0.438725 -0.42159
-0.348173 -0.226092 -0.0729727
0.0897384 0.242313 0.368843
0.455917 0.490085 0.457346
0.34717 0.160809 -0.0807765
-0.336541 -0.55665 -0.701831
-0.760717 -0.755215 -0.730263
-0.733029 -0.792339 -0.908724
-1.05855 -1.20742 -1.32413
-1.38901 -1.39573 -1.34902
-1.2617 -1.15282 -1.04622
-0.966144 -0.929267 -0.936941
-0.974805 -1.02216 -1.06537
-1.10586 -1.15775 -1.2383
-1.35794 -1.51449 -1.69207
-1.8639 -1.99912 -2.07314
-2.07808 -2.02695 -1.94789
-1.87117 -1.81663 -1.78894
-1.78131 -1.78254 -1.78142
-1.76687 -1.72674 -1.64897
-1.52606 -1.35986 -1.16338
-0.958082 -0.768184 -0.614525
-0.510358 -0.460203 -0.461832
-0.409808 -0.498198 -0.623424
-0.767498 -0.908505 -1.02786
-1.11688 -1.17709 -1.21399
-1.23033 -1.22477 -1.1965
-1.1497 -1.09212 -1.02813
-0.953679 -0.859637 -0.741682
-0.607437 -0.473223 -0.35249
-0.245935 -0.142436 -0.03085
0.0864354 0.188784 0.244631
0.225081 0.11542 -0.0794982
-0.334953 -0.609367 -0.85102
-1.00963 -1.05134 -0.971873
-0.80154 -0.597648 -0.425203
-0.333093 -0.336961 -0.417346
-0.532439 -0.636152 -0.691663
-0.677526 -0.589664 -0.442289
-0.266488 -0.103562 0.00686082
0.039798 -0.00659683 -0.110908
-0.237226 -0.349473 -0.42504
-0.461733 -0.47565 -0.492048
-0.533508 -0.610047 -0.715107
-0.829202 -0.928862 -0.995019
-1.01617 -0.987021 -0.907075
-0.782119 -0.626261 -0.460191
-0.304917 -0.17567 -0.0813092
-0.0289898 -0.028013 -0.0871998
-0.206632 -0.370812 -0.549913
-0.709426 -0.821912 -0.87377
-0.864781 -0.803601 -0.703482
-0.579915 -0.449311 -0.32752
-0.227721 -0.158076 -0.120276
-0.110441 -0.122407 -0.151357
-0.194986 -0.25138 -0.315335
-0.376179 -0.41901 -0.429013
-0.396562 -0.320741 -0.209945
-0.0799313 0.0495464 0.158148
0.227424 0.242056 0.190759
0.0685929 -0.118485 -0.349191
-0.587514 -0.791795 -0.930108
-0.994382 -1.00474 -1.00038
-1.02092 -1.08845 -1.19999
-1.33295 -1.45818 -1.55147
-1.59862 -1.59464 -1.54089
-1.4438 -1.31621 -1.17859
-1.05579 -0.968191 -0.922372
-0.909547 -0.914353 -0.927683
-0.953576 -1.00575 -1.09794
-1.23551 -1.41221 -1.61089
-1.80624 -1.9695 -2.07642
-2.11635 -2.09717 -2.0416
-1.9761 -1.91934 -1.87728
-1.8463 -1.8196 -1.7909
-1.75371 -1.69908 -1.61588
-1.49491 -1.3342 -1.14224
-0.936736 -0.739994 -0.573012
-0.451131 -0.382531 -0.369386
-0.367328 -0.443385 -0.557563
-0.688703 -0.812576 -0.911471
-0.981154 -1.02912 -1.06547
-1.09441 -1.11325 -1.118
-1.10834 -1.08618 -1.04974
-0.990631 -0.899188 -0.774597
-0.630419 -0.489167 -0.368956
-0.272448 -0.187184 -0.0978033
-0.00117911 0.0868019 0.137185
0.121146 0.02143 -0.162304
-0.412354 -0.69347 -0.956369
-1.14781 -1.22717 -1.18321
-1.0418 -0.858584 -0.697738
-0.606182 -0.596026 -0.644201
-0.707622 -0.743223 -0.721915
-0.63308 -0.483408 -0.29456
-0.0999907 0.0613906 0.15543
0.163789 0.0908903 -0.0373271
-0.183476 -0.313693 -0.410252
-0.475681 -0.527424 -0.587366
-0.671749 -0.785047 -0.919007
-1.05656 -1.1784 -1.26843
-1.31518 -1.3104 -1.24867
-1.13052 -0.966605 -0.777723
-0.58895 -0.422188 -0.293252
-0.214626 -0.198441 -0.253751
-0.378465 -0.552978 -0.74255
-0.908642 -1.02219 -1.07076
-1.05694 -0.991886 -0.889622
-0.764855 -0.633 -0.509824
-0.409139 -0.339168 -0.299991
-0.28457 -0.283475 -0.290471
-0.305176 -0.331141 -0.370884
-0.42131 -0.472276 -0.508927
-0.516471 -0.485551 -0.416403
-0.320317 -0.217464 -0.131654
-0.0842204 -0.0898034 -0.155075
-0.278966 -0.452034 -0.65495
-0.85913 -1.03278 -1.15203
-1.21196 -1.23043 -1.24051
-1.2744 -1.34806 -1.45586
-1.57692 -1.68714 -1.76804
-1.80871 -1.80302 -1.74717
-1.64102 -1.49258 -1.32102
-1.15334 -1.01405 -0.914696
-0.851786 -0.815316 -0.800811
-0.814925 -0.870972 -0.979324
-1.14031 -1.34287 -1.56685
-1.78622 -1.97302 -2.10375
-2.16719 -2.16906 -2.12916
-2.07155 -2.01398 -1.96313
-1.91739 -1.87268 -1.82576
-1.77308 -1.70817 -1.62122
-1.5026 -1.34814 -1.16305
-0.961883 -0.764603 -0.591107
-0.457015 -0.37231 -0.342109
-0.383004 -0.431564 -0.51429
-0.609946 -0.695941 -0.758929
-0.800963 -0.835339 -0.874983
-0.923115 -0.973337 -1.01688
-1.04837 -1.06448 -1.05835
-1.01806 -0.93327 -0.805657
-0.653487 -0.504716 -0.382216
-0.291481 -0.220073 -0.149802
-0.072929 -0.000646268 0.0414348
0.0256575 -0.0666654 -0.239978
-0.482429 -0.764146 -1.0383
-1.25035 -1.35607 -1.3407
-1.22777 -1.07079 -0.930475
-0.848324 -0.83044 -0.849541
-0.86226 -0.830149 -0.7331
-0.571846 -0.363784 -0.137654
0.0713348 0.227651 0.303963
0.289877 0.196549 0.053403
-0.103139 -0.244246 -0.358935
-0.454627 -0.548889 -0.658529
-0.792032 -0.947394 -1.11404
-1.27678 -1.42012 -1.53099
-1.5988 -1.61395 -1.56786
-1.45705 -1.28879 -1.08309
-0.867863 -0.670718 -0.513817
-0.414473 -0.387113 -0.440651
-0.57093 -0.754878 -0.953696
-1.12559 -1.24059 -1.2882
-1.27448 -1.21302 -1.11751
-0.999913 -0.872771 -0.750953
-0.649472 -0.578129 -0.536973
-0.516702 -0.504576 -0.492308
-0.480762 -0.478565 -0.495689
-0.536101 -0.593587 -0.652656
-0.693803 -0.701085 -0.669174
-0.606847 -0.534727 -0.477863
-0.456876 -0.482423 -0.555112
-0.668802 -0.813178 -0.97364
-1.13064 -1.26234 -1.35212
-1.39751 -1.41407 -1.42951
-1.46985 -1.54635 -1.65182
-1.76731 -1.87278 -1.95332
-1.99847 -1.99853 -1.9435
-1.82745 -1.65581 -1.44906
-1.23801 -1.05171 -0.90617
-0.802345 -0.734616 -0.702033
-0.712814 -0.779344 -0.9089
-1.09741 -1.32907 -1.5796
-1.82033 -2.02262 -2.16393
-2.23462 -2.24153 -2.20473
-2.14812 -2.08944 -2.03582
-1.98617 -1.93675 -1.88443
-1.82619 -1.75678 -1.66811
-1.55171 -1.40326 -1.22645
-1.03343 -0.841596 -0.668543
-0.528345 -0.430643 -0.381436
-0.455187 -0.460636 -0.491226
-0.529311 -0.55804 -0.57142
-0.578742 -0.598138 -0.643336
-0.714331 -0.799094 -0.88291
-0.955456 -1.00963 -1.03573
-1.01985 -0.95077 -0.830608
-0.67947 -0.528375 -0.403923
-0.314977 -0.250952 -0.193277
-0.131719 -0.0737433 -0.0412285
-0.0592909 -0.14625 -0.308765
-0.539204 -0.81235 -1.08478
-1.30346 -1.42422 -1.43153
-1.34701 -1.22017 -1.10533
-1.03657 -1.01406 -1.00816
-0.977533 -0.8895 -0.732242
-0.515631 -0.265115 -0.014416
0.20064 0.348317 0.408204
0.377706 0.273928 0.127993
-0.0272455 -0.170479 -0.298752
-0.424 -0.562375 -0.72384
-0.90777 -1.10486 -1.30175
-1.48497 -1.64307 -1.76686
-1.84822 -1.87817 -1.84681
-1.74738 -1.58313 -1.37149
-1.14107 -0.923507 -0.746433
-0.631666 -0.595832 -0.647798
-0.781822 -0.97231 -1.17753
-1.35334 -1.46939 -1.5173
-1.50647 -1.45244 -1.36754
-1.25975 -1.13769 -1.01495
-0.908382 -0.830925 -0.784499
-0.758997 -0.738813 -0.71296
-0.682225 -0.658806 -0.658708
-0.691678 -0.754456 -0.830728
-0.897459 -0.934738 -0.934843
-0.906168 -0.869502 -0.848236
-0.858062 -0.902259 -0.974535
-1.06572 -1.16817 -1.27502
-1.37671 -1.46029 -1.51453
-1.53814 -1.54443 -1.55684
-1.59693 -1.67296 -1.77725
-1.89285 -2.00242 -2.09212
-2.14932 -2.15901 -2.105
-1.97734 -1.78151 -1.5416
-1.29341 -1.07044 -0.892215
-0.762865 -0.67965 -0.643455
-0.662508 -0.747381 -0.902354
-1.11972 -1.37958 -1.65337
-1.90885 -2.11579 -2.25277
-2.31337 -2.30832 -2.26091
-2.19726 -2.13646 -2.08607
-2.04411 -2.00441 -1.96077
-1.90795 -1.84061 -1.7527
-1.63862 -1.49613 -1.32919
-1.14837 -0.968179 -0.802763
-0.662914 -0.555753 -0.485856
-0.579927 -0.529745 -0.491637
-0.454997 -0.41202 -0.365812
-0.332697 -0.334237 -0.383467
-0.476155 -0.59404 -0.716175
-0.827648 -0.918995 -0.979766
-0.995612 -0.954178 -0.855722
-0.718739 -0.574133 -0.450439
-0.359978 -0.295823 -0.241791
-0.187745 -0.138839 -0.113119
-0.131925 -0.211428 -0.358713
-0.569092 -0.821974 -1.07911
-1.29209 -1.4199 -1.44737
-1.39275 -1.29847 -1.20989
-1.15356 -1.12627 -1.09997
-1.03849 -0.915547 -0.725219
-0.482043 -0.214671 0.041815
0.252627 0.389674 0.438157
0.401325 0.299897 0.164143
0.0210344 -0.117012 -0.25501
-0.408105 -0.58928 -0.80028
-1.03068 -1.26363 -1.48297
-1.67714 -1.83939 -1.96579
-2.0525 -2.09308 -2.07761
-1.99627 -1.84717 -1.64295
-1.41056 -1.18383 -0.994855
-0.869585 -0.826715 -0.875104
-1.00794 -1.19831 -1.4033
-1.57801 -1.69251 -1.74035
-1.73327 -1.68752 -1.6131
-1.51346 -1.39311 -1.2645
-1.14687 -1.05736 -1.00121
-0.968857 -0.942387 -0.907687
-0.864245 -0.826275 -0.814339
-0.842763 -0.910478 -1.00033
-1.08683 -1.14831 -1.17717
-1.18299 -1.1862 -1.20579
-1.2489 -1.30892 -1.37271
-1.43067 -1.48148 -1.52852
-1.57252 -1.60775 -1.62617
-1.62622 -1.61877 -1.62386
-1.65988 -1.73339 -1.83717
-1.95612 -2.07441 -2.17737
-2.24853 -2.26717 -2.21208
-2.07164 -1.85367 -1.58725
-1.31316 -1.06834 -0.87448
-0.737366 -0.655644 -0.630513
-0.668864 -0.778609 -0.960926
-1.20506 -1.48791 -1.77739
-2.038 -2.23801 -2.35734
-2.39363 -2.36299 -2.29389
-2.2165 -2.15256 -2.11028
-2.08568 -2.06793 -2.04501
-2.00716 -1.94786 -1.86334
-1.75231 -1.61652 -1.46177
-1.2977 -1.13559 -0.985155
-0.852433 -0.740119 -0.64925
-0.749091 -0.63827 -0.523742
-0.404159 -0.28253 -0.171377
-0.0930643 -0.0714127 -0.118521
-0.226746 -0.372687 -0.529773
-0.678683 -0.80796 -0.907226
-0.962429 -0.9598 -0.896002
-0.785175 -0.655332 -0.535137
-0.440131 -0.368389 -0.308393
-0.252305 -0.204206 -0.178356
-0.19151 -0.256599 -0.380147
-0.559982 -0.780771 -1.01135
-1.21053 -1.34204 -1.39056
-1.3682 -1.30698 -1.24177
-1.19303 -1.15823 -1.11578
-1.03788 -0.90477 -0.713173
-0.476788 -0.221608 0.0203287
0.217175 0.343873 0.388755
0.357481 0.270828 0.155365
0.0307584 -0.0991355 -0.245507
-0.42444 -0.644106 -0.897609
-1.16528 -1.42361 -1.65422
-1.84791 -2.0033 -2.12282
-2.20834 -2.25719 -2.26002
-2.20376 -2.08034 -1.89608
-1.67445 -1.44992 -1.25791
-1.12765 -1.07915 -1.12069
-1.2446 -1.4242 -1.61787
-1.78264 -1.8905 -1.93662
-1.93337 -1.89568 -1.82995
-1.73494 -1.61158 -1.47186
-1.33784 -1.23125 -1.16125
-1.1194 -1.08588 -1.04338
-0.98953 -0.939774 -0.918489
-0.94403 -1.01722 -1.12007
-1.22513 -1.3098 -1.3676
-1.4096 -1.45506 -1.51682
-1.59163 -1.66233 -1.71012
-1.72761 -1.72239 -1.70943
-1.69914 -1.6913 -1.67917
-1.65983 -1.64138 -1.64062
-1.6732 -1.74448 -1.84786
-1.96992 -2.09564 -2.2089
-2.28944 -2.31208 -2.25288
-2.10071 -1.86708 -1.58577
-1.30115 -1.05172 -0.859498
-0.730585 -0.663941 -0.66026
-0.724496 -0.861557 -1.06951
-1.33498 -1.63261 -1.92807
-2.18386 -2.36756 -2.46073
-2.46512 -2.40231 -2.30633
-2.21209 -2.14464 -2.11313
-2.1111 -2.12195 -2.12642
-2.10905 -2.06145 -1.98223
-1.87515 -1.74714 -1.60694
-1.46378 -1.32557 -1.19699
-1.07839 -0.966741 -0.857978
-0.94989 -0.783752 -0.596405
-0.396085 -0.196643 -0.019347
0.108373 0.160679 0.125155
0.0103994 -0.157448 -0.347315
-0.53507 -0.706085 -0.849032
-0.949661 -0.992511 -0.97011
-0.891207 -0.779623 -0.663101
-0.560121 -0.474405 -0.400334
-0.333532 -0.277617 -0.24305
-0.241727 -0.283118 -0.373222
-0.512761 -0.69255 -0.889883
-1.07201 -1.20754 -1.2793
-1.29038 -1.25999 -1.21217
-1.16366 -1.11688 -1.06087
-0.978766 -0.857053 -0.692019
-0.491572 -0.273725 -0.0634224
0.112119 0.229947 0.278561
0.262062 0.197603 0.105848
-0.000817748 -0.124955 -0.280767
-0.482632 -0.732968 -1.0172
-1.30851 -1.57874 -1.80858
-1.99164 -2.13212 -2.23907
-2.32037 -2.37713 -2.40041
-2.37364 -2.28244 -2.12657
-1.92555 -1.71348 -1.52784
-1.39953 -1.34811 -1.37997
-1.48643 -1.64259 -1.81136
-1.95509 -2.04984 -2.0922
-2.09314 -2.06368 -2.00506
-1.91121 -1.78046 -1.62528
-1.47101 -1.34393 -1.25675
-1.20204 -1.15823 -1.1051
-1.03867 -0.975728 -0.944466
-0.967364 -1.04731 -1.16561
-1.29263 -1.40431 -1.49422
-1.5738 -1.66006 -1.75932
-1.8586 -1.93192 -1.9572
-1.93129 -1.87167 -1.80431
-1.74783 -1.7059 -1.67211
-1.64172 -1.61985 -1.61973
-1.65377 -1.72544 -1.8282
-1.94971 -2.07572 -2.18957
-2.26935 -2.28839 -2.22278
-2.06354 -1.82545 -1.54507
-1.26758 -1.03055 -0.854557
-0.744963 -0.700574 -0.721549
-0.811194 -0.971883 -1.1991
-1.47751 -1.78046 -2.07272
-2.31627 -2.47908 -2.54467
-2.51828 -2.42582 -2.30573
-2.19687 -2.12721 -2.1068
-2.12695 -2.16562 -2.19676
-2.19945 -2.1634 -2.08941
-1.98625 -1.86629 -1.74173
-1.62188 -1.51159 -1.41048
-1.31306 -1.21003 -1.09135
-1.16772 -0.961043 -0.714347
-0.443982 -0.173421 0.0682163
0.248676 0.339191 0.324708
0.211595 0.0259541 -0.197691
-0.429293 -0.648501 -0.840414
-0.989021 -1.07704 -1.09371
-1.04343 -0.946476 -0.829803
-0.714741 -0.610613 -0.517736
-0.435169 -0.365882 -0.316341
-0.293609 -0.304087 -0.353909
-0.447435 -0.582301 -0.744678
-0.910121 -1.05109 -1.14673
-1.18918 -1.18395 -1.1452
-1.08847 -1.02428 -0.954859
-0.875396 -0.778059 -0.656614
-0.510044 -0.345022 -0.176808
-0.0270458 0.0823935 0.137565
0.137844 0.0943329 0.021246
-0.0745683 -0.198742 -0.365067
-0.584308 -0.853542 -1.1529
-1.4516 -1.71962 -1.93825
-2.10428 -2.22699 -2.3212
-2.39959 -2.46579 -2.5103
-2.51309 -2.45458 -2.32953
-2.1544 -1.96275 -1.79262
-1.67434 -1.62456 -1.64593
-1.72834 -1.85014 -1.98177
-2.09431 -2.16998 -2.20689
-2.21268 -2.19212 -2.13968
-2.04434 -1.9027 -1.72875
-1.55155 -1.40154 -1.29436
-1.22312 -1.16468 -1.09658
-1.01394 -0.935241 -0.892623
-0.912872 -1.00138 -1.1391
-1.29391 -1.43872 -1.56477
-1.68136 -1.80214 -1.92784
-2.03876 -2.10399 -2.10135
-2.03312 -1.92566 -1.81363
-1.72157 -1.65567 -1.60969
-1.57748 -1.56128 -1.57035
-1.61283 -1.68896 -1.79066
-1.9057 -2.02097 -2.12152
-2.18762 -2.19524 -2.12337
-1.96556 -1.73789 -1.47627
-1.22328 -1.01305 -0.863418
-0.77843 -0.756703 -0.798248
-0.905579 -1.07977 -1.31509
-1.5955 -1.8942 -2.1762
-2.40412 -2.5472 -2.59105
-2.54346 -2.43284 -2.29961
-2.18432 -2.11627 -2.10589
-2.14295 -2.20177 -2.25162
-2.26783 -2.23889 -2.16747
-2.0666 -1.9535 -1.8438
-1.74737 -1.66671 -1.59712
-1.52774 -1.44323 -1.3273
-1.39103 -1.16347 -0.875904
-0.550362 -0.218345 0.0836347
0.317865 0.451042 0.463099
0.355493 0.152184 -0.10939
-0.391727 -0.665658 -0.90944
-1.10338 -1.22858 -1.27301
-1.23945 -1.14686 -1.02263
-0.891109 -0.766681 -0.65473
-0.556803 -0.474425 -0.409599
-0.364507 -0.342839 -0.351455
-0.398892 -0.489794 -0.618842
-0.768929 -0.915026 -1.03138
-1.09881 -1.10992 -1.07077
-0.997863 -0.911234 -0.82673
-0.751025 -0.681046 -0.607148
-0.51864 -0.410207 -0.286995
-0.165198 -0.0665129 -0.00878851
0.00133995 -0.0312208 -0.0971113
-0.191935 -0.320965 -0.495321
-0.722053 -0.994932 -1.29208
-1.58218 -1.8359 -2.0365
-2.18398 -2.2917 -2.37842
-2.45923 -2.53786 -2.60286
-2.63115 -2.60015 -2.50251
-2.35376 -2.18728 -2.04025
-1.93993 -1.89761 -1.91045
-1.96645 -2.0482 -2.13566
-2.21083 -2.26365 -2.29377
-2.30447 -2.29279 -2.2455
-2.14667 -1.99173 -1.79676
-1.59467 -1.41969 -1.28982
-1.1987 -1.12227 -1.03684
-0.937242 -0.843385 -0.790598
-0.809551 -0.908509 -1.06885
-1.25603 -1.43855 -1.60244
-1.75193 -1.89622 -2.03236
-2.13841 -2.18355 -2.14874
-2.04193 -1.89586 -1.75045
-1.63334 -1.55221 -1.50129
-1.47387 -1.47005 -1.49509
-1.55207 -1.63638 -1.7364
-1.83866 -1.93164 -2.00501
-2.04572 -2.0367 -1.96198
-1.81686 -1.61555 -1.38933
-1.175 -1.00156 -0.883558
-0.823724 -0.820517 -0.874033
-0.986815 -1.16019 -1.38922
-1.65907 -1.94425 -2.21098
-2.42321 -2.55196 -2.5849
-2.53137 -2.42012 -2.29053
-2.18156 -2.12128 -2.11946
-2.16534 -2.23225 -2.28806
-2.30707 -2.27784 -2.20475
-2.10387 -1.9961 -1.89981
-1.8257 -1.77485 -1.73942
-1.70428 -1.64881 -1.55048
-1.61483 -1.3849 -1.07421
-0.708164 -0.325091 0.0309788
0.315797 0.490136 0.527602
0.423617 0.199245 -0.105086
-0.443071 -0.774262 -1.06747
-1.29794 -1.44587 -1.50057
-1.46655 -1.36443 -1.22368
-1.07199 -0.928101 -0.801204
-0.694049 -0.605668 -0.532857
-0.472407 -0.424969 -0.397968
-0.404033 -0.454563 -0.552129
-0.686035 -0.83296 -0.962203
-1.04433 -1.06111 -1.01276
-0.918084 -0.806484 -0.70574
-0.631874 -0.585136 -0.552515
-0.515018 -0.457279 -0.376052
-0.283207 -0.200773 -0.150386
-0.143688 -0.179798 -0.250995
-0.351933 -0.485258 -0.659259
-0.879266 -1.13898 -1.41782
-1.68651 -1.91808 -2.09843
-2.23049 -2.33045 -2.41867
-2.5097 -2.6046 -2.68847
-2.73586 -2.72393 -2.64665
-2.52118 -2.38134 -2.26232
-2.1863 -2.15734 -2.1661
-2.19846 -2.24141 -2.2848
-2.32196 -2.35082 -2.37268
-2.38644 -2.38147 -2.33724
-2.23328 -2.0641 -1.84761
-1.61992 -1.41842 -1.26348
-1.15017 -1.05509 -0.954647
-0.843384 -0.741148 -0.684216
-0.705587 -0.816393 -0.999587
-1.21919 -1.43874 -1.63692
-1.81057 -1.96371 -2.09202
-2.17593 -2.18958 -2.11971
-1.97921 -1.80409 -1.63568
-1.50209 -1.41146 -1.35887
-1.33813 -1.34831 -1.39144
-1.46544 -1.55966 -1.65717
-1.74182 -1.8041 -1.84083
-1.84948 -1.82311 -1.7518
-1.63088 -1.4693 -1.29032
-1.12302 -0.990899 -0.905678
-0.869137 -0.8794 -0.936318
-1.04267 -1.20123 -1.40982
-1.65697 -1.92008 -2.16753
-2.36512 -2.48593 -2.51957
-2.47612 -2.38261 -2.2744
-2.1854 -2.13957 -2.14482
-2.19078 -2.25265 -2.30062
-2.31103 -2.27426 -2.19639
-2.09533 -1.9938 -1.91156
-1.85976 -1.83879 -1.83912
-1.84281 -1.82505 -1.7574
-1.84004 -1.62057 -1.29998
-0.905574 -0.481852 -0.0807395
0.246192 0.453407 0.508587
0.401965 0.152425 -0.1962
-0.588361 -0.971552 -1.30432
-1.55673 -1.70928 -1.75501
-1.70307 -1.57814 -1.4132
-1.23949 -1.07944 -0.945002
-0.839069 -0.757311 -0.690417
-0.628637 -0.568216 -0.515877
-0.487455 -0.500625 -0.565557
-0.67783 -0.816148 -0.946065
-1.03012 -1.04198 -0.978264
-0.860652 -0.7263 -0.611705
-0.538835 -0.509334 -0.507336
-0.508281 -0.490463 -0.445432
-0.382362 -0.323447 -0.292407
-0.303084 -0.355153 -0.439109
-0.546305 -0.676396 -0.836676
-1.034 -1.2653 -1.51373
-1.75329 -1.95988 -2.12202
-2.24508 -2.34667 -2.44653
-2.55589 -2.6707 -2.77154
-2.83151 -2.82996 -2.76523
-2.6583 -2.54405 -2.45496
-2.40706 -2.39653 -2.40743
-2.42341 -2.43523 -2.44129
-2.44477 -2.45064 -2.46193
-2.47417 -2.47086 -2.42596
-2.31568 -2.13348 -1.89784
-1.64627 -1.41821 -1.23681
-1.10054 -0.989292 -0.881184
-0.769908 -0.672425 -0.622266
-0.652049 -0.775208 -0.97756
-1.22342 -1.47214 -1.69447
-1.87877 -2.02402 -2.12668
-2.17335 -2.14668 -2.04059
-1.87163 -1.67582 -1.49262
-1.34829 -1.25052 -1.19547
-1.17843 -1.19888 -1.25694
-1.34607 -1.44931 -1.54334
-1.60852 -1.63746 -1.63549
-1.61247 -1.57271 -1.51189
-1.42342 -1.30856 -1.18097
-1.06182 -0.97017 -0.916178
-0.901131 -0.922317 -0.978377
-1.07172 -1.20683 -1.38545
-1.60098 -1.83517 -2.05948
-2.24219 -2.35882 -2.40105
-2.37908 -2.3168 -2.24313
-2.18413 -2.15728 -2.16752
-2.20572 -2.2514 -2.28028
-2.27372 -2.2257 -2.14426
-2.04789 -1.95881 -1.89586
-1.8694 -1.87937 -1.91591
-1.96009 -1.9843 -1.95496
-2.06812 -1.8651 -1.54294
-1.13009 -0.676746 -0.24267
0.113323 0.340267 0.401869
0.285577 0.00980967 -0.377881
-0.813626 -1.23431 -1.58961
-1.84575 -1.98496 -2.00559
-1.9229 -1.76669 -1.57394
-1.3793 -1.20838 -1.0753
-0.982748 -0.922642 -0.878767
-0.833245 -0.775659 -0.709763
-0.65304 -0.628873 -0.655297
-0.735066 -0.850448 -0.965592
-1.03802 -1.03631 -0.955336
-0.819381 -0.670648 -0.550072
-0.481438 -0.46559 -0.484529
-0.511426 -0.522669 -0.508246
-0.476111 -0.447581 -0.445586
-0.482599 -0.555669 -0.65153
-0.757936 -0.872997 -1.00566
-1.16713 -1.35969 -1.57115
-1.77896 -1.96168 -2.11021
-2.23168 -2.34387 -2.46393
-2.59769 -2.73452 -2.85018
-2.91733 -2.91941 -2.86099
-2.76806 -2.67693 -2.61722
-2.59887 -2.61075 -2.63099
-2.64097 -2.63368 -2.61348
-2.59064 -2.5754 -2.57254
-2.57611 -2.56676 -2.5161
-2.39889 -2.20733 -1.95828
-1.68783 -1.43566 -1.22818
-1.06994 -0.947358 -0.842152
-0.746266 -0.67032 -0.64066
-0.686094 -0.821186 -1.03562
-1.29608 -1.55955 -1.78997
-1.96789 -2.08827 -2.15027
-2.14899 -2.07731 -1.93636
-1.74453 -1.53512 -1.34308
-1.19115 -1.08592 -1.02478
-1.00542 -1.02906 -1.09549
-1.19489 -1.3045 -1.39473
-1.44232 -1.44195 -1.40714
-1.35928 -1.31265 -1.26693
-1.21241 -1.14226 -1.06127
-0.984428 -0.928355 -0.903013
-0.909412 -0.943169 -1.00039
-1.0819 -1.19317 -1.33974
-1.52027 -1.7215 -1.91888
-2.084 -2.19553 -2.24758
-2.25041 -2.22403 -2.1897
-2.16404 -2.15661 -2.16879
-2.19322 -2.2154 -2.21888
-2.19232 -2.13485 -2.05679
-1.97585 -1.91113 -1.87753
-1.88249 -1.92517 -1.99658
-2.07871 -2.14309 -2.1523
-2.29362 -2.10809 -1.79016
-1.36873 -0.898599 -0.446225
-0.0764703 0.156056 0.213741
0.0841518 -0.212916 -0.626469
-1.08667 -1.52318 -1.88006
-2.12198 -2.23416 -2.22063
-2.10255 -1.91429 -1.69602
-1.48515 -1.31002 -1.18694
-1.11863 -1.09356 -1.08825
-1.07523 -1.03497 -0.965613
-0.884379 -0.819678 -0.797954
-0.830639 -0.905922 -0.989673
-1.03792 -1.0172 -0.922015
-0.778072 -0.628993 -0.515272
-0.458239 -0.455921 -0.489123
-0.532154 -0.563809 -0.575819
-0.575731 -0.582128 -0.613755
-0.678523 -0.76927 -0.869394
-0.964954 -1.05484 -1.15145
-1.27119 -1.42165 -1.59494
-1.77174 -1.93326 -2.07271
-2.19846 -2.32724 -2.47214
-2.6324 -2.79044 -2.91789
-2.98813 -2.98974 -2.93406
-2.85211 -2.78146 -2.7492
-2.7602 -2.79761 -2.83477
-2.85048 -2.83796 -2.80416
-2.76311 -2.72837 -2.70661
-2.69269 -2.66811 -2.60583
-2.48141 -2.28564 -2.03131
-1.74973 -1.47862 -1.24785
-1.07045 -0.942528 -0.851184
-0.785869 -0.74777 -0.751954
-0.819972 -0.96586 -1.18353
-1.4438 -1.7038 -1.92305
-2.07651 -2.15704 -2.168
-2.11387 -1.99764 -1.82647
-1.61849 -1.40203 -1.2057
-1.0477 -0.933378 -0.861787
-0.833839 -0.853687 -0.921948
-1.02663 -1.14029 -1.22815
-1.26409 -1.24439 -1.18865
-1.12647 -1.07875 -1.0473
-1.01948 -0.982496 -0.935347
-0.889927 -0.862478 -0.863512
-0.893322 -0.944729 -1.01001
-1.0871 -1.18124 -1.30057
-1.44821 -1.61574 -1.78306
-1.92596 -2.02714 -2.08378
-2.10654 -2.11171 -2.11283
-2.11692 -2.12538 -2.13592
-2.14316 -2.13929 -2.11675
-2.07279 -2.01269 -1.94912
-1.89772 -1.87181 -1.87925
-1.92217 -1.9982 -2.10015
-2.2129 -2.30936 -2.35047
-2.49877 -2.3302 -2.02292
-1.60513 -1.13383 -0.679555
-0.310918 -0.0840477 -0.0355897
-0.17572 -0.482324 -0.902228
-1.36308 -1.79182 -2.1308
-2.34554 -2.42476 -2.37734
-2.22869 -2.01585 -1.78051
-1.56163 -1.38978 -1.28361
-1.24663 -1.26463 -1.3072
-1.33666 -1.32281 -1.25617
-1.1519 -1.04253 -0.963015
-0.934648 -0.953844 -0.991527
-1.00598 -0.964684 -0.862614
-0.724961 -0.592502 -0.500298
-0.463371 -0.475527 -0.517701
-0.568663 -0.613457 -0.648138
-0.679969 -0.722516 -0.787126
-0.875071 -0.975373 -1.07072
-1.14868 -1.21085 -1.27281
-1.35432 -1.46625 -1.60393
-1.75141 -1.89332 -2.02562
-2.15759 -2.30398 -2.47279
-2.65639 -2.83111 -2.96589
-3.03609 -3.0358 -2.98238
-2.9107 -2.85885 -2.85186
-2.89126 -2.95663 -3.0179
-3.05086 -3.04651 -3.01091
-2.95868 -2.90498 -2.85878
-2.81815 -2.76897 -2.68899
-2.55667 -2.36136 -2.10982
-1.82582 -1.54296 -1.29424
-1.10253 -0.975611 -0.907197
-0.883965 -0.895842 -0.943871
-1.03958 -1.19454 -1.40645
-1.65148 -1.88942 -2.07864
-2.19169 -2.22167 -2.17715
-2.07168 -1.91685 -1.72377
-1.5082 -1.29167 -1.09534
-0.932666 -0.808143 -0.723353
-0.683282 -0.695622 -0.762316
-0.869921 -0.987648 -1.07734
-1.11121 -1.08622 -1.02459
-0.959039 -0.912791 -0.888329
-0.872004 -0.849321 -0.818245
-0.790986 -0.784846 -0.810519
-0.8663 -0.940899 -1.02177
-1.10318 -1.18902 -1.28871
-1.4085 -1.54405 -1.67968
-1.79584 -1.87989 -1.93258
-1.9655 -1.99195 -2.01876
-2.04449 -2.06326 -2.06942
-2.0595 -2.032 -1.98814
-1.93379 -1.88051 -1.84294
-1.83347 -1.85765 -1.91397
-1.99745 -2.10348 -2.22731
-2.3585 -2.47379 -2.53531
-2.6542 -2.50318 -2.21577
-1.81738 -1.36346 -0.92455
-0.569777 -0.354748 -0.313993
-0.455005 -0.754095 -1.15838
-1.59703 -1.9987 -2.30742
-2.49088 -2.54077 -2.46893
-2.30259 -2.07906 -1.83957
-1.62322 -1.46217 -1.37737
-1.37368 -1.43517 -1.52556
-1.59787 -1.61154 -1.54903
-1.42245 -1.26714 -1.12551
-1.02847 -0.98188 -0.964468
-0.940319 -0.880593 -0.78125
-0.664615 -0.564325 -0.505533
-0.494023 -0.518858 -0.562867
-0.612432 -0.662063 -0.714058
-0.775159 -0.85184 -0.945645
-1.05039 -1.15307 -1.23918
-1.30085 -1.34289 -1.38168
-1.43643 -1.51821 -1.62454
-1.74365 -1.86497 -1.98802
-2.12286 -2.28165 -2.46713
-2.66557 -2.84889 -2.98533
-3.05348 -3.05257 -3.00429
-2.94513 -2.91231 -2.92909
-2.99563 -3.09041 -3.18151
-3.24122 -3.25597 -3.22774
-3.16898 -3.09534 -3.01883
-2.94292 -2.86069 -2.75713
-2.61503 -2.42248 -2.17933
-1.90035 -1.61375 -1.35472
-1.15571 -1.03622 -0.996889
-1.02184 -1.0896 -1.18637
-1.31199 -1.4737 -1.6718
-1.88836 -2.08814 -2.23191
-2.29325 -2.26779 -2.16983
-2.02058 -1.838 -1.63468
-1.42207 -1.21359 -1.02256
-0.85803 -0.72469 -0.627685
-0.576648 -0.582725 -0.648897
-0.760628 -0.885313 -0.983589
-1.02726 -1.01272 -0.960559
-0.901073 -0.855631 -0.826694
-0.802734 -0.77286 -0.739051
-0.716815 -0.724921 -0.772876
-0.855136 -0.955 -1.05461
-1.14444 -1.22688 -1.31192
-1.40803 -1.51411 -1.61847
-1.70598 -1.76843 -1.80995
-1.84319 -1.87938 -1.92039
-1.95845 -1.98221 -1.98348
-1.96025 -1.91627 -1.86011
-1.80509 -1.76793 -1.76432
-1.80244 -1.87926 -1.98317
-2.10158 -2.22751 -2.35925
-2.4924 -2.6099 -2.6781
-2.72654 -2.596 -2.34049
-1.98004 -1.56389 -1.15758
-0.826912 -0.625187 -0.584955
-0.712554 -0.985323 -1.35421
-1.75389 -2.11821 -2.39471
-2.55304 -2.58594 -2.50568
-2.33887 -2.12107 -1.89155
-1.68848 -1.54479 -1.48323
-1.5098 -1.6075 -1.7359
-1.8413 -1.87548 -1.8146
-1.66784 -1.47171 -1.27343
-1.1112 -0.999575 -0.92652
-0.864681 -0.791283 -0.703607
-0.619027 -0.560543 -0.540185
-0.5529 -0.583418 -0.618448
-0.654675 -0.698503 -0.7598
-0.844641 -0.951162 -1.06992
-1.18743 -1.29063 -1.37063
-1.42579 -1.46305 -1.496
-1.53909 -1.60074 -1.68022
-1.77101 -1.86858 -1.97658
-2.10575 -2.26574 -2.45491
-2.65535 -2.83701 -2.96956
-3.03557 -3.03847 -3.00175
-2.96055 -2.94931 -2.98945
-3.08158 -3.2056 -3.32939
-3.42159 -3.46217 -3.44641
-3.38264 -3.28643 -3.1738
-3.05544 -2.93344 -2.80118
-2.6463 -2.45588 -2.2232
-1.95435 -1.6718 -1.41173
-1.21416 -1.10848 -1.10139
-1.17511 -1.29826 -1.44319
-1.59771 -1.76314 -1.94082
-2.11857 -2.26807 -2.35576
-2.35962 -2.27974 -2.13594
-1.95525 -1.75929 -1.55973
-1.36209 -1.17112 -0.99248
-0.831716 -0.694847 -0.591394
-0.535551 -0.541052 -0.611116
-0.730423 -0.866325 -0.980621
-1.04591 -1.05661 -1.02769
-0.982158 -0.936207 -0.892196
-0.843859 -0.788599 -0.73644
-0.708057 -0.723271 -0.788699
-0.893248 -1.01391 -1.12756
-1.22159 -1.29757 -1.36657
-1.43934 -1.51774 -1.59338
-1.65458 -1.69622 -1.72449
-1.75238 -1.78958 -1.83503
-1.87744 -1.90252 -1.9008
-1.87138 -1.82154 -1.76493
-1.71981 -1.7059 -1.73827
-1.82027 -1.94077 -2.07924
-2.21671 -2.34472 -2.46521
-2.5809 -2.68278 -2.74412
-2.69015 -2.58482 -2.37427
-2.07043 -1.71187 -1.35407
-1.0557 -0.866249 -0.817317
-0.916957 -1.14736 -1.46723
-1.82015 -2.14708 -2.39921
-2.54636 -2.57962 -2.50893
-2.35833 -2.16066 -1.95281
-1.77162 -1.64994 -1.61109
-1.6612 -1.7823 -1.93189
-2.05341 -2.09568 -2.03224
-1.87055 -1.64649 -1.40805
-1.19634 -1.0318 -0.911308
-0.817685 -0.73601 -0.665332
-0.616872 -0.601063 -0.615456
-0.644131 -0.668701 -0.681565
-0.691453 -0.717899 -0.778972
-0.880208 -1.01135 -1.1521
-1.28242 -1.39031 -1.47345
-1.53615 -1.58556 -1.62936
-1.67434 -1.72482 -1.78178
-1.84458 -1.91498 -2.00038
-2.11209 -2.25808 -2.43447
-2.62208 -2.7918 -2.91655
-2.98306 -2.99723 -2.98136
-2.96606 -2.98078 -3.04479
-3.16048 -3.31136 -3.46672
-3.59187 -3.65935 -3.65623
-3.5856 -3.46286 -3.30897
-3.14313 -2.97719 -2.8129
-2.64237 -2.45189 -2.2294
-1.97385 -1.70256 -1.45132
-1.26465 -1.17851 -1.20408
-1.32248 -1.495 -1.68267
-1.86209 -2.02759 -2.17985
-2.31174 -2.40305 -2.42869
-2.37392 -2.24486 -2.06636
-1.86908 -1.67555 -1.49441
-1.32424 -1.16114 -1.00388
-0.855594 -0.724478 -0.624504
-0.57348 -0.586242 -0.665308
-0.79515 -0.945136 -1.08063
-1.17619 -1.2233 -1.22849
-1.20425 -1.15943 -1.09623
-1.01549 -0.925475 -0.846186
-0.803946 -0.818857 -0.893461
-1.01034 -1.14016 -1.25523
-1.34099 -1.39965 -1.44472
-1.49023 -1.54133 -1.59245
-1.63383 -1.66124 -1.68054
-1.7034 -1.7379 -1.7817
-1.82296 -1.84735 -1.84582
-1.81848 -1.77438 -1.72944
-1.70359 -1.71643 -1.78032
-1.89344 -2.03814 -2.18784
-2.31999 -2.42647 -2.51375
-2.59224 -2.66207 -2.70533
-2.53742 -2.4624 -2.30794
-2.07596 -1.79103 -1.49469
-1.23535 -1.05759 -0.993226
-1.05508 -1.23394 -1.49961
-1.80664 -2.10373 -2.34454
-2.4968 -2.5471 -2.5008
-2.37831 -2.20984 -2.03048
-1.87598 -1.77832 -1.7597
-1.82482 -1.95454 -2.10638
-2.22534 -2.26262 -2.19368
-2.02595 -1.79287 -1.53861
-1.30174 -1.10439 -0.950618
-0.833746 -0.747787 -0.694173
-0.677927 -0.696885 -0.734814
-0.76646 -0.772098 -0.751076
-0.72448 -0.724591 -0.777267
-0.887747 -1.03841 -1.19952
-1.3454 -1.46513 -1.56194
-1.64434 -1.71785 -1.78292
-1.83818 -1.88392 -1.92297
-1.95998 -2.00175 -2.05814
-2.14075 -2.25731 -2.40462
-2.56575 -2.71538 -2.83102
-2.90295 -2.93735 -2.95234
-2.97123 -3.01661 -3.10508
-3.24155 -3.41439 -3.59568
-3.74829 -3.83758 -3.84228
-3.7601 -3.60656 -3.40813
-3.19303 -2.9827 -2.78636
-2.59957 -2.40786 -2.19525
-1.95567 -1.70231 -1.46928
-1.30214 -1.23973 -1.29572
-1.45107 -1.66285 -1.88409
-2.08202 -2.24364 -2.36738
-2.44987 -2.47927 -2.44075
-2.32916 -2.15796 -1.95652
-1.75706 -1.58057 -1.43099
-1.29959 -1.17446 -1.04859
-0.923569 -0.809981 -0.725429
-0.689667 -0.716888 -0.808163
-0.948599 -1.11166 -1.26848
-1.39684 -1.48533 -1.53124
-1.5354 -1.49846 -1.42191
-1.31331 -1.19143 -1.08555
-1.02673 -1.0346 -1.10752
-1.22243 -1.34489 -1.44401
-1.50475 -1.53143 -1.54157
-1.5538 -1.57723 -1.60873
-1.63904 -1.66239 -1.68155
-1.70475 -1.7377 -1.77783
-1.81506 -1.83768 -1.83886
-1.82001 -1.79065 -1.76627
-1.76507 -1.80322 -1.88822
-2.01313 -2.15613 -2.28845
-2.38769 -2.44841 -2.48237
-2.50761 -2.5335 -2.55155
-2.28328 -2.24218 -2.15024
-1.9988 -1.79705 -1.57074
-1.35625 -1.19243 -1.11204
-1.13461 -1.26179 -1.47617
-1.74385 -2.02075 -2.26183
-2.43105 -2.50886 -2.49485
-2.40553 -2.26917 -2.1201
-1.9933 -1.91905 -1.91674
-1.98824 -2.11329 -2.25152
-2.35331 -2.37682 -2.30301
-2.14063 -1.91907 -1.67464
-1.4384 -1.23002 -1.05833
-0.92648 -0.837663 -0.796276
-0.80206 -0.841868 -0.888147
-0.909068 -0.885632 -0.824602
-0.758147 -0.72909 -0.769378
-0.883907 -1.04939 -1.22891
-1.39245 -1.52949 -1.64654
-1.75409 -1.8551 -1.94358
-2.01163 -2.05672 -2.08323
-2.09938 -2.11458 -2.13933
-2.1852 -2.26118 -2.36758
-2.49284 -2.61778 -2.72512
-2.80767 -2.86975 -2.92296
-2.98156 -3.06027 -3.17257
-3.32563 -3.51296 -3.7102
-3.87918 -3.97976 -3.98368
-3.88414 -3.69704 -3.45436
-3.19293 -2.94282 -2.7192
-2.51977 -2.32896 -2.12807
-1.90786 -1.67846 -1.47128
-1.33004 -1.29308 -1.37483
-1.55696 -1.79532 -2.0386
-2.24716 -2.40119 -2.49565
-2.5292 -2.49748 -2.39639
-2.23169 -2.02515 -1.81031
-1.6194 -1.47017 -1.36098
-1.27614 -1.19693 -1.11163
-1.02071 -0.936509 -0.878707
-0.867048 -0.91351 -1.01724
-1.16478 -1.33523 -1.50709
-1.66282 -1.78947 -1.87666
-1.91486 -1.89684 -1.82221
-1.70274 -1.56438 -1.44253
-1.37077 -1.36759 -1.42817
-1.52593 -1.62381 -1.68992
-1.71023 -1.69236 -1.65868
-1.63316 -1.62925 -1.64604
-1.67367 -1.703 -1.73157
-1.76233 -1.79774 -1.83523
-1.86766 -1.88755 -1.89165
-1.88321 -1.87151 -1.86975
-1.89174 -1.94758 -2.03848
-2.15289 -2.26762 -2.35567
-2.39846 -2.39533 -2.36344
-2.32741 -2.30468 -2.29561
-1.96242 -1.95571 -1.92633
-1.85604 -1.73956 -1.58712
-1.42276 -1.27907 -1.18949
-1.18026 -1.26388 -1.43522
-1.67101 -1.93361 -2.17899
-2.3675 -2.47371 -2.4917
-2.43444 -2.32888 -2.20899
-2.10872 -2.05559 -2.06497
-2.13536 -2.24624 -2.36138
-2.43917 -2.44711 -2.37322
-2.22768 -2.03448 -1.81964
-1.60374 -1.40126 -1.22374
-1.08277 -0.990071 -0.953204
-0.967966 -1.01291 -1.05272
-1.05244 -0.995771 -0.896529
-0.795303 -0.741731 -0.770932
-0.886837 -1.06229 -1.25601
-1.4354 -1.58986 -1.72701
-1.8574 -1.98156 -2.08924
-2.16872 -2.21601 -2.23626
-2.23888 -2.23331 -2.22909
-2.23749 -2.26967 -2.33108
-2.41735 -2.51661 -2.61702
-2.71292 -2.8053 -2.89818
-2.9964 -3.10683 -3.23937
-3.40254 -3.59412 -3.79362
-3.96375 -4.06169 -4.05487
-3.93339 -3.71365 -3.43231
-3.13341 -2.85402 -2.61346
-2.41002 -2.22646 -2.04191
-1.84528 -1.64456 -1.468
-1.35559 -1.34291 -1.44385
-1.64151 -1.89305 -2.14618
-2.35727 -2.50099 -2.56825
-2.55788 -2.47105 -2.31334
-2.10133 -1.86521 -1.64237
-1.46429 -1.34496 -1.27757
-1.24088 -1.21097 -1.1724
-1.12422 -1.07912 -1.0569
-1.07548 -1.1435 -1.2579
-1.40691 -1.57573 -1.75088
-1.92086 -2.07388 -2.19554
-2.26945 -2.28208 -2.22988
-2.12489 -1.99487 -1.87629
-1.80193 -1.78836 -1.82916
-1.89744 -1.95706 -1.97796
-1.9488 -1.88086 -1.80114
-1.73841 -1.71005 -1.71693
-1.748 -1.78993 -1.83416
-1.87765 -1.91915 -1.95586
-1.98354 -1.99912 -2.00332
-2.00151 -2.00265 -2.01688
-2.05242 -2.11227 -2.19113
-2.27422 -2.33956 -2.36514
-2.33881 -2.26554 -2.167
-2.07224 -2.0045 -1.97128
-1.62138 -1.64549 -1.67218
-1.67619 -1.64044 -1.56166
-1.45231 -1.33818 -1.25195
-1.22471 -1.27751 -1.41508
-1.62297 -1.8695 -2.11284
-2.31199 -2.43797 -2.48092
-2.45099 -2.37369 -2.28193
-2.20729 -2.17311 -2.19001
-2.2538 -2.34551 -2.43507
-2.49007 -2.48727 -2.42069
-2.30067 -2.14484 -1.9685
-1.78168 -1.5932 -1.4161
-1.2687 -1.16969 -1.12926
-1.14059 -1.17698 -1.19936
-1.1731 -1.08612 -0.958134
-0.83458 -0.76735 -0.791093
-0.907594 -1.08738 -1.28784
-1.47616 -1.64209 -1.79316
-1.93892 -2.07809 -2.19855
-2.28725 -2.3396 -2.36035
-2.35803 -2.34034 -2.31504
-2.29288 -2.28706 -2.308
-2.35837 -2.43366 -2.52722
-2.63456 -2.75308 -2.8796
-3.01049 -3.1455 -3.29062
-3.45422 -3.63697 -3.82243
-3.97647 -4.05722 -4.03103
-3.88652 -3.64029 -3.33194
-3.01058 -2.71799 -2.47567
-2.28102 -2.11432 -1.95262
-1.78366 -1.61406 -1.46914
-1.38461 -1.39226 -1.50481
-1.70717 -1.9596 -2.21156
-2.41824 -2.55063 -2.59575
-2.55106 -2.42075 -2.21758
-1.967 -1.70642 -1.47637
-1.30758 -1.21124 -1.17745
-1.18206 -1.19815 -1.20739
-1.20657 -1.20675 -1.22574
-1.27821 -1.36885 -1.49216
-1.63756 -1.79549 -1.95996
-2.1265 -2.28772 -2.43017
-2.53561 -2.58703 -2.577
-2.51367 -2.42057 -2.32922
-2.26757 -2.24908 -2.26739
-2.29888 -2.3125 -2.28337
-2.20439 -2.09026 -1.97106
-1.87852 -1.83249 -1.83479
-1.87287 -1.92925 -1.98971
-2.04587 -2.09324 -2.12873
-2.15033 -2.15843 -2.15698
-2.15318 -2.15571 -2.17194
-2.20502 -2.25175 -2.30187
-2.33918 -2.34494 -2.30368
-2.21023 -2.07454 -1.92074
-1.7795 -1.67698 -1.62573
-1.30881 -1.35633 -1.42737
-1.49321 -1.52881 -1.52029
-1.4697 -1.39524 -1.32657
-1.29637 -1.33064 -1.44072
-1.619 -1.83992 -2.06623
-2.25929 -2.39011 -2.44725
-2.43884 -2.38827 -2.32558
-2.27774 -2.26213 -2.28434
-2.33892 -2.41078 -2.47782
-2.51682 -2.5118 -2.45977
-2.36883 -2.24984 -2.10902
-1.94833 -1.77265 -1.59641
-1.4427 -1.33477 -1.28431
-1.28284 -1.30139 -1.30094
-1.25011 -1.14192 -1.0001
-0.871081 -0.804382 -0.830495
-0.94769 -1.12545 -1.32272
-1.50942 -1.67704 -1.83297
-1.98538 -2.13185 -2.25998
-2.35689 -2.41757 -2.44536
-2.44659 -2.42676 -2.39186
-2.35187 -2.32085 -2.31231
-2.33424 -2.38834 -2.47286
-2.58478 -2.71889 -2.86642
-3.01703 -3.16447 -3.31048
-3.4618 -3.62061 -3.7749
-3.8962 -3.94727 -3.89654
-3.73245 -3.47097 -3.15247
-2.82826 -2.54223 -2.31597
-2.14466 -2.00547 -1.87322
-1.73477 -1.59602 -1.48015
-1.41914 -1.44117 -1.55765
-1.75549 -1.999 -2.2413
-2.43877 -2.56074 -2.59116
-2.52524 -2.36772 -2.13509
-1.85811 -1.57851 -1.33856
-1.16868 -1.07952 -1.06163
-1.09177 -1.14289 -1.1947
-1.24069 -1.28808 -1.35064
-1.43876 -1.55304 -1.68535
-1.82528 -1.96656 -2.10901
-2.25528 -2.40516 -2.55119
-2.67866 -2.77073 -2.81646
-2.81699 -2.78616 -2.74482
-2.71189 -2.69626 -2.69302
-2.6853 -2.65128 -2.57456
-2.45365 -2.30576 -2.16159
-2.05306 -2.00028 -2.00473
-2.05198 -2.12077 -2.19232
-2.2545 -2.30115 -2.32966
-2.3399 -2.33453 -2.31931
-2.3023 -2.29177 -2.29317
-2.30643 -2.32482 -2.33586
-2.32401 -2.27444 -2.17752
-2.03335 -1.85467 -1.66562
-1.49586 -1.37191 -1.30936
-1.0664 -1.1274 -1.22791
-1.33966 -1.43381 -1.48902
-1.498 -1.47032 -1.42999
-1.40779 -1.43116 -1.51508
-1.65736 -1.8392 -2.03052
-2.19865 -2.31806 -2.37806
-2.38556 -2.36114 -2.32999
-2.31213 -2.31722 -2.34566
-2.39213 -2.44748 -2.49873
-2.53094 -2.5324 -2.49934
-2.4351 -2.34397 -2.22612
-2.07972 -1.90895 -1.73007
-1.56903 -1.45082 -1.38689
-1.36762 -1.36431 -1.34112
-1.2722 -1.15568 -1.01727
-0.900687 -0.849005 -0.88545
-1.00362 -1.17305 -1.35695
-1.53082 -1.68982 -1.84188
-1.99381 -2.14229 -2.27528
-2.38057 -2.4526 -2.49273
-2.50487 -2.4926 -2.46055
-2.41753 -2.37676 -2.35224
-2.35468 -2.39025 -2.46161
-2.56795 -2.70322 -2.8553
-3.00933 -3.15419 -3.28718
-3.41227 -3.53232 -3.64028
-3.71558 -3.72864 -3.65239
-3.47592 -3.21367 -2.90436
-2.59849 -2.33916 -2.14606
-2.01123 -1.90855 -1.81072
-1.70394 -1.59377 -1.50214
-1.45847 -1.48818 -1.60176
-1.78811 -2.01596 -2.2431
-2.42878 -2.54253 -2.56642
-2.49342 -2.32694 -2.08359
-1.79487 -1.50273 -1.24898
-1.06412 -0.961067 -0.935097
-0.968253 -1.0367 -1.11956
-1.20626 -1.29821 -1.40333
-1.52701 -1.66604 -1.80982
-1.94701 -2.0723 -2.18873
-2.30492 -2.42913 -2.56346
-2.70133 -2.82984 -2.93592
-3.0122 -3.05918 -3.08274
-3.08945 -3.08241 -3.05931
-3.01294 -2.93425 -2.81795
-2.66882 -2.50515 -2.35546
-2.24884 -2.20323 -2.21828
-2.2769 -2.35418 -2.42775
-2.48363 -2.51622 -2.52524
-2.51325 -2.48476 -2.4461
-2.4049 -2.36846 -2.34121
-2.32229 -2.30485 -2.27738
-2.22647 -2.14026 -2.01204
-1.84366 -1.64765 -1.44618
-1.26648 -1.13393 -1.06565
-0.921648 -0.98583 -1.10013
-1.24023 -1.37751 -1.48606
-1.5502 -1.56988 -1.56116
-1.55036 -1.56399 -1.61909
-1.71825 -1.84991 -1.99259
-2.12156 -2.21675 -2.26987
-2.28755 -2.28752 -2.28923
-2.30434 -2.33379 -2.37257
-2.41622 -2.46232 -2.50693
-2.54175 -2.55625 -2.54257
-2.49742 -2.41952 -2.30677
-2.15847 -1.98175 -1.79566
-1.62716 -1.5001 -1.42366
-1.38695 -1.36318 -1.32191
-1.24417 -1.13309 -1.01438
-0.926105 -0.901785 -0.95512
-1.07434 -1.23005 -1.39194
-1.54347 -1.68522 -1.82638
-1.97257 -2.11945 -2.25538
-2.36883 -2.45373 -2.50952
-2.53798 -2.54118 -2.52259
-2.48927 -2.45212 -2.42347
-2.41439 -2.43364 -2.48741
-2.57765 -2.69924 -2.83917
-2.98023 -3.10774 -3.21469
-3.30176 -3.37207 -3.42394
-3.44599 -3.41806 -3.31904
-3.13921 -2.89071 -2.6087
-2.33998 -2.12406 -1.9769
-1.88709 -1.82592 -1.76478
-1.68943 -1.60521 -1.5332
-1.50117 -1.53285 -1.63836
-1.80874 -2.01708 -2.22618
-2.39903 -2.5067 -2.53086
-2.46287 -2.30394 -2.06785
-1.78233 -1.4851 -1.21479
-1.00197 -0.864222 -0.805339
-0.816795 -0.881314 -0.979198
-1.0957 -1.22507 -1.36803
-1.52464 -1.68863 -1.84765
-1.98894 -2.10606 -2.20237
-2.29 -2.38487 -2.49978
-2.63885 -2.796 -2.95794
-3.10905 -3.23523 -3.32547
-3.37253 -3.37348 -3.32984
-3.24626 -3.12868 -2.98414
-2.82337 -2.66381 -2.52917
-2.44312 -2.41941 -2.45435
-2.5272 -2.60897 -2.67414
-2.70841 -2.70911 -2.68093
-2.63113 -2.56689 -2.49476
-2.42093 -2.35103 -2.28894
-2.23511 -2.18555 -2.13212
-2.06392 -1.96972 -1.84154
-1.67871 -1.49086 -1.29742
-1.12326 -0.992452 -0.922646
-0.883428 -0.942495 -1.05645
-1.20756 -1.37069 -1.51797
-1.62631 -1.68555 -1.70267
-1.69859 -1.69844 -1.7213
-1.77441 -1.85303 -1.94354
-2.02847 -2.09305 -2.13203
-2.15284 -2.17164 -2.20302
-2.25081 -2.30747 -2.36265
-2.41239 -2.46002 -2.50895
-2.55512 -2.58652 -2.58899
-2.55203 -2.47049 -2.34388
-2.17728 -1.98434 -1.78792
-1.61465 -1.48466 -1.40255
-1.35515 -1.31783 -1.26653
-1.18996 -1.09607 -1.00953
-0.960871 -0.972162 -1.04624
-1.16573 -1.30318 -1.43622
-1.55782 -1.67511 -1.7992
-1.93468 -2.07611 -2.21206
-2.3317 -2.42874 -2.50112
-2.54878 -2.57229 -2.57356
-2.5574 -2.53181 -2.5066
-2.49185 -2.49714 -2.53075
-2.59707 -2.6931 -2.80713
-2.92186 -3.02056 -3.09265
-3.13558 -3.15249 -3.14677
-3.11616 -3.05006 -2.93373
-2.75911 -2.53595 -2.29456
-2.07584 -1.9132 -1.8176
-1.77456 -1.75448 -1.72899
-1.68403 -1.62434 -1.56968
-1.54624 -1.57667 -1.67138
-1.82377 -2.01112 -2.20109
-2.36064 -2.46323 -2.49138
-2.43604 -2.29632 -2.08131
-1.81154 -1.51665 -1.22951
-0.980204 -0.79231 -0.680632
-0.648981 -0.689345 -0.785029
-0.917655 -1.07374 -1.24613
-1.42976 -1.61648 -1.79364
-1.9476 -2.06961 -2.16069
-2.23316 -2.30765 -2.406
-2.54298 -2.72051 -2.92683
-3.13972 -3.33163 -3.47562
-3.5516 -3.55195 -3.48344
-3.36384 -3.21462 -3.05464
-2.89894 -2.762 -2.66058
-2.61122 -2.62216 -2.68529
-2.77525 -2.85829 -2.90579
-2.90401 -2.85514 -2.77138
-2.66724 -2.55442 -2.44033
-2.3294 -2.22508 -2.13085
-2.04951 -1.98151 -1.92295
-1.86456 -1.79291 -1.69473
-1.56338 -1.404 -1.23369
-1.07632 -0.955236 -0.887854
-0.941555 -0.991289 -1.09468
-1.24183 -1.41337 -1.58157
-1.71721 -1.8006 -1.83018
-1.82241 -1.80245 -1.79246
-1.80425 -1.83802 -1.88486
-1.93131 -1.96578 -1.98568
-2.00066 -2.02765 -2.07921
-2.1539 -2.23759 -2.3151
-2.38174 -2.44396 -2.50916
-2.57448 -2.62433 -2.63743
-2.59672 -2.49539 -2.33801
-2.13932 -1.92249 -1.71552
-1.54404 -1.42242 -1.34816
-1.30368 -1.26521 -1.21463
-1.14843 -1.07965 -1.03186
-1.02763 -1.07697 -1.17152
-1.28844 -1.40277 -1.50071
-1.58526 -1.67063 -1.7705
-1.88898 -2.0197 -2.15133
-2.27364 -2.38029 -2.46806
-2.53497 -2.57949 -2.60138
-2.60313 -2.5905 -2.57149
-2.55495 -2.54978 -2.56425
-2.60382 -2.66785 -2.74759
-2.82786 -2.89187 -2.92673
-2.92715 -2.89594 -2.8404
-2.76578 -2.66974 -2.54347
-2.38094 -2.18997 -1.99566
-1.83158 -1.72351 -1.67674
-1.6749 -1.68983 -1.69563
-1.6793 -1.64435 -1.60788
-1.59352 -1.62267 -1.70641
-1.84081 -2.00731 -2.17807
-2.32388 -2.42093 -2.45362
-2.41372 -2.29887 -2.11284
-1.86697 -1.58042 -1.27846
-0.989959 -0.744722 -0.569323
-0.481058 -0.482578 -0.561515
-0.69664 -0.866939 -1.05743
-1.25866 -1.46222 -1.65724
-1.83073 -1.97176 -2.0772
-2.15608 -2.22933 -2.32377
-2.46206 -2.6534 -2.88869
-3.14158 -3.37435 -3.54757
-3.63168 -3.61694 -3.51697
-3.36272 -3.18991 -3.02697
-2.89082 -2.79089 -2.73568
-2.73388 -2.78778 -2.88435
-2.99313 -3.07528 -3.09906
-3.05171 -2.94127 -2.78903
-2.61877 -2.4485 -2.28772
-2.13958 -2.00535 -1.88801
-1.79274 -1.72422 -1.68214
-1.65727 -1.63167 -1.58443
-1.50138 -1.38302 -1.24525
-1.11244 -1.00793 -0.948054
-1.07134 -1.11279 -1.20115
-1.33412 -1.49894 -1.6695
-1.81219 -1.89973 -1.92431
-1.90049 -1.85594 -1.81732
-1.80027 -1.80678 -1.82787
-1.84923 -1.85924 -1.85714
-1.85621 -1.87714 -1.93433
-2.0251 -2.13184 -2.23563
-2.32947 -2.4192 -2.51185
-2.60245 -2.67039 -2.68766
-2.63219 -2.49776 -2.29659
-2.05579 -1.81056 -1.59562
-1.43578 -1.3383 -1.29104
-1.26894 -1.24635 -1.2093
-1.16147 -1.12142 -1.11239
-1.14992 -1.23279 -1.3422
-1.4505 -1.53533 -1.59118
-1.6307 -1.67535 -1.7422
-1.83596 -1.94997 -2.07284
-2.19443 -2.30787 -2.4084
-2.49162 -2.5533 -2.59076
-2.60495 -2.60112 -2.58728
-2.57164 -2.56119 -2.56175
-2.57766 -2.60989 -2.65364
-2.69785 -2.72781 -2.72993
-2.69692 -2.63073 -2.54079
-2.43725 -2.32368 -2.19611
-2.05069 -1.89399 -1.74626
-1.63337 -1.57301 -1.5652
-1.59321 -1.63273 -1.6626
-1.67198 -1.66256 -1.64703
-1.64473 -1.67483 -1.74906
-1.86648 -2.01282 -2.1646
-2.29623 -2.38673 -2.42291
-2.39814 -2.30918 -2.15452
-1.93582 -1.66109 -1.34748
-1.02231 -0.721063 -0.481291
-0.333034 -0.289323 -0.342415
-0.468898 -0.640949 -0.836576
-1.04307 -1.25357 -1.46127
-1.65615 -1.82646 -1.96444
-2.07297 -2.16849 -2.2772
-2.425 -2.62592 -2.87393
-3.14146 -3.38526 -3.55862
-3.62719 -3.58232 -3.4454
-3.25932 -3.07116 -2.91566
-2.80895 -2.75407 -2.75092
-2.80064 -2.89984 -3.03082
-3.15832 -3.23883 -3.23779
-3.14352 -2.96976 -2.74697
-2.50859 -2.27985 -2.07334
-1.89179 -1.73483 -1.60487
-1.5088 -1.45431 -1.44302
-1.46434 -1.49496 -1.50632
-1.47729 -1.40466 -1.30421
-1.20161 -1.12037 -1.07486
-1.24186 -1.28108 -1.35625
-1.47098 -1.61849 -1.77498
-1.90462 -1.97572 -1.97786
-1.92719 -1.8564 -1.79749
-1.76851 -1.76951 -1.78631
-1.79898 -1.79268 -1.76769
-1.74206 -1.74297 -1.79033
-1.88443 -2.00772 -2.13896
-2.26739 -2.39438 -2.5223
-2.64117 -2.7248 -2.73975
-2.66086 -2.4842 -2.231
-1.94222 -1.66686 -1.4481
-1.31089 -1.25476 -1.25575
-1.27803 -1.29061 -1.28091
-1.25843 -1.24716 -1.27118
-1.34084 -1.44593 -1.5593
-1.64962 -1.69709 -1.70336
-1.68961 -1.68437 -1.70913
-1.77073 -1.86312 -1.97459
-2.0939 -2.21222 -2.32212
-2.41613 -2.48711 -2.53062
-2.54763 -2.54517 -2.53335
-2.52065 -2.51128 -2.50644
-2.50698 -2.51408 -2.52702
-2.54022 -2.5429 -2.52237
-2.4701 -2.38673 -2.28188
-2.16776 -2.05119 -1.93147
-1.80673 -1.68288 -1.57599
-1.50497 -1.48024 -1.49767
-1.5417 -1.59362 -1.63868
-1.66916 -1.68467 -1.69213
-1.70463 -1.73782 -1.80365
-1.90451 -2.0308 -2.16363
-2.28107 -2.36494 -2.40435
-2.39417 -2.33021 -2.20591
-2.01387 -1.752 -1.43039
-1.07511 -0.726425 -0.4309
-0.228902 -0.141905 -0.165982
-0.275933 -0.438318 -0.625572
-0.823148 -1.02726 -1.23715
-1.44818 -1.65009 -1.83147
-1.98758 -2.12629 -2.26738
-2.43442 -2.64277 -2.8892
-3.14794 -3.37534 -3.5233
-3.55743 -3.47271 -3.29795
-3.08524 -2.88916 -2.7473
-2.67321 -2.66341 -2.71021
-2.80821 -2.94925 -3.11173
-3.25664 -3.33696 -3.31603
-3.18303 -2.9563 -2.67385
-2.37746 -2.09891 -1.85404
-1.64589 -1.47309 -1.3377
-1.24759 -1.21209 -1.23342
-1.29913 -1.38146 -1.44608
-1.46696 -1.43858 -1.37691
-1.3088 -1.25742 -1.23432
-1.42425 -1.4704 -1.53917
-1.63737 -1.7623 -1.89254
-1.99234 -2.02955 -1.99536
-1.9108 -1.81525 -1.74591
-1.72124 -1.73605 -1.76711
-1.78548 -1.77114 -1.72483
-1.67006 -1.64195 -1.6683
-1.75542 -1.88865 -2.04589
-2.2116 -2.37981 -2.54503
-2.69057 -2.78517 -2.79178
-2.68403 -2.46107 -2.15311
-1.81489 -1.51003 -1.29167
-1.18615 -1.18553 -1.25281
-1.33891 -1.40435 -1.4349
-1.44363 -1.45906 -1.50683
-1.59438 -1.70583 -1.80886
-1.87032 -1.87277 -1.82343
-1.75036 -1.68855 -1.66475
-1.68938 -1.75793 -1.85797
-1.97552 -2.09781 -2.21321
-2.31069 -2.3809 -2.41913
-2.42836 -2.41937 -2.40588
-2.39738 -2.39508 -2.39431
-2.39069 -2.3841 -2.37714
-2.37004 -2.35692 -2.32724
-2.27197 -2.19012 -2.08992
-1.98322 -1.8777 -1.77432
-1.67263 -1.57815 -1.50379
-1.46296 -1.46058 -1.48998
-1.53775 -1.5913 -1.64273
-1.68795 -1.72474 -1.75361
-1.7803 -1.81579 -1.87189
-1.95458 -2.05964 -2.17333
-2.27763 -2.35692 -2.40188
-2.40773 -2.36849 -2.27264
-2.10523 -1.85649 -1.53165
-1.15638 -0.774564 -0.438891
-0.196417 -0.0739562 -0.0698696
-0.157547 -0.299655 -0.465068
-0.638859 -0.821178 -1.01833
-1.23294 -1.45886 -1.68332
-1.89436 -2.08882 -2.27536
-2.46987 -2.68517 -2.92007
-3.15312 -3.34522 -3.45211
-3.44315 -3.31786 -3.11047
-2.87829 -2.67921 -2.55113
-2.50478 -2.53184 -2.61919
-2.75665 -2.93225 -3.12148
-3.28289 -3.36746 -3.33733
-3.18213 -2.92302 -2.60289
-2.26916 -1.95811 -1.68791
-1.46194 -1.27833 -1.13905
-1.05271 -1.02973 -1.07272
-1.16829 -1.28637 -1.38977
-1.45004 -1.46036 -1.4366
-1.40568 -1.38959 -1.39652
-1.59624 -1.65837 -1.72943
-1.81637 -1.91805 -2.01503
-2.07378 -2.0656 -1.98709
-1.86641 -1.74988 -1.67854
-1.6693 -1.70966 -1.76579
-1.79881 -1.7832 -1.72004
-1.63809 -1.58024 -1.58239
-1.65788 -1.79649 -1.9762
-2.17647 -2.38273 -2.58039
-2.74601 -2.84466 -2.8379
-2.69964 -2.43198 -2.07265
-1.68864 -1.35745 -1.14269
-1.07324 -1.13475 -1.27754
-1.43871 -1.56857 -1.64869
-1.69285 -1.73217 -1.79369
-1.8841 -1.98552 -2.06424
-2.08742 -2.03997 -1.93298
-1.79937 -1.67961 -1.60591
-1.59306 -1.63861 -1.72891
-1.84584 -1.97099 -2.08744
-2.18074 -2.24061 -2.26385
-2.25704 -2.23556 -2.21717
-2.21277 -2.22108 -2.23186
-2.23506 -2.22805 -2.21537
-2.20214 -2.18737 -2.16326
-2.12086 -2.05743 -1.97872
-1.89445 -1.81133 -1.73071
-1.65295 -1.58344 -1.53299
-1.51149 -1.5206 -1.55261
-1.59645 -1.64475 -1.69555
-1.74814 -1.7989 -1.84247
-1.8773 -1.9096 -1.95108
-2.01178 -2.09351 -2.18829
-2.28213 -2.36142 -2.41696
-2.44258 -2.42926 -2.36085
-2.21705 -1.9836 -1.66345
-1.28245 -0.886371 -0.530402
-0.264081 -0.116122 -0.0856648
-0.145468 -0.256661 -0.387024
-0.522553 -0.667325 -0.834388
-1.03433 -1.26745 -1.52268
-1.78301 -2.03419 -2.27109
-2.49779 -2.72107 -2.94045
-3.14047 -3.29019 -3.353
-3.30402 -3.1464 -2.91637
-2.6719 -2.47065 -2.3497
-2.31866 -2.3677 -2.48153
-2.64707 -2.84936 -3.06151
-3.24063 -3.33693 -3.31212
-3.15586 -2.89025 -2.5602
-2.21553 -1.89433 -1.61537
-1.38163 -1.19066 -1.04446
-0.952687 -0.927359 -0.972681
-1.07634 -1.20871 -1.33252
-1.4188 -1.45994 -1.47089
-1.47732 -1.49911 -1.541
-1.74157 -1.8253 -1.90583
-1.98758 -2.06849 -2.13041
-2.14378 -2.08636 -1.96274
-1.80886 -1.67665 -1.60882
-1.61896 -1.68696 -1.76939
-1.81919 -1.80673 -1.73374
-1.63308 -1.55334 -1.53664
-1.60225 -1.74428 -1.94133
-2.16851 -2.40318 -2.62248
-2.79764 -2.89223 -2.86861
-2.70211 -2.39715 -1.9965
-1.57616 -1.22492 -1.01569
-0.980453 -1.10022 -1.31506
-1.5502 -1.74629 -1.87919
-1.96055 -2.02127 -2.08875
-2.17027 -2.24921 -2.29386
-2.27377 -2.17618 -2.0146
-1.82507 -1.65223 -1.5331
-1.4866 -1.51208 -1.59432
-1.71046 -1.83597 -1.94875
-2.03174 -2.0751 -2.07835
-2.05193 -2.01528 -1.98947
-1.98695 -2.00534 -2.03072
-2.0484 -2.05274 -2.0485
-2.04389 -2.04189 -2.03744
-2.02203 -1.99103 -1.94693
-1.89607 -1.843 -1.78862
-1.73388 -1.68442 -1.65025
-1.63974 -1.65338 -1.68361
-1.72121 -1.76216 -1.80826
-1.86104 -1.91583 -1.96275
-1.99456 -2.0139 -2.03322
-2.06722 -2.12416 -2.20184
-2.28985 -2.3754 -2.44773
-2.49752 -2.51197 -2.47147
-2.35322 -2.14163 -1.83923
-1.4715 -1.08329 -0.728277
-0.454465 -0.289636 -0.232946
-0.258004 -0.327274 -0.410093
-0.494408 -0.587379 -0.707201
-0.871766 -1.08913 -1.35301
-1.6449 -1.94168 -2.22441
-2.48344 -2.71683 -2.92319
-3.09313 -3.20544 -3.23277
-3.15606 -2.97999 -2.73884
-2.48722 -2.28014 -2.15436
-2.12155 -2.17471 -2.29995
-2.48315 -2.7066 -2.94082
-3.14164 -3.25906 -3.25478
-3.11814 -2.87088 -2.55762
-2.22787 -1.91898 -1.64843
-1.41752 -1.22256 -1.06547
-0.957309 -0.912902 -0.939956
-1.02966 -1.15533 -1.2816
-1.3801 -1.44251 -1.482
-1.52191 -1.57943 -1.65614
-1.84687 -1.95241 -2.04589
-2.12737 -2.19188 -2.22183
-2.19261 -2.09017 -1.92799
-1.74877 -1.60753 -1.54589
-1.57297 -1.66218 -1.76373
-1.82623 -1.81874 -1.74412
-1.63741 -1.54956 -1.52532
-1.58725 -1.7326 -1.94076
-2.18387 -2.4333 -2.66022
-2.83287 -2.9156 -2.8736
-2.68474 -2.35505 -1.92936
-1.48804 -1.12653 -0.923956
-0.915018 -1.07858 -1.3488
-1.64358 -1.89669 -2.07829
-2.19553 -2.276 -2.34561
-2.41256 -2.46347 -2.47089
-2.40808 -2.26465 -2.0557
-1.81922 -1.60283 -1.44706
-1.37367 -1.3828 -1.45736
-1.57037 -1.69247 -1.79786
-1.86818 -1.89466 -1.87925
-1.83493 -1.78336 -1.74762
-1.74205 -1.76531 -1.80284
-1.83751 -1.86083 -1.87619
-1.89268 -1.9158 -1.94286
-1.96592 -1.97833 -1.97854
-1.96855 -1.94995 -1.92278
-1.88866 -1.85416 -1.82982
-1.82428 -1.83858 -1.86614
-1.89888 -1.93395 -1.97416
-2.02142 -2.06991 -2.10694
-2.12219 -2.11723 -2.1068
-2.11092 -2.14406 -2.20891
-2.29726 -2.39545 -2.48952
-2.56609 -2.60921 -2.59816
-2.51087 -2.33295 -2.06671
-1.73501 -1.37796 -1.04374
-0.77571 -0.599255 -0.513937
-0.496331 -0.513204 -0.53787
-0.56089 -0.591166 -0.64963
-0.759569 -0.936737 -1.1819
-1.47892 -1.79987 -2.11481
-2.40104 -2.64687 -2.84804
-2.99952 -3.08875 -3.09678
-3.00903 -2.82927 -2.5868
-2.33018 -2.11091 -1.96697
-1.91559 -1.95667 -2.08094
-2.2746 -2.51708 -2.77549
-3.00375 -3.15142 -3.18021
-3.07908 -2.8687 -2.59217
-2.29708 -2.01838 -1.77074
-1.55272 -1.35853 -1.18954
-1.05836 -0.983394 -0.977339
-1.0367 -1.13936 -1.25306
-1.35057 -1.4228 -1.48074
-1.54494 -1.62992 -1.73486
-1.90014 -2.02258 -2.12868
-2.21311 -2.26666 -2.27169
-2.20876 -2.07234 -1.88406
-1.69121 -1.5487 -1.49442
-1.53226 -1.63128 -1.73967
-1.80664 -1.80337 -1.73447
-1.63496 -1.55419 -1.53543
-1.60133 -1.75052 -1.96333
-2.21067 -2.46074 -2.6816
-2.84092 -2.9058 -2.84606
-2.64341 -2.30511 -1.87508
-1.43269 -1.0737 -0.878845
-0.884377 -1.06983 -1.3691
-1.699 -1.99088 -2.21052
-2.35907 -2.45814 -2.52997
-2.58297 -2.60732 -2.58051
-2.47988 -2.29745 -2.04979
-1.77665 -1.52784 -1.34587
-1.25333 -1.24964 -1.31575
-1.4223 -1.53785 -1.63538
-1.69637 -1.71241 -1.68572
-1.6291 -1.56406 -1.51467
-1.49807 -1.51673 -1.55892
-1.60779 -1.65262 -1.69402
-1.73983 -1.79653 -1.86328
-1.93276 -1.9962 -2.0475
-2.0835 -2.10207 -2.10208
-2.08591 -2.06176 -2.04182
-2.03644 -2.04853 -2.07319
-2.10312 -2.13495 -2.16999
-2.20835 -2.24245 -2.25829
-2.24533 -2.20694 -2.16216
-2.13669 -2.15031 -2.20879
-2.30394 -2.41935 -2.53682
-2.6393 -2.70981 -2.72986
-2.68131 -2.5522 -2.34315
-2.07073 -1.76601 -1.46836
-1.21489 -1.0286 -0.910872
-0.843539 -0.800139 -0.759715
-0.71573 -0.677464 -0.666024
-0.707393 -0.823476 -1.02279
-1.29483 -1.61187 -1.93808
-2.24118 -2.50042 -2.70682
-2.85625 -2.94113 -2.94806
-2.86485 -2.69287 -2.45516
-2.19366 -1.95671 -1.78504
-1.70383 -1.72245 -1.83817
-2.03844 -2.29974 -2.5851
-2.84562 -3.02989 -3.0994
-3.04261 -2.87901 -2.64981
-2.4001 -2.16186 -1.94649
-1.74937 -1.56228 -1.38559
-1.23296 -1.12599 -1.08225
-1.10387 -1.1739 -1.26368
-1.3476 -1.41609 -1.47825
-1.55217 -1.65038 -1.77094
-1.89344 -2.02499 -2.14087
-2.22991 -2.27808 -2.26729
-2.18293 -2.02724 -1.82825
-1.63514 -1.49966 -1.45373
-1.49579 -1.59271 -1.69487
-1.75674 -1.75487 -1.69626
-1.614 -1.55253 -1.55007
-1.62646 -1.78013 -1.99237
-2.2345 -2.47409 -2.67866
-2.8172 -2.86105 -2.78618
-2.57953 -2.24971 -1.83727
-1.41519 -1.07297 -0.887613
-0.895334 -1.079 -1.378
-1.71448 -2.02231 -2.26508
-2.43751 -2.55346 -2.62962
-2.67316 -2.67688 -2.62236
-2.49052 -2.27581 -1.99689
-1.69582 -1.42446 -1.22592
-1.12148 -1.10823 -1.1654
-1.26358 -1.37265 -1.46703
-1.5283 -1.54622 -1.51959
-1.45759 -1.37956 -1.31053
-1.27214 -1.27369 -1.30965
-1.36589 -1.43022 -1.49937
-1.57806 -1.67217 -1.7822
-1.90157 -2.01968 -2.12586
-2.21128 -2.26943 -2.29727
-2.29767 -2.28068 -2.2609
-2.25134 -2.25775 -2.27772
-2.305 -2.33509 -2.36628
-2.39505 -2.41115 -2.39997
-2.3528 -2.27731 -2.19833
-2.14738 -2.14809 -2.20705
-2.31378 -2.44757 -2.58591
-2.7097 -2.80394 -2.85584
-2.85351 -2.78741 -2.65388
-2.45926 -2.22211 -1.97098
-1.73654 -1.54052 -1.38782
-1.26731 -1.16072 -1.05367
-0.942567 -0.836109 -0.7535
-0.720481 -0.76232 -0.894199
-1.11314 -1.39657 -1.70923
-2.01476 -2.28568 -2.50663
-2.66986 -2.76754 -2.78781
-2.71911 -2.56046 -2.32974
-2.06343 -1.80762 -1.60632
-1.49283 -1.48615 -1.59042
-1.79493 -2.07367 -2.38573
-2.6793 -2.90165 -3.01378
-3.00354 -2.88906 -2.70956
-2.5076 -2.31242 -2.13267
-1.96129 -1.78824 -1.61288
-1.4489 -1.31921 -1.24416
-1.22997 -1.26427 -1.32231
-1.38076 -1.43053 -1.47981
-1.54539 -1.6391 -1.75943
-1.82809 -1.96098 -2.08272
-2.17638 -2.2232 -2.20466
-2.11059 -1.94973 -1.75445
-1.5733 -1.45265 -1.41699
-1.45924 -1.5457 -1.63177
-1.68041 -1.67585 -1.62817
-1.56764 -1.53195 -1.55218
-1.64348 -1.80283 -2.01223
-2.24432 -2.46765 -2.65081
-2.76539 -2.78798 -2.70188
-2.5005 -2.1942 -1.81845
-1.43565 -1.12341 -0.950402
-0.951069 -1.11354 -1.38715
-1.70458 -2.00631 -2.25605
-2.44274 -2.57201 -2.65397
-2.69312 -2.68308 -2.60786
-2.45087 -2.20904 -1.90403
-1.58121 -1.29474 -1.08732
-0.977203 -0.957954 -1.00755
-1.09881 -1.206 -1.3068
-1.3822 -1.41691 -1.40221
-1.34042 -1.24765 -1.15081
-1.07837 -1.04925 -1.06679
-1.12158 -1.20054 -1.29577
-1.40724 -1.53872 -1.69128
-1.85934 -2.03129 -2.1926
-2.32898 -2.4289 -2.48643
-2.50404 -2.49326 -2.4712
-2.45396 -2.45077 -2.46247
-2.48475 -2.51258 -2.54107
-2.56221 -2.56213 -2.52529
-2.44554 -2.33585 -2.22753
-2.15747 -2.15177 -2.2158
-2.33511 -2.48414 -2.63695
-2.77466 -2.88711 -2.96956
-3.01727 -3.02206 -2.97361
-2.8655 -2.70213 -2.50109
-2.28741 -2.0828 -1.89671
-1.72557 -1.55943 -1.39047
-1.21808 -1.05017 -0.902811
-0.798882 -0.763528 -0.816026
-0.961227 -1.18568 -1.46108
-1.7531 -2.03063 -2.27079
-2.45779 -2.57827 -2.61823
-2.56598 -2.41985 -2.19531
-1.92564 -1.65539 -1.43072
-1.29086 -1.26226 -1.35485
-1.56002 -1.85059 -2.18323
-2.50427 -2.76022 -2.91169
-2.94558 -2.87825 -2.74636
-2.58978 -2.43535 -2.29011
-2.14626 -1.99358 -1.83112
-1.67144 -1.53581 -1.44372
-1.40253 -1.40307 -1.42462
-1.44726 -1.46387 -1.48339
-1.52296 -1.59532 -1.70075
-1.71791 -1.84638 -1.96966
-2.06551 -2.11134 -2.08888
-1.99229 -1.83568 -1.65408
-1.49374 -1.39436 -1.37238
-1.41512 -1.48874 -1.55462
-1.58526 -1.57366 -1.53376
-1.49354 -1.48404 -1.52891
-1.63788 -1.8055 -2.01374
-2.23632 -2.44318 -2.6047
-2.69584 -2.6992 -2.60615
-2.41724 -2.14489 -1.81868
-1.48812 -1.21564 -1.05843
-1.04776 -1.17771 -1.40988
-1.69027 -1.96852 -2.21039
-2.4005 -2.53719 -2.62414
-2.66225 -2.64413 -2.55429
-2.37741 -2.11281 -1.78592
-1.44633 -1.15062 -0.940496
-0.830187 -0.809192 -0.854813
-0.943803 -1.05657 -1.17475
-1.27741 -1.34128 -1.34686
-1.28763 -1.17635 -1.04322
-0.925531 -0.85382 -0.842036
-0.886743 -0.97464 -1.09287
-1.23539 -1.40225 -1.594
-1.80611 -2.02705 -2.2399
-2.42576 -2.56799 -2.65686
-2.69339 -2.68981 -2.66534
-2.63898 -2.62345 -2.62331
-2.63732 -2.66133 -2.6884
-2.70625 -2.69671 -2.64232
-2.53856 -2.4032 -2.27343
-2.19072 -2.18244 -2.25169
-2.37957 -2.53634 -2.69433
-2.83697 -2.96061 -3.06902
-3.16382 -3.23681 -3.26997
-3.24412 -3.15065 -2.99763
-2.80574 -2.59705 -2.38515
-2.17292 -1.95759 -1.73729
-1.51467 -1.29745 -1.09844
-0.935713 -0.830894 -0.804081
-0.866855 -1.01705 -1.23804
-1.50252 -1.77869 -2.0358
-2.24706 -2.38995 -2.44626
-2.40453 -2.26498 -2.04393
-1.77364 -1.49708 -1.26022
-1.10442 -1.05993 -1.14042
-1.33955 -1.63084 -1.97112
-2.30728 -2.58665 -2.77012
-2.84346 -2.82033 -2.73375
-2.61997 -2.50334 -2.39027
-2.27424 -2.14711 -2.00879
-1.86984 -1.74695 -1.65477
-1.59839 -1.5701 -1.55331
-1.53282 -1.50536 -1.48251
-1.48351 -1.52329 -1.60457
-1.58678 -1.70748 -1.82736
-1.91985 -1.96014 -1.93154
-1.83287 -1.68313 -1.51909
-1.38401 -1.31062 -1.3072
-1.35518 -1.41988 -1.46758
-1.47949 -1.45727 -1.41971
-1.39426 -1.40719 -1.47584
-1.60459 -1.78468 -1.99674
-2.21439 -2.40835 -2.551
-2.62136 -2.60865 -2.51253
-2.34059 -2.10708 -1.83563
-1.5626 -1.33447 -1.19591
-1.17396 -1.26816 -1.45233
-1.6862 -1.92935 -2.15111
-2.3338 -2.47057 -2.55983
-2.59864 -2.57722 -2.47879
-2.28823 -2.007 -1.66453
-1.31467 -1.0162 -0.809335
-0.703994 -0.68577 -0.731858
-0.823584 -0.94786 -1.08991
-1.22586 -1.32314 -1.35046
-1.2922 -1.15825 -0.983004
-0.813323 -0.691864 -0.643702
-0.672159 -0.764508 -0.903198
-1.07542 -1.27598 -1.50343
-1.75385 -2.01666 -2.27404
-2.50386 -2.68493 -2.80371
-2.85933 -2.86419 -2.83897
-2.80482 -2.77721 -2.76428
-2.76854 -2.78832 -2.81641
-2.83727 -2.82826 -2.76873
-2.65401 -2.50476 -2.36251
-2.27206 -2.26132 -2.33106
-2.45887 -2.61251 -2.7646
-2.90231 -3.02846 -3.15387
-3.28449 -3.41099 -3.50859
-3.54824 -3.51183 -3.4007
-3.23216 -3.02791 -2.80357
-2.56593 -2.31722 -2.06065
-1.80265 -1.55204 -1.31906
-1.11608 -0.958695 -0.864752
-0.850526 -0.925102 -1.08531
-1.31339 -1.57877 -1.8435
-2.06937 -2.22406 -2.28514
-2.24263 -2.10093 -1.87956
-1.61108 -1.33625 -1.0981
-0.936118 -0.880511 -0.94635
-1.12944 -1.40592 -1.73578
-2.06959 -2.35798 -2.56347
-2.6708 -2.68996 -2.64869
-2.57803 -2.49897 -2.4176
-2.33016 -2.23253 -2.12675
-2.02113 -1.92584 -1.84779
-1.7871 -1.73604 -1.68219
-1.61625 -1.54042 -1.47058
-1.42923 -1.43394 -1.48941
-1.39631 -1.49363 -1.57952
-1.62944 -1.62471 -1.55806
-1.43794 -1.28921 -1.14819
-1.0515 -1.02167 -1.05637
-1.12879 -1.20003 -1.23712
-1.22675 -1.17886 -1.12059
-1.08534 -1.10204 -1.18769
-1.34389 -1.55657 -1.79851
-2.03443 -2.22853 -2.35283
-2.39367 -2.35289 -2.24322
-2.08134 -1.88471 -1.67386
-1.47608 -1.32349 -1.24395
-1.25036 -1.33616 -1.47961
-1.65334 -1.83288 -2.00082
-2.14666 -2.2643 -2.34825
-2.38921 -2.3708 -2.27138
-2.07409 -1.78233 -1.43002
-1.07618 -0.783406 -0.593285
-0.514739 -0.530949 -0.616312
-0.749348 -0.913787 -1.09088
-1.25223 -1.36117 -1.38368
-1.30298 -1.12896 -0.897178
-0.657798 -0.460088 -0.338789
-0.30757 -0.361515 -0.486266
-0.667868 -0.897703 -1.17092
-1.48099 -1.8143 -2.14779
-2.45171 -2.69745 -2.86758
-2.96252 -2.99922 -3.00224
-2.99281 -2.98275 -2.97588
-2.97357 -2.97804 -2.98978
-3.00183 -2.99782 -2.95897
-2.87729 -2.76553 -2.65474
-2.57994 -2.56358 -2.60783
-2.6985 -2.81562 -2.94348
-3.07633 -3.21811 -3.37552
-3.54697 -3.71429 -3.84468
-3.90398 -3.87288 -3.75504
-3.5723 -3.35169 -3.11371
-2.86858 -2.61988 -2.37003
-2.12245 -1.87998 -1.64353
-1.41469 -1.20185 -1.02492
-0.913316 -0.895629 -0.985608
-1.17214 -1.41932 -1.67667
-1.89393 -2.03312 -2.07404
-2.01398 -1.86504 -1.65084
-1.40258 -1.15478 -0.941677
-0.794832 -0.740153 -0.793019
-0.95312 -1.20239 -1.50771
-1.82728 -2.11889 -2.34899
-2.50033 -2.57468 -2.5882
-2.56158 -2.51068 -2.44335
-2.36293 -2.27393 -2.18378
-2.09948 -2.02321 -1.95124
-1.87594 -1.78889 -1.68437
-1.56403 -1.44072 -1.33664
-1.27464 -1.26762 -1.31331
-1.28841 -1.37732 -1.45266
-1.48711 -1.46236 -1.37479
-1.23857 -1.08386 -0.949474
-0.87036 -0.863657 -0.920006
-1.00638 -1.08065 -1.11063
-1.08757 -1.02812 -0.965748
-0.937356 -0.971356 -1.08074
-1.26127 -1.49323 -1.74539
-1.98104 -2.16587 -2.27639
-2.30542 -2.26174 -2.1636
-2.03027 -1.87763 -1.71997
-1.57422 -1.4606 -1.39754
-1.39465 -1.44914 -1.54798
-1.67356 -1.80915 -1.9419
-2.06336 -2.16775 -2.24834
-2.29305 -2.2819 -2.19059
-2.00213 -1.72213 -1.38718
-1.05683 -0.790902 -0.625661
-0.564726 -0.588799 -0.674046
-0.804058 -0.968011 -1.14963
-1.31825 -1.43098 -1.44677
-1.3446 -1.1353 -0.860437
-0.579385 -0.350811 -0.216229
-0.191481 -0.268728 -0.426881
-0.644105 -0.905727 -1.20452
-1.53499 -1.88579 -2.23501
-2.5521 -2.80686 -2.98111
-3.07595 -3.10975 -3.10807
-3.09256 -3.0756 -3.06276
-3.05843 -3.06783 -3.09253
-3.12368 -3.14079 -3.12064
-3.0523 -2.94756 -2.83794
-2.75916 -2.73377 -2.76352
-2.83416 -2.92683 -3.02836
-3.13624 -3.25724 -3.39975
-3.56273 -3.72821 -3.86413
-3.93765 -3.93033 -3.84479
-3.69928 -3.51533 -3.30773
-3.08273 -2.84302 -2.59361
-2.34275 -2.09782 -1.86113
-1.63128 -1.41077 -1.21439
-1.07041 -1.01113 -1.05665
-1.20123 -1.41069 -1.63258
-1.81344 -1.91409 -1.91684
-1.82447 -1.65488 -1.43501
-1.19559 -0.966995 -0.776845
-0.648926 -0.601822 -0.645788
-0.779219 -0.987457 -1.24514
-1.52085 -1.78271 -2.00453
-2.1714 -2.2818 -2.34422
-2.36993 -2.36694 -2.33941
-2.29205 -2.23382 -2.17619
-2.12648 -2.08257 -2.03393
-1.96747 -1.87334 -1.7485
-1.59936 -1.44353 -1.30714
-1.21625 -1.18625 -1.21587
-1.21303 -1.29107 -1.35004
-1.3617 -1.30941 -1.19391
-1.0354 -0.869925 -0.739489
-0.677971 -0.697316 -0.780816
-0.888533 -0.973939 -1.00405
-0.973098 -0.903584 -0.835723
-0.811381 -0.860062 -0.99158
-1.19573 -1.44642 -1.70785
-1.9419 -2.11658 -2.2139
-2.23385 -2.1917 -2.10946
-2.00648 -1.89511 -1.783
-1.67833 -1.59219 -1.53636
-1.51867 -1.53994 -1.59428
-1.67203 -1.76322 -1.86016
-1.95799 -2.0526 -2.13639
-2.19395 -2.20116 -2.13114
-1.96713 -1.71669 -1.41737
-1.12645 -0.898224 -0.762346
-0.717592 -0.743528 -0.818975
-0.932423 -1.07797 -1.2425
-1.39593 -1.49374 -1.4922
-1.36823 -1.13268 -0.829853
-0.524055 -0.279495 -0.141875
-0.128305 -0.228778 -0.417296
-0.666096 -0.955658 -1.27645
-1.62306 -1.98488 -2.33976
-2.65594 -2.90267 -3.06348
-3.14305 -3.16337 -3.15195
-3.1306 -3.11127 -3.09994
-3.10246 -3.12551 -3.17073
-3.22735 -3.27159 -3.277
-3.23024 -3.14164 -3.04168
-2.96506 -2.93351 -2.94845
-2.99623 -3.05965 -3.12785
-3.2004 -3.28526 -3.39113
-3.51773 -3.64975 -3.76019
-3.82226 -3.82173 -3.76136
-3.65484 -3.51608 -3.35184
-3.16253 -2.94888 -2.71802
-2.48293 -2.25555 -2.0397
-1.83147 -1.62815 -1.43941
-1.29089 -1.21538 -1.23532
-1.34732 -1.51836 -1.69622
-1.82811 -1.87731 -1.83069
-1.6965 -1.49718 -1.26194
-1.021 -0.801723 -0.626485
-0.511991 -0.468913 -0.500813
-0.603091 -0.763534 -0.964674
-1.18654 -1.40902 -1.61455
-1.79114 -1.93393 -2.04324
-2.1204 -2.16512 -2.17742
-2.16239 -2.13235 -2.10215
-2.08011 -2.06194 -2.03299
-1.97671 -1.88252 -1.7496
-1.588 -1.41842 -1.26885
-1.16636 -1.12679 -1.14849
-1.16334 -1.22818 -1.26697
-1.2522 -1.16967 -1.02443
-0.842508 -0.665732 -0.539484
-0.49655 -0.543389 -0.655671
-0.786628 -0.8857 -0.919301
-0.884287 -0.808305 -0.737678
-0.719022 -0.782987 -0.936147
-1.16204 -1.42803 -1.69414
-1.92202 -2.08355 -2.16759
-2.18166 -2.14658 -2.08592
-2.01631 -1.94426 -1.87005
-1.79428 -1.72176 -1.66081
-1.61974 -1.60347 -1.61218
-1.64245 -1.69014 -1.75301
-1.83077 -1.92163 -2.01686
-2.09695 -2.13327 -2.09682
-1.97182 -1.76769 -1.52126
-1.28465 -1.10376 -1.00009
-0.967751 -0.986332 -1.03832
-1.11749 -1.2232 -1.34706
-1.46303 -1.52955 -1.50417
-1.36318 -1.11572 -0.804721
-0.494452 -0.250326 -0.119429
-0.119276 -0.238732 -0.449343
-0.720392 -1.02995 -1.36723
-1.72621 -2.0951 -2.44938
-2.75493 -2.98106 -3.11487
-3.1669 -3.16435 -3.13739
-3.10791 -3.08709 -3.08061
-3.09458 -3.13558 -3.20399
-3.28684 -3.35831 -3.39065
-3.36979 -3.30478 -3.22369
-3.15815 -3.12738 -3.1318
-3.15844 -3.19182 -3.22298
-3.25281 -3.28965 -3.34253
-3.41295 -3.49047 -3.55577
-3.59019 -3.58477 -3.54244
-3.47198 -3.37936 -3.26324
-3.11827 -2.94317 -2.74663
-2.54522 -2.35396 -2.17735
-2.00909 -1.84219 -1.68196
-1.55096 -1.48039 -1.49222
-1.58319 -1.72093 -1.8548
-1.93503 -1.92935 -1.82981
-1.64933 -1.41352 -1.15287
-0.897461 -0.673246 -0.49959
-0.387983 -0.342017 -0.358227
-0.427955 -0.540223 -0.684554
-0.85193 -1.03379 -1.22099
-1.40422 -1.57504 -1.72571
-1.84823 -1.93484 -1.98173
-1.99371 -1.98499 -1.97282
-1.96709 -1.96371 -1.94717
-1.89999 -1.81182 -1.68339
-1.52661 -1.36298 -1.21976
-1.12246 -1.08538 -1.10558
-1.12583 -1.176 -1.1938
-1.1536 -1.04371 -0.872896
-0.672178 -0.488577 -0.370284
-0.348285 -0.422786 -0.561578
-0.711893 -0.820957 -0.856541
-0.81916 -0.741188 -0.673572
-0.665904 -0.748536 -0.923913
-1.16899 -1.44498 -1.70903
-1.92455 -2.06934 -2.14032
-2.15243 -2.13053 -2.09726
-2.06388 -2.02897 -1.98478
-1.92557 -1.8526 -1.77395
-1.70086 -1.64305 -1.60579
-1.59039 -1.5975 -1.63022
-1.69318 -1.78692 -1.90093
-2.01095 -2.0838 -2.0891
-2.01287 -1.8664 -1.68442
-1.51154 -1.38303 -1.31101
-1.28512 -1.28603 -1.30109
-1.33024 -1.37915 -1.44581
-1.51086 -1.53882 -1.49076
-1.34272 -1.10014 -0.800895
-0.504889 -0.274853 -0.156638
-0.167296 -0.295587 -0.513304
-0.790421 -1.10604 -1.45014
-1.81609 -2.18926 -2.5407
-2.83272 -3.03461 -3.13768
-3.15879 -3.1303 -3.08451
-3.04311 -3.01664 -3.01084
-3.03212 -3.08639 -3.17214
-3.27435 -3.36651 -3.42185
-3.42748 -3.39164 -3.33874
-3.29508 -3.27517 -3.27721
-3.2884 -3.29484 -3.28917
-3.27344 -3.25677 -3.2496
-3.2569 -3.27437 -3.29068
-3.29439 -3.28044 -3.25101
-3.21027 -3.1577 -3.08596
-2.98582 -2.85488 -2.70292
-2.54829 -2.40697 -2.28258
-2.16625 -2.04748 -1.92803
-1.82742 -1.77452 -1.78981
-1.86956 -1.98223 -2.07936
-2.11463 -2.06012 -1.91219
-1.68719 -1.41263 -1.11976
-0.838869 -0.595973 -0.40959
-0.288384 -0.230873 -0.227725
-0.266277 -0.335825 -0.431207
-0.55239 -0.700448 -0.873025
-1.06236 -1.25606 -1.43904
-1.5956 -1.71247 -1.78329
-1.81258 -1.81532 -1.81011
-1.80865 -1.80892 -1.79717
-1.75717 -1.67942 -1.56534
-1.42681 -1.28395 -1.16113
-1.08039 -1.05317 -1.07497
-1.08941 -1.12537 -1.1248
-1.0644 -0.934492 -0.746517
-0.535504 -0.352759 -0.248341
-0.250326 -0.351657 -0.51202
-0.673869 -0.784863 -0.817184
-0.776994 -0.701327 -0.64378
-0.654135 -0.760058 -0.958541
-1.21985 -1.50002 -1.75516
-1.95265 -2.07799 -2.13678
-2.15051 -2.14609 -2.14299
-2.14519 -2.14242 -2.11917
-2.06493 -1.97991 -1.87461
-1.7648 -1.66509 -1.58469
-1.52811 -1.49982 -1.50791
-1.56177 -1.6638 -1.80112
-1.94439 -2.05624 -2.10566
-2.08105 -1.99537 -1.88033
-1.77179 -1.69346 -1.648
-1.62126 -1.59614 -1.56601
-1.53794 -1.52464 -1.53123
-1.54586 -1.53978 -1.47791
-1.33556 -1.11313 -0.841186
-0.572513 -0.364435 -0.259455
-0.273255 -0.395226 -0.599835
-0.861401 -1.16387 -1.50064
-1.86526 -2.23953 -2.58888
-2.87129 -3.05556 -3.1364
-3.13526 -3.08732 -3.02492
-2.96849 -2.92819 -2.91105
-2.92533 -2.97755 -3.06518
-3.17213 -3.27265 -3.34282
-3.37236 -3.36902 -3.3523
-3.34094 -3.34267 -3.35194
-3.35556 -3.34096 -3.30254
-3.24393 -3.17623 -3.1131
-3.06444 -3.03218 -3.01102
-2.9935 -2.97544 -2.95691
-2.93834 -2.91538 -2.87796
-2.81582 -2.72692 -2.62187
-2.51918 -2.43372 -2.36693
-2.30712 -2.24072 -2.16632
-2.10037 -2.0693 -2.09249
-2.16676 -2.2624 -2.33348
-2.33641 -2.24597 -2.06096
-1.79953 -1.49013 -1.16428
-0.852632 -0.581919 -0.371315
-0.228992 -0.151235 -0.125377
-0.136069 -0.17242 -0.232449
-0.321962 -0.448366 -0.613423
-0.809379 -1.01982 -1.22361
-1.39975 -1.53204 -1.61343
-1.64861 -1.65282 -1.64513
-1.63885 -1.63474 -1.62226
-1.58749 -1.52194 -1.42674
-1.31236 -1.19621 -1.09887
-1.03823 -1.02254 -1.04598
-1.05158 -1.0764 -1.06342
-0.991131 -0.850921 -0.6558
-0.443846 -0.269807 -0.184708
-0.212724 -0.338751 -0.514375
-0.678616 -0.782251 -0.805017
-0.76084 -0.691386 -0.65075
-0.68578 -0.818856 -1.0404
-1.31442 -1.59334 -1.83419
-2.01007 -2.11499 -2.16263
-2.17929 -2.19186 -2.21524
-2.24591 -2.26565 -2.25289
-2.19432 -2.091 -1.95697
-1.81259 -1.67624 -1.55944
-1.46857 -1.41126 -1.40035
-1.4496 -1.56272 -1.72406
-1.89938 -2.04771 -2.13795
-2.16087 -2.13059 -2.0753
-2.02214 -1.98414 -1.95598
-1.92139 -1.86682 -1.79238
-1.71243 -1.6462 -1.60497
-1.58297 -1.55684 -1.49432
-1.3695 -1.1775 -0.941189
-0.705379 -0.520662 -0.424819
-0.431318 -0.530408 -0.700846
-0.924125 -1.1923 -1.50488
-1.85705 -2.22749 -2.57625
-2.85708 -3.0378 -3.11457
-3.11006 -3.05822 -2.98791
-2.91628 -2.85297 -2.80789
-2.79377 -2.82066 -2.8876
-2.97937 -3.07244 -3.14678
-3.19527 -3.22485 -3.24895
-3.27712 -3.30866 -3.33327
-3.33693 -3.30854 -3.24469
-3.15148 -3.04338 -2.93877
-2.85307 -2.79311 -2.75621
-2.73468 -2.72183 -2.71463
-2.7112 -2.7063 -2.69048
-2.65508 -2.59981 -2.536
-2.48131 -2.44845 -2.43623
-2.4304 -2.41467 -2.38433
-2.35219 -2.34201 -2.37276
-2.44332 -2.52745 -2.58245
-2.56667 -2.45568 -2.24855
-1.96353 -1.629 -1.27622
-0.935706 -0.634725 -0.393714
-0.222273 -0.117557 -0.0669132
-0.0545206 -0.0693201 -0.110183
-0.184883 -0.303101 -0.467722
-0.6698 -0.889572 -1.10198
-1.28338 -1.41712 -1.49699
-1.52849 -1.52686 -1.51111
-1.49557 -1.48357 -1.46767
-1.43628 -1.38148 -1.30346
-1.21071 -1.1179 -1.04229
-0.998277 -0.991412 -1.01508
-1.01834 -1.0378 -1.0208
-0.946596 -0.806356 -0.613591
-0.408556 -0.248703 -0.185367
-0.238399 -0.384658 -0.568298
-0.726398 -0.815061 -0.823867
-0.775843 -0.716798 -0.699061
-0.763604 -0.925388 -1.16789
-1.45014 -1.72299 -1.94627
-2.09955 -2.18469 -2.22159
-2.23891 -2.26181 -2.30053
-2.34583 -2.37452 -2.36192
-2.294 -2.17329 -2.01664
-1.84711 -1.68451 -1.54077
-1.42322 -1.34249 -1.3162
-1.36226 -1.48531 -1.66696
-1.86865 -2.0466 -2.16981
-2.23081 -2.24401 -2.23389
-2.22012 -2.20748 -2.18573
-2.1389 -2.05836 -1.95084
-1.83661 -1.73923 -1.67327
-1.63616 -1.60755 -1.55694
-1.45732 -1.29954 -1.09985
-0.895655 -0.730732 -0.637635
-0.627039 -0.689807 -0.809424
-0.975833 -1.19109 -1.46284
-1.78967 -2.14885 -2.49656
-2.78344 -2.97613 -3.07006
-3.0852 -3.04971 -2.98502
-2.90236 -2.80997 -2.72167
-2.65732 -2.63417 -2.6564
-2.71231 -2.78198 -2.84944
-2.91023 -2.96961 -3.03405
-3.10314 -3.1672 -3.21101
-3.2199 -3.18482 -3.10524
-2.99058 -2.85947 -2.73532
-2.63824 -2.57742 -2.54902
-2.54131 -2.54293 -2.54777
-2.55347 -2.55659 -2.55066
-2.53016 -2.49704 -2.46324
-2.44527 -2.45385 -2.48594
-2.52584 -2.55521 -2.56577
-2.56575 -2.57525 -2.61258
-2.67954 -2.75481 -2.80001
-2.77558 -2.65689 -2.44175
-2.14715 -1.80038 -1.43157
-1.07016 -0.74307 -0.471864
-0.268829 -0.13471 -0.0601641
-0.0312879 -0.0370554 -0.0748687
-0.150468 -0.271741 -0.440143
-0.645311 -0.865933 -1.07579
-1.25119 -1.37657 -1.4472
-1.46945 -1.4585 -1.43306
-1.40794 -1.38814 -1.36836
-1.33835 -1.29014 -1.22268
-1.14279 -1.06356 -1.00047
-0.965822 -0.963413 -0.986281
-0.99937 -1.02087 -1.00918
-0.943075 -0.812377 -0.630047
-0.437507 -0.29398 -0.250607
-0.323212 -0.481828 -0.664955
-0.809589 -0.878716 -0.872708
-0.823646 -0.780163 -0.790459
-0.887169 -1.07652 -1.33558
-1.62052 -1.88309 -2.08734
-2.21911 -2.28621 -2.31182
-2.32441 -2.34633 -2.38444
-2.42722 -2.45073 -2.43065
-2.35379 -2.22349 -2.05699
-1.87675 -1.70111 -1.54056
-1.40289 -1.30198 -1.26047
-1.3003 -1.427 -1.62
-1.83761 -2.03423 -2.17905
-2.26543 -2.30704 -2.32472
-2.33251 -2.33033 -2.30657
-2.2483 -2.15252 -2.03142
-1.90842 -1.80769 -1.74325
-1.71249 -1.6962 -1.66531
-1.59292 -1.46739 -1.29998
-1.12187 -0.970705 -0.874114
-0.839902 -0.859087 -0.919218
-1.01819 -1.16808 -1.38545
-1.67399 -2.01183 -2.35389
-2.64964 -2.86481 -2.99248
-3.04683 -3.04663 -3.00254
-2.91731 -2.79628 -2.65703
-2.52812 -2.43684 -2.39587
-2.39971 -2.43317 -2.48406
-2.54938 -2.63166 -2.73004
-2.83446 -2.92701 -2.98836
-3.00411 -2.96818 -2.88376
-2.76395 -2.63114 -2.51244
-2.43025 -2.39295 -2.39243
-2.41086 -2.43189 -2.44764
-2.45737 -2.46133 -2.45705
-2.44218 -2.42041 -2.40379
-2.40789 -2.44244 -2.50434
-2.57827 -2.64517 -2.69341
-2.72568 -2.75671 -2.80253
-2.86708 -2.93426 -2.97121
-2.94164 -2.8214 -2.60698
-2.31356 -1.96658 -1.59407
-1.22318 -0.879292 -0.584409
-0.354008 -0.19418 -0.101281
-0.0651129 -0.0747215 -0.123913
-0.21286 -0.344304 -0.516728
-0.719273 -0.931862 -1.13021
-1.29256 -1.40487 -1.46335
-1.47463 -1.45371 -1.41915
-1.3861 -1.36031 -1.33721
-1.3066 -1.25963 -1.19409
-1.1162 -1.03911 -0.978423
-0.945947 -0.944609 -0.967349
-1.0024 -1.03327 -1.0351
-0.985479 -0.872181 -0.706674
-0.530165 -0.402217 -0.373148
-0.455663 -0.61534 -0.78795
-0.912699 -0.960412 -0.941857
-0.896761 -0.874531 -0.916981
-1.04663 -1.26046 -1.5304
-1.81219 -2.0609 -2.24589
-2.35834 -2.40947 -2.4228
-2.42439 -2.43354 -2.45578
-2.48108 -2.48893 -2.45835
-2.37776 -2.24979 -2.08898
-1.91378 -1.7383 -1.57026
-1.41763 -1.29768 -1.23789
-1.26396 -1.38259 -1.57228
-1.79013 -1.99035 -2.1427
-2.24063 -2.29614 -2.32666
-2.34245 -2.34163 -2.31427
-2.25215 -2.15769 -2.04638
-1.94127 -1.86318 -1.82202
-1.81276 -1.81656 -1.8067
-1.75822 -1.65896 -1.51675
-1.35753 -1.21374 -1.10895
-1.0486 -1.02357 -1.02419
-1.05438 -1.13446 -1.28918
-1.52816 -1.8328 -2.15978
-2.45975 -2.69855 -2.86636
-2.9701 -3.01744 -3.00657
-2.93006 -2.78866 -2.60238
-2.40798 -2.24359 -2.13215
-2.07618 -2.06613 -2.09314
-2.15461 -2.24962 -2.3704
-2.49867 -2.61002 -2.6826
-2.70365 -2.6711 -2.59248
-2.4842 -2.37084 -2.28034
-2.23402 -2.23655 -2.27389
-2.32227 -2.36186 -2.38514
-2.39483 -2.39571 -2.38913
-2.37486 -2.35706 -2.3472
-2.36009 -2.40571 -2.48276
-2.57843 -2.67472 -2.75769
-2.82412 -2.88161 -2.94127
-3.00667 -3.06574 -3.09164
-3.05323 -2.92905 -2.71595
-2.42803 -2.08871 -1.72313
-1.35498 -1.0068 -0.700079
-0.453175 -0.278008 -0.177529
-0.145914 -0.171938 -0.244155
-0.354683 -0.499052 -0.672388
-0.865096 -1.06139 -1.24173
-1.38747 -1.48559 -1.53182
-1.53209 -1.50121 -1.4582
-1.4188 -1.38894 -1.36348
-1.33085 -1.2806 -1.2096
-1.12467 -1.04075 -0.975256
-0.940681 -0.939666 -0.964953
-1.03001 -1.07599 -1.09683
-1.06894 -0.978087 -0.833589
-0.674807 -0.559764 -0.537116
-0.617629 -0.765431 -0.917044
-1.01623 -1.04201 -1.01417
-0.977899 -0.981224 -1.05793
-1.21954 -1.45401 -1.72941
-2.00314 -2.23541 -2.40147
-2.49681 -2.53394 -2.53452
-2.52098 -2.50986 -2.50716
-2.5071 -2.49529 -2.45582
-2.37885 -2.26495 -2.12356
-1.96673 -1.80262 -1.63535
-1.4727 -1.33464 -1.25244
-1.25473 -1.3497 -1.51686
-1.71494 -1.90037 -2.04463
-2.14109 -2.19962 -2.23445
-2.2534 -2.25457 -2.23097
-2.17913 -2.10537 -2.02584
-1.96015 -1.92289 -1.91772
-1.93616 -1.9601 -1.96659
-1.93462 -1.85322 -1.72787
-1.58008 -1.43789 -1.32186
-1.23603 -1.17125 -1.11934
-1.08762 -1.10151 -1.19163
-1.37324 -1.63273 -1.93138
-2.22364 -2.47703 -2.67948
-2.831 -2.92852 -2.95808
-2.90189 -2.75489 -2.5373
-2.29151 -2.06456 -1.88896
-1.77558 -1.72102 -1.71966
-1.76892 -1.86466 -1.99355
-2.13126 -2.24923 -2.32486
-2.34822 -2.32201 -2.25816
-2.17539 -2.09792 -2.05106
-2.05177 -2.09918 -2.17373
-2.24777 -2.30068 -2.32732
-2.33471 -2.33195 -2.32315
-2.30887 -2.29254 -2.28434
-2.29834 -2.34543 -2.42718
-2.53476 -2.65293 -2.76696
-2.86839 -2.95681 -3.03588
-3.10562 -3.15556 -3.1644
-3.10782 -2.97007 -2.75139
-2.46666 -2.13784 -1.78669
-1.43245 -1.09375 -0.79051
-0.543022 -0.368138 -0.274672
-0.260543 -0.313613 -0.41635
-0.551897 -0.708111 -0.877395
-1.0533 -1.22677 -1.38479
-1.51224 -1.59603 -1.63005
-1.61873 -1.57701 -1.52521
-1.4802 -1.44787 -1.42145
-1.38678 -1.33109 -1.25056
-1.15359 -1.0583 -0.985117
-0.948004 -0.949483 -0.981626
-1.07899 -1.14374 -1.18579
-1.18098 -1.11389 -0.991516
-0.850027 -0.744124 -0.719995
-0.787579 -0.912297 -1.0344
-1.10385 -1.10744 -1.07209
-1.04632 -1.07536 -1.1846
-1.3749 -1.62587 -1.90262
-2.16518 -2.37959 -2.52707
-2.60672 -2.63139 -2.62016
-2.59174 -2.56029 -2.53289
-2.50858 -2.47963 -2.4355
-2.36816 -2.27575 -2.16208
-2.0321 -1.8876 -1.72873
-1.56225 -1.40919 -1.30237
-1.27182 -1.32748 -1.45215
-1.60955 -1.76141 -1.88276
-1.9675 -2.02342 -2.06181
-2.08855 -2.10188 -2.09703
-2.07334 -2.03859 -2.00721
-1.99366 -2.00538 -2.03948
-2.08424 -2.12288 -2.13732
-2.11184 -2.03805 -1.92016
-1.77602 -1.63006 -1.50089
-1.39217 -1.29518 -1.20229
-1.12151 -1.07956 -1.10949
-1.23058 -1.43501 -1.69089
-1.95898 -2.21033 -2.43218
-2.61928 -2.75989 -2.83015
-2.80335 -2.66845 -2.44347
-2.17232 -1.90652 -1.68505
-1.52588 -1.43168 -1.40046
-1.43024 -1.51489 -1.63769
-1.77103 -1.88452 -1.95637
-1.97997 -1.96268 -1.9201
-1.87152 -1.83812 -1.83948
-1.88606 -1.97155 -2.0732
-2.16293 -2.22216 -2.24927
-2.25509 -2.25158 -2.2442
-2.23329 -2.22106 -2.21616
-2.2318 -2.27944 -2.36317
-2.478 -2.61218 -2.75162
-2.88425 -3.0023 -3.10111
-3.17484 -3.21207 -3.19575
-3.10931 -2.94541 -2.71079
-2.42346 -2.10474 -1.77272
-1.44161 -1.12547 -0.841877
-0.61171 -0.454783 -0.38355
-0.397967 -0.484276 -0.619156
-0.777722 -0.941371 -1.10112
-1.25499 -1.40172 -1.53523
-1.64344 -1.71231 -1.73305
-1.70851 -1.65434 -1.59297
-1.54296 -1.50995 -1.48478
-1.44974 -1.38906 -1.29829
-1.18803 -1.08051 -1.00003
-0.962612 -0.970627 -1.01474
-1.14041 -1.22581 -1.28857
-1.30477 -1.25894 -1.15631
-1.02939 -0.928649 -0.897439
-0.945655 -1.04167 -1.13088
-1.16958 -1.15099 -1.10707
-1.08821 -1.13689 -1.27137
-1.48358 -1.74593 -2.02088
-2.27067 -2.46662 -2.59538
-2.65963 -2.67296 -2.6527
-2.61461 -2.57046 -2.5274
-2.48751 -2.44805 -2.40317
-2.34714 -2.27698 -2.19224
-2.09193 -1.97207 -1.82874
-1.6664 -1.50471 -1.37523
-1.3074 -1.31297 -1.38012
-1.48069 -1.58464 -1.67252
-1.73974 -1.79262 -1.83983
-1.88521 -1.92613 -1.95776
-1.97931 -1.99719 -2.02253
-2.06462 -2.12479 -2.1949
-2.26067 -2.30675 -2.31982
-2.28983 -2.21203 -2.09079
-1.94163 -1.78644 -1.64272
-1.51465 -1.39441 -1.27432
-1.1607 -1.07773 -1.057
-1.11948 -1.26298 -1.46388
-1.69115 -1.92117 -2.1422
-2.346 -2.5153 -2.61981
-2.62689 -2.52048 -2.31438
-2.04933 -1.77562 -1.53398
-1.34692 -1.22255 -1.16307
-1.16828 -1.232 -1.33679
-1.4547 -1.55588 -1.62033
-1.6445 -1.63917 -1.62172
-1.60983 -1.61915 -1.66164
-1.74101 -1.84757 -1.95929
-2.05172 -2.11068 -2.13804
-2.14647 -2.14846 -2.1492
-2.14844 -2.14751 -2.15405
-2.18024 -2.237 -2.32892
-2.45289 -2.59962 -2.75632
-2.9093 -3.04594 -3.15491
-3.22453 -3.24118 -3.19076
-3.0643 -2.86423 -2.6058
-2.31157 -2.00258 -1.69306
-1.39193 -1.10882 -0.858765
-0.66199 -0.538706 -0.501861
-0.551032 -0.670283 -0.831967
-1.00584 -1.16953 -1.3144
-1.44342 -1.56261 -1.6718
-1.76096 -1.81448 -1.82093
-1.78212 -1.71508 -1.64483
-1.59165 -1.56064 -1.53966
-1.5068 -1.44287 -1.34267
-1.21935 -1.0998 -1.01297
-0.977531 -0.995851 -1.05644
-1.19988 -1.30613 -1.38748
-1.42055 -1.3908 -1.30287
-1.18638 -1.08798 -1.04844
-1.078 -1.14808 -1.20865
-1.22064 -1.18126 -1.12546
-1.10485 -1.16065 -1.30697
-1.52979 -1.79605 -2.06546
-2.30115 -2.47803 -2.58736
-2.63569 -2.63876 -2.614
-2.57527 -2.53142 -2.48713
-2.444 -2.40131 -2.35688
-2.30845 -2.25454 -2.19341
-2.12039 -2.02701 -1.90517
-1.75564 -1.59424 -1.44861
-1.34588 -1.29951 -1.30434
-1.34225 -1.39318 -1.44437
-1.49369 -1.54673 -1.61014
-1.68558 -1.76824 -1.85073
-1.92914 -2.00621 -2.08913
-2.18321 -2.28601 -2.38611
-2.46736 -2.51497 -2.51904
-2.47452 -2.38101 -2.24489
-2.08135 -1.91115 -1.75159
-1.60791 -1.47349 -1.34003
-1.21023 -1.10253 -1.04365
-1.05391 -1.13604 -1.27527
-1.44972 -1.64206 -1.84286
-2.04308 -2.22331 -2.35104
-2.39146 -2.32529 -2.16083
-1.93143 -1.68061 -1.44588
-1.25112 -1.10873 -1.02528
-1.00353 -1.0392 -1.11688
-1.2112 -1.29516 -1.35142
-1.37863 -1.38872 -1.39809
-1.42004 -1.46276 -1.5301
-1.62058 -1.72478 -1.82608
-1.90757 -1.9611 -1.99096
-2.00893 -2.02512 -2.0429
-2.06138 -2.08206 -2.11257
-2.16408 -2.2454 -2.3587
-2.49924 -2.65745 -2.82115
-2.97696 -3.1112 -3.21001
-3.2588 -3.24266 -3.14991
-2.97825 -2.73934 -2.4567
-2.15706 -1.86056 -1.57703
-1.31039 -1.06671 -0.859191
-0.706693 -0.627389 -0.631383
-0.715279 -0.860581 -1.03751
-1.21423 -1.3682 -1.49307
-1.59664 -1.69049 -1.77839
-1.85099 -1.89093 -1.88476
-1.83404 -1.75752 -1.68251
-1.6304 -1.60511 -1.59114
-1.56218 -1.49564 -1.38565
-1.24809 -1.11486 -1.02015
-0.986085 -1.0155 -1.09444
-1.23946 -1.36446 -1.46115
-1.50619 -1.48657 -1.40768
-1.29798 -1.2018 -1.15822
-1.17767 -1.23345 -1.27776
-1.27306 -1.21738 -1.14642
-1.113 -1.15937 -1.29947
-1.51728 -1.77664 -2.03464
-2.25371 -2.41044 -2.49951
-2.53166 -2.52636 -2.50297
-2.47433 -2.44524 -2.41476
-2.38001 -2.33914 -2.29278
-2.24381 -2.19547 -2.14815
-2.0962 -2.02794 -1.93111
-1.80171 -1.64995 -1.49792
-1.36945 -1.27944 -1.22958
-1.21185 -1.21596 -1.23569
-1.27164 -1.32939 -1.41442
-1.52656 -1.65821 -1.79787
-1.93652 -2.07183 -2.20709
-2.3453 -2.48271 -2.60667
-2.69954 -2.74575 -2.73663
-2.6707 -2.55217 -2.39117
-2.20476 -2.01428 -1.83765
-1.68157 -1.54066 -1.40546
-1.27367 -1.15589 -1.07179
-1.03947 -1.06582 -1.14454
-1.26255 -1.40851 -1.57563
-1.75572 -1.93032 -2.06888
-2.13822 -2.11789 -2.01015
-1.83805 -1.63422 -1.42905
-1.24487 -1.09671 -0.995027
-0.946035 -0.948825 -0.992279
-1.0563 -1.11912 -1.16705
-1.20005 -1.22864 -1.26478
-1.31449 -1.37701 -1.44873
-1.52577 -1.60323 -1.67432
-1.73279 -1.77734 -1.81317
-1.84829 -1.88785 -1.93193
-1.97914 -2.03229 -2.10007
-2.19278 -2.3157 -2.4656
-2.63212 -2.80179 -2.96133
-3.09897 -3.20411 -3.26593
-3.27198 -3.2091 -3.06858
-2.85348 -2.58234 -2.28445
-1.98832 -1.71137 -1.45834
-1.22874 -1.02662 -0.864706
-0.760575 -0.728732 -0.773749
-0.887012 -1.04717 -1.22449
-1.38945 -1.52305 -1.62326
-1.70227 -1.77522 -1.84744
-1.90902 -1.94089 -1.92844
-1.87352 -1.79622 -1.72496
-1.68082 -1.66559 -1.6602
-1.63438 -1.56277 -1.4394
-1.28312 -1.13096 -1.02264
-0.984406 -1.0204 -1.11461
-1.24327 -1.38138 -1.48857
-1.5406 -1.52585 -1.45162
-1.34722 -1.25659 -1.21815
-1.24202 -1.30147 -1.34793
-1.34179 -1.27847 -1.19217
-1.1367 -1.15757 -1.27242
-1.46746 -1.70637 -1.94457
-2.14297 -2.27817 -2.34709
-2.36447 -2.3543 -2.33884
-2.33015 -2.32769 -2.32223
-2.30322 -2.26543 -2.21195
-2.15236 -2.09743 -2.05257
-2.0133 -1.96593 -1.89421
-1.78896 -1.65433 -1.50655
-1.36605 -1.24882 -1.16229
-1.10674 -1.07956 -1.07956
-1.10954 -1.17563 -1.28316
-1.4312 -1.60993 -1.80365
-1.99768 -2.18418 -2.36276
-2.53536 -2.69882 -2.84086
-2.94279 -2.98721 -2.96465
-2.87546 -2.72799 -2.53698
-2.3229 -2.10898 -1.91464
-1.74834 -1.60592 -1.47645
-1.352 -1.23467 -1.13654
-1.07311 -1.05478 -1.08255
-1.15037 -1.25122 -1.38019
-1.53071 -1.68786 -1.82648
-1.91822 -1.94318 -1.8976
-1.79302 -1.6494 -1.4879
-1.32722 -1.18311 -1.06859
-0.992976 -0.959325 -0.962356
-0.989488 -1.02637 -1.06431
-1.10413 -1.15261 -1.21408
-1.28453 -1.35336 -1.41074
-1.4534 -1.48472 -1.51089
-1.53802 -1.57156 -1.61613
-1.67397 -1.74353 -1.82078
-1.904 -1.99797 -2.11308
-2.25877 -2.43584 -2.63348
-2.83264 -3.01272 -3.15742
-3.25716 -3.30785 -3.30703
-3.24989 -3.12904 -2.94011
-2.69013 -2.40121 -2.10429
-1.82605 -1.57892 -1.36183
-1.17066 -1.00905 -0.890791
-0.832927 -0.845831 -0.927156
-1.06169 -1.22495 -1.38883
-1.52904 -1.63326 -1.70549
-1.76196 -1.81952 -1.88312
-1.94135 -1.97378 -1.96546
-1.9187 -1.85382 -1.79828
-1.77083 -1.76999 -1.77308
-1.74684 -1.6645 -1.52101
-1.33856 -1.15907 -1.02748
-0.974422 -1.00634 -1.10641
-1.20537 -1.34689 -1.45756
-1.51118 -1.49697 -1.42473
-1.32625 -1.24674 -1.22463
-1.26917 -1.35174 -1.42043
-1.43064 -1.37226 -1.27578
-1.1951 -1.17998 -1.25458
-1.41089 -1.61574 -1.82479
-1.9978 -2.11072 -2.16154
-2.16808 -2.15829 -2.15694
-2.17475 -2.20495 -2.22875
-2.22666 -2.18934 -2.12242
-2.04323 -1.97148 -1.91909
-1.88396 -1.85115 -1.80104
-1.71982 -1.60644 -1.47222
-1.3347 -1.21035 -1.11028
-1.03988 -1.00103 -0.995242
-1.02658 -1.10204 -1.22801
-1.4043 -1.62044 -1.85775
-2.09652 -2.32351 -2.53472
-2.73138 -2.91184 -3.06542
-3.17337 -3.21643 -3.1834
-3.07496 -2.90227 -2.68407
-2.4442 -2.20817 -1.99725
-1.82203 -1.67982 -1.55845
-1.44482 -1.33328 -1.22941
-1.14669 -1.09859 -1.09154
-1.12377 -1.18978 -1.28483
-1.40406 -1.53776 -1.6686
-1.7751 -1.83909 -1.85136
-1.8125 -1.73027 -1.6166
-1.48545 -1.35136 -1.22799
-1.12647 -1.05362 -1.01077
-0.994415 -0.999499 -1.02369
-1.0687 -1.1361 -1.22027
-1.30529 -1.37043 -1.40115
-1.39734 -1.37286 -1.34797
-1.34083 -1.36259 -1.4162
-1.49759 -1.59837 -1.71064
-1.83251 -1.97072 -2.13712
-2.33988 -2.57485 -2.82286
-3.05488 -3.24163 -3.36263
-3.4106 -3.38984 -3.3097
-3.17714 -2.994 -2.76171
-2.49008 -2.20133 -1.9238
-1.67887 -1.47203 -1.29614
-1.14417 -1.02044 -0.940956
-0.923196 -0.974033 -1.08438
-1.23222 -1.38992 -1.53156
-1.6396 -1.71013 -1.7541
-1.79147 -1.83938 -1.90108
-1.96336 -2.00518 -2.0121
-1.98681 -1.94837 -1.921
-1.91895 -1.93628 -1.94695
-1.91592 -1.81656 -1.64593
-1.42969 -1.21389 -1.04776
-0.96605 -0.97848 -1.06935
-1.13581 -1.2681 -1.37322
-1.42216 -1.40424 -1.33185
-1.24007 -1.17637 -1.17954
-1.2574 -1.37839 -1.4859
-1.52887 -1.48998 -1.39401
-1.29331 -1.24118 -1.26905
-1.37697 -1.53781 -1.71014
-1.85421 -1.94558 -1.98252
-1.98431 -1.9809 -1.99789
-2.0436 -2.10487 -2.15401
-2.16362 -2.12118 -2.03536
-1.93115 -1.83695 -1.7708
-1.73295 -1.70771 -1.67304
-1.6121 -1.52049 -1.40637
-1.2851 -1.17267 -1.08119
-1.01759 -0.984779 -0.984738
-1.02194 -1.10454 -1.24104
-1.43366 -1.67321 -1.93987
-2.21014 -2.46575 -2.69869
-2.90896 -3.09648 -3.25317
-3.36182 -3.40295 -3.36422
-3.24584 -3.05991 -2.82682
-2.57184 -2.32151 -2.09857
-1.91596 -1.77313 -1.65779
-1.55327 -1.4483 -1.34393
-1.25276 -1.19085 -1.16786
-1.18304 -1.2293 -1.29997
-1.39142 -1.49986 -1.61695
-1.72903 -1.82037 -1.87756
-1.89231 -1.86264 -1.79265
-1.69128 -1.57 -1.44074
-1.31458 -1.20124 -1.10881
-1.04377 -1.0116 -1.01739
-1.06405 -1.14734 -1.25063
-1.34557 -1.40194 -1.40221
-1.35099 -1.27288 -1.20069
-1.16221 -1.17225 -1.23171
-1.33128 -1.45761 -1.60035
-1.75775 -1.93779 -2.15257
-2.4081 -2.6951 -2.98664
-3.24458 -3.43163 -3.52331
-3.5145 -3.41793 -3.25544
-3.04728 -2.80622 -2.54039
-2.26141 -1.98904 -1.74584
-1.5456 -1.38614 -1.25456
-1.14152 -1.05239 -1.00569
-1.02007 -1.10023 -1.23185
-1.3872 -1.53578 -1.65386
-1.73052 -1.77024 -1.79065
-1.81459 -1.85845 -1.92311
-1.99391 -2.05033 -2.07953
-2.08463 -2.08234 -2.09182
-2.12132 -2.15979 -2.17816
-2.14067 -2.02197 -1.82163
-1.56822 -1.3105 -1.10049
-0.976536 -0.952662 -1.01661
-1.06006 -1.17045 -1.26045
-1.29785 -1.2713 -1.19544
-1.10887 -1.06161 -1.09289
-1.20897 -1.37517 -1.53034
-1.61726 -1.61109 -1.5297
-1.42165 -1.3415 -1.32668
-1.38568 -1.49931 -1.63172
-1.74591 -1.81823 -1.84677
-1.85037 -1.85831 -1.89446
-1.96359 -2.04694 -2.11035
-2.12156 -2.06707 -1.95919
-1.82949 -1.71294 -1.6318
-1.58752 -1.56377 -1.53751
-1.49106 -1.41914 -1.32864
-1.23332 -1.14741 -1.0813
-1.04009 -1.02501 -1.03688
-1.08015 -1.16448 -1.30133
-1.49668 -1.74434 -2.02519
-2.31334 -2.58588 -2.83016
-3.04385 -3.22782 -3.37732
-3.47894 -3.51586 -3.47671
-3.36142 -3.18095 -2.95387
-2.70315 -2.45352 -2.22771
-2.04091 -1.89583 -1.78207
-1.68207 -1.58173 -1.47981
-1.389 -1.32715 -1.30492
-1.31975 -1.36031 -1.41629
-1.48444 -1.56668 -1.66358
-1.76932 -1.87139 -1.95422
-2.00393 -2.01218 -1.9774
-1.90344 -1.79692 -1.66544
-1.51782 -1.36548 -1.22301
-1.10725 -1.03481 -1.01864
-1.06309 -1.15812 -1.27631
-1.37784 -1.4248 -1.39853
-1.30904 -1.19001 -1.083
-1.02109 -1.02009 -1.07899
-1.18589 -1.32597 -1.4888
-1.67331 -1.88753 -2.14204
-2.43946 -2.76544 -3.08687
-3.35911 -3.5394 -3.6007
-3.53981 -3.3762 -3.14217
-2.86993 -2.58281 -2.2956
-2.02117 -1.77544 -1.57382
-1.42199 -1.31067 -1.22222
-1.14546 -1.08653 -1.06602
-1.10406 -1.2047 -1.35065
-1.51043 -1.6516 -1.75221
-1.80674 -1.82635 -1.83361
-1.85264 -1.89794 -1.96788
-2.04713 -2.11715 -2.16795
-2.20361 -2.2383 -2.28578
-2.34812 -2.40947 -2.43834
-2.39875 -2.26656 -2.04292
-1.75739 -1.45921 -1.20151
-1.02587 -0.951798 -0.972927
-1.01131 -1.09031 -1.1574
-1.17699 -1.13657 -1.05245
-0.966391 -0.930862 -0.985604
-1.13555 -1.34369 -1.54573
-1.67991 -1.71505 -1.66172
-1.56261 -1.47039 -1.42564
-1.44395 -1.51457 -1.60904
-1.69534 -1.75214 -1.7774
-1.78791 -1.80948 -1.86175
-1.94502 -2.03641 -2.09893
-2.09959 -2.02678 -1.89682
-1.74588 -1.61231 -1.51954
-1.46856 -1.44245 -1.41862
-1.38094 -1.32567 -1.26008
-1.1965 -1.1461 -1.11515
-1.10446 -1.11173 -1.13582
-1.18114 -1.2592 -1.38501
-1.5691 -1.80956 -2.08951
-2.38198 -2.66 -2.90577
-3.11345 -3.28386 -3.41595
-3.50228 -3.53199 -3.49767
-3.39997 -3.24708 -3.05194
-2.83064 -2.60216 -2.38687
-2.20175 -2.05407 -1.9379
-1.83793 -1.74012 -1.64265
-1.5584 -1.50577 -1.49457
-1.51865 -1.56127 -1.60768
-1.6542 -1.70736 -1.77545
-1.86007 -1.95301 -2.03941
-2.10371 -2.13468 -2.12691
-2.07892 -1.99059 -1.86276
-1.69986 -1.51368 -1.32484
-1.16048 -1.0483 -1.00901
-1.04827 -1.15065 -1.27916
-1.38467 -1.42431 -1.38041
-1.26828 -1.12768 -1.00372
-0.92951 -0.918971 -0.969714
-1.07062 -1.20939 -1.37836
-1.57773 -1.81451 -2.09612
-2.4207 -2.76921 -3.10444
-3.37866 -3.54718 -3.58249
-3.4828 -3.27137 -2.987
-2.67039 -2.35343 -2.05674
-1.79416 -1.57767 -1.41586
-1.30734 -1.2374 -1.18515
-1.13808 -1.10257 -1.10047
-1.15337 -1.266 -1.4204
-1.58371 -1.7228 -1.81715
-1.86478 -1.88074 -1.88958
-1.91433 -1.96639 -2.04162
-2.12503 -2.20143 -2.26487
-2.32138 -2.3836 -2.46114
-2.55151 -2.63562 -2.68052
-2.65005 -2.51989 -2.2901
-1.98791 -1.66004 -1.35901
-1.12959 -0.998263 -0.966708
-1.01892 -1.06226 -1.10214
-1.09997 -1.04173 -0.944686
-0.852918 -0.820814 -0.888581
-1.0605 -1.29864 -1.53779
-1.71416 -1.79224 -1.77584
-1.7003 -1.61337 -1.55545
-1.54663 -1.58365 -1.64603
-1.70825 -1.75277 -1.77798
-1.79766 -1.8321 -1.89469
-1.98073 -2.06512 -2.1118
-2.09125 -1.99637 -1.84743
-1.6827 -1.54037 -1.44202
-1.38664 -1.35685 -1.33195
-1.29925 -1.25834 -1.21785
-1.18864 -1.17774 -1.18561
-1.20723 -1.23585 -1.26811
-1.30849 -1.3706 -1.47325
-1.63193 -1.84981 -2.11341
-2.39607 -2.66767 -2.90535
-3.09892 -3.24817 -3.35556
-3.42093 -3.44195 -3.41791
-3.35152 -3.24729 -3.10945
-2.94306 -2.75744 -2.56805
-2.39299 -2.24522 -2.1258
-2.02455 -1.92957 -1.83902
-1.76499 -1.72479 -1.72614
-1.75928 -1.80276 -1.83794
-1.86016 -1.8788 -1.90791
-1.9558 -2.02005 -2.0898
-2.15157 -2.19398 -2.20863
-2.18799 -2.12353 -2.00739
-1.83801 -1.62643 -1.39867
-1.19164 -1.04357 -0.982266
-1.01448 -1.11997 -1.25401
-1.36114 -1.39668 -1.34584
-1.22867 -1.08745 -0.965584
-0.891329 -0.874165 -0.910936
-0.99411 -1.11725 -1.27772
-1.47772 -1.72275 -2.01627
-2.35158 -2.70572 -3.03964
-3.30596 -3.46157 -3.48037
-3.36103 -3.12709 -2.81896
-2.48142 -2.15204 -1.85595
-1.6079 -1.41662 -1.28532
-1.20761 -1.16563 -1.13699
-1.10855 -1.08652 -1.09327
-1.15167 -1.26809 -1.42586
-1.59273 -1.73616 -1.83678
-1.89419 -1.9242 -1.95001
-1.991 -2.05431 -2.13337
-2.2144 -2.28639 -2.34831
-2.40911 -2.48159 -2.57381
-2.68171 -2.78564 -2.85287
-2.84689 -2.7412 -2.53097
-2.23677 -1.8992 -1.56839
-1.29241 -1.10593 -1.02029
-1.09891 -1.10731 -1.11949
-1.0949 -1.01811 -0.906366
-0.80456 -0.767715 -0.836151
-1.0143 -1.26524 -1.52539
-1.73182 -1.84706 -1.86927
-1.82592 -1.75776 -1.70193
-1.68015 -1.69462 -1.73211
-1.77414 -1.80811 -1.83379
-1.86195 -1.90638 -1.97299
-2.05193 -2.11746 -2.13764
-2.08963 -1.97257 -1.80999
-1.63973 -1.4968 -1.39884
-1.34218 -1.30954 -1.28311
-1.25466 -1.22768 -1.21239
-1.21799 -1.2468 -1.29281
-1.34451 -1.3903 -1.42443
-1.45151 -1.48731 -1.55452
-1.67378 -1.85372 -2.08519
-2.34314 -2.59572 -2.81585
-2.989 -3.11325 -3.19386
-3.23785 -3.25233 -3.24463
-3.22051 -3.18055 -3.11867
-3.02645 -2.90108 -2.75133
-2.59589 -2.45417 -2.33579
-2.23733 -2.14967 -2.0701
-2.00798 -1.97772 -1.98479
-2.0175 -2.0524 -2.06886
-2.06105 -2.03905 -2.02031
-2.01893 -2.03977 -2.07901
-2.1281 -2.17692 -2.21392
-2.22442 -2.19034 -2.09431
-1.92813 -1.70143 -1.44471
-1.20357 -1.0256 -0.944743
-0.968596 -1.07304 -1.20791
-1.31451 -1.34926 -1.3016
-1.19514 -1.07146 -0.968086
-0.905079 -0.885942 -0.907021
-0.965719 -1.063 -1.20239
-1.3887 -1.62631 -1.91502
-2.24398 -2.58761 -2.90727
-3.15892 -3.30386 -3.31856
-3.20089 -2.97103 -2.66635
-2.33138 -2.00623 -1.71905
-1.48532 -1.31156 -1.19745
-1.13401 -1.10268 -1.08144
-1.0574 -1.03649 -1.04107
-1.09516 -1.20739 -1.36364
-1.53375 -1.68647 -1.8032
-1.88336 -1.94091 -1.99494
-2.05937 -2.13636 -2.21722
-2.28973 -2.34727 -2.3936
-2.44111 -2.50434 -2.59254
-2.70361 -2.82074 -2.91374
-2.94643 -2.88844 -2.7265
-2.47003 -2.14974 -1.81128
-1.50548 -1.27549 -1.1429
-1.24994 -1.22716 -1.21368
-1.16909 -1.0772 -0.953978
-0.842698 -0.796763 -0.855611
-1.02454 -1.26969 -1.53187
-1.75174 -1.89212 -1.94705
-1.93656 -1.89357 -1.85001
-1.82653 -1.82819 -1.84729
-1.87193 -1.89519 -1.9194
-1.95325 -2.00414 -2.07018
-2.13627 -2.17708 -2.16664
-2.09059 -1.95473 -1.7846
-1.61547 -1.4774 -1.38355
-1.32823 -1.29517 -1.2699
-1.24828 -1.23701 -1.24727
-1.28644 -1.35239 -1.43292
-1.51017 -1.56755 -1.59671
-1.60216 -1.60186 -1.62245
-1.68972 -1.81792 -2.00269
-2.22173 -2.443 -2.63683
-2.78527 -2.88463 -2.94198
-2.97018 -2.98456 -2.99983
-3.02463 -3.05577 -3.07708
-3.06669 -3.00963 -2.90799
-2.78107 -2.6548 -2.54739
-2.46179 -2.39047 -2.32774
-2.27778 -2.25081 -2.25097
-2.26793 -2.28026 -2.26806
-2.22442 -2.15808 -2.08731
-2.03098 -2.00214 -2.00598
-2.04033 -2.09641 -2.15858
-2.20414 -2.20531 -2.1358
-1.98135 -1.74999 -1.4755
-1.21035 -1.00957 -0.912077
-0.926272 -1.02555 -1.15687
-1.26124 -1.2983 -1.26204
-1.17809 -1.0847 -1.01122
-0.968259 -0.953005 -0.961211
-0.994861 -1.06182 -1.17156
-1.33189 -1.54692 -1.814
-2.11956 -2.43725 -2.7311
-2.96293 -3.10024 -3.12256
-3.02553 -2.82306 -2.5458
-2.23434 -1.92849 -1.6577
-1.43784 -1.27407 -1.16425
-1.09897 -1.0612 -1.03109
-0.996973 -0.964634 -0.956106
-0.996365 -1.09667 -1.24625
-1.41768 -1.58118 -1.71815
-1.82635 -1.91617 -2.0014
-2.09004 -2.17975 -2.26021
-2.32081 -2.35849 -2.3807
-2.4026 -2.44095 -2.50806
-2.60668 -2.72626 -2.84233
-2.92091 -2.92774 -2.83898
-2.64953 -2.37677 -2.05912
-1.74827 -1.49446 -1.32862
-1.45513 -1.4055 -1.36902
-1.30868 -1.20864 -1.08216
-0.967735 -0.913922 -0.957574
-1.10522 -1.32798 -1.57359
-1.78861 -1.9381 -2.01369
-2.02934 -2.01068 -1.98363
-1.96572 -1.96212 -1.96824
-1.97749 -1.98879 -2.0083
-2.04419 -2.09853 -2.16196
-2.2142 -2.2306 -2.19171
-2.09184 -1.94268 -1.77028
-1.60595 -1.47459 -1.38601
-1.33419 -1.30494 -1.28669
-1.27771 -1.28582 -1.32193
-1.39165 -1.48949 -1.5984
-1.69495 -1.75761 -1.77509
-1.75159 -1.7073 -1.67296
-1.67954 -1.74658 -1.87439
-2.04384 -2.22414 -2.38491
-2.50657 -2.58431 -2.62617
-2.64864 -2.67237 -2.7168
-2.792 -2.89115 -2.98965
-3.05482 -3.06233 -3.00965
-2.91754 -2.81783 -2.73544
-2.67713 -2.63402 -2.59458
-2.55581 -2.52344 -2.50234
-2.48748 -2.4638 -2.41487
-2.33286 -2.22329 -2.10303
-1.99447 -1.91888 -1.89092
-1.9147 -1.98194 -2.07196
-2.1539 -2.19147 -2.15137
-2.01482 -1.78845 -1.50786
-1.22971 -1.01398 -0.903051
-0.90633 -0.996505 -1.12036
-1.22118 -1.26308 -1.24405
-1.1899 -1.13379 -1.09626
-1.079 -1.07358 -1.07486
-1.08792 -1.12564 -1.20222
-1.32835 -1.50866 -1.73937
-2.00586 -2.28314 -2.54023
-2.74663 -2.87706 -2.91398
-2.84987 -2.69072 -2.45821
-2.1865 -1.91262 -1.66563
-1.46123 -1.30366 -1.19003
-1.11195 -1.05541 -1.0042
-0.948796 -0.89509 -0.864538
-0.882846 -0.964047 -1.10113
-1.26965 -1.44088 -1.59509
-1.72719 -1.84333 -1.95243
-2.05803 -2.15499 -2.2325
-2.28133 -2.30041 -2.29867
-2.29195 -2.29814 -2.33274
-2.40487 -2.51306 -2.6421
-2.76355 -2.84129 -2.84118
-2.74216 -2.54574 -2.2799
-1.99357 -1.74058 -1.55878
-1.68731 -1.61407 -1.55636
-1.48455 -1.38477 -1.26617
-1.15903 -1.10347 -1.13156
-1.25091 -1.43899 -1.6523
-1.84498 -1.98597 -2.06641
-2.09636 -2.09585 -2.08511
-2.0771 -2.07448 -2.07299
-2.06944 -2.06817 -2.08016
-2.11478 -2.17045 -2.23121
-2.27187 -2.26826 -2.20694
-2.08983 -1.93303 -1.76175
-1.60304 -1.47782 -1.39485
-1.34989 -1.33144 -1.32944
-1.34163 -1.37402 -1.43568
-1.53085 -1.65252 -1.78095
-1.88856 -1.94928 -1.94862
-1.89036 -1.79721 -1.70432
-1.64765 -1.65123 -1.71904
-1.83471 -1.96946 -2.09409
-2.18943 -2.25084 -2.28685
-2.3152 -2.35817 -2.43608
-2.55796 -2.71327 -2.87151
-2.99369 -3.05107 -3.04037
-2.98522 -2.92208 -2.87924
-2.86294 -2.8591 -2.84771
-2.81772 -2.7714 -2.71715
-2.65894 -2.5914 -2.50334
-2.38584 -2.23971 -2.07874
-1.92762 -1.81496 -1.76391
-1.78361 -1.86513 -1.9825
-2.09781 -2.16854 -2.15708
-2.04221 -1.82939 -1.55431
-1.27482 -1.05277 -0.932278
-0.923907 -1.0015 -1.11431
-1.21002 -1.25789 -1.25903
-1.23783 -1.22136 -1.22176
-1.23323 -1.24284 -1.24428
-1.24399 -1.25766 -1.30265
-1.39192 -1.53076 -1.71496
-1.93033 -2.15523 -2.36565
-2.53996 -2.6602 -2.71143
-2.68276 -2.57226 -2.3923
-2.16944 -1.93633 -1.7202
-1.53592 -1.38678 -1.26936
-1.17644 -1.0974 -1.0203
-0.938429 -0.858127 -0.800145
-0.790675 -0.846531 -0.964704
-1.12371 -1.29516 -1.45701
-1.6003 -1.72718 -1.84348
-1.9512 -2.04528 -2.11612
-2.15574 -2.16321 -2.14597
-2.11747 -2.09401 -2.09265
-2.12876 -2.21161 -2.33843
-2.4903 -2.63299 -2.72468
-2.72934 -2.6316 -2.4459
-2.21359 -1.98688 -1.80678
-1.91584 -1.82049 -1.74172
-1.66126 -1.56897 -1.46894
-1.38044 -1.33189 -1.34836
-1.43778 -1.58435 -1.75413
-1.90979 -2.02557 -2.09423
-2.1247 -2.13375 -2.13696
-2.14186 -2.14635 -2.14376
-2.13206 -2.11998 -2.1237
-2.15515 -2.21076 -2.2694
-2.30158 -2.2834 -2.20632
-2.07818 -1.91788 -1.74908
-1.59531 -1.47571 -1.40051
-1.36895 -1.37189 -1.39837
-1.4421 -1.50409 -1.59002
-1.70349 -1.83838 -1.97499
-2.08352 -2.13409 -2.10915
-2.01223 -1.86899 -1.71935
-1.60388 -1.5498 -1.56293
-1.62845 -1.7196 -1.80972
-1.88204 -1.93344 -1.97287
-2.01731 -2.08714 -2.19972
-2.36027 -2.55423 -2.74795
-2.90124 -2.98677 -3.00498
-2.98397 -2.96308 -2.96986
-3.00536 -3.04666 -3.06385
-3.03852 -2.97175 -2.87826
-2.77348 -2.6631 -2.54125
-2.3971 -2.22567 -2.03666
-1.85605 -1.71844 -1.6536
-1.67397 -1.76922 -1.90886
-2.05008 -2.14709 -2.16082
-2.06936 -1.87722 -1.61843
-1.34913 -1.12992 -1.0047
-0.984997 -1.04729 -1.14542
-1.23319 -1.28556 -1.30619
-1.31724 -1.33952 -1.37757
-1.4194 -1.44845 -1.45697
-1.45147 -1.44882 -1.46813
-1.52366 -1.62077 -1.75482
-1.9129 -2.07826 -2.23516
-2.37099 -2.47439 -2.53242
-2.53141 -2.46311 -2.33212
-2.158 -1.96856 -1.78857
-1.63158 -1.49952 -1.38755
-1.28834 -1.19349 -1.09474
-0.988406 -0.881654 -0.794763
-0.754403 -0.780163 -0.873087
-1.01448 -1.17559 -1.33099
-1.4673 -1.58345 -1.68459
-1.77465 -1.85199 -1.91033
-1.94317 -1.94821 -1.92861
-1.892 -1.84973 -1.81757
-1.8155 -1.86352 -1.97315
-2.13825 -2.33069 -2.50525
-2.61426 -2.62652 -2.54089
-2.38634 -2.20749 -2.04405
-2.11426 -1.99651 -1.89509
-1.80614 -1.72497 -1.65046
-1.58933 -1.55628 -1.56753
-1.63004 -1.7339 -1.85436
-1.96292 -2.04028 -2.08311
-2.10187 -2.11253 -2.12713
-2.14748 -2.16519 -2.16908
-2.15623 -2.1383 -2.13607
-2.16452 -2.2194 -2.27601
-2.30171 -2.27296 -2.18501
-2.04989 -1.88807 -1.72172
-1.57249 -1.46008 -1.39828
-1.39031 -1.42804 -1.49671
-1.58253 -1.67874 -1.78661
-1.91006 -2.0463 -2.17859
-2.27707 -2.30925 -2.25497
-2.1179 -1.92705 -1.72734
-1.56333 -1.46386 -1.43449
-1.46017 -1.51557 -1.5773
-1.63238 -1.68035 -1.73055
-1.79784 -1.89818 -2.04301
-2.23154 -2.44504 -2.64909
-2.8068 -2.89733 -2.9286
-2.93418 -2.95441 -3.01238
-3.10028 -3.18434 -3.22506
-3.19888 -3.10848 -2.977
-2.83185 -2.68886 -2.54579
-2.38843 -2.20526 -2.00162
-1.80422 -1.65222 -1.58005
-1.60197 -1.70618 -1.85929
-2.0163 -2.1309 -2.16474
-2.09648 -1.92971 -1.69566
-1.44645 -1.23884 -1.11445
-1.08502 -1.1302 -1.20973
-1.28474 -1.33651 -1.37157
-1.41023 -1.46772 -1.54185
-1.61517 -1.66768 -1.68983
-1.68741 -1.67757 -1.68022
-1.70987 -1.77096 -1.85795
-1.95959 -2.06486 -2.16653
-2.26009 -2.33917 -2.39199
-2.40308 -2.36047 -2.2641
-2.12877 -1.97873 -1.83669
-1.71485 -1.61307 -1.52337
-1.43571 -1.34115 -1.23328
-1.11087 -0.982439 -0.86856
-0.796907 -0.789985 -0.85272
-0.968785 -1.10838 -1.24211
-1.35217 -1.4354 -1.49856
-1.55043 -1.59564 -1.63319
-1.65887 -1.66843 -1.65907
-1.63004 -1.58471 -1.53449
-1.50127 -1.51393 -1.59772
-1.76052 -1.98347 -2.22277
-2.42418 -2.54399 -2.56544
-2.50158 -2.38419 -2.24712
-2.2679 -2.12581 -1.99837
-1.89775 -1.82599 -1.77763
-1.74705 -1.73485 -1.74736
-1.78893 -1.85377 -1.92498
-1.98259 -2.01468 -2.02362
-2.0234 -2.03071 -2.05493
-2.09237 -2.12801 -2.14539
-2.13948 -2.12322 -2.12049
-2.14855 -2.20296 -2.257
-2.27654 -2.23897 -2.14258
-2.00229 -1.83938 -1.67526
-1.53153 -1.43044 -1.39029
-1.41769 -1.50349 -1.62634
-1.76236 -1.89541 -2.02196
-2.14723 -2.27385 -2.39045
-2.46932 -2.47678 -2.39079
-2.21536 -1.9829 -1.74309
-1.54375 -1.41397 -1.35725
-1.35671 -1.38762 -1.42994
-1.47502 -1.52553 -1.59114
-1.6838 -1.81377 -1.98514
-2.19022 -2.40631 -2.60002
-2.74073 -2.81724 -2.84683
-2.8685 -2.92176 -3.02289
-3.1537 -3.26988 -3.32446
-3.29171 -3.17837 -3.01665
-2.84454 -2.6852 -2.53727
-2.38151 -2.19953 -1.99263
-1.7881 -1.62859 -1.55173
-1.57277 -1.67902 -1.83607
-1.99895 -2.12269 -2.17083
-2.12324 -1.98288 -1.77791
-1.55537 -1.36642 -1.24844
-1.21197 -1.23928 -1.29618
-1.35165 -1.39414 -1.43416
-1.49165 -1.57779 -1.68474
-1.78984 -1.86937 -1.91138
-1.9204 -1.91333 -1.91015
-1.92466 -1.95949 -2.00781
-2.06019 -2.1114 -2.16197
-2.2137 -2.26304 -2.29824
-2.30284 -2.26396 -2.18061
-2.06653 -1.94508 -1.8385
-1.7581 -1.7009 -1.65369
-1.60038 -1.52785 -1.42862
-1.30267 -1.16031 -1.02378
-0.922954 -0.883619 -0.914131
-0.999693 -1.10883 -1.20811
-1.27599 -1.30853 -1.31573
-1.31282 -1.31212 -1.31926
-1.33342 -1.34913 -1.35765
-1.34909 -1.31719 -1.26657
-1.21791 -1.20543 -1.26492
-1.41669 -1.65234 -1.9337
-2.2058 -2.41756 -2.53878
-2.56531 -2.51253 -2.4048
-2.37915 -2.20939 -2.05102
-1.93205 -1.86209 -1.83297
-1.82867 -1.83705 -1.8546
-1.88172 -1.91459 -1.94231
-1.95262 -1.94122 -1.91682
-1.89741 -1.90055 -1.93327
-1.98719 -2.04199 -2.07696
-2.08496 -2.07886 -2.08327
-2.11581 -2.1714 -2.22252
-2.23536 -2.18937 -2.08565
-1.94117 -1.77774 -1.61672
-1.48108 -1.39664 -1.38612
-1.45818 -1.60064 -1.78379
-1.97266 -2.1415 -2.28246
-2.40286 -2.5119 -2.60521
-2.659 -2.6398 -2.52428
-2.31656 -2.05171 -1.78322
-1.5614 -1.4148 -1.34412
-1.32988 -1.34738 -1.37952
-1.42173 -1.47944 -1.56224
-1.67882 -1.83359 -2.02345
-2.23435 -2.44061 -2.61106
-2.72254 -2.77406 -2.79194
-2.81931 -2.89337 -3.02298
-3.18044 -3.31342 -3.37068
-3.3272 -3.19498 -3.01433
-2.83093 -2.67173 -2.53353
-2.39101 -2.21934 -2.01648
-1.81037 -1.64649 -1.56491
-1.58177 -1.6844 -1.83863
-2.00055 -2.12699 -2.18354
-2.15169 -2.0346 -1.85822
-1.66471 -1.49883 -1.3921
-1.35194 -1.36172 -1.39247
-1.42094 -1.44341 -1.47584
-1.53984 -1.64459 -1.77805
-1.91291 -2.02141 -2.08864
-2.11724 -2.12311 -2.12541
-2.13634 -2.15625 -2.17709
-2.19141 -2.19932 -2.20767
-2.22232 -2.24038 -2.24885
-2.23058 -2.17393 -2.08056
-1.96725 -1.86 -1.78285
-1.74696 -1.7459 -1.75931
-1.76212 -1.73337 -1.66126
-1.54528 -1.39781 -1.24441
-1.11879 -1.0505 -1.05057
-1.10452 -1.17853 -1.23561
-1.25187 -1.22404 -1.16615
-1.09985 -1.0448 -1.01336
-1.0091 -1.02701 -1.05423
-1.07301 -1.06773 -1.03511
-0.99171 -0.972611 -1.01901
-1.15964 -1.39562 -1.69712
-2.0139 -2.29323 -2.49536
-2.59997 -2.60488 -2.52277
-2.46666 -2.26536 -2.07044
-1.92399 -1.8433 -1.81951
-1.82937 -1.85091 -1.87219
-1.88924 -1.89851 -1.89324
-1.86745 -1.82347 -1.77523
-1.74328 -1.74481 -1.78443
-1.8507 -1.92088 -1.9729
-1.99886 -2.01051 -2.03056
-2.07414 -2.13428 -2.18335
-2.18968 -2.13616 -2.02702
-1.88083 -1.71959 -1.56485
-1.44123 -1.37801 -1.40134
-1.52058 -1.71938 -1.95948
-2.19571 -2.39417 -2.54385
-2.65472 -2.74274 -2.81096
-2.84043 -2.79886 -2.66186
-2.43272 -2.14741 -1.86154
-1.62697 -1.47182 -1.39469
-1.37421 -1.38588 -1.41499
-1.46003 -1.528 -1.6275
-1.76368 -1.9357 -2.13475
-2.34228 -2.53128 -2.67372
-2.75354 -2.77847 -2.78158
-2.80792 -2.89134 -3.03401
-3.20141 -3.3368 -3.3881
-3.33278 -3.1878 -2.99914
-2.81667 -2.66804 -2.54675
-2.42178 -2.26311 -2.06635
-1.86021 -1.69251 -1.60547
-1.6165 -1.71361 -1.86313
-2.02178 -2.14731 -2.20693
-2.18432 -2.08428 -1.93219
-1.76648 -1.62545 -1.53353
-1.49319 -1.48696 -1.48967
-1.48519 -1.47779 -1.48989
-1.54649 -1.65689 -1.80673
-1.96529 -2.10132 -2.1968
-2.25176 -2.27986 -2.29801
-2.31584 -2.33138 -2.33601
-2.32461 -2.30197 -2.2795
-2.26501 -2.25446 -2.23242
-2.18091 -2.09068 -1.96869
-1.8383 -1.7315 -1.67627
-1.68427 -1.7452 -1.83049
-1.90428 -1.93528 -1.90478
-1.81007 -1.66561 -1.50169
-1.35737 -1.26633 -1.24126
-1.26653 -1.30547 -1.31846
-1.28118 -1.19264 -1.0711
-0.943202 -0.833921 -0.760912
-0.732326 -0.745507 -0.786396
-0.832349 -0.860551 -0.860171
-0.84172 -0.836818 -0.886405
-1.02261 -1.25355 -1.55873
-1.89638 -2.217 -2.47558
-2.63846 -2.68704 -2.62194
-2.55706 -2.32134 -2.08538
-1.90226 -1.79617 -1.75942
-1.7652 -1.78564 -1.80321
-1.81055 -1.80384 -1.77883
-1.73374 -1.675 -1.61868
-1.58484 -1.58828 -1.63121
-1.70162 -1.77846 -1.8423
-1.88665 -1.92162 -1.96529
-2.02721 -2.09678 -2.14657
-2.14859 -2.09062 -1.98066
-1.83862 -1.68605 -1.54388
-1.43739 -1.3979 -1.45356
-1.61342 -1.85727 -2.14
-2.40901 -2.62516 -2.77614
-2.87494 -2.94346 -2.99128
-3.00407 -2.95089 -2.80594
-2.57016 -2.27794 -1.98465
-1.7426 -1.5803 -1.49643
-1.47006 -1.47808 -1.50788
-1.55947 -1.63952 -1.75408
-1.90429 -2.08495 -2.2837
-2.48024 -2.64847 -2.76423
-2.81746 -2.82199 -2.81443
-2.83928 -2.92625 -3.0722
-3.23882 -3.36844 -3.41061
-3.34587 -3.19446 -3.00492
-2.82812 -2.69065 -2.58306
-2.47061 -2.32033 -2.12665
-1.91895 -1.74676 -1.65423
-1.66035 -1.75392 -1.90108
-2.0577 -2.18102 -2.23939
-2.21946 -2.1294 -1.9959
-1.85487 -1.73852 -1.66365
-1.62644 -1.6071 -1.58286
-1.54363 -1.50101 -1.4837
-1.52074 -1.62301 -1.77596
-1.94767 -2.1051 -2.22785
-2.31284 -2.36992 -2.4118
-2.44438 -2.46357 -2.46117
-2.43502 -2.39397 -2.35241
-2.31831 -2.28514 -2.23423
-2.14637 -2.01511 -1.85421
-1.69589 -1.58031 -1.54051
-1.58884 -1.71087 -1.86975
-2.01875 -2.11573 -2.13383
-2.06701 -1.93154 -1.76312
-1.60692 -1.50067 -1.45761
-1.4597 -1.46714 -1.43903
-1.35281 -1.21146 -1.03737
-0.860101 -0.706658 -0.597145
-0.54314 -0.545466 -0.591884
-0.65876 -0.71952 -0.757617
-0.776888 -0.802415 -0.870303
-1.01155 -1.23832 -1.53875
-1.88087 -2.22115 -2.51276
-2.7123 -2.78778 -2.72915
-2.67171 -2.40176 -2.12383
-1.89813 -1.75404 -1.68618
-1.66752 -1.66858 -1.67009
-1.66375 -1.64612 -1.61443
-1.56846 -1.51482 -1.46733
-1.44177 -1.44861 -1.48833
-1.55145 -1.623 -1.69034
-1.75062 -1.81201 -1.88561
-1.9726 -2.05712 -2.11198
-2.11409 -2.05752 -1.95462
-1.82645 -1.69303 -1.57293
-1.4898 -1.47462 -1.5557
-1.74148 -2.00948 -2.31117
-2.59091 -2.80825 -2.95196
-3.03814 -3.09306 -3.13071
-3.13981 -3.09003 -2.95347
-2.72713 -2.44124 -2.14828
-1.89986 -1.72599 -1.62848
-1.59029 -1.59184 -1.6227
-1.68274 -1.77594 -1.90383
-2.06275 -2.24398 -2.43388
-2.61334 -2.75947 -2.8527
-2.88784 -2.88227 -2.87338
-2.90299 -2.99604 -3.14505
-3.30993 -3.43418 -3.4701
-3.40079 -3.24766 -3.05899
-2.88447 -2.74935 -2.64317
-2.53067 -2.3787 -2.18178
-1.96956 -1.7923 -1.69543
-1.6992 -1.79278 -1.94108
-2.09758 -2.21792 -2.27147
-2.2488 -2.16282 -2.04277
-1.92298 -1.83003 -1.77317
-1.7422 -1.71445 -1.66864
-1.59929 -1.52356 -1.47482
-1.4853 -1.56801 -1.7102
-1.8815 -2.0498 -2.19403
-2.30816 -2.39681 -2.46651
-2.5181 -2.54547 -2.54192
-2.50902 -2.45936 -2.40897
-2.36467 -2.31648 -2.24206
-2.12081 -1.94922 -1.74843
-1.56023 -1.4333 -1.40551
-1.48923 -1.66577 -1.89083
-2.1084 -2.26689 -2.3319
-2.2938 -2.17021 -2.00191
-1.83989 -1.7253 -1.67093
-1.65564 -1.63676 -1.5736
-1.44741 -1.26665 -1.05774
-0.850998 -0.671851 -0.539013
-0.464973 -0.453851 -0.497489
-0.575115 -0.660415 -0.733925
-0.793568 -0.856641 -0.951876
-1.10627 -1.33348 -1.62836
-1.9677 -2.31413 -2.62089
-2.83837 -2.92528 -2.86378
-2.81569 -2.51627 -2.20104
-1.93313 -1.74475 -1.63296
-1.5729 -1.53727 -1.50902
-1.48214 -1.45518 -1.42636
-1.39437 -1.36173 -1.33549
-1.32378 -1.33167 -1.35928
-1.40267 -1.45667 -1.51853
-1.59066 -1.67902 -1.78612
-1.90285 -2.00691 -2.07151
-2.07934 -2.03177 -1.94602
-1.84383 -1.74244 -1.65583
-1.6031 -1.61185 -1.70857
-1.90112 -2.16734 -2.45989
-2.72525 -2.9261 -3.05462
-3.1298 -3.17998 -3.2204
-3.24034 -3.20877 -3.09512
-2.89159 -2.62244 -2.33506
-2.07913 -1.88705 -1.76665
-1.70817 -1.69793 -1.72802
-1.79681 -1.90345 -2.04311
-2.20651 -2.38207 -2.55674
-2.71487 -2.83858 -2.91339
-2.93831 -2.93293 -2.93388
-2.97923 -3.08854 -3.24984
-3.42138 -3.54794 -3.58437
-3.51547 -3.36237 -3.17138
-2.9902 -2.84358 -2.72262
-2.59493 -2.43002 -2.22354
-2.00484 -1.82345 -1.72455
-1.7286 -1.82434 -1.97472
-2.13037 -2.24526 -2.29022
-2.26039 -2.17397 -2.06317
-1.96108 -1.88924 -1.85033
-1.82878 -1.79963 -1.74256
-1.65491 -1.5566 -1.48278
-1.46686 -1.52374 -1.64394
-1.80143 -1.96799 -2.12421
-2.26196 -2.37999 -2.47718
-2.54816 -2.58472 -2.58243
-2.54723 -2.49525 -2.44335
-2.39616 -2.33975 -2.24814
-2.09983 -1.89459 -1.66081
-1.44911 -1.31528 -1.3002
-1.41498 -1.63647 -1.91436
-2.18602 -2.39329 -2.49623
-2.48233 -2.37004 -2.20408
-2.03999 -1.92129 -1.85977
-1.83133 -1.79134 -1.70066
-1.54577 -1.34144 -1.11782
-0.904307 -0.721591 -0.583202
-0.499303 -0.475933 -0.510072
-0.586839 -0.683942 -0.782171
-0.875343 -0.973423 -1.09733
-1.26898 -1.50184 -1.79503
-2.13142 -2.47804 -2.78867
-3.01052 -3.09736 -3.02713
-2.975 -2.65555 -2.31351
-2.01115 -1.78093 -1.62166
-1.51186 -1.42879 -1.36064
-1.30642 -1.26845 -1.24601
-1.23484 -1.23023 -1.22921
-1.23044 -1.23364 -1.24006
-1.25343 -1.28029 -1.32916
-1.40834 -1.52145 -1.66175
-1.80919 -1.93484 -2.01251
-2.03129 -2.00019 -1.94131
-1.87661 -1.8193 -1.77686
-1.76111 -1.79334 -1.89621
-2.07717 -2.31722 -2.5749
-2.80401 -2.97427 -3.08292
-3.151 -3.20596 -3.26077
-3.30249 -3.29831 -3.2153
-3.04136 -2.79443 -2.51564
-2.25168 -2.03744 -1.88823
-1.80363 -1.77734 -1.80427
-1.88053 -1.99935 -2.14864
-2.31336 -2.47958 -2.63587
-2.77105 -2.87277 -2.9318
-2.95132 -2.95324 -2.97368
-3.04696 -3.18668 -3.37503
-3.56681 -3.70645 -3.75032
-3.68448 -3.52956 -3.33
-3.13192 -2.96079 -2.81146
-2.65704 -2.47173 -2.25313
-2.0295 -1.84771 -1.75048
-1.75666 -1.85366 -2.00262
-2.15232 -2.25626 -2.2875
-2.24583 -2.15442 -2.04811
-1.95897 -1.90454 -1.88263
-1.87416 -1.85299 -1.79926
-1.71082 -1.60692 -1.52102
-1.48548 -1.5165 -1.60892
-1.74307 -1.89701 -2.05497
-2.20799 -2.34926 -2.4696
-2.55693 -2.60079 -2.59917
-2.56255 -2.5104 -2.45983
-2.41279 -2.3515 -2.2472
-2.07861 -1.84955 -1.5951
-1.37266 -1.24221 -1.24491
-1.3888 -1.64619 -1.9623
-2.27079 -2.51025 -2.63804
-2.64013 -2.53546 -2.37112
-2.20539 -2.08304 -2.01498
-1.97525 -1.9187 -1.80876
-1.63737 -1.42519 -1.20532
-1.005 -0.838282 -0.710858
-0.627759 -0.595039 -0.614689
-0.679461 -0.773952 -0.88214
-0.996048 -1.11987 -1.2676
-1.45624 -1.698 -1.99396
-2.32999 -2.67514 -2.98345
-3.20128 -3.2814 -3.20097
-3.12363 -2.79622 -2.44133
-2.11774 -1.85617 -1.65629
-1.4999 -1.36945 -1.25925
-1.17445 -1.12212 -1.10308
-1.10979 -1.12943 -1.14845
-1.15622 -1.14799 -1.12704
-1.10508 -1.09997 -1.13087
-1.21166 -1.34386 -1.51217
-1.68649 -1.83204 -1.92369
-1.9568 -1.94759 -1.92234
-1.90255 -1.89681 -1.90509
-1.93036 -1.98558 -2.08797
-2.24462 -2.44193 -2.64816
-2.82837 -2.96183 -3.05121
-3.11777 -3.18498 -3.26032
-3.32667 -3.34939 -3.2948
-3.14855 -2.92361 -2.65493
-2.38541 -2.15155 -1.97551
-1.8659 -1.82354 -1.84589
-1.92687 -2.05423 -2.20955
-2.37296 -2.52881 -2.66726
-2.78096 -2.86222 -2.90667
-2.92213 -2.93417 -2.97999
-3.09099 -3.27419 -3.50393
-3.72876 -3.89029 -3.94525
-3.88121 -3.71964 -3.50459
-3.28194 -3.07899 -2.89538
-2.71076 -2.50497 -2.2778
-2.05553 -1.88036 -1.79002
-1.79965 -1.89458 -2.03518
-2.17047 -2.25548 -2.26627
-2.20677 -2.10408 -1.99527
-1.912 -1.86946 -1.86285
-1.87158 -1.86915 -1.83523
-1.76547 -1.67494 -1.59248
-1.54777 -1.55819 -1.62367
-1.73188 -1.86798 -2.02064
-2.18092 -2.33741 -2.47375
-2.57171 -2.61864 -2.61462
-2.57411 -2.51934 -2.46735
-2.41763 -2.34957 -2.23339
-2.04999 -1.80803 -1.54822
-1.33177 -1.21905 -1.2483
-1.42283 -1.71036 -2.05301
-2.38305 -2.6388 -2.77775
-2.78607 -2.68321 -2.51716
-2.34705 -2.21801 -2.14075
-2.08936 -2.02001 -1.89927
-1.7235 -1.51736 -1.31519
-1.1412 -1.0024 -0.895884
-0.820187 -0.779777 -0.780728
-0.823815 -0.902165 -1.00526
-1.12564 -1.26363 -1.42756
-1.62991 -1.88093 -2.18177
-2.51894 -2.86171 -3.16421
-3.3737 -3.4448 -3.35642
-3.23568 -2.91104 -2.55621
-2.22555 -1.94744 -1.72184
-1.53304 -1.36727 -1.22336
-1.11126 -1.04231 -1.0194
-1.0331 -1.06451 -1.0918
-1.09723 -1.07287 -1.02373
-0.967603 -0.930943 -0.941266
-1.0171 -1.1587 -1.34441
-1.53664 -1.69656 -1.80048
-1.84909 -1.86416 -1.87464
-1.90081 -1.94675 -2.00543
-2.07117 -2.14813 -2.24737
-2.37553 -2.52545 -2.67707
-2.8084 -2.90867 -2.98471
-3.05551 -3.13786 -3.23182
-3.31567 -3.35443 -3.31641
-3.18817 -2.98017 -2.72227
-2.45323 -2.20944 -2.01742
-1.89212 -1.83928 -1.85794
-1.94032 -2.07067 -2.22688
-2.38647 -2.53289 -2.65703
-2.75336 -2.81694 -2.84735
-2.85781 -2.87936 -2.95216
-3.10565 -3.33983 -3.61926
-3.88376 -4.07013 -4.13476
-4.06772 -3.89336 -3.65768
-3.40797 -3.17393 -2.95969
-2.75088 -2.53251 -2.30607
-2.09505 -1.93546 -1.85797
-1.87234 -1.96147 -2.0863
-2.19845 -2.25638 -2.23965
-2.15536 -2.03344 -1.91296
-1.82643 -1.78886 -1.79515
-1.82475 -1.85095 -1.85135
-1.81675 -1.75531 -1.68954
-1.64616 -1.64443 -1.69004
-1.77782 -1.89905 -2.04571
-2.20859 -2.37274 -2.5165
-2.61725 -2.66087 -2.64898
-2.59883 -2.53448 -2.47278
-2.41183 -2.33022 -2.19979
-2.00574 -1.76217 -1.51361
-1.32151 -1.24266 -1.30944
-1.51923 -1.83531 -2.19763
-2.53852 -2.7981 -2.93631
-2.9414 -2.83384 -2.66142
-2.48255 -2.34189 -2.25088
-2.18584 -2.10631 -1.98232
-1.81281 -1.62341 -1.44725
-1.30466 -1.19637 -1.11208
-1.04414 -0.994659 -0.972605
-0.986111 -1.03734 -1.12282
-1.23758 -1.37976 -1.55298
-1.76515 -2.0237 -2.32859
-2.66576 -3.00413 -3.29833
-3.49768 -3.56021 -3.46773
-3.29479 -2.97797 -2.63014
-2.3023 -2.02157 -1.78859
-1.58894 -1.40981 -1.2506
-1.12237 -1.03857 -1.00438
-1.01117 -1.03826 -1.06019
-1.05568 -1.01479 -0.94272
-0.859611 -0.796136 -0.784711
-0.847397 -0.984772 -1.17243
-1.36931 -1.5351 -1.64773
-1.71126 -1.75014 -1.79364
-1.86003 -1.94972 -2.0507
-2.15077 -2.2467 -2.34386
-2.44824 -2.55873 -2.66638
-2.76105 -2.8401 -2.91195
-2.99086 -3.08539 -3.18808
-3.27416 -3.31088 -3.27181
-3.14757 -2.94871 -2.70165
-2.44099 -2.2012 -2.0098
-1.88409 -1.83126 -1.85012
-1.93174 -2.05946 -2.21111
-2.36462 -2.50357 -2.61836
-2.70275 -2.7522 -2.76939
-2.77347 -2.80234 -2.90022
-3.09505 -3.3794 -3.70722
-4.00875 -4.21548 -4.28375
-4.2073 -4.01533 -3.75779
-3.4847 -3.22813 -2.99539
-2.77611 -2.55865 -2.34507
-2.15543 -2.01906 -1.95898
-1.97903 -2.05982 -2.16386
-2.24697 -2.27227 -2.2228
-2.10794 -1.95945 -1.81851
-1.71979 -1.68028 -1.69643
-1.74859 -1.8093 -1.85252
-1.86226 -1.83849 -1.79722
-1.76328 -1.75911 -1.79664
-1.87672 -1.99405 -2.14099
-2.30644 -2.47247 -2.61461
-2.70856 -2.74014 -2.71225
-2.64364 -2.55922 -2.47594
-2.39218 -2.28846 -2.14103
-1.94109 -1.70787 -1.48729
-1.33725 -1.30745 -1.4224
-1.67309 -2.01876 -2.39773
-2.74302 -2.99766 -3.12588
-3.11988 -3.00199 -2.81927
-2.62794 -2.47126 -2.36189
-2.28027 -2.19118 -2.0686
-1.91239 -1.74606 -1.59878
-1.4862 -1.40397 -1.33654
-1.27166 -1.20921 -1.15995
-1.13821 -1.15488 -1.21433
-1.31556 -1.45581 -1.63438
-1.85404 -2.11827 -2.42488
-2.75906 -3.08992 -3.37343
-3.56176 -3.61657 -3.52239
-3.29604 -2.98375 -2.64109
-2.31839 -2.04412 -1.82074
-1.63408 -1.46869 -1.31937
-1.19304 -1.10188 -1.0531
-1.04189 -1.05112 -1.0574
-1.03973 -0.987002 -0.902207
-0.803293 -0.720094 -0.686192
-0.726157 -0.843081 -1.01436
-1.20028 -1.36205 -1.47904
-1.55584 -1.61577 -1.68564
-1.78095 -1.89996 -2.02874
-2.15217 -2.26268 -2.36155
-2.45396 -2.543 -2.62775
-2.70632 -2.78046 -2.85721
-2.94452 -3.0429 -3.1393
-3.20875 -3.22384 -3.16594
-3.03188 -2.83421 -2.59728
-2.35196 -2.12956 -1.95575
-1.84627 -1.80617 -1.83187
-1.91325 -2.03497 -2.1782
-2.32422 -2.45791 -2.56817
-2.64593 -2.68526 -2.69113
-2.68876 -2.72301 -2.84193
-3.07139 -3.39639 -3.76105
-4.08743 -4.30336 -4.36647
-4.27522 -4.06451 -3.78913
-3.50219 -3.23754 -3.00372
-2.79159 -2.59013 -2.40028
-2.2384 -2.12796 -2.08564
-2.11045 -2.18131 -2.26272
-2.31504 -2.3062 -2.22261
-2.07529 -1.89719 -1.73134
-1.61523 -1.56889 -1.59133
-1.66409 -1.75852 -1.84424
-1.89813 -1.91237 -1.89771
-1.87871 -1.88222 -1.92626
-2.01571 -2.14507 -2.30312
-2.47437 -2.63809 -2.76945
-2.84555 -2.85419 -2.79978
-2.70186 -2.58571 -2.46906
-2.35257 -2.22123 -2.05768
-1.85964 -1.64992 -1.47284
-1.37944 -1.40996 -1.5802
-1.87518 -2.25084 -2.64424
-2.98932 -3.23264 -3.3441
-3.32154 -3.19017 -2.99598
-2.79155 -2.61723 -2.48652
-2.38493 -2.2841 -2.16288
-2.02144 -1.87922 -1.75935
-1.67192 -1.60847 -1.55028
-1.48233 -1.40283 -1.32365
-1.2641 -1.24296 -1.27264
-1.357 -1.49332 -1.67673
-1.90407 -2.17362 -2.4802
-2.80831 -3.12821 -3.39829
-3.57386 -3.61967 -3.52201
-3.24126 -2.92281 -2.57586
-2.25357 -1.98886 -1.78769
-1.63525 -1.51008 -1.39726
-1.2943 -1.20838 -1.14802
-1.11483 -1.10007 -1.08741
-1.05935 -1.00385 -0.919179
-0.816831 -0.72128 -0.664033
-0.671491 -0.751672 -0.888431
-1.04828 -1.1966 -1.31359
-1.4011 -1.47735 -1.56393
-1.67324 -1.80336 -1.94203
-2.07544 -2.19547 -2.30161
-2.39796 -2.48893 -2.57682
-2.66253 -2.74773 -2.83555
-2.92752 -3.0182 -3.09235
-3.12823 -3.10618 -3.01658
-2.86299 -2.66051 -2.43235
-2.20631 -2.01028 -1.86647
-1.78654 -1.77068 -1.81088
-1.89533 -2.0111 -2.14494
-2.28363 -2.41434 -2.52417
-2.60011 -2.63386 -2.63214
-2.6256 -2.66477 -2.7997
-3.0528 -3.40181 -3.78332
-4.11495 -4.32451 -4.37315
-4.26462 -4.039 -3.75501
-3.46801 -3.2124 -2.99597
-2.80799 -2.63516 -2.47541
-2.34138 -2.25265 -2.22243
-2.24737 -2.30589 -2.36434
-2.38691 -2.346 -2.23136
-2.05554 -1.85202 -1.66463
-1.53258 -1.47837 -1.5034
-1.5905 -1.71029 -1.82905
-1.91821 -1.96426 -1.97475
-1.97518 -1.99697 -2.06298
-2.1794 -2.33681 -2.51672
-2.69702 -2.85434 -2.96563
-3.01223 -2.98602 -2.8938
-2.75607 -2.59882 -2.4416
-2.28895 -2.13179 -1.95956
-1.77525 -1.60271 -1.4816
-1.45382 -1.54928 -1.77561
-2.11297 -2.51512 -2.91845
-3.2581 -3.48471 -3.57486
-3.53332 -3.38894 -3.18616
-2.97224 -2.78259 -2.63021
-2.50558 -2.38831 -2.2635
-2.13243 -2.01023 -1.91313
-1.84506 -1.79389 -1.73897
-1.66385 -1.56566 -1.45697
-1.36093 -1.30315 -1.30361
-1.3714 -1.50457 -1.69447
-1.93151 -2.20773 -2.51401
-2.83398 -3.13963 -3.39251
-3.5513 -3.58311 -3.47498
-3.13342 -2.79531 -2.43205
-2.10254 -1.84675 -1.67536
-1.57235 -1.50786 -1.45364
-1.39394 -1.32805 -1.26491
-1.21406 -1.17824 -1.15134
-1.1211 -1.07425 -1.00231
-0.907356 -0.805443 -0.723868
-0.690661 -0.720938 -0.808889
-0.931031 -1.05869 -1.17179
-1.26625 -1.35182 -1.44307
-1.5497 -1.67195 -1.80273
-1.93342 -2.05892 -2.17894
-2.29608 -2.41269 -2.52883
-2.64237 -2.75068 -2.85156
-2.94156 -3.0128 -3.05184
-3.04324 -2.97624 -2.84975
-2.67301 -2.46312 -2.24245
-2.03645 -1.87005 -1.76179
-1.71838 -1.73389 -1.7947
-1.8866 -1.9992 -2.12557
-2.25895 -2.38949 -2.50267
-2.58157 -2.61538 -2.61205
-2.60616 -2.6514 -2.79697
-3.06015 -3.41221 -3.78577
-4.09927 -4.28533 -4.31148
-4.18677 -3.95453 -3.67484
-3.40306 -3.17246 -2.98856
-2.83701 -2.70001 -2.57088
-2.45872 -2.38139 -2.35201
-2.36799 -2.40879 -2.4425
-2.43642 -2.36712 -2.22809
-2.03368 -1.81692 -1.62007
-1.48114 -1.42265 -1.44713
-1.53896 -1.6697 -1.80521
-1.9151 -1.98361 -2.01711
-2.04233 -2.09367 -2.19616
-2.35407 -2.55103 -2.75899
-2.94832 -3.09363 -3.1755
-3.1817 -3.10994 -2.97073
-2.78644 -2.58475 -2.38796
-2.20504 -2.03257 -1.86531
-1.7089 -1.58522 -1.527
-1.56623 -1.72322 -1.99894
-2.37034 -2.79025 -3.1954
-3.52293 -3.72817 -3.79503
-3.73569 -3.58266 -3.37799
-3.16195 -2.96287 -2.79139
-2.64221 -2.50329 -2.36743
-2.23862 -2.12883 -2.04777
-1.99327 -1.94964 -1.89489
-1.81182 -1.69685 -1.5628
-1.43555 -1.34609 -1.32092
-1.37427 -1.50563 -1.70342
-1.95198 -2.23659 -2.54315
-2.85364 -3.1416 -3.37209
-3.50736 -3.51672 -3.38753
-2.97509 -2.60754 -2.22015
-1.87874 -1.63121 -1.49321
-1.44718 -1.4541 -1.47126
-1.46833 -1.4355 -1.38142
-1.32362 -1.27707 -1.24652
-1.22503 -1.1975 -1.14772
-1.0672 -0.962489 -0.85598
-0.777539 -0.75085 -0.782708
-0.861523 -0.964899 -1.07095
-1.16715 -1.25273 -1.33488
-1.42208 -1.51936 -1.62775
-1.74659 -1.87596 -2.01688
-2.16963 -2.33135 -2.49504
-2.65079 -2.78867 -2.90095
-2.98173 -3.02459 -3.02158
-2.96551 -2.85427 -2.69352
-2.49616 -2.28013 -2.06681
-1.87983 -1.74182 -1.66825
-1.66133 -1.70929 -1.79289
-1.89528 -2.00824 -2.13076
-2.2624 -2.39639 -2.51706
-2.60422 -2.64489 -2.64756
-2.64865 -2.70186 -2.8525
-3.11141 -3.44471 -3.7852
-4.05768 -4.20472 -4.20288
-4.06618 -3.83831 -3.57682
-3.33379 -3.13949 -2.99633
-2.88587 -2.78501 -2.68177
-2.58182 -2.50274 -2.46012
-2.45468 -2.46861 -2.47232
-2.43635 -2.34188 -2.18698
-1.98799 -1.77599 -1.5883
-1.45742 -1.40217 -1.42436
-1.51031 -1.6351 -1.76845
-1.88303 -1.96472 -2.02052
-2.07737 -2.16958 -2.32045
-2.52906 -2.77015 -3.0057
-3.1993 -3.32502 -3.36863
-3.3258 -3.20144 -3.01099
-2.78009 -2.53903 -2.31304
-2.11451 -1.94356 -1.79729
-1.68093 -1.61206 -1.61575
-1.71503 -1.92257 -2.2347
-2.62673 -3.05187 -3.44851
-3.75699 -3.93807 -3.98297
-3.91064 -3.75633 -3.55863
-3.34956 -3.14892 -2.9636
-2.79143 -2.62848 -2.47582
-2.34144 -2.23566 -2.16283
-2.1155 -2.07503 -2.01861
-1.9288 -1.80142 -1.64898
-1.49861 -1.38478 -1.33893
-1.37982 -1.5091 -1.71375
-1.9732 -2.26616 -2.57276
-2.87203 -3.13825 -3.3399
-3.44333 -3.42066 -3.26008
-2.77176 -2.37415 -1.96423
-1.61366 -1.37684 -1.2734
-1.28423 -1.36218 -1.45184
-1.50989 -1.51813 -1.48454
-1.43334 -1.38993 -1.36819
-1.36521 -1.36356 -1.33965
-1.27533 -1.16858 -1.03751
-0.914266 -0.831436 -0.808569
-0.845561 -0.925121 -1.02188
-1.11345 -1.18829 -1.24739
-1.30041 -1.35981 -1.43677
-1.53976 -1.67437 -1.84262
-2.04116 -2.2596 -2.48094
-2.68483 -2.85293 -2.97293
-3.0391 -3.04981 -3.00502
-2.90632 -2.75886 -2.57262
-2.362 -2.14453 -1.94025
-1.77112 -1.65794 -1.61386
-1.63781 -1.71354 -1.81739
-1.9304 -2.0461 -2.16848
-2.30239 -2.44375 -2.57616
-2.67692 -2.73124 -2.74729
-2.76105 -2.82324 -2.97298
-3.21412 -3.50954 -3.79603
-4.00948 -4.10641 -4.07449
-3.93198 -3.71979 -3.48864
-3.28361 -3.1301 -3.02742
-2.95414 -2.88299 -2.79721
-2.69914 -2.60629 -2.53731
-2.49744 -2.47309 -2.43847
-2.36872 -2.25098 -2.08871
-1.90005 -1.7122 -1.5539
-1.44782 -1.40536 -1.42556
-1.49698 -1.60093 -1.71535
-1.82082 -1.90863 -1.9876
-2.08322 -2.22593 -2.43313
-2.69583 -2.97915 -3.23625
-3.42599 -3.52377 -3.52196
-3.42501 -3.24592 -3.00631
-2.73616 -2.46877 -2.23122
-2.03671 -1.88527 -1.77286
-1.70179 -1.6847 -1.74027
-1.88515 -2.12701 -2.4594
-2.85708 -3.27461 -3.6534
-3.93826 -4.09585 -4.12384
-4.04618 -3.89916 -3.71694
-3.52304 -3.3288 -3.13701
-2.94779 -2.76417 -2.59463
-2.45109 -2.3429 -2.27044
-2.22249 -2.17896 -2.11755
-2.0215 -1.88626 -1.72319
-1.5588 -1.42859 -1.3668
-1.3959 -1.52039 -1.72753
-1.99369 -2.29187 -2.59598
-2.88096 -3.12068 -3.28688
-3.35081 -3.28873 -3.09097
-2.53676 -2.11922 -1.69894
-1.35011 -1.1303 -1.06111
-1.12215 -1.26085 -1.4132
-1.52694 -1.57785 -1.57314
-1.54127 -1.51429 -1.51171
-1.53254 -1.55698 -1.55579
-1.50384 -1.39315 -1.23925
-1.07686 -0.94645 -0.878244
-0.881103 -0.940594 -1.02659
-1.1069 -1.16064 -1.18506
-1.19367 -1.20842 -1.25147
-1.33985 -1.48329 -1.68312
-1.9309 -2.20766 -2.48577
-2.73463 -2.92838 -3.05186
-3.10169 -3.08277 -3.00363
-2.87371 -2.70324 -2.50415
-2.29053 -2.0786 -1.88672
-1.73504 -1.64259 -1.62089
-1.66698 -1.76213 -1.88016
-2.00102 -2.11982 -2.24433
-2.38339 -2.53488 -2.68182
-2.79969 -2.87212 -2.90605
-2.93505 -3.00473 -3.14696
-3.35922 -3.60328 -3.82281
-3.96752 -4.00997 -3.94968
-3.80823 -3.62109 -3.42857
-3.26551 -3.15074 -3.08099
-3.03399 -2.98095 -2.90216
-2.79706 -2.68215 -2.57796
-2.49378 -2.42107 -2.33982
-2.23197 -2.0921 -1.92955
-1.76339 -1.61507 -1.50212
-1.43448 -1.41363 -1.43427
-1.48715 -1.56137 -1.64618
-1.73359 -1.8231 -1.92622
-2.06545 -2.26416 -2.53049
-2.84552 -3.16502 -3.43529
-3.61282 -3.6761 -3.62493
-3.47295 -3.24191 -2.96051
-2.66377 -2.38753 -2.1585
-1.987 -1.86882 -1.79549
-1.7653 -1.78726 -1.8768
-2.04782 -2.30583 -2.64291
-3.03364 -3.43431 -3.79018
-4.0515 -4.19064 -4.20998
-4.13595 -4.00384 -3.843
-3.66968 -3.48845 -3.29897
-3.10306 -2.90871 -2.72938
-2.57908 -2.46574 -2.38678
-2.32918 -2.2738 -2.20108
-2.09662 -1.95607 -1.78887
-1.61879 -1.47958 -1.40595
-1.42295 -1.53841 -1.74153
-2.00756 -2.30504 -2.60187
-2.86815 -3.07665 -3.20226
-3.22201 -3.11796 -2.88425
-2.293 -1.87338 -1.46195
-1.13083 -0.936338 -0.899599
-0.999607 -1.18199 -1.3796
-1.53655 -1.62593 -1.65419
-1.65095 -1.65017 -1.67256
-1.7168 -1.76122 -1.77364
-1.72584 -1.60752 -1.4338
-1.24196 -1.07798 -0.978912
-0.958633 -1.00304 -1.07692
-1.14003 -1.16498 -1.14815
-1.10896 -1.07965 -1.09268
-1.17175 -1.32816 -1.56021
-1.85307 -2.17941 -2.50273
-2.78483 -2.99518 -3.11807
-3.15369 -3.11349 -3.0133
-2.86815 -2.69084 -2.49323
-2.28797 -2.08953 -1.91438
-1.78062 -1.70546 -1.69923
-1.7584 -1.86378 -1.98866
-2.11301 -2.23328 -2.35982
-2.50408 -2.66522 -2.82588
-2.96028 -3.05062 -3.1019
-3.14399 -3.21649 -3.3443
-3.52021 -3.70695 -3.85651
-3.93283 -3.92399 -3.84053
-3.7063 -3.54997 -3.39957
-3.27779 -3.19569 -3.14776
-3.11294 -3.06401 -2.98113
-2.86191 -2.72094 -2.5785
-2.44625 -2.32071 -2.18906
-2.04182 -1.88187 -1.7239
-1.58672 -1.48483 -1.42396
-1.40108 -1.40737 -1.43259
-1.46887 -1.51288 -1.56566
-1.63192 -1.72072 -1.84687
-2.02935 -2.2829 -2.60491
-2.96604 -3.31385 -3.58978
-3.74981 -3.77638 -3.67662
-3.4732 -3.19679 -2.88375
-2.57432 -2.30588 -2.10219
-1.96698 -1.88803 -1.85016
-1.84783 -1.88916 -1.9905
-2.167 -2.42447 -2.75435
-3.13071 -3.51125 -3.84525
-4.0884 -4.21784 -4.23846
-4.1764 -4.06427 -3.92713
-3.77638 -3.61284 -3.43479
-3.24529 -3.05472 -2.87801
-2.7283 -2.61079 -2.52047
-2.44453 -2.36736 -2.27485
-2.15706 -2.01094 -1.84354
-1.67409 -1.53214 -1.45056
-1.45573 -1.55886 -1.75215
-2.01115 -2.3013 -2.58519
-2.82832 -3.00225 -3.08507
-3.06033 -2.91727 -2.65541
-2.06866 -1.66661 -1.28401
-0.986312 -0.824279 -0.816317
-0.941671 -1.14799 -1.37046
-1.55479 -1.6746 -1.73562
-1.76558 -1.79566 -1.84371
-1.90619 -1.96037 -1.97422
-1.92052 -1.79039 -1.60072
-1.39082 -1.209 -1.09436
-1.06152 -1.0947 -1.15459
-1.19607 -1.18888 -1.13105
-1.04856 -0.98294 -0.974813
-1.05183 -1.22409 -1.48466
-1.81159 -2.17046 -2.51919
-2.8163 -3.03075 -3.14885
-3.17489 -3.1254 -3.02069
-2.87824 -2.71091 -2.52896
-2.34314 -2.16613 -2.0125
-1.89815 -1.83832 -1.84252
-1.90764 -2.01563 -2.14087
-2.26414 -2.38279 -2.50849
-2.65414 -2.81984 -2.98834
-3.13332 -3.23588 -3.29869
-3.3474 -3.41578 -3.52311
-3.65969 -3.79096 -3.87731
-3.89498 -3.84472 -3.74568
-3.62299 -3.49869 -3.38917
-3.30499 -3.24892 -3.21275
-3.17741 -3.11947 -3.02189
-2.88261 -2.71449 -2.53604
-2.35939 -2.18502 -2.00729
-1.8254 -1.64977 -1.49889
-1.39005 -1.33102 -1.31764
-1.33656 -1.37075 -1.40538
-1.43269 -1.45446 -1.48116
-1.5287 -1.61531 -1.75961
-1.9778 -2.27669 -2.6436
-3.04006 -3.40721 -3.68354
-3.82547 -3.81895 -3.67718
-3.43057 -3.11814 -2.78386
-2.47304 -2.2236 -2.05449
-1.96028 -1.91839 -1.90588
-1.91438 -1.95412 -2.04629
-2.21062 -2.45521 -2.7712
-3.13163 -3.49487 -3.81347
-4.04769 -4.17792 -4.20926
-4.16536 -4.07531 -3.96107
-3.83223 -3.68911 -3.53055
-3.36032 -3.1886 -3.02821
-2.88839 -2.7702 -2.66646
-2.56608 -2.45907 -2.33882
-2.20178 -2.04744 -1.88073
-1.71554 -1.57559 -1.49031
-1.48615 -1.57703 -1.7582
-2.00612 -2.28415 -2.55086
-2.76821 -2.90704 -2.94876
-2.88358 -2.70864 -2.42995
-1.88789 -1.51879 -1.1799
-0.926418 -0.800229 -0.815452
-0.952551 -1.16445 -1.39302
-1.58959 -1.73052 -1.82059
-1.88317 -1.94324 -2.01294
-2.0855 -2.1382 -2.14179
-2.07331 -1.92827 -1.7267
-1.50908 -1.32282 -1.20471
-1.16654 -1.18986 -1.23343
-1.2512 -1.21364 -1.12193
-1.00759 -0.918668 -0.900735
-0.982549 -1.17084 -1.45222
-1.79769 -2.16758 -2.51788
-2.80864 -3.01269 -3.12108
-3.14234 -3.09582 -3.00278
-2.87977 -2.7374 -2.5835
-2.4269 -2.27874 -2.15181
-2.05968 -2.01549 -2.02793
-2.09488 -2.20052 -2.32139
-2.43947 -2.55243 -2.67207
-2.81183 -2.97279 -3.13877
-3.28401 -3.38913 -3.45454
-3.50168 -3.55916 -3.64249
-3.74159 -3.82584 -3.86304
-3.8384 -3.76087 -3.6547
-3.54533 -3.44993 -3.37613
-3.32454 -3.28984 -3.2598
-3.21604 -3.13936 -3.01785
-2.85275 -2.65728 -2.4484
-2.23737 -2.02676 -1.81612
-1.61104 -1.42685 -1.28352
-1.19594 -1.16692 -1.18644
-1.23586 -1.29385 -1.34235
-1.37203 -1.38585 -1.39892
-1.4344 -1.51765 -1.67127
-1.91042 -2.23654 -2.62973
-3.04535 -3.42091 -3.69385
-3.82128 -3.79109 -3.61983
-3.34302 -3.00627 -2.66025
-2.35484 -2.12818 -1.99395
-1.93709 -1.92438 -1.92534
-1.92993 -1.95244 -2.0212
-2.16248 -2.38775 -2.68818
-3.03551 -3.38799 -3.70034
-3.93588 -4.07647 -4.12566
-4.10342 -4.03527 -3.9416
-3.83278 -3.71129 -3.57787
-3.43658 -3.29533 -3.1622
-3.04043 -2.92603 -2.80991
-2.68345 -2.54308 -2.3905
-2.22942 -2.06296 -1.89493
-1.73438 -1.59916 -1.51453
-1.50594 -1.58875 -1.76016
-1.99724 -2.26195 -2.51039
-2.70256 -2.80944 -2.81556
-2.71718 -2.51917 -2.23456
-1.76086 -1.43236 -1.14395
-0.938613 -0.847398 -0.879318
-1.01692 -1.22066 -1.44182
-1.6394 -1.7932 -1.90637
-1.99625 -2.08003 -2.16331
-2.23638 -2.27773 -2.26256
-2.17389 -2.01283 -1.80283
-1.58446 -1.40186 -1.28671
-1.246 -1.25889 -1.28467
-1.28005 -1.21898 -1.10598
-0.975635 -0.878613 -0.861801
-0.952712 -1.15378 -1.44528
-1.79211 -2.15135 -2.48016
-2.74396 -2.92325 -3.01618
-3.0355 -3.00121 -2.93215
-2.84098 -2.73444 -2.61763
-2.49781 -2.38499 -2.29022
-2.22453 -2.19852 -2.2197
-2.28699 -2.38738 -2.50033
-2.6094 -2.71208 -2.81935
-2.94453 -3.09 -3.24173
-3.37597 -3.47378 -3.5337
-3.57316 -3.61635 -3.67635
-3.74432 -3.79424 -3.79992
-3.75184 -3.66227 -3.5567
-3.45998 -3.38696 -3.34101
-3.31655 -3.30105 -3.27631
-3.22177 -3.12095 -2.96826
-2.77162 -2.54819 -2.31548
-2.0837 -1.85519 -1.63104
-1.41896 -1.23514 -1.09827
-1.02074 -1.00323 -1.03518
-1.09868 -1.17279 -1.23816
-1.28238 -1.30521 -1.32052
-1.35324 -1.43252 -1.58429
-1.8246 -2.15302 -2.5468
-2.95955 -3.32913 -3.59433
-3.71303 -3.67276 -3.48957
-3.20004 -2.85315 -2.50427
-2.20713 -2.00051 -1.89421
-1.86547 -1.87235 -1.87818
-1.87192 -1.87203 -1.91379
-2.02985 -2.23525 -2.52166
-2.85997 -3.20818 -3.52222
-3.76699 -3.92432 -3.99527
-3.99592 -3.94872 -3.87368
-3.78336 -3.68369 -3.57804
-3.47047 -3.36568 -3.26581
-3.1674 -3.06124 -2.93656
-2.7872 -2.61542 -2.43044
-2.24291 -2.06021 -1.88651
-1.72781 -1.59742 -1.51683
-1.50964 -1.59098 -1.75823
-1.98813 -2.24171 -2.47413
-2.6451 -2.7264 -2.705
-2.58184 -2.36862 -2.08545
-1.67933 -1.39115 -1.15246
-0.993567 -0.933937 -0.977159
-1.10839 -1.29675 -1.50391
-1.6967 -1.85761 -1.98685
-2.09507 -2.19191 -2.27768
-2.34137 -2.36404 -2.32592
-2.21582 -2.03966 -1.82327
-1.60629 -1.42883 -1.31691
-1.27288 -1.27458 -1.284
-1.26282 -1.18965 -1.07126
-0.942113 -0.851379 -0.843928
-0.944552 -1.15177 -1.44099
-1.77285 -2.10301 -2.3918
-2.61234 -2.75503 -2.8266
-2.84404 -2.8263 -2.78742
-2.73415 -2.66863 -2.59343
-2.51481 -2.44195 -2.38411
-2.34934 -2.34493 -2.37643
-2.44342 -2.53597 -2.6373
-2.73314 -2.8209 -2.91023
-3.01393 -3.13577 -3.26484
-3.38059 -3.46559 -3.51699
-3.54834 -3.57964 -3.62214
-3.66898 -3.69891 -3.69048
-3.63638 -3.54801 -3.44865
-3.36181 -3.30267 -3.27509
-3.27154 -3.27383 -3.25608
-3.1921 -3.06557 -2.87727
-2.64453 -2.39245 -2.14219
-1.90362 -1.67673 -1.45989
-1.25783 -1.08307 -0.950573
-0.870607 -0.845125 -0.868282
-0.928414 -1.00936 -1.09248
-1.16139 -1.20899 -1.24249
-1.28293 -1.35899 -1.49831
-1.71884 -2.02163 -2.38591
-2.76908 -3.11431 -3.36497
-3.48027 -3.44503 -3.27043
-2.989 -2.64852 -2.30603
-2.01803 -1.82498 -1.73582
-1.72421 -1.74325 -1.75222
-1.73887 -1.72378 -1.74631
-1.8433 -2.03257 -2.30709
-2.63824 -2.98474 -3.30361
-3.56047 -3.73638 -3.82977
-3.85323 -3.82674 -3.77012
-3.69821 -3.6203 -3.54235
-3.46862 -3.40074 -3.33531
-3.2626 -3.1687 -3.04122
-2.87568 -2.67856 -2.46472
-2.25058 -2.04801 -1.86324
-1.7016 -1.57398 -1.49899
-1.49783 -1.58379 -1.75265
-1.97987 -2.22596 -2.4465
-2.60214 -2.66559 -2.62505
-2.48436 -2.26077 -1.98131
-1.62146 -1.36768 -1.1733
-1.0566 -1.02543 -1.07772
-1.20112 -1.37338 -1.56622
-1.75317 -1.91769 -2.05579
-2.1714 -2.26836 -2.34442
-2.3898 -2.38943 -2.3282
-2.19885 -2.00962 -1.78676
-1.56834 -1.3913 -1.27788
-1.22783 -1.2193 -1.21795
-1.19081 -1.1204 -1.01375
-0.901966 -0.829251 -0.835952
-0.943567 -1.14804 -1.42236
-1.72533 -2.013 -2.24986
-2.41731 -2.5161 -2.56177
-2.57526 -2.57356 -2.56475
-2.54896 -2.5237 -2.48955
-2.45236 -2.4207 -2.40188
-2.40037 -2.41928 -2.46124
-2.52595 -2.60675 -2.69145
-2.76911 -2.83782 -2.9061
-2.98592 -3.08225 -3.18743
-3.28477 -3.35905 -3.40642
-3.43653 -3.46485 -3.50059
-3.53878 -3.56274 -3.55486
-3.50798 -3.42982 -3.33906
-3.2574 -3.20249 -3.18259
-3.19204 -3.20886 -3.19883
-3.12776 -2.97699 -2.75275
-2.48304 -2.20361 -1.94191
-1.70842 -1.49939 -1.30696
-1.12843 -0.968862 -0.837704
-0.743988 -0.693993 -0.690758
-0.732898 -0.81202 -0.911738
-1.01159 -1.09556 -1.16044
-1.21869 -1.29427 -1.4138
-1.59685 -1.84817 -2.15331
-2.47899 -2.77908 -3.00547
-3.12002 -3.10329 -2.95758
-2.706 -2.38985 -2.06384
-1.78571 -1.59901 -1.51588
-1.51186 -1.53997 -1.55787
-1.55109 -1.5384 -1.55838
-1.64816 -1.82696 -2.08997
-2.41128 -2.75235 -3.07235
-3.33788 -3.52933 -3.64297
-3.68854 -3.68369 -3.64741
-3.59553 -3.53957 -3.48763
-3.44454 -3.41004 -3.37666
-3.32976 -3.25153 -3.12772
-2.95414 -2.73936 -2.50169
-2.26215 -2.03738 -1.83725
-1.66862 -1.54164 -1.47269
-1.48004 -1.5739 -1.74737
-1.97441 -2.21565 -2.42806
-2.57369 -2.62569 -2.57204
-2.41776 -2.18443 -1.90595
-1.56427 -1.33636 -1.17943
-1.10098 -1.09752 -1.16067
-1.27956 -1.4395 -1.62103
-1.80296 -1.96825 -2.10792
-2.21996 -2.30469 -2.36048
-2.38132 -2.35685 -2.27542
-2.1309 -1.93066 -1.69912
-1.47268 -1.28722 -1.16471
-1.10549 -1.0898 -1.08692
-1.06777 -1.0166 -0.938161
-0.857573 -0.811656 -0.83475
-0.945114 -1.13783 -1.38619
-1.64994 -1.88727 -2.0673
-2.17896 -2.23213 -2.25005
-2.25689 -2.26745 -2.28391
-2.30009 -2.30939 -2.31095
-2.31058 -2.31644 -2.3338
-2.36326 -2.40314 -2.45245
-2.51049 -2.57394 -2.63604
-2.69047 -2.73729 -2.78462
-2.84353 -2.91953 -3.00761
-3.09468 -3.16787 -3.22247
-3.2641 -3.30325 -3.34635
-3.3897 -3.42059 -3.42445
-3.39306 -3.32901 -3.24528
-3.16187 -3.10038 -3.07604
-3.08783 -3.11214 -3.10734
-3.03075 -2.86 -2.60525
-2.30428 -2.00362 -1.73778
-1.51842 -1.33754 -1.17924
-1.03087 -0.888006 -0.753933
-0.637576 -0.551869 -0.511221
-0.526377 -0.597801 -0.712034
-0.844867 -0.97109 -1.07554
-1.15935 -1.23831 -1.33505
-1.46941 -1.65062 -1.87342
-2.11808 -2.35377 -2.5447
-2.65751 -2.66829 -2.56781
-2.36525 -2.09022 -1.79085
-1.52412 -1.33789 -1.25161
-1.24843 -1.28649 -1.32411
-1.34305 -1.35559 -1.39367
-1.49025 -1.66407 -1.91341
-2.21759 -2.54348 -2.85446
-3.11934 -3.31886 -3.44802
-3.51425 -3.53256 -3.51974
-3.49063 -3.4572 -3.42882
-3.41133 -3.40422 -3.3981
-3.37544 -3.31538 -3.20122
-3.0273 -2.80197 -2.54537
-2.28256 -2.0357 -1.81977
-1.64432 -1.51915 -1.45794
-1.47509 -1.57704 -1.75432
-1.98017 -2.21639 -2.42195
-2.56012 -2.60346 -2.53846
-2.3701 -2.12354 -1.83961
-1.49662 -1.28594 -1.16018
-1.11751 -1.14339 -1.22205
-1.34211 -1.49446 -1.667
-1.84296 -2.00456 -2.13825
-2.23736 -2.30094 -2.33025
-2.32458 -2.27825 -2.18141
-2.02631 -1.81658 -1.57311
-1.3309 -1.12736 -0.987862
-0.916791 -0.898091 -0.904027
-0.907104 -0.890515 -0.854346
-0.815888 -0.803303 -0.844279
-0.954173 -1.12869 -1.34384
-1.56279 -1.7476 -1.87222
-1.93171 -1.94273 -1.93405
-1.93207 -1.9496 -1.9839
-2.02356 -2.05847 -2.08659
-2.1138 -2.14808 -2.19306
-2.24575 -2.29983 -2.35047
-2.39623 -2.43694 -2.47155
-2.49933 -2.52357 -2.55292
-2.59762 -2.663 -2.74559
-2.83502 -2.92039 -2.99616
-3.06391 -3.12893 -3.19434
-3.25681 -3.30647 -3.33062
-3.31897 -3.26836 -3.1862
-3.09151 -3.01105 -2.96843
-2.96905 -2.98993 -2.98438
-2.90295 -2.71953 -2.44632
-2.12792 -1.81885 -1.55899
-1.36075 -1.21204 -1.08911
-0.969389 -0.83914 -0.696332
-0.551223 -0.424857 -0.343685
-0.330168 -0.392649 -0.519981
-0.684545 -0.852868 -0.998473
-1.11067 -1.19547 -1.26958
-1.35157 -1.45481 -1.58404
-1.73475 -1.89367 -2.03989
-2.14714 -2.18831 -2.14213
-2.0013 -1.77983 -1.5154
-1.26208 -1.07246 -0.976521
-0.969833 -1.02003 -1.08817
-1.15092 -1.20984 -1.28506
-1.40109 -1.57421 -1.80618
-2.08356 -2.38123 -2.66916
-2.92034 -3.11734 -3.25506
-3.33911 -3.3813 -3.3947
-3.391 -3.38052 -3.37275
-3.37476 -3.38738 -3.40188
-3.40011 -3.3592 -3.25932
-3.09133 -2.86139 -2.59045
-2.30805 -2.0432 -1.81705
-1.64187 -1.52582 -1.47788
-1.50712 -1.61598 -1.79349
-2.01399 -2.2419 -2.43862
-2.56802 -2.6011 -2.52201
-2.33522 -2.06924 -1.77188
-1.42502 -1.22428 -1.12435
-1.1156 -1.17277 -1.27142
-1.39718 -1.54402 -1.7059
-1.87073 -2.02128 -2.14118
-2.22082 -2.25929 -2.26149
-2.23189 -2.16852 -2.06169
-1.90019 -1.68232 -1.42459
-1.16116 -0.932712 -0.770771
-0.686232 -0.667993 -0.690771
-0.726771 -0.755899 -0.771846
-0.783149 -0.808909 -0.870085
-0.979427 -1.13418 -1.31459
-1.48904 -1.62473 -1.70038
-1.71559 -1.69114 -1.65888
-1.64631 -1.66489 -1.70857
-1.76204 -1.8122 -1.85562
-1.8981 -1.94785 -2.00776
-2.07248 -2.13193 -2.17784
-2.20767 -2.22372 -2.23007
-2.2316 -2.23542 -2.25137
-2.28912 -2.35334 -2.44115
-2.54402 -2.65244 -2.76012
-2.86512 -2.96797 -3.06843
-3.16262 -3.24185 -3.29336
-3.30335 -3.26259 -3.17375
-3.05623 -2.94312 -2.86724
-2.84152 -2.8458 -2.83168
-2.74591 -2.55976 -2.28556
-1.97043 -1.67189 -1.43142
-1.2605 -1.14344 -1.05028
-0.950811 -0.82438 -0.665952
-0.488908 -0.323052 -0.205939
-0.169417 -0.226928 -0.367733
-0.560628 -0.765329 -0.946194
-1.08249 -1.17133 -1.22354
-1.25599 -1.28532 -1.32489
-1.38383 -1.46535 -1.56356
-1.66091 -1.72949 -1.73778
-1.66209 -1.49922 -1.27396
-1.03542 -0.840436 -0.730806
-0.717229 -0.779788 -0.884041
-1.00116 -1.11964 -1.24446
-1.38856 -1.56383 -1.77506
-2.01689 -2.27399 -2.52493
-2.74884 -2.93178 -3.06974
-3.16705 -3.23197 -3.27258
-3.2955 -3.30744 -3.31657
-3.33101 -3.35437 -3.38102
-3.39466 -3.37169 -3.28864
-3.13131 -2.90214 -2.62245
-2.32718 -2.0535 -1.82935
-1.66864 -1.57537 -1.55091
-1.59709 -1.71243 -1.88617
-2.09595 -2.3104 -2.49369
-2.6098 -2.6276 -2.52882
-2.31756 -2.0257 -1.70782
-1.3687 -1.17263 -1.09356
-1.11552 -1.20324 -1.32271
-1.4544 -1.59307 -1.73787
-1.88241 -2.01247 -2.11142
-2.16834 -2.18258 -2.16168
-2.11375 -2.03905 -1.92706
-1.76264 -1.53873 -1.26762
-0.982783 -0.728574 -0.543297
-0.445241 -0.428911 -0.471548
-0.544519 -0.623683 -0.695838
-0.760693 -0.828451 -0.913493
-1.02607 -1.16516 -1.31572
-1.45198 -1.54665 -1.58284
-1.56315 -1.51021 -1.45693
-1.43128 -1.44437 -1.48871
-1.54655 -1.60208 -1.64992
-1.69533 -1.7472 -1.80914
-1.87524 -1.93323 -1.97202
-1.98756 -1.98327 -1.96682
-1.94753 -1.93592 -1.94317
-1.97867 -2.04656 -2.14437
-2.26486 -2.3997 -2.54218
-2.6879 -2.8339 -2.97711
-3.11232 -3.22996 -3.31457
-3.34691 -3.31134 -3.20687
-3.05495 -2.89613 -2.7729
-2.70642 -2.68139 -2.65099
-2.56169 -2.38366 -2.12778
-1.83922 -1.5728 -1.36679
-1.22934 -1.14132 -1.06904
-0.978219 -0.845186 -0.665144
-0.456422 -0.25744 -0.114717
-0.0659644 -0.125973 -0.281734
-0.497768 -0.728413 -0.93178
-1.08058 -1.16628 -1.1962
-1.18661 -1.15652 -1.12492
-1.11006 -1.12706 -1.18243
-1.26764 -1.35667 -1.4113
-1.39433 -1.28648 -1.09926
-0.875439 -0.674572 -0.549357
-0.525653 -0.596938 -0.734581
-0.905268 -1.08462 -1.26172
-1.43659 -1.61516 -1.80396
-2.0052 -2.21371 -2.41774
-2.60389 -2.76302 -2.89322
-2.99815 -3.08261 -3.14899
-3.19758 -3.22975 -3.25096
-3.27001 -3.29422 -3.32312
-3.34448 -3.3354 -3.26906
-3.12554 -2.90283 -2.62247
-2.32525 -2.05701 -1.85208
-1.7243 -1.67068 -1.68232
-1.75233 -1.87564 -2.04336
-2.23831 -2.4345 -2.59913
-2.69622 -2.6927 -2.56848
-2.32786 -2.00603 -1.66366
-1.3474 -1.15302 -1.08979
-1.13656 -1.24933 -1.38474
-1.5171 -1.64062 -1.75912
-1.87311 -1.97379 -2.04674
-2.08082 -2.07486 -2.03698
-1.97668 -1.89516 -1.78118
-1.6168 -1.39081 -1.11185
-0.812186 -0.538491 -0.334335
-0.224454 -0.208958 -0.268415
-0.374509 -0.500173 -0.626229
-0.744253 -0.856002 -0.9694
-1.09198 -1.22401 -1.35459
-1.46326 -1.52762 -1.53427
-1.48758 -1.41061 -1.33637
-1.29339 -1.29383 -1.33073
-1.38523 -1.4389 -1.48355
-1.52323 -1.56777 -1.62297
-1.68439 -1.73929 -1.77449
-1.78376 -1.76985 -1.74173
-1.71115 -1.69074 -1.69272
-1.7266 -1.79673 -1.90155
-2.03536 -2.19109 -2.36222
-2.54333 -2.72969 -2.91647
-3.09663 -3.25754 -3.37837
-3.43254 -3.39774 -3.27048
-3.07561 -2.86178 -2.68112
-2.56325 -2.49915 -2.44645
-2.35439 -2.19362 -1.97255
-1.73072 -1.51538 -1.35718
-1.25847 -1.19683 -1.13722
-1.04518 -0.898067 -0.694358
-0.458423 -0.236188 -0.0802712
-0.0305631 -0.0997545 -0.270232
-0.501627 -0.744238 -0.953012
-1.09833 -1.17055 -1.1774
-1.13658 -1.0688 -0.994804
-0.935681 -0.911807 -0.937306
-1.01138 -1.1122 -1.19937
-1.22699 -1.16342 -1.00846
-0.798105 -0.592454 -0.452182
-0.415778 -0.488978 -0.649613
-0.861935 -1.09121 -1.31261
-1.51398 -1.69454 -1.86097
-2.02139 -2.17973 -2.33368
-2.47753 -2.60737 -2.72398
-2.831 -2.93032 -3.0188
-3.08976 -3.13819 -3.16578
-3.18152 -3.19691 -3.21779
-3.23756 -3.23548 -3.18258
-3.05407 -2.84389 -2.57373
-2.28954 -2.04454 -1.87759
-1.80038 -1.80108 -1.85928
-1.95934 -2.09339 -2.25556
-2.43466 -2.61031 -2.75278
-2.82646 -2.79728 -2.6444
-2.37306 -2.0215 -1.65521
-1.36939 -1.17635 -1.12425
-1.18767 -1.31566 -1.45719
-1.58108 -1.68078 -1.76457
-1.84038 -1.90626 -1.95141
-1.96484 -1.94361 -1.89407
-1.82515 -1.73858 -1.62376
-1.46219 -1.24039 -0.963721
-0.661834 -0.380865 -0.166467
-0.0475482 -0.0293755 -0.0972632
-0.225792 -0.387683 -0.559869
-0.727036 -0.882972 -1.02903
-1.16943 -1.30472 -1.42692
-1.5195 -1.56362 -1.54828
-1.4788 -1.37831 -1.28006
-1.2141 -1.19523 -1.21874
-1.26574 -1.31503 -1.35463
-1.38634 -1.4209 -1.46727
-1.52423 -1.58007 -1.62011
-1.63526 -1.62572 -1.59934
-1.56801 -1.545 -1.54305
-1.57231 -1.63839 -1.7417
-1.87864 -2.04365 -2.23102
-2.43557 -2.65261 -2.87677
-3.09896 -3.30198 -3.45762
-3.53094 -3.49332 -3.33981
-3.09933 -2.82816 -2.58698
-2.41326 -2.30503 -2.22642
-2.13177 -1.9936 -1.81728
-1.63445 -1.48159 -1.37892
-1.32157 -1.28429 -1.23283
-1.13561 -0.973929 -0.751035
-0.496813 -0.26238 -0.103341
-0.0589518 -0.137952 -0.317415
-0.552499 -0.791051 -0.987694
-1.11435 -1.16455 -1.15004
-1.09183 -1.01141 -0.927397
-0.857468 -0.820361 -0.83244
-0.898452 -1.00234 -1.10602
-1.16066 -1.12728 -0.997009
-0.799259 -0.592326 -0.440772
-0.391449 -0.459525 -0.628982
-0.86391 -1.12312 -1.37189
-1.58861 -1.7666 -1.9115
-2.03515 -2.14834 -2.2564
-2.3602 -2.46045 -2.5606
-2.66496 -2.77353 -2.87851
-2.96655 -3.02594 -3.05404
-3.05972 -3.05844 -3.06248
-3.07125 -3.06737 -3.02174
-2.9071 -2.71507 -2.46751
-2.21344 -2.01 -1.89713
-1.8822 -1.94423 -2.0526
-2.18476 -2.33153 -2.49057
-2.65619 -2.81265 -2.93289
-2.98214 -2.92661 -2.74612
-2.44745 -2.07138 -1.68661
-1.42639 -1.23714 -1.19294
-1.26482 -1.39699 -1.53344
-1.63957 -1.70887 -1.75376
-1.78906 -1.81953 -1.83824
-1.83417 -1.80143 -1.74289
-1.66576 -1.5729 -1.45653
-1.30043 -1.09073 -0.829421
-0.541225 -0.26798 -0.0534605
0.0719551 0.0983078 0.0336606
-0.1028 -0.287053 -0.494734
-0.704993 -0.903953 -1.08598
-1.25099 -1.39852 -1.52193
-1.60704 -1.63725 -1.60309
-1.51066 -1.38366 -1.25668
-1.16264 -1.12045 -1.12878
-1.1692 -1.21734 -1.25627
-1.28441 -1.31284 -1.35417
-1.41142 -1.47509 -1.52949
-1.56212 -1.5692 -1.55553
-1.53139 -1.5095 -1.50282
-1.5227 -1.57703 -1.66915
-1.79803 -1.95973 -2.14949
-2.36322 -2.5975 -2.8475
-3.10231 -3.33951 -3.52307
-3.61007 -3.56687 -3.38822
-3.10674 -2.78446 -2.48811
-2.26135 -2.10926 -2.00377
-1.90601 -1.79137 -1.66203
-1.54066 -1.45169 -1.40426
-1.38662 -1.37192 -1.32857
-1.22965 -1.06123 -0.830533
-0.570399 -0.333659 -0.175918
-0.134413 -0.214384 -0.389268
-0.611907 -0.829997 -1.00032
-1.09903 -1.12534 -1.09679
-1.03795 -0.969584 -0.904742
-0.852993 -0.826293 -0.838981
-0.899308 -0.997983 -1.10312
-1.16836 -1.15254 -1.04131
-0.85793 -0.656552 -0.501397
-0.442914 -0.502017 -0.667555
-0.905067 -1.17084 -1.42518
-1.64133 -1.80904 -1.93293
-2.02651 -2.10432 -2.17627
-2.24728 -2.32118 -2.40377
-2.50077 -2.6118 -2.72596
-2.82424 -2.88865 -2.91232
-2.90366 -2.88147 -2.86336
-2.85401 -2.83986 -2.79399
-2.69017 -2.52048 -2.30714
-2.09919 -1.95258 -1.9037
-1.95359 -2.07351 -2.22615
-2.38579 -2.54413 -2.70237
-2.85873 -3.00037 -3.10186
-3.12967 -3.05144 -2.84887
-2.53074 -2.13972 -1.74596
-1.49706 -1.3165 -1.27969
-1.35461 -1.48287 -1.60641
-1.68978 -1.72745 -1.73526
-1.73332 -1.73181 -1.72713
-1.70804 -1.66523 -1.59735
-1.50966 -1.40713 -1.28725
-1.13873 -0.948912 -0.715925
-0.456902 -0.205435 0.000394761
0.13106 0.171967 0.122475
-0.00772496 -0.201063 -0.434099
-0.68147 -0.921703 -1.14156
-1.3356 -1.50094 -1.6308
-1.71209 -1.72958 -1.6751
-1.55608 -1.39799 -1.23824
-1.11402 -1.04916 -1.04596
-1.08606 -1.14101 -1.18782
-1.22044 -1.24964 -1.29163
-1.35426 -1.43098 -1.50555
-1.56192 -1.59167 -1.59568
-1.58175 -1.56153 -1.54817
-1.55456 -1.59149 -1.66567
-1.77864 -1.92781 -2.10906
-2.31944 -2.55739 -2.81928
-3.09291 -3.35114 -3.5512
-3.64419 -3.59371 -3.39521
-3.08391 -2.72442 -2.38589
-2.11559 -1.92489 -1.79423
-1.69264 -1.59905 -1.51249
-1.44642 -1.41363 -1.41352
-1.42943 -1.43506 -1.40297
-1.31136 -1.14998 -0.927211
-0.67476 -0.443033 -0.284964
-0.235654 -0.299208 -0.449205
-0.640061 -0.822506 -0.957719
-1.02736 -1.03656 -1.00765
-0.966856 -0.931677 -0.907095
-0.892136 -0.88967 -0.909995
-0.96382 -1.04941 -1.144
-1.20801 -1.20219 -1.10913
-0.945931 -0.760452 -0.612954
-0.553371 -0.604833 -0.759206
-0.983997 -1.2359 -1.47479
-1.67354 -1.82189 -1.92456
-1.99528 -2.049 -2.09624
-2.1427 -2.19344 -2.25625
-2.3394 -2.44405 -2.55818
-2.65872 -2.72237 -2.73844
-2.71468 -2.67216 -2.63198
-2.60226 -2.57286 -2.52086
-2.42457 -2.27973 -2.10932
-1.95922 -1.87871 -1.89576
-2.0036 -2.16817 -2.35041
-2.52606 -2.69021 -2.84744
-2.99811 -3.13011 -3.21846
-3.2308 -3.13691 -2.92111
-2.59441 -2.20059 -1.80964
-1.5564 -1.39077 -1.36367
-1.44081 -1.563 -1.67264
-1.73525 -1.74672 -1.72488
-1.69289 -1.66458 -1.63915
-1.60555 -1.55167 -1.47213
-1.3704 -1.25435 -1.12832
-0.988022 -0.823359 -0.628244
-0.410011 -0.190721 0.00023117
0.135711 0.19615 0.170401
0.0563181 -0.137001 -0.388297
-0.668242 -0.947807 -1.20579
-1.43059 -1.61572 -1.75306
-1.8297 -1.83154 -1.75218
-1.6015 -1.40825 -1.21428
-1.06204 -0.980364 -0.974247
-1.02396 -1.09561 -1.15909
-1.20321 -1.2381 -1.28352
-1.35248 -1.44183 -1.53525
-1.61352 -1.6639 -1.6836
-1.67809 -1.65797 -1.63651
-1.6281 -1.64627 -1.7008
-1.79536 -1.92799 -2.09465
-2.29313 -2.5236 -2.78394
-3.06131 -3.32529 -3.52865
-3.61948 -3.56126 -3.35112
-3.02525 -2.64729 -2.28464
-1.98511 -1.76501 -1.61338
-1.50773 -1.43094 -1.37899
-1.3567 -1.3667 -1.40115
-1.44146 -1.46422 -1.44724
-1.37329 -1.23367 -1.03445
-0.801941 -0.580134 -0.416983
-0.345783 -0.372457 -0.475298
-0.61506 -0.749303 -0.845786
-0.891934 -0.897065 -0.885097
-0.880085 -0.893181 -0.919717
-0.948047 -0.972425 -0.999377
-1.04217 -1.10734 -1.1832
-1.23982 -1.24252 -1.17197
-1.03851 -0.881688 -0.755151
-0.705495 -0.755509 -0.898304
-1.10305 -1.32838 -1.53691
-1.7052 -1.82651 -1.90745
-1.96113 -1.99988 -2.03096
-2.0576 -2.08445 -2.12149
-2.18097 -2.26771 -2.37076
-2.46475 -2.52234 -2.52965
-2.49368 -2.43657 -2.3807
-2.3352 -2.29195 -2.23275
-2.14293 -2.02446 -1.90173
-1.815 -1.80246 -1.8799
-2.03195 -2.22201 -2.41395
-2.5894 -2.74912 -2.90112
-3.04651 -3.1723 -3.25283
-3.25648 -3.15532 -2.93642
-2.61279 -2.22858 -1.8523
-1.58653 -1.44164 -1.42819
-1.51065 -1.63059 -1.73221
-1.7827 -1.77859 -1.73779
-1.68413 -1.6336 -1.58822
-1.53843 -1.47083 -1.37691
-1.25842 -1.1259 -0.99088
-0.857149 -0.718444 -0.564947
-0.393297 -0.212153 -0.0404099
0.0980629 0.178524 0.178569
0.0835162 -0.106402 -0.372371
-0.681496 -0.997756 -1.29239
-1.54752 -1.75226 -1.89609
-1.96556 -1.9477 -1.83862
-1.65198 -1.42151 -1.19492
-1.02059 -0.931682 -0.934022
-1.00417 -1.10095 -1.18634
-1.24402 -1.2838 -1.32937
-1.39905 -1.49344 -1.59663
-1.68713 -1.74907 -1.77717
-1.77544 -1.75364 -1.72484
-1.70422 -1.70715 -1.74549
-1.82407 -1.94084 -2.09116
-2.27307 -2.48811 -2.73571
-3.0032 -3.25867 -3.45321
-3.53502 -3.4699 -3.25731
-2.93299 -2.5564 -2.18951
-1.87755 -1.63993 -1.47357
-1.36447 -1.29968 -1.27273
-1.28096 -1.31896 -1.37438
-1.42938 -1.46519 -1.4653
-1.41614 -1.30875 -1.14435
-0.940845 -0.732901 -0.561476
-0.457865 -0.431787 -0.469915
-0.543637 -0.62106 -0.678634
-0.709394 -0.724343 -0.744789
-0.788261 -0.856696 -0.935329
-1.00343 -1.04888 -1.07602
-1.1013 -1.13996 -1.19243
-1.24005 -1.25407 -1.21351
-1.12093 -1.00582 -0.91339
-0.885318 -0.942695 -1.07882
-1.26405 -1.45938 -1.63173
-1.76365 -1.85433 -1.91364
-1.95368 -1.98199 -1.99963
-2.00514 -2.00198 -2.00298
-2.02594 -2.08128 -2.16096
-2.23904 -2.28553 -2.28429
-2.24166 -2.17977 -2.12022
-2.07053 -2.0225 -1.96184
-1.88154 -1.79113 -1.71691
-1.69257 -1.74304 -1.87018
-2.05008 -2.24577 -2.42738
-2.58529 -2.72759 -2.86611
-3.00226 -3.12157 -3.19707
-3.19743 -3.09655 -2.88381
-2.57361 -2.20961 -1.85775
-1.585 -1.46431 -1.4677
-1.5598 -1.68402 -1.78683
-1.83652 -1.82877 -1.77947
-1.71123 -1.64129 -1.57514
-1.50644 -1.42242 -1.31252
-1.17644 -1.02617 -0.879386
-0.748062 -0.631106 -0.516595
-0.391427 -0.250846 -0.102709
0.0329933 0.127051 0.146864
0.0665871 -0.121257 -0.400057
-0.73428 -1.08261 -1.41031
-1.69389 -1.91769 -2.06774
-2.12912 -2.08969 -1.94861
-1.72445 -1.45736 -1.20228
-1.01394 -0.928762 -0.950931
-1.05047 -1.17701 -1.28417
-1.35127 -1.38889 -1.42527
-1.48433 -1.5705 -1.66886
-1.75695 -1.81754 -1.84453
-1.8415 -1.81751 -1.78477
-1.75807 -1.75318 -1.78254
-1.85094 -1.9554 -2.09028
-2.2535 -2.44779 -2.67415
-2.92088 -3.15634 -3.33249
-3.40025 -3.32952 -3.12258
-2.81376 -2.45628 -2.10399
-1.79681 -1.5549 -1.38149
-1.27041 -1.21318 -1.20206
-1.22884 -1.28231 -1.34776
-1.40947 -1.45376 -1.46943
-1.44604 -1.37382 -1.24869
-1.07938 -0.889846 -0.712342
-0.574909 -0.491042 -0.457315
-0.458372 -0.475611 -0.495884
-0.517649 -0.551346 -0.612131
-0.707709 -0.829285 -0.95289
-1.05127 -1.10858 -1.12848
-1.13086 -1.13933 -1.16651
-1.20572 -1.23487 -1.23143
-1.18936 -1.12678 -1.0792
-1.08251 -1.15566 -1.29196
-1.46293 -1.63207 -1.77086
-1.86831 -1.93008 -1.96957
-1.99744 -2.01531 -2.01676
-1.99488 -1.95216 -1.90522
-1.87857 -1.8893 -1.93353
-1.98623 -2.01641 -2.00691
-1.9638 -1.90861 -1.86045
-1.82298 -1.78543 -1.7353
-1.67195 -1.612 -1.58407
-1.61582 -1.71956 -1.88379
-2.07687 -2.26259 -2.41837
-2.54418 -2.65606 -2.77021
-2.88907 -2.99731 -3.06694
-3.06667 -2.97154 -2.77231
-2.48365 -2.14763 -1.82672
-1.56765 -1.47115 -1.49144
-1.59489 -1.72773 -1.83859
-1.89588 -1.89292 -1.84206
-1.76362 -1.67583 -1.58827
-1.4992 -1.39795 -1.27265
-1.12034 -0.952689 -0.791621
-0.656732 -0.553358 -0.47005
-0.386651 -0.286841 -0.168057
-0.0456934 0.0486444 0.0753153
0.000664557 -0.188272 -0.476977
-0.829291 -1.20169 -1.55624
-1.86523 -2.10809 -2.26627
-2.32213 -2.26355 -2.09264
-1.83346 -1.53368 -1.25645
-1.06308 -0.992014 -1.04329
-1.17773 -1.33425 -1.45832
-1.52627 -1.55087 -1.56571
-1.60029 -1.6629 -1.74032
-1.81062 -1.85708 -1.87437
-1.86626 -1.84101 -1.80923
-1.78417 -1.7805 -1.80964
-1.875 -1.97188 -2.09331
-2.2371 -2.40708 -2.60596
-2.82374 -3.03049 -3.18095
-3.23055 -3.15442 -2.95813
-2.6744 -2.34949 -2.02768
-1.7413 -1.50859 -1.33673
-1.22616 -1.17328 -1.17088
-1.20767 -1.26873 -1.33795
-1.40139 -1.44944 -1.47541
-1.47203 -1.42998 -1.34164
-1.208 -1.04247 -0.867355
-0.705249 -0.571435 -0.471483
-0.403677 -0.363744 -0.349662
-0.364961 -0.418069 -0.516197
-0.656261 -0.81948 -0.975044
-1.09207 -1.15302 -1.16127
-1.13914 -1.11722 -1.11945
-1.15107 -1.19722 -1.23438
-1.24791 -1.24398 -1.24752
-1.28801 -1.38214 -1.52371
-1.68609 -1.83574 -1.9485
-2.01904 -2.05832 -2.08222
-2.09918 -2.10468 -2.08505
-2.02873 -1.9382 -1.83452
-1.74903 -1.70548 -1.7046
-1.72353 -1.73201 -1.71346
-1.67451 -1.63586 -1.61327
-1.60496 -1.59538 -1.57096
-1.53449 -1.50783 -1.52183
-1.60006 -1.74511 -1.9348
-2.1312 -2.29867 -2.42081
-2.50582 -2.57705 -2.65564
-2.74664 -2.83571 -2.89519
-2.8942 -2.8083 -2.62829
-2.36754 -2.06496 -1.7785
-1.56435 -1.48854 -1.52143
-1.63263 -1.77215 -1.89083
-1.95658 -1.95977 -1.9089
-1.82194 -1.71814 -1.61111
-1.50382 -1.38798 -1.2505
-1.08514 -0.901657 -0.724325
-0.579358 -0.479484 -0.416604
-0.367281 -0.306875 -0.223915
-0.128313 -0.0507875 -0.0332233
-0.112444 -0.304253 -0.596617
-0.955803 -1.34027 -1.71241
-2.04216 -2.30406 -2.47398
-2.53012 -2.45923 -2.26565
-1.97888 -1.65448 -1.36418
-1.17553 -1.12759 -1.21422
-1.38531 -1.56853 -1.70221
-1.7614 -1.76238 -1.74437
-1.74216 -1.76782 -1.81071
-1.85103 -1.87414 -1.87617
-1.86114 -1.83606 -1.80949
-1.79252 -1.79775 -1.83441
-1.90335 -1.99737 -2.10787
-2.23242 -2.37595 -2.54303
-2.7258 -2.89709 -3.01563
-3.04244 -2.95864 -2.77356
-2.51898 -2.23465 -1.95491
-1.70291 -1.49221 -1.33114
-1.22511 -1.17576 -1.17849
-1.22153 -1.28786 -1.35964
-1.423 -1.47034 -1.49855
-1.50444 -1.48162 -1.4223
-1.3226 -1.18676 -1.02642
-0.856349 -0.690554 -0.540979
-0.417909 -0.330486 -0.28701
-0.29514 -0.360538 -0.482673
-0.649425 -0.83524 -1.00619
-1.13064 -1.19033 -1.18731
-1.14402 -1.09554 -1.07524
-1.09959 -1.16138 -1.23715
-1.30478 -1.35888 -1.4135
-1.49117 -1.6063 -1.75385
-1.91023 -2.04581 -2.14077
-2.19414 -2.22012 -2.23496
-2.24381 -2.23624 -2.19281
-2.09903 -1.95853 -1.79676
-1.65089 -1.55015 -1.49953
-1.47928 -1.46159 -1.43212
-1.39895 -1.3823 -1.3945
-1.42786 -1.46067 -1.47558
-1.47525 -1.48394 -1.53428
-1.6482 -1.82281 -2.02917
-2.2248 -2.37375 -2.46301
-2.50594 -2.53137 -2.5655
-2.61792 -2.67803 -2.72095
-2.71738 -2.64311 -2.48745
-2.26038 -1.99571 -1.74553
-1.608 -1.54727 -1.58477
-1.69469 -1.83171 -1.94944
-2.01572 -2.01871 -1.96416
-1.86863 -1.75233 -1.63178
-1.51311 -1.38916 -1.24511
-1.07109 -0.874077 -0.6793
-0.51849 -0.412151 -0.358011
-0.333328 -0.309048 -0.266862
-0.210306 -0.165436 -0.171022
-0.262177 -0.45508 -0.740991
-1.09206 -1.47315 -1.85066
-2.19415 -2.47365 -2.65873
-2.72232 -2.64888 -2.44408
-2.14218 -1.80608 -1.5153
-1.34232 -1.32522 -1.45038
-1.65652 -1.8612 -1.99744
-2.04067 -2.01129 -1.95363
-1.90692 -1.887 -1.8869
-1.89051 -1.88613 -1.87119
-1.84904 -1.82483 -1.805
-1.79879 -1.81677 -1.86557
-1.94281 -2.03815 -2.14078
-2.24752 -2.36406 -2.49672
-2.64016 -2.77059 -2.85145
-2.84987 -2.75329 -2.57553
-2.34848 -2.10672 -1.87533
-1.6675 -1.48987 -1.34909
-1.25366 -1.21048 -1.21932
-1.27004 -1.34436 -1.42165
-1.48566 -1.52859 -1.55018
-1.55267 -1.53567 -1.4949
-1.42495 -1.32281 -1.18949
-1.03012 -0.854502 -0.677834
-0.519556 -0.399672 -0.334435
-0.333795 -0.400177 -0.526974
-0.696853 -0.882476 -1.05133
-1.17363 -1.23049 -1.22073
-1.16388 -1.0963 -1.05816
-1.07558 -1.14889 -1.25599
-1.36909 -1.47274 -1.57077
-1.67876 -1.80889 -1.95795
-2.1066 -2.23021 -2.31353
-2.35877 -2.38099 -2.39441
-2.39974 -2.38128 -2.31585
-2.18819 -2.00401 -1.79237
-1.59418 -1.44213 -1.34451
-1.28508 -1.23976 -1.19762
-1.169 -1.17417 -1.22275
-1.30192 -1.38374 -1.44537
-1.48632 -1.5303 -1.61091
-1.75055 -1.94502 -2.16267
-2.35842 -2.49496 -2.55937
-2.56633 -2.54724 -2.53271
-2.53843 -2.56061 -2.58027
-2.5716 -2.51079 -2.38433
-2.19665 -1.97426 -1.76175
-1.72102 -1.66971 -1.70274
-1.79954 -1.92039 -2.02259
-2.07528 -2.06639 -2.00119
-1.8964 -1.77298 -1.64836
-1.52883 -1.40608 -1.26252
-1.08467 -0.876756 -0.664271
-0.483378 -0.362092 -0.305581
-0.295223 -0.301358 -0.301056
-0.290819 -0.288629 -0.325421
-0.430545 -0.618729 -0.885417
-1.21159 -1.5722 -1.94077
-2.2884 -2.5814 -2.78298
-2.86034 -2.79496 -2.59301
-2.29246 -1.96196 -1.68661
-1.54129 -1.56129 -1.72531
-1.96251 -2.18305 -2.31722
-2.342 -2.28143 -2.1834
-2.09038 -2.02196 -1.97608
-1.94166 -1.9103 -1.87967
-1.85103 -1.8269 -1.81198
-1.81462 -1.84447 -1.90613
-1.99405 -2.09421 -2.19262
-2.28429 -2.37477 -2.47195
-2.57328 -2.65896 -2.69751
-2.66208 -2.54639 -2.36899
-2.16314 -1.96005 -1.77718
-1.61813 -1.4814 -1.36969
-1.29266 -1.26185 -1.28224
-1.3464 -1.43497 -1.52321
-1.59033 -1.62659 -1.63422
-1.62225 -1.59881 -1.56624
-1.52037 -1.45295 -1.35504
-1.22147 -1.05599 -0.874448
-0.702373 -0.567232 -0.489877
-0.480073 -0.536545 -0.64883
-0.798903 -0.962995 -1.11437
-1.22721 -1.28184 -1.27189
-1.21124 -1.1344 -1.08526
-1.09716 -1.17691 -1.30451
-1.4486 -1.58607 -1.71236
-1.83711 -1.9708 -2.11264
-2.24842 -2.35925 -2.4345
-2.47837 -2.50462 -2.52337
-2.53002 -2.50472 -2.42292
-2.2708 -2.05679 -1.81214
-1.5789 -1.39055 -1.25716
-1.16568 -1.09617 -1.04157
-1.01474 -1.03659 -1.11525
-1.23452 -1.36156 -1.46807
-1.54886 -1.62506 -1.73016
-1.88796 -2.09578 -2.32245
-2.52215 -2.65578 -2.70789
-2.69073 -2.63495 -2.57388
-2.52995 -2.50861 -2.49977
-2.4834 -2.4368 -2.34293
-2.19911 -2.02272 -1.8493
-1.9053 -1.85971 -1.8813
-1.95469 -2.04619 -2.11778
-2.14167 -2.10808 -2.02461
-1.90994 -1.78557 -1.66743
-1.55858 -1.44676 -1.31055
-1.13322 -0.916902 -0.687207
-0.483759 -0.341276 -0.273001
-0.266832 -0.295576 -0.333654
-0.3702 -0.4127 -0.481056
-0.596368 -0.770996 -1.00526
-1.29075 -1.61462 -1.95961
-2.30001 -2.5996 -2.81601
-2.91105 -2.86318 -2.67857
-2.39756 -2.09202 -1.84916
-1.74297 -1.80428 -2.00503
-2.26805 -2.50003 -2.63116
-2.64041 -2.5538 -2.42055
-2.28489 -2.17022 -2.08047
-2.01064 -1.95547 -1.91176
-1.87726 -1.85115 -1.83685
-1.84321 -1.88056 -1.9528
-2.05179 -2.15942 -2.25729
-2.33702 -2.40298 -2.4644
-2.52226 -2.56142 -2.5556
-2.48335 -2.34364 -2.15936
-1.96583 -1.79281 -1.65248
-1.54058 -1.44767 -1.37138
-1.32078 -1.31083 -1.35118
-1.43703 -1.54753 -1.65291
-1.72664 -1.75614 -1.74606
-1.7129 -1.67475 -1.64225
-1.61439 -1.57936 -1.51956
-1.42001 -1.27793 -1.10823
-0.939943 -0.804678 -0.724549
-0.706818 -0.746165 -0.830282
-0.944205 -1.07186 -1.1954
-1.29436 -1.34817 -1.34434
-1.28949 -1.21399 -1.16238
-1.17204 -1.25416 -1.39063
-1.54827 -1.69923 -1.83339
-1.95659 -2.07885 -2.20245
-2.31864 -2.41442 -2.4832
-2.52977 -2.56472 -2.59251
-2.60322 -2.57452 -2.48314
-2.31886 -2.09326 -1.83828
-1.59419 -1.39227 -1.24208
-1.13263 -1.0476 -0.983499
-0.955636 -0.985909 -1.0823
-1.22741 -1.38603 -1.52621
-1.63863 -1.74108 -1.86577
-2.03741 -2.25551 -2.49106
-2.69914 -2.83942 -2.89274
-2.86627 -2.78677 -2.68791
-2.59804 -2.53282 -2.493
-2.46625 -2.43224 -2.37077
-2.27172 -2.14266 -2.00908
-2.14027 -2.09976 -2.1075
-2.1524 -2.20656 -2.23724
-2.22115 -2.15317 -2.04572
-1.92107 -1.80109 -1.69812
-1.60907 -1.51544 -1.39124
-1.21718 -0.994259 -0.748446
-0.521953 -0.355017 -0.268641
-0.258363 -0.301376 -0.370838
-0.44851 -0.530234 -0.62357
-0.740714 -0.891757 -1.08231
-1.31491 -1.58931 -1.89806
-2.21983 -2.51735 -2.74409
-2.8576 -2.83392 -2.679
-2.43401 -2.17099 -1.97524
-1.91655 -2.02027 -2.25366
-2.53737 -2.77869 -2.9098
-2.91104 -2.80806 -2.649
-2.47852 -2.32388 -2.19569
-2.0954 -2.02064 -1.9665
-1.92641 -1.89594 -1.87768
-1.88206 -1.92155 -2.00078
-2.10978 -2.22611 -2.3257
-2.3953 -2.43723 -2.46241
-2.47637 -2.46962 -2.42099
-2.31314 -2.14844 -1.95268
-1.76308 -1.60934 -1.50096
-1.42852 -1.37653 -1.33786
-1.31997 -1.33942 -1.40885
-1.52484 -1.66436 -1.79239
-1.87669 -1.90187 -1.87487
-1.81941 -1.76335 -1.72599
-1.71033 -1.70252 -1.67796
-1.61328 -1.49973 -1.35057
-1.19638 -1.07032 -0.993475
-0.969339 -0.988759 -1.03904
-1.11032 -1.19602 -1.28819
-1.37219 -1.42682 -1.43386
-1.39274 -1.32861 -1.28401
-1.29685 -1.37969 -1.51517
-1.66951 -1.81301 -1.93346
-2.03566 -2.13084 -2.22503
-2.31492 -2.39281 -2.45504
-2.50543 -2.54977 -2.58621
-2.60021 -2.56915 -2.47379
-2.30959 -2.09172 -1.85136
-1.62421 -1.43604 -1.29302
-1.18413 -1.09551 -1.0267
-0.995249 -1.02435 -1.12295
-1.27464 -1.44488 -1.60128
-1.73256 -1.8537 -1.99442
-2.17844 -2.40624 -2.65115
-2.87051 -3.02419 -3.08983
-3.06848 -2.98074 -2.85789
-2.73213 -2.62835 -2.55835
-2.51851 -2.49225 -2.4578
-2.39904 -2.31454 -2.21973
-2.38963 -2.35638 -2.35289
-2.37078 -2.38699 -2.37409
-2.31415 -2.20814 -2.0749
-1.94121 -1.82906 -1.74583
-1.68055 -1.60738 -1.49587
-1.32525 -1.09664 -0.836725
-0.589488 -0.399115 -0.293078
-0.274239 -0.324707 -0.417066
-0.526082 -0.636179 -0.743147
-0.851329 -0.969533 -1.10883
-1.28186 -1.49963 -1.76371
-2.0575 -2.34408 -2.57466
-2.70421 -2.70744 -2.58999
-2.39231 -2.18349 -2.04333
-2.03492 -2.17831 -2.43892
-2.73932 -2.99063 -3.12792
-3.13139 -3.02392 -2.85057
-2.65574 -2.47054 -2.31225
-2.18838 -2.09893 -2.037
-1.99184 -1.95575 -1.93076
-1.92937 -1.96686 -2.04946
-2.16598 -2.2896 -2.38995
-2.44811 -2.46421 -2.45161
-2.42169 -2.37144 -2.28456
-2.1463 -1.96021 -1.75282
-1.5621 -1.41806 -1.3295
-1.28499 -1.2661 -1.26277
-1.28073 -1.33633 -1.44258
-1.59536 -1.7688 -1.92319
-2.02182 -2.0472 -2.00814
-1.93425 -1.86163 -1.81726
-1.80844 -1.82062 -1.82432
-1.78971 -1.70306 -1.57561
-1.43792 -1.32307 -1.25024
-1.21959 -1.21926 -1.23717
-1.26877 -1.31621 -1.38031
-1.45163 -1.50896 -1.53001
-1.50858 -1.46467 -1.43677
-1.45977 -1.54426 -1.67205
-1.80959 -1.92806 -2.01642
-2.08117 -2.13623 -2.19173
-2.24941 -2.30595 -2.35943
-2.41131 -2.46172 -2.50257
-2.51611 -2.48166 -2.38637
-2.233 -2.04071 -1.83881
-1.656 -1.50925 -1.39801
-1.30862 -1.22819 -1.15891
-1.12073 -1.13868 -1.22362
-1.36207 -1.5231 -1.67734
-1.81435 -1.94717 -2.10169
-2.29804 -2.53538 -2.7888
-3.01905 -3.18829 -3.27266
-3.26756 -3.18628 -3.05537
-2.90793 -2.77547 -2.67916
-2.62383 -2.59788 -2.58032
-2.55186 -2.50451 -2.44484
-2.61318 -2.59101 -2.58249
-2.57997 -2.56403 -2.51216
-2.41218 -2.27159 -2.11575
-1.97567 -1.87283 -1.80903
-1.7652 -1.70866 -1.6058
-1.43611 -1.20232 -0.932306
-0.670806 -0.463815 -0.342844
-0.316237 -0.370185 -0.476859
-0.604999 -0.729306 -0.836083
-0.924166 -1.00261 -1.08789
-1.20094 -1.36149 -1.57811
-1.8383 -2.10654 -2.33365
-2.47403 -2.50232 -2.42398
-2.27726 -2.12581 -2.04139
-2.07938 -2.25578 -2.53725
-2.85163 -3.11564 -3.26683
-3.28332 -3.18312 -3.00726
-2.79979 -2.59576 -2.41844
-2.28019 -2.18249 -2.11658
-2.06835 -2.02763 -1.9962
-1.98826 -2.02163 -2.10406
-2.22351 -2.34924 -2.44496
-2.48659 -2.47271 -2.41996
-2.34631 -2.25553 -2.1358
-1.97385 -1.7727 -1.55764
-1.36551 -1.22576 -1.14725
-1.11915 -1.12359 -1.15052
-1.20472 -1.30067 -1.44883
-1.64202 -1.85095 -2.03268
-2.14803 -2.17865 -2.13464
-2.04931 -1.96436 -1.91267
-1.90568 -1.92963 -1.95249
-1.94018 -1.87499 -1.76553
-1.64092 -1.53311 -1.45993
-1.42007 -1.40108 -1.39236
-1.39348 -1.41271 -1.45689
-1.52038 -1.58279 -1.62014
-1.62297 -1.6068 -1.60448
-1.64474 -1.73316 -1.84939
-1.96097 -2.04247 -2.08682
-2.10411 -2.11151 -2.12284
-2.14395 -2.17498 -2.21488
-2.2624 -2.31221 -2.35104
-2.35948 -2.32048 -2.22886
-2.09539 -1.94332 -1.7994
-1.68364 -1.60153 -1.54262
-1.48791 -1.42408 -1.3558
-1.3062 -1.30312 -1.36054
-1.46947 -1.60494 -1.7432
-1.87665 -2.01668 -2.18373
-2.39176 -2.63658 -2.89459
-3.13125 -3.31316 -3.41722
-3.43449 -3.37094 -3.24668
-3.09274 -2.94367 -2.82709
-2.75484 -2.72095 -2.7077
-2.69613 -2.67513 -2.64466
-2.77876 -2.77195 -2.76586
-2.75166 -2.71248 -2.6307
-2.50009 -2.33432 -2.1639
-2.02225 -1.92903 -1.88034
-1.85016 -1.80107 -1.69892
-1.52596 -1.2883 -1.01537
-0.751263 -0.540884 -0.416152
-0.387638 -0.443726 -0.556151
-0.689466 -0.811824 -0.903696
-0.961537 -0.996289 -1.02938
-1.08779 -1.19673 -1.36892
-1.59468 -1.84014 -2.05733
-2.20181 -2.24946 -2.20567
-2.10557 -2.00584 -1.96914
-2.04348 -2.24282 -2.5379
-2.86395 -3.14382 -3.31616
-3.35504 -3.27224 -3.10457
-2.89632 -2.68649 -2.50332
-2.3623 -2.26516 -2.20131
-2.15437 -2.11275 -2.07807
-2.06544 -2.09395 -2.17217
-2.28734 -2.40594 -2.48756
-2.50473 -2.45576 -2.36087
-2.24411 -2.11527 -1.96648
-1.78583 -1.57548 -1.35844
-1.16863 -1.0331 -0.960175
-0.940968 -0.961168 -1.01366
-1.10342 -1.24177 -1.4339
-1.66735 -1.9093 -2.1155
-2.24701 -2.28622 -2.244
-2.1549 -2.06304 -2.00489
-1.99553 -2.02337 -2.05631
-2.05821 -2.00817 -1.91137
-1.79397 -1.68616 -1.60559
-1.55219 -1.51547 -1.4871
-1.46916 -1.47261 -1.50693
-1.56868 -1.63904 -1.69476
-1.72544 -1.74279 -1.77264
-1.83511 -1.9287 -2.03043
-2.11039 -2.14892 -2.14499
-2.11298 -2.07262 -2.03978
-2.02281 -2.0243 -2.04404
-2.07891 -2.11978 -2.15003
-2.15014 -2.10724 -2.02352
-1.91715 -1.81505 -1.74125
-1.70651 -1.70338 -1.70934
-1.69794 -1.65416 -1.58518
-1.51829 -1.48553 -1.50547
-1.57503 -1.67647 -1.79281
-1.91957 -2.06564 -2.24427
-2.46139 -2.70852 -2.96373
-3.19859 -3.38616 -3.50604
-3.54661 -3.50718 -3.40057
-3.25319 -3.09911 -2.96897
-2.87962 -2.83069 -2.80974
-2.80151 -2.79533 -2.78736
-2.87084 -2.88369 -2.88688
-2.86875 -2.81465 -2.71257
-2.56289 -2.38458 -2.21083
-2.07433 -1.99084 -1.95083
-1.92341 -1.86974 -1.75865
-1.57821 -1.33978 -1.07445
-0.823858 -0.628204 -0.515317
-0.493858 -0.55197 -0.661104
-0.784319 -0.887515 -0.949789
-0.968536 -0.957963 -0.943753
-0.956539 -1.02381 -1.15956
-1.35511 -1.5779 -1.78184
-1.92478 -1.98454 -1.96661
-1.90267 -1.84215 -1.83901
-1.93524 -2.14492 -2.445
-2.77934 -3.07654 -3.27495
-3.34297 -3.2854 -3.13507
-2.93709 -2.73446 -2.55925
-2.42837 -2.34244 -2.28881
-2.24962 -2.21275 -2.17974
-2.16553 -2.18887 -2.25798
-2.35954 -2.45906 -2.51487
-2.49902 -2.41095 -2.27391
-2.11601 -1.95105 -1.7745
-1.57657 -1.35983 -1.1454
-0.963249 -0.836123 -0.770301
-0.758852 -0.792533 -0.869073
-0.994426 -1.17575 -1.41083
-1.68037 -1.94836 -2.17152
-2.31414 -2.36136 -2.32478
-2.2381 -2.14476 -2.08219
-2.06811 -2.09401 -2.12983
-2.13936 -2.09928 -2.01061
-1.89529 -1.78131 -1.68734
-1.61693 -1.56382 -1.52259
-1.49624 -1.49534 -1.52904
-1.59475 -1.6759 -1.75177
-1.8125 -1.86616 -1.93042
-2.01528 -2.11159 -2.19464
-2.23916 -2.23349 -2.18394
-2.10878 -2.02834 -1.95783
-1.90573 -1.87596 -1.86957
-1.88355 -1.90769 -1.92454
-1.91559 -1.87163 -1.80036
-1.72551 -1.67672 -1.67552
-1.72412 -1.80255 -1.87572
-1.90879 -1.88416 -1.81133
-1.72233 -1.65469 -1.63289
-1.66074 -1.72812 -1.82433
-1.94682 -2.10038 -2.28955
-2.51143 -2.75345 -2.99636
-3.21921 -3.40299 -3.5315
-3.59199 -3.5781 -3.49523
-3.36338 -3.21316 -3.07518
-2.9693 -2.90045 -2.86279
-2.84738 -2.84703 -2.85655
-2.89377 -2.93095 -2.94873
-2.93161 -2.86763 -2.75213
-2.59339 -2.41501 -2.24985
-2.12605 -2.05288 -2.01515
-1.97951 -1.90943 -1.78058
-1.58988 -1.35551 -1.11006
-0.890566 -0.728812 -0.643973
-0.638667 -0.698478 -0.794983
-0.892786 -0.960032 -0.978819
-0.950436 -0.893417 -0.837028
-0.813674 -0.850728 -0.961118
-1.13542 -1.34144 -1.53453
-1.67467 -1.74139 -1.74012
-1.69932 -1.66205 -1.67515
-1.77656 -1.98232 -2.27701
-2.61361 -2.92614 -3.15175
-3.25235 -3.22543 -3.10001
-2.92214 -2.7385 -2.58399
-2.4755 -2.41137 -2.37648
-2.35186 -2.32547 -2.29882
-2.28584 -2.30347 -2.35833
-2.43668 -2.50504 -2.52394
-2.46818 -2.33979 -2.16371
-1.96901 -1.77069 -1.56655
-1.35018 -1.1267 -0.916891
-0.746901 -0.634042 -0.581075
-0.582028 -0.632545 -0.735427
-0.897521 -1.12098 -1.39495
-1.69263 -1.97555 -2.20362
-2.34724 -2.39667 -2.36498
-2.28386 -2.19361 -2.12996
-2.11163 -2.13316 -2.16775
-2.18068 -2.14711 -2.06387
-1.94814 -1.82555 -1.71646
-1.62935 -1.56336 -1.51605
-1.49008 -1.49354 -1.53334
-1.60701 -1.7007 -1.79714
-1.88743 -1.97548 -2.07003
-2.17084 -2.26218 -2.31979
-2.32551 -2.27756 -2.19002
-2.08384 -1.9773 -1.88174
-1.80297 -1.74476 -1.70997
-1.69788 -1.7003 -1.70152
-1.6849 -1.64357 -1.58812
-1.54517 -1.54581 -1.60949
-1.7317 -1.88207 -2.01467
-2.08684 -2.07817 -1.99979
-1.88811 -1.78632 -1.72532
-1.7161 -1.75568 -1.83834
-1.96186 -2.12544 -2.32419
-2.54648 -2.77634 -2.99806
-3.19904 -3.36898 -3.49711
-3.57098 -3.57993 -3.5222
-3.41022 -3.26891 -3.12657
-3.00464 -2.91325 -2.85416
-2.82638 -2.8281 -2.85422
-2.86967 -2.93634 -2.97224
-2.95767 -2.8846 -2.75813
-2.59635 -2.42725 -2.28062
-2.17636 -2.11467 -2.07441
-2.02194 -1.92635 -1.7735
-1.57153 -1.34647 -1.13186
-0.958178 -0.845748 -0.801548
-0.81903 -0.879558 -0.955327
-1.01496 -1.03233 -0.995765
-0.912591 -0.806541 -0.710353
-0.657498 -0.674192 -0.771085
-0.936695 -1.13776 -1.32957
-1.47257 -1.54659 -1.55616
-1.52692 -1.49727 -1.50925
-1.59902 -1.78606 -2.06321
-2.39274 -2.71413 -2.96341
-3.09622 -3.10288 -3.00844
-2.85934 -2.70492 -2.58178
-2.50563 -2.47165 -2.46186
-2.45638 -2.44376 -2.42589
-2.41537 -2.42634 -2.46279
-2.51045 -2.53844 -2.51255
-2.41339 -2.24681 -2.03806
-1.81398 -1.58767 -1.35804
-1.12277 -0.89149 -0.686525
-0.531274 -0.437746 -0.404449
-0.425086 -0.498702 -0.63187
-0.831418 -1.09396 -1.3998
-1.71486 -1.99903 -2.21708
-2.34783 -2.38891 -2.3564
-2.28009 -2.19571 -2.13504
-2.11559 -2.13377 -2.16616
-2.18049 -2.15153 -2.07278
-1.95725 -1.82845 -1.70847
-1.61057 -1.53881 -1.49306
-1.47466 -1.48818 -1.53768
-1.62073 -1.72656 -1.84139
-1.95662 -2.07122 -2.18489
-2.28849 -2.36232 -2.38554
-2.34933 -2.26272 -2.14712
-2.02459 -1.90896 -1.80483
-1.71268 -1.63445 -1.57476
-1.53674 -1.51664 -1.50252
-1.48023 -1.44401 -1.40488
-1.38974 -1.42963 -1.54234
-1.7189 -1.92204 -2.09849
-2.20013 -2.2042 -2.12242
-1.99386 -1.86588 -1.77485
-1.73817 -1.75906 -1.83568
-1.96523 -2.14108 -2.34923
-2.56985 -2.78379 -2.97877
-3.1503 -3.29722 -3.41532
-3.4942 -3.52047 -3.48576
-3.3942 -3.26338 -3.11782
-2.98 -2.86561 -2.78497
-2.74585 -2.75234 -2.79945
-2.83112 -2.93196 -2.98742
-2.97386 -2.88888 -2.74976
-2.58639 -2.4313 -2.30942
-2.22954 -2.18059 -2.13519
-2.06075 -1.93442 -1.75442
-1.54139 -1.32935 -1.15204
-1.0321 -0.976795 -0.979236
-1.02232 -1.08248 -1.13281
-1.14704 -1.10622 -1.00624
-0.861482 -0.701701 -0.563899
-0.483393 -0.485789 -0.579488
-0.750225 -0.96212 -1.16812
-1.32644 -1.41463 -1.43488
-1.41015 -1.37606 -1.37255
-1.43614 -1.59083 -1.83772
-2.14828 -2.46785 -2.73254
-2.89306 -2.9334 -2.87441
-2.76171 -2.64553 -2.56244
-2.52574 -2.52669 -2.54428
-2.55806 -2.55805 -2.54748
-2.53818 -2.54118 -2.55703
-2.57038 -2.5537 -2.48004
-2.3381 -2.13859 -1.90618
-1.66309 -1.41806 -1.16954
-0.919096 -0.681565 -0.482126
-0.342882 -0.271662 -0.262954
-0.309127 -0.410673 -0.575935
-0.81059 -1.10577 -1.43378
-1.75418 -2.02595 -2.21934
-2.32265 -2.34257 -2.3
-2.224 -2.14562 -2.09114
-2.07467 -2.09256 -2.12384
-2.139 -2.11371 -2.03988
-1.92778 -1.79945 -1.67819
-1.58049 -1.51353 -1.47798
-1.47307 -1.49973 -1.55953
-1.65062 -1.76543 -1.89308
-2.02419 -2.15208 -2.26816
-2.357 -2.39848 -2.37809
-2.29763 -2.17654 -2.04225
-1.91651 -1.80738 -1.71117
-1.62118 -1.53588 -1.46059
-1.40249 -1.36322 -1.33574
-1.30888 -1.27757 -1.25179
-1.2569 -1.32245 -1.46452
-1.67178 -1.90403 -2.10522
-2.22532 -2.24045 -2.16169
-2.02808 -1.88806 -1.78092
-1.72865 -1.73959 -1.81558
-1.95385 -2.14329 -2.3621
-2.58267 -2.78186 -2.94919
-3.0871 -3.20359 -3.30244
-3.37748 -3.41433 -3.39878
-3.32611 -3.2055 -3.05688
-2.90388 -2.76865 -2.6708
-2.62703 -2.64651 -2.72304
-2.80981 -2.94689 -3.02062
-3.00442 -2.90293 -2.74731
-2.58051 -2.43997 -2.34487
-2.29144 -2.25609 -2.20484
-2.10693 -1.9486 -1.74114
-1.51761 -1.31929 -1.17939
-1.1124 -1.11272 -1.16014
-1.22751 -1.28664 -1.31138
-1.28009 -1.18019 -1.01441
-0.803993 -0.585371 -0.401297
-0.290853 -0.280769 -0.378173
-0.565887 -0.804119 -1.04119
-1.23018 -1.3436 -1.37943
-1.35781 -1.31303 -1.28525
-1.31317 -1.42567 -1.63156
-1.9109 -2.21559 -2.48373
-2.66352 -2.73434 -2.71304
-2.64303 -2.57305 -2.53719
-2.54461 -2.58182 -2.62475
-2.65315 -2.65983 -2.65098
-2.63894 -2.63212 -2.62705
-2.60656 -2.54625 -2.4271
-2.24706 -2.02242 -1.77704
-1.52746 -1.27655 -1.02078
-0.764305 -0.526523 -0.335684
-0.213743 -0.165824 -0.18322
-0.256451 -0.385802 -0.579649
-0.841906 -1.15914 -1.49748
-1.81158 -2.0599 -2.2177
-2.28228 -2.26983 -2.20746
-2.12517 -2.05017 -2.00275
-1.992 -2.0123 -2.04384
-2.0598 -2.03791 -1.97039
-1.86666 -1.74794 -1.63776
-1.55357 -1.50308 -1.48598
-1.49876 -1.53924 -1.60746
-1.70285 -1.82102 -1.95313
-2.08794 -2.2129 -2.31281
-2.36921 -2.36508 -2.29435
-2.16917 -2.01754 -1.87097
-1.75007 -1.65733 -1.58117
-1.5073 -1.42922 -1.3512
-1.2829 -1.23062 -1.19231
-1.16037 -1.13098 -1.11313
-1.1298 -1.20781 -1.36104
-1.57712 -1.81636 -2.02452
-2.15346 -2.17984 -2.11322
-1.98959 -1.85465 -1.74696
-1.69056 -1.69798 -1.77542
-1.92232 -2.12571 -2.35786
-2.58346 -2.77351 -2.91664
-3.02027 -3.10142 -3.1735
-3.23683 -3.27798 -3.27769
-3.22224 -3.11177 -2.9613
-2.79599 -2.6452 -2.53826
-2.50008 -2.54316 -2.65807
-2.82418 -2.99472 -3.08224
-3.05878 -2.93683 -2.76151
-2.58869 -2.46065 -2.39095
-2.36332 -2.34171 -2.28568
-2.16632 -1.97875 -1.7464
-1.5132 -1.32626 -1.21761
-1.19435 -1.23996 -1.32332
-1.40942 -1.46655 -1.46906
-1.39827 -1.24565 -1.01855
-0.743828 -0.464656 -0.230866
-0.0873216 -0.063846 -0.167582
-0.378781 -0.653158 -0.933068
-1.16464 -1.31338 -1.37159
-1.35624 -1.30112 -1.24791
-1.23823 -1.30541 -1.46449
-1.70313 -1.98023 -2.23816
-2.42578 -2.52044 -2.53597
-2.51248 -2.49479 -2.51171
-2.56607 -2.63864 -2.7024
-2.73815 -2.74299 -2.72787
-2.7073 -2.68799 -2.66252
-2.61131 -2.5124 -2.35441
-2.14442 -1.90442 -1.65755
-1.41468 -1.17235 -0.923852
-0.674213 -0.44576 -0.269149
-0.166708 -0.142013 -0.183991
-0.281118 -0.432428 -0.645412
-0.922498 -1.2475 -1.5829
-1.8804 -2.09822 -2.21534
-2.23631 -2.18575 -2.09723
-2.00288 -1.92724 -1.88505
-1.87987 -1.90305 -1.93505
-1.9516 -1.93338 -1.87448
-1.78476 -1.68491 -1.5974
-1.53827 -1.51335 -1.51984
-1.55148 -1.60389 -1.67669
-1.7712 -1.88587 -2.01303
-2.13889 -2.24559 -2.31349
-2.32434 -2.26692 -2.14415
-1.97668 -1.79796 -1.64139
-1.52637 -1.45166 -1.40004
-1.35071 -1.29146 -1.22321
-1.15542 -1.09702 -1.05014
-1.01136 -0.979492 -0.963757
-0.984865 -1.06598 -1.21786
-1.42756 -1.65818 -1.8607
-1.99205 -2.03115 -1.98564
-1.88627 -1.77249 -1.67835
-1.62717 -1.63474 -1.71297
-1.86633 -2.08316 -2.3318
-2.56907 -2.75794 -2.88321
-2.95515 -2.99943 -3.04028
-3.08649 -3.12731 -3.13941
-3.10046 -3.00151 -2.85271
-2.68089 -2.52273 -2.41676
-2.39459 -2.46993 -2.62816
-2.87103 -3.06618 -3.16
-3.12505 -2.98146 -2.78646
-2.60676 -2.48867 -2.44088
-2.43637 -2.42832 -2.37067
-2.23602 -2.02678 -1.77592
-1.53537 -1.35584 -1.26782
-1.27257 -1.34585 -1.44951
-1.54392 -1.59574 -1.57973
-1.47843 -1.28465 -1.00765
-0.677815 -0.344078 -0.0633904
0.11283 0.150642 0.0419765
-0.191537 -0.501671 -0.825255
-1.10167 -1.28934 -1.3746
-1.37102 -1.31184 -1.24015
-1.19977 -1.22675 -1.34018
-1.53374 -1.7735 -2.00824
-2.19081 -2.29965 -2.34721
-2.37002 -2.40712 -2.47963
-2.58205 -2.68852 -2.76908
-2.80623 -2.80224 -2.77389
-2.7391 -2.70404 -2.65817
-2.5798 -2.44916 -2.2616
-2.03224 -1.78782 -1.55065
-1.32641 -1.1057 -0.878168
-0.648198 -0.439353 -0.283654
-0.20376 -0.202241 -0.266032
-0.381342 -0.54535 -0.764438
-1.04051 -1.35695 -1.6756
-1.94755 -2.13139 -2.20859
-2.18854 -2.10195 -1.98753
-1.87936 -1.8001 -1.75981
-1.75723 -1.78101 -1.812
-1.82865 -1.81509 -1.76794
-1.69781 -1.62428 -1.56725
-1.53938 -1.5431 -1.57271
-1.61992 -1.67947 -1.75161
-1.83973 -1.94449 -2.05848
-2.16524 -2.24279 -2.2695
-2.22985 -2.1196 -1.94954
-1.74567 -1.5433 -1.37554
-1.26112 -1.19794 -1.16664
-1.14225 -1.10697 -1.0565
-0.997258 -0.938254 -0.884543
-0.837226 -0.799276 -0.781676
-0.803486 -0.883689 -1.02904
-1.22575 -1.44064 -1.63163
-1.76255 -1.81592 -1.7979
-1.73307 -1.65239 -1.58242
-1.54318 -1.55283 -1.63006
-1.78692 -2.01585 -2.28304
-2.53757 -2.73294 -2.84793
-2.8937 -2.90366 -2.91303
-2.94002 -2.9778 -3.00037
-2.97777 -2.89278 -2.75086
-2.58019 -2.42384 -2.32795
-2.32872 -2.43894 -2.63781
-2.92582 -3.13123 -3.22169
-3.17236 -3.00978 -2.79957
-2.61541 -2.5058 -2.47577
-2.49078 -2.49661 -2.44337
-2.30462 -2.08725 -1.82959
-1.58732 -1.412 -1.3321
-1.34519 -1.42328 -1.52582
-1.61269 -1.65139 -1.61767
-1.49427 -1.27335 -0.963668
-0.596687 -0.224674 0.0903533
0.291904 0.342656 0.233528
-0.0129718 -0.346589 -0.701208
-1.01216 -1.2329 -1.34502
-1.35875 -1.30595 -1.22942
-1.1728 -1.17203 -1.24759
-1.39731 -1.59431 -1.79542
-1.96037 -2.07165 -2.14232
-2.20588 -2.29484 -2.42141
-2.57086 -2.71027 -2.80676
-2.84439 -2.83022 -2.78643
-2.73442 -2.68076 -2.61344
-2.51031 -2.35451 -2.14734
-1.90998 -1.67195 -1.45385
-1.25672 -1.06628 -0.86894
-0.667844 -0.48663 -0.357741
-0.303792 -0.326303 -0.410057
-0.538511 -0.706412 -0.918968
-1.1786 -1.47058 -1.75913
-1.99752 -2.14613 -2.18836
-2.13618 -2.02331 -1.89073
-1.77277 -1.68987 -1.64846
-1.64411 -1.66442 -1.69183
-1.70821 -1.70131 -1.66997
-1.62463 -1.58225 -1.55842
-1.56116 -1.58918 -1.63479
-1.68934 -1.74841 -1.81381
-1.89076 -1.98103 -2.07665
-2.15874 -2.20287 -2.1876
-2.10163 -1.94732 -1.74087
-1.50992 -1.28814 -1.10668
-0.984271 -0.920783 -0.898391
-0.890931 -0.876249 -0.844186
-0.796275 -0.739513 -0.680506
-0.62462 -0.579693 -0.559474
-0.58195 -0.661832 -0.801376
-0.985537 -1.18469 -1.36383
-1.49416 -1.5626 -1.57475
-1.54949 -1.50859 -1.46947
-1.44696 -1.46053 -1.53588
-1.69392 -1.9328 -2.21813
-2.49222 -2.69929 -2.81133
-2.83886 -2.82117 -2.80306
-2.81169 -2.84494 -2.87571
-2.86843 -2.799 -2.6686
-2.506 -2.35876 -2.27821
-2.30261 -2.44226 -2.67035
-2.95294 -3.15061 -3.22705
-3.16193 -2.98638 -2.7695
-2.5867 -2.48601 -2.47015
-2.50133 -2.52264 -2.483
-2.35636 -2.15039 -1.90342
-1.66964 -1.49803 -1.41438
-1.41481 -1.47192 -1.54789
-1.60668 -1.61968 -1.56497
-1.42549 -1.19188 -0.870804
-0.492121 -0.107736 0.219533
0.431977 0.491431 0.388454
0.14504 -0.189772 -0.551388
-0.875804 -1.11545 -1.24939
-1.28481 -1.25055 -1.18619
-1.1317 -1.11962 -1.16907
-1.28047 -1.43357 -1.59422
-1.73089 -1.83227 -1.91377
-2.00692 -2.13838 -2.31193
-2.50422 -2.67583 -2.79099
-2.83446 -2.81616 -2.76149
-2.69394 -2.62081 -2.53075
-2.40398 -2.22831 -2.01057
-1.77554 -1.55268 -1.35942
-1.19262 -1.03476 -0.870465
-0.702113 -0.55297 -0.455147
-0.430597 -0.479344 -0.583527
-0.72314 -0.889719 -1.08691
-1.31823 -1.57263 -1.81956
-2.01749 -2.13076 -2.14513
-2.07345 -1.94912 -1.81161
-1.69258 -1.60915 -1.56496
-1.55461 -1.56718 -1.58869
-1.60542 -1.60863 -1.5983
-1.58283 -1.57429 -1.58215
-1.60908 -1.6509 -1.69996
-1.74976 -1.79874 -1.85116
-1.9135 -1.98734 -2.06319
-2.12019 -2.13312 -2.08251
-1.9617 -1.77807 -1.55017
-1.30387 -1.06858 -0.872178
-0.733824 -0.657102 -0.628456
-0.623444 -0.617873 -0.59689
-0.557083 -0.502519 -0.440053
-0.378192 -0.328955 -0.308655
-0.334336 -0.41669 -0.553671
-0.728882 -0.915751 -1.08558
-1.21649 -1.30003 -1.34219
-1.35721 -1.3583 -1.3535
-1.35163 -1.3724 -1.44754
-1.60621 -1.85249 -2.15261
-2.44428 -2.66454 -2.77946
-2.79773 -2.76172 -2.72277
-2.71526 -2.74206 -2.777
-2.78147 -2.72646 -2.60945
-2.45869 -2.3239 -2.25863
-2.30079 -2.45709 -2.69593
-2.92133 -3.09218 -3.14393
-3.06262 -2.88189 -2.66917
-2.49586 -2.40654 -2.40271
-2.44788 -2.48761 -2.4728
-2.37726 -2.20566 -1.99058
-1.77911 -1.61383 -1.51692
-1.48507 -1.49572 -1.51904
-1.5278 -1.50056 -1.41951
-1.26845 -1.03654 -0.727344
-0.366466 -0.000897182 0.311433
0.516915 0.58001 0.491689
0.271458 -0.0370491 -0.376233
-0.688335 -0.929198 -1.07774
-1.13805 -1.13375 -1.09784
-1.06303 -1.05556 -1.09132
-1.17214 -1.2839 -1.40151
-1.50266 -1.58307 -1.66146
-1.76865 -1.92716 -2.13459
-2.36115 -2.56253 -2.70038
-2.75879 -2.74775 -2.69249
-2.61599 -2.52586 -2.41335
-2.26417 -2.073 -1.85195
-1.62691 -1.42427 -1.25665
-1.11741 -0.987987 -0.853607
-0.717197 -0.601664 -0.537956
-0.546394 -0.624784 -0.752092
-0.904218 -1.06865 -1.24672
-1.44296 -1.65115 -1.84825
-2.00086 -2.07979 -2.07411
-1.99633 -1.8764 -1.7484
-1.63821 -1.55843 -1.51081
-1.49129 -1.49316 -1.50813
-1.52784 -1.5467 -1.56419
-1.58419 -1.61137 -1.64729
-1.6891 -1.73123 -1.76872
-1.80011 -1.82896 -1.86276
-1.90862 -1.96656 -2.02461
-2.06021 -2.04874 -1.9738
-1.83301 -1.63678 -1.40322
-1.154 -0.912753 -0.703291
-0.544767 -0.444653 -0.394804
-0.37483 -0.361575 -0.338399
-0.298795 -0.244228 -0.180735
-0.118003 -0.0701426 -0.0545217
-0.0867448 -0.173953 -0.310671
-0.479724 -0.657455 -0.82079
-0.95396 -1.05282 -1.12402
-1.17802 -1.22061 -1.25156
-1.2741 -1.30735 -1.38706
-1.54823 -1.79955 -2.10881
-2.41218 -2.64322 -2.76411
-2.78083 -2.73545 -2.68197
-2.65956 -2.67621 -2.70877
-2.71845 -2.67359 -2.56859
-2.42998 -2.30712 -2.25281
-2.30232 -2.45825 -2.68586
-2.81721 -2.94362 -2.96122
-2.86382 -2.68568 -2.48791
-2.33289 -2.2588 -2.26673
-2.32524 -2.38688 -2.40737
-2.36025 -2.2441 -2.0809
-1.90566 -1.75102 -1.63446
-1.55478 -1.4981 -1.44728
-1.38819 -1.3095 -1.19903
-1.0422 -0.826849 -0.552588
-0.238197 0.0788718 0.35133
0.534831 0.599406 0.536439
0.360265 0.104631 -0.185069
-0.462151 -0.689318 -0.846747
-0.934643 -0.969085 -0.973578
-0.971194 -0.980374 -1.01302
-1.07189 -1.14826 -1.22516
-1.28851 -1.34028 -1.40243
-1.50608 -1.67195 -1.89473
-2.14164 -2.36592 -2.5274
-2.60832 -2.61605 -2.57216
-2.49623 -2.39506 -2.26364
-2.09537 -1.89342 -1.67468
-1.46396 -1.28206 -1.13581
-1.01621 -0.906388 -0.795016
-0.687272 -0.605728 -0.578952
-0.624143 -0.735949 -0.889843
-1.05747 -1.22179 -1.38111
-1.54049 -1.69893 -1.84251
-1.94819 -1.99536 -1.97717
-1.90475 -1.80199 -1.69449
-1.60015 -1.52654 -1.47471
-1.4441 -1.43449 -1.44495
-1.47304 -1.51554 -1.56949
-1.63164 -1.69678 -1.75721
-1.80477 -1.83429 -1.84619
-1.84677 -1.84665 -1.85731
-1.88604 -1.93012 -1.9742
-1.99417 -1.96673 -1.87905
-1.73234 -1.53823 -1.3125
-1.0715 -0.832629 -0.615117
-0.436954 -0.308143 -0.225563
-0.17438 -0.135732 -0.0950851
-0.0459121 0.0116649 0.0732364
0.130312 0.169643 0.175187
0.133776 0.0413316 -0.0945694
-0.257272 -0.42671 -0.585387
-0.723044 -0.838908 -0.939467
-1.03133 -1.11404 -1.18107
-1.23169 -1.28412 -1.37552
-1.54312 -1.79783 -2.10952
-2.41618 -2.65213 -2.77822
-2.79718 -2.74769 -2.6827
-2.644 -2.6447 -2.66664
-2.67348 -2.63294 -2.53697
-2.40924 -2.29622 -2.24707
-2.29239 -2.43041 -2.62518
-2.64726 -2.71558 -2.69227
-2.57957 -2.41059 -2.2367
-2.10764 -2.05311 -2.0741
-2.14639 -2.23237 -2.29448
-2.30621 -2.25842 -2.15974
-2.03002 -1.88948 -1.75001
-1.61363 -1.47779 -1.34151
-1.20672 -1.07409 -0.937823
-0.785059 -0.601967 -0.383127
-0.138016 0.109304 0.326525
0.481879 0.55201 0.527239
0.413461 0.230604 0.0082448
-0.220637 -0.426867 -0.591628
-0.709777 -0.78792 -0.838583
-0.874699 -0.907303 -0.944855
-0.990966 -1.04133 -1.0852
-1.11447 -1.13527 -1.1716
-1.25526 -1.40743 -1.62356
-1.87173 -2.10565 -2.28462
-2.38868 -2.42086 -2.39669
-2.33013 -2.22593 -2.08272
-1.90217 -1.69586 -1.48435
-1.28946 -1.12504 -0.99224
-0.881544 -0.780674 -0.684522
-0.602033 -0.555125 -0.56827
-0.653614 -0.801572 -0.984193
-1.16945 -1.3361 -1.47912
-1.6036 -1.7136 -1.80482
-1.86573 -1.88525 -1.86083
-1.80123 -1.72252 -1.64014
-1.56333 -1.4952 -1.43755
-1.39515 -1.37571 -1.3865
-1.43091 -1.50698 -1.60725
-1.71892 -1.82496 -1.90761
-1.95408 -1.9613 -1.93724
-1.89793 -1.86235 -1.84652
-1.85767 -1.88975 -1.92356
-1.93334 -1.89736 -1.80624
-1.66395 -1.48217 -1.27349
-1.04893 -0.819958 -0.600915
-0.40715 -0.249144 -0.127526
-0.0336871 0.0442486 0.115035
0.182035 0.244917 0.301385
0.346331 0.370331 0.36121
0.309409 0.213507 0.081685
-0.0716941 -0.231581 -0.386715
-0.531983 -0.668556 -0.800908
-0.930764 -1.05227 -1.15513
-1.23698 -1.31533 -1.4261
-1.60478 -1.86168 -2.16893
-2.46934 -2.70173 -2.82804
-2.84762 -2.79376 -2.71599
-2.6572 -2.63563 -2.63936
-2.63638 -2.59543 -2.50653
-2.38939 -2.28514 -2.23654
-2.26775 -2.37275 -2.51647
-2.43166 -2.43442 -2.36786
-2.24211 -2.08747 -1.94351
-1.84568 -1.81434 -1.85025
-1.93689 -2.04701 -2.15035
-2.22077 -2.24168 -2.2083
-2.12486 -1.99871 -1.8359
-1.64214 -1.42736 -1.20801
-1.00307 -0.825512 -0.675629
-0.541524 -0.40661 -0.258847
-0.0962547 0.0729167 0.233213
0.365811 0.452415 0.479255
0.440432 0.339563 0.189389
0.00954883 -0.177582 -0.352451
-0.502951 -0.62535 -0.721554
-0.795886 -0.853951 -0.902187
-0.945205 -0.981817 -1.00509
-1.00988 -1.00355 -1.01006
-1.06157 -1.18131 -1.36857
-1.59588 -1.82036 -2.00251
-2.12075 -2.1735 -2.16964
-2.11679 -2.01691 -1.87139
-1.68875 -1.487 -1.28814
-1.10938 -0.957409 -0.829022
-0.716581 -0.615108 -0.527877
-0.468438 -0.457253 -0.512705
-0.639869 -0.82403 -1.03437
-1.23657 -1.40642 -1.53597
-1.62995 -1.69673 -1.741
-1.7624 -1.75911 -1.73243
-1.68813 -1.63382 -1.57477
-1.51227 -1.44639 -1.3812
-1.32783 -1.30243 -1.32034
-1.3901 -1.5097 -1.66538
-1.83299 -1.98257 -2.08635
-2.12781 -2.10745 -2.04196
-1.95784 -1.88281 -1.83761
-1.82958 -1.84953 -1.87459
-1.87746 -1.83779 -1.74907
-1.61717 -1.45306 -1.26607
-1.06242 -0.848367 -0.633402
-0.429169 -0.244903 -0.0836598
0.0569791 0.180483 0.287546
0.376197 0.444647 0.492836
0.520475 0.524146 0.497544
0.435694 0.339452 0.21619
0.0761385 -0.0723234 -0.22509
-0.381837 -0.543974 -0.711664
-0.880363 -1.03952 -1.17755
-1.2928 -1.40235 -1.53853
-1.73158 -1.9888 -2.28466
-2.56892 -2.78772 -2.90588
-2.91987 -2.85706 -2.7627
-2.68014 -2.63237 -2.61389
-2.59778 -2.55486 -2.47362
-2.36889 -2.27422 -2.22357
-2.23335 -2.29395 -2.37363
-2.19207 -2.12932 -2.02271
-1.88846 -1.75234 -1.64148
-1.57729 -1.57119 -1.62346
-1.72407 -1.85474 -1.9917
-2.10969 -2.18652 -2.20645
-2.1605 -2.0448 -1.86035
-1.61648 -1.33485 -1.04819
-0.791177 -0.587781 -0.443146
-0.345039 -0.272515 -0.205083
-0.127694 -0.0321221 0.0821393
0.20658 0.32411 0.412947
0.452792 0.43061 0.344239
0.203276 0.0266375 -0.163008
-0.345691 -0.508054 -0.643508
-0.750712 -0.832614 -0.895278
-0.94438 -0.980448 -0.997918
-0.991597 -0.967042 -0.945873
-0.959576 -1.03401 -1.17426
-1.35987 -1.55378 -1.71949
-1.83498 -1.89513 -1.90331
-1.86186 -1.77042 -1.63208
-1.45953 -1.2735 -1.09413
-0.932447 -0.788559 -0.65703
-0.534738 -0.426169 -0.344127
-0.306684 -0.331616 -0.42938
-0.59646 -0.812699 -1.04554
-1.26044 -1.43206 -1.55052
-1.61987 -1.65151 -1.65737
-1.64648 -1.625 -1.59738
-1.56637 -1.53186 -1.49028
-1.43669 -1.36973 -1.29679
-1.23557 -1.21001 -1.24246
-1.34542 -1.51558 -1.73186
-1.95817 -2.15175 -2.27562
-2.3107 -2.26168 -2.15396
-2.0239 -1.90728 -1.82938
-1.79825 -1.80268 -1.81722
-1.81345 -1.7721 -1.68859
-1.56967 -1.42497 -1.26059
-1.07863 -0.881043 -0.673024
-0.46248 -0.256823 -0.0607515
0.122583 0.288472 0.429361
0.537426 0.608877 0.645665
0.65273 0.633617 0.588903
0.518617 0.42543 0.314724
0.19114 0.0551491 -0.0968066
-0.26861 -0.460273 -0.665756
-0.873327 -1.06854 -1.24049
-1.38986 -1.53317 -1.69724
-1.90462 -2.15815 -2.43492
-2.69311 -2.88787 -2.98827
-2.98883 -2.91172 -2.79827
-2.69188 -2.61926 -2.58021
-2.55256 -2.50956 -2.43857
-2.34892 -2.265 -2.21034
-2.19326 -2.20201 -2.21073
-1.94111 -1.82037 -1.6824
-1.54662 -1.43282 -1.35619
-1.32584 -1.34559 -1.41477
-1.52776 -1.6725 -1.83008
-1.97658 -2.08687 -2.13841
-2.11345 -2.00042 -1.79703
-1.51582 -1.18781 -0.85858
-0.575093 -0.369744 -0.250914
-0.204772 -0.204564 -0.219829
-0.221677 -0.186372 -0.100557
0.0328743 0.193053 0.346517
0.45754 0.498531 0.45698
0.337763 0.160573 -0.046871
-0.257267 -0.450045 -0.613552
-0.744274 -0.845183 -0.923267
-0.985084 -1.03155 -1.05645
-1.05222 -1.02035 -0.978204
-0.955352 -0.979926 -1.06324
-1.19287 -1.33889 -1.46906
-1.56228 -1.61154 -1.61705
-1.57859 -1.49523 -1.37139
-1.2209 -1.0627 -0.911098
-0.769205 -0.631362 -0.492311
-0.355868 -0.237342 -0.159078
-0.142657 -0.201729 -0.337575
-0.537597 -0.776826 -1.02271
-1.24276 -1.41273 -1.52193
-1.57346 -1.58001 -1.55809
-1.52338 -1.48802 -1.45892
-1.4366 -1.41509 -1.38425
-1.33501 -1.26601 -1.18832
-1.12538 -1.10726 -1.16125
-1.30205 -1.5242 -1.79945
-2.0809 -2.31469 -2.45632
-2.485 -2.40937 -2.26216
-2.08771 -1.92834 -1.81353
-1.753 -1.73535 -1.73438
-1.72154 -1.67831 -1.60094
-1.49574 -1.37016 -1.22689
-1.06445 -0.881523 -0.680225
-0.465885 -0.244774 -0.0231072
0.191475 0.38784 0.551961
0.671313 0.740335 0.762568
0.747637 0.705761 0.644269
0.567917 0.480563 0.384746
0.278771 0.154886 0.00216841
-0.18656 -0.408731 -0.651283
-0.895377 -1.12365 -1.32706
-1.50909 -1.68496 -1.87465
-2.09185 -2.33479 -2.58372
-2.8062 -2.96736 -3.0416
-3.02282 -2.92933 -2.79914
-2.67492 -2.58516 -2.53289
-2.49939 -2.4602 -2.40181
-2.32802 -2.25359 -2.19143
-2.14268 -2.09558 -2.03263
-1.67844 -1.51313 -1.35654
-1.22809 -1.14058 -1.09866
-1.10165 -1.14737 -1.23372
-1.35695 -1.5082 -1.67145
-1.82445 -1.94187 -1.99896
-1.9745 -1.85381 -1.63383
-1.32976 -0.978653 -0.633891
-0.34996 -0.16447 -0.0875836
-0.103346 -0.178693 -0.272631
-0.342729 -0.351892 -0.278097
-0.123845 0.0816441 0.29096
0.45395 0.532662 0.510375
0.393281 0.205784 -0.0185335
-0.247071 -0.455761 -0.631948
-0.773319 -0.884957 -0.975434
-1.05169 -1.11383 -1.15365
-1.16005 -1.12951 -1.07438
-1.0215 -1.00028 -1.02728
-1.09736 -1.18748 -1.26998
-1.32549 -1.34678 -1.33367
-1.28687 -1.2077 -1.10244
-0.983638 -0.864186 -0.748643
-0.630494 -0.499102 -0.351522
-0.200331 -0.0720561 0.00249233
-4.21747e-05 -0.0878072 -0.252542
-0.473311 -0.721946 -0.968023
-1.18344 -1.34701 -1.44837
-1.48937 -1.48208 -1.44448
-1.3956 -1.35117 -1.31997
-1.30153 -1.2865 -1.26097
-1.21399 -1.14531 -1.06953
-1.01422 -1.01284 -1.09456
-1.27397 -1.5429 -1.86746
-2.19298 -2.4579 -2.61251
-2.63492 -2.53639 -2.3545
-2.13881 -1.93632 -1.78018
-1.6829 -1.63507 -1.61188
-1.5859 -1.53929 -1.46794
-1.37627 -1.26842 -1.14334
-0.996394 -0.824144 -0.627401
-0.410811 -0.180931 0.0542999
0.284114 0.493565 0.665096
0.783692 0.842867 0.847335
0.810272 0.747322 0.67149
0.591358 0.511236 0.430398
0.340914 0.227517 0.073039
-0.13192 -0.381724 -0.656664
-0.931842 -1.18799 -1.41818
-1.62807 -1.8307 -2.03864
-2.25706 -2.48025 -2.69233
-2.87067 -2.99079 -3.03345
-2.99351 -2.88678 -2.74804
-2.6177 -2.52341 -2.46881
-2.43702 -2.40535 -2.35957
-2.29846 -2.22799 -2.15188
-2.06641 -1.96239 -1.8325
-1.39494 -1.2015 -1.04079
-0.929351 -0.872591 -0.866518
-0.903212 -0.975911 -1.08042
-1.21248 -1.36375 -1.51943
-1.65906 -1.75929 -1.79716
-1.75295 -1.6136 -1.37803
-1.06374 -0.71012 -0.372845
-0.108594 0.0430939 0.0711413
-0.00701083 -0.152948 -0.316065
-0.441841 -0.482576 -0.411593
-0.235205 0.00619759 0.251057
0.437629 0.522891 0.492172
0.35833 0.153328 -0.083653
-0.317518 -0.524773 -0.695732
-0.832216 -0.942918 -1.03813
-1.12437 -1.19986 -1.25369
-1.27123 -1.24468 -1.18214
-1.10778 -1.05125 -1.0323
-1.05083 -1.08891 -1.1226
-1.1344 -1.11806 -1.0753
-1.0109 -0.931343 -0.845867
-0.764391 -0.690742 -0.616899
-0.525581 -0.401977 -0.247092
-0.0832024 0.0526043 0.123039
0.105102 -0.00280741 -0.183437
-0.409287 -0.651225 -0.883126
-1.08321 -1.23503 -1.32956
-1.36719 -1.35762 -1.31725
-1.26499 -1.21763 -1.18509
-1.16713 -1.15358 -1.12965
-1.08484 -1.02122 -0.956497
-0.920371 -0.946194 -1.06109
-1.27665 -1.58166 -1.9392
-2.29144 -2.57374 -2.7341
-2.74972 -2.63248 -2.42163
-2.16905 -1.92445 -1.72418
-1.58436 -1.49933 -1.44767
-1.40431 -1.35214 -1.28579
-1.20645 -1.11392 -1.00312
-0.866855 -0.700868 -0.506442
-0.289384 -0.0578421 0.178411
0.406862 0.611335 0.773712
0.878868 0.920519 0.904269
0.845545 0.763687 0.675746
0.592924 0.519371 0.451186
0.375054 0.269657 0.11317
-0.105056 -0.376492 -0.676034
-0.974208 -1.25054 -1.49972
-1.72851 -1.94721 -2.16175
-2.37025 -2.56431 -2.73214
-2.86039 -2.93496 -2.94394
-2.88485 -2.77208 -2.63666
-2.51454 -2.42967 -2.38391
-2.36078 -2.33871 -2.30278
-2.2475 -2.17175 -2.07289
-1.94553 -1.78576 -1.59735
-1.08303 -0.87754 -0.726308
-0.640873 -0.619447 -0.651333
-0.72355 -0.825688 -0.950642
-1.09178 -1.2393 -1.37846
-1.49058 -1.55567 -1.55531
-1.47517 -1.30773 -1.05639
-0.740706 -0.399127 -0.0844202
0.149498 0.264037 0.247389
0.116737 -0.0865951 -0.304832
-0.473887 -0.538323 -0.469762
-0.280486 -0.0224343 0.230577
0.409109 0.470043 0.405581
0.238749 0.0105052 -0.23506
-0.462699 -0.652647 -0.801304
-0.916998 -1.01323 -1.10197
-1.1884 -1.26788 -1.32649
-1.34713 -1.31976 -1.25038
-1.16159 -1.0825 -1.03365
-1.01688 -1.01677 -1.01159
-0.985304 -0.933055 -0.859629
-0.775485 -0.6939 -0.627969
-0.584682 -0.557723 -0.52565
-0.460645 -0.344891 -0.184466
-0.011257 0.128805 0.194602
0.165664 0.0474567 -0.135053
-0.350059 -0.569701 -0.773899
-0.948614 -1.08339 -1.17154
-1.21203 -1.21085 -1.18013
-1.13557 -1.09243 -1.06081
-1.04148 -1.02565 -1.00039
-0.958101 -0.90454 -0.860284
-0.854982 -0.918134 -1.07051
-1.3177 -1.64522 -2.01624
-2.37497 -2.65883 -2.81646
-2.82422 -2.69237 -2.45885
-2.17524 -1.89235 -1.64904
-1.4652 -1.33978 -1.2559
-1.19181 -1.13147 -1.06775
-0.997818 -0.916677 -0.815424
-0.685181 -0.522145 -0.329342
-0.11475 0.111456 0.337986
0.551745 0.73716 0.877613
0.959623 0.978043 0.93919
0.859551 0.760409 0.661203
0.574695 0.504635 0.444545
0.37705 0.276535 0.11812
-0.109376 -0.395141 -0.710206
-1.0219 -1.30874 -1.56614
-1.801 -2.0213 -2.22833
-2.41558 -2.57316 -2.69269
-2.76857 -2.79619 -2.77177
-2.69717 -2.58637 -2.4658
-2.36463 -2.30062 -2.27222
-2.26254 -2.25066 -2.22075
-2.16354 -2.07274 -1.94242
-1.76896 -1.55611 -1.31897
-0.747643 -0.542841 -0.411265
-0.358228 -0.3754 -0.447162
-0.557095 -0.691638 -0.840054
-0.992019 -1.1351 -1.25398
-1.33173 -1.35231 -1.30335
-1.17818 -0.977316 -0.71029
-0.398403 -0.0766193 0.20921
0.411792 0.495576 0.447697
0.282755 0.0416583 -0.214149
-0.414283 -0.498267 -0.43763
-0.250537 0.0015192 0.235923
0.379478 0.39234 0.275743
0.0637702 -0.193597 -0.447788
-0.664116 -0.827649 -0.94238
-1.02474 -1.09413 -1.16437
-1.23865 -1.30864 -1.35759
-1.36746 -1.32868 -1.24796
-1.14786 -1.05664 -0.993632
-0.959868 -0.940071 -0.91337
-0.864637 -0.790126 -0.697169
-0.601224 -0.521758 -0.475511
-0.466908 -0.480517 -0.48318
-0.438669 -0.32804 -0.163135
0.0156526 0.156219 0.216635
0.180835 0.061257 -0.111122
-0.302364 -0.48753 -0.653559
-0.794919 -0.908118 -0.989702
-1.03756 -1.05307 -1.04212
-1.01463 -0.982157 -0.953789
-0.93165 -0.90996 -0.880091
-0.839713 -0.799661 -0.783171
-0.817803 -0.925746 -1.11767
-1.39065 -1.72705 -2.09305
-2.43963 -2.71068 -2.858
-2.85711 -2.7149 -2.46579
-2.1593 -1.84606 -1.56644
-1.34328 -1.17966 -1.0634
-0.976607 -0.904784 -0.839299
-0.773452 -0.697853 -0.600711
-0.472655 -0.311303 -0.121826
0.0858675 0.300251 0.509396
0.700527 0.85952 0.972053
1.02694 1.02046 0.959316
0.860029 0.744411 0.633068
0.539773 0.46815 0.410082
0.345534 0.246208 0.0855359
-0.147694 -0.441036 -0.763021
-1.0788 -1.36579 -1.61917
-1.84554 -2.05181 -2.23741
-2.39402 -2.51117 -2.58247
-2.60752 -2.58955 -2.53315
-2.446 -2.34266 -2.24439
-2.17185 -2.13504 -2.1284
-2.13467 -2.13343 -2.10742
-2.04352 -1.93142 -1.76436
-1.54322 -1.28118 -1.00457
-0.411354 -0.214979 -0.108075
-0.0894236 -0.145111 -0.256134
-0.40388 -0.572024 -0.74582
-0.910597 -1.05081 -1.15031
-1.19384 -1.16948 -1.07127
-0.900864 -0.667508 -0.387098
-0.0820765 0.217699 0.475586
0.65305 0.718654 0.657921
0.480739 0.224377 -0.0497488
-0.26843 -0.368569 -0.322132
-0.151384 0.0762793 0.273672
0.367035 0.320879 0.144495
-0.11887 -0.41153 -0.680295
-0.889709 -1.02819 -1.10667
-1.1501 -1.18468 -1.22666
-1.27724 -1.32433 -1.34883
-1.33333 -1.27112 -1.17184
-1.05941 -0.961197 -0.894244
-0.857455 -0.834743 -0.805672
-0.75574 -0.681386 -0.590408
-0.500214 -0.433438 -0.408778
-0.428611 -0.471099 -0.495397
-0.460864 -0.350037 -0.180849
-0.000179662 0.137035 0.191104
0.151687 0.0374751 -0.116449
-0.275759 -0.419256 -0.540989
-0.644038 -0.732435 -0.806762
-0.864204 -0.901109 -0.91587
-0.910932 -0.892585 -0.86792
-0.84045 -0.808617 -0.770078
-0.729684 -0.704314 -0.71935
-0.798398 -0.953768 -1.1837
-1.47561 -1.80932 -2.15626
-2.47734 -2.72575 -2.85805
-2.84897 -2.70129 -2.44491
-2.12643 -1.79534 -1.49201
-1.24035 -1.04591 -0.900353
-0.789784 -0.702021 -0.627983
-0.558301 -0.480643 -0.381887
-0.253449 -0.094842 0.0871525
0.282025 0.478486 0.665318
0.830858 0.962638 1.04838
1.07871 1.05069 0.970647
0.854174 0.722715 0.597513
0.49344 0.414618 0.352236
0.284716 0.182331 0.0179862
-0.218976 -0.514818 -0.83658
-1.14808 -1.42568 -1.66379
-1.8687 -2.04766 -2.20089
-2.32077 -2.39698 -2.42352
-2.40235 -2.3423 -2.25582
-2.15725 -2.06265 -1.9882
-1.94551 -1.93652 -1.9521
-1.9753 -1.98637 -1.96599
-1.89642 -1.76337 -1.5603
-1.29415 -0.988434 -0.680358
-0.109733 0.0751081 0.157488
0.144779 0.0553864 -0.0896468
-0.27065 -0.469254 -0.66703
-0.845052 -0.984648 -1.06878
-1.08381 -1.02174 -0.882659
-0.675755 -0.417816 -0.129798
0.165789 0.44485 0.680268
0.842414 0.903928 0.848254
0.679325 0.428575 0.154419
-0.0701603 -0.181509 -0.152021
-0.00557327 0.188771 0.343443
0.386247 0.285035 0.0535681
-0.259893 -0.592429 -0.885821
-1.101 -1.22606 -1.27607
-1.28335 -1.28119 -1.28928
-1.30792 -1.32222 -1.31174
-1.26087 -1.16682 -1.043
-0.914979 -0.809324 -0.740956
-0.707224 -0.692132 -0.676518
-0.646623 -0.597802 -0.535258
-0.473845 -0.434733 -0.435687
-0.477296 -0.534801 -0.565041
-0.528089 -0.410946 -0.237559
-0.0586531 0.0716496 0.118626
0.0783017 -0.0256932 -0.156191
-0.279821 -0.379227 -0.454908
-0.517984 -0.580012 -0.646006
-0.712776 -0.771576 -0.812836
-0.830816 -0.825746 -0.802197
-0.765154 -0.718183 -0.666639
-0.623676 -0.612274 -0.658855
-0.781425 -0.981136 -1.24347
-1.5468 -1.8695 -2.18955
-2.4788 -2.70061 -2.81677
-2.80165 -2.65417 -2.40002
-2.08278 -1.74981 -1.43952
-1.17421 -0.959492 -0.789427
-0.65403 -0.544485 -0.453029
-0.369774 -0.281667 -0.176133
-0.0463971 0.106263 0.274686
0.449608 0.621916 0.782685
0.922297 1.03006 1.09506
1.10844 1.06657 0.974034
0.844595 0.69893 0.559035
0.441353 0.351084 0.279248
0.203345 0.0931607 -0.0776862
-0.318271 -0.613373 -0.92925
-1.22944 -1.48996 -1.7046
-1.8795 -2.02309 -2.13803
-2.21901 -2.25648 -2.24377
-2.18293 -2.08601 -1.97194
-1.86154 -1.77298 -1.71817
-1.70058 -1.71517 -1.75048
-1.79094 -1.81775 -1.80882
-1.74063 -1.59395 -1.36225
-1.05867 -0.717102 -0.384973
0.12077 0.293304 0.354385
0.316927 0.202841 0.0340579
-0.169972 -0.390203 -0.605793
-0.794433 -0.934668 -1.00856
-1.0039 -0.916345 -0.751117
-0.523115 -0.254025 0.0327089
0.315927 0.577056 0.797066
0.953626 1.02253 0.984955
0.838843 0.609084 0.349446
0.130518 0.0148906 0.0297949
0.151965 0.314394 0.432573
0.437027 0.29678 0.0252978
-0.329329 -0.702143 -1.0298
-1.26655 -1.39559 -1.43186
-1.4123 -1.37669 -1.3493
-1.33169 -1.3084 -1.2592
-1.17073 -1.0436 -0.893863
-0.747784 -0.631034 -0.557616
-0.525501 -0.521215 -0.528598
-0.535054 -0.533578 -0.523717
-0.513273 -0.517175 -0.548992
-0.60734 -0.667748 -0.690032
-0.640052 -0.511998 -0.335362
-0.161812 -0.0411948 -0.001122
-0.0392634 -0.128854 -0.232787
-0.319823 -0.376184 -0.407609
-0.431988 -0.467656 -0.523906
-0.597374 -0.674575 -0.738322
-0.774907 -0.778497 -0.75107
-0.699284 -0.632492 -0.564513
-0.516919 -0.517803 -0.592927
-0.753445 -0.989537 -1.27558
-1.583 -1.89013 -2.18152
-2.43907 -2.63527 -2.73703
-2.71909 -2.57787 -2.33594
-2.03399 -1.7161 -1.41638
-1.15278 -0.928525 -0.738639
-0.576917 -0.439059 -0.320754
-0.21425 -0.108307 0.00737909
0.1373 0.279167 0.426934
0.574302 0.715968 0.846739
0.96016 1.04777 1.09949
1.10548 1.05947 0.962653
0.826159 0.669899 0.517054
0.386016 0.283098 0.198969
0.110296 -0.0127387 -0.194166
-0.439798 -0.732155 -1.03729
-1.31999 -1.55749 -1.74396
-1.88565 -1.9921 -2.06856
-2.11251 -2.11562 -2.07033
-1.97751 -1.85037 -1.71214
-1.58881 -1.50077 -1.45712
-1.45542 -1.48596 -1.53675
-1.59462 -1.64179 -1.6527
-1.59678 -1.44857 -1.20049
-0.871164 -0.504079 -0.155956
0.255279 0.414121 0.456997
0.402001 0.273933 0.0946927
-0.117954 -0.346284 -0.56911
-0.76222 -0.901973 -0.969502
-0.95388 -0.854023 -0.679256
-0.44787 -0.183139 0.0921122
0.359531 0.605212 0.815718
0.973458 1.05607 1.04271
0.926269 0.72573 0.489844
0.285647 0.173527 0.180182
0.284292 0.423326 0.518067
0.502245 0.343978 0.0523085
-0.329398 -0.737308 -1.10364
-1.37408 -1.52323 -1.56143
-1.52661 -1.46333 -1.40135
-1.34627 -1.28517 -1.19996
-1.07936 -0.925461 -0.754323
-0.590897 -0.459618 -0.375165
-0.339019 -0.343167 -0.376381
-0.427675 -0.486744 -0.545335
-0.601105 -0.659288 -0.726612
-0.799198 -0.854984 -0.860672
-0.791724 -0.65136 -0.473797
-0.30897 -0.199656 -0.165011
-0.197066 -0.268003 -0.343004
-0.394123 -0.410767 -0.402336
-0.391562 -0.402057 -0.446722
-0.522226 -0.61122 -0.690082
-0.738149 -0.7441 -0.707517
-0.636883 -0.547606 -0.461984
-0.409148 -0.420473 -0.519155
-0.708914 -0.970516 -1.27032
-1.57576 -1.86622 -2.13167
-2.36165 -2.53591 -2.62606
-2.60852 -2.47916 -2.25867
-1.98473 -1.69664 -1.42209
-1.17254 -0.9472 -0.741159
-0.55189 -0.38052 -0.228103
-0.0915266 0.0363821 0.162489
0.289233 0.41453 0.534856
0.64798 0.75324 0.850083
0.936247 1.00624 1.05069
1.05758 1.01631 0.923286
0.786499 0.625342 0.464528
0.324215 0.211016 0.114324
0.00976177 -0.131034 -0.3276
-0.580242 -0.868062 -1.15747
-1.41647 -1.62584 -1.7818
-1.89114 -1.96385 -2.00669
-2.01929 -1.99461 -1.92453
-1.80832 -1.65865 -1.5005
-1.36294 -1.26824 -1.22461
-1.22697 -1.2641 -1.32549
-1.40094 -1.47332 -1.51278
-1.48068 -1.34422 -1.09372
-0.752225 -0.371765 -0.0171507
0.286662 0.428126 0.453441
0.385958 0.253167 0.0762583
-0.130124 -0.351713 -0.569205
-0.758081 -0.893188 -0.954832
-0.933347 -0.830796 -0.659768
-0.439878 -0.192961 0.0615912
0.309429 0.540314 0.743917
0.904976 1.00194 1.01256
0.926161 0.757033 0.549266
0.365874 0.2643 0.27033
0.364906 0.49085 0.575088
0.554708 0.395953 0.101482
-0.292471 -0.725441 -1.12674
-1.43378 -1.61117 -1.66164
-1.62053 -1.53484 -1.43998
-1.34807 -1.25195 -1.13748
-0.995015 -0.825612 -0.642133
-0.465809 -0.319239 -0.219113
-0.172911 -0.180495 -0.236972
-0.333227 -0.455212 -0.586183
-0.712714 -0.82912 -0.934065
-1.02065 -1.06993 -1.05726
-0.969399 -0.819108 -0.644267
-0.491096 -0.393633 -0.362183
-0.384238 -0.432985 -0.477928
-0.495444 -0.477628 -0.435719
-0.394923 -0.382144 -0.412959
-0.484431 -0.576768 -0.66181
-0.713616 -0.716344 -0.667433
-0.57705 -0.466273 -0.365009
-0.308257 -0.328456 -0.444629
-0.65339 -0.928711 -1.23271
-1.5317 -1.80658 -2.05072
-2.25835 -2.41436 -2.49503
-2.4801 -2.3668 -2.17482
-1.93814 -1.68969 -1.44925
-1.22103 -0.999984 -0.781071
-0.565288 -0.359445 -0.171033
-0.00326055 0.145502 0.278289
0.39635 0.499236 0.587056
0.661989 0.727913 0.788943
0.847434 0.901399 0.942247
0.955287 0.924679 0.841555
0.71079 0.551613 0.390207
0.247574 0.129088 0.0215502
-0.100633 -0.263034 -0.478317
-0.738968 -1.01956 -1.28747
-1.51597 -1.69197 -1.81576
-1.89538 -1.94057 -1.95797
-1.94794 -1.90418 -1.81823
-1.6877 -1.52339 -1.34955
-1.19607 -1.08677 -1.03116
-1.02523 -1.05976 -1.12747
-1.22106 -1.32313 -1.3985
-1.39983 -1.28653 -1.04624
-0.705692 -0.32435 0.0261166
0.223664 0.34266 0.348831
0.270985 0.139235 -0.0264222
-0.215491 -0.418621 -0.619843
-0.795349 -0.91901 -0.970665
-0.942373 -0.839755 -0.678464
-0.478223 -0.257419 -0.0301058
0.194206 0.408321 0.603489
0.76542 0.873093 0.903672
0.84429 0.705608 0.527367
0.36825 0.282222 0.293672
0.385398 0.505188 0.585858
0.56795 0.416432 0.128447
-0.266434 -0.711787 -1.13607
-1.47106 -1.673 -1.73657
-1.69214 -1.58677 -1.46074
-1.33404 -1.20735 -1.07179
-0.918726 -0.746032 -0.560695
-0.378179 -0.218548 -0.101154
-0.0408436 -0.0465438 -0.120171
-0.254402 -0.431511 -0.626965
-0.817521 -0.987745 -1.12877
-1.23054 -1.27677 -1.25088
-1.15021 -0.996055 -0.828735
-0.689812 -0.604361 -0.57449
-0.584504 -0.610224 -0.626859
-0.61564 -0.570659 -0.503137
-0.438389 -0.404626 -0.41922
-0.480147 -0.566898 -0.649113
-0.697731 -0.693719 -0.632687
-0.525925 -0.398975 -0.287526
-0.230135 -0.258132 -0.385435
-0.602752 -0.880398 -1.17992
-1.46883 -1.72938 -1.95611
-2.14514 -2.28487 -2.35655
-2.3448 -2.24963 -2.08987
-1.89471 -1.68948 -1.48577
-1.28136 -1.06799 -0.840894
-0.604152 -0.369581 -0.150959
0.0417136 0.204103 0.335779
0.438032 0.513467 0.566576
0.60373 0.632467 0.660595
0.694406 0.735075 0.774724
0.796079 0.778469 0.708379
0.588319 0.43765 0.283451
0.146107 0.02802 -0.0876546
-0.227488 -0.412793 -0.647385
-0.91435 -1.18321 -1.42307
-1.61413 -1.75154 -1.84146
-1.89411 -1.91852 -1.91973
-1.89706 -1.84387 -1.75111
-1.61457 -1.44219 -1.25564
-1.084 -0.95258 -0.874375
-0.850011 -0.875227 -0.947111
-1.06056 -1.19635 -1.31301
-1.35436 -1.27238 -1.05218
-0.723695 -0.352844 -0.0168637
0.0842101 0.177315 0.163241
0.0758588 -0.0525029 -0.203386
-0.370696 -0.550078 -0.728834
-0.883814 -0.988151 -1.02193
-0.980006 -0.872624 -0.719063
-0.538993 -0.346608 -0.149741
0.0474739 0.240932 0.423238
0.580999 0.694101 0.739937
0.704274 0.594565 0.446062
0.312624 0.244234 0.263408
0.354109 0.468116 0.543336
0.524068 0.376006 0.0940441
-0.295904 -0.740552 -1.1696
-1.51351 -1.72455 -1.79167
-1.74 -1.61482 -1.45974
-1.30211 -1.1508 -1.00223
-0.848167 -0.682013 -0.503483
-0.321211 -0.152218 -0.0184741
0.0577217 0.0585679 -0.0241161
-0.184342 -0.401094 -0.643837
-0.882454 -1.09491 -1.26699
-1.38595 -1.43693 -1.40893
-1.30699 -1.15843 -1.00468
-0.882817 -0.810251 -0.782586
-0.782333 -0.788766 -0.783053
-0.751002 -0.687791 -0.603118
-0.520629 -0.468353 -0.464795
-0.509304 -0.582238 -0.653381
-0.692972 -0.680549 -0.610427
-0.494222 -0.360001 -0.246611
-0.193512 -0.229074 -0.361881
-0.578391 -0.848243 -1.13538
-1.41013 -1.65577 -1.86624
-2.03756 -2.16064 -2.22197
-2.21201 -2.13414 -2.00596
-1.85093 -1.68649 -1.51709
-1.33608 -1.13384 -0.906383
-0.659912 -0.409673 -0.174429
0.0297678 0.193198 0.312908
0.391548 0.435958 0.455483
0.460202 0.459984 0.464469
0.481897 0.515043 0.556136
0.585942 0.580559 0.52369
0.416768 0.279428 0.138623
0.0125375 -0.10059 -0.22139
-0.376501 -0.581726 -0.831221
-1.09867 -1.34916 -1.5544
-1.70245 -1.79767 -1.85299
-1.88137 -1.89096 -1.88405
-1.85739 -1.80277 -1.70998
-1.57285 -1.39601 -1.1977
-1.00549 -0.846647 -0.739455
-0.691642 -0.705731 -0.783312
-0.920093 -1.09339 -1.25479
-1.33992 -1.29455 -1.10191
-0.794634 -0.44368 -0.130357
-0.111539 -0.042769 -0.0743106
-0.168854 -0.29296 -0.429967
-0.577476 -0.734669 -0.890485
-1.02137 -1.09972 -1.10684
-1.04188 -0.92106 -0.768272
-0.603664 -0.437409 -0.271005
-0.10284 0.0666256 0.231966
0.381281 0.495882 0.553828
0.539771 0.457873 0.33843
0.229864 0.177672 0.202103
0.287696 0.389292 0.449217
0.416193 0.259424 -0.0240116
-0.407575 -0.839222 -1.25168
-1.57901 -1.77542 -1.82863
-1.76039 -1.61346 -1.4328
-1.25094 -1.08305 -0.9295
-0.781627 -0.628069 -0.461352
-0.28346 -0.108348 0.0398149
0.13222 0.143556 0.0607964
-0.110602 -0.346933 -0.614098
-0.879083 -1.11762 -1.31344
-1.45214 -1.51868 -1.50403
-1.41647 -1.28581 -1.15322
-1.05229 -0.995309 -0.973823
-0.969762 -0.965622 -0.94747
-0.904555 -0.832249 -0.738007
-0.643077 -0.574587 -0.551707
-0.575284 -0.627547 -0.680328
-0.705588 -0.683559 -0.608232
-0.490845 -0.359777 -0.254081
-0.211482 -0.255966 -0.390928
-0.600052 -0.854403 -1.12224
-1.37776 -1.60532 -1.79745
-1.9491 -2.05303 -2.10082
-2.08885 -2.0237 -1.92136
-1.79951 -1.66866 -1.5282
-1.36964 -1.18366 -0.967133
-0.726951 -0.479613 -0.246822
-0.0490995 0.0997548 0.195505
0.243307 0.255036 0.245097
0.226719 0.210648 0.205948
0.219837 0.254092 0.299955
0.337176 0.3411 0.295347
0.20185 0.0804134 -0.0434319
-0.154978 -0.26034 -0.382812
-0.547557 -0.764198 -1.01813
-1.27567 -1.49947 -1.66486
-1.76775 -1.82105 -1.84397
-1.85182 -1.85144 -1.84169
-1.81571 -1.763 -1.67199
-1.53476 -1.35301 -1.14183
-0.927646 -0.740304 -0.604351
-0.535477 -0.543057 -0.632103
-0.79736 -1.01142 -1.21916
-1.34979 -1.34481 -1.1863
-0.908416 -0.584853 -0.298917
-0.345511 -0.293184 -0.333632
-0.429126 -0.546991 -0.672558
-0.805653 -0.946478 -1.08311
-1.19014 -1.23922 -1.21393
-1.119 -0.977628 -0.818944
-0.664066 -0.51959 -0.380892
-0.24043 -0.0945317 0.0538426
0.194495 0.3101 0.379246
0.385409 0.329389 0.236295
0.148749 0.107441 0.130126
0.201606 0.279351 0.309951
0.24756 0.0676382 -0.226436
-0.603535 -1.01092 -1.38564
-1.66967 -1.82505 -1.84369
-1.7472 -1.57644 -1.37578
-1.17956 -1.00566 -0.855729
-0.719542 -0.581426 -0.428046
-0.256062 -0.0769388 0.0835031
0.191548 0.216575 0.142733
-0.0241014 -0.258344 -0.525138
-0.792904 -1.03986 -1.25126
-1.41232 -1.50622 -1.52194
-1.46616 -1.36729 -1.26492
-1.19059 -1.15443 -1.14656
-1.14908 -1.14649 -1.12767
-1.08367 -1.00956 -0.910838
-0.806759 -0.723537 -0.680604
-0.679971 -0.706016 -0.733868
-0.739286 -0.705426 -0.627334
-0.515638 -0.397185 -0.308628
-0.28376 -0.341132 -0.479016
-0.678984 -0.914306 -1.15827
-1.38968 -1.59451 -1.76423
-1.89251 -1.97335 -2.00258
-1.98172 -1.92018 -1.83259
-1.73209 -1.6244 -1.50649
-1.37013 -1.20723 -1.01492
-0.799013 -0.574997 -0.365267
-0.192823 -0.0738793 -0.0126942
-0.000846953 -0.0211872 -0.0544243
-0.0848124 -0.102108 -0.100221
-0.0761009 -0.0318125 0.0216888
0.064225 0.0731837 0.0350245
-0.0462746 -0.151059 -0.256544
-0.352305 -0.448004 -0.567488
-0.732601 -0.946924 -1.18968
-1.42361 -1.61207 -1.73507
-1.79536 -1.81235 -1.80935
-1.80247 -1.79625 -1.78554
-1.75968 -1.70599 -1.61219
-1.4697 -1.27862 -1.0522
-0.816702 -0.605083 -0.447945
-0.36795 -0.379571 -0.489064
-0.688398 -0.945034 -1.1987
-1.37508 -1.41396 -1.29667
-1.05671 -0.766943 -0.509825
-0.603225 -0.554617 -0.590302
-0.676155 -0.782733 -0.897601
-1.02108 -1.15169 -1.27429
-1.36056 -1.38164 -1.32424
-1.19917 -1.03647 -0.870069
-0.721837 -0.594935 -0.478875
-0.36033 -0.231655 -0.0938626
0.0435803 0.16363 0.244726
0.269135 0.234716 0.161868
0.0877017 0.0482351 0.0588288
0.104669 0.146009 0.134131
0.0296791 -0.183696 -0.493782
-0.862516 -1.23533 -1.55442
-1.77256 -1.86397 -1.82953
-1.69447 -1.49919 -1.28606
-1.08761 -0.919995 -0.782783
-0.662985 -0.541527 -0.401353
-0.235842 -0.0548982 0.114702
0.236441 0.277096 0.220192
0.0727759 -0.13885 -0.381997
-0.630548 -0.869326 -1.08819
-1.27302 -1.40395 -1.46467
-1.45624 -1.40245 -1.34015
-1.30006 -1.29262 -1.3084
-1.3297 -1.34122 -1.33227
-1.2943 -1.22217 -1.1206
-1.00797 -0.909893 -0.845682
-0.817894 -0.812855 -0.80959
-0.789106 -0.739366 -0.658015
-0.555499 -0.456241 -0.392878
-0.393823 -0.471408 -0.618421
-0.813889 -1.03267 -1.25273
-1.45779 -1.63642 -1.77997
-1.88109 -1.93423 -1.93811
-1.89829 -1.82686 -1.7384
-1.64395 -1.54731 -1.44541
-1.33146 -1.19848 -1.0427
-0.867187 -0.684502 -0.515678
-0.384129 -0.306737 -0.286729
-0.312261 -0.361431 -0.410866
-0.443177 -0.449769 -0.42928
-0.385115 -0.325239 -0.263588
-0.219204 -0.210231 -0.244883
-0.315895 -0.404123 -0.490648
-0.569707 -0.653258 -0.763371
-0.91699 -1.11252 -1.32654
-1.52286 -1.66899 -1.75049
-1.7753 -1.76628 -1.74766
-1.73383 -1.72554 -1.71312
-1.68247 -1.6197 -1.51332
-1.35604 -1.14854 -0.904216
-0.650447 -0.423297 -0.258066
-0.181853 -0.211143 -0.350648
-0.588098 -0.886487 -1.18323
-1.40433 -1.49064 -1.42269
-1.23022 -0.980692 -0.752139
-0.873727 -0.814835 -0.829761
-0.892301 -0.979035 -1.08027
-1.1954 -1.31921 -1.43189
-1.50197 -1.50068 -1.41822
-1.27086 -1.09395 -0.924455
-0.78384 -0.671495 -0.571304
-0.464759 -0.341332 -0.201851
-0.0572668 0.0736817 0.16827
0.207707 0.187856 0.12559
0.0535423 0.00387911 -0.00971733
-0.000965319 -0.00607723 -0.0683227
-0.219881 -0.468382 -0.792494
-1.14719 -1.47626 -1.7275
-1.86548 -1.8786 -1.77955
-1.60019 -1.3821 -1.16495
-0.976315 -0.826705 -0.710548
-0.611196 -0.507484 -0.381079
-0.224268 -0.0461146 0.126807
0.257774 0.313835 0.279771
0.163914 -0.00830946 -0.20907
-0.420746 -0.637481 -0.855614
-1.06239 -1.23423 -1.34787
-1.39657 -1.39781 -1.38496
-1.38834 -1.41956 -1.47003
-1.52143 -1.55686 -1.56436
-1.53517 -1.46477 -1.35862
-1.23533 -1.12024 -1.03216
-0.973703 -0.932899 -0.89279
-0.840232 -0.769096 -0.680958
-0.587119 -0.509911 -0.477645
-0.51281 -0.620947 -0.788538
-0.990715 -1.20228 -1.40462
-1.58619 -1.73895 -1.85513
-1.92664 -1.94765 -1.91843
-1.84759 -1.75038 -1.64332
-1.53842 -1.44042 -1.34784
-1.2555 -1.1566 -1.04532
-0.920802 -0.791407 -0.675135
-0.593839 -0.563373 -0.585234
-0.644711 -0.716592 -0.775056
-0.802338 -0.792308 -0.748924
-0.682624 -0.607723 -0.541076
-0.499729 -0.495854 -0.530838
-0.593371 -0.665057 -0.731533
-0.791859 -0.859315 -0.952597
-1.08293 -1.2448 -1.41549
-1.5639 -1.66444 -1.70866
-1.70783 -1.68517 -1.66261
-1.6502 -1.64336 -1.62751
-1.58563 -1.50386 -1.37331
-1.19033 -0.95882 -0.694578
-0.427191 -0.195274 -0.0366233
0.0204972 -0.0389077 -0.215342
-0.491461 -0.827345 -1.16169
-1.42496 -1.56175 -1.55152
-1.41683 -1.21482 -1.01512
-1.14906 -1.06839 -1.04776
-1.07273 -1.12871 -1.20969
-1.31355 -1.43026 -1.53506
-1.59391 -1.57884 -1.48334
-1.32754 -1.1494 -0.98624
-0.857286 -0.757529 -0.665571
-0.558803 -0.425624 -0.269219
-0.10482 0.0448871 0.154941
0.205677 0.191997 0.128641
0.0452654 -0.0282728 -0.0784125
-0.11627 -0.17323 -0.286302
-0.4805 -0.755826 -1.08385
-1.41485 -1.69261 -1.87082
-1.92517 -1.85746 -1.69246
-1.46984 -1.23347 -1.02006
-0.85048 -0.727097 -0.637483
-0.561321 -0.476995 -0.367246
-0.224952 -0.0583039 0.108268
0.240832 0.309325 0.300828
0.224179 0.102042 -0.0445684
-0.207896 -0.39216 -0.600634
-0.822311 -1.0303 -1.19484
-1.3018 -1.36244 -1.40644
-1.4629 -1.54341 -1.63868
-1.72822 -1.79237 -1.81744
-1.79508 -1.72274 -1.60784
-1.46985 -1.33386 -1.218
-1.12495 -1.04442 -0.963242
-0.873761 -0.775758 -0.675509
-0.586545 -0.530514 -0.532353
-0.60899 -0.758933 -0.961406
-1.18596 -1.40522 -1.60218
-1.76906 -1.90129 -1.9925
-2.03418 -2.01986 -1.95062
-1.83774 -1.70029 -1.55878
-1.42873 -1.31794 -1.22729
-1.15273 -1.08678 -1.02086
-0.949898 -0.877519 -0.817428
-0.788074 -0.80271 -0.860737
-0.945768 -1.03157 -1.0923
-1.11149 -1.08591 -1.0241
-0.942153 -0.859322 -0.794357
-0.761728 -0.767313 -0.805438
-0.860601 -0.915198 -0.95961
-0.997824 -1.04428 -1.11404
-1.21288 -1.33256 -1.45309
-1.55057 -1.60753 -1.62124
-1.60479 -1.57951 -1.56283
-1.55878 -1.55652 -1.53633
-1.47858 -1.37023 -1.20638
-0.989122 -0.728033 -0.443333
-0.167465 0.0594709 0.199585
0.226498 0.12954 -0.0857321
-0.396756 -0.762586 -1.12666
-1.42764 -1.61622 -1.67053
-1.60311 -1.45649 -1.28797
-1.42312 -1.31422 -1.24748
-1.22286 -1.23713 -1.28928
-1.37593 -1.48237 -1.57946
-1.63166 -1.61248 -1.51797
-1.36987 -1.20559 -1.05973
-0.947348 -0.858485 -0.76712
-0.648014 -0.49058 -0.302808
-0.106632 0.0695085 0.197541
0.256902 0.242082 0.166685
0.0588883 -0.0517587 -0.14949
-0.240565 -0.349812 -0.507253
-0.73147 -1.01727 -1.33291
-1.62807 -1.84927 -1.95654
-1.93472 -1.79602 -1.57481
-1.31746 -1.07001 -0.866296
-0.720236 -0.625736 -0.563725
-0.511354 -0.448434 -0.360639
-0.242194 -0.0993593 0.0482186
0.17241 0.247897 0.263957
0.228332 0.159163 0.0699805
-0.0406266 -0.185625 -0.374373
-0.597998 -0.828065 -1.03095
-1.18787 -1.30568 -1.41034
-1.52785 -1.66671 -1.81397
-1.94507 -2.03714 -2.07579
-2.05467 -1.9746 -1.84568
-1.68826 -1.52695 -1.37944
-1.249 -1.12733 -1.00441
-0.876711 -0.748713 -0.63133
-0.541596 -0.502481 -0.537432
-0.659039 -0.859172 -1.10934
-1.37221 -1.61628 -1.82395
-1.98943 -2.11064 -2.1825
-2.19655 -2.14617 -2.03345
-1.87245 -1.68645 -1.50079
-1.33564 -1.20265 -1.10521
-1.04011 -0.999027 -0.970992
-0.947334 -0.927108 -0.918861
-0.935998 -0.987731 -1.0712
-1.16986 -1.25917 -1.31612
-1.32735 -1.29264 -1.22338
-1.13844 -1.05917 -1.00445
-0.985844 -1.00366 -1.0461
-1.094 -1.13048 -1.15039
-1.16274 -1.18385 -1.22639
-1.29189 -1.37021 -1.44426
-1.49687 -1.51791 -1.50944
-1.48546 -1.46468 -1.45947
-1.46774 -1.47248 -1.44891
-1.37476 -1.23774 -1.03737
-0.782715 -0.490773 -0.187431
0.0920156 0.307298 0.422454
0.414928 0.279788 0.0292726
-0.309233 -0.695316 -1.07962
-1.41167 -1.65006 -1.77182
-1.77798 -1.69359 -1.56043
-1.68908 -1.55133 -1.43413
-1.35281 -1.31706 -1.33227
-1.39479 -1.48624 -1.57448
-1.62377 -1.60954 -1.52945
-1.40437 -1.26789 -1.14903
-1.05702 -0.976862 -0.879046
-0.73751 -0.544593 -0.314788
-0.0780159 0.130687 0.279655
0.34712 0.327036 0.232184
0.0903353 -0.0673201 -0.220304
-0.367512 -0.525345 -0.716218
-0.953404 -1.22958 -1.5143
-1.7615 -1.92394 -1.96858
-1.88695 -1.69728 -1.439
-1.16191 -0.912839 -0.722847
-0.600041 -0.531638 -0.493976
-0.463762 -0.42407 -0.364573
-0.280589 -0.174636 -0.0588096
0.0469189 0.122663 0.158693
0.159653 0.138053 0.100856
0.040205 -0.0625148 -0.220992
-0.429137 -0.659977 -0.880414
-1.07126 -1.23758 -1.40163
-1.58385 -1.78587 -1.98766
-2.15888 -2.27378 -2.3189
-2.29181 -2.19784 -2.04993
-1.86896 -1.67903 -1.49803
-1.33082 -1.17135 -1.01171
-0.850182 -0.693673 -0.556651
[truncated: 30,567,009 more chars]
