# Supplementary material for: Perforin-2 clockwise hand-over-hand pre-pore to pore transition mechanism
Source: Nat Commun. 2022 Aug 26;13:5039. doi: 10.1038/s41467-022-32757-4 (PMC9418332; doi:10.1038/s41467-022-32757-4)
Supplement: Supplementary file 7 — Source Data [file 41467_2022_32757_MOESM7_ESM.zip › Source Data/MD Raw data/pH4-CCW-potential.dx]

# PME potential (kT/e, T=300K)
object 1 class gridpositions counts 128 160 168
origin -63.083 -72.9027 -82.6479
delta 0.993434 0 0
delta -0 0.917016 0
delta -0 -0 0.989795
object 2 class gridconnections counts 128 160 168
object 3 class array type double rank 0 items 3440640 data follows
-2.28563 -2.33109 -2.38846
-2.44087 -2.4709 -2.46703
-2.42632 -2.35269 -2.25447
-2.14554 -2.04891 -1.99591
-2.01591 -2.12031 -2.29166
-2.48684 -2.65444 -2.7575
-2.78912 -2.77225 -2.74465
-2.73803 -2.76327 -2.80795
-2.84461 -2.84378 -2.78631
-2.67208 -2.52288 -2.37832
-2.28522 -2.28334 -2.39229
-2.60469 -2.88902 -3.20058
-3.49409 -3.73153 -3.8843
-3.93493 -3.88282 -3.75088
-3.58322 -3.42774 -3.31048
-3.21927 -3.11009 -2.9335
-2.66447 -2.31817 -1.94615
-1.6187 -1.40354 -1.34863
-1.47175 -1.75658 -2.15467
-2.59455 -2.99885 -3.30596
-3.48735 -3.55142 -3.53216
-3.46936 -3.39098 -3.30539
-3.20441 -3.07291 -2.89807
-2.67463 -2.4064 -2.10786
-1.80648 -1.5425 -1.36128
-1.29841 -1.36447 -1.53899
-1.77758 -2.02879 -2.25218
-2.4298 -2.5667 -2.68163
-2.79274 -2.9052 -3.0057
-3.06526 -3.04828 -2.92424
-2.67903 -2.32372 -1.89842
-1.46738 -1.1037 -0.867337
-0.78608 -0.84866 -1.01241
-1.22011 -1.41803 -1.56938
-1.66022 -1.69709 -1.69783
-1.67997 -1.65189 -1.60944
-1.53868 -1.42358 -1.25591
-1.04345 -0.812086 -0.600849
-0.451554 -0.39689 -0.450693
-0.604224 -0.830646 -1.09615
-1.37176 -1.63961 -1.8918
-2.12546 -2.33836 -2.52683
-2.68513 -2.8063 -2.88451
-2.91802 -2.91029 -2.86781
-2.79637 -2.69886 -2.5772
-2.43722 -2.29301 -2.16639
-2.08049 -2.05038 -2.07641
-2.14451 -2.23324 -2.32257
-2.39828 -2.44996 -2.46646
-2.43512 -2.34776 -2.20987
-2.04591 -1.89584 -1.80322
-1.79978 -1.89252 -2.05909
-2.25452 -2.42783 -2.54095
-2.58075 -2.55863 -2.5
-2.43072 -2.36783 -2.31806
-2.28249 -2.26251 -2.26225
-2.27235 -2.3196 -2.38128
-2.43954 -2.47669 -2.48156
-2.45139 -2.38942 -2.30236
-2.20258 -2.11296 -2.06676
-2.0966 -2.21705 -2.41258
-2.64045 -2.84814 -2.99603
-3.07264 -3.09476 -3.09332
-3.09432 -3.1058 -3.11649
-3.10439 -3.04879 -2.94046
-2.78735 -2.61503 -2.46189
-2.37017 -2.37465 -2.4919
-2.71406 -3.01035 -3.33614
-3.64472 -3.8958 -4.05899
-4.11631 -4.06739 -3.93492
-3.76167 -3.59349 -3.45481
-3.33323 -3.18642 -2.96901
-2.66226 -2.2889 -1.90654
-1.58678 -1.39226 -1.36134
-1.50232 -1.79388 -2.18852
-2.61961 -3.01505 -3.31636
-3.49536 -3.55895 -3.53881
-3.47239 -3.38598 -3.28787
-3.17225 -3.02843 -2.8484
-2.62949 -2.37468 -2.0948
-1.81261 -1.56385 -1.38979
-1.32238 -1.36998 -1.51253
-1.70938 -1.91551 -2.09819
-2.24689 -2.37244 -2.49618
-2.63414 -2.78401 -2.92112
-3.00529 -2.99474 -2.86084
-2.59869 -2.23199 -1.8121
-1.41017 -1.10045 -0.937862
-0.938764 -1.07578 -1.2899
-1.51332 -1.6913 -1.79489
-1.82215 -1.79099 -1.72788
-1.65689 -1.59161 -1.53119
-1.46149 -1.36213 -1.21799
-1.03032 -0.821277 -0.629312
-0.497519 -0.460179 -0.532406
-0.70657 -0.957012 -1.25103
-1.56009 -1.86508 -2.15392
-2.4161 -2.63961 -2.81203
-2.92383 -2.97134 -2.95851
-2.8965 -2.80081 -2.68625
-2.56252 -2.4334 -2.30045
-2.16868 -2.05008 -1.9621
-1.92149 -1.93691 -2.00435
-2.10794 -2.22572 -2.33665
-2.42457 -2.47719 -2.4829
-2.43057 -2.31494 -2.1445
-1.9458 -1.75989 -1.63113
-1.59271 -1.6544 -1.79777
-1.98216 -2.16006 -2.29475
-2.37132 -2.39619 -2.38748
-2.36321 -2.33409 -2.3039
-2.27511 -2.25396 -2.25037
-2.35181 -2.40402 -2.46671
-2.52191 -2.55397 -2.55551
-2.52755 -2.47509 -2.40354
-2.32154 -2.2479 -2.21347
-2.25104 -2.37744 -2.58031
-2.81985 -3.04534 -3.21671
-3.31917 -3.36349 -3.37336
-3.3684 -3.35326 -3.31763
-3.2451 -3.12442 -2.95766
-2.76273 -2.57064 -2.41909
-2.3444 -2.37337 -2.51613
-2.76188 -3.07993 -3.42672
-3.75571 -4.02564 -4.20505
-4.27557 -4.23665 -4.10988
-3.9357 -3.75756 -3.59938
-3.45099 -3.27453 -3.03005
-2.70425 -2.32427 -1.94964
-1.64922 -1.47775 -1.46283
-1.6038 -1.87635 -2.23711
-2.62839 -2.98775 -3.2635
-3.42963 -3.49083 -3.47366
-3.40961 -3.32033 -3.21253
-3.08273 -2.92575 -2.74012
-2.52818 -2.29443 -2.04724
-1.80381 -1.59241 -1.44651
-1.39159 -1.43269 -1.55075
-1.7104 -1.87465 -2.0195
-2.14182 -2.25715 -2.38777
-2.54617 -2.72207 -2.88044
-2.97217 -2.95224 -2.79662
-2.51132 -2.13294 -1.72305
-1.35745 -1.10885 -1.02473
-1.10895 -1.31857 -1.58001
-1.81675 -1.97418 -2.03106
-1.99642 -1.89814 -1.77035
-1.64355 -1.53761 -1.4568
-1.3885 -1.30869 -1.19471
-1.03964 -0.859854 -0.691222
-0.576487 -0.550566 -0.629969
-0.809528 -1.06689 -1.37254
-1.69982 -2.02918 -2.34516
-2.63071 -2.86504 -3.02726
-3.10306 -3.09014 -2.99998
-2.85496 -2.6819 -2.50422
-2.33645 -2.18409 -2.04837
-1.93246 -1.84449 -1.79572
-1.79557 -1.84671 -1.94259
-2.06833 -2.20417 -2.33003
-2.42838 -2.4845 -2.48538
-2.4208 -2.28798 -2.09772
-1.87703 -1.66552 -1.50576
-1.43116 -1.4551 -1.56592
-1.73085 -1.90858 -2.0645
-2.18071 -2.25668 -2.30198
-2.32696 -2.33738 -2.33549
-2.32533 -2.31658 -2.32231
-2.52106 -2.57913 -2.63811
-2.68115 -2.69709 -2.68529
-2.65324 -2.60944 -2.55817
-2.50271 -2.45459 -2.43849
-2.48425 -2.60942 -2.80525
-3.03683 -3.25779 -3.43009
-3.53743 -3.58545 -3.59062
-3.56575 -3.51142 -3.41769
-3.2736 -3.07791 -2.84521
-2.60514 -2.3958 -2.25482
-2.21158 -2.28226 -2.46716
-2.74979 -3.0985 -3.47149
-3.82412 -4.1159 -4.31544
-4.40425 -4.38118 -4.2658
-4.09531 -3.91065 -3.73628
-3.56647 -3.37006 -3.11347
-2.78752 -2.42045 -2.06938
-1.79672 -1.64723 -1.63762
-1.75966 -1.98842 -2.28762
-2.612 -2.9124 -3.14679
-3.29257 -3.35123 -3.34164
-3.28631 -3.1999 -3.08636
-2.94415 -2.77379 -2.58133
-2.376 -2.16634 -1.96021
-1.76932 -1.61265 -1.51315
-1.48759 -1.53663 -1.64222
-1.77459 -1.90509 -2.01835
-2.11815 -2.22385 -2.3577
-2.52805 -2.71721 -2.88157
-2.96572 -2.92394 -2.73842
-2.42653 -2.03724 -1.64112
-1.3168 -1.13305 -1.12759
-1.29067 -1.56472 -1.86423
-2.10696 -2.24036 -2.25124
-2.15876 -1.99934 -1.81332
-1.63656 -1.4948 -1.39762
-1.33437 -1.27765 -1.1969
-1.07618 -0.925176 -0.776534
-0.672389 -0.648522 -0.723539
-0.89572 -1.14694 -1.45129
-1.78395 -2.12488 -2.45591
-2.75515 -2.99538 -3.14912
-3.19782 -3.13952 -2.99104
-2.78344 -2.55271 -2.32949
-2.13263 -1.96922 -1.83998
-1.74551 -1.68913 -1.67535
-1.70659 -1.78091 -1.8914
-2.02646 -2.17063 -2.30599
-2.414 -2.47715 -2.48058
-2.41465 -2.27889 -2.08548
-1.85996 -1.63754 -1.4562
-1.34794 -1.3303 -1.40093
-1.53841 -1.71031 -1.88486
-2.04017 -2.16705 -2.2656
-2.33917 -2.39034 -2.42147
-2.43846 -2.45277 -2.47774
-2.75466 -2.81682 -2.86675
-2.89045 -2.88346 -2.85375
-2.81648 -2.78392 -2.75885
-2.73811 -2.72409 -2.73286
-2.78883 -2.90874 -3.08714
-3.29501 -3.49219 -3.64481
-3.73693 -3.77047 -3.75543
-3.69788 -3.59411 -3.43416
-3.21217 -2.93678 -2.63545
-2.35022 -2.12711 -2.00416
-2.0033 -2.1284 -2.36746
-2.69607 -3.08048 -3.48104
-3.85662 -4.16949 -4.38979
-4.4995 -4.49649 -4.39747
-4.23558 -4.04892 -3.86306
-3.67801 -3.47079 -3.21474
-2.90368 -2.56413 -2.24723
-2.00613 -1.87466 -1.85952
-1.94684 -2.11314 -2.33127
-2.57043 -2.79681 -2.9797
-3.10038 -3.15634 -3.15699
-3.1141 -3.03418 -2.91772
-2.76461 -2.58067 -2.37948
-2.17826 -1.99147 -1.82836
-1.69601 -1.6037 -1.56258
-1.57957 -1.65013 -1.75659
-1.87414 -1.98164 -2.07148
-2.15356 -2.25035 -2.3836
-2.55775 -2.74894 -2.90734
-2.97401 -2.9046 -2.68794
-2.35179 -1.95596 -1.57857
-1.29969 -1.18241 -1.25289
-1.48691 -1.81327 -2.13722
-2.37402 -2.47548 -2.43749
-2.28921 -2.07496 -1.8401
-1.62425 -1.45714 -1.35217
-1.29977 -1.2688 -1.22081
-1.13099 -1.00259 -0.865596
-0.762484 -0.731064 -0.793038
-0.950503 -1.18905 -1.48522
-1.81465 -2.15616 -2.48946
-2.78998 -3.02713 -3.16984
-3.19716 -3.10753 -2.92155
-2.67622 -2.41354 -2.16863
-1.96269 -1.80336 -1.69032
-1.62138 -1.59505 -1.60965
-1.66192 -1.74713 -1.85982
-1.99325 -2.13733 -2.27703
-2.39318 -2.46566 -2.47788
-2.42089 -2.29631 -2.11697
-1.90515 -1.68921 -1.49973
-1.36528 -1.30702 -1.33317
-1.43606 -1.59458 -1.78116
-1.96986 -2.14203 -2.28785
-2.4043 -2.49236 -2.55602
-2.60334 -2.64607 -2.69529
-3.01393 -3.07733 -3.11425
-3.11528 -3.08427 -3.03839
-2.99986 -2.98369 -2.99034
-3.0099 -3.03546 -3.07374
-3.14255 -3.25637 -3.41212
-3.58654 -3.74634 -3.86317
-3.92316 -3.92619 -3.87726
-3.77688 -3.61767 -3.38974
-3.09178 -2.74119 -2.37693
-2.05241 -1.82115 -1.7217
-1.76887 -1.95398 -2.25182
-2.62876 -3.04809 -3.47255
-3.86582 -4.19481 -4.43277
-4.56289 -4.58192 -4.50295
-4.35417 -4.17023 -3.97759
-3.78231 -3.57022 -3.32204
-3.0341 -2.72949 -2.45111
-2.24139 -2.12333 -2.09527
-2.13967 -2.23584 -2.36617
-2.51427 -2.66168 -2.78909
-2.88162 -2.9325 -2.94154
-2.90981 -2.83579 -2.71642
-2.55255 -2.3544 -2.14242
-1.94172 -1.77348 -1.64964
-1.57402 -1.54713 -1.56886
-1.63617 -1.73872 -1.85802
-1.97271 -2.06764 -2.14179
-2.21037 -2.29853 -2.42753
-2.59861 -2.78354 -2.92896
-2.97513 -2.88041 -2.63968
-2.28879 -1.89574 -1.54427
-1.31481 -1.26403 -1.40591
-1.70164 -2.06746 -2.40154
-2.61904 -2.67808 -2.58485
-2.37929 -2.11392 -1.8386
-1.59495 -1.41401 -1.31016
-1.27302 -1.26726 -1.24726
-1.18073 -1.06591 -0.931397
-0.821185 -0.776186 -0.821768
-0.963457 -1.18914 -1.47585
-1.79799 -2.13249 -2.4576
-2.74809 -2.97301 -3.10086
-3.11058 -3.00186 -2.79808
-2.53972 -2.27152 -2.0298
-1.83565 -1.69582 -1.60845
-1.56869 -1.57088 -1.60834
-1.67368 -1.76088 -1.86695
-1.99049 -2.1271 -2.26509
-2.38537 -2.46613 -2.48969
-2.44814 -2.34509 -2.19351
-2.01156 -1.81931 -1.63791
-1.49 -1.39827 -1.38054
-1.44359 -1.57945 -1.7668
-1.97707 -2.18274 -2.36428
-2.51286 -2.62895 -2.71931
-2.79446 -2.86553 -2.93941
-3.25798 -3.32107 -3.34446
-3.32454 -3.27401 -3.21847
-3.18524 -3.19011 -3.23045
-3.29045 -3.35552 -3.42429
-3.50797 -3.61768 -3.75115
-3.88954 -4.00588 -4.07762
-4.09411 -4.05498 -3.96238
-3.81333 -3.59844 -3.30849
-2.94591 -2.53466 -2.12217
-1.77034 -1.53852 -1.46575
-1.56073 -1.80356 -2.15649
-2.57659 -3.02388 -3.46357
-3.86508 -4.20141 -4.45032
-4.59691 -4.63676 -4.57885
-4.44567 -4.26753 -4.07097
-3.86754 -3.65187 -3.41254
-3.14865 -2.8795 -2.63899
-2.45851 -2.35127 -2.30918
-2.3128 -2.34461 -2.39523
-2.4604 -2.53472 -2.60876
-2.67107 -2.71144 -2.72167
-2.69406 -2.62052 -2.49502
-2.31894 -2.10584 -1.88166
-1.67815 -1.52267 -1.43041
-1.40352 -1.43595 -1.51826
-1.63829 -1.7793 -1.92024
-2.04103 -2.13071 -2.19375
-2.25024 -2.32807 -2.44847
-2.6107 -2.78416 -2.91464
-2.94383 -2.8335 -2.58297
-2.23295 -1.85607 -1.5393
-1.36254 -1.37638 -1.58348
-1.93166 -2.32598 -2.65891
-2.8467 -2.85461 -2.6999
-2.43424 -2.11923 -1.80931
-1.54663 -1.36058 -1.26318
-1.24097 -1.25432 -1.25242
-1.19834 -1.0877 -0.949102
-0.828426 -0.769512 -0.800787
-0.930109 -1.1462 -1.42516
-1.73929 -2.0635 -2.37525
-2.65004 -2.85858 -2.97118
-2.96851 -2.8522 -2.64769
-2.39691 -2.14466 -1.92594
-1.75994 -1.6517 -1.59774
-1.59094 -1.62224 -1.68101
-1.75675 -1.84271 -1.93829
-2.04689 -2.16942 -2.29797
-2.41478 -2.49789 -2.52978
-2.504 -2.42601 -2.30887
-2.16683 -2.01176 -1.85445
-1.70919 -1.59665 -1.54115
-1.56244 -1.66645 -1.84038
-2.05558 -2.27764 -2.47848
-2.64416 -2.77536 -2.8824
-2.97859 -3.07398 -3.17014
-3.45302 -3.51722 -3.53109
-3.49695 -3.43559 -3.37898
-3.3568 -3.38352 -3.45324
-3.54624 -3.64346 -3.73828
-3.83647 -3.94517 -4.06106
-4.16769 -4.24281 -4.26894
-4.23894 -4.15361 -4.01442
-3.81743 -3.55332 -3.2145
-2.80624 -2.35625 -1.91635
-1.55304 -1.3291 -1.2838
-1.42131 -1.71279 -2.10991
-2.56145 -3.02449 -3.46688
-3.86421 -4.1963 -4.44619
-4.60135 -4.65634 -4.61596
-4.49677 -4.32406 -4.12337
-3.91064 -3.68885 -3.45468
-3.21082 -2.97339 -2.76761
-2.6145 -2.51894 -2.46848
-2.44325 -2.42854 -2.42064
-2.42342 -2.4404 -2.4692
-2.50114 -2.52405 -2.52476
-2.49007 -2.40792 -2.27061
-2.07998 -1.85183 -1.61556
-1.40737 -1.25911 -1.18898
-1.19921 -1.28021 -1.41602
-1.58675 -1.76854 -1.93568
-2.06691 -2.15368 -2.20522
-2.24663 -2.3092 -2.41523
-2.56345 -2.72298 -2.84087
-2.86167 -2.75025 -2.50817
-2.17728 -1.83115 -1.55735
-1.43455 -1.50831 -1.77223
-2.16334 -2.57764 -2.90303
-3.05686 -3.01105 -2.79357
-2.46804 -2.1058 -1.76612
-1.49064 -1.30454 -1.21424
-1.20119 -1.22203 -1.22385
-1.16915 -1.05411 -0.908317
-0.77868 -0.710071 -0.731975
-0.853064 -1.06217 -1.33463
-1.64144 -1.95635 -2.25663
-2.51885 -2.71579 -2.82017
-2.81492 -2.70351 -2.51242
-2.28343 -2.05984 -1.87436
-1.74424 -1.67329 -1.65707
-1.68668 -1.75019 -1.83342
-1.92292 -2.01067 -2.09721
-2.18927 -2.29219 -2.40217
-2.50449 -2.5792 -2.61055
-2.59397 -2.53664 -2.45181
-2.35101 -2.23938 -2.1178
-1.9904 -1.87201 -1.78893
-1.77068 -1.83633 -1.98316
-2.18538 -2.40452 -2.60593
-2.77172 -2.90339 -3.01523
-3.12363 -3.23749 -3.35274
-3.57873 -3.64837 -3.66063
-3.62258 -3.56095 -3.51113
-3.50235 -3.54617 -3.63398
-3.74493 -3.85955 -3.96963
-4.07758 -4.18663 -4.29118
-4.37519 -4.41916 -4.40909
-4.3406 -4.21588 -4.0371
-3.80134 -3.50126 -3.13177
-2.7003 -2.2357 -1.79036
-1.43156 -1.223 -1.2038
-1.3751 -1.70164 -2.12709
-2.59389 -3.05718 -3.48776
-3.86728 -4.18216 -4.42049
-4.57216 -4.63116 -4.59887
-4.48658 -4.31467 -4.10682
-3.88206 -3.65062 -3.41712
-3.18836 -2.97817 -2.80403
-2.67779 -2.59775 -2.54913
-2.51292 -2.4766 -2.43921
-2.40804 -2.39063 -2.38817
-2.39368 -2.39449 -2.37561
-2.32211 -2.22117 -2.0655
-1.85805 -1.61588 -1.36966
-1.15702 -1.01182 -0.954663
-0.989446 -1.10618 -1.28551
-1.50129 -1.722 -1.91518
-2.05612 -2.13716 -2.17191
-2.19117 -2.23082 -2.31571
-2.44578 -2.59155 -2.70261
-2.72651 -2.62998 -2.41417
-2.11887 -1.81537 -1.58963
-1.51842 -1.64355 -1.95255
-2.37537 -2.80202 -3.11737
-3.23961 -3.14579 -2.8727
-2.49465 -2.09226 -1.72967
-1.44744 -1.26471 -1.17979
-1.16749 -1.1817 -1.17106
-1.10209 -0.974829 -0.820465
-0.685117 -0.611635 -0.627758
-0.741529 -0.942301 -1.20657
-1.50647 -1.81639 -2.11377
-2.37539 -2.57482 -2.6861
-2.69346 -2.601 -2.4348
-2.23516 -2.0434 -1.89083
-1.79453 -1.75907 -1.78038
-1.84844 -1.94844 -2.06247
-2.17352 -2.27104 -2.35472
-2.43237 -2.51228 -2.59492
-2.67032 -2.72301 -2.74078
-2.72147 -2.67362 -2.61085
-2.54342 -2.47213 -2.38958
-2.28933 -2.17736 -2.07758
-2.02522 -2.05026 -2.1604
-2.33485 -2.53405 -2.71932
-2.87024 -2.98961 -3.09567
-3.20785 -3.33419 -3.4655
-3.63092 -3.71136 -3.73133
-3.70046 -3.64818 -3.61012
-3.61275 -3.66401 -3.75376
-3.86288 -3.97513 -4.08425
-4.19181 -4.29839 -4.39615
-4.4686 -4.49737 -4.46984
-4.38229 -4.23705 -4.0367
-3.78005 -3.46274 -3.08285
-2.6496 -2.19143 -1.75878
-1.41695 -1.22859 -1.23202
-1.4263 -1.77199 -2.20747
-2.67141 -3.1186 -3.52321
-3.87223 -4.15735 -4.37044
-4.50338 -4.55036 -4.51113
-4.3937 -4.21464 -3.99554
-3.75715 -3.51523 -3.28111
-3.06536 -2.87994 -2.7357
-2.63687 -2.57711 -2.54126
-2.51234 -2.47956 -2.44219
-2.40692 -2.38101 -2.36588
-2.35484 -2.33521 -2.29218
-2.212 -2.08429 -1.90483
-1.67915 -1.42525 -1.17285
-0.957907 -0.813575 -0.761854
-0.809561 -0.949005 -1.16018
-1.41216 -1.66561 -1.87999
-2.02552 -2.09438 -2.1045
-2.09303 -2.10176 -2.15969
-2.26958 -2.40453 -2.51685
-2.55598 -2.4884 -2.31237
-2.06331 -1.80833 -1.63033
-1.60359 -1.76713 -2.10531
-2.54519 -2.97501 -3.27919
-3.37702 -3.24863 -2.93634
-2.52192 -2.09334 -1.71903
-1.43837 -1.26364 -1.18353
-1.16519 -1.16078 -1.12365
-1.02833 -0.881428 -0.716106
-0.575774 -0.498324 -0.507274
-0.609251 -0.795489 -1.04662
-1.33913 -1.65003 -1.95691
-2.23512 -2.45661 -2.59446
-2.63228 -2.57292 -2.4403
-2.27215 -2.10817 -1.98024
-1.90823 -1.90035 -1.95476
-2.06089 -2.20088 -2.35254
-2.4945 -2.61234 -2.70269
-2.77192 -2.82925 -2.87894
-2.91703 -2.93467 -2.92496
-2.88865 -2.83527 -2.77882
-2.7295 -2.68623 -2.63588
-2.56252 -2.46223 -2.35346
-2.27332 -2.25963 -2.32933
-2.46775 -2.63661 -2.79561
-2.92301 -3.0229 -3.1167
-3.22646 -3.35987 -3.50406
-3.61958 -3.71409 -3.74894
-3.73357 -3.69669 -3.67135
-3.67994 -3.72703 -3.8023
-3.89022 -3.98003 -4.06985
-4.16293 -4.25959 -4.35154
-4.42259 -4.45466 -4.43427
-4.35541 -4.21767 -4.02218
-3.76863 -3.45556 -3.08449
-2.66655 -2.22949 -1.82094
-1.50288 -1.33556 -1.35575
-1.5608 -1.90879 -2.33566
-2.77914 -3.19564 -3.56293
-3.87199 -4.11746 -4.29289
-4.39131 -4.40824 -4.34444
-4.20769 -4.01291 -3.77996
-3.5299 -3.28164 -3.05081
-2.85022 -2.68979 -2.57475
-2.50355 -2.46733 -2.45228
-2.44437 -2.43426 -2.41989
-2.40497 -2.39387 -2.38608
-2.37368 -2.3432 -2.28009
-2.17286 -2.01579 -1.81044
-1.56693 -1.30454 -1.05056
-0.836608 -0.692717 -0.641144
-0.692155 -0.842093 -1.07227
-1.34847 -1.62418 -1.85076
-1.99296 -2.04233 -2.02087
-1.97238 -1.9453 -1.97388
-2.06482 -2.19435 -2.3168
-2.38162 -2.35259 -2.22311
-2.02316 -1.81521 -1.67853
-1.68438 -1.86938 -2.21695
-2.65551 -3.07647 -3.36772
-3.45079 -3.30684 -2.97926
-2.55231 -2.11785 -1.74735
-1.47921 -1.31924 -1.24628
-1.21953 -1.19006 -1.11782
-0.98768 -0.814376 -0.633121
-0.483436 -0.396627 -0.390945
-0.471878 -0.634339 -0.86586
-1.14991 -1.46745 -1.79581
-2.10696 -2.36879 -2.55105
-2.63469 -2.61957 -2.52588
-2.38799 -2.24453 -2.12993
-2.06981 -2.07882 -2.15922
-2.30058 -2.48184 -2.67611
-2.85713 -3.00571 -3.11383
-3.18408 -3.22434 -3.24134
-3.23731 -3.21125 -3.16283
-3.09623 -3.02187 -2.95394
-2.9034 -2.86927 -2.8355
-2.77914 -2.68739 -2.5721
-2.46934 -2.42152 -2.45281
-2.55464 -2.69159 -2.82337
-2.9275 -3.00833 -3.08881
-3.19267 -3.32795 -3.48044
-3.56253 -3.66945 -3.72088
-3.72375 -3.70315 -3.68778
-3.69579 -3.72923 -3.77851
-3.83209 -3.8848 -3.93989
-4.00433 -4.08126 -4.16513
-4.24206 -4.29433 -4.30572
-4.26466 -4.16458 -4.00233
-3.77663 -3.48809 -3.14152
-2.75042 -2.34246 -1.96275
-1.66972 -1.5203 -1.54886
-1.75119 -2.0846 -2.4855
-2.89371 -3.26901 -3.59255
-3.85734 -4.0581 -4.18758
-4.23909 -4.21065 -4.10701
-3.93923 -3.72307 -3.4773
-3.22183 -2.97582 -2.75608
-2.57546 -2.44127 -2.3543
-2.30926 -2.29679 -2.30575
-2.32542 -2.34756 -2.36812
-2.38724 -2.4061 -2.4219
-2.42464 -2.39857 -2.32769
-2.20187 -2.02051 -1.7926
-1.53466 -1.26809 -1.01726
-0.807956 -0.665349 -0.610805
-0.657743 -0.807052 -1.04247
-1.32802 -1.61177 -1.83855
-1.96864 -1.99309 -1.9374
-1.85126 -1.78929 -1.79112
-1.86774 -1.99841 -2.13849
-2.23557 -2.24872 -2.16542
-2.01027 -1.84162 -1.73514
-1.75855 -1.94589 -2.28125
-2.69821 -3.09663 -3.37248
-3.45147 -3.31389 -2.99918
-2.58806 -2.17157 -1.82227
-1.57807 -1.43979 -1.37775
-1.34399 -1.28892 -1.17946
-1.01105 -0.806451 -0.602602
-0.434888 -0.328223 -0.296401
-0.345143 -0.474697 -0.681032
-0.955568 -1.28332 -1.64053
-1.99437 -2.30697 -2.54332
-2.68054 -2.71459 -2.66118
-2.55087 -2.42139 -2.31076
-2.25203 -2.26815 -2.36696
-2.53898 -2.76021 -2.99901
-3.22417 -3.41157 -3.54792
-3.63056 -3.664 -3.65546
-3.61213 -3.54054 -3.44729
-3.3406 -3.23203 -3.1361
-3.06488 -3.01885 -2.9816
-2.92641 -2.8341 -2.71044
-2.5887 -2.51298 -2.51231
-2.58355 -2.6949 -2.80695
-2.89603 -2.96483 -3.03538
-3.1317 -3.26305 -3.41657
-3.47756 -3.58922 -3.65222
-3.66961 -3.66133 -3.65115
-3.65373 -3.6697 -3.69031
-3.70672 -3.71752 -3.73022
-3.75661 -3.8056 -3.87784
-3.96422 -4.04804 -4.10907
-4.12782 -4.08876 -3.98194
-3.80324 -3.55424 -3.24271
-2.88488 -2.50916 -2.15888
-1.88878 -1.75168 -1.77872
-1.96443 -2.26743 -2.62781
-2.99037 -3.31953 -3.59896
-3.82126 -3.97839 -4.06011
-4.05928 -3.97753 -3.82615
-3.62237 -3.3849 -3.13167
-2.87986 -2.64603 -2.44518
-2.28829 -2.17993 -2.11786
-2.09523 -2.10374 -2.13543
-2.18236 -2.2366 -2.29192
-2.34573 -2.39759 -2.44406
-2.47363 -2.46726 -2.40527
-2.27648 -2.08381 -1.84336
-1.57863 -1.31397 -1.07121
-0.870142 -0.730396 -0.671412
-0.708754 -0.847293 -1.07358
-1.35158 -1.62673 -1.84047
-1.9508 -1.94884 -1.86245
-1.74514 -1.65584 -1.63833
-1.7073 -1.84461 -2.00598
-2.13615 -2.18882 -2.14557
-2.02638 -1.88621 -1.79726
-1.82303 -1.99466 -2.29797
-2.67499 -3.03873 -3.29759
-3.38355 -3.27449 -3.00113
-2.63449 -2.25962 -1.94757
-1.73605 -1.62319 -1.57378
-1.53494 -1.45728 -1.31398
-1.10931 -0.872286 -0.640529
-0.445585 -0.307545 -0.237974
-0.244875 -0.334997 -0.512782
-0.776785 -1.11498 -1.50155
-1.89817 -2.26078 -2.54946
-2.73768 -2.81787 -2.80166
-2.71582 -2.59678 -2.48565
-2.42273 -2.43961 -2.55055
-2.74803 -3.0058 -3.28787
-3.55841 -3.78879 -3.96085
-4.0666 -4.10596 -4.08446
-4.01165 -3.89966 -3.76137
-3.60944 -3.45751 -3.32101
-3.21336 -3.13719 -3.07772
-3.0077 -2.90469 -2.7698
-2.6326 -2.53643 -2.51291
-2.56334 -2.65977 -2.7639
-2.84998 -2.9167 -2.98247
-3.07003 -3.19043 -3.33482
-3.37718 -3.4815 -3.5458
-3.56926 -3.56652 -3.55702
-3.55314 -3.55496 -3.55391
-3.54144 -3.51684 -3.4898
-3.47695 -3.49491 -3.55299
-3.64872 -3.76712 -3.88376
-3.97049 -4.00183 -3.95994
-3.83685 -3.63424 -3.3624
-3.04035 -2.69769 -2.3763
-2.12686 -1.99695 -2.0136
-2.17062 -2.4303 -2.73977
-3.0515 -3.33519 -3.57568
-3.76274 -3.8832 -3.92239
-3.87243 -3.73932 -3.54233
-3.30639 -3.05398 -2.80181
-2.56263 -2.34819 -2.16976
-2.0358 -1.94905 -1.90615
-1.9005 -1.92569 -1.97622
-2.04541 -2.12426 -2.20418
-2.28126 -2.35622 -2.42803
-2.48603 -2.50847 -2.47061
-2.35738 -2.17202 -1.93521
-1.67613 -1.42209 -1.19322
-1.00419 -0.869304 -0.805371
-0.828743 -0.947105 -1.14989
-1.40292 -1.65262 -1.84106
-1.92688 -1.90182 -1.79436
-1.65868 -1.55478 -1.52813
-1.59578 -1.74176 -1.92222
-2.07972 -2.16367 -2.15096
-2.05788 -1.93628 -1.85437
-1.87073 -2.01327 -2.27055
-2.59537 -2.91715 -3.1599
-3.26341 -3.20224 -2.99487
-2.69757 -2.38448 -2.12196
-1.94719 -1.85821 -1.81842
-1.774 -1.67754 -1.50747
-1.27392 -1.00891 -0.748863
-0.521674 -0.344533 -0.229399
-0.188605 -0.235986 -0.383504
-0.635073 -0.980007 -1.38959
-1.82002 -2.22156 -2.55022
-2.77712 -2.89283 -2.90634
-2.8412 -2.73179 -2.62054
-2.55301 -2.5683 -2.68715
-2.90495 -3.19436 -3.51577
-3.82913 -4.10208 -4.3128
-4.4491 -4.50633 -4.48645
-4.39816 -4.25599 -4.07743
-3.87996 -3.68064 -3.49689
-3.34374 -3.2261 -3.13201
-3.03621 -2.91591 -2.76918
-2.62149 -2.51342 -2.47703
-2.51694 -2.60895 -2.71599
-2.80959 -2.88266 -2.94776
-3.02482 -3.12677 -3.25054
-3.26835 -3.35235 -3.40582
-3.4253 -3.42125 -3.41005
-3.40303 -3.40013 -3.39183
-3.36723 -3.32302 -3.26851
-3.22418 -3.2145 -3.25816
-3.35989 -3.50697 -3.67167
-3.81845 -3.91318 -3.93095
-3.86006 -3.70189 -3.4687
-3.18196 -2.87245 -2.58043
-2.35177 -2.22737 -2.22901
-2.3501 -2.55876 -2.81212
-3.07254 -3.31538 -3.5254
-3.68761 -3.78235 -3.78993
-3.70178 -3.52849 -3.29738
-3.04085 -2.78445 -2.54248
-2.32185 -2.12828 -1.96912
-1.85139 -1.77805 -1.74684
-1.75263 -1.7905 -1.8555
-1.93972 -2.03137 -2.11928
-2.19972 -2.27748 -2.35767
-2.43398 -2.48439 -2.47941
-2.39807 -2.2402 -2.02686
-1.78984 -1.55815 -1.35071
-1.17827 -1.05064 -0.981661
-0.987213 -1.07663 -1.24242
-1.45453 -1.66425 -1.81849
-1.87922 -1.83899 -1.72454
-1.58689 -1.48312 -1.45734
-1.52725 -1.67872 -1.86958
-2.04258 -2.14564 -2.15319
-2.07858 -1.96983 -1.88981
-1.89122 -1.99881 -2.20466
-2.47359 -2.75268 -2.98273
-3.11217 -3.11221 -2.9877
-2.7772 -2.54005 -2.33458
-2.19628 -2.12513 -2.08788
-2.03479 -1.9232 -1.73607
-1.48594 -1.20381 -0.922342
-0.665408 -0.448674 -0.286434
-0.196681 -0.200388 -0.31591
-0.550925 -0.894904 -1.31593
-1.76511 -2.1879 -2.53744
-2.78426 -2.91934 -2.95121
-2.90128 -2.80119 -2.69238
-2.62282 -2.63684 -2.76098
-2.99421 -3.30932 -3.66395
-4.01441 -4.32538 -4.57304
-4.74294 -4.82677 -4.82168
-4.73236 -4.57227 -4.3615
-4.12247 -3.87718 -3.64632
-3.44671 -3.28511 -3.15267
-3.02762 -2.88892 -2.73313
-2.58149 -2.47038 -2.43037
-2.46804 -2.5626 -2.67857
-2.78495 -2.86842 -2.93455
-2.99922 -3.0767 -3.17004
-3.15579 -3.20911 -3.24107
-3.24776 -3.23744 -3.22493
-3.22136 -3.22648 -3.22866
-3.21246 -3.16937 -3.10591
-3.04446 -3.01581 -3.04678
-3.14857 -3.31114 -3.50532
-3.69116 -3.82899 -3.88917
-3.85733 -3.73451 -3.53427
-3.27996 -3.00328 -2.74258
-2.53805 -2.42248 -2.41094
-2.49608 -2.65286 -2.85031
-3.06221 -3.27014 -3.45825
-3.60608 -3.68712 -3.67693
-3.56648 -3.37051 -3.12298
-2.86189 -2.61394 -2.38948
-2.18863 -2.01119 -1.86197
-1.74906 -1.67855 -1.6514
-1.66437 -1.71233 -1.78794
-1.87914 -1.96966 -2.04585
-2.10572 -2.16065 -2.22508
-2.30077 -2.36879 -2.3969
-2.35776 -2.24471 -2.07474
-1.87798 -1.68264 -1.50597
-1.35576 -1.23824 -1.16433
-1.14857 -1.20124 -1.31857
-1.47717 -1.63698 -1.75321
-1.793 -1.74906 -1.64358
-1.52057 -1.43027 -1.41244
-1.48377 -1.63218 -1.81925
-1.99165 -2.09992 -2.11885
-2.0592 -1.96346 -1.88698
-1.87541 -1.95049 -2.10846
-2.32611 -2.56744 -2.78923
-2.94858 -3.01436 -2.97874
-2.86227 -2.70738 -2.56145
-2.45655 -2.39581 -2.35343
-2.28873 -2.16689 -1.97497
-1.72466 -1.442 -1.15319
-0.877274 -0.628819 -0.425085
-0.289839 -0.250665 -0.331471
-0.543071 -0.875019 -1.29267
-1.74282 -2.16687 -2.51606
-2.76183 -2.89762 -2.93375
-2.89082 -2.79751 -2.69239
-2.62299 -2.6364 -2.76357
-3.00716 -3.34097 -3.72087
-4.1003 -4.442 -4.7218
-4.92484 -5.04025 -5.05968
-4.98139 -4.81491 -4.58122
-4.30784 -4.02294 -3.75144
-3.51183 -3.3119 -3.14522
-2.99394 -2.84008 -2.67997
-2.53109 -2.4248 -2.3886
-2.42951 -2.52948 -2.65503
-2.77375 -2.86712 -2.93401
-2.98564 -3.03628 -3.09406
-3.04537 -3.06188 -3.06475
-3.05237 -3.03326 -3.02207
-3.03 -3.05606 -3.08557
-3.09732 -3.07612 -3.0238
-2.96216 -2.92553 -2.9462
-3.04045 -3.20141 -3.40094
-3.59844 -3.75257 -3.83189
-3.82081 -3.72012 -3.54415
-3.31754 -3.07263 -2.84582
-2.67109 -2.57191 -2.55517
-2.61153 -2.72237 -2.86887
-3.03693 -3.21497 -3.38721
-3.52841 -3.60617 -3.59215
-3.47704 -3.27848 -3.03463
-2.78597 -2.55777 -2.35498
-2.17086 -2.00047 -1.84849
-1.7272 -1.64885 -1.61931
-1.63672 -1.69321 -1.77555
-1.86475 -1.9391 -1.98331
-1.99889 -2.00572 -2.02957
-2.08277 -2.15261 -2.20691
-2.21304 -2.15643 -2.04638
-1.90701 -1.76234 -1.62655
-1.50477 -1.40051 -1.32206
-1.28225 -1.29215 -1.35285
-1.45021 -1.556 -1.63612
-1.66332 -1.62895 -1.54778
-1.45338 -1.38606 -1.37887
-1.44639 -1.57913 -1.74508
-1.89915 -1.99912 -2.023
-1.97901 -1.90183 -1.83663
-1.82063 -1.87265 -1.99324
-2.1701 -2.38176 -2.59869
-2.7862 -2.91243 -2.95975
-2.9328 -2.85723 -2.76787
-2.69185 -2.63575 -2.58383
-2.50802 -2.38358 -2.20131
-1.96948 -1.70612 -1.42897
-1.15143 -0.886625 -0.654027
-0.48189 -0.403114 -0.44651
-0.626338 -0.93335 -1.33161
-1.76477 -2.17099 -2.50018
-2.72541 -2.84387 -2.86913
-2.8223 -2.7295 -2.62551
-2.55556 -2.56722 -2.69419
-2.94216 -3.2863 -3.68176
-4.08039 -4.44442 -4.75061
-4.98487 -5.13413 -5.18398
-5.12486 -4.96089 -4.71316
-4.41446 -4.09979 -3.79858
-3.53045 -3.30293 -3.11085
-2.93986 -2.77575 -2.61591
-2.47507 -2.37966 -2.35302
-2.40096 -2.50699 -2.63977
-2.76701 -2.86716 -2.934
-2.97411 -3.00017 -3.02298
-2.9448 -2.92227 -2.89158
-2.85634 -2.82791 -2.82183
-2.84897 -2.90665 -2.97643
-3.03113 -3.04859 -3.02472
-2.97828 -2.94372 -2.95588
-3.03464 -3.17699 -3.35834
-3.5409 -3.68515 -3.76046
-3.75141 -3.65884 -3.4975
-3.29297 -3.07809 -2.88727
-2.74816 -2.67435 -2.66347
-2.70274 -2.77835 -2.88235
-3.01219 -3.16372 -3.32273
-3.46129 -3.54308 -3.53723
-3.43413 -3.25262 -3.03178
-2.81098 -2.61143 -2.43179
-2.25918 -2.08583 -1.91879
-1.77738 -1.6823 -1.64526
-1.66477 -1.72748 -1.81117
-1.88794 -1.93073 -1.9243
-1.87568 -1.81443 -1.77811
-1.7903 -1.84627 -1.91648
-1.9652 -1.97026 -1.93115
-1.8624 -1.78037 -1.69427
-1.60638 -1.51823 -1.43601
-1.37093 -1.33506 -1.3355
-1.36953 -1.42303 -1.47365
-1.49912 -1.48741 -1.44328
-1.38737 -1.34804 -1.35022
-1.4058 -1.50881 -1.6363
-1.75544 -1.83538 -1.85988
-1.83454 -1.78408 -1.74107
-1.73299 -1.77545 -1.87291
-2.02211 -2.21291 -2.42649
-2.63526 -2.80844 -2.92229
-2.96933 -2.96067 -2.91899
-2.8659 -2.8112 -2.7499
-2.66768 -2.55051 -2.39232
-2.19648 -1.97162 -1.72629
-1.46798 -1.20759 -0.964949
-0.770245 -0.659486 -0.665466
-0.806561 -1.07656 -1.44042
-1.84049 -2.21274 -2.50609
-2.69526 -2.78128 -2.78154
-2.7186 -2.61692 -2.50773
-2.43311 -2.43944 -2.56136
-2.80636 -3.15092 -3.55063
-3.95767 -4.33555 -4.66298
-4.9265 -5.11016 -5.19279
-5.15666 -5.0006 -4.74614
-4.43151 -4.09844 -3.78031
-3.4968 -3.25388 -3.04639
-2.86284 -2.69312 -2.53701
-2.40809 -2.32856 -2.31696
-2.37616 -2.48953 -2.62742
-2.759 -2.86233 -2.92851
-2.96028 -2.9673 -2.96006
-2.86206 -2.80109 -2.73521
-2.67577 -2.63902 -2.64199
-2.69432 -2.79045 -2.90778
-3.01378 -3.08002 -3.09611
-3.07565 -3.05022 -3.05453
-3.11101 -3.22119 -3.36597
-3.51284 -3.62642 -3.67878
-3.65594 -3.55938 -3.40429
-3.21691 -3.03026 -2.87641
-2.77666 -2.73489 -2.73946
-2.77335 -2.82578 -2.89729
-2.9952 -3.12268 -3.26878
-3.4056 -3.49557 -3.50696
-3.42981 -3.28216 -3.10066
-2.92014 -2.75568 -2.59946
-2.43384 -2.25015 -2.05978
-1.89062 -1.77278 -1.72387
-1.7417 -1.80558 -1.8825
-1.93516 -1.93224 -1.86065
-1.73474 -1.59411 -1.48714
-1.44755 -1.47866 -1.5553
-1.64102 -1.70755 -1.74408
-1.75325 -1.74104 -1.70993
-1.65913 -1.58895 -1.50426
-1.415 -1.33446 -1.27642
-1.25076 -1.25837 -1.28867
-1.32325 -1.3449 -1.34663
-1.33478 -1.32476 -1.33274
-1.368 -1.42897 -1.50385
-1.57498 -1.62567 -1.64714
-1.64242 -1.62519 -1.614
-1.62578 -1.6725 -1.7615
-1.89625 -2.07455 -2.28502
-2.50575 -2.70826 -2.86613
-2.96413 -3.0026 -2.99437
-2.95626 -2.90085 -2.83283
-2.75035 -2.64899 -2.52507
-2.37705 -2.20472 -2.00836
-1.78997 -1.55721 -1.32771
-1.13016 -1.00066 -0.974469
-1.07446 -1.29934 -1.61747
-1.9722 -2.29874 -2.54537
-2.68799 -2.7307 -2.6945
-2.60413 -2.48359 -2.36152
-2.27662 -2.27282 -2.38378
-2.61736 -2.95126 -3.34294
-3.7473 -4.13109 -4.47534
-4.76612 -4.98298 -5.09721
-5.08363 -4.93722 -4.68106
-4.35897 -4.01842 -3.69543
-3.4085 -3.161 -2.94695
-2.75731 -2.58644 -2.43772
-2.32501 -2.2672 -2.2775
-2.35411 -2.4783 -2.62115
-2.75416 -2.8574 -2.92201
-2.94832 -2.94212 -2.91105
-2.80348 -2.70724 -2.60811
-2.52628 -2.48391 -2.49938
-2.58005 -2.71646 -2.88191
-3.03982 -3.15701 -3.21722
-3.22771 -3.21495 -3.2115
-3.24146 -3.31118 -3.40801
-3.5059 -3.57493 -3.5912
-3.54342 -3.43456 -3.28055
-3.10781 -2.94842 -2.83116
-2.77073 -2.76222 -2.78618
-2.82206 -2.86098 -2.90945
-2.98199 -3.08808 -3.22108
-3.35563 -3.45564 -3.49016
-3.44888 -3.3473 -3.21678
-3.08501 -2.95975 -2.82737
-2.66715 -2.47115 -2.25574
-2.05706 -1.91389 -1.84891
-1.85859 -1.91478 -1.97421
-1.9914 -1.93256 -1.78844
-1.5814 -1.36037 -1.18256
-1.08968 -1.092 -1.16934
-1.28636 -1.41051 -1.52134
-1.60892 -1.66752 -1.69193
-1.67836 -1.62673 -1.54155
-1.43193 -1.3124 -1.20316
-1.1263 -1.0972 -1.1163
-1.16814 -1.22953 -1.28118
-1.31486 -1.33294 -1.34291
-1.35172 -1.36302 -1.37719
-1.39277 -1.40806 -1.42221
-1.43609 -1.45268 -1.477
-1.51576 -1.57703 -1.66975
-1.80162 -1.97509 -2.18314
-2.40778 -2.62315 -2.80262
-2.92709 -2.99029 -2.99854
-2.96558 -2.9064 -2.83313
-2.75349 -2.67041 -2.58225
-2.48399 -2.36921 -2.23224
-2.07049 -1.88733 -1.69525
-1.51766 -1.38735 -1.34004
-1.40289 -1.58082 -1.84789
-2.15074 -2.4254 -2.61991
-2.71061 -2.70368 -2.62336
-2.49728 -2.35044 -2.20987
-2.11075 -2.09305 -2.18758
-2.40135 -2.71353 -3.08532
-3.4768 -3.85953 -4.21662
-4.53179 -4.7782 -4.91927
-4.92385 -4.78541 -4.53002
-4.20682 -3.86758 -3.54924
-3.26805 -3.02432 -2.81113
-2.62189 -2.45577 -2.32043
-2.23084 -2.20277 -2.24348
-2.34495 -2.48467 -2.63355
-2.7659 -2.86561 -2.92629
-2.94755 -2.93149 -2.88154
-2.77285 -2.64806 -2.52253
-2.42452 -2.38134 -2.41188
-2.52034 -2.69297 -2.8998
-3.10214 -3.26425 -3.36534
-3.40623 -3.40699 -3.3965
-3.39928 -3.42587 -3.46993
-3.51214 -3.52887 -3.50157
-3.42299 -3.29858 -3.14502
-2.98774 -2.85591 -2.77316
-2.74729 -2.76629 -2.80585
-2.84416 -2.87434 -2.90665
-2.95988 -3.04787 -3.16836
-3.30015 -3.41063 -3.47102
-3.47072 -3.42145 -3.34751
-3.26808 -3.18361 -3.07603
-2.9234 -2.71943 -2.48468
-2.26128 -2.09399 -2.00891
-2.00143 -2.03803 -2.06832
-2.04167 -1.92369 -1.70933
-1.42788 -1.13554 -0.895921
-0.756451 -0.73296 -0.809966
-0.954088 -1.12989 -1.30866
-1.46875 -1.59308 -1.66899
-1.69012 -1.65676 -1.5739
-1.45034 -1.30149 -1.15263
-1.03619 -0.980179 -0.994857
-1.06744 -1.16924 -1.2695
-1.34621 -1.38936 -1.39838
-1.37856 -1.33915 -1.2924
-1.252 -1.22969 -1.23167
-1.25704 -1.3 -1.35457
-1.4192 -1.49863 -1.6023
-1.73977 -1.91526 -2.12338
-2.34816 -2.56588 -2.75085
-2.88261 -2.95165 -2.96096
-2.92315 -2.85531 -2.77454
-2.69463 -2.62348 -2.5617
-2.50363 -2.44057 -2.36416
-2.26841 -2.15128 -2.01729
-1.88112 -1.7691 -1.71535
-1.7505 -1.88624 -2.10376
-2.35477 -2.57747 -2.7199
-2.75822 -2.69989 -2.57228
-2.40688 -2.23109 -2.07106
-1.95777 -1.92537 -1.99998
-2.18705 -2.46825 -2.81066
-3.18162 -3.55823 -3.92458
-4.26 -4.5298 -4.68985
-4.70515 -4.57011 -4.31517
-3.99428 -3.66187 -3.35435
-3.08513 -2.8517 -2.64656
-2.46583 -2.31337 -2.20091
-2.14408 -2.15492 -2.23385
-2.36583 -2.52393 -2.67869
-2.80765 -2.89961 -2.95217
-2.96585 -2.94015 -2.8745
-2.77159 -2.62936 -2.48988
-2.38661 -2.34955 -2.39649
-2.52791 -2.72646 -2.9607
-3.19243 -3.38619 -3.51878
-3.58547 -3.59947 -3.58446
-3.56345 -3.5493 -3.54087
-3.5256 -3.48713 -3.41386
-3.30404 -3.16618 -3.017
-2.87892 -2.7754 -2.72281
-2.72193 -2.75624 -2.80049
-2.83498 -2.85579 -2.87537
-2.91396 -2.98739 -3.09689
-3.22583 -3.34615 -3.432
-3.47257 -3.47534 -3.45695
-3.42811 -3.38302 -3.30118
-3.16123 -2.95885 -2.7167
-2.47894 -2.2922 -2.18383
-2.14932 -2.15386 -2.14531
-2.07208 -1.90069 -1.62891
-1.28988 -0.943773 -0.658032
-0.484193 -0.442602 -0.521864
-0.690444 -0.910717 -1.1473
-1.36896 -1.5493 -1.66953
-1.72136 -1.7059 -1.62912
-1.49977 -1.33342 -1.1585
-1.01476 -0.940179 -0.953456
-1.04485 -1.18179 -1.32392
-1.43723 -1.50074 -1.50705
-1.46069 -1.3764 -1.27684
-1.18772 -1.13071 -1.11658
-1.14285 -1.19771 -1.26835
-1.34853 -1.4414 -1.55656
-1.70374 -1.88663 -2.09927
-2.32606 -2.54433 -2.72915
-2.85946 -2.92412 -2.92489
-2.87466 -2.79253 -2.69845
-2.60934 -2.53622 -2.48269
-2.44582 -2.41905 -2.3947
-2.36458 -2.32033 -2.25643
-2.17636 -2.09788 -2.05179
-2.07109 -2.17387 -2.34889
-2.55389 -2.72999 -2.82547
-2.81581 -2.70925 -2.53646
-2.33369 -2.1318 -1.95638
-1.83314 -1.78856 -1.84249
-1.99881 -2.24322 -2.55086
-2.89765 -3.26588 -3.63894
-3.98984 -4.27532 -4.44475
-4.46155 -4.32334 -4.0659
-3.74748 -3.42399 -3.13048
-2.87764 -2.66078 -2.47233
-2.31087 -2.18401 -2.10604
-2.09164 -2.14785 -2.26779
-2.42988 -2.60385 -2.76087
-2.88221 -2.96178 -3.00159
-3.00406 -2.96767 -2.8893
-2.79905 -2.65423 -2.51721
-2.42262 -2.39944 -2.46225
-2.60772 -2.81647 -3.05837
-3.29897 -3.5063 -3.65737
-3.74336 -3.77064 -3.75601
-3.71818 -3.66967 -3.61291
-3.5422 -3.44992 -3.33313
-3.19667 -3.05195 -2.91417
-2.79998 -2.7243 -2.69454
-2.7052 -2.73839 -2.77234
-2.79285 -2.80015 -2.80768
-2.83473 -2.89673 -2.99691
-3.12277 -3.25089 -3.35857
-3.43497 -3.48349 -3.51363
-3.52876 -3.51868 -3.46263
-3.34146 -3.15256 -2.91795
-2.67908 -2.47977 -2.34651
-2.27665 -2.2394 -2.18715
-2.0718 -1.86159 -1.55427
-1.18228 -0.805613 -0.493065
-0.299341 -0.248994 -0.334245
-0.524855 -0.781208 -1.06289
-1.33204 -1.55597 -1.71182
-1.79008 -1.79258 -1.72617
-1.59938 -1.42709 -1.23861
-1.0779 -0.989992 -1.00075
-1.10422 -1.26606 -1.43898
-1.5793 -1.65722 -1.66024
-1.59303 -1.47544 -1.33799
-1.2142 -1.13076 -1.09956
-1.11601 -1.16513 -1.23194
-1.3101 -1.40401 -1.52424
-1.67999 -1.87314 -2.09586
-2.33156 -2.5573 -2.74748
-2.87946 -2.9402 -2.93074
-2.86508 -2.76432 -2.65015
-2.54075 -2.44913 -2.38278
-2.34438 -2.33309 -2.34458
-2.36954 -2.39301 -2.39871
-2.37824 -2.3401 -2.31078
-2.32444 -2.4044 -2.54649
-2.71465 -2.85337 -2.91127
-2.86298 -2.7171 -2.50738
-2.27505 -2.05479 -1.87157
-1.74508 -1.69291 -1.72791
-1.85287 -2.05909 -2.33135
-2.65455 -3.01503 -3.39354
-3.75538 -4.04868 -4.21771
-4.22642 -4.07741 -3.81258
-3.49427 -3.17935 -2.9015
-2.66929 -2.47653 -2.3156
-2.1864 -2.09811 -2.06488
-2.09809 -2.19869 -2.35327
-2.53605 -2.71631 -2.86792
-2.97648 -3.04035 -3.06501
-3.05486 -3.0086 -2.92249
-2.85263 -2.72088 -2.60277
-2.53 -2.52675 -2.60229
-2.74968 -2.94978 -3.17701
-3.40426 -3.60616 -3.7625
-3.86187 -3.90371 -3.89619
-3.85084 -3.77695 -3.67912
-3.55884 -3.41867 -3.26566
-3.1114 -2.96901 -2.84997
-2.76263 -2.71127 -2.69392
-2.70058 -2.71556 -2.72439
-2.72103 -2.71043 -2.70588
-2.72356 -2.77645 -2.86817
-2.98945 -3.1212 -3.2439
-3.34699 -3.43054 -3.49812
-3.54744 -3.56593 -3.53443
-3.43711 -3.2725 -3.0592
-2.83166 -2.62689 -2.46899
-2.35929 -2.27599 -2.18166
-2.03541 -1.80721 -1.49157
-1.11533 -0.733858 -0.414764
-0.215237 -0.164213 -0.257559
-0.466084 -0.748442 -1.06088
-1.36196 -1.61611 -1.79863
-1.89932 -1.9201 -1.86792
-1.75047 -1.58101 -1.38786
-1.21648 -1.11651 -1.11999
-1.22558 -1.39941 -1.58997
-1.74671 -1.83335 -1.83409
-1.7545 -1.61862 -1.4621
-1.32178 -1.22438 -1.17914
-1.17833 -1.20575 -1.24839
-1.30424 -1.38227 -1.49576
-1.65401 -1.85704 -2.09483
-2.34903 -2.5949 -2.80403
-2.94984 -3.01574 -3.00145
-2.92222 -2.80158 -2.66277
-2.52462 -2.4016 -2.30551
-2.24605 -2.2298 -2.25717
-2.31847 -2.3929 -2.45447
-2.48429 -2.48248 -2.47111
-2.48426 -2.5489 -2.66673
-2.8076 -2.91972 -2.9525
-2.87961 -2.70933 -2.47742
-2.22893 -2.00161 -1.81964
-1.69684 -1.6422 -1.66194
-1.75838 -1.92931 -2.16961
-2.47266 -2.82748 -3.21067
-3.57915 -3.8729 -4.03247
-4.02404 -3.85656 -3.57875
-3.25728 -2.95011 -2.68993
-2.48381 -2.32436 -2.20316
-2.1193 -2.08031 -2.09685
-2.1747 -2.30867 -2.48127
-2.66668 -2.83789 -2.97411
-3.06562 -3.11377 -3.12562
-3.10638 -3.05538 -2.96964
-2.92759 -2.82131 -2.73367
-2.69062 -2.70875 -2.79053
-2.92606 -3.09872 -3.29077
-3.48549 -3.66668 -3.81859
-3.92804 -3.98719 -3.99408
-3.95083 -3.86167 -3.73263
-3.57284 -3.39578 -3.21844
-3.058 -2.9273 -2.8319
-2.77032 -2.73587 -2.71841
-2.70615 -2.6889 -2.66214
-2.62911 -2.59902 -2.58352
-2.59388 -2.63885 -2.72113
-2.83396 -2.96238 -3.09036
-3.2083 -3.31395 -3.40648
-3.47961 -3.51988 -3.51077
-3.44007 -3.30666 -3.12372
-2.91593 -2.71122 -2.53076
-2.38164 -2.2545 -2.1257
-1.96372 -1.74013 -1.44366
-1.09155 -0.730554 -0.424246
-0.231128 -0.184612 -0.284788
-0.504124 -0.800462 -1.12851
-1.44606 -1.71755 -1.91832
-2.03765 -2.07656 -2.04079
-1.93632 -1.774 -1.57993
-1.3993 -1.28473 -1.27376
-1.3705 -1.54356 -1.73983
-1.9044 -1.99662 -1.99859
-1.91691 -1.77864 -1.62205
-1.48369 -1.38644 -1.33373
-1.31345 -1.30918 -1.31244
-1.32864 -1.37409 -1.46692
-1.61808 -1.82704 -2.08228
-2.36347 -2.64267 -2.88628
-3.06112 -3.14488 -3.1348
-3.04743 -2.90927 -2.74583
-2.57675 -2.41778 -2.2845
-2.19308 -2.15703 -2.1812
-2.25608 -2.35672 -2.45027
-2.51038 -2.53101 -2.53039
-2.54153 -2.59335 -2.69211
-2.81312 -2.90882 -2.93011
-2.84982 -2.67487 -2.44077
-2.19381 -1.97302 -1.80155
-1.68868 -1.63667 -1.6465
-1.7205 -1.8625 -2.07656
-2.36345 -2.71383 -3.09966
-3.46961 -3.75644 -3.89818
-3.86448 -3.67167 -3.37609
-3.04926 -2.75052 -2.51178
-2.33866 -2.22217 -2.15172
-2.12301 -2.13852 -2.20223
-2.31297 -2.46074 -2.62785
-2.79348 -2.93871 -3.0504
-3.12342 -3.16027 -3.16711
-3.1479 -3.10173 -3.02665
-3.01622 -2.94125 -2.88729
-2.87357 -2.9081 -2.98634
-3.09641 -3.22634 -3.36863
-3.51897 -3.6715 -3.81534
-3.9353 -4.01559 -4.04329
-4.01047 -3.91611 -3.76794
-3.5829 -3.38466 -3.19839
-3.0443 -2.93255 -2.8615
-2.81996 -2.79193 -2.76191
-2.71942 -2.6621 -2.59629
-2.53384 -2.48667 -2.46302
-2.46773 -2.5041 -2.57314
-2.6704 -2.78552 -2.9068
-3.02661 -3.14168 -3.24803
-3.33651 -3.39326 -3.40432
-3.36044 -3.26007 -3.11014
-2.92503 -2.7235 -2.52424
-2.34091 -2.17754 -2.02522
-1.86246 -1.66261 -1.40782
-1.1036 -0.785058 -0.508572
-0.331806 -0.292095 -0.394593
-0.614991 -0.912155 -1.24129
-1.56158 -1.8395 -2.05143
-2.18584 -2.24157 -2.22175
-2.1298 -1.97387 -1.77749
-1.58481 -1.45053 -1.41736
-1.49558 -1.65799 -1.85206
-2.02045 -2.11928 -2.1288
-2.05596 -1.92959 -1.78879
-1.66783 -1.58358 -1.53203
-1.49578 -1.45827 -1.41621
-1.38341 -1.38469 -1.44456
-1.57764 -1.78494 -2.05508
-2.36619 -2.68629 -2.97477
-3.18983 -3.30179 -3.30453
-3.21577 -3.0656 -2.88262
-2.68789 -2.49808 -2.33113
-2.20742 -2.14505 -2.15188
-2.2188 -2.31906 -2.41667
-2.48178 -2.50496 -2.50161
-2.50323 -2.53944 -2.61989
-2.72502 -2.81202 -2.8342
-2.76385 -2.6053 -2.39102
-2.1651 -1.96533 -1.81369
-1.71694 -1.67349 -1.681
-1.74169 -1.86372 -2.05817
-2.33166 -2.67615 -3.05956
-3.4236 -3.69508 -3.81078
-3.74476 -3.52154 -3.20565
-2.87378 -2.58661 -2.37477
-2.24163 -2.17549 -2.16209
-2.1916 -2.25893 -2.35955
-2.48535 -2.62394 -2.76171
-2.88733 -2.99321 -3.07515
-3.13212 -3.16598 -3.17953
-3.17311 -3.14368 -3.08934
-3.10636 -3.0612 -3.03544
-3.04241 -3.0825 -3.14539
-3.21868 -3.29663 -3.38307
-3.48652 -3.611 -3.74946
-3.88364 -3.98915 -4.04233
-4.02636 -3.93651 -3.78315
-3.59038 -3.38978 -3.21124
-3.07473 -2.9858 -2.93558
-2.90518 -2.87265 -2.82074
-2.74291 -2.64554 -2.5447
-2.45861 -2.39954 -2.37064
-2.36936 -2.39318 -2.44138
-2.51244 -2.60171 -2.70319
-2.8126 -2.92666 -3.03905
-3.13795 -3.20859 -3.23823
-3.21924 -3.14897 -3.02877
-2.86438 -2.66727 -2.45454
-2.2459 -2.05712 -1.89235
-1.7397 -1.57515 -1.37543
-1.13459 -0.874358 -0.640914
-0.488122 -0.455814 -0.554816
-0.766135 -1.05216 -1.37074
-1.684 -1.9612 -2.17975
-2.32645 -2.3965 -2.38931
-2.30539 -2.15065 -1.94669
-1.73677 -1.57723 -1.51567
-1.56893 -1.71526 -1.90426
-2.07729 -2.18735 -2.21212
-2.15778 -2.05385 -1.93955
-1.84637 -1.78501 -1.74389
-1.70023 -1.63679 -1.55444
-1.47401 -1.42783 -1.44704
-1.55156 -1.74635 -2.02229
-2.35714 -2.715 -3.04786
-3.30484 -3.44852 -3.46905
-3.38507 -3.23035 -3.037
-2.82776 -2.61962 -2.43093
-2.28328 -2.19627 -2.17881
-2.2223 -2.30036 -2.37738
-2.42357 -2.42876 -2.40692
-2.38823 -2.40249 -2.46193
-2.55169 -2.63404 -2.66559
-2.61865 -2.49412 -2.319
-2.1319 -1.96701 -1.84488
-1.77182 -1.74519 -1.76096
-1.82053 -1.93373 -2.11566
-2.37708 -2.71135 -3.08393
-3.43174 -3.67784 -3.75935
-3.65565 -3.39975 -3.06433
-2.73079 -2.4603 -2.28095
-2.19227 -2.17843 -2.22035
-2.30183 -2.40965 -2.53103
-2.65239 -2.76177 -2.85281
-2.92618 -2.98675 -3.03921
-3.08585 -3.12667 -3.15937
-3.17851 -3.17676 -3.15056
-3.1803 -3.15827 -3.14969
-3.16384 -3.1959 -3.23219
-3.26161 -3.28543 -3.31854
-3.38096 -3.48473 -3.62473
-3.77824 -3.91219 -3.99361
-3.99947 -3.92387 -3.78058
-3.59916 -3.41532 -3.25949
-3.14849 -3.08249 -3.04706
-3.01892 -2.97418 -2.89721
-2.78688 -2.65728 -2.5314
-2.43046 -2.3645 -2.33047
-2.31854 -2.32106 -2.33665
-2.36794 -2.41752 -2.48666
-2.57559 -2.68171 -2.79639
-2.90452 -2.98896 -3.0362
-3.03851 -2.99188 -2.89397
-2.74529 -2.55307 -2.33381
-2.11128 -1.90918 -1.74124
-1.60388 -1.47704 -1.33485
-1.16205 -0.967193 -0.784237
-0.660351 -0.635817 -0.72708
-0.922239 -1.18968 -1.49183
-1.79448 -2.06935 -2.29382
-2.45159 -2.53298 -2.53302
-2.4498 -2.28839 -2.06998
-1.83768 -1.64925 -1.55642
-1.58235 -1.71123 -1.89568
-2.07616 -2.20229 -2.24816
-2.21826 -2.14223 -2.05949
-1.99949 -1.96783 -1.94651
-1.90783 -1.8331 -1.72508
-1.60847 -1.52036 -1.49722
-1.56488 -1.73422 -2.00053
-2.34296 -2.72306 -3.08688
-3.37604 -3.54656 -3.58509
-3.51053 -3.35937 -3.16663
-2.95636 -2.74508 -2.54978
-2.39074 -2.28649 -2.24533
-2.25896 -2.30263 -2.34332
-2.35365 -2.32486 -2.27104
-2.22194 -2.20764 -2.24229
-2.31491 -2.39266 -2.43619
-2.41878 -2.33811 -2.21441
-2.07878 -1.96013 -1.87734
-1.83758 -1.83902 -1.87674
-1.95004 -2.06745 -2.24486
-2.49518 -2.81333 -3.16434
-3.48341 -3.69302 -3.73297
-3.58899 -3.30216 -2.95193
-2.62276 -2.37455 -2.23101
-2.18613 -2.2187 -2.30456
-2.42194 -2.55132 -2.67406
-2.77387 -2.8415 -2.87898
-2.89858 -2.91631 -2.9444
-2.98768 -3.04391 -3.1051
-3.1588 -3.19177 -3.19708
-3.21652 -3.20976 -3.2069
-3.21511 -3.22733 -3.22942
-3.21334 -3.18742 -3.17609
-3.20835 -3.30164 -3.45068
-3.62743 -3.79097 -3.90162
-3.93353 -3.8821 -3.76445
-3.6126 -3.46189 -3.33947
-3.2574 -3.21158 -3.18495
-3.15375 -3.09572 -2.99885
-2.86712 -2.71957 -2.58201
-2.47482 -2.40369 -2.35929
-2.32605 -2.29331 -2.26108
-2.23778 -2.23465 -2.26127
-2.32296 -2.41778 -2.5342
-2.65266 -2.75186 -2.81543
-2.83393 -2.80228 -2.71714
-2.57804 -2.39154 -2.17415
-1.9508 -1.74807 -1.58466
-1.46325 -1.36885 -1.2763
-1.1647 -1.0317 -0.899113
-0.80573 -0.790223 -0.873673
-1.0519 -1.30082 -1.58857
-1.88455 -2.16165 -2.3955
-2.56518 -2.65531 -2.65669
-2.56629 -2.39043 -2.15188
-1.89459 -1.67719 -1.55412
-1.55351 -1.66508 -1.84477
-2.03268 -2.17512 -2.24249
-2.23735 -2.18951 -2.13903
-2.11427 -2.11727 -2.12507
-2.10573 -2.03822 -1.92459
-1.7897 -1.67175 -1.6102
-1.63629 -1.76763 -2.00553
-2.33238 -2.70962 -3.08056
-3.38281 -3.56846 -3.62142
-3.55946 -3.41956 -3.2377
-3.03814 -2.83632 -2.64715
-2.48854 -2.37681 -2.31862
-2.30536 -2.31371 -2.3136
-2.28107 -2.21017 -2.11682
-2.03172 -1.98547 -1.99318
-2.0463 -2.11617 -2.16807
-2.17776 -2.14096 -2.07162
-1.99287 -1.92769 -1.89309
-1.89738 -1.94004 -2.01503
-2.11808 -2.25367 -2.43541
-2.67629 -2.97258 -3.29086
-3.56829 -3.73087 -3.72424
-3.54142 -3.23013 -2.87368
-2.5565 -2.33481 -2.22619
-2.21791 -2.28293 -2.39274
-2.52234 -2.64952 -2.75389
-2.81976 -2.84199 -2.82978
-2.8039 -2.78795 -2.79937
-2.84488 -2.92053 -3.01337
-3.10421 -3.17341 -3.2097
-3.1951 -3.19835 -3.19407
-3.18853 -3.17492 -3.14116
-3.08356 -3.01687 -2.97284
-2.98658 -3.07831 -3.24105
-3.44149 -3.63271 -3.7716
-3.83284 -3.81478 -3.73663
-3.62912 -3.52282 -3.43895
-3.38504 -3.35538 -3.33414
-3.3006 -3.23643 -3.13345
-2.99852 -2.85153 -2.71639
-2.60902 -2.52944 -2.46337
-2.39254 -2.30685 -2.21047
-2.11931 -2.05378 -2.03172
-2.06305 -2.14579 -2.26464
-2.39445 -2.50833 -2.58536
-2.61342 -2.58703 -2.50478
-2.36944 -2.19023 -1.98408
-1.77391 -1.58392 -1.43264
-1.32608 -1.25442 -1.19603
-1.12883 -1.04389 -0.95362
-0.888785 -0.884961 -0.96598
-1.13433 -1.37332 -1.65667
-1.95645 -2.24507 -2.49461
-2.67854 -2.77578 -2.77399
-2.67082 -2.47594 -2.21554
-1.93487 -1.69233 -1.54271
-1.51683 -1.6088 -1.77824
-1.96614 -2.11711 -2.19912
-2.21356 -2.19065 -2.17112
-2.18266 -2.22465 -2.27029
-2.28387 -2.24125 -2.14167
-2.00719 -1.87405 -1.78218
-1.76663 -1.85127 -2.04373
-2.33104 -2.67729 -3.02729
-3.31943 -3.50557 -3.56774
-3.52077 -3.39866 -3.23529
-3.05353 -2.86763 -2.6912
-2.54069 -2.43069 -2.36593
-2.33622 -2.31804 -2.28295
-2.21021 -2.09771 -1.96487
-1.8446 -1.76802 -1.74983
-1.78193 -1.83873 -1.8907
-1.91795 -1.91652 -1.89585
-1.87212 -1.86268 -1.88242
-1.9403 -2.03634 -2.16252
-2.30958 -2.47591 -2.67035
-2.90391 -3.17372 -3.44961
-3.67445 -3.78234 -3.72811
-3.51262 -3.18771 -2.83623
-2.53857 -2.34469 -2.26515
-2.28048 -2.35846 -2.46779
-2.58319 -2.68407 -2.75295
-2.77802 -2.75865 -2.70843
-2.6517 -2.61481 -2.61732
-2.66728 -2.76025 -2.88032
-3.00344 -3.1047 -3.16846
-3.10471 -3.11704 -3.11086
-3.09154 -3.05379 -2.98906
-2.8985 -2.80223 -2.73699
-2.74141 -2.83646 -3.01281
-3.23289 -3.44635 -3.60995
-3.70159 -3.72318 -3.694
-3.63972 -3.58285 -3.53751
-3.50837 -3.49158 -3.47625
-3.44743 -3.39143 -3.3025
-3.18685 -3.06045 -2.94065
-2.83591 -2.74037 -2.63731
-2.51007 -2.3536 -2.17937
-2.01183 -1.87987 -1.80795
-1.80902 -1.87996 -2.00102
-2.14099 -2.26673 -2.35207
-2.38185 -2.35113 -2.26293
-2.12666 -1.95684 -1.77104
-1.58761 -1.4237 -1.29274
-1.20031 -1.14056 -1.09721
-1.05146 -0.993605 -0.931631
-0.890648 -0.902517 -0.991325
-1.16351 -1.40778 -1.70192
-2.01912 -2.32972 -2.60132
-2.80182 -2.90568 -2.89916
-2.78234 -2.56972 -2.29149
-1.99374 -1.7326 -1.56028
-1.50762 -1.57199 -1.71769
-1.88937 -2.03321 -2.1174
-2.14334 -2.14141 -2.15201
-2.20138 -2.28614 -2.37598
-2.43167 -2.42572 -2.3538
-2.23395 -2.09881 -1.98685
-1.93483 -1.97095 -2.10806
-2.33812 -2.63017 -2.93464
-3.19579 -3.3691 -3.43591
-3.40602 -3.3066 -3.16582
-3.0035 -2.83328 -2.66965
-2.53012 -2.42926 -2.36991
-2.3386 -2.30892 -2.25178
-2.14873 -2.00214 -1.83622
-1.68698 -1.58571 -1.5451
-1.55567 -1.59386 -1.63575
-1.66763 -1.68835 -1.70517
-1.72914 -1.77281 -1.84875
-1.96553 -2.12247 -2.30849
-2.50845 -2.71347 -2.92603
-3.15355 -3.39345 -3.62021
-3.78575 -3.83625 -3.73839
-3.50054 -3.17519 -2.83991
-2.5669 -2.39814 -2.3376
-2.36063 -2.4315 -2.51788
-2.59668 -2.65239 -2.67431
-2.65719 -2.60481 -2.53189
-2.46113 -2.41642 -2.41612
-2.46882 -2.57112 -2.70707
-2.85095 -2.97514 -3.06079
-2.94716 -2.97095 -2.96793
-2.94159 -2.88799 -2.80233
-2.69036 -2.57629 -2.49979
-2.5009 -2.60006 -2.78568
-3.01754 -3.24462 -3.42641
-3.54571 -3.60777 -3.62991
-3.63019 -3.62134 -3.61073
-3.60229 -3.59709 -3.59195
-3.57909 -3.54912 -3.49637
-3.42257 -3.33525 -3.24129
-3.13972 -3.01943 -2.86452
-2.66473 -2.42458 -2.16555
-1.92068 -1.72523 -1.6073
-1.58053 -1.6396 -1.76043
-1.90629 -2.03821 -2.12495
-2.14856 -2.10548 -2.00479
-1.86451 -1.70593 -1.54748
-1.40132 -1.27441 -1.17096
-1.09237 -1.03467 -0.987656
-0.939637 -0.886072 -0.83637
-0.813527 -0.845816 -0.954948
-1.14759 -1.41444 -1.73484
-2.08138 -2.42147 -2.71843
-2.9362 -3.04702 -3.03785
-2.91244 -2.69011 -2.40402
-2.09911 -1.82658 -1.63315
-1.54746 -1.56989 -1.67168
-1.80523 -1.92273 -1.99567
-2.0262 -2.04345 -2.08514
-2.17401 -2.3029 -2.43797
-2.53701 -2.56994 -2.52972
-2.43112 -2.30327 -2.18203
-2.10361 -2.09773 -2.18011
-2.3467 -2.57258 -2.81693
-3.03382 -3.18576 -3.25447
-3.24322 -3.16915 -3.05168
-2.90632 -2.7472 -2.59253
-2.46407 -2.37842 -2.33654
-2.31978 -2.29595 -2.23285
-2.11315 -1.94373 -1.75423
-1.58406 -1.46425 -1.40455
-1.39309 -1.40783 -1.43072
-1.45528 -1.48481 -1.5265
-1.58798 -1.67798 -1.80658
-1.98094 -2.19859 -2.4447
-2.69816 -2.94268 -3.17378
-3.39447 -3.60216 -3.77703
-3.8823 -3.87866 -3.74568
-3.4977 -3.18411 -2.87273
-2.62473 -2.47394 -2.41988
-2.43574 -2.48455 -2.5342
-2.56458 -2.5667 -2.53864
-2.48328 -2.40867 -2.32822
-2.2588 -2.21743 -2.21805
-2.26877 -2.36853 -2.50447
-2.65313 -2.78761 -2.88782
-2.73705 -2.77492 -2.78182
-2.75793 -2.69967 -2.60542
-2.48484 -2.36502 -2.28677
-2.28958 -2.39227 -2.58129
-2.81561 -3.04598 -3.23669
-3.37621 -3.47251 -3.53974
-3.58756 -3.61935 -3.63705
-3.64572 -3.65294 -3.66425
-3.67916 -3.69158 -3.69372
-3.67967 -3.64525 -3.58439
-3.48591 -3.33483 -3.11922
-2.83925 -2.51241 -2.17161
-1.85733 -1.608 -1.45186
-1.40087 -1.4471 -1.56321
-1.70855 -1.8396 -1.92082
-1.9321 -1.87175 -1.75531
-1.60966 -1.46306 -1.33475
-1.23034 -1.14531 -1.07242
-1.00616 -0.942351 -0.876766
-0.807339 -0.739242 -0.688275
-0.678687 -0.735664 -0.876302
-1.10379 -1.4071 -1.76439
-2.14623 -2.51716 -2.83787
-3.07099 -3.1895 -3.18309
-3.0594 -2.84094 -2.56108
-2.26049 -1.9826 -1.76642
-1.63757 -1.60059 -1.63695
-1.71145 -1.78658 -1.83935
-1.8721 -1.90996 -1.98453
-2.1123 -2.2812 -2.45422
-2.58762 -2.65085 -2.63658
-2.5584 -2.443 -2.32314
-2.23231 -2.19861 -2.23765
-2.34762 -2.50942 -2.69224
-2.86204 -2.99022 -3.0599
-3.0674 -3.0184 -2.9221
-2.78936 -2.63612 -2.48678
-2.36984 -2.30531 -2.29203
-2.30451 -2.30259 -2.24902
-2.1264 -1.94561 -1.74134
-1.55616 -1.42084 -1.34247
-1.30732 -1.29513 -1.29362
-1.30322 -1.33192 -1.38763
-1.47582 -1.60218 -1.77427
-1.99727 -2.26644 -2.5635
-2.86216 -3.13958 -3.38467
-3.59596 -3.77086 -3.89572
-3.94579 -3.89655 -3.7394
-3.49212 -3.19759 -2.91111
-2.68201 -2.5378 -2.47736
-2.47559 -2.49663 -2.50869
-2.49338 -2.4469 -2.37569
-2.29111 -2.2055 -2.12996
-2.07338 -2.04305 -2.04605
-2.08879 -2.17336 -2.29257
-2.42882 -2.55936 -2.66517
-2.49781 -2.54913 -2.56958
-2.55501 -2.50127 -2.40939
-2.29255 -2.17978 -2.11116
-2.12339 -2.23193 -2.42112
-2.65042 -2.87435 -3.06326
-3.21138 -3.32881 -3.42653
-3.50711 -3.56684 -3.60437
-3.62682 -3.6481 -3.68155
-3.73287 -3.79802 -3.86564
-3.92057 -3.94554 -3.92107
-3.82645 -3.64453 -3.3697
-3.01468 -2.61107 -2.2026
-1.83484 -1.54606 -1.36159
-1.2903 -1.32221 -1.42866
-1.56714 -1.69125 -1.7622
-1.75827 -1.67969 -1.5477
-1.39679 -1.261 -1.16017
-1.09396 -1.04723 -1.00142
-0.943228 -0.867001 -0.773846
-0.672043 -0.578605 -0.518456
-0.519187 -0.603315 -0.781855
-1.05182 -1.39759 -1.79407
-2.20913 -2.60538 -2.94325
-3.18735 -3.31432 -3.31804
-3.20919 -3.01062 -2.7521
-2.46649 -2.18708 -1.94446
-1.76202 -1.65087 -1.60624
-1.60916 -1.63503 -1.66676
-1.70476 -1.76648 -1.8737
-2.03433 -2.23096 -2.42496
-2.57383 -2.64993 -2.64881
-2.58538 -2.48508 -2.37716
-2.29038 -2.24834 -2.26371
-2.33482 -2.44728 -2.57965
-2.70949 -2.8172 -2.88789
-2.91187 -2.8842 -2.80466
-2.68029 -2.53 -2.3856
-2.2831 -2.24595 -2.27017
-2.32248 -2.35392 -2.32149
-2.20685 -2.0237 -1.81057
-1.6124 -1.46013 -1.3599
-1.29811 -1.25736 -1.23051
-1.22328 -1.24675 -1.30909
-1.41395 -1.56455 -1.76619
-2.02218 -2.32604 -2.65731
-2.98626 -3.2851 -3.5371
-3.73664 -3.8811 -3.96262
-3.96756 -3.88425 -3.71319
-3.47267 -3.19687 -2.92798
-2.70507 -2.55293 -2.47445
-2.4503 -2.44762 -2.43391
-2.38933 -2.31164 -2.21309
-2.11244 -2.02651 -1.9645
-1.92731 -1.91181 -1.91694
-1.94652 -2.00586 -2.09486
-2.20408 -2.31739 -2.41884
-2.25691 -2.31578 -2.34678
-2.3415 -2.29529 -2.21216
-2.10919 -2.01687 -1.97262
-2.00734 -2.13038 -2.32265
-2.54452 -2.7554 -2.93232
-3.07497 -3.19542 -3.30272
-3.39538 -3.4662 -3.51296
-3.54503 -3.58087 -3.63914
-3.72969 -3.84929 -3.98244
-4.10487 -4.18707 -4.19781
-4.10897 -3.90322 -3.5823
-3.17102 -2.71322 -2.26065
-1.86078 -1.54903 -1.34633
-1.25856 -1.27525 -1.36856
-1.49621 -1.61026 -1.66959
-1.65124 -1.55695 -1.4122
-1.2568 -1.1286 -1.04751
-1.00869 -0.988931 -0.960654
-0.903865 -0.811148 -0.687902
-0.551771 -0.431185 -0.360352
-0.370543 -0.481612 -0.697864
-1.00899 -1.39359 -1.82256
-2.2613 -2.67191 -3.01708
-3.26631 -3.40223 -3.42341
-3.34198 -3.17785 -2.95334
-2.69059 -2.41163 -2.13934
-1.89712 -1.70544 -1.57602
-1.50779 -1.48915 -1.50704
-1.55665 -1.6442 -1.77885
-1.9589 -2.16266 -2.35267
-2.4916 -2.55861 -2.55527
-2.4997 -2.41675 -2.33143
-2.266 -2.23721 -2.25257
-2.30876 -2.39447 -2.49578
-2.59965 -2.69397 -2.76589
-2.80159 -2.78846 -2.71963
-2.60028 -2.4531 -2.3169
-2.23393 -2.22944 -2.29567
-2.39172 -2.46078 -2.45494
-2.35477 -2.17527 -1.95672
-1.74518 -1.57227 -1.44554
-1.35436 -1.28563 -1.23647
-1.21534 -1.23379 -1.29868
-1.41158 -1.57355 -1.78814
-2.05766 -2.37538 -2.72075
-3.06297 -3.3712 -3.62415
-3.81229 -3.93242 -3.98117
-3.95365 -3.84778 -3.66962
-3.43537 -3.16999 -2.90419
-2.6702 -2.49447 -2.3883
-2.34155 -2.32548 -2.30527
-2.25575 -2.17152 -2.06666
-1.96522 -1.88834 -1.84467
-1.8289 -1.82872 -1.8353
-1.84947 -1.8792 -1.93135
-2.00502 -2.09152 -2.17908
-2.04163 -2.09723 -2.12853
-2.12436 -2.08094 -2.00683
-1.92417 -1.86492 -1.86195
-1.93693 -2.08952 -2.29483
-2.51335 -2.7094 -2.8666
-2.98975 -3.09322 -3.18635
-3.26757 -3.33033 -3.37389
-3.40944 -3.45744 -3.53865
-3.66459 -3.83164 -4.02037
-4.19883 -4.32796 -4.36817
-4.28738 -4.07013 -3.72524
-3.28682 -2.80641 -2.33906
-1.93071 -1.61241 -1.40093
-1.30072 -1.30289 -1.38237
-1.49851 -1.60275 -1.65214
-1.62265 -1.51696 -1.36312
-1.20375 -1.07832 -1.00635
-0.980321 -0.97245 -0.949713
-0.887647 -0.777391 -0.627341
-0.462389 -0.320185 -0.242414
-0.262841 -0.398107 -0.645798
-0.98865 -1.40006 -1.84769
-2.29556 -2.70682 -3.0484
-3.29659 -3.4411 -3.48491
-3.43972 -3.31966 -3.13689
-2.90133 -2.624 -2.32199
-2.02133 -1.75411 -1.54939
-1.42313 -1.37424 -1.39022
-1.45763 -1.56887 -1.71957
-1.89922 -2.08434 -2.24233
-2.34507 -2.38201 -2.363
-2.31029 -2.24792 -2.19565
-2.16773 -2.17238 -2.21048
-2.27587 -2.35887 -2.4507
-2.5448 -2.63404 -2.70721
-2.74846 -2.74142 -2.67655
-2.55973 -2.41774 -2.29458
-2.23571 -2.26553 -2.37161
-2.50685 -2.60944 -2.62904
-2.54573 -2.37427 -2.15406
-1.93024 -1.73513 -1.57964
-1.4587 -1.36485 -1.29865
-1.26879 -1.2847 -1.35024
-1.46429 -1.62589 -1.83747
-2.10157 -2.41319 -2.75425
-3.09534 -3.40436 -3.65622
-3.8371 -3.9421 -3.97032
-3.9227 -3.80312 -3.61994
-3.38579 -3.11735 -2.83703
-2.57422 -2.36087 -2.21972
-2.15173 -2.13285 -2.12468
-2.09368 -2.02711 -1.9367
-1.84888 -1.78838 -1.76476
-1.76931 -1.78342 -1.7922
-1.79357 -1.79704 -1.81467
-1.85252 -1.90841 -1.97477
-1.87486 -1.91354 -1.92997
-1.91278 -1.86161 -1.79174
-1.73188 -1.7155 -1.7693
-1.90275 -2.10242 -2.33492
-2.55919 -2.74346 -2.87699
-2.96921 -3.03755 -3.09427
-3.1417 -3.17775 -3.20497
-3.23569 -3.28984 -3.38734
-3.53901 -3.73988 -3.96713
-4.18325 -4.34313 -4.40318
-4.33127 -4.116 -3.77228
-3.33945 -2.87087 -2.41938
-2.02608 -1.71699 -1.50614
-1.39866 -1.38918 -1.45679
-1.56323 -1.65987 -1.70221
-1.66527 -1.55211 -1.39197
-1.22823 -1.10026 -1.02691
-0.999919 -0.990352 -0.963355
-0.892288 -0.767202 -0.598131
-0.414781 -0.261155 -0.183655
-0.216406 -0.371814 -0.641039
-1.00122 -1.42247 -1.87114
-2.31157 -2.70941 -3.03695
-3.27795 -3.42909 -3.49672
-3.49056 -3.41738 -3.27833
-3.07129 -2.79771 -2.47104
-2.12186 -1.79455 -1.53433
-1.37116 -1.31046 -1.33646
-1.42447 -1.5523 -1.70307
-1.85999 -2.00115 -2.10246
-2.14816 -2.14014 -2.09739
-2.0461 -2.00864 -1.99847
-2.02069 -2.07398 -2.15191
-2.245 -2.3443 -2.44434
-2.54225 -2.63342 -2.70747
-2.74827 -2.73926 -2.67212
-2.55588 -2.42122 -2.31469
-2.28106 -2.34094 -2.47698
-2.63865 -2.76348 -2.80241
-2.73621 -2.57796 -2.36317
-2.13333 -1.9204 -1.73941
-1.59229 -1.47799 -1.39997
-1.36576 -1.38124 -1.44639
-1.55697 -1.70988 -1.90676
-2.15139 -2.44235 -2.76631
-3.09744 -3.40376 -3.65655
-3.83697 -3.93679 -3.95548
-3.89714 -3.76874 -3.57882
-3.33618 -3.05128 -2.74161
-2.43701 -2.17682 -1.99592
-1.90657 -1.88966 -1.90342
-1.90518 -1.87263 -1.81177
-1.74818 -1.70868 -1.70472
-1.72729 -1.75518 -1.76991
-1.76686 -1.75531 -1.74957
-1.75956 -1.78733 -1.82863
-1.77016 -1.77832 -1.76366
-1.71796 -1.64719 -1.57526
-1.53808 -1.57024 -1.69099
-1.8958 -2.15631 -2.42881
-2.66898 -2.84724 -2.95703
-3.01162 -3.03224 -3.03637
-3.03338 -3.02812 -3.02745
-3.0441 -3.09565 -3.19912
-3.36315 -3.5808 -3.8265
-4.05919 -4.23094 -4.29816
-4.23242 -4.02844 -3.70657
-3.30766 -2.88151 -2.47376
-2.11771 -1.8339 -1.6347
-1.52742 -1.51135 -1.57045
-1.66948 -1.76031 -1.7975
-1.75523 -1.6366 -1.47108
-1.30153 -1.16628 -1.08368
-1.04627 -1.02667 -0.990843
-0.9116 -0.778061 -0.600763
-0.412143 -0.259842 -0.192031
-0.240703 -0.41277 -0.693336
-1.0557 -1.46908 -1.90093
-2.31779 -2.689 -2.99265
-3.2196 -3.3725 -3.45993
-3.48879 -3.45855 -3.36034
-3.18178 -2.91667 -2.57629
-2.19608 -1.83135 -1.54043
-1.3632 -1.30754 -1.35152
-1.4582 -1.59183 -1.7256
-1.83986 -1.91778 -1.94652
-1.92428 -1.8657 -1.7982
-1.75069 -1.74267 -1.7804
-1.85929 -1.96834 -2.09392
-2.2234 -2.34847 -2.46598
-2.57501 -2.6716 -2.74535
-2.78079 -2.76364 -2.68971
-2.57278 -2.4467 -2.35754
-2.3456 -2.42535 -2.57526
-2.74517 -2.87709 -2.92726
-2.87859 -2.74102 -2.54311
-2.31965 -2.1002 -1.90319
-1.73748 -1.60841 -1.52223
-1.48538 -1.50062 -1.56457
-1.66996 -1.81123 -1.98878
-2.20778 -2.4713 -2.77237
-3.09027 -3.39413 -3.6517
-3.83819 -3.94063 -3.95714
-3.89317 -3.75727 -3.5575
-3.29969 -2.99042 -2.64493
-2.29477 -1.98594 -1.76336
-1.64914 -1.62965 -1.66201
-1.69676 -1.70252 -1.67758
-1.6435 -1.62683 -1.64111
-1.67972 -1.72242 -1.74987
-1.75525 -1.74552 -1.73365
-1.72962 -1.73671 -1.75253
-1.72783 -1.6945 -1.63547
-1.54928 -1.45073 -1.37304
-1.3584 -1.44091 -1.63131
-1.91094 -2.23686 -2.55516
-2.81753 -2.99505 -3.08372
-3.09975 -3.06843 -3.0137
-2.95333 -2.89992 -2.86449
-2.85947 -2.89923 -2.99714
-3.1592 -3.37649 -3.6213
-3.85038 -4.0151 -4.07453
-4.00677 -3.81468 -3.52434
-3.1764 -2.81391 -2.4719
-2.17343 -1.93233 -1.75892
-1.6625 -1.64683 -1.70096
-1.79355 -1.87824 -1.90975
-1.86188 -1.73752 -1.5657
-1.38823 -1.24215 -1.14579
-1.09365 -1.06144 -1.01734
-0.934481 -0.801162 -0.627803
-0.448151 -0.311201 -0.26409
-0.334221 -0.521821 -0.806357
-1.15892 -1.54997 -1.95004
-2.32941 -2.66194 -2.93151
-3.13537 -3.28103 -3.37854
-3.4322 -3.43565 -3.37247
-3.22266 -2.97425 -2.63662
-2.24843 -1.87252 -1.576
-1.40456 -1.36559 -1.42997
-1.54935 -1.67679 -1.77893
-1.83677 -1.8414 -1.79279
-1.70305 -1.59809 -1.51158
-1.47304 -1.49774 -1.58421
-1.71851 -1.88073 -2.05102
-2.21449 -2.36389 -2.49829
-2.61791 -2.7184 -2.78879
-2.81469 -2.78548 -2.70257
-2.58493 -2.4682 -2.39492
-2.39782 -2.48393 -2.62923
-2.78815 -2.91213 -2.96625
-2.93658 -2.82868 -2.66156
-2.46055 -2.25053 -2.05151
-1.87787 -1.74045 -1.64832
-1.60814 -1.62166 -1.68403
-1.7858 -1.91843 -2.07983
-2.27535 -2.5122 -2.79018
-3.09471 -3.39698 -3.66161
-3.85761 -3.96642 -3.9837
-3.91542 -3.77141 -3.55987
-3.28533 -2.95255 -2.57575
-2.18715 -1.83589 -1.5726
-1.42661 -1.39084 -1.42565
-1.48007 -1.5167 -1.52572
-1.5217 -1.52791 -1.55899
-1.61231 -1.67165 -1.71923
-1.74654 -1.75645 -1.75721
-1.75509 -1.7515 -1.74412
-1.73536 -1.65429 -1.5435
-1.41159 -1.28387 -1.20194
-1.21152 -1.34351 -1.59912
-1.94681 -2.33156 -2.69142
-2.97493 -3.15342 -3.22443
-3.20635 -3.12819 -3.01999
-2.90718 -2.80896 -2.73935
-2.70975 -2.73121 -2.81383
-2.96142 -3.16368 -3.39134
-3.59957 -3.73974 -3.77465
-3.6904 -3.4999 -3.23663
-2.94191 -2.65175 -2.3894
-2.16582 -1.98598 -1.85572
-1.78406 -1.77765 -1.83035
-1.91596 -1.99201 -2.01517
-1.95969 -1.82797 -1.64805
-1.46032 -1.30086 -1.18861
-1.12077 -1.07671 -1.0273
-0.946373 -0.821803 -0.663916
-0.506961 -0.399378 -0.384728
-0.483688 -0.688973 -0.974948
-1.31172 -1.6722 -2.03096
-2.36263 -2.6459 -2.87032
-3.03898 -3.16387 -3.25662
-3.32018 -3.34478 -3.30953
-3.1897 -2.96908 -2.65436
-2.28419 -1.92407 -1.64485
-1.49432 -1.47805 -1.56057
-1.68459 -1.79524 -1.85593
-1.8512 -1.78194 -1.6613
-1.51397 -1.37438 -1.27923
-1.25592 -1.314 -1.44438
-1.62497 -1.82883 -2.03169
-2.21775 -2.38149 -2.52421
-2.64696 -2.74467 -2.80577
-2.81742 -2.77351 -2.68151
-2.56492 -2.45904 -2.4
-2.41062 -2.49015 -2.61432
-2.74602 -2.84992 -2.90235
-2.89304 -2.82226 -2.69806
-2.53475 -2.3508 -2.16571
-1.99702 -1.85921 -1.76387
-1.71953 -1.72984 -1.79136
-1.89393 -2.02561 -2.18001
-2.3604 -2.57636 -2.83386
-3.12501 -3.42424 -3.69431
-3.89875 -4.0134 -4.03099
-3.95765 -3.80492 -3.58247
-3.29546 -2.9484 -2.55421
-2.14291 -1.76154 -1.46084
-1.27436 -1.20314 -1.21653
-1.26894 -1.3218 -1.35793
-1.38225 -1.41112 -1.45812
-1.5248 -1.60098 -1.67278
-1.7311 -1.77408 -1.80299
-1.81726 -1.81346 -1.78736
-1.77385 -1.64516 -1.48257
-1.3073 -1.15572 -1.07572
-1.11271 -1.29116 -1.60203
-2.00302 -2.43073 -2.81872
-3.11466 -3.29103 -3.34709
-3.30313 -3.19098 -3.04502
-2.89573 -2.76614 -2.6713
-2.62081 -2.6227 -2.68459
-2.80919 -2.98567 -3.18381
-3.35726 -3.45711 -3.4496
-3.32935 -3.12084 -2.86751
-2.61422 -2.39227 -2.21403
-2.07749 -1.97612 -1.90767
-1.87693 -1.89059 -1.94642
-2.02462 -2.08914 -2.10099
-2.0359 -1.89551 -1.70602
-1.50604 -1.33101 -1.20119
-1.11702 -1.06167 -1.00876
-0.933227 -0.823187 -0.689394
-0.56618 -0.499844 -0.528268
-0.663937 -0.891851 -1.18196
-1.50403 -1.8335 -2.14848
-2.42745 -2.65349 -2.82162
-2.94085 -3.02814 -3.09798
-3.154 -3.18571 -3.1708
-3.0824 -2.9012 -2.63
-2.3036 -1.98463 -1.74246
-1.62381 -1.63217 -1.72806
-1.84887 -1.93538 -1.95064
-1.88458 -1.7486 -1.56841
-1.37907 -1.22033 -1.12826
-1.12533 -1.21414 -1.37851
-1.59037 -1.81846 -2.03663
-2.22963 -2.39404 -2.53298
-2.64775 -2.73246 -2.77549
-2.76668 -2.70541 -2.60533
-2.49311 -2.40115 -2.35638
-2.37002 -2.43382 -2.52524
-2.6184 -2.69347 -2.73903
-2.74859 -2.71709 -2.6419
-2.52661 -2.38282 -2.22765
-2.07888 -1.95182 -1.85934
-1.81276 -1.82034 -1.88305
-1.99203 -2.13213 -2.29098
-2.46704 -2.66968 -2.90958
-3.18558 -3.47687 -3.74643
-3.95405 -4.07072 -4.08624
-4.0067 -3.84581 -3.61611
-3.32505 -2.97764 -2.5844
-2.1695 -1.77244 -1.43882
-1.20387 -1.07849 -1.04657
-1.07487 -1.12864 -1.18468
-1.23605 -1.28835 -1.35089
-1.42827 -1.51745 -1.61079
-1.70094 -1.78233 -1.84863
-1.89038 -1.89652 -1.85865
-1.82812 -1.65913 -1.45206
-1.24196 -1.07577 -1.00508
-1.07146 -1.29036 -1.64245
-2.07723 -2.52684 -2.92425
-3.21909 -3.38687 -3.4296
-3.36967 -3.24064 -3.0786
-2.91545 -2.77461 -2.66984
-2.60815 -2.5948 -2.63579
-2.73358 -2.87775 -3.03762
-3.16535 -3.21113 -3.14399
-2.96682 -2.71664 -2.44917
-2.21625 -2.04808 -1.94865
-1.90349 -1.89278 -1.90245
-1.92881 -1.97487 -2.04064
-2.11333 -2.16563 -2.16527
-2.09061 -1.94223 -1.74335
-1.53004 -1.33719 -1.18711
-1.08411 -1.01542 -0.95758
-0.887045 -0.793016 -0.68723
-0.603791 -0.585664 -0.663788
-0.842059 -1.09839 -1.39913
-1.71375 -2.01905 -2.29499
-2.52223 -2.68726 -2.79017
-2.84633 -2.87893 -2.90736
-2.93839 -2.96336 -2.96096
-2.90417 -2.77153 -2.56095
-2.29997 -2.04334 -1.85396
-1.77473 -1.80741 -1.91152
-2.02323 -2.08262 -2.05456
-1.93502 -1.74532 -1.52199
-1.30801 -1.14523 -1.06605
-1.08577 -1.19931 -1.38462
-1.61014 -1.84358 -2.05959
-2.24486 -2.39783 -2.52227
-2.61859 -2.67974 -2.69496
-2.65839 -2.57647 -2.46929
-2.36533 -2.29154 -2.26317
-2.27859 -2.32234 -2.37492
-2.42292 -2.46255 -2.49458
-2.51642 -2.51881 -2.49062
-2.42694 -2.33343 -2.22348
-2.11188 -2.01107 -1.93264
-1.89029 -1.89839 -1.96494
-2.08476 -2.24057 -2.41331
-2.59447 -2.79042 -3.01448
-3.27179 -3.54759 -3.8075
-4.00996 -4.1226 -4.13258
-4.04589 -3.87862 -3.64695
-3.36144 -3.02763 -2.6521
-2.25013 -1.84976 -1.48798
-1.20016 -1.00839 -0.915053
-0.904139 -0.948643 -1.02052
-1.09941 -1.17681 -1.25426
-1.33751 -1.43102 -1.5359
-1.64993 -1.76664 -1.87311
-1.95003 -1.97637 -1.93697
-1.89436 -1.69936 -1.46129
-1.22851 -1.05719 -1.00035
-1.09347 -1.34213 -1.71788
-2.16487 -2.61438 -3.00198
-3.28181 -3.4342 -3.46506
-3.39906 -3.27028 -3.11382
-2.9596 -2.82831 -2.73052
-2.66991 -2.64911 -2.67285
-2.74394 -2.8528 -2.96877
-3.0427 -3.02385 -2.88366
-2.63287 -2.32086 -2.01648
-1.78077 -1.64621 -1.61188
-1.65296 -1.73635 -1.83405
-1.93026 -2.02076 -2.10539
-2.17799 -2.22126 -2.21147
-2.13067 -1.97799 -1.77242
-1.54632 -1.33385 -1.16002
-1.03392 -0.947479 -0.880509
-0.811451 -0.731028 -0.65209
-0.608072 -0.637964 -0.76573
-0.987712 -1.2763 -1.59514
-1.91272 -2.2052 -2.45187
-2.63352 -2.73866 -2.77189
-2.75531 -2.71973 -2.69157
-2.68308 -2.68949 -2.69204
-2.66485 -2.58503 -2.44524
-2.26363 -2.08337 -1.95697
-1.92116 -1.97649 -2.08447
-2.18413 -2.21818 -2.15473
-1.99523 -1.76886 -1.52035
-1.29781 -1.14276 -1.08209
-1.12298 -1.253 -1.44562
-1.66841 -1.8909 -2.09096
-2.25823 -2.39245 -2.49639
-2.56793 -2.5982 -2.57798
-2.50743 -2.40165 -2.2878
-2.19523 -2.14356 -2.13464
-2.1532 -2.17668 -2.18889
-2.18864 -2.18724 -2.19689
-2.21927 -2.24324 -2.25286
-2.23847 -2.20163 -2.15113
-2.09541 -2.03977 -1.99094
-1.96312 -1.97692 -2.0491
-2.18064 -2.35431 -2.54514
-2.73664 -2.92991 -3.13855
-3.37281 -3.62458 -3.86419
-4.05127 -4.15207 -4.15203
-4.05716 -3.8858 -3.65759
-3.38585 -3.07583 -2.72889
-2.34996 -1.95429 -1.56936
-1.23031 -0.970789 -0.812746
-0.759035 -0.79197 -0.87953
-0.987373 -1.09095 -1.18146
-1.26383 -1.34998 -1.45199
-1.57651 -1.71988 -1.86485
-1.98235 -2.03974 -2.01263
-1.98076 -1.7793 -1.52791
-1.28596 -1.11669 -1.07297
-1.18385 -1.44621 -1.82501
-2.26223 -2.69133 -3.05286
-3.30704 -3.43985 -3.46139
-3.3981 -3.28316 -3.1486
-3.02002 -2.91354 -2.8355
-2.78596 -2.76493 -2.77605
-2.82246 -2.89548 -2.96469
-2.98027 -2.8914 -2.67237
-2.34116 -1.95792 -1.60306
-1.34667 -1.22548 -1.2372
-1.35032 -1.52065 -1.70639
-1.87796 -2.02126 -2.13349
-2.21375 -2.25469 -2.24187
-2.16164 -2.01129 -1.8044
-1.56841 -1.33638 -1.13663
-0.983982 -0.875935 -0.796015
-0.72471 -0.653977 -0.597131
-0.586239 -0.656345 -0.825845
-1.08607 -1.40627 -1.74825
-2.07825 -2.36928 -2.59744
-2.74186 -2.792 -2.75643
-2.66388 -2.55354 -2.46031
-2.40359 -2.3837 -2.38511
-2.38348 -2.35504 -2.28749
-2.18911 -2.08977 -2.02931
-2.03679 -2.11197 -2.22088
-2.30877 -2.32361 -2.23738
-2.05536 -1.81149 -1.55522
-1.33703 -1.19663 -1.15519
-1.21249 -1.35002 -1.53848
-1.74638 -1.94701 -2.12291
-2.26725 -2.38054 -2.46315
-2.50901 -2.50663 -2.44845
-2.34154 -2.21062 -2.09031
-2.01051 -1.98281 -1.99525
-2.01897 -2.0244 -1.99807
-1.9494 -1.90275 -1.88048
-1.88926 -1.91903 -1.95354
-1.98254 -2.00568 -2.0264
-2.04379 -2.05194 -2.04889
-2.04668 -2.07112 -2.14838
-2.28788 -2.47526 -2.68186
-2.88361 -3.07496 -3.26742
-3.47441 -3.69401 -3.90254
-4.06319 -4.14319 -4.12788
-4.02368 -3.85062 -3.63059
-3.3781 -3.09676 -2.78208
-2.42921 -2.04213 -1.64034
-1.25925 -0.94294 -0.730755
-0.642326 -0.668386 -0.773415
-0.910122 -1.03832 -1.13815
-1.21246 -1.28016 -1.36552
-1.48692 -1.64698 -1.82686
-1.98885 -2.08814 -2.08942
-2.10023 -1.9143 -1.66933
-1.43177 -1.26918 -1.23337
-1.34814 -1.60445 -1.96416
-2.37047 -2.76165 -3.08487
-3.30704 -3.41954 -3.43558
-3.38186 -3.28902 -3.18454
-3.08874 -3.01282 -2.95899
-2.92406 -2.9058 -2.90687
-2.93054 -2.96868 -2.99116
-2.94849 -2.7914 -2.49817
-2.09321 -1.64437 -1.23953
-0.955036 -0.831985 -0.869662
-1.03422 -1.27439 -1.53693
-1.77911 -1.97606 -2.12067
-2.21548 -2.26181 -2.25404
-2.18265 -2.04279 -1.84184
-1.60156 -1.3536 -1.12993
-0.951908 -0.823133 -0.730905
-0.657171 -0.593926 -0.553496
-0.565707 -0.662377 -0.859021
-1.14565 -1.49129 -1.85645
-2.2036 -2.50008 -2.71692
-2.83085 -2.83212 -2.733
-2.56835 -2.38533 -2.22748
-2.12166 -2.07341 -2.07012
-2.08875 -2.10492 -2.10236
-2.08055 -2.05658 -2.05739
-2.10398 -2.1957 -2.30455
-2.38411 -2.38905 -2.29502
-2.10894 -1.86595 -1.61659
-1.41134 -1.28755 -1.26184
-1.32877 -1.4659 -1.64271
-1.82957 -2.00396 -2.15332
-2.27434 -2.36803 -2.432
-2.45572 -2.42465 -2.33252
-2.19277 -2.03918 -1.91332
-1.84554 -1.84008 -1.8725
-1.90181 -1.89203 -1.83136
-1.73725 -1.64423 -1.58311
-1.56619 -1.58748 -1.6345
-1.69997 -1.78325 -1.88189
-1.98342 -2.06791 -2.12201
-2.15316 -2.1906 -2.26957
-2.4093 -2.60111 -2.81558
-3.02273 -3.20991 -3.38447
-3.56054 -3.74105 -3.90879
-4.03257 -4.08324 -4.048
-3.93423 -3.76254 -3.55485
-3.32446 -3.07186 -2.78719
-2.45828 -2.08161 -1.67183
-1.26529 -0.91386 -0.669105
-0.562222 -0.589498 -0.712416
-0.873652 -1.02057 -1.12395
-1.18441 -1.22674 -1.28691
-1.39591 -1.56469 -1.77537
-1.98371 -2.13377 -2.17894
-2.26004 -2.11077 -1.89182
-1.67195 -1.5198 -1.48556
-1.5896 -1.82034 -2.14021
-2.49682 -2.83551 -3.11133
-3.29796 -3.39117 -3.4054
-3.36541 -3.29745 -3.22345
-3.15837 -3.10914 -3.07485
-3.05024 -3.03189 -3.02203
-3.02393 -3.02944 -3.00865
-2.91347 -2.69812 -2.34614
-1.8872 -1.39276 -0.952474
-0.644239 -0.511939 -0.558379
-0.751535 -1.03763 -1.35595
-1.65322 -1.89503 -2.06963
-2.18145 -2.23848 -2.24231
-2.18675 -2.06459 -1.87704
-1.64013 -1.38412 -1.14472
-0.949831 -0.808916 -0.712312
-0.642036 -0.588182 -0.560167
-0.584784 -0.691977 -0.897818
-1.19511 -1.55539 -1.93823
-2.30064 -2.60238 -2.80866
-2.89439 -2.85171 -2.69692
-2.47024 -2.22526 -2.0125
-1.86488 -1.79189 -1.78283
-1.81531 -1.86473 -1.91241
-1.95147 -1.98873 -2.03995
-2.11887 -2.22458 -2.33515
-2.41267 -2.4185 -2.33105
-2.15675 -1.92889 -1.69624
-1.50757 -1.39813 -1.38197
-1.45129 -1.58224 -1.7445
-1.91031 -2.06044 -2.18609
-2.2868 -2.36412 -2.41358
-2.42111 -2.36957 -2.25339
-2.09053 -1.92129 -1.79215
-1.73356 -1.74412 -1.79015
-1.8218 -1.79828 -1.7086
-1.57529 -1.43955 -1.33845
-1.29009 -1.29459 -1.34595
-1.44177 -1.58166 -1.75683
-1.94262 -2.10465 -2.2176
-2.28315 -2.33219 -2.40751
-2.5381 -2.72278 -2.93425
-3.13894 -3.31764 -3.47203
-3.61453 -3.75108 -3.87085
-3.95003 -3.96572 -3.90891
-3.78813 -3.62278 -3.43184
-3.22474 -2.99789 -2.73761
-2.42842 -2.06418 -1.6584
-1.24859 -0.890312 -0.640279
-0.534152 -0.569919 -0.706996
-0.882709 -1.03764 -1.13708
-1.18022 -1.19608 -1.22977
-1.32319 -1.4958 -1.73254
-1.98556 -2.19053 -2.29097
-2.45463 -2.35898 -2.18349
-1.99423 -1.8576 -1.82142
-1.90423 -2.09466 -2.35874
-2.65099 -2.92569 -3.14673
-3.2946 -3.36844 -3.38216
-3.35656 -3.31184 -3.26353
-3.22132 -3.18863 -3.16285
-3.13842 -3.11255 -3.08828
-3.06907 -3.04626 -2.98984
-2.85383 -2.59744 -2.21026
-1.72575 -1.21464 -0.762497
-0.443636 -0.302283 -0.345528
-0.546264 -0.852386 -1.19994
-1.529 -1.79843 -1.99289
-2.1178 -2.18566 -2.20307
-2.16604 -2.06511 -1.89623
-1.67067 -1.4177 -1.17645
-0.980405 -0.843549 -0.757578
-0.702543 -0.664377 -0.647771
-0.676145 -0.77935 -0.977466
-1.26961 -1.63187 -2.02282
-2.39275 -2.69292 -2.88316
-2.93838 -2.85465 -2.65336
-2.37924 -2.08988 -1.8394
-1.6636 -1.57341 -1.55847
-1.59667 -1.66401 -1.74158
-1.81954 -1.89823 -1.98552
-2.08946 -2.20866 -2.32584
-2.40983 -2.42712 -2.35749
-2.20533 -2.0004 -1.78816
-1.615 -1.51482 -1.50114
-1.56647 -1.68797 -1.83664
-1.98619 -2.11898 -2.22793
-2.31403 -2.37942 -2.41893
-2.41702 -2.35545 -2.22891
-2.05721 -1.88302 -1.75411
-1.69995 -1.71575 -1.76326
-1.7887 -1.74955 -1.63547
-1.47136 -1.30145 -1.16649
-1.08954 -1.07736 -1.13096
-1.25258 -1.44142 -1.68217
-1.93922 -2.16624 -2.3282
-2.42158 -2.47742 -2.54351
-2.65677 -2.82379 -3.0214
-3.21504 -3.38029 -3.5126
-3.62072 -3.71174 -3.78082
-3.81286 -3.79331 -3.71839
-3.59733 -3.44591 -3.277
-3.0938 -2.88853 -2.64637
-2.35315 -2.00509 -1.6177
-1.22906 -0.893576 -0.66539
-0.577231 -0.62504 -0.767671
-0.942842 -1.09136 -1.17818
-1.20251 -1.19554 -1.20746
-1.28726 -1.46108 -1.71764
-2.00877 -2.26593 -2.42592
-2.66555 -2.63373 -2.51495
-2.36833 -2.25478 -2.21849
-2.27672 -2.41988 -2.61939
-2.83827 -3.04096 -3.20092
-3.30556 -3.35693 -3.3675
-3.35307 -3.32687 -3.29739
-3.26876 -3.24115 -3.21129
-3.17529 -3.13335 -3.09118
-3.05305 -3.00938 -2.9295
-2.76948 -2.49388 -2.09821
-1.61804 -1.11987 -0.680676
-0.36716 -0.221576 -0.255134
-0.447293 -0.750478 -1.10116
-1.4367 -1.71266 -1.91193
-2.04059 -2.1137 -2.14067
-2.11866 -2.03669 -1.88729
-1.67886 -1.44042 -1.21379
-1.03615 -0.923654 -0.866929
-0.841769 -0.82798 -0.824408
-0.851442 -0.940764 -1.11912
-1.39409 -1.7471 -2.13543
-2.50219 -2.79041 -2.956
-2.9762 -2.85349 -2.61565
-2.31121 -1.99876 -1.73169
-1.54415 -1.44526 -1.42349
-1.45714 -1.52426 -1.60834
-1.70028 -1.79836 -1.90639
-2.02874 -2.16298 -2.29385
-2.39371 -2.4315 -2.38678
-2.26116 -2.08053 -1.88699
-1.72497 -1.62793 -1.61048
-1.66735 -1.77841 -1.9169
-2.05754 -2.18253 -2.28423
-2.36334 -2.4223 -2.45679
-2.45233 -2.39162 -2.26958
-2.10492 -1.93783 -1.81286
-1.75669 -1.7633 -1.7951
-1.80042 -1.73917 -1.60269
-1.41629 -1.22398 -1.06728
-0.972411 -0.951433 -1.01071
-1.15497 -1.38129 -1.66821
-1.97233 -2.24025 -2.43192
-2.54081 -2.59697 -2.64982
-2.74085 -2.88288 -3.058
-3.2331 -3.3807 -3.49056
-3.56661 -3.61546 -3.63745
-3.62679 -3.57847 -3.4945
-3.38369 -3.2557 -3.11448
-2.95559 -2.76808 -2.53919
-2.26045 -1.93444 -1.58047
-1.23581 -0.948864 -0.764389
-0.70604 -0.764972 -0.90139
-1.059 -1.18559 -1.25084
-1.25574 -1.23163 -1.22937
-1.3001 -1.47336 -1.74157
-2.05927 -2.35847 -2.57369
-2.86812 -2.90192 -2.84719
-2.75296 -2.67178 -2.64234
-2.6799 -2.77682 -2.91048
-3.05318 -3.18006 -3.27445
-3.33069 -3.35375 -3.35482
-3.345 -3.33073 -3.3133
-3.29068 -3.25939 -3.21591
-3.15959 -3.09592 -3.03522
-2.98354 -2.93011 -2.84273
-2.67854 -2.40641 -2.02657
-1.57511 -1.11239 -0.70474
-0.409375 -0.265192 -0.286826
-0.46051 -0.744492 -1.07807
-1.39907 -1.66271 -1.85183
-1.97295 -2.04203 -2.06949
-2.05308 -1.98161 -1.84688
-1.65692 -1.44149 -1.24402
-1.10292 -1.03354 -1.02281
-1.0403 -1.05856 -1.07055
-1.09469 -1.16614 -1.31962
-1.57148 -1.90802 -2.28485
-2.63841 -2.90496 -3.03846
-3.02069 -2.86239 -2.59873
-2.28127 -1.96679 -1.70351
-1.5195 -1.41889 -1.38783
-1.40564 -1.45413 -1.52171
-1.60338 -1.69944 -1.81338
-1.94791 -2.09893 -2.25034
-2.37437 -2.43946 -2.42341
-2.32476 -2.16602 -1.98683
-1.83064 -1.73162 -1.70643
-1.75299 -1.85469 -1.98742
-2.12664 -2.25319 -2.35702
-2.437 -2.49547 -2.53009
-2.52972 -2.47989 -2.37579
-2.23244 -2.08296 -1.96429
-1.8984 -1.87976 -1.87629
-1.84437 -1.75099 -1.59101
-1.38918 -1.18677 -1.02321
-0.925235 -0.907487 -0.978499
-1.14231 -1.39202 -1.70102
-2.02228 -2.30162 -2.49968
-2.60984 -2.6603 -2.69843
-2.766 -2.87951 -3.02646
-3.1776 -3.30522 -3.39483
-3.44527 -3.46124 -3.44698
-3.40539 -3.34098 -3.26104
-3.17261 -3.07718 -2.9682
-2.83357 -2.66104 -2.44314
-2.18041 -1.88386 -1.5768
-1.29357 -1.07271 -0.944991
-0.921365 -0.987077 -1.10558
-1.23078 -1.32231 -1.35846
-1.34348 -1.30764 -1.29873
-1.36531 -1.53641 -1.80689
-2.13604 -2.46097 -2.71879
-3.04012 -3.13245 -3.14184
-3.10556 -3.06539 -3.05225
-3.07771 -3.13521 -3.20791
-3.27748 -3.32977 -3.35759
-3.36182 -3.35034 -3.33387
-3.32016 -3.31026 -3.2988
-3.27737 -3.23811 -3.17709
-3.09764 -3.01202 -2.93669
-2.88028 -2.83083 -2.7536
-2.60508 -2.35629 -2.01009
-1.60183 -1.18561 -0.81778
-0.546668 -0.407627 -0.417789
-0.569192 -0.825794 -1.13086
-1.42471 -1.6642 -1.83302
-1.93761 -1.99332 -2.01018
-1.98656 -1.9129 -1.78329
-1.60808 -1.41872 -1.25906
-1.16605 -1.15135 -1.19605
-1.26243 -1.31593 -1.3447
-1.36669 -1.42153 -1.55163
-1.78071 -2.09845 -2.45857
-2.79231 -3.03147 -3.1302
-3.07607 -2.88865 -2.61041
-2.29503 -1.99524 -1.75109
-1.58143 -1.4834 -1.44025
-1.43288 -1.44803 -1.48061
-1.53201 -1.60758 -1.71365
-1.85319 -2.02024 -2.19584
-2.34923 -2.44601 -2.46088
-2.38899 -2.24993 -2.08173
-1.92807 -1.82477 -1.79119
-1.82859 -1.92385 -2.05534
-2.19896 -2.33361 -2.44598
-2.53232 -2.59479 -2.63389
-2.64321 -2.61228 -2.5362
-2.42408 -2.29862 -2.18596
-2.10208 -2.04333 -1.98689
-1.90185 -1.76623 -1.58032
-1.36801 -1.16598 -1.00906
-0.921652 -0.917817 -1.0049
-1.18339 -1.44129 -1.74836
-2.05829 -2.32182 -2.50541
-2.60487 -2.64579 -2.67007
-2.71559 -2.79982 -2.91557
-3.03974 -3.14738 -3.22193
-3.25741 -3.2554 -3.22207
-3.16725 -3.10344 -3.04188
-2.98649 -2.92968 -2.85457
-2.74295 -2.5838 -2.37746
-2.13495 -1.87561 -1.62516
-1.41271 -1.26465 -1.19622
-1.20524 -1.2717 -1.36379
-1.44756 -1.49657 -1.49954
-1.46505 -1.42195 -1.4128
-1.4798 -1.64764 -1.91138
-2.23574 -2.56634 -2.84755
-3.16799 -3.30362 -3.3693
-3.39036 -3.39617 -3.40762
-3.43058 -3.45828 -3.47916
-3.48388 -3.46832 -3.43371
-3.38634 -3.33662 -3.2956
-3.26958 -3.25625 -3.24514
-3.22196 -3.17428 -3.09728
-2.99815 -2.89607 -2.81407
-2.76384 -2.73234 -2.68163
-2.56569 -2.35489 -2.05223
-1.6914 -1.32153 -0.991821
-0.744298 -0.611563 -0.612157
-0.742135 -0.970115 -1.24365
-1.50669 -1.71869 -1.86412
-1.94831 -1.98447 -1.98135
-1.93831 -1.84939 -1.71372
-1.54618 -1.38043 -1.25938
-1.21619 -1.25675 -1.35532
-1.46732 -1.55256 -1.59629
-1.61742 -1.66009 -1.77277
-1.98383 -2.2844 -2.62641
-2.938 -3.14936 -3.21662
-3.13325 -2.92652 -2.64467
-2.34214 -2.06663 -1.84906
-1.69858 -1.60506 -1.54889
-1.51246 -1.48728 -1.47473
-1.48332 -1.52506 -1.6113
-1.74706 -1.92528 -2.12365
-2.30733 -2.43788 -2.48595
-2.4427 -2.32448 -2.16795
-2.01762 -1.91175 -1.87282
-1.90524 -1.9986 -2.133
-2.28421 -2.429 -2.55099
-2.64421 -2.71132 -2.75653
-2.77886 -2.77177 -2.72922
-2.65258 -2.55213 -2.44207
-2.33247 -2.22298 -2.1023
-1.9548 -1.77155 -1.55919
-1.34043 -1.14602 -1.00424
-0.934886 -0.949075 -1.05083
-1.23576 -1.48693 -1.77239
-2.04985 -2.2788 -2.43453
-2.51656 -2.54696 -2.55959
-2.58548 -2.64111 -2.72476
-2.8214 -2.91162 -2.97892
-3.0131 -3.01151 -2.97999
-2.93251 -2.8869 -2.8563
-2.84052 -2.82346 -2.77992
-2.68847 -2.54201 -2.35006
-2.13353 -1.91786 -1.72833
-1.58673 -1.50698 -1.4904
-1.5242 -1.58521 -1.64722
-1.68805 -1.69447 -1.66533
-1.61401 -1.56831 -1.56478
-1.63693 -1.80175 -2.05173
-2.35636 -2.67164 -2.9531
-3.24852 -3.406 -3.51273
-3.58324 -3.63392 -3.67405
-3.70222 -3.71032 -3.69127
-3.64388 -3.57265 -3.48535
-3.39199 -3.30473 -3.23545
-3.19064 -3.16686 -3.15063
-3.12324 -3.06846 -2.98045
-2.86934 -2.76005 -2.68131
-2.64777 -2.64567 -2.63384
-2.56241 -2.39854 -2.14277
-1.82632 -1.49537 -1.19583
-0.966955 -0.839887 -0.833384
-0.945332 -1.14762 -1.39213
-1.62715 -1.81496 -1.94009
-2.00523 -2.02015 -1.99187
-1.92144 -1.80809 -1.65773
-1.49072 -1.34254 -1.25368
-1.25188 -1.3365 -1.47574
-1.62026 -1.72689 -1.78022
-1.801 -1.83683 -1.93946
-2.13886 -2.42564 -2.75044
-3.04078 -3.22806 -3.27177
-3.1703 -2.95596 -2.68
-2.39596 -2.14652 -1.95503
-1.82296 -1.73464 -1.66803
-1.60619 -1.54362 -1.48646
-1.44936 -1.45119 -1.50932
-1.63242 -1.81374 -2.02887
-2.23964 -2.40377 -2.48755
-2.47732 -2.38523 -2.24584
-2.10433 -2.00171 -1.96379
-1.99774 -2.09486 -2.23562
-2.39468 -2.5467 -2.67312
-2.7674 -2.83438 -2.88316
-2.91834 -2.93626 -2.92799
-2.8855 -2.80615 -2.6931
-2.55222 -2.38804 -2.20166
-1.99272 -1.76482 -1.53014
-1.30923 -1.12583 -1.00058
-0.947709 -0.974746 -1.08231
-1.26185 -1.49291 -1.7437
-1.97771 -2.16434 -2.28815
-2.35197 -2.37336 -2.37679
-2.38521 -2.41361 -2.4662
-2.53743 -2.61524 -2.68471
-2.73204 -2.7496 -2.74069
-2.72022 -2.70798 -2.71662
-2.74146 -2.75978 -2.74165
-2.66614 -2.53236 -2.35888
-2.17411 -2.00591 -1.87578
-1.79685 -1.77209 -1.79278
-1.84 -1.89034 -1.92332
-1.92647 -1.89707 -1.84244
-1.78047 -1.7384 -1.7469
-1.82956 -1.99324 -2.22514
-2.49792 -2.77847 -3.03611
-3.28764 -3.44225 -3.56922
-3.67444 -3.76205 -3.82946
-3.86727 -3.86529 -3.8199
-3.73646 -3.62585 -3.5
-3.3708 -3.25126 -3.15434
-3.08772 -3.04845 -3.02205
-2.98763 -2.92683 -2.83335
-2.71916 -2.61278 -2.54663
-2.53758 -2.57172 -2.60546
-2.5848 -2.47195 -2.26271
-1.98492 -1.68346 -1.40459
-1.18826 -1.06552 -1.05424
-1.15209 -1.33303 -1.5533
-1.76612 -1.93639 -2.04745
-2.09793 -2.09334 -2.03918
-1.93916 -1.7986 -1.63043
-1.45975 -1.32232 -1.25458
-1.27801 -1.38627 -1.54404
-1.70077 -1.81373 -1.86889
-1.88872 -1.92209 -2.02083
-2.2135 -2.48899 -2.79748
-3.06836 -3.23669 -3.26613
-3.15844 -2.94763 -2.68452
-2.42005 -2.19276 -2.02145
-1.90379 -1.82142 -1.7507
-1.67396 -1.58601 -1.49495
-1.41951 -1.38426 -1.4125
-1.51723 -1.69371 -1.91752
-2.14925 -2.34428 -2.46505
-2.49266 -2.43398 -2.32023
-2.19633 -2.10559 -2.07698
-2.11998 -2.22643 -2.37561
-2.53996 -2.69196 -2.81233
-2.89634 -2.95345 -2.99906
-3.04324 -3.08362 -3.10625
-3.09253 -3.02762 -2.90607
-2.73245 -2.51782 -2.27509
-2.01686 -1.75624 -1.50837
-1.29001 -1.11714 -1.00279
-0.956275 -0.982764 -1.08136
-1.24166 -1.44186 -1.65175
-1.84071 -1.98695 -2.08245
-2.13174 -2.14688 -2.14297
-2.1355 -2.13876 -2.16354
-2.21426 -2.28668 -2.36807
-2.44153 -2.49413 -2.52496
-2.54674 -2.57773 -2.62787
-2.6883 -2.73272 -2.73095
-2.66638 -2.5457 -2.39497
-2.24648 -2.12633 -2.04938
-2.01975 -2.03228 -2.07317
-2.12227 -2.15868 -2.16723
-2.1424 -2.08868 -2.01949
-1.95634 -1.92603 -1.95351
-2.05209 -2.21719 -2.42885
-2.66108 -2.89103 -3.10289
-3.29859 -3.42615 -3.55008
-3.67054 -3.78148 -3.86961
-3.91796 -3.91396 -3.85606
-3.75382 -3.62167 -3.47325
-3.32088 -3.17793 -3.05837
-2.97124 -2.91458 -2.87429
-2.8296 -2.7625 -2.66748
-2.55759 -2.46246 -2.4156
-2.43479 -2.50656 -2.58645
-2.61732 -2.55596 -2.39179
-2.14812 -1.8691 -1.60366
-1.39506 -1.27538 -1.26102
-1.34816 -1.51201 -1.71334
-1.91039 -2.07012 -2.17347
-2.21389 -2.19258 -2.1145
-1.98715 -1.82223 -1.63859
-1.46384 -1.33159 -1.27252
-1.30179 -1.4093 -1.55991
-1.70629 -1.80968 -1.85879
-1.87654 -1.91011 -2.00805
-2.19539 -2.45897 -2.7499
-3.00157 -3.1545 -3.17683
-3.07204 -2.87281 -2.62647
-2.37999 -2.1689 -2.01082
-1.9036 -1.82922 -1.76328
-1.68605 -1.59018 -1.48308
-1.38522 -1.32496 -1.33007
-1.4174 -1.58501 -1.81046
-2.05566 -2.27597 -2.43157
-2.49893 -2.47919 -2.39907
-2.30179 -2.23179 -2.22042
-2.27878 -2.39821 -2.55548
-2.71984 -2.86183 -2.96303
-3.02302 -3.05825 -3.09167
-3.13844 -3.19585 -3.24323
-3.25105 -3.19402 -3.06133
-2.85933 -2.60659 -2.32601
-2.03904 -1.7637 -1.51453
-1.30281 -1.13681 -1.02311
-0.968013 -0.976813 -1.04993
-1.17794 -1.33988 -1.50787
-1.65622 -1.76943 -1.84396
-1.88379 -1.89503 -1.88454
-1.86236 -1.84371 -1.84635
-1.88398 -1.95932 -2.0616
-2.17125 -2.2702 -2.35215
-2.42493 -2.50217 -2.58934
-2.67463 -2.73204 -2.73586
-2.67701 -2.56994 -2.44557
-2.33591 -2.26165 -2.22912
-2.23431 -2.26718 -2.31348
-2.35595 -2.37801 -2.36906
-2.32796 -2.26343 -2.19277
-2.13973 -2.12999 -2.18268
-2.30098 -2.46902 -2.6592
-2.84561 -3.01414 -3.16334
-3.30049 -3.3813 -3.48025
-3.59494 -3.71221 -3.81052
-3.86686 -3.86625 -3.80771
-3.70216 -3.56471 -3.40873
-3.24627 -3.09104 -2.95774
-2.85592 -2.78384 -2.72815
-2.67012 -2.59483 -2.49945
-2.39797 -2.319 -2.29438
-2.34118 -2.44676 -2.5677
-2.64588 -2.63354 -2.51315
-2.30213 -2.04316 -1.7883
-1.58522 -1.46799 -1.45179
-1.53107 -1.68209 -1.8699
-2.05734 -2.21248 -2.31276
-2.34602 -2.30982 -2.20994
-2.05884 -1.87453 -1.68013
-1.50313 -1.37237 -1.31127
-1.32891 -1.41367 -1.53446
-1.65139 -1.73271 -1.77029
-1.7854 -1.82006 -1.91669
-2.09571 -2.3427 -2.6115
-2.84124 -2.97887 -2.99684
-2.89908 -2.71487 -2.48625
-2.25553 -2.05632 -1.90748
-1.80981 -1.74757 -1.69611
-1.633 -1.54743 -1.44472
-1.34537 -1.27938 -1.27646
-1.35532 -1.51615 -1.73947
-1.99064 -2.2277 -2.41108
-2.51445 -2.53394 -2.49114
-2.42606 -2.38259 -2.39311
-2.46939 -2.60157 -2.76323
-2.92025 -3.04181 -3.11186
-3.13607 -3.13923 -3.15224
-3.19459 -3.26212 -3.32685
-3.34922 -3.29599 -3.15424
-2.93428 -2.66197 -2.36712
-2.07512 -1.80404 -1.56468
-1.36197 -1.19756 -1.07364
-0.995841 -0.971952 -1.00614
-1.09224 -1.21182 -1.33964
-1.45357 -1.54163 -1.60169
-1.6353 -1.6428 -1.62495
-1.58911 -1.55307 -1.54139
-1.57529 -1.66257 -1.79367
-1.94672 -2.09897 -2.2379
-2.3641 -2.48398 -2.59778
-2.69279 -2.74765 -2.74554
-2.6871 -2.59367 -2.4977
-2.42716 -2.39466 -2.39753
-2.42521 -2.46592 -2.50827
-2.54031 -2.55062 -2.53227
-2.48665 -2.42475 -2.36579
-2.33403 -2.35261 -2.43429
-2.57297 -2.74317 -2.91079
-3.0496 -3.15233 -3.22968
-3.31575 -3.33795 -3.39488
-3.48451 -3.59015 -3.68544
-3.74359 -3.74772 -3.69596
-3.59806 -3.46745 -3.31611
-3.15582 -3.00079 -2.86571
-2.75886 -2.67692 -2.60678
-2.53305 -2.44639 -2.34883
-2.25577 -2.19347 -2.18984
-2.25958 -2.39086 -2.54317
-2.66012 -2.69158 -2.6136
-2.43667 -2.20015 -1.95778
-1.76121 -1.64712 -1.63054
-1.705 -1.84793 -2.02799
-2.21142 -2.36629 -2.46599
-2.49297 -2.44202 -2.32095
-2.14798 -1.94739 -1.74545
-1.56776 -1.43658 -1.3669
-1.36183 -1.40982 -1.48668
-1.56311 -1.61632 -1.64101
-1.65427 -1.68972 -1.78152
-1.94554 -2.16783 -2.40702
-2.60926 -2.72813 -2.73984
-2.6479 -2.47745 -2.26485
-2.04807 -1.85972 -1.72096
-1.63629 -1.59248 -1.56457
-1.52745 -1.46723 -1.38737
-1.30791 -1.25849 -1.2678
-1.35325 -1.51516 -1.73657
-1.98751 -2.23101 -2.4307
-2.56015 -2.61221 -2.60359
-2.56998 -2.55291 -2.58425
-2.6755 -2.81528 -2.97439
-3.11608 -3.20929 -3.24121
-3.22401 -3.19044 -3.17834
-3.21056 -3.28112 -3.35572
-3.38707 -3.33696 -3.19275
-2.96941 -2.69831 -2.41234
-2.13622 -1.88428 -1.66194
-1.46848 -1.301 -1.1596
-1.05089 -0.986195 -0.974387
-1.01374 -1.08939 -1.17909
-1.26312 -1.3308 -1.37896
-1.40555 -1.40618 -1.37828
-1.32949 -1.28156 -1.26483
-1.3056 -1.41441 -1.58193
-1.78427 -1.9944 -2.19271
-2.37049 -2.52502 -2.65143
-2.73892 -2.77508 -2.75559
-2.69199 -2.6108 -2.54281
-2.50897 -2.51258 -2.54263
-2.58399 -2.62537 -2.65993
-2.68185 -2.68475 -2.66474
-2.62491 -2.57739 -2.5418
-2.54081 -2.59308 -2.70444
-2.86096 -3.03049 -3.1751
-3.26875 -3.30883 -3.31468
-3.36473 -3.32639 -3.33169
-3.38123 -3.45844 -3.53602
-3.58633 -3.59162 -3.54829
-3.46325 -3.34684 -3.2093
-3.0624 -2.92068 -2.7974
-2.69726 -2.61318 -2.53132
-2.44044 -2.33852 -2.23428
-2.14547 -2.09559 -2.10736
-2.19182 -2.33769 -2.50866
-2.65269 -2.72011 -2.68223
-2.54216 -2.33371 -2.10952
-1.92357 -1.81519 -1.80063
-1.87394 -2.01391 -2.19174
-2.37552 -2.53243 -2.63196
-2.65199 -2.58524 -2.44188
-2.24608 -2.02851 -1.81882
-1.64062 -1.5091 -1.43014
-1.4004 -1.40871 -1.43889
-1.47373 -1.50011 -1.51479
-1.52845 -1.56389 -1.64592
-1.78671 -1.97491 -2.17592
-2.34376 -2.43827 -2.43858
-2.34721 -2.18535 -1.9846
-1.77988 -1.60367 -1.47944
-1.41439 -1.39637 -1.39934
-1.39599 -1.37084 -1.32717
-1.28504 -1.27249 -1.31436
-1.42361 -1.59791 -1.82139
-2.06864 -2.30902 -2.51172
-2.653 -2.7248 -2.74001
-2.72975 -2.73201 -2.77678
-2.87458 -3.01284 -3.16082
-3.28091 -3.34297 -3.33751
-3.28172 -3.21397 -3.17674
-3.19515 -3.26217 -3.33962
-3.37582 -3.33052 -3.19263
-2.98076 -2.72891 -2.46921
-2.2223 -1.99695 -1.79354
-1.60787 -1.43516 -1.27518
-1.1357 -1.03078 -0.973177
-0.965617 -0.997585 -1.05038
-1.10632 -1.15443 -1.18881
-1.20343 -1.19079 -1.14819
-1.08638 -1.03211 -1.02011
-1.07904 -1.21977 -1.43208
-1.69015 -1.9626 -2.22173
-2.44777 -2.62775 -2.75255
-2.81627 -2.81917 -2.7719
-2.69701 -2.6243 -2.58034
-2.57748 -2.60979 -2.65938
-2.70839 -2.74704 -2.7732
-2.78664 -2.78566 -2.76936
-2.74256 -2.7181 -2.7146
-2.751 -2.83957 -2.97878
-3.14888 -3.31474 -3.43806
-3.49406 -3.48273 -3.42775
-3.4577 -3.36709 -3.31977
-3.3202 -3.35523 -3.40064
-3.43125 -3.43012 -3.39205
-3.32045 -3.22213 -3.1056
-2.98245 -2.86657 -2.76797
-2.68557 -2.60693 -2.51685
-2.40838 -2.28757 -2.17063
-2.07841 -2.03223 -2.04964
-2.13765 -2.28529 -2.461
-2.61893 -2.71256 -2.71068
-2.60943 -2.43533 -2.23687
-2.06779 -1.96948 -1.9605
-2.03667 -2.17828 -2.35779
-2.5438 -2.70231 -2.79993
-2.81112 -2.72695 -2.5594
-2.33802 -2.10025 -1.88042
-1.70168 -1.57296 -1.49063
-1.44382 -1.4206 -1.41214
-1.41305 -1.41963 -1.42987
-1.44688 -1.48161 -1.54943
-1.65996 -1.80629 -1.96206
-2.08951 -2.15401 -2.13662
-2.03843 -1.8773 -1.68172
-1.48549 -1.3222 -1.21719
-1.17844 -1.1926 -1.23119
-1.2651 -1.27915 -1.27849
-1.28431 -1.32262 -1.41278
-1.56092 -1.75977 -1.99249
-2.23689 -2.46839 -2.66269
-2.80079 -2.87604 -2.8995
-2.89854 -2.90745 -2.95366
-3.04642 -3.17275 -3.30221
-3.3983 -3.43285 -3.39864
-3.31491 -3.22179 -3.16339
-3.16616 -3.22365 -3.29729
-3.33476 -3.29617 -3.17204
-2.98249 -2.76091 -2.53568
-2.32167 -2.12227 -1.93482
-1.75453 -1.5773 -1.40338
-1.24057 -1.10329 -1.00613
-0.955608 -0.946152 -0.963512
-0.992053 -1.01947 -1.03593
-1.03139 -0.997201 -0.933663
-0.857531 -0.801439 -0.803298
-0.891619 -1.0753 -1.34198
-1.66337 -2.00322 -2.32475
-2.59601 -2.79359 -2.90553
-2.93333 -2.89224 -2.80887
-2.71603 -2.64513 -2.61724
-2.63603 -2.6876 -2.74903
-2.80083 -2.83464 -2.85188
-2.85683 -2.8522 -2.84071
-2.82956 -2.83223 -2.86514
-2.94162 -3.06611 -3.2299
-3.40956 -3.57058 -3.67774
-3.70882 -3.6646 -3.56871
-3.58713 -3.46108 -3.36842
-3.31776 -3.302 -3.30372
-3.3036 -3.28767 -3.25004
-3.1909 -3.11363 -3.02468
-2.93449 -2.85456 -2.78985
-2.73248 -2.66444 -2.56941
-2.44451 -2.30307 -2.168
-2.0633 -2.00905 -2.01903
-2.09722 -2.23312 -2.40002
-2.5589 -2.66807 -2.69591
-2.63285 -2.49733 -2.33135
-2.18588 -2.10302 -2.10384
-2.18654 -2.33271 -2.51506
-2.70179 -2.85817 -2.94949
-2.94847 -2.84482 -2.65146
-2.40231 -2.14186 -1.91081
-1.73399 -1.61529 -1.54142
-1.4925 -1.45382 -1.42192
-1.40167 -1.39781 -1.40935
-1.43205 -1.46561 -1.51683
-1.59368 -1.69457 -1.80183
-1.88575 -1.91644 -1.87583
-1.76307 -1.59333 -1.39384
-1.1996 -1.04678 -0.962392
-0.953376 -1.00283 -1.07835
-1.14917 -1.20178 -1.24482
-1.30169 -1.39675 -1.54367
-1.74113 -1.97561 -2.22725
-2.47476 -2.69758 -2.87717
-2.99996 -3.06275 -3.07721
-3.06899 -3.06964 -3.10423
-3.1808 -3.28686 -3.39393
-3.46832 -3.48422 -3.43497
-3.33833 -3.23196 -3.15851
-3.14511 -3.18784 -3.2513
-3.28604 -3.25417 -3.14707
-2.98396 -2.7949 -2.60288
-2.41697 -2.23668 -2.0589
-1.88105 -1.70156 -1.52122
-1.34604 -1.18804 -1.06142
-0.975594 -0.930378 -0.916672
-0.920826 -0.928164 -0.923795
-0.893658 -0.829737 -0.73836
-0.645026 -0.58953 -0.612336
-0.739954 -0.977164 -1.3077
-1.69957 -2.1108 -2.495
-2.80818 -3.01758 -3.10997
-3.09568 -3.00532 -2.8806
-2.76316 -2.68507 -2.66203
-2.69051 -2.75072 -2.8163
-2.86637 -2.89283 -2.89884
-2.89209 -2.87982 -2.86937
-2.87129 -2.89962 -2.96762
-3.08188 -3.23852 -3.42241
-3.60854 -3.76592 -3.86499
-3.88734 -3.83323 -3.72238
-3.72537 -3.58554 -3.46133
-3.3649 -3.29699 -3.24994
-3.21309 -3.17754 -3.13804
-3.09228 -3.04029 -2.98552
-2.93536 -2.89693 -2.86918
-2.83812 -2.78203 -2.68475
-2.54702 -2.38713 -2.23209
-2.10765 -2.03344 -2.02169
-2.07562 -2.18644 -2.33219
-2.48035 -2.59438 -2.64363
-2.61439 -2.51763 -2.38782
-2.27123 -2.20901 -2.22388
-2.31606 -2.46785 -2.65137
-2.83412 -2.98147 -3.05937
-3.04072 -2.91482 -2.69503
-2.41875 -2.13727 -1.89853
-1.73039 -1.63263 -1.58215
-1.54885 -1.51318 -1.47464
-1.44614 -1.43974 -1.45589
-1.48478 -1.51694 -1.55191
-1.59636 -1.65355 -1.71388
-1.75496 -1.75085 -1.68347
-1.54947 -1.36181 -1.14813
-0.946791 -0.798138 -0.731003
-0.750069 -0.833228 -0.943125
-1.04726 -1.13434 -1.21723
-1.32216 -1.47267 -1.67786
-1.92986 -2.20878 -2.49022
-2.75094 -2.97129 -3.1362
-3.23703 -3.27537 -3.26603
-3.23566 -3.21499 -3.22758
-3.2807 -3.36273 -3.44797
-3.50627 -3.51402 -3.4636
-3.36843 -3.26049 -3.17847
-3.14953 -3.17368 -3.22147
-3.24887 -3.22105 -3.12938
-2.99018 -2.82858 -2.66182
-2.49421 -2.32332 -2.14776
-1.96908 -1.78926 -1.60933
-1.43201 -1.26503 -1.12067
-1.01061 -0.940081 -0.905033
-0.893011 -0.885545 -0.861413
-0.802431 -0.702621 -0.576863
-0.462007 -0.406677 -0.454115
-0.6277 -0.926092 -1.32686
-1.79241 -2.27417 -2.71666
-3.06577 -3.28175 -3.3519
-3.29531 -3.15613 -2.98857
-2.84125 -2.74661 -2.7166
-2.74298 -2.80238 -2.86596
-2.91075 -2.92701 -2.91789
-2.89374 -2.86682 -2.85018
-2.85834 -2.90576 -3.00186
-3.14618 -3.32718 -3.52476
-3.71414 -3.86968 -3.96911
-3.99865 -3.95735 -3.85834
-3.83107 -3.69916 -3.56061
-3.43024 -3.31732 -3.2255
-3.15439 -3.10149 -3.06334
-3.03582 -3.01533 -3.00086
-2.99448 -2.99731 -3.0026
-2.99284 -2.94614 -2.84882
-2.70474 -2.53393 -2.36323
-2.21728 -2.11499 -2.06924
-2.08551 -2.15893 -2.27273
-2.39999 -2.50854 -2.56912
-2.5655 -2.50282 -2.40857
-2.32344 -2.286 -2.31891
-2.42304 -2.58036 -2.76173
-2.93391 -3.06337 -3.1187
-3.07529 -2.92377 -2.67853
-2.37987 -2.08479 -1.84754
-1.69859 -1.63363 -1.61982
-1.61653 -1.59828 -1.56556
-1.53726 -1.53178 -1.55206
-1.58542 -1.61606 -1.6377
-1.65521 -1.67507 -1.69415
-1.69638 -1.65915 -1.56377
-1.40412 -1.19129 -0.954534
-0.737139 -0.584729 -0.528094
-0.569109 -0.67988 -0.817932
-0.9492 -1.06467 -1.18117
-1.32778 -1.52799 -1.78799
-2.09515 -2.4241 -2.74503
-3.0303 -3.25796 -3.41357
-3.49202 -3.50013 -3.45798
-3.39585 -3.34596 -3.33173
-3.35994 -3.4196 -3.48725
-3.5357 -3.54309 -3.5003
-3.4156 -3.31402 -3.2289
-3.1864 -3.1906 -3.21916
-3.23492 -3.2068 -3.12567
-3.00393 -2.86119 -2.70943
-2.5496 -2.37899 -2.19926
-2.01689 -1.83751 -1.66214
-1.4897 -1.3232 -1.17271
-1.05197 -0.97102 -0.929664
-0.9149 -0.902682 -0.86427
-0.777219 -0.638557 -0.473445
-0.332082 -0.273593 -0.344816
-0.56557 -0.926696 -1.39715
-1.93169 -2.47461 -2.96317
-3.33671 -3.55221 -3.59918
-3.50422 -3.32146 -3.11375
-2.93447 -2.81686 -2.7714
-2.78803 -2.84162 -2.90087
-2.93931 -2.94364 -2.9157
-2.86828 -2.81942 -2.78859
-2.79441 -2.85121 -2.96423
-3.12643 -3.32008 -3.52199
-3.70922 -3.86243 -3.96731
-4.01517 -4.0038 -3.93833
-3.86353 -3.75674 -3.6211
-3.47305 -3.32999 -3.20663
-3.11274 -3.05242 -3.0245
-3.02346 -3.04158 -3.07177
-3.10894 -3.14742 -3.17631
-3.17828 -3.13565 -3.04014
-2.8985 -2.7292 -2.55415
-2.39281 -2.26177 -2.17565
-2.14489 -2.17111 -2.2438
-2.34101 -2.4338 -2.49416
-2.50475 -2.46718 -2.4037
-2.34967 -2.33975 -2.3944
-2.51298 -2.67567 -2.85139
-3.00635 -3.1091 -3.13262
-3.05729 -2.87752 -2.6102
-2.29822 -2.00212 -1.77948
-1.66098 -1.63734 -1.6666
-1.69878 -1.70296 -1.67985
-1.6529 -1.64624 -1.66656
-1.7011 -1.73047 -1.74348
-1.74197 -1.7333 -1.71877
-1.68766 -1.62043 -1.49794
-1.31144 -1.07055 -0.806715
-0.568557 -0.406897 -0.354084
-0.408984 -0.53838 -0.695675
-0.84609 -0.98295 -1.12634
-1.30745 -1.54993 -1.85839
-2.21733 -2.59725 -2.96313
-3.28165 -3.52629 -3.68077
-3.74175 -3.72086 -3.64439
-3.54823 -3.46817 -3.42886
-3.43679 -3.48043 -3.53666
-3.57961 -3.58865 -3.55408
-3.48067 -3.38768 -3.30286
-3.25005 -3.23588 -3.24451
-3.24598 -3.21353 -3.13771
-3.02681 -2.89495 -2.74965
-2.58981 -2.41367 -2.22654
-2.03952 -1.86137 -1.69276
-1.52924 -1.36999 -1.22375
-1.10636 -1.03151 -1.00079
-0.998415 -0.993174 -0.948251
-0.837152 -0.660386 -0.453901
-0.281862 -0.214764 -0.303869
-0.565623 -0.982098 -1.51182
-2.10031 -2.68501 -3.19875
-3.57896 -3.78361 -3.80603
-3.6784 -3.46052 -3.21957
-3.01145 -2.87067 -2.80842
-2.81498 -2.86437 -2.9222
-2.95687 -2.95014 -2.90197
-2.82795 -2.75243 -2.70151
-2.69746 -2.75376 -2.87114
-3.03685 -3.22876 -3.42267
-3.59882 -3.74471 -3.85402
-3.92332 -3.94948 -3.9296
-3.79899 -3.72745 -3.60917
-3.46122 -3.30758 -3.17211
-3.07292 -3.01976 -3.01367
-3.04789 -3.11015 -3.18622
-3.26287 -3.32793 -3.36852
-3.37121 -3.3265 -3.23425
-3.10439 -2.95155 -2.78867
-2.62592 -2.47478 -2.35086
-2.27074 -2.24437 -2.26879
-2.32715 -2.39331 -2.44051
-2.45166 -2.42731 -2.38678
-2.36107 -2.38001 -2.45959
-2.59517 -2.76342 -2.93085
-3.06351 -3.13302 -3.11834
-3.00694 -2.79943 -2.51682
-2.20405 -1.92213 -1.72752
-1.64743 -1.66645 -1.73503
-1.79661 -1.81697 -1.79757
-1.76577 -1.75117 -1.76526
-1.79738 -1.8263 -1.83611
-1.82388 -1.79536 -1.75434
-1.69477 -1.60067 -1.45341
-1.24261 -0.976943 -0.689768
-0.43387 -0.263565 -0.211387
-0.27302 -0.411221 -0.577415
-0.737889 -0.888785 -1.05263
-1.26148 -1.53846 -1.88709
-2.29033 -2.71626 -3.12582
-3.48042 -3.74834 -3.91
-3.96211 -3.9198 -3.81519
-3.69045 -3.58625 -3.52953
-3.52637 -3.56307 -3.61412
-3.65275 -3.65919 -3.62532
-3.55604 -3.46796 -3.38421
-3.32481 -3.2963 -3.28729
-3.27435 -3.23558 -3.16189
-3.05782 -2.93228 -2.78899
-2.62594 -2.44337 -2.25032
-2.06157 -1.88773 -1.7286
-1.5771 -1.43023 -1.29676
-1.19466 -1.13985 -1.1334
-1.15489 -1.16543 -1.12084
-0.9914 -0.781078 -0.535436
-0.3311 -0.24911 -0.345399
-0.633796 -1.088 -1.65583
-2.27338 -2.87236 -3.38438
-3.74951 -3.93062 -3.92609
-3.77177 -3.52917 -3.26597
-3.0385 -2.88241 -2.81063
-2.81466 -2.86761 -2.93119
-2.9678 -2.95384 -2.88762
-2.78795 -2.68563 -2.61293
-2.5949 -2.64332 -2.75423
-2.90987 -3.08533 -3.25721
-3.41024 -3.53913 -3.64537
-3.73075 -3.79175 -3.81842
-3.64139 -3.60816 -3.51737
-3.3858 -3.24158 -3.1145
-3.02822 -2.99643 -3.02197
-3.09694 -3.20458 -3.32343
-3.43234 -3.51383 -3.55507
-3.54917 -3.49736 -3.40943
-3.29922 -3.17678 -3.04403
-2.89885 -2.74441 -2.59483
-2.47154 -2.39283 -2.36417
-2.37484 -2.40234 -2.42218
-2.41916 -2.3949 -2.36801
-2.36622 -2.41391 -2.52049
-2.67498 -2.84904 -3.00666
-3.11465 -3.14888 -3.09532
-2.9498 -2.72056 -2.43344
-2.13422 -1.88085 -1.72398
-1.68379 -1.73823 -1.83272
-1.90799 -1.92963 -1.90108
-1.85357 -1.82197 -1.82321
-1.84989 -1.8797 -1.89139
-1.87547 -1.83387 -1.77139
-1.68643 -1.56772 -1.39905
-1.17016 -0.889423 -0.590944
-0.328877 -0.157709 -0.107814
-0.171445 -0.309225 -0.473557
-0.634302 -0.791381 -0.969087
-1.19877 -1.50169 -1.87985
-2.31552 -2.77605 -3.22062
-3.60728 -3.90009 -4.07587
-4.12991 -4.07887 -3.95897
-3.81786 -3.70117 -3.6385
-3.63521 -3.67381 -3.72401
-3.7561 -3.75124 -3.70549
-3.62819 -3.5373 -3.453
-3.39035 -3.35284 -3.33067
-3.3057 -3.26113 -3.18919
-3.09132 -2.97152 -2.83024
-2.66567 -2.48099 -2.28881
-2.10619 -1.94368 -1.79926
-1.66386 -1.5339 -1.41945
-1.34052 -1.31369 -1.33775
-1.38699 -1.41599 -1.37534
-1.23369 -0.997795 -0.719911
-0.485229 -0.382449 -0.471499
-0.764917 -1.23017 -1.8063
-2.42151 -3.00377 -3.48632
-3.81527 -3.96094 -3.92746
-3.75283 -3.49751 -3.22684
-2.99555 -2.8393 -2.77215
-2.78622 -2.85318 -2.93069
-2.97565 -2.96012 -2.88154
-2.76206 -2.63818 -2.54724
-2.51591 -2.55356 -2.65127
-2.78669 -2.93318 -3.06955
-3.18625 -3.28573 -3.37707
-3.46707 -3.55238 -3.61756
-3.42269 -3.42567 -3.3681
-3.26545 -3.14712 -3.04518
-2.98565 -2.9844 -3.04552
-3.16035 -3.30836 -3.46191
-3.59345 -3.68178 -3.71567
-3.69569 -3.63426 -3.55155
-3.46594 -3.38369 -3.296
-3.18754 -3.0506 -2.89413
-2.74088 -2.61536 -2.53128
-2.48561 -2.46176 -2.43976
-2.40819 -2.37154 -2.34918
-2.36627 -2.44113 -2.57502
-2.74881 -2.9284 -3.07586
-3.16018 -3.16269 -3.07691
-2.90695 -2.66823 -2.39051
-2.11845 -1.90371 -1.78761
-1.78139 -1.8572 -1.9587
-2.02801 -2.0334 -1.98134
-1.90679 -1.84966 -1.8325
-1.85155 -1.88342 -1.90075
-1.88601 -1.83576 -1.75476
-1.64604 -1.50454 -1.31886
-1.08107 -0.799805 -0.508014
-0.257304 -0.0980157 -0.0555548
-0.11857 -0.247734 -0.399645
-0.550371 -0.704701 -0.88816
-1.12994 -1.44794 -1.84186
-2.29377 -2.77217 -3.23723
-3.64655 -3.96201 -4.15741
-4.2255 -4.18214 -4.06495
-3.92469 -3.81056 -3.7542
-3.7598 -3.8053 -3.8546
-3.87446 -3.84766 -3.77674
-3.67898 -3.57701 -3.48982
-3.42684 -3.38612 -3.35664
-3.32391 -3.27615 -3.2077
-3.11769 -3.00576 -2.86983
-2.70929 -2.53101 -2.35079
-2.18608 -2.04514 -1.92287
-1.8086 -1.69946 -1.6077
-1.55502 -1.55737 -1.61033
-1.68359 -1.72776 -1.69146
-1.54354 -1.29246 -0.992897
-0.732958 -0.604498 -0.669973
-0.942413 -1.38677 -1.93724
-2.51745 -3.05404 -3.48397
-3.76097 -3.86374 -3.80205
-3.61512 -3.36085 -3.10042
-2.88492 -2.74785 -2.70219
-2.73911 -2.82845 -2.92498
-2.98244 -2.97085 -2.88798
-2.75876 -2.62375 -2.52345
-2.4848 -2.51405 -2.59708
-2.70707 -2.81617 -2.90643
-2.97512 -3.03307 -3.09684
-3.17791 -3.27347 -3.36438
-3.19331 -3.22779 -3.2055
-3.13958 -3.05779 -2.99102
-2.96481 -2.99557 -3.08832
-3.23429 -3.41072 -3.58599
-3.72851 -3.81529 -3.83736
-3.80207 -3.73157 -3.65515
-3.59581 -3.55765 -3.52345
-3.46585 -3.36515 -3.22153
-3.05433 -2.8906 -2.75114
-2.64207 -2.55564 -2.47933
-2.40755 -2.34886 -2.32397
-2.35547 -2.45508 -2.6148
-2.80656 -2.99073 -3.1288
-3.19371 -3.17337 -3.06861
-2.89024 -2.65856 -2.40472
-2.16972 -1.99682 -1.91684
-1.93259 -2.01281 -2.10296
-2.14961 -2.1253 -2.03955
-1.93034 -1.84206 -1.80279
-1.81246 -1.84652 -1.87112
-1.86008 -1.80377 -1.70633
-1.57562 -1.41409 -1.21735
-0.981736 -0.716363 -0.450825
-0.230082 -0.0960978 -0.066846
-0.127505 -0.240962 -0.370736
-0.501081 -0.642312 -0.820768
-1.06251 -1.3811 -1.77356
-2.22233 -2.69888 -3.1671
-3.58718 -3.92125 -4.14106
-4.23614 -4.2192 -4.12586
-4.00646 -3.91077 -3.8707
-3.88872 -3.9388 -3.98037
-3.97837 -3.91886 -3.8125
-3.68607 -3.56827 -3.47774
-3.41813 -3.38056 -3.35078
-3.31624 -3.26953 -3.20749
-3.12781 -3.02681 -2.90094
-2.75182 -2.59037 -2.4346
-2.30031 -2.19123 -2.09809
-2.00893 -1.9227 -1.85445
-1.8271 -1.85509 -1.93064
-2.02034 -2.07382 -2.04097
-1.89254 -1.63727 -1.32774
-1.04897 -0.890982 -0.916979
-1.14241 -1.5342 -2.02678
-2.54335 -3.01187 -3.37413
-3.59148 -3.65037 -3.56546
-3.37662 -3.13862 -2.90735
-2.72817 -2.62944 -2.62011
-2.68855 -2.8031 -2.91817
-2.98812 -2.98424 -2.90592
-2.77982 -2.64805 -2.55164
-2.51619 -2.54411 -2.61602
-2.70062 -2.76913 -2.80744
-2.82054 -2.82819 -2.85436
-2.91475 -3.00733 -3.11081
-3.00726 -3.06792 -3.08034
-3.05431 -3.01348 -2.98464
-2.99055 -3.04688 -3.15944
-3.3204 -3.50706 -3.68685
-3.82706 -3.90474 -3.9132
-3.86475 -3.7883 -3.71962
-3.6855 -3.68949 -3.70913
-3.70792 -3.6547 -3.53848
-3.37102 -3.17806 -2.98581
-2.81037 -2.65525 -2.51781
-2.39991 -2.31471 -2.28407
-2.32758 -2.4497 -2.63277
-2.84008 -3.02758 -3.15805
-3.21012 -3.17896 -3.07172
-2.90325 -2.69514 -2.47637
-2.28199 -2.14629 -2.09102
-2.11352 -2.18269 -2.24876
-2.26418 -2.20542 -2.08373
-1.93862 -1.81804 -1.75518
-1.75372 -1.7883 -1.81919
-1.81203 -1.7511 -1.63977
-1.49066 -1.3143 -1.11443
-0.89259 -0.658159 -0.435372
-0.259331 -0.160642 -0.14847
-0.205113 -0.297399 -0.397329
-0.497976 -0.615 -0.775133
-1.00112 -1.30231 -1.67351
-2.09844 -2.55312 -3.00744
-3.42663 -3.77516 -4.02389
-4.15874 -4.18726 -4.13953
-4.06102 -3.99791 -3.97948
-4.006 -4.04952 -4.06881
-4.03118 -3.92892 -3.7818
-3.6254 -3.49339 -3.40344
-3.35318 -3.32656 -3.30509
-3.2767 -3.23718 -3.18558
-3.11891 -3.03157 -2.92006
-2.78913 -2.65355 -2.53222
-2.43725 -2.36627 -2.30533
-2.24187 -2.17761 -2.1309
-2.1256 -2.17422 -2.26587
-2.36546 -2.42396 -2.39473
-2.25131 -2.00142 -1.69198
-1.40003 -1.20966 -1.18323
-1.34025 -1.65368 -2.06316
-2.49559 -2.88259 -3.17111
-3.32908 -3.3491 -3.24962
-3.07075 -2.86403 -2.67926
-2.554 -2.50851 -2.54492
-2.64755 -2.78423 -2.91231
-2.99103 -2.99645 -2.93083
-2.82131 -2.70861 -2.63139
-2.61197 -2.6484 -2.71618
-2.77993 -2.81021 -2.79701
-2.75328 -2.70776 -2.6915
-2.72398 -2.80405 -2.90963
-2.90767 -2.98958 -3.03435
-3.0476 -3.04689 -3.05267
-3.08308 -3.15207 -3.26634
-3.42051 -3.59474 -3.75893
-3.88232 -3.94353 -3.93777
-3.87995 -3.80211 -3.743
-3.73139 -3.77119 -3.83784
-3.88921 -3.88468 -3.80162
-3.64195 -3.42748 -3.1883
-2.95035 -2.72916 -2.53287
-2.37121 -2.26179 -2.22712
-2.28308 -2.42654 -2.63049
-2.85067 -3.04043 -3.16573
-3.21213 -3.18206 -3.08743
-2.94415 -2.77121 -2.5921
-2.43428 -2.32421 -2.27805
-2.29215 -2.33943 -2.37674
-2.36203 -2.27384 -2.12263
-1.94743 -1.79829 -1.7128
-1.69841 -1.72989 -1.76331
-1.75791 -1.69307 -1.57155
-1.41026 -1.22719 -1.03382
-0.836472 -0.644052 -0.474145
-0.350511 -0.291429 -0.297358
-0.348683 -0.417079 -0.483045
-0.547518 -0.63035 -0.758222
-0.951124 -1.21546 -1.54518
-1.92658 -2.34145 -2.7671
-3.17535 -3.53446 -3.81541
-4.00057 -4.09083 -4.1075
-4.08664 -4.06605 -4.06913
-4.09351 -4.11227 -4.08909
-3.99951 -3.84597 -3.65786
-3.47727 -3.33958 -3.25921
-3.22738 -3.22135 -3.21863
-3.20669 -3.18297 -3.14766
-3.09738 -3.02601 -2.93167
-2.8229 -2.71777 -2.63469
-2.58083 -2.54719 -2.5157
-2.47416 -2.42794 -2.39889
-2.41167 -2.47683 -2.58077
-2.68763 -2.75059 -2.72715
-2.59364 -2.35586 -2.05311
-1.75184 -1.52776 -1.44122
-1.51665 -1.73589 -2.0475
-2.38539 -2.68663 -2.90317
-3.0079 -2.99767 -2.89348
-2.73542 -2.57178 -2.44574
-2.38547 -2.40104 -2.4861
-2.6205 -2.77301 -2.90673
-2.98928 -3.00423 -2.95773
-2.87625 -2.79658 -2.75221
-2.76044 -2.81468 -2.88622
-2.93671 -2.93658 -2.87962
-2.78584 -2.6919 -2.635
-2.63794 -2.70072 -2.80166
-2.91726 -3.01592 -3.08946
-3.13876 -3.17378 -3.20684
-3.25002 -3.31475 -3.40904
-3.53175 -3.66889 -3.79624
-3.88768 -3.9247 -3.90387
-3.84039 -3.76588 -3.7183
-3.726 -3.79322 -3.89559
-3.98877 -4.02554 -3.97312
-3.82367 -3.59442 -3.31827
-3.02983 -2.75539 -2.51268
-2.31827 -2.19341 -2.16062
-2.23177 -2.39631 -2.61892
-2.84955 -3.0409 -3.16349
-3.21016 -3.18984 -3.11746
-3.0074 -2.87313 -2.73029
-2.59838 -2.49824 -2.44479
-2.43809 -2.45825 -2.4694
-2.43343 -2.32817 -2.16061
-1.96691 -1.79733 -1.69256
-1.66358 -1.68669 -1.71643
-1.70869 -1.64006 -1.51318
-1.34822 -1.16883 -0.992182
-0.827792 -0.683033 -0.568568
-0.49731 -0.476394 -0.499061
-0.544865 -0.590283 -0.622888
-0.649287 -0.691694 -0.776207
-0.921009 -1.13137 -1.40227
-1.72394 -2.08484 -2.4702
-2.85902 -3.22412 -3.53742
-3.77808 -3.93963 -4.03224
-4.07879 -4.10454 -4.12405
-4.13212 -4.10607 -4.02
-3.86361 -3.65333 -3.42845
-3.23465 -3.10474 -3.04677
-3.04471 -3.07019 -3.09774
-3.11415 -3.11696 -3.10594
-3.07687 -3.02391 -2.94781
-2.8612 -2.7848 -2.73576
-2.71629 -2.71185 -2.70174
-2.67535 -2.64188 -2.62625
-2.65356 -2.73252 -2.84742
-2.96198 -3.03147 -3.01692
-2.89685 -2.67479 -2.3822
-2.07449 -1.81814 -1.67069
-1.66144 -1.78219 -1.99256
-2.23562 -2.45494 -2.60692
-2.66768 -2.6365 -2.53576
-2.40528 -2.29021 -2.22696
-2.23388 -2.31028 -2.44121
-2.60268 -2.76542 -2.89969
-2.98296 -3.00762 -2.98421
-2.93794 -2.89996 -2.89663
-2.93905 -3.01643 -3.09771
-3.14371 -3.12563 -3.0401
-2.91175 -2.78241 -2.69352
-2.67052 -2.71521 -2.80775
-3.03605 -3.14674 -3.24455
-3.32513 -3.38969 -3.44098
-3.48377 -3.52647 -3.57894
-3.64612 -3.72256 -3.79282
-3.83761 -3.84233 -3.80451
-3.73782 -3.67044 -3.63617
-3.66033 -3.74675 -3.87263
-3.99413 -4.06059 -4.03184
-3.89223 -3.65524 -3.35602
-3.0359 -2.7291 -2.46005
-2.24994 -2.12234 -2.09926
-2.18874 -2.37384 -2.61271
-2.85162 -3.04427 -3.16615
-3.21661 -3.20971 -3.16182
-3.08433 -2.98387 -2.86747
-2.74735 -2.64127 -2.56669
-2.53104 -2.52359 -2.5155
-2.4707 -2.36387 -2.19617
-1.99863 -1.81942 -1.70034
-1.65535 -1.66376 -1.68201
-1.6666 -1.59403 -1.4674
-1.30859 -1.14403 -0.993533
-0.8674 -0.770519 -0.707343
-0.682075 -0.693483 -0.729946
-0.771184 -0.797698 -0.801968
-0.793678 -0.795439 -0.832102
-0.9207 -1.06685 -1.26815
-1.51991 -1.81769 -2.15459
-2.51658 -2.88119 -3.22177
-3.51494 -3.74693 -3.91589
-4.02945 -4.09788 -4.12523
-4.10377 -4.01743 -3.85472
-3.62347 -3.35651 -3.10292
-2.90937 -2.80237 -2.78064
-2.82002 -2.88752 -2.95613
-3.0123 -3.05264 -3.07492
-3.07309 -3.04141 -2.98323
-2.91491 -2.85933 -2.83258
-2.83353 -2.84469 -2.84514
-2.82666 -2.80155 -2.79622
-2.83516 -2.92532 -3.04964
-3.17197 -3.24941 -3.24564
-3.14064 -2.93584 -2.65574
-2.34558 -2.06273 -1.86117
-1.77404 -1.80281 -1.91884
-2.07536 -2.22276 -2.32107
-2.34798 -2.30353 -2.21059
-2.10844 -2.03939 -2.03368
-2.10075 -2.23055 -2.40105
-2.58545 -2.75663 -2.89139
-2.97609 -3.01142 -3.01236
-3.00284 -3.00796 -3.04608
-3.12181 -3.22145 -3.31447
-3.36396 -3.34332 -3.25044
-3.11052 -2.96601 -2.85935
-2.81776 -2.84575 -2.92739
-3.24565 -3.36274 -3.47931
-3.58549 -3.67285 -3.73352
-3.76402 -3.76946 -3.76208
-3.75426 -3.75103 -3.74763
-3.7332 -3.69787 -3.64005
-3.57074 -3.51258 -3.49259
-3.53086 -3.62984 -3.76884
-3.90647 -3.99146 -3.9794
-3.84956 -3.61308 -3.30691
-2.97677 -2.66143 -2.38861
-2.18143 -2.06418 -2.05785
-2.16733 -2.37106 -2.62312
-2.86835 -3.0624 -3.18503
-3.24031 -3.24556 -3.21769
-3.16498 -3.08767 -2.98496
-2.86308 -2.73868 -2.63409
-2.56593 -2.53325 -2.51358
-2.47159 -2.37739 -2.22475
-2.03759 -1.85944 -1.73089
-1.66805 -1.65488 -1.6534
-1.62485 -1.54846 -1.4281
-1.28532 -1.14596 -1.02901
-0.943223 -0.890401 -0.870158
-0.880875 -0.916303 -0.96247
-1.00009 -1.01282 -0.996205
-0.961025 -0.928789 -0.922231
-0.956962 -1.03919 -1.16968
-1.34933 -1.58089 -1.86493
-2.19379 -2.54928 -2.90631
-3.23966 -3.52926 -3.76199
-3.9306 -4.03044 -4.05532
-3.99569 -3.84333 -3.60227
-3.29912 -2.98305 -2.71205
-2.53213 -2.46149 -2.48783
-2.57837 -2.69613 -2.81373
-2.91793 -3.00414 -3.06724
-3.09829 -3.09061 -3.04899
-2.99237 -2.94539 -2.92435
-2.9277 -2.9387 -2.93887
-2.92279 -2.90388 -2.90731
-2.9551 -3.05229 -3.18156
-3.30813 -3.39146 -3.39764
-3.30783 -3.12164 -2.85768
-2.55219 -2.2537 -2.01171
-1.86166 -1.81353 -1.84998
-1.93448 -2.02394 -2.08095
-2.08331 -2.03057 -1.9453
-1.86619 -1.83319 -1.87175
-1.98475 -2.15575 -2.35822
-2.56363 -2.74609 -2.8864
-2.97699 -3.02485 -3.0489
-3.07243 -3.11512 -3.18768
-3.28879 -3.40371 -3.50591
-3.56454 -3.55697 -3.48051
-3.35603 -3.22065 -3.11353
-3.06222 -3.07523 -3.143
-3.51701 -3.6336 -3.76218
-3.88731 -3.99056 -4.05298
-4.06262 -4.02115 -3.94345
-3.8498 -3.7563 -3.66958
-3.58782 -3.5065 -3.42517
-3.35185 -3.30262 -3.29627
-3.34629 -3.45283 -3.59735
-3.74206 -3.83735 -3.83739
-3.71885 -3.49168 -3.19391
-2.87349 -2.57083 -2.31409
-2.12597 -2.02983 -2.04508
-2.17422 -2.39327 -2.65506
-2.90511 -3.10126 -3.22589
-3.28524 -3.2981 -3.28159
-3.24212 -3.17536 -3.07448
-2.94111 -2.79172 -2.65403
-2.5538 -2.49939 -2.47409
-2.44288 -2.37101 -2.24417
-2.07757 -1.90775 -1.77196
-1.68789 -1.64585 -1.61689
-1.57058 -1.49103 -1.38262
-1.26433 -1.15818 -1.07946
-1.03365 -1.0194 -1.03297
-1.06947 -1.12034 -1.17122
-1.20454 -1.20693 -1.17642
-1.12443 -1.0707 -1.03474
-1.02921 -1.05948 -1.12855
-1.24259 -1.41131 -1.64229
-1.93344 -2.27007 -2.62834
-2.98176 -3.3056 -3.57798
-3.77965 -3.89373 -3.9059
-3.80598 -3.5933 -3.2856
-2.92538 -2.57526 -2.30025
-2.14509 -2.11989 -2.20168
-2.34929 -2.52196 -2.69224
-2.84769 -2.98292 -3.0901
-3.15694 -3.17449 -3.14711
-3.09457 -3.04291 -3.01025
-2.99811 -2.99436 -2.98537
-2.96827 -2.95509 -2.96648
-3.01963 -3.11731 -3.24332
-3.3663 -3.44973 -3.46291
-3.38828 -3.22375 -2.98254
-2.69249 -2.39337 -2.12928
-1.93649 -1.83195 -1.80863
-1.83939 -1.88675 -1.91472
-1.9001 -1.84115 -1.75981
-1.69416 -1.68256 -1.74754
-1.88868 -2.08685 -2.31387
-2.54027 -2.73972 -2.89355
-2.99644 -3.05902 -3.10335
-3.15288 -3.22324 -3.31861
-3.43289 -3.55232 -3.6577
-3.72786 -3.74601 -3.70745
-3.62396 -3.5213 -3.43062
-3.37798 -3.37688 -3.42672
-3.81742 -3.9258 -4.05825
-4.19421 -4.30575 -4.36361
-4.34794 -4.25731 -4.10898
-3.93037 -3.7476 -3.57767
-3.42734 -3.29756 -3.18962
-3.10909 -3.06577 -3.07017
-3.12868 -3.23854 -3.38293
-3.52816 -3.62783 -3.63705
-3.53176 -3.32124 -3.04368
-2.74742 -2.47268 -2.24636
-2.08913 -2.02189 -2.0616
-2.20901 -2.43982 -2.70833
-2.96255 -3.16226 -3.29032
-3.35253 -3.36755 -3.35307
-3.31544 -3.24826 -3.1408
-2.99126 -2.81601 -2.64721
-2.51843 -2.44608 -2.41872
-2.40181 -2.35619 -2.25942
-2.11694 -1.95664 -1.81118
-1.69996 -1.6214 -1.55819
-1.49057 -1.40838 -1.31577
-1.22709 -1.15826 -1.11919
-1.11147 -1.13099 -1.17173
-1.22682 -1.28655 -1.33703
-1.36312 -1.35525 -1.31524
-1.25632 -1.19683 -1.1518
-1.12841 -1.1282 -1.1542
-1.21658 -1.3315 -1.51312
-1.7642 -2.07261 -2.41517
-2.76449 -3.0932 -3.37444
-3.58173 -3.69061 -3.682
-3.54619 -3.28855 -2.93642
-2.54266 -2.17833 -1.91271
-1.78946 -1.81278 -1.95152
-2.15728 -2.38535 -2.60752
-2.81189 -2.99303 -3.14152
-3.24233 -3.28355 -3.26724
-3.21215 -3.1451 -3.08736
-3.04627 -3.01717 -2.99283
-2.97244 -2.96438 -2.98199
-3.0357 -3.12571 -3.23832
-3.34799 -3.42458 -3.44198
-3.38415 -3.24688 -3.03767
-2.77586 -2.49245 -2.22577
-2.01196 -1.87368 -1.81264
-1.8095 -1.83088 -1.84103
-1.81515 -1.75008 -1.66719
-1.60417 -1.5985 -1.67173
-1.82329 -2.03491 -2.27929
-2.5265 -2.74805 -2.92271
-3.04388 -3.12314 -3.18462
-3.25244 -3.33963 -3.44531
-3.55999 -3.67256 -3.77355
-3.85408 -3.90482 -3.91836
-3.89411 -3.8419 -3.78079
-3.73334 -3.71838 -3.74611
-4.1146 -4.20757 -4.33476
-4.4715 -4.58228 -4.62972
-4.58801 -4.45338 -4.24478
-3.99472 -3.7365 -3.49469
-3.28284 -3.1069 -2.97057
-2.87847 -2.83572 -2.84572
-2.90813 -3.01677 -3.15571
-3.2952 -3.39325 -3.40777
-3.31557 -3.12553 -2.87494
-2.61128 -2.37359 -2.18681
-2.06851 -2.03573 -2.10194
-2.26637 -2.50614 -2.77935
-3.03793 -3.24327 -3.37681
-3.44165 -3.45517 -3.43601
-3.39221 -3.31758 -3.19942
-3.03344 -2.83557 -2.64102
-2.48922 -2.40307 -2.37566
-2.37313 -2.35243 -2.28326
-2.16107 -2.00466 -1.84218
-1.69568 -1.57311 -1.47013
-1.37812 -1.29228 -1.21544
-1.15615 -1.12337 -1.12152
-1.14884 -1.19914 -1.26447
-1.33574 -1.40152 -1.44799
-1.46289 -1.44218 -1.39408
-1.33617 -1.28646 -1.25453
-1.23914 -1.23448 -1.24043
-1.26921 -1.34255 -1.48074
-1.69101 -1.96311 -2.27391
-2.59547 -2.8999 -3.15956
-3.3462 -3.43309 -3.39985
-3.23792 -2.95622 -2.58662
-2.18586 -1.82757 -1.58221
-1.49301 -1.56172 -1.7528
-2.01279 -2.29273 -2.56202
-2.80827 -3.02646 -3.20733
-3.33489 -3.39479 -3.38596
-3.32465 -3.2375 -3.1491
-3.07356 -3.01463 -2.97178
-2.94577 -2.94031 -2.9603
-3.00869 -3.08316 -3.17363
-3.26237 -3.32758 -3.34896
-3.31191 -3.20919 -3.04154
-2.81957 -2.5658 -2.3133
-2.09812 -1.94773 -1.87074
-1.85333 -1.86418 -1.86673
-1.8345 -1.76344 -1.67476
-1.6059 -1.59382 -1.66037
-1.80713 -2.01939 -2.27271
-2.5373 -2.78181 -2.98063
-3.12359 -3.22092 -3.29731
-3.37731 -3.47224 -3.57769
-3.68215 -3.77833 -3.86744
-3.95388 -4.03661 -4.1057
-4.14738 -4.15362 -4.12913
-4.09128 -4.06353 -4.06707
-4.37843 -4.45114 -4.56399
-4.68991 -4.78906 -4.81983
-4.75363 -4.5857 -4.33573
-4.03829 -3.72954 -3.43742
-3.17915 -2.96453 -2.80046
-2.69266 -2.64411 -2.65324
-2.71389 -2.81592 -2.94321
-3.06937 -3.15759 -3.17046
-3.0873 -2.91699 -2.69536
-2.46809 -2.2725 -2.13113
-2.05753 -2.06344 -2.1577
-2.33804 -2.58442 -2.86066
-3.12391 -3.3371 -3.47906
-3.54871 -3.56107 -3.53567
-3.48315 -3.39891 -3.26972
-3.08969 -2.87426 -2.66059
-2.49227 -2.39695 -2.37106
-2.381 -2.38011 -2.33081
-2.21926 -2.05624 -1.86672
-1.67669 -1.50428 -1.35766
-1.23811 -1.14483 -1.0785
-1.04191 -1.03793 -1.06675
-1.12451 -1.2037 -1.29417
-1.38339 -1.45644 -1.49828
-1.49962 -1.4636 -1.40753
-1.35601 -1.32826 -1.32804
-1.34359 -1.35848 -1.36631
-1.37891 -1.42223 -1.52231
-1.69084 -1.91953 -2.18529
-2.46011 -2.71746 -2.93246
-3.0799 -3.13514 -3.07903
-2.90407 -2.62002 -2.25851
-1.87441 -1.53875 -1.32041
-1.26288 -1.36895 -1.60294
-1.90887 -2.23345 -2.54185
-2.81945 -3.06162 -3.26115
-3.40369 -3.47452 -3.47002
-3.40331 -3.29953 -3.18514
-3.07958 -2.99365 -2.9325
-2.89821 -2.89052 -2.90703
-2.94419 -2.9978 -3.06193
-3.12734 -3.18134 -3.20967
-3.19859 -3.13669 -3.01714
-2.84182 -2.62592 -2.39869
-2.19695 -2.05241 -1.97866
-1.96475 -1.97932 -1.98419
-1.95171 -1.87776 -1.78378
-1.70656 -1.68201 -1.73235
-1.86241 -2.06273 -2.31344
-2.58626 -2.84782 -3.06824
-3.2329 -3.34886 -3.43929
-3.52781 -3.62411 -3.72153
-3.8081 -3.88098 -3.95157
-4.03666 -4.14324 -4.25981
-4.36117 -4.42288 -4.43555
-4.41031 -4.37351 -4.35529
-4.58224 -4.63377 -4.7249
-4.82827 -4.90393 -4.91107
-4.82246 -4.63426 -4.36601
-4.05091 -3.72309 -3.40884
-3.12537 -2.88459 -2.69704
-2.57161 -2.51198 -2.51399
-2.56684 -2.65621 -2.76463
-2.86837 -2.93638 -2.93764
-2.85579 -2.70068 -2.5066
-2.31692 -2.16665 -2.07511
-2.05057 -2.09793 -2.22034
-2.41417 -2.66352 -2.93974
-3.20664 -3.42931 -3.58364
-3.66343 -3.68015 -3.65322
-3.5954 -3.50401 -3.36616
-3.17542 -2.94728 -2.72058
-2.5419 -2.44198 -2.41894
-2.43848 -2.45026 -2.41037
-2.29752 -2.11663 -1.89151
-1.65303 -1.42879 -1.23736
-1.08737 -0.980281 -0.914581
-0.888666 -0.901386 -0.950753
-1.03222 -1.13746 -1.25372
-1.36375 -1.44753 -1.48749
-1.47678 -1.42624 -1.36356
-1.32188 -1.32295 -1.36527
-1.426 -1.47642 -1.50125
-1.50953 -1.52981 -1.59349
-1.71735 -1.89602 -2.10737
-2.32413 -2.52233 -2.68194
-2.78341 -2.8066 -2.73467
-2.56048 -2.29238 -1.95842
-1.60783 -1.30565 -1.11718
-1.08645 -1.21977 -1.48473
-1.82521 -2.18399 -2.52068
-2.81678 -3.06766 -3.26965
-3.41306 -3.48594 -3.48417
-3.41792 -3.30928 -3.18364
-3.0621 -2.95909 -2.88336
-2.83852 -2.8226 -2.82912
-2.85058 -2.88202 -2.92142
-2.96715 -3.01464 -3.05462
-3.07326 -3.05429 -2.98331
-2.85455 -2.67769 -2.48013
-2.30056 -2.17449 -2.11858
-2.12239 -2.15294 -2.17031
-2.14658 -2.07839 -1.98709
-1.90734 -1.87216 -1.90295
-2.00766 -2.18311 -2.41585
-2.68152 -2.94722 -3.18067
-3.36316 -3.49712 -3.60148
-3.6966 -3.78982 -3.87336
-3.93643 -3.98107 -4.02731
-4.10174 -4.21803 -4.36454
-4.50842 -4.61326 -4.65833
-4.64842 -4.6101 -4.57845
-4.70452 -4.7385 -4.8039
-4.87513 -4.91642 -4.89299
-4.78334 -4.58679 -4.32219
-4.01842 -3.70319 -3.39664
-3.1123 -2.86222 -2.66026
-2.51963 -2.44676 -2.43703
-2.47647 -2.54688 -2.62896
-2.70113 -2.7384 -2.71744
-2.62786 -2.48176 -2.31237
-2.16049 -2.058 -2.01969
-2.04686 -2.13595 -2.28358
-2.48517 -2.73045 -3.00031
-3.2671 -3.49931 -3.67036
-3.76826 -3.79938 -3.78099
-3.72626 -3.63369 -3.49123
-3.29301 -3.05572 -2.82028
-2.63567 -2.53428 -2.51434
-2.5397 -2.55649 -2.51591
-2.39171 -2.18564 -1.92213
-1.63683 -1.36475 -1.13143
-0.949785 -0.822173 -0.745599
-0.716338 -0.731843 -0.789886
-0.88616 -1.01169 -1.15094
-1.28174 -1.37874 -1.42134
-1.4043 -1.34497 -1.2802
-1.2511 -1.28236 -1.36852
-1.47698 -1.56693 -1.61321
-1.62017 -1.61746 -1.6416
-1.71549 -1.83852 -1.99112
-2.1477 -2.28704 -2.39391
-2.45451 -2.45329 -2.37555
-2.21375 -1.97364 -1.67838
-1.37026 -1.1069 -0.948869
-0.940276 -1.0917 -1.3756
-1.73759 -2.1175 -2.46925
-2.76968 -3.01375 -3.20239
-3.33312 -3.40021 -3.40181
-3.34608 -3.25047 -3.13544
-3.01874 -2.91379 -2.83036
-2.77405 -2.74449 -2.73552
-2.73923 -2.75122 -2.77249
-2.80669 -2.85475 -2.91033
-2.95853 -2.97846 -2.94958
-2.86061 -2.71805 -2.54919
-2.39508 -2.29424 -2.26473
-2.29518 -2.35061 -2.39027
-2.38722 -2.33924 -2.26617
-2.19784 -2.16131 -2.17496
-2.24908 -2.38738 -2.58485
-2.82411 -3.07628 -3.30969
-3.50277 -3.6522 -3.76982
-3.86976 -3.95588 -4.02024
-4.05497 -4.06732 -4.08378
-4.13728 -4.246 -4.39953
-4.56239 -4.69243 -4.76208
-4.77055 -4.74155 -4.70975
-4.73065 -4.75437 -4.79436
-4.82827 -4.82787 -4.76862
-4.63844 -4.44194 -4.19732
-3.92743 -3.65082 -3.37845
-3.11753 -2.8781 -2.67594
-2.52812 -2.44431 -2.42085
-2.44219 -2.48758 -2.53653
-2.56973 -2.56836 -2.51727
-2.41299 -2.27094 -2.12389
-2.00992 -1.95683 -1.97334
-2.05202 -2.17946 -2.34526
-2.54456 -2.77438 -3.0273
-3.28644 -3.52554 -3.71641
-3.84085 -3.89824 -3.901
-3.86025 -3.77437 -3.63221
-3.42956 -3.18547 -2.94354
-2.75484 -2.65242 -2.63351
-2.65978 -2.67454 -2.62611
-2.48584 -2.2546 -1.9582
-1.63583 -1.3267 -1.05957
-0.848752 -0.696755 -0.600417
-0.556318 -0.562745 -0.618383
-0.719281 -0.855631 -1.00956
-1.15534 -1.26396 -1.31276
-1.29734 -1.23894 -1.18002
-1.16668 -1.22557 -1.34863
-1.49606 -1.61732 -1.67816
-1.67768 -1.6458 -1.624
-1.64245 -1.70716 -1.80284
-1.90607 -1.99748 -2.06464
-2.09741 -2.08341 -2.00934
-1.86704 -1.65984 -1.40655
-1.14307 -0.919895 -0.792237
-0.803051 -0.966008 -1.25825
-1.62809 -2.01411 -2.36596
-2.65635 -2.8799 -3.04242
-3.15021 -3.20643 -3.21427
-3.18112 -3.11849 -3.03814
-2.94932 -2.85963 -2.77734
-2.71067 -2.66414 -2.6364
-2.62279 -2.62074 -2.63299
-2.66537 -2.72079 -2.79336
-2.86641 -2.91574 -2.91734
-2.85743 -2.74162 -2.59789
-2.46901 -2.395 -2.39404
-2.45358 -2.53786 -2.60724
-2.63727 -2.62654 -2.59117
-2.5526 -2.52855 -2.53196
-2.57441 -2.66677 -2.81397
-3.00837 -3.22862 -3.44697
-3.64081 -3.80062 -3.92878
-4.03053 -4.10491 -4.14462
-4.14624 -4.12249 -4.10411
-4.12678 -4.21079 -4.34809
-4.50548 -4.64159 -4.72706
-4.75676 -4.74869 -4.73183
-4.65407 -4.67607 -4.69488
-4.69188 -4.6481 -4.55143
-4.40138 -4.20933 -3.99345
-3.77045 -3.5492 -3.33073
-3.11457 -2.90681 -2.72265
-2.58074 -2.4928 -2.45643
-2.4563 -2.47138 -2.48188
-2.47175 -2.42841 -2.34465
-2.22381 -2.08477 -1.95995
-1.88437 -1.8808 -1.95065
-2.0766 -2.23477 -2.40776
-2.59112 -2.79058 -3.01236
-3.25254 -3.49207 -3.70232
-3.85867 -3.95184 -3.9868
-3.97017 -3.89884 -3.76241
-3.55894 -3.31049 -3.06343
-2.87045 -2.76465 -2.74218
-2.76335 -2.77046 -2.71124
-2.55683 -2.30836 -1.99259
-1.64994 -1.32035 -1.0324
-0.799799 -0.625012 -0.506118
-0.441836 -0.432483 -0.477727
-0.573322 -0.70835 -0.863667
-1.01262 -1.12583 -1.18081
-1.17388 -1.12716 -1.0839
-1.09049 -1.17303 -1.32139
-1.49162 -1.62718 -1.68757
-1.66791 -1.59837 -1.52532
-1.48666 -1.49599 -1.5431
-1.60649 -1.66675 -1.71144
-1.73123 -1.71512 -1.65075
-1.52993 -1.35464 -1.14083
-0.91964 -0.735468 -0.637891
-0.666922 -0.836912 -1.12814
-1.492 -1.86804 -2.20437
-2.47153 -2.66418 -2.79274
-2.87236 -2.91627 -2.93456
-2.9351 -2.9228 -2.89796
-2.85724 -2.79872 -2.72708
-2.65346 -2.58971 -2.54267
-2.51382 -2.50365 -2.51543
-2.55425 -2.62158 -2.70964
-2.7998 -2.86658 -2.8858
-2.84432 -2.74846 -2.62655
-2.52123 -2.47199 -2.49621
-2.58113 -2.69258 -2.79463
-2.86659 -2.90717 -2.92628
-2.93399 -2.93617 -2.93871
-2.95348 -2.99795 -3.08711
-3.22422 -3.39778 -3.58681
-3.76994 -3.93214 -4.06535
-4.16415 -4.22171 -4.23158
-4.19574 -4.13241 -4.07485
-4.05855 -4.1039 -4.20586
-4.33722 -4.46271 -4.55547
-4.60742 -4.62894 -4.63933
-4.4773 -4.50426 -4.50794
-4.47325 -4.39031 -4.25938
-4.09171 -3.9059 -3.72097
-3.54875 -3.39 -3.23698
-3.08174 -2.92481 -2.77787
-2.65769 -2.57554 -2.52973
-2.50657 -2.4875 -2.45629
-2.40189 -2.31841 -2.20578
-2.07306 -1.94149 -1.84215
-1.80604 -1.85002 -1.96773
-2.13218 -2.30958 -2.47618
-2.62857 -2.7818 -2.9568
-3.16405 -3.39338 -3.61699
-3.80417 -3.93611 -4.00869
-4.02243 -3.97179 -3.84688
-3.64801 -3.39977 -3.15032
-2.95284 -2.84013 -2.8081
-2.81784 -2.81335 -2.74427
-2.58298 -2.3309 -2.01418
-1.67174 -1.3412 -1.04858
-0.805884 -0.615891 -0.47889
-0.396511 -0.371021 -0.402192
-0.484482 -0.60572 -0.746977
-0.883759 -0.990062 -1.0466
-1.05106 -1.02431 -1.00585
-1.03727 -1.14042 -1.30245
-1.47777 -1.60826 -1.65153
-1.60146 -1.48934 -1.3659
-1.27589 -1.23984 -1.25193
-1.29143 -1.33706 -1.37394
-1.39164 -1.37958 -1.32661
-1.22535 -1.07762 -0.89787
-0.71404 -0.565623 -0.496511
-0.542057 -0.714627 -0.99564
-1.33969 -1.68966 -1.99561
-2.22857 -2.38407 -2.47621
-2.52764 -2.56106 -2.59398
-2.63559 -2.68439 -2.72814
-2.74904 -2.73373 -2.68202
-2.60757 -2.53014 -2.46618
-2.42497 -2.41101 -2.42773
-2.47754 -2.55806 -2.65804
-2.7572 -2.83092 -2.85775
-2.82756 -2.74802 -2.64647
-2.56298 -2.53441 -2.57704
-2.67952 -2.81197 -2.94441
-3.06056 -3.15825 -3.23959
-3.30211 -3.33954 -3.35057
-3.34658 -3.34983 -3.38337
-3.46012 -3.57882 -3.72714
-3.88758 -4.04174 -4.17203
-4.26201 -4.29824 -4.27462
-4.19841 -4.09304 -3.99325
-3.93275 -3.93072 -3.98522
-4.0769 -4.17957 -4.27165
-4.34335 -4.39684 -4.43997
-4.21348 -4.24736 -4.24078
-4.18159 -4.06757 -3.90951
-3.72881 -3.55065 -3.39552
-3.27221 -3.17592 -3.09254
-3.0078 -2.9159 -2.82239
-2.7388 -2.67308 -2.62312
-2.5777 -2.52313 -2.44954
-2.35319 -2.23566 -2.10342
-1.96947 -1.85508 -1.78777
-1.79266 -1.87997 -2.03617
-2.22634 -2.40891 -2.55523
-2.6632 -2.75676 -2.87105
-3.03108 -3.23638 -3.46128
-3.67007 -3.83488 -3.9424
-3.98681 -3.96004 -3.85263
-3.66633 -3.42658 -3.18096
-2.98119 -2.85919 -2.81208
-2.80463 -2.78589 -2.7099
-2.5512 -2.3107 -2.01181
-1.68936 -1.37648 -1.09541
-0.856443 -0.66312 -0.518278
-0.426056 -0.389539 -0.407218
-0.471365 -0.568748 -0.682126
-0.791728 -0.878057 -0.927783
-0.941485 -0.938133 -0.950656
-1.01159 -1.13471 -1.30274
-1.47002 -1.58096 -1.59613
-1.51157 -1.36057 -1.19697
-1.0699 -1.00433 -0.996865
-1.02616 -1.068 -1.1045
-1.12398 -1.11679 -1.07362
-0.988426 -0.863168 -0.711222
-0.558257 -0.439904 -0.394731
-0.452438 -0.621421 -0.882535
-1.19355 -1.50276 -1.76545
-1.95596 -2.07166 -2.12916
-2.1563 -2.18308 -2.23341
-2.31797 -2.4297 -2.54488
-2.63215 -2.66704 -2.644
-2.57784 -2.49454 -2.41914
-2.36882 -2.35292 -2.37555
-2.43617 -2.5277 -2.63499
-2.73678 -2.81092 -2.84053
-2.81939 -2.75602 -2.67503
-2.61176 -2.59916 -2.65269
-2.76417 -2.90997 -3.06691
-3.2226 -3.37297 -3.51224
-3.62696 -3.70104 -3.72758
-3.71674 -3.69271 -3.68244
-3.70505 -3.76791 -3.86812
-3.99468 -4.12925 -4.24739
-4.32284 -4.33503 -4.27695
-4.1599 -4.01179 -3.86861
-3.76209 -3.70985 -3.71264
-3.75882 -3.83173 -3.91596
-4.001 -4.08152 -4.15432
-3.8874 -3.92432 -3.9084
-3.83011 -3.69319 -3.51643
-3.32898 -3.1612 -3.03497
-2.95739 -2.92025 -2.90546
-2.89395 -2.87387 -2.84334
-2.80646 -2.7658 -2.71756
-2.65308 -2.56477 -2.45119
-2.31788 -2.17512 -2.03564
-1.9145 -1.8301 -1.80316
-1.85058 -1.97524 -2.15794
-2.359 -2.53248 -2.64697
-2.70176 -2.72802 -2.77282
-2.87408 -3.04085 -3.25071
-3.46483 -3.64822 -3.77996
-3.84908 -3.84585 -3.76128
-3.59741 -3.37778 -3.14594
-2.94934 -2.81814 -2.75209
-2.72274 -2.68753 -2.60728
-2.45934 -2.24301 -1.97689
-1.68968 -1.40878 -1.15266
-0.930498 -0.747136 -0.607576
-0.517131 -0.47796 -0.48595
-0.530791 -0.598717 -0.675253
-0.746727 -0.801789 -0.834999
-0.851662 -0.869835 -0.915236
-1.00906 -1.15401 -1.32658
-1.48158 -1.56899 -1.5562
-1.4442 -1.26849 -1.08373
-0.939919 -0.862941 -0.849426
-0.876444 -0.91733 -0.952594
-0.971133 -0.965651 -0.929249
-0.856783 -0.749401 -0.6188
-0.488632 -0.391717 -0.362287
-0.42453 -0.582004 -0.813879
-1.0808 -1.33766 -1.54727
-1.68964 -1.76506 -1.79179
-1.80025 -1.82465 -1.89289
-2.01639 -2.18382 -2.36289
-2.51221 -2.5989 -2.61231
-2.5661 -2.48874 -2.41053
-2.35517 -2.33732 -2.36311
-2.43022 -2.5276 -2.63699
-2.73718 -2.80944 -2.84176
-2.83121 -2.7858 -2.72581
-2.68081 -2.6798 -2.73842
-2.85295 -3.00646 -3.18151
-3.36776 -3.55835 -3.74112
-3.8955 -4.00007 -4.04504
-4.03894 -4.00436 -3.96715
-3.94789 -3.95964 -4.00859
-4.09247 -4.1968 -4.29414
-4.35066 -4.33858 -4.24813
-4.09252 -3.90317 -3.71762
-3.56661 -3.46663 -3.4204
-3.42237 -3.46376 -3.53467
-3.62443 -3.72171 -3.81419
-3.53366 -3.56498 -3.53572
-3.43921 -3.28415 -3.09531
-2.90745 -2.75444 -2.65876
-2.62578 -2.64464 -2.69445
-2.75284 -2.80301 -2.83617
-2.84881 -2.83743 -2.79572
-2.717 -2.59968 -2.45134
-2.288 -2.12967 -1.99542
-1.90097 -1.85907 -1.8804
-1.9712 -2.12657 -2.3236
-2.5217 -2.67464 -2.75085
-2.75092 -2.71058 -2.68502
-2.72186 -2.83833 -3.01617
-3.21597 -3.39866 -3.53852
-3.62169 -3.63817 -3.57976
-3.44738 -3.25971 -3.05249
-2.86582 -2.72696 -2.63941
-2.58409 -2.52972 -2.44588
-2.31324 -2.1286 -1.90412
-1.66096 -1.42045 -1.19806
-1.00295 -0.841623 -0.720314
-0.643651 -0.611056 -0.614951
-0.642705 -0.680766 -0.717927
-0.746605 -0.7636 -0.772062
-0.783656 -0.817496 -0.893401
-1.02118 -1.19135 -1.37297
-1.52126 -1.59316 -1.56484
-1.44321 -1.26504 -1.08293
-0.943952 -0.871625 -0.86078
-0.886993 -0.922946 -0.950336
-0.961305 -0.952474 -0.919334
-0.85632 -0.762022 -0.645294
-0.527845 -0.440933 -0.416156
-0.473397 -0.611542 -0.807371
-1.02356 -1.22146 -1.37229
-1.46325 -1.49875 -1.49855
-1.49366 -1.5191 -1.60333
-1.75688 -1.96538 -2.19216
-2.39135 -2.52594 -2.5813
-2.56727 -2.50994 -2.44029
-2.38588 -2.36647 -2.39151
-2.45869 -2.55487 -2.66044
-2.75564 -2.82573 -2.86281
-2.86548 -2.83943 -2.79968
-2.77027 -2.77747 -2.83849
-2.95454 -3.1142 -3.30314
-3.51034 -3.72549 -3.93256
-4.10882 -4.23268 -4.29448
-4.30089 -4.26995 -4.22202
-4.17475 -4.14359 -4.14251
-4.17907 -4.24582 -4.31617
-4.3514 -4.3169 -4.19844
-4.00885 -3.78184 -3.5571
-3.36592 -3.22456 -3.137
-3.10144 -3.11431 -3.16955
-3.25636 -3.35894 -3.45822
-3.19029 -3.20555 -3.1555
-3.03718 -2.86416 -2.66638
-2.48296 -2.34993 -2.289
-2.3024 -2.37554 -2.48454
-2.60461 -2.7158 -2.80454
-2.86142 -2.87777 -2.84473
-2.75663 -2.61673 -2.44077
-2.25519 -2.09016 -1.97128
-1.91404 -1.92366 -1.9985
-2.13245 -2.31268 -2.51447
-2.69986 -2.82639 -2.86494
-2.81715 -2.72016 -2.63245
-2.60706 -2.66732 -2.79983
-2.96725 -3.13002 -3.26092
-3.34561 -3.37529 -3.34271
-3.24648 -3.09788 -2.92185
-2.74877 -2.60213 -2.48999
-2.40436 -2.32715 -2.23802
-2.1213 -1.97069 -1.79082
-1.59456 -1.39742 -1.21297
-1.05162 -0.921692 -0.829466
-0.776934 -0.759287 -0.765229
-0.780602 -0.792933 -0.794261
-0.782066 -0.760005 -0.739326
-0.73892 -0.780996 -0.881862
-1.04182 -1.24012 -1.43849
-1.5924 -1.66557 -1.64267
-1.53552 -1.38004 -1.2238
-1.1079 -1.05136 -1.04668
-1.06908 -1.09298 -1.1041
-1.10001 -1.0821 -1.04762
-0.989064 -0.900883 -0.788249
-0.671283 -0.581196 -0.549075
-0.592344 -0.70601 -0.863909
-1.02927 -1.1683 -1.25997
-1.29922 -1.29586 -1.27183
-1.25768 -1.28621 -1.38268
-1.55435 -1.78478 -2.0374
-2.26813 -2.44107 -2.53942
-2.56714 -2.54344 -2.49527
-2.45076 -2.43338 -2.45604
-2.51768 -2.60512 -2.69982
-2.78549 -2.852 -2.89452
-2.91121 -2.90384 -2.88189
-2.86507 -2.87863 -2.94251
-3.06248 -3.23037 -3.43169
-3.65211 -3.87761 -4.09094
-4.27165 -4.40227 -4.47568
-4.49684 -4.47762 -4.43048
-4.36733 -4.30335 -4.25823
-4.24885 -4.27614 -4.31711
-4.33074 -4.27663 -4.13519
-3.91723 -3.65768 -3.3988
-3.17377 -2.99968 -2.88116
-2.81809 -2.80933 -2.85059
-2.93047 -3.02975 -3.12451
-2.88956 -2.87987 -2.80142
-2.65603 -2.46266 -2.25645
-2.08045 -1.97201 -1.95055
-2.01308 -2.13912 -2.3005
-2.47032 -2.62749 -2.75667
-2.84559 -2.88254 -2.8567
-2.76258 -2.60648 -2.41058
-2.21049 -2.04605 -1.94911
-1.93461 -1.99958 -2.12936
-2.30505 -2.50619 -2.7076
-2.87658 -2.97766 -2.98639
-2.90518 -2.76932 -2.63566
-2.55813 -2.56383 -2.64456
-2.76762 -2.89626 -3.00469
-3.08002 -3.11528 -3.10396
-3.04134 -2.92998 -2.78267
-2.61933 -2.45979 -2.31728
-2.19583 -2.09115 -1.99335
-1.8904 -1.77252 -1.63627
-1.48589 -1.33155 -1.18607
-1.06214 -0.970008 -0.914857
-0.894393 -0.898539 -0.912482
-0.921575 -0.915268 -0.88862
-0.84279 -0.786419 -0.737429
-0.721689 -0.765665 -0.884487
-1.07183 -1.29825 -1.51976
-1.69233 -1.78554 -1.79064
-1.72192 -1.61168 -1.49978
-1.41943 -1.38451 -1.38587
-1.40017 -1.40568 -1.39377
-1.36818 -1.33481 -1.29186
-1.22905 -1.13626 -1.01515
-0.885041 -0.778633 -0.728529
-0.751622 -0.840066 -0.964284
-1.0861 -1.17399 -1.21262
-1.20422 -1.16497 -1.12031
-1.10016 -1.13285 -1.23693
-1.41387 -1.64562 -1.89967
-2.13956 -2.33567 -2.47152
-2.54463 -2.56461 -2.55072
-2.5282 -2.52129 -2.54462
-2.59817 -2.6702 -2.74588
-2.81489 -2.87289 -2.91769
-2.94568 -2.95378 -2.94625
-2.93972 -2.95971 -3.0292
-3.1573 -3.33671 -3.5501
-3.77828 -4.0038 -4.21027
-4.38242 -4.50925 -4.58744
-4.62069 -4.61485 -4.57444
-4.50503 -4.41987 -4.34195
-4.29514 -4.28779 -4.30134
-4.29453 -4.22301 -4.06258
-3.82152 -3.53538 -3.24891
-2.99781 -2.80057 -2.66225
-2.58287 -2.56159 -2.59403
-2.66734 -2.75928 -2.84229
-2.65071 -2.61104 -2.49997
-2.32468 -2.1098 -1.89559
-1.72877 -1.64747 -1.66773
-1.77971 -1.95501 -2.1597
-2.36467 -2.54939 -2.69983
-2.80435 -2.85078 -2.82743
-2.7284 -2.56137 -2.35277
-2.14549 -1.98749 -1.91593
-1.94493 -2.06387 -2.24607
-2.4609 -2.68094 -2.88138
-3.03615 -3.11866 -3.11067
-3.01505 -2.86249 -2.70395
-2.59024 -2.55007 -2.58065
-2.65582 -2.74421 -2.82352
-2.88306 -2.91732 -2.91952
-2.88085 -2.79507 -2.66359
-2.49716 -2.31327 -2.13116
-1.96684 -1.82936 -1.7186
-1.62579 -1.53749 -1.44196
-1.33484 -1.2213 -1.11423
-1.02934 -0.97886 -0.966078
-0.983313 -1.01465 -1.04208
-1.05141 -1.03472 -0.99002
-0.921072 -0.839761 -0.768761
-0.739466 -0.782259 -0.91234
-1.1195 -1.36905 -1.61417
-1.81261 -1.93911 -1.98937
-1.97721 -1.92843 -1.87294
-1.83496 -1.82356 -1.82951
-1.83272 -1.81655 -1.77802
-1.72611 -1.67004 -1.60846
-1.52875 -1.4174 -1.27372
-1.11737 -0.983618 -0.907991
-0.908444 -0.97537 -1.07558
-1.16761 -1.21918 -1.21774
-1.17133 -1.10288 -1.04248
-1.01987 -1.05749 -1.16454
-1.33456 -1.54803 -1.77934
-2.00415 -2.2035 -2.36424
-2.47874 -2.54663 -2.57759
-2.5906 -2.60657 -2.63818
-2.68469 -2.73647 -2.78473
-2.82774 -2.86867 -2.90842
-2.94151 -2.9601 -2.96386
-2.96708 -2.99573 -3.07481
-3.21498 -3.40787 -3.63216
-3.86379 -4.08285 -4.27513
-4.43143 -4.54755 -4.62416
-4.66433 -4.66946 -4.63797
-4.5704 -4.47755 -4.38308
-4.31408 -4.28314 -4.27506
-4.24964 -4.1613 -3.98369
-3.72381 -3.41761 -3.11164
-2.84357 -2.63313 -2.48558
-2.40038 -2.37568 -2.4056
-2.47508 -2.5589 -2.62676
-2.47867 -2.40861 -2.26618
-2.06371 -1.83061 -1.61118
-1.45488 -1.40007 -1.45927
-1.61545 -1.83172 -2.06757
-2.29152 -2.48466 -2.6367
-2.73951 -2.78298 -2.7557
-2.65121 -2.47733 -2.26289
-2.05569 -1.90942 -1.86476
-1.93462 -2.102 -2.3306
-2.58031 -2.81811 -3.01986
-3.16632 -3.2404 -3.23067
-3.14015 -2.99307 -2.83153
-2.70026 -2.62787 -2.61683
-2.6487 -2.69903 -2.75
-2.79291 -2.82236 -2.82966
-2.80123 -2.72301 -2.58748
-2.3992 -2.17553 -1.94247
-1.72737 -1.55118 -1.42238
-1.33495 -1.27183 -1.21325
-1.14632 -1.07138 -1.00163
-0.956084 -0.948996 -0.981438
-1.03991 -1.1025 -1.14829
-1.16406 -1.14505 -1.09237
-1.01206 -0.918106 -0.835945
-0.800058 -0.842771 -0.978963
-1.19631 -1.45831 -1.71898
-1.94033 -2.10281 -2.20532
-2.25885 -2.28011 -2.28703
-2.29404 -2.30603 -2.31531
-2.30662 -2.26867 -2.20296
-2.12157 -2.03556 -1.944
-1.83358 -1.68962 -1.51098
-1.31855 -1.15053 -1.04593
-1.0248 -1.07694 -1.16586
-1.24557 -1.2803 -1.25718
-1.18787 -1.10143 -1.03301
-1.01253 -1.05588 -1.1615
-1.31383 -1.492 -1.67895
-1.8651 -2.04522 -2.21259
-2.35719 -2.47043 -2.55215
-2.61219 -2.6636 -2.71268
-2.75553 -2.7846 -2.79874
-2.80675 -2.8208 -2.846
-2.87608 -2.89965 -2.91271
-2.92737 -2.96888 -3.06218
-3.21722 -3.42336 -3.65559
-3.88641 -4.095 -4.26994
-4.40762 -4.50956 -4.57984
-4.62164 -4.63405 -4.61238
-4.55436 -4.46858 -4.37693
-4.30521 -4.26574 -4.2442
-4.20217 -4.09619 -3.90168
-3.62685 -3.30832 -2.99303
-2.71884 -2.50557 -2.35826
-2.27558 -2.25419 -2.28605
-2.35348 -2.4287 -2.47967
-2.36908 -2.27231 -2.10552
-1.88484 -1.64223 -1.42344
-1.27872 -1.24601 -1.33513
-1.52345 -1.76689 -2.01887
-2.24549 -2.42984 -2.56651
-2.65275 -2.6822 -2.64482
-2.5339 -2.35691 -2.14366
-1.94441 -1.8155 -1.79856
-1.90461 -2.11193 -2.37779
-2.65582 -2.90919 -3.11471
-3.25942 -3.33518 -3.33716
-3.26823 -3.1453 -3.00003
-2.86938 -2.78047 -2.74054
-2.73915 -2.75939 -2.78813
-2.81794 -2.84181 -2.8474
-2.8159 -2.727 -2.56754
-2.3393 -2.06175 -1.76786
-1.49493 -1.27396 -1.12085
-1.03226 -0.98819 -0.96156
-0.93125 -0.892516 -0.858551
-0.851434 -0.887362 -0.965319
-1.06626 -1.16257 -1.23067
-1.25838 -1.24422 -1.19272
-1.11243 -1.019 -0.938976
-0.906985 -0.954152 -1.09319
-1.31014 -1.56941 -1.82968
-2.06058 -2.25019 -2.40076
-2.51935 -2.61173 -2.68205
-2.73395 -2.7684 -2.7804
-2.76058 -2.70287 -2.61161
-2.49982 -2.37897 -2.24899
-2.09779 -1.91195 -1.69159
-1.45922 -1.25566 -1.12308
-1.08419 -1.12933 -1.21961
-1.30424 -1.34223 -1.31787
-1.24403 -1.15424 -1.08802
-1.0751 -1.1247 -1.22444
-1.34987 -1.47926 -1.60468
-1.7321 -1.87135 -2.02464
-2.18291 -2.33229 -2.46364
-2.57583 -2.67027 -2.74338
-2.78617 -2.79287 -2.77037
-2.73832 -2.71829 -2.72063
-2.74009 -2.76378 -2.78545
-2.81486 -2.87477 -2.98728
-3.15927 -3.37701 -3.61296
-3.83837 -4.03332 -4.18955
-4.30791 -4.39407 -4.45461
-4.4935 -4.5097 -4.49838
-4.45693 -4.39226 -4.32235
-4.26751 -4.2351 -4.2089
-4.15277 -4.02867 -3.81819
-3.53378 -3.21314 -2.90154
-2.63432 -2.42931 -2.29053
-2.21587 -2.20067 -2.23489
-2.29867 -2.36265 -2.39473
-2.31539 -2.19894 -2.01931
-1.79419 -1.55465 -1.34432
-1.21147 -1.19299 -1.29759
-1.50024 -1.75272 -2.00419
-2.21869 -2.38092 -2.49025
-2.54965 -2.55721 -2.50521
-2.38748 -2.21147 -2.00709
-1.82453 -1.71921 -1.73069
-1.86712 -2.10378 -2.395
-2.69172 -2.95563 -3.16502
-3.31235 -3.39722 -3.42056
-3.38483 -3.29955 -3.18558
-3.07122 -2.98097 -2.92589
-2.903 -2.90286 -2.91691
-2.93829 -2.95725 -2.95673
-2.91273 -2.8005 -2.6042
-2.32565 -1.98748 -1.62866
-1.29429 -1.02347 -0.838841
-0.740509 -0.707122 -0.705609
-0.707099 -0.701363 -0.700662
-0.729319 -0.805259 -0.925883
-1.0676 -1.19803 -1.29119
-1.33561 -1.33262 -1.29015
-1.21968 -1.13867 -1.07354
-1.05633 -1.11363 -1.25346
-1.45978 -1.69964 -1.93938
-2.15955 -2.3584 -2.54309
-2.71713 -2.87471 -3.005
-3.09971 -3.15542 -3.17012
-3.14074 -3.06631 -2.95293
-2.81312 -2.65792 -2.48836
-2.29491 -2.06692 -1.80659
-1.53803 -1.30378 -1.14852
-1.09762 -1.14292 -1.24435
-1.34701 -1.40446 -1.3969
-1.33644 -1.25888 -1.20593
-1.20589 -1.26131 -1.35029
-1.44124 -1.51272 -1.56572
-1.62072 -1.70205 -1.82198
-1.97527 -2.14589 -2.31739
-2.47721 -2.61354 -2.7115
-2.75647 -2.74415 -2.68845
-2.61813 -2.56284 -2.53836
-2.54231 -2.56285 -2.59327
-2.64108 -2.72488 -2.86132
-3.05195 -3.27933 -3.5145
-3.72966 -3.90756 -4.04348
-4.1417 -4.21052 -4.25812
-4.28969 -4.3059 -4.30426
-4.2839 -4.25057 -4.21677
-4.19407 -4.18145 -4.1587
-4.09238 -3.95263 -3.73073
-3.4458 -3.13656 -2.84447
-2.59917 -2.41403 -2.29092
-2.22704 -2.21712 -2.25006
-2.30508 -2.35302 -2.3638
-2.31303 -2.18668 -2.00838
-1.79465 -1.57194 -1.37784
-1.25596 -1.24154 -1.34429
-1.54064 -1.78241 -2.01719
-2.20765 -2.33931 -2.41493
-2.44223 -2.42361 -2.3544
-2.23034 -2.05988 -1.87248
-1.71574 -1.64043 -1.68081
-1.84117 -2.09528 -2.3978
-2.70049 -2.96612 -3.17539
-3.32565 -3.42289 -3.47269
-3.47679 -3.43768 -3.36571
-3.28003 -3.20139 -3.14321
-3.10894 -3.09602 -3.10028
-3.11545 -3.12899 -3.11933
-3.05819 -2.91818 -2.6829
-2.35546 -1.96102 -1.54219
-1.1489 -0.826373 -0.6039
-0.486643 -0.454216 -0.469511
-0.496691 -0.519524 -0.547986
-0.607372 -0.716993 -0.873637
-1.05098 -1.21346 -1.33318
-1.3986 -1.41261 -1.38582
-1.33271 -1.27275 -1.23161
-1.23695 -1.30826 -1.44688
-1.63394 -1.83969 -2.03969
-2.22723 -2.41288 -2.61089
-2.82311 -3.03329 -3.21571
-3.34928 -3.42505 -3.44313
-3.40649 -3.31922 -3.18913
-3.02801 -2.84616 -2.64557
-2.41914 -2.15899 -1.86929
-1.57524 -1.32036 -1.15102
-1.09496 -1.1459 -1.26372
-1.39088 -1.47683 -1.4981
-1.46513 -1.4134 -1.38369
-1.40062 -1.46015 -1.53327
-1.5844 -1.59405 -1.57142
-1.54884 -1.5627 -1.63473
-1.76509 -1.93826 -2.13273
-2.32592 -2.49381 -2.61135
-2.65915 -2.63397 -2.55441
-2.45494 -2.37038 -2.32108
-2.30875 -2.32494 -2.36441
-2.43302 -2.54425 -2.70749
-2.91727 -3.15185 -3.38171
-3.58165 -3.73859 -3.85177
-3.92818 -3.97737 -4.00823
-4.02726 -4.03811 -4.04259
-4.04313 -4.04483 -4.05384
-4.07129 -4.08614 -4.07355
-4.00332 -3.85528 -3.63199
-3.36 -3.07839 -2.82271
-2.61433 -2.46 -2.35838
-2.30613 -2.29834 -2.32438
-2.36441 -2.39161 -2.38004
-2.35802 -2.23356 -2.07147
-1.88435 -1.69075 -1.51911
-1.40622 -1.38538 -1.46929
-1.63969 -1.85261 -2.05709
-2.21531 -2.31247 -2.35269
-2.34659 -2.30023 -2.21272
-2.08344 -1.92316 -1.76056
-1.63817 -1.59857 -1.66783
-1.8454 -2.1048 -2.40361
-2.69741 -2.95251 -3.15341
-3.30231 -3.4107 -3.48778
-3.53422 -3.54589 -3.52294
-3.47502 -3.41777 -3.36534
-3.32609 -3.30356 -3.29799
-3.30438 -3.30866 -3.28634
-3.20666 -3.04137 -2.77468
-2.41069 -1.97504 -1.51049
-1.06836 -0.698013 -0.435462
-0.29276 -0.253074 -0.277503
-0.324272 -0.37064 -0.4227
-0.505171 -0.638515 -0.820471
-1.02464 -1.21456 -1.36106
-1.45139 -1.48797 -1.48239
-1.45153 -1.41687 -1.40325
-1.43333 -1.51865 -1.65314
-1.81469 -1.97642 -2.12256
-2.25889 -2.40887 -2.59586
-2.82318 -3.06736 -3.28965
-3.45626 -3.55114 -3.57463
-3.53447 -3.43974 -3.30074
-3.12935 -2.93524 -2.72053
-2.47919 -2.20462 -1.90206
-1.59731 -1.33452 -1.16119
-1.10677 -1.16666 -1.30142
-1.45276 -1.56853 -1.62362
-1.62676 -1.61071 -1.61157
-1.64761 -1.70853 -1.76135
-1.77043 -1.72026 -1.62686
-1.53067 -1.47619 -1.49241
-1.58509 -1.74116 -1.93686
-2.14276 -2.32589 -2.454
-2.50453 -2.47461 -2.3845
-2.27017 -2.16799 -2.10112
-2.07569 -2.08814 -2.13634
-2.22542 -2.36372 -2.55268
-2.77913 -3.01682 -3.23627
-3.41608 -3.54837 -3.63663
-3.68981 -3.71736 -3.72756
-3.72794 -3.72592 -3.72907
-3.7445 -3.77726 -3.82716
-3.88482 -3.92943 -3.93218
-3.8667 -3.72247 -3.51264
-3.26988 -3.03219 -2.82782
-2.66852 -2.55339 -2.47736
-2.43674 -2.42801 -2.4426
-2.46351 -2.46819 -2.4365
-2.44214 -2.33193 -2.19961
-2.05173 -1.89668 -1.75174
-1.64563 -1.6097 -1.6612
-1.79018 -1.96045 -2.12512
-2.24665 -2.3088 -2.31484
-2.2763 -2.20219 -2.09637
-1.96349 -1.81778 -1.68662
-1.60534 -1.60544 -1.70265
-1.89097 -2.14444 -2.4253
-2.6951 -2.92579 -3.10715
-3.24686 -3.3615 -3.46318
-3.55126 -3.61514 -3.64504
-3.64066 -3.61127 -3.56989
-3.52816 -3.49481 -3.47458
-3.46495 -3.45238 -3.41199
-3.31299 -3.12794 -2.84222
-2.4598 -2.00407 -1.51441
-1.04023 -0.633042 -0.335287
-0.167112 -0.117257 -0.147012
-0.209712 -0.275652 -0.345382
-0.441483 -0.585614 -0.778646
-0.997488 -1.20758 -1.3793
-1.49734 -1.56114 -1.58099
-1.57474 -1.56551 -1.57753
-1.62893 -1.72414 -1.8505
-1.98292 -2.09644 -2.18171
-2.25446 -2.34978 -2.50136
-2.71777 -2.9731 -3.21951
-3.41176 -3.52542 -3.55836
-3.52091 -3.42659 -3.28903
-3.12134 -2.93288 -2.72475
-2.48984 -2.22083 -1.92281
-1.62202 -1.36337 -1.19518
-1.14784 -1.21774 -1.36649
-1.53704 -1.67868 -1.76721
-1.81011 -1.83527 -1.87061
-1.9258 -1.98505 -2.01494
-1.9837 -1.88138 -1.72904
-1.57092 -1.45496 -1.41426
-1.45939 -1.58107 -1.75642
-1.95342 -2.13467 -2.26425
-2.31794 -2.29216 -2.20581
-2.09244 -1.98655 -1.91195
-1.8786 -1.88834 -1.94322
-2.04862 -2.20849 -2.4168
-2.65311 -2.88724 -3.09053
-3.24615 -3.35195 -3.41551
-3.44661 -3.45282 -3.44014
-3.4162 -3.39258 -3.38374
-3.40281 -3.45589 -3.53743
-3.62877 -3.70099 -3.72278
-3.67191 -3.54611 -3.36631
-3.16842 -2.98746 -2.84385
-2.74019 -2.66841 -2.61999
-2.59114 -2.58034 -2.58215
-2.58383 -2.56845 -2.52255
-2.54896 -2.46378 -2.37179
-2.27222 -2.16218 -2.047
-1.94671 -1.89066 -1.90151
-1.97956 -2.09887 -2.21867
-2.30227 -2.33095 -2.30528
-2.23622 -2.13549 -2.01249
-1.87837 -1.7512 -1.65628
-1.62002 -1.66116 -1.78415
-1.97733 -2.21574 -2.46707
-2.7 -2.8935 -3.04401
-3.1654 -3.27931 -3.40042
-3.52648 -3.64075 -3.72389
-3.76548 -3.76733 -3.73959
-3.69552 -3.64793 -3.60604
-3.57099 -3.5319 -3.4662
-3.34551 -3.14491 -2.85115
-2.46698 -2.01145 -1.51799
-1.0318 -0.604754 -0.284792
-0.0999871 -0.0452846 -0.0832536
-0.163074 -0.24765 -0.3305
-0.430727 -0.571511 -0.759354
-0.978118 -1.19816 -1.39048
-1.5362 -1.62953 -1.67703
-1.69578 -1.7096 -1.74217
-1.80816 -1.90667 -2.02039
-2.12223 -2.18809 -2.21205
-2.21581 -2.2433 -2.33863
-2.51906 -2.76183 -3.01518
-3.22514 -3.35829 -3.4073
-3.38217 -3.29925 -3.17556
-3.02615 -2.86025 -2.67696
-2.46635 -2.21877 -1.93847
-1.6523 -1.40624 -1.24929
-1.21196 -1.29091 -1.44909
-1.63247 -1.79443 -1.91378
-1.99687 -2.06482 -2.13502
-2.20752 -2.26257 -2.26964
-2.20381 -2.0614 -1.86627
-1.66235 -1.49665 -1.40329
-1.39641 -1.47155 -1.60974
-1.78068 -1.94698 -2.07211
-2.13094 -2.11792 -2.04801
-1.94942 -1.85208 -1.77842
-1.74107 -1.74714 -1.80345
-1.91672 -2.08768 -2.30419
-2.53996 -2.7622 -2.94403
-3.07374 -3.15489 -3.1983
-3.21297 -3.20236 -3.16808
-3.11663 -3.06354 -3.03103
-3.03957 -3.0979 -3.19701
-3.31128 -3.40611 -3.44924
-3.42234 -3.3289 -3.19365
-3.052 -2.93416 -2.85331
-2.80487 -2.77563 -2.75467
-2.73824 -2.72666 -2.71783
-2.70381 -2.67389 -2.62157
-2.65478 -2.60172 -2.55646
-2.51066 -2.45014 -2.3681
-2.2755 -2.19909 -2.16693
-2.19039 -2.25535 -2.32865
-2.37501 -2.37265 -2.31829
-2.22154 -2.09681 -1.95959
-1.82767 -1.72241 -1.66588
-1.67474 -1.75486 -1.89984
-2.09284 -2.30996 -2.52433
-2.71195 -2.85949 -2.97076
-3.06617 -3.17227 -3.30586
-3.46316 -3.622 -3.75455
-3.84089 -3.87487 -3.86232
-3.81624 -3.75216 -3.6833
-3.61503 -3.54068 -3.44203
-3.29517 -3.079 -2.78198
-2.4052 -1.96264 -1.48121
-1.00121 -0.573871 -0.250973
-0.0667607 -0.021197 -0.0778308
-0.181781 -0.288189 -0.382462
-0.479301 -0.603839 -0.770429
-0.97311 -1.18998 -1.39405
-1.56278 -1.68394 -1.75865
-1.80142 -1.83544 -1.88329
-1.95689 -2.05189 -2.14869
-2.21966 -2.24109 -2.20773
-2.14325 -2.09687 -2.12202
-2.24692 -2.45693 -2.70189
-2.92278 -3.07777 -3.15217
-3.15235 -3.09482 -2.99855
-2.88015 -2.74859 -2.60072
-2.42338 -2.20441 -1.94746
-1.6804 -1.45046 -1.30688
-1.27953 -1.36488 -1.52779
-1.71877 -1.89694 -2.04475
-2.16677 -2.27594 -2.37828
-2.46504 -2.51473 -2.50228
-2.41097 -2.24275 -2.02186
-1.78859 -1.58597 -1.44693
-1.38832 -1.41128 -1.50311
-1.63874 -1.78402 -1.90361
-1.97149 -1.97881 -1.93474
-1.86026 -1.77894 -1.71016
-1.66816 -1.66516 -1.71342
-1.82218 -1.99052 -2.20186
-2.42591 -2.62879 -2.78641
-2.89235 -2.95521 -2.98774
-2.99618 -2.97767 -2.92732
-2.84906 -2.76181 -2.6958
-2.67982 -2.72709 -2.8278
-2.95249 -3.06361 -3.12924
-3.13398 -3.08384 -3.00301
-2.92275 -2.86721 -2.84377
-2.84375 -2.85174 -2.85594
-2.85259 -2.84301 -2.8276
-2.80286 -2.76431 -2.71235
-2.73457 -2.71616 -2.71973
-2.73016 -2.72283 -2.67898
-2.59966 -2.50774 -2.43546
-2.40513 -2.41539 -2.44203
-2.45221 -2.42137 -2.34204
-2.22218 -2.07872 -1.93279
-1.80771 -1.72653 -1.70704
-1.75651 -1.86964 -2.03104
-2.21968 -2.41254 -2.58742
-2.72706 -2.82565 -2.89427
-2.95947 -3.05192 -3.1899
-3.36837 -3.56127 -3.73457
-3.86062 -3.92576 -3.93039
-3.88524 -3.8066 -3.7105
-3.60623 -3.49184 -3.35454
-3.17607 -2.93992 -2.63663
-2.26606 -1.83814 -1.37482
-0.912854 -0.502759 -0.198304
-0.0368373 -0.0204394 -0.111874
-0.251529 -0.386486 -0.493603
-0.582805 -0.681532 -0.813393
-0.984731 -1.18355 -1.38659
-1.56865 -1.71137 -1.80994
-1.87496 -1.92721 -1.98679
-2.06277 -2.14864 -2.22462
-2.26436 -2.24503 -2.1606
-2.03361 -1.91513 -1.86576
-1.92518 -2.09008 -2.31666
-2.54485 -2.72608 -2.83714
-2.8778 -2.86117 -2.80531
-2.72679 -2.63398 -2.52215
-2.37624 -2.18316 -1.9472
-1.69775 -1.48288 -1.35113
-1.33094 -1.41865 -1.58196
-1.77713 -1.96947 -2.14435
-2.30307 -2.44957 -2.57937
-2.67726 -2.72265 -2.6972
-2.59186 -2.41217 -2.18027
-1.93086 -1.70167 -1.52386
-1.41695 -1.38825 -1.43278
-1.53248 -1.65794 -1.7755
-1.85763 -1.89104 -1.87798
-1.83119 -1.76678 -1.70019
-1.64676 -1.62412 -1.651
-1.74065 -1.8921 -2.08608
-2.28977 -2.46944 -2.60424
-2.69268 -2.74733 -2.78124
-2.79612 -2.7811 -2.72338
-2.62308 -2.50159 -2.39654
-2.3453 -2.3671 -2.45429
-2.57723 -2.69832 -2.78689
-2.8289 -2.82931 -2.80765
-2.78813 -2.78827 -2.81163
-2.84884 -2.88538 -2.91025
-2.91958 -2.91439 -2.89613
-2.86479 -2.82168 -2.77387
-2.76965 -2.78475 -2.83592
-2.90285 -2.95193 -2.95288
-2.89574 -2.79723 -2.69162
-2.61108 -2.56738 -2.54695
-2.52126 -2.4643 -2.365
-2.22948 -2.07618 -1.92999
-1.81721 -1.76032 -1.77235
-1.85299 -1.98918 -2.15967
-2.34059 -2.5093 -2.64684
-2.7414 -2.79372 -2.82132
-2.85571 -2.9302 -3.06361
-3.25018 -3.46225 -3.66299
-3.82015 -3.91397 -3.93872
-3.90081 -3.81481 -3.69756
-3.56115 -3.40793 -3.23058
-3.0166 -2.75413 -2.43603
-2.06196 -1.64017 -1.19097
-0.750477 -0.369465 -0.102017
0.0149752 -0.0188079 -0.162557
-0.350681 -0.522057 -0.645252
-0.725648 -0.793198 -0.881161
-1.00894 -1.17565 -1.36335
-1.54605 -1.70089 -1.81777
-1.90265 -1.97202 -2.04152
-2.11636 -2.18844 -2.23959
-2.24685 -2.18972 -2.06147
-1.88195 -1.70121 -1.58406
-1.58014 -1.69844 -1.90446
-2.14071 -2.35416 -2.51316
-2.60858 -2.64666 -2.6411
-2.60619 -2.54928 -2.46549
-2.34052 -2.1631 -1.94001
-1.70249 -1.49847 -1.3744
-1.35647 -1.44124 -1.60044
-1.79703 -2.00225 -2.20273
-2.39482 -2.57339 -2.72554
-2.83282 -2.87778 -2.84875
-2.74202 -2.56368 -2.33162
-2.07423 -1.82461 -1.61315
-1.46292 -1.3879 -1.39097
-1.46105 -1.57316 -1.69464
-1.7957 -1.8579 -1.87612
-1.85455 -1.80162 -1.72866
-1.65236 -1.5965 -1.58752
-1.64411 -1.76677 -1.93484
-2.11401 -2.27112 -2.38837
-2.46831 -2.52608 -2.57355
-2.60674 -2.60612 -2.55059
-2.43591 -2.28483 -2.14087
-2.04913 -2.03558 -2.09747
-2.20865 -2.3344 -2.446
-2.52887 -2.58356 -2.62155
-2.65803 -2.70407 -2.76137
-2.82269 -2.87706 -2.91578
-2.93495 -2.93431 -2.91497
-2.87923 -2.83341 -2.79078
-2.75263 -2.79859 -2.89424
-3.01607 -3.12347 -3.17553
-3.15037 -3.05612 -2.92624
-2.80073 -2.70441 -2.63598
-2.57394 -2.49333 -2.38081
-2.24024 -2.08959 -1.9541
-1.85928 -1.82463 -1.85864
-1.95669 -2.10264 -2.27334
-2.4437 -2.59066 -2.69652
-2.75284 -2.76538 -2.75671
-2.76171 -2.81468 -2.934
-3.11377 -3.32739 -3.53921
-3.71618 -3.8346 -3.88254
-3.86011 -3.77761 -3.65041
-3.49179 -3.30737 -3.09448
-2.84552 -2.55253 -2.21063
-1.82048 -1.39153 -0.946356
-0.523903 -0.176701 0.0419499
0.0987316 -0.00122165 -0.210672
-0.456736 -0.670211 -0.812192
-0.884235 -0.918909 -0.95871
-1.03567 -1.16008 -1.32038
-1.49166 -1.64873 -1.77759
-1.87937 -1.9646 -2.04243
-2.1129 -2.16656 -2.18838
-2.16107 -2.06865 -1.905
-1.68699 -1.46148 -1.2941
-1.24122 -1.32271 -1.51426
-1.76333 -2.01484 -2.2296
-2.38871 -2.48918 -2.53769
-2.5443 -2.51514 -2.44681
-2.32855 -2.15375 -1.9333
-1.70032 -1.5014 -1.37943
-1.35763 -1.43314 -1.58277
-1.77688 -1.99209 -2.21485
-2.43543 -2.64029 -2.8107
-2.92801 -2.97927 -2.95804
-2.86261 -2.69631 -2.47109
-2.20959 -1.94219 -1.70071
-1.51316 -1.40033 -1.37196
-1.42231 -1.52917 -1.65976
-1.7814 -1.87053 -1.91502
-1.91104 -1.85999 -1.76975
-1.65901 -1.55825 -1.50225
-1.51596 -1.60238 -1.74041
-1.8948 -2.03295 -2.1395
-2.21991 -2.29045 -2.36067
-2.42049 -2.44217 -2.39711
-2.27692 -2.10457 -1.92742
-1.79635 -1.74388 -1.77397
-1.86709 -1.99388 -2.12805
-2.25289 -2.36188 -2.45629
-2.54155 -2.62286 -2.70153
-2.77417 -2.83493 -2.8785
-2.90151 -2.90233 -2.8811
-2.84153 -2.79395 -2.75676
-2.6874 -2.76176 -2.89776
-3.07049 -3.23474 -3.34068
-3.35464 -3.27453 -3.13015
-2.96671 -2.82094 -2.70491
-2.60697 -2.50623 -2.38886
-2.2561 -2.12265 -2.00984
-1.93818 -1.92189 -1.96588
-2.06513 -2.20567 -2.36667
-2.52355 -2.65207 -2.73342
-2.75996 -2.74034 -2.70056
-2.67744 -2.70501 -2.80055
-2.95872 -3.15629 -3.36231
-3.54653 -3.68372 -3.7562
-3.75659 -3.68888 -3.56503
-3.398 -3.19541 -2.95778
-2.68083 -2.35915 -1.98964
-1.57502 -1.12835 -0.677551
-0.267062 0.0475459 0.214245
0.205135 0.0331045 -0.246389
-0.552536 -0.808604 -0.969384
-1.0335 -1.03613 -1.0281
-1.05277 -1.13074 -1.25685
-1.40853 -1.56007 -1.69504
-1.81004 -1.90865 -1.992
-2.05411 -2.08448 -2.07265
-2.00918 -1.88492 -1.69626
-1.45761 -1.21103 -1.01932
-0.941322 -1.00447 -1.19361
-1.46208 -1.75457 -2.0259
-2.24804 -2.40851 -2.50621
-2.54638 -2.53408 -2.46852
-2.3443 -2.16101 -1.93439
-1.69909 -1.49941 -1.37377
-1.3419 -1.4016 -1.53518
-1.72062 -1.93967 -2.17807
-2.42015 -2.64535 -2.83154
-2.96188 -3.02791 -3.02621
-2.95358 -2.80784 -2.59422
-2.33086 -2.0478 -1.78062
-1.56341 -1.42325 -1.37477
-1.41501 -1.52247 -1.66321
-1.80187 -1.91063 -1.97163
-1.97458 -1.91537 -1.79966
-1.64853 -1.49866 -1.39229
-1.36024 -1.40827 -1.51554
-1.64647 -1.76921 -1.87038
-1.9574 -2.04657 -2.14427
-2.23453 -2.28263 -2.25406
-2.13701 -1.95378 -1.75334
-1.58997 -1.5016 -1.49964
-1.57295 -1.69903 -1.85418
-2.01849 -2.17713 -2.3207
-2.4454 -2.55157 -2.64086
-2.71402 -2.77042 -2.80862
-2.82673 -2.8228 -2.79659
-2.75294 -2.70501 -2.67467
-2.58482 -2.68518 -2.85578
-3.07174 -3.28568 -3.44152
-3.4957 -3.43593 -3.28646
-3.09472 -2.907 -2.74838
-2.61867 -2.50374 -2.39107
-2.27904 -2.17658 -2.09716
-2.05267 -2.05034 -2.09262
-2.17762 -2.29803 -2.4392
-2.57894 -2.69147 -2.75481
-2.7594 -2.71429 -2.64717
-2.59574 -2.5933 -2.65609
-2.78004 -2.94677 -3.13224
-3.31151 -3.45987 -3.55495
-3.58184 -3.53741 -3.42925
-3.26887 -3.06456 -2.81826
-2.52697 -2.18622 -1.79412
-1.35602 -0.889829 -0.430079
-0.027523 0.258931 0.378602
0.309237 0.0716377 -0.270672
-0.62966 -0.922283 -1.09836
-1.15433 -1.12772 -1.0763
-1.05286 -1.08652 -1.17768
-1.30634 -1.44743 -1.58341
-1.707 -1.81476 -1.89944
-1.94892 -1.95222 -1.90462
-1.80604 -1.65608 -1.45532
-1.21643 -0.975464 -0.789031
-0.713818 -0.780675 -0.981128
-1.27402 -1.60493 -1.92456
-2.19778 -2.4045 -2.53737
-2.59792 -2.59074 -2.51807
-2.37996 -2.182 -1.94418
-1.70204 -1.49722 -1.36347
-1.3169 -1.35554 -1.4666
-1.63524 -1.84844 -2.09202
-2.346 -2.58497 -2.7853
-2.93257 -3.02164 -3.04945
-3.00869 -2.89017 -2.69262
-2.4312 -2.13759 -1.85247
-1.61607 -1.46023 -1.40186
-1.43824 -1.54694 -1.69285
-1.83905 -1.95532 -2.02028
-2.0195 -1.94562 -1.8033
-1.61554 -1.42317 -1.27319
-1.20029 -1.21252 -1.29003
-1.39807 -1.50637 -1.60383
-1.69944 -1.80874 -1.93452
-2.05541 -2.13119 -2.12316
-2.01697 -1.83363 -1.62177
-1.43693 -1.32096 -1.29235
-1.34849 -1.47375 -1.64657
-1.84343 -2.04153 -2.22231
-2.37469 -2.49558 -2.58712
-2.65307 -2.69669 -2.71997
-2.72344 -2.70667 -2.67074
-2.62205 -2.57556 -2.5545
-2.45779 -2.57942 -2.77544
-3.02169 -3.27096 -3.46442
-3.55212 -3.51372 -3.36745
-3.16023 -2.94438 -2.75545
-2.60434 -2.48473 -2.38671
-2.30598 -2.2444 -2.20545
-2.19045 -2.19886 -2.23137
-2.29114 -2.38013 -2.49251
-2.61049 -2.7073 -2.75678
-2.74523 -2.67964 -2.58746
-2.5065 -2.46953 -2.49252
-2.57338 -2.69913 -2.85318
-3.01679 -3.1672 -3.27896
-3.33097 -3.31382 -3.23075
-3.09126 -2.90287 -2.66691
-2.37961 -2.03604 -1.63508
-1.1848 -0.707856 -0.244542
0.149354 0.412562 0.495731
0.381117 0.0955096 -0.291782
-0.687819 -1.00534 -1.19068
-1.23856 -1.18795 -1.10157
-1.03895 -1.03531 -1.09505
-1.20047 -1.32784 -1.45968
-1.58601 -1.69732 -1.77878
-1.81292 -1.78883 -1.70793
-1.57998 -1.41407 -1.21597
-0.997175 -0.786893 -0.632919
-0.585796 -0.675703 -0.897936
-1.2157 -1.57605 -1.92745
-2.23044 -2.46064 -2.6076
-2.67149 -2.65762 -2.57107
-2.41626 -2.20307 -1.95407
-1.70468 -1.49381 -1.35095
-1.28858 -1.30405 -1.38793
-1.5314 -1.7268 -1.96193
-2.21542 -2.4599 -2.67176
-2.83851 -2.95633 -3.02016
-3.01711 -2.93094 -2.75498
-2.50286 -2.20875 -1.91825
-1.67619 -1.51664 -1.45607
-1.48999 -1.59472 -1.73512
-1.87496 -1.9842 -2.0406
-2.02834 -1.93903 -1.77724
-1.56644 -1.34812 -1.16989
-1.06729 -1.04961 -1.09893
-1.1831 -1.27512 -1.36711
-1.46973 -1.59741 -1.74922
-1.89895 -2.00223 -2.01757
-1.92872 -1.7549 -1.54309
-1.34859 -1.21598 -1.16972
-1.21448 -1.33997 -1.52559
-1.74418 -1.96672 -2.16856
-2.33464 -2.46039 -2.54823
-2.60299 -2.62931 -2.63112
-2.6117 -2.57404 -2.52262
-2.46649 -2.42172 -2.41082
-2.31831 -2.45132 -2.65819
-2.91587 -3.17929 -3.39061
-3.49803 -3.47681 -3.34027
-3.13274 -2.90834 -2.7088
-2.55315 -2.44188 -2.36796
-2.32501 -2.30836 -2.31197
-2.32708 -2.34575 -2.36684
-2.39817 -2.45089 -2.52881
-2.6203 -2.69938 -2.73632
-2.71226 -2.63005 -2.51492
-2.40389 -2.32957 -2.30877
-2.34209 -2.42168 -2.53747
-2.67644 -2.81851 -2.93728
-3.0081 -3.0175 -2.96538
-2.85875 -2.70274 -2.49605
-2.23236 -1.90538 -1.51454
-1.07039 -0.599129 -0.144485
0.235491 0.479098 0.538458
0.398533 0.0888957 -0.319151
-0.731414 -1.05936 -1.24758
-1.28924 -1.2232 -1.11412
-1.02477 -0.993497 -1.02705
-1.10978 -1.2201 -1.34189
-1.46406 -1.57287 -1.64768
-1.66699 -1.62027 -1.51443
-1.36804 -1.19893 -1.01809
-0.836086 -0.675073 -0.572561
-0.570308 -0.694711 -0.942286
-1.27938 -1.65482 -2.01651
-2.3234 -2.55022 -2.68693
-2.7352 -2.70264 -2.59729
-2.42664 -2.20267 -1.94828
-1.69719 -1.48512 -1.33759
-1.26342 -1.25818 -1.31377
-1.42565 -1.59143 -1.80306
-2.04143 -2.28059 -2.4985
-2.68384 -2.83202 -2.93424
-2.97162 -2.92183 -2.77427
-2.54194 -2.26134 -1.98131
-1.74855 -1.59628 -1.53804
-1.56662 -1.65795 -1.77918
-1.89755 -1.98595 -2.02386
-1.99646 -1.89611 -1.72749
-1.51262 -1.28971 -1.10256
-0.984258 -0.944367 -0.967833
-1.02715 -1.10055 -1.18441
-1.29126 -1.43427 -1.60887
-1.78473 -1.91447 -1.95481
-1.88796 -1.7309 -1.52821
-1.33429 -1.19576 -1.14182
-1.18234 -1.30993 -1.50308
-1.73106 -1.96097 -2.16606
-2.33125 -2.45288 -2.53359
-2.57706 -2.58634 -2.56494
-2.51822 -2.45356 -2.38062
-2.31224 -2.26547 -2.26078
-2.17752 -2.30567 -2.50338
-2.74902 -3.00123 -3.20636
-3.31525 -3.30297 -3.17997
-2.98685 -2.77555 -2.5887
-2.44887 -2.36049 -2.31853
-2.31538 -2.34201 -2.38575
-2.43059 -2.46266 -2.47829
-2.48743 -2.50762 -2.55111
-2.61356 -2.67231 -2.69624
-2.6619 -2.5668 -2.43211
-2.29276 -2.18136 -2.11637
-2.10164 -2.13369 -2.20729
-2.31374 -2.43601 -2.54912
-2.62849 -2.65964 -2.64055
-2.5752 -2.46464 -2.30299
-2.08018 -1.78814 -1.42684
-1.00878 -0.561953 -0.130691
0.227791 0.453564 0.500608
0.35491 0.0454983 -0.358538
-0.765983 -1.09051 -1.277
-1.31708 -1.24737 -1.13072
-1.02898 -0.980463 -0.992959
-1.05315 -1.14274 -1.24841
-1.35968 -1.4607 -1.5274
-1.53579 -1.47576 -1.35804
-1.20748 -1.04861 -0.896641
-0.761329 -0.658213 -0.614509
-0.662217 -0.822254 -1.09068
-1.43611 -1.80941 -2.15919
-2.4448 -2.64254 -2.74551
-2.75945 -2.69626 -2.56787
-2.38444 -2.15842 -1.91054
-1.6705 -1.46929 -1.32793
-1.25139 -1.2326 -1.2631
-1.34075 -1.46783 -1.64201
-1.8499 -2.07056 -2.28543
-2.48422 -2.66018 -2.79976
-2.87816 -2.86799 -2.75583
-2.55438 -2.30146 -2.04694
-1.83644 -1.69945 -1.64489
-1.66284 -1.73045 -1.81966
-1.90378 -1.96086 -1.97395
-1.93077 -1.82547 -1.66268
-1.46117 -1.25283 -1.07425
-0.953676 -0.900144 -0.902335
-0.938957 -0.994662 -1.07048
-1.18049 -1.33629 -1.52998
-1.7281 -1.88154 -1.9462
-1.90302 -1.76652 -1.57856
-1.39242 -1.25649 -1.20369
-1.24703 -1.3793 -1.57612
-1.80299 -2.0253 -2.21797
-2.3698 -2.48043 -2.55297
-2.5883 -2.58511 -2.54391
-2.47045 -2.37615 -2.27638
-2.18862 -2.13126 -2.12237
-2.04685 -2.14971 -2.31561
-2.52472 -2.7405 -2.91569
-3.0071 -2.99313 -2.88365
-2.7153 -2.53483 -2.38109
-2.2753 -2.2222 -2.21722
-2.25232 -2.31694 -2.39604
-2.47037 -2.52236 -2.54494
-2.54658 -2.5468 -2.56339
-2.59924 -2.6374 -2.64842
-2.60608 -2.50252 -2.35348
-2.1905 -2.04557 -1.93915
-1.87847 -1.86356 -1.89224
-1.95859 -2.04883 -2.14185
-2.21687 -2.26165 -2.27365
-2.25319 -2.19559 -2.08899
-1.91898 -1.67576 -1.35977
-0.984662 -0.578501 -0.183815
0.145508 0.353161 0.395602
0.258869 -0.0310829 -0.410989
-0.796576 -1.10718 -1.29009
-1.33543 -1.27531 -1.16687
-1.0669 -1.01096 -1.0072
-1.04551 -1.11218 -1.19781
-1.29375 -1.38388 -1.44292
-1.44609 -1.38369 -1.26819
-1.12747 -0.989709 -0.872714
-0.785487 -0.738092 -0.748687
-0.840077 -1.02738 -1.30547
-1.64481 -1.99857 -2.31686
-2.56043 -2.70829 -2.75815
-2.72174 -2.6174 -2.46277
-2.27148 -2.05569 -1.83169
-1.62201 -1.45016 -1.3311
-1.26559 -1.24389 -1.25636
-1.30169 -1.38563 -1.51205
-1.67573 -1.86397 -2.06419
-2.26802 -2.46634 -2.6403
-2.7592 -2.79092 -2.71942
-2.55683 -2.34117 -2.12155
-1.94035 -1.82172 -1.76933
-1.77117 -1.80711 -1.85558
-1.89746 -1.91704 -1.9018
-1.84272 -1.73609 -1.58633
-1.4082 -1.22593 -1.06751
-0.955298 -0.897538 -0.886968
-0.908903 -0.954224 -1.0276
-1.1434 -1.31098 -1.51954
-1.73391 -1.90499 -1.98929
-1.96726 -1.85114 -1.67995
-1.50572 -1.37828 -1.33344
-1.38571 -1.52602 -1.72547
-1.94542 -2.15093 -2.32121
-2.45176 -2.54759 -2.61284
-2.64481 -2.63616 -2.58224
-2.48708 -2.36448 -2.23471
-2.11987 -2.04019 -2.01202
-1.93803 -1.99593 -2.10961
-2.26161 -2.42073 -2.54704
-2.60491 -2.57817 -2.47786
-2.33701 -2.19583 -2.08641
-2.02505 -2.0138 -2.04702
-2.11672 -2.21333 -2.32318
-2.42763 -2.50761 -2.55229
-2.56558 -2.56454 -2.56888
-2.58738 -2.60999 -2.61147
-2.5652 -2.45891 -2.30249
-2.12288 -1.95052 -1.8074
-1.70384 -1.64269 -1.62355
-1.64227 -1.6885 -1.74707
-1.80404 -1.85207 -1.88907
-1.91116 -1.90684 -1.85767
-1.74508 -1.55788 -1.29685
-0.975843 -0.62161 -0.273339
0.0198891 0.206754 0.247107
0.127012 -0.131981 -0.474976
-0.827813 -1.11846 -1.29843
-1.3564 -1.318 -1.23134
-1.14502 -1.09014 -1.07531
-1.09479 -1.14047 -1.20716
-1.28809 -1.36761 -1.42085
-1.4239 -1.36781 -1.26519
-1.14389 -1.03262 -0.949941
-0.904091 -0.90115 -0.952271
-1.07267 -1.27235 -1.54501
-1.86288 -2.18164 -2.45327
-2.6402 -2.72426 -2.70814
-2.61069 -2.45851 -2.27707
-2.08493 -1.89393 -1.71401
-1.55721 -1.43612 -1.35757
-1.31785 -1.30529 -1.30927
-1.32824 -1.36977 -1.44327
-1.55282 -1.69653 -1.87048
-2.06998 -2.28416 -2.48878
-2.64673 -2.72059 -2.69117
-2.56939 -2.39273 -2.20869
-2.05585 -1.95296 -1.89901
-1.88075 -1.88143 -1.88617
-1.88323 -1.86294 -1.8172
-1.7404 -1.63119 -1.49398
-1.33986 -1.186 -1.05245
-0.956091 -0.904425 -0.893868
-0.915353 -0.964221 -1.04644
-1.17447 -1.35431 -1.57272
-1.79458 -1.97313 -2.06769
-2.05981 -1.96024 -1.8052
-1.645 -1.5301 -1.49818
-1.56421 -1.7163 -1.92024
-2.13306 -2.31983 -2.46501
-2.57208 -2.65249 -2.71216
-2.74511 -2.73769 -2.67907
-2.56977 -2.42371 -2.26415
-2.11685 -2.0041 -1.94155
-1.86142 -1.86083 -1.90899
-1.99143 -2.08225 -2.1486
-2.16239 -2.11332 -2.01436
-1.89571 -1.79113 -1.72528
-1.70821 -1.73785 -1.80664
-1.90675 -2.03076 -2.16838
-2.30378 -2.41818 -2.49739
-2.53953 -2.55658 -2.56708
-2.58347 -2.60204 -2.60274
-2.56022 -2.45917 -2.30395
-2.11629 -1.924 -1.74961
-1.60597 -1.49841 -1.42803
-1.39224 -1.38453 -1.39678
-1.42358 -1.46376 -1.51609
-1.57227 -1.61379 -1.61616
-1.55754 -1.42598 -1.22241
-0.960119 -0.663716 -0.368447
-0.117877 0.042803 0.0782546
-0.0244989 -0.248573 -0.549016
-0.864135 -1.13277 -1.31199
-1.38885 -1.38102 -1.32546
-1.26089 -1.21357 -1.19352
-1.20059 -1.23264 -1.28783
-1.35993 -1.43301 -1.48323
-1.48893 -1.44284 -1.3572
-1.2579 -1.17176 -1.11641
-1.09922 -1.12369 -1.19622
-1.32654 -1.52085 -1.77214
-2.05445 -2.32606 -2.541
-2.66333 -2.6774 -2.59058
-2.42902 -2.2285 -2.02369
-1.83938 -1.68739 -1.57009
-1.48641 -1.43515 -1.41322
-1.41248 -1.42043 -1.42614
-1.42712 -1.43108 -1.4516
-1.50217 -1.59334 -1.73208
-1.91925 -2.14312 -2.37395
-2.56754 -2.68033 -2.68925
-2.60345 -2.4596 -2.30375
-2.17146 -2.0774 -2.01726
-1.97734 -1.94389 -1.90738
-1.86172 -1.80205 -1.72419
-1.626 -1.50883 -1.37777
-1.24147 -1.11185 -1.00293
-0.92746 -0.892372 -0.896769
-0.935217 -1.00482 -1.10985
-1.25831 -1.45149 -1.67399
-1.89251 -2.06528 -2.15727
-2.15348 -2.06459 -1.92416
-1.77972 -1.68072 -1.6653
-1.74828 -1.91507 -2.12676
-2.33625 -2.50832 -2.63206
-2.71838 -2.78515 -2.84068
-2.87676 -2.87453 -2.81733
-2.70141 -2.53892 -2.35378
-2.17369 -2.02244 -1.91578
-1.82396 -1.76061 -1.73948
-1.74961 -1.77007 -1.77409
-1.73996 -1.66239 -1.55619
-1.44938 -1.37048 -1.33788
-1.35623 -1.4197 -1.51872
-1.64537 -1.79402 -1.95748
-2.12298 -2.27285 -2.39088
-2.47058 -2.51895 -2.55213
-2.58402 -2.61516 -2.62962
-2.60342 -2.51895 -2.37561
-2.18975 -1.98566 -1.78541
-1.60384 -1.44896 -1.32406
-1.2289 -1.16126 -1.12016
-1.1084 -1.13066 -1.18639
-1.26317 -1.33652 -1.37742
-1.36218 -1.27881 -1.12827
-0.922921 -0.685234 -0.446731
-0.245226 -0.118472 -0.0949346
-0.184859 -0.375524 -0.632898
-0.909535 -1.15677 -1.33795
-1.43811 -1.46582 -1.44587
-1.40689 -1.37114 -1.35152
-1.3546 -1.38411 -1.43989
-1.51378 -1.58765 -1.63816
-1.64674 -1.60911 -1.53784
-1.45635 -1.38831 -1.34917
-1.34507 -1.37795 -1.45144
-1.57199 -1.74363 -1.95931
-2.19498 -2.41152 -2.56516
-2.62165 -2.56753 -2.41412
-2.19399 -1.95155 -1.73066
-1.56275 -1.46005 -1.41717
-1.41904 -1.4494 -1.49456
-1.54218 -1.57969 -1.5963
-1.58794 -1.56106 -1.5322
-1.52393 -1.55983 -1.6589
-1.82846 -2.05635 -2.30732
-2.52981 -2.67393 -2.71258
-2.65303 -2.53114 -2.39203
-2.26965 -2.17651 -2.10669
-2.0465 -1.9841 -1.91301
-1.83035 -1.7343 -1.62394
-1.5008 -1.36951 -1.23676
-1.11021 -0.99863 -0.912175
-0.860845 -0.851092 -0.88343
-0.953904 -1.05884 -1.19828
-1.37366 -1.58033 -1.80081
-2.00498 -2.15844 -2.2347
-2.22489 -2.14134 -2.01502
-1.88913 -1.80971 -1.81337
-1.91429 -2.09646 -2.31801
-2.52883 -2.69294 -2.80232
-2.87341 -2.9294 -2.98118
-3.01967 -3.02269 -2.96945
-2.85244 -2.68121 -2.47839
-2.27144 -2.08427 -1.93255
-1.82802 -1.70661 -1.62101
-1.56435 -1.52029 -1.46698
-1.38748 -1.28008 -1.16068
-1.05548 -0.989215 -0.976144
-1.01755 -1.10526 -1.22823
-1.37786 -1.54888 -1.73533
-1.9261 -2.10467 -2.25473
-2.36825 -2.45012 -2.51511
-2.57748 -2.63934 -2.68612
-2.69337 -2.64057 -2.52215
-2.34905 -2.14167 -1.92103
-1.70375 -1.50118 -1.32016
-1.16416 -1.03564 -0.939702
-0.88546 -0.881691 -0.928116
-1.00926 -1.09682 -1.1594
-1.1729 -1.12562 -1.01834
-0.862693 -0.679861 -0.498742
-0.351547 -0.267166 -0.264647
-0.349145 -0.511082 -0.727857
-0.967643 -1.19543 -1.38109
-1.50705 -1.57194 -1.58811
-1.57476 -1.55167 -1.5362
-1.54264 -1.58018 -1.64862
-1.7353 -1.81758 -1.87136
-1.88141 -1.8476 -1.78413
-1.71264 -1.6533 -1.61858
-1.61287 -1.63696 -1.69328
-1.78708 -1.9219 -2.09143
-2.2736 -2.43189 -2.525
-2.52072 -2.4076 -2.19975
-1.9342 -1.66182 -1.43407
-1.28843 -1.23811 -1.27114
-1.3597 -1.47346 -1.58864
-1.68897 -1.76177 -1.79596
-1.7852 -1.73398 -1.66121
-1.59823 -1.58133 -1.64103
-1.79056 -2.01693 -2.27953
-2.52031 -2.68426 -2.74122
-2.69686 -2.58615 -2.45356
-2.3325 -2.23508 -2.1552
-2.07938 -1.99639 -1.9005
-1.78961 -1.66323 -1.52301
-1.37426 -1.2255 -1.08591
-0.963447 -0.865341 -0.799421
-0.773777 -0.79411 -0.861153
-0.970872 -1.1174 -1.29547
-1.49906 -1.71694 -1.92938
-2.11011 -2.23368 -2.28436
-2.26167 -2.18102 -2.07079
-1.96804 -1.91255 -1.93712
-2.05486 -2.25001 -2.48047
-2.69499 -2.85676 -2.95868
-3.02011 -3.06774 -3.11475
-3.15239 -3.15731 -3.10691
-2.99168 -2.81896 -2.60896
-2.38667 -2.1739 -1.98508
-1.87101 -1.7022 -1.56244
-1.44954 -1.3516 -1.25078
-1.13356 -1.00031 -0.867024
-0.758041 -0.695408 -0.691142
-0.745225 -0.848731 -0.989698
-1.15829 -1.34782 -1.55133
-1.75743 -1.95041 -2.11576
-2.2478 -2.3537 -2.44986
-2.55115 -2.65903 -2.75682
-2.81641 -2.8122 -2.73283
-2.58377 -2.3817 -2.14675
-1.89753 -1.64945 -1.41419
-1.20009 -1.01429 -0.866251
-0.768631 -0.732188 -0.756793
-0.82596 -0.910478 -0.978849
-1.00716 -0.983394 -0.907529
-0.790828 -0.65489 -0.527901
-0.437261 -0.401945 -0.429191
-0.516593 -0.656274 -0.836953
-1.04308 -1.25391 -1.44583
-1.59816 -1.69919 -1.74903
-1.75849 -1.74621 -1.7352
-1.74792 -1.79865 -1.88607
-1.99148 -2.08619 -2.14433
-2.15372 -2.11901 -2.05709
-1.98873 -1.93077 -1.89208
-1.87459 -1.878 -1.9046
-1.9602 -2.04936 -2.16724
-2.29382 -2.39525 -2.43324
-2.3783 -2.2209 -1.97647
-1.68356 -1.39608 -1.17014
-1.04805 -1.04469 -1.14407
-1.30889 -1.49765 -1.67813
-1.8302 -1.9401 -1.99521
-1.9863 -1.91589 -1.80554
-1.695 -1.63203 -1.65665
-1.78593 -2.00504 -2.26866
-2.51447 -2.68501 -2.74899
-2.71099 -2.6046 -2.47322
-2.35013 -2.24812 -2.16187
-2.07822 -1.98553 -1.87709
-1.74975 -1.60286 -1.43978
-1.26936 -1.10433 -0.957127
-0.837068 -0.750802 -0.704439
-0.704102 -0.754019 -0.854143
-0.999723 -1.18283 -1.39361
-1.61936 -1.84262 -2.04129
-2.19282 -2.28107 -2.30191
-2.26447 -2.18807 -2.09828
-2.02452 -1.99785 -2.04497
-2.17733 -2.38085 -2.61596
-2.83265 -2.99383 -3.09193
-3.14682 -3.18669 -3.22633
-3.25808 -3.25937 -3.20827
-3.09558 -2.92773 -2.72213
-2.49932 -2.27638 -2.06449
-1.94469 -1.74157 -1.56012
-1.40348 -1.2643 -1.12827
-0.984353 -0.833924 -0.692078
-0.580906 -0.520129 -0.520506
-0.581921 -0.695637 -0.849163
-1.03102 -1.23206 -1.44276
-1.65013 -1.83895 -1.99798
-2.12725 -2.24044 -2.3591
-2.5 -2.66263 -2.82514
-2.95232 -3.0109 -2.9824
-2.86685 -2.67797 -2.4358
-2.16138 -1.87433 -1.59147
-1.32619 -1.08965 -0.89378
-0.752352 -0.676721 -0.667766
-0.710884 -0.779173 -0.842698
-0.877183 -0.8684 -0.814034
-0.725255 -0.626018 -0.546271
-0.510191 -0.52683 -0.590262
-0.688635 -0.814105 -0.965585
-1.14318 -1.34002 -1.53879
-1.71568 -1.84904 -1.9276
-1.95483 -1.94901 -1.93893
-1.95473 -2.01531 -2.11807
-2.23867 -2.34269 -2.40253
-2.40876 -2.37059 -2.30782
-2.24062 -2.18246 -2.13804
-2.10606 -2.08486 -2.07723
-2.09073 -2.132 -2.1982
-2.2715 -2.32108 -2.31249
-2.21991 -2.03576 -1.77508
-1.47463 -1.18711 -0.969751
-0.867907 -0.89904 -1.04642
-1.26791 -1.515 -1.74935
-1.94695 -2.09147 -2.16736
-2.16207 -2.07674 -1.93608
-1.78765 -1.68848 -1.68493
-1.79518 -2.0015 -2.25518
-2.49275 -2.65783 -2.72026
-2.68397 -2.58023 -2.45032
-2.32711 -2.2246 -2.13899
-2.05759 -1.96786 -1.86106
-1.73171 -1.57769 -1.40283
-1.21878 -1.0425 -0.890434
-0.77419 -0.70045 -0.67344
-0.696427 -0.770933 -0.895211
-1.06385 -1.26822 -1.49622
-1.73087 -1.94997 -2.12928
-2.24923 -2.30191 -2.29412
-2.24427 -2.17575 -2.1113
-2.07208 -2.07901 -2.15096
-2.29663 -2.50403 -2.73796
-2.95178 -3.10938 -3.20241
-3.24979 -3.27959 -3.30742
-3.32712 -3.31835 -3.26205
-3.15156 -2.99394 -2.80376
-2.59552 -2.37905 -2.16015
-2.03469 -1.81012 -1.59953
-1.41186 -1.24449 -1.08654
-0.92898 -0.773427 -0.633276
-0.52771 -0.473778 -0.480932
-0.549073 -0.669809 -0.830277
-1.01746 -1.21974 -1.4249
-1.61819 -1.78492 -1.91791
-2.02474 -2.12822 -2.25742
-2.43214 -2.64943 -2.88049
-3.08085 -3.20777 -3.23497
-3.15749 -2.98738 -2.74562
-2.4559 -2.14126 -1.82238
-1.51634 -1.23693 -0.996996
-0.810212 -0.688592 -0.636011
-0.643032 -0.687961 -0.743239
-0.782623 -0.786862 -0.749235
-0.680575 -0.608714 -0.56767
-0.580496 -0.647659 -0.750497
-0.86715 -0.988267 -1.12068
-1.27768 -1.46446 -1.66932
-1.86598 -2.0245 -2.12409
-2.16213 -2.15657 -2.14074
-2.15079 -2.20931 -2.3133
-2.43505 -2.53708 -2.59153
-2.59173 -2.55054 -2.48962
-2.42789 -2.37489 -2.33049
-2.28951 -2.24852 -2.21091
-2.18639 -2.18408 -2.20339
-2.22903 -2.23395 -2.18878
-2.07237 -1.87913 -1.62212
-1.33306 -1.0594 -0.855766
-0.768546 -0.81837 -0.991052
-1.24451 -1.52787 -1.79927
-2.03108 -2.20327 -2.29645
-2.29488 -2.19913 -2.03714
-1.86279 -1.73932 -1.71593
-1.80937 -1.99858 -2.23333
-2.45231 -2.60353 -2.65989
-2.62474 -2.52584 -2.40105
-2.28231 -2.1852 -2.10821
-2.03966 -1.96599 -1.87574
-1.76006 -1.61398 -1.44039
-1.25272 -1.07203 -0.919542
-0.810161 -0.751021 -0.743879
-0.787742 -0.879818 -1.01563
-1.18937 -1.39362 -1.61727
-1.84259 -2.04519 -2.19938
-2.28744 -2.30753 -2.27509
-2.21641 -2.15856 -2.12212
-2.12076 -2.16527 -2.26565
-2.42612 -2.63563 -2.86344
-3.0677 -3.2149 -3.29682
-3.33123 -3.34536 -3.35504
-3.35581 -3.33055 -3.26466
-3.15575 -3.01252 -2.84675
-2.66565 -2.46998 -2.25846
-2.12232 -1.88744 -1.65919
-1.45254 -1.26982 -1.1036
-0.946591 -0.800058 -0.674891
-0.586507 -0.548471 -0.568185
-0.644961 -0.770449 -0.931578
-1.11446 -1.30608 -1.49269
-1.6587 -1.79048 -1.88509
-1.95767 -2.04025 -2.16946
-2.36812 -2.63067 -2.92132
-3.18639 -3.37407 -3.45098
-3.40845 -3.25827 -3.02338
-2.72979 -2.40222 -2.06253
-1.72875 -1.41525 -1.13475
-0.900957 -0.727955 -0.62514
-0.591153 -0.611519 -0.661139
-0.709955 -0.73105 -0.711251
-0.660335 -0.61048 -0.601032
-0.655777 -0.76896 -0.911504
-1.05274 -1.1809 -1.30761
-1.45514 -1.63717 -1.84627
-2.05495 -2.22787 -2.33785
-2.3779 -2.36516 -2.33513
-2.32715 -2.36617 -2.45014
-2.55185 -2.63498 -2.67409
-2.66553 -2.62427 -2.57185
-2.5244 -2.48669 -2.45333
-2.41487 -2.36576 -2.30952
-2.25747 -2.22085 -2.20136
-2.18695 -2.15558 -2.08427
-1.9574 -1.77122 -1.53542
-1.27424 -1.02674 -0.841794
-0.764615 -0.818781 -0.994922
-1.2551 -1.55032 -1.83804
-2.0879 -2.27614 -2.37975
-2.38077 -2.27981 -2.1073
-1.92077 -1.78597 -1.75162
-1.83141 -2.00144 -2.21211
-2.40705 -2.54088 -2.59057
-2.55852 -2.46791 -2.35206
-2.2416 -2.15433 -2.09212
-2.04518 -1.99897 -1.93871
-1.85101 -1.72679 -1.56671
-1.38515 -1.20721 -1.05955
-0.961176 -0.919887 -0.934224
-0.997451 -1.10083 -1.23605
-1.397 -1.57922 -1.77582
-1.97218 -2.1448 -2.26762
-2.32356 -2.31404 -2.26004
-2.19365 -2.14543 -2.13527
-2.1715 -2.25618 -2.38992
-2.57018 -2.78407 -3.00367
-3.19214 -3.32022 -3.38162
-3.3941 -3.38426 -3.3681
-3.343 -3.29567 -3.21681
-3.10905 -2.98315 -2.84778
-2.70218 -2.53712 -2.34354
-2.19021 -1.95322 -1.71663
-1.5015 -1.31537 -1.15434
-1.01255 -0.890114 -0.794412
-0.736031 -0.724043 -0.762873
-0.850535 -0.978477 -1.13383
-1.30295 -1.47304 -1.63067
-1.76099 -1.85232 -1.90569
-1.94234 -2.00112 -2.12375
-2.33438 -2.62478 -2.95366
-3.2607 -3.48773 -3.59671
-3.57715 -3.44199 -3.21675
-2.92915 -2.60347 -2.25941
-1.91256 -1.57544 -1.25996
-0.980702 -0.755632 -0.60174
-0.527425 -0.526249 -0.575323
-0.639732 -0.683658 -0.686485
-0.656127 -0.628331 -0.647352
-0.738499 -0.892332 -1.07294
-1.24365 -1.3903 -1.52609
-1.67706 -1.86062 -2.07159
-2.28259 -2.45668 -2.56427
-2.59621 -2.5683 -2.51535
-2.47656 -2.47767 -2.51928
-2.57883 -2.6259 -2.64034
-2.62158 -2.58474 -2.5487
-2.52503 -2.51312 -2.50241
-2.4795 -2.43655 -2.37633
-2.31047 -2.25129 -2.20278
-2.15711 -2.09878 -2.01227
-1.88771 -1.72258 -1.52215
-1.30197 -1.09119 -0.930914
-0.863018 -0.912682 -1.07585
-1.32112 -1.60463 -1.88586
-2.13353 -2.32157 -2.42507
-2.42557 -2.32432 -2.15266
-1.9682 -1.8351 -1.79877
-1.86919 -2.02084 -2.20684
-2.37751 -2.49494 -2.54016
-2.51403 -2.43422 -2.32886
-2.22734 -2.15061 -2.10531
-2.08457 -2.07307 -2.05196
-2.00235 -1.91008 -1.77298
-1.606 -1.43824 -1.30194
-1.22034 -1.20165 -1.24046
-1.32322 -1.43405 -1.55997
-1.69445 -1.83709 -1.98765
-2.13784 -2.26788 -2.35252
-2.37431 -2.33523 -2.2588
-2.18108 -2.13627 -2.14576
-2.21557 -2.34118 -2.51361
-2.72098 -2.94488 -3.15728
-3.32557 -3.42599 -3.45641
-3.43656 -3.3936 -3.34419
-3.28771 -3.21487 -3.12176
-3.01582 -2.90938 -2.80755
-2.70132 -2.5716 -2.4018
-2.22971 -1.9949 -1.75577
-1.5398 -1.36014 -1.21654
-1.10394 -1.02019 -0.967784
-0.951286 -0.974338 -1.0377
-1.13776 -1.26592 -1.41023
-1.55852 -1.69974 -1.82253
-1.91444 -1.96674 -1.98398
-1.99118 -2.03007 -2.14321
-2.35325 -2.64915 -2.9867
-3.30319 -3.53846 -3.65324
-3.63741 -3.50617 -3.28796
-3.01164 -2.69936 -2.3659
-2.02122 -1.67365 -1.33347
-1.01679 -0.74658 -0.548077
-0.439387 -0.421701 -0.474174
-0.557499 -0.627917 -0.658108
-0.653773 -0.652546 -0.701531
-0.826825 -1.01706 -1.23319
-1.43602 -1.61004 -1.76754
-1.93342 -2.12409 -2.33429
-2.53787 -2.69992 -2.79243
-2.80645 -2.756 -2.67266
-2.59254 -2.54097 -2.52267
-2.52345 -2.52255 -2.50711
-2.47915 -2.45165 -2.43844
-2.44507 -2.46549 -2.48497
-2.48726 -2.46249 -2.41176
-2.34539 -2.2755 -2.20825
-2.14116 -2.0665 -1.97667
-1.86681 -1.7344 -1.57964
-1.40955 -1.24376 -1.11512
-1.06038 -1.10404 -1.24593
-1.46143 -1.71349 -1.96592
-2.18895 -2.35684 -2.44584
-2.43949 -2.34046 -2.17914
-2.00941 -1.88984 -1.86017
-1.92654 -2.06333 -2.22795
-2.37817 -2.48336 -2.52781
-2.5101 -2.44184 -2.34576
-2.25033 -2.18061 -2.14942
-2.15384 -2.17804 -2.19874
-2.19104 -2.13565 -2.02773
-1.88286 -1.73375 -1.61742
-1.56037 -1.57041 -1.63765
-1.74141 -1.85846 -1.97086
-2.07154 -2.16445 -2.25713
-2.34944 -2.42713 -2.46673
-2.44984 -2.37717 -2.27272
-2.17532 -2.12349 -2.1424
-2.23878 -2.40367 -2.6186
-2.86005 -3.10043 -3.30845
-3.45428 -3.52036 -3.5108
-3.44963 -3.3663 -3.279
-3.18932 -3.09167 -2.98674
-2.88569 -2.80125 -2.7343
-2.66782 -2.57375 -2.42896
-2.24583 -2.01324 -1.77333
-1.5605 -1.39404 -1.27733
-1.20529 -1.17201 -1.17366
-1.20772 -1.27182 -1.36284
-1.47575 -1.6025 -1.73289
-1.85707 -1.96674 -2.0537
-2.10917 -2.12818 -2.11843
-2.10629 -2.13224 -2.23505
-2.43286 -2.71164 -3.02714
-3.31878 -3.5291 -3.62107
-3.58686 -3.44463 -3.22585
-2.96043 -2.66776 -2.35625
-2.02814 -1.68563 -1.33637
-0.997715 -0.697275 -0.467432
-0.334262 -0.305214 -0.361605
-0.461716 -0.556903 -0.615663
-0.641972 -0.673457 -0.757028
-0.917489 -1.1419 -1.39071
-1.6253 -1.83027 -2.0158
-2.20257 -2.40264 -2.60893
-2.79725 -2.93719 -3.00525
-2.99432 -2.91641 -2.79813
-2.67066 -2.55837 -2.47134
-2.40605 -2.35345 -2.30858
-2.27491 -2.26124 -2.27436
-2.31301 -2.36635 -2.41715
-2.44801 -2.44785 -2.41562
-2.35898 -2.28871 -2.213
-2.13538 -2.05644 -1.97591
-1.89233 -1.80167 -1.69876
-1.58343 -1.46773 -1.37725
-1.34268 -1.38525 -1.50587
-1.68503 -1.89237 -2.09735
-2.27415 -2.40073 -2.45812
-2.43494 -2.33634 -2.19037
-2.04398 -1.94685 -1.93108
-1.99897 -2.12585 -2.27439
-2.40988 -2.50817 -2.55588
-2.54855 -2.49144 -2.40189
-2.30772 -2.23867 -2.21456
-2.23733 -2.29122 -2.34895
-2.38023 -2.36153 -2.28618
-2.17047 -2.04961 -1.96345
-1.93982 -1.98497 -2.08444
-2.21099 -2.33486 -2.43366
-2.49976 -2.54107 -2.57261
-2.60251 -2.62261 -2.61168
-2.55037 -2.43747 -2.29656
-2.1689 -2.098 -2.1146
-2.22842 -2.4278 -2.68514
-2.96395 -3.225 -3.43114
-3.55384 -3.58185 -3.52703
-3.41978 -3.29364 -3.16923
-3.05043 -2.93453 -2.82538
-2.73593 -2.67766 -2.64651
-2.61801 -2.55662 -2.43419
-2.25565 -2.02251 -1.78079
-1.57214 -1.42232 -1.33799
-1.31298 -1.3363 -1.39677
-1.48437 -1.5907 -1.70922
-1.83404 -1.95836 -2.07433
-2.17476 -2.25417 -2.30783
-2.33114 -2.32348 -2.29544
-2.27301 -2.29221 -2.38457
-2.56133 -2.80537 -3.0745
-3.31384 -3.4723 -3.51788
-3.44632 -3.279 -3.05031
-2.79147 -2.51959 -2.23683
-1.93717 -1.61554 -1.27576
-0.935165 -0.624311 -0.380174
-0.233926 -0.197374 -0.254344
-0.363602 -0.475923 -0.559308
-0.617314 -0.686102 -0.809314
-1.00771 -1.2658 -1.54438
-1.80712 -2.03992 -2.25107
-2.45635 -2.66269 -2.86092
-3.02915 -3.14247 -3.18282
-3.1453 -3.03948 -2.88619
-2.71118 -2.53805 -2.38298
-2.25383 -2.15343 -2.08407
-2.04946 -2.05276 -2.09266
-2.16092 -2.24287 -2.32059
-2.37744 -2.40237 -2.39239
-2.3519 -2.28966 -2.21552
-2.13891 -2.06816 -2.00889
-1.9611 -1.91784 -1.8688
-1.80855 -1.74425 -1.69615
-1.68887 -1.7385 -1.84403
-1.98819 -2.14559 -2.29129
-2.40513 -2.47185 -2.4808
-2.42854 -2.32402 -2.19245
-2.07194 -2.00111 -2.00316
-2.07631 -2.1973 -2.33439
-2.46014 -2.55617 -2.61056
-2.61532 -2.56922 -2.48408
-2.38686 -2.31175 -2.28552
-2.31548 -2.38707 -2.47057
-2.53212 -2.5457 -2.50386
-2.42326 -2.33977 -2.29336
-2.31087 -2.39594 -2.52995
-2.68051 -2.8128 -2.901
-2.93703 -2.93203 -2.90712
-2.87753 -2.84053 -2.77718
-2.66752 -2.50873 -2.32401
-2.15702 -2.05653 -2.05965
-2.18026 -2.40537 -2.69914
-3.01236 -3.29345 -3.49815
-3.59802 -3.58778 -3.48773
-3.33594 -3.17118 -3.0172
-2.87989 -2.75836 -2.65767
-2.59021 -2.56421 -2.56996
-2.57646 -2.54266 -2.43734
-2.28037 -2.04413 -1.79974
-1.5958 -1.46393 -1.41323
-1.43543 -1.51374 -1.6296
-1.76607 -1.90975 -2.05147
-2.18525 -2.30597 -2.4082
-2.48708 -2.53942 -2.5634
-2.55858 -2.52881 -2.48755
-2.45977 -2.47566 -2.55782
-2.70939 -2.90989 -3.12005
-3.29246 -3.38454 -3.37097
-3.25179 -3.05127 -2.8063
-2.54957 -2.29696 -2.04572
-1.78233 -1.49439 -1.18091
-0.857594 -0.555489 -0.313053
-0.163384 -0.120684 -0.17173
-0.278796 -0.396498 -0.496182
-0.582679 -0.689871 -0.855761
-1.09453 -1.38643 -1.69191
-1.97685 -2.22888 -2.45532
-2.66864 -2.87252 -3.05713
-3.20348 -3.29169 -3.30813
-3.24896 -3.12048 -2.93753
-2.72091 -2.49404 -2.27934
-2.09538 -1.95562 -1.86842
-1.83696 -1.85833 -1.92308
-2.0163 -2.1204 -2.21818
-2.29539 -2.34238 -2.35497
-2.33451 -2.2874 -2.22451
-2.16004 -2.10849 -2.07955
-2.07312 -2.07875 -2.08175
-2.07332 -2.05808 -2.05283
-2.07706 -2.14121 -2.24038
-2.35671 -2.46698 -2.55047
-2.59311 -2.58836 -2.5364
-2.4437 -2.32416 -2.20032
-2.10114 -2.05368 -2.07175
-2.14937 -2.26469 -2.39155
-2.50955 -2.6056 -2.66884
-2.68752 -2.65371 -2.57337
-2.47161 -2.38573 -2.34854
-2.37286 -2.44688 -2.54094
-2.62034 -2.65869 -2.64862
-2.60636 -2.56614 -2.56535
-2.62787 -2.75433 -2.92288
-3.09758 -3.24022 -3.32262
-3.33644 -3.29515 -3.22439
-3.14462 -3.05727 -2.94536
-2.78871 -2.58351 -2.35279
-2.14239 -2.00584 -1.98632
-2.10216 -2.34007 -2.65783
-2.99547 -3.29038 -3.49142
-3.56962 -3.52487 -3.3855
-3.19731 -3.00456 -2.83411
-2.69354 -2.58268 -2.50584
-2.4724 -2.48531 -2.5287
-2.56632 -2.55403 -2.45985
-2.335 -2.09645 -1.85188
-1.65523 -1.54233 -1.5233
-1.58702 -1.71115 -1.87093
-2.04435 -2.2147 -2.37144
-2.50895 -2.62377 -2.71245
-2.77169 -2.79963 -2.79655
-2.76553 -2.71482 -2.66097
-2.62832 -2.64158 -2.71456
-2.84208 -2.99984 -3.15111
-3.25601 -3.28111 -3.20857
-3.04283 -2.81038 -2.54955
-2.29409 -2.05952 -1.83987
-1.61579 -1.36839 -1.09165
-0.798303 -0.517714 -0.287056
-0.138665 -0.087564 -0.123963
-0.216245 -0.326508 -0.43249
-0.541595 -0.684972 -0.89353
-1.17325 -1.49865 -1.82835
-2.1291 -2.38965 -2.61726
-2.82377 -3.01311 -3.17765
-3.30225 -3.3711 -3.37279
-3.30238 -3.16166 -2.95945
-2.7123 -2.444 -2.18272
-1.95612 -1.78644 -1.68698
-1.66036 -1.69838 -1.78428
-1.89721 -2.01732 -2.12904
-2.22152 -2.28762 -2.32292
-2.32617 -2.30117 -2.25869
-2.21582 -2.19117 -2.19685
-2.23215 -2.28373 -2.33376
-2.37148 -2.40006 -2.43411
-2.48936 -2.57162 -2.672
-2.77018 -2.8424 -2.86973
-2.8433 -2.76561 -2.64834
-2.50841 -2.36498 -2.23856
-2.14992 -2.11558 -2.14073
-2.21552 -2.3196 -2.43236
-2.54031 -2.63551 -2.70808
-2.74244 -2.72385 -2.6516
-2.54737 -2.44944 -2.39496
-2.40215 -2.46361 -2.55262
-2.6365 -2.69042 -2.70751
-2.70247 -2.70582 -2.75036
-2.85603 -3.02087 -3.22108
-3.41873 -3.57341 -3.65535
-3.65607 -3.59073 -3.48807
-3.37203 -3.24681 -3.09677
-2.90173 -2.65711 -2.38568
-2.1346 -1.96089 -1.91256
-2.01208 -2.24693 -2.57117
-2.91757 -3.21566 -3.40899
-3.46798 -3.39638 -3.22891
-3.01765 -2.81138 -2.63964
-2.51139 -2.42656 -2.38726
-2.39778 -2.45422 -2.53438
-2.59841 -2.60175 -2.51415
-2.42087 -2.1856 -1.94784
-1.76427 -1.67232 -1.6815
-1.77754 -1.93371 -2.12131
-2.31576 -2.49914 -2.66067
-2.7953 -2.90071 -2.97466
-3.01457 -3.01906 -2.98965
-2.93225 -2.85917 -2.79041
-2.75064 -2.76044 -2.82605
-2.93447 -3.05714 -3.15876
-3.20609 -3.17457 -3.05386
-2.8526 -2.5984 -2.3295
-2.07965 -1.86406 -1.67484
-1.48864 -1.28162 -1.04328
-0.782954 -0.527015 -0.309549
-0.160399 -0.0945599 -0.10633
-0.172251 -0.264355 -0.368394
-0.494573 -0.670571 -0.919405
-1.2384 -1.59583 -1.9474
-2.25902 -2.51921 -2.73548
-2.92132 -3.08452 -3.22277
-3.32622 -3.38238 -3.38008
-3.31106 -3.17124 -2.96318
-2.69958 -2.4047 -2.1114
-1.85444 -1.6629 -1.55426
-1.53121 -1.58179 -1.6835
-1.81069 -1.94199 -2.06387
-2.16943 -2.25456 -2.31511
-2.34743 -2.35218 -2.33853
-2.32433 -2.3302 -2.36974
-2.44215 -2.53289 -2.6227
-2.69944 -2.76477 -2.83122
-2.91203 -3.01064 -3.11581
-3.20462 -3.25091 -3.23509
-3.15146 -3.01019 -2.83317
-2.64644 -2.4737 -2.33395
-2.24153 -2.20467 -2.22181
-2.28043 -2.36222 -2.45229
-2.544 -2.63446 -2.71475
-2.76562 -2.76541 -2.70593
-2.60358 -2.49528 -2.42066
-2.40302 -2.44078 -2.5125
-2.58971 -2.65029 -2.68778
-2.71422 -2.75506 -2.83765
-2.97827 -3.17351 -3.39924
-3.61677 -3.78421 -3.87054
-3.86715 -3.79042 -3.67115
-3.53532 -3.38869 -3.21626
-2.99762 -2.72736 -2.4273
-2.14454 -1.93775 -1.8581
-1.93138 -2.14694 -2.4582
-2.79518 -3.08388 -3.26525
-3.30935 -3.22198 -3.0413
-2.82273 -2.61759 -2.45731
-2.35242 -2.30302 -2.30849
-2.36699 -2.46695 -2.58034
-2.66553 -2.68002 -2.59743
-2.52467 -2.30172 -2.08066
-1.91786 -1.84972 -1.88363
-2.00253 -2.17711 -2.37725
-2.57825 -2.76263 -2.92008
-3.04595 -3.13839 -3.19565
-3.21538 -3.19623 -3.1404
-3.05596 -2.95886 -2.87262
-2.82308 -2.82814 -2.88798
-2.98277 -3.07968 -3.14406
-3.14822 -3.07558 -2.92283
-2.70211 -2.44101 -2.17608
-1.93959 -1.74575 -1.5853
-1.43239 -1.25987 -1.05405
-0.821232 -0.584461 -0.373903
-0.216219 -0.126367 -0.103724
-0.13462 -0.202333 -0.300717
-0.441621 -0.647804 -0.933771
-1.28867 -1.67529 -2.04643
-2.36607 -2.62113 -2.81885
-2.97543 -3.10463 -3.21185
-3.29385 -3.34164 -3.34336
-3.28626 -3.15943 -2.95881
-2.6931 -2.38646 -2.07506
-1.79875 -1.59165 -1.47473
-1.4516 -1.50836 -1.61885
-1.75427 -1.89273 -2.02319
-2.14269 -2.25003 -2.34111
-2.4095 -2.45189 -2.47433
-2.49348 -2.53031 -2.59947
-2.70126 -2.82209 -2.94299
-3.05075 -3.1445 -3.23395
-3.33086 -3.43882 -3.54715
-3.63188 -3.66401 -3.62153
-3.49953 -3.31303 -3.09111
-2.86605 -2.66438 -2.50377
-2.39406 -2.33797 -2.32987
-2.35644 -2.40255 -2.45929
-2.52663 -2.60632 -2.69034
-2.75603 -2.77503 -2.73128
-2.63461 -2.5187 -2.42425
-2.37922 -2.38855 -2.43723
-2.50179 -2.56281 -2.61354
-2.66247 -2.72947 -2.83676
-2.99824 -3.21099 -3.45235
-3.68405 -3.8633 -3.95783
-3.9587 -3.88296 -3.76246
-3.624 -3.47375 -3.29671
-3.07201 -2.79303 -2.47986
-2.17813 -1.94618 -1.83644
-1.87703 -2.05986 -2.34064
-2.6512 -2.91881 -3.08515
-3.12048 -3.0305 -2.85288
-2.64232 -2.44992 -2.30821
-2.22986 -2.21616 -2.26435
-2.36667 -2.50433 -2.64454
-2.74556 -2.76872 -2.69275
-2.62399 -2.42243 -2.22719
-2.09184 -2.04973 -2.10555
-2.24037 -2.42427 -2.62776
-2.82742 -3.00688 -3.15622
-3.27068 -3.34846 -3.38809
-3.38746 -3.34531 -3.26431
-3.15417 -3.03374 -2.92958
-2.86877 -2.86737 -2.92093
-3.00433 -3.08148 -3.11849
-3.09247 -2.99366 -2.82445
-2.59937 -2.34497 -2.09497
-1.87893 -1.70919 -1.57506
-1.44914 -1.3026 -1.11997
-0.905386 -0.678588 -0.4656
-0.289891 -0.167053 -0.102818
-0.0945984 -0.137308 -0.231813
-0.389401 -0.625849 -0.94645
-1.33309 -1.74474 -2.13239
-2.45815 -2.70662 -2.88397
-3.00876 -3.10097 -3.17425
-3.23284 -3.27202 -3.27986
-3.23942 -3.13306 -2.94989
-2.69416 -2.38892 -2.07205
-1.78645 -1.56945 -1.44464
-1.417 -1.47236 -1.58326
-1.71999 -1.86159 -1.99997
-2.1357 -2.26967 -2.397
-2.5078 -2.5941 -2.65786
-2.71316 -2.78006 -2.87384
-2.99689 -3.13839 -3.28113
-3.41097 -3.52351 -3.62475
-3.72548 -3.83186 -3.93689
-4.0182 -4.04509 -3.99249
-3.85397 -3.64597 -3.4006
-3.1527 -2.92935 -2.74666
-2.61166 -2.52422 -2.47736
-2.45916 -2.45881 -2.47354
-2.50923 -2.57144 -2.6527
-2.72751 -2.76172 -2.73198
-2.64133 -2.51952 -2.40758
-2.33771 -2.32114 -2.34888
-2.40158 -2.4613 -2.51974
-2.58113 -2.6599 -2.77443
-2.93831 -3.1515 -3.3949
-3.63213 -3.82014 -3.92547
-3.93835 -3.87552 -3.76852
-3.64351 -3.50591 -3.34029
-3.12526 -2.85302 -2.54152
-2.23385 -1.98643 -1.85119
-1.85726 -1.99927 -2.23727
-2.50868 -2.74646 -2.89637
-2.92983 -2.85036 -2.69096
-2.50111 -2.32865 -2.20634
-2.14984 -2.16319 -2.24309
-2.37742 -2.54176 -2.70011
-2.81184 -2.84277 -2.7767
-2.69676 -2.52182 -2.35695
-2.25158 -2.23533 -2.31066
-2.45823 -2.64913 -2.8555
-3.05521 -3.23223 -3.37609
-3.48138 -3.54626 -3.56997
-3.55127 -3.4895 -3.38779
-3.25693 -3.1176 -2.99811
-2.92591 -2.91523 -2.95835
-3.02706 -3.08429 -3.0982
-3.05042 -2.93631 -2.76183
-2.54228 -2.30235 -2.07263
-1.87958 -1.73321 -1.62127
-1.51556 -1.38693 -1.21949
-1.01579 -0.792264 -0.570537
-0.371097 -0.211024 -0.103574
-0.0579871 -0.0804501 -0.177189
-0.356561 -0.625363 -0.97903
-1.39304 -1.82424 -2.22347
-2.55209 -2.7927 -2.95008
-3.04406 -3.09946 -3.13703
-3.16824 -3.19352 -3.20253
-3.176 -3.09091 -2.93011
-2.69298 -2.40032 -2.08984
-1.80529 -1.58513 -1.45417
-1.41864 -1.46554 -1.56852
-1.69956 -1.84026 -1.98576
-2.13927 -2.30242 -2.46855
-2.624 -2.75632 -2.86334
-2.95596 -3.05221 -3.16714
-3.30523 -3.45922 -3.61459
-3.75656 -3.87678 -3.97712
-4.06788 -4.1595 -4.25144
-4.32587 -4.35251 -4.30362
-4.16964 -3.96493 -3.72048
-3.4699 -3.2385 -3.04041
-2.88098 -2.75929 -2.66924
-2.60201 -2.55188 -2.5218
-2.52226 -2.56128 -2.63163
-2.70584 -2.74582 -2.72267
-2.63387 -2.50572 -2.37951
-2.29114 -2.25702 -2.2724
-2.31992 -2.38094 -2.44407
-2.50862 -2.58422 -2.68709
-2.83294 -3.0272 -3.25664
-3.4885 -3.68043 -3.79798
-3.82981 -3.79089 -3.71051
-3.6123 -3.49981 -3.35689
-3.16214 -2.90721 -2.60818
-2.30522 -2.05184 -1.89794
-1.8724 -1.97193 -2.16177
-2.38726 -2.5903 -2.72372
-2.76128 -2.70297 -2.57366
-2.4136 -2.2644 -2.15805
-2.11378 -2.14001 -2.23507
-2.38492 -2.5619 -2.72846
-2.8457 -2.88346 -2.82966
-2.73014 -2.58064 -2.44391
-2.36524 -2.37124 -2.46357
-2.62408 -2.82587 -3.04252
-3.25182 -3.43622 -3.5832
-3.68611 -3.7434 -3.75591
-3.72434 -3.64929 -3.53456
-3.39139 -3.24087 -3.11116
-3.02834 -3.00432 -3.02937
-3.07506 -3.10664 -3.09642
-3.03052 -2.90738 -2.73374
-2.52358 -2.29916 -2.08832
-1.91498 -1.78705 -1.69107
-1.59888 -1.48228 -1.326
-1.13128 -0.910741 -0.681158
-0.460063 -0.266542 -0.121818
-0.0467288 -0.057657 -0.164563
-0.371277 -0.67457 -1.05976
-1.4964 -1.94024 -2.3434
-2.66807 -2.89638 -3.03226
-3.09605 -3.11517 -3.11508
-3.11304 -3.11503 -3.11439
-3.09234 -3.02307 -2.88464
-2.67164 -2.40129 -2.10901
-1.83687 -1.62208 -1.48903
-1.44477 -1.47857 -1.56756
-1.6878 -1.82478 -1.97655
-2.14748 -2.33832 -2.53997
-2.73567 -2.90992 -3.05762
-3.18652 -3.31159 -3.44618
-3.59565 -3.75591 -3.91526
-4.05869 -4.17438 -4.26047
-4.32731 -4.39071 -4.45842
-4.51964 -4.54691 -4.51102
-4.39848 -4.21897 -3.99883
-3.76729 -3.54592 -3.34626
-3.17257 -3.02447 -2.89812
-2.78875 -2.69564 -2.62624
-2.59374 -2.60707 -2.65886
-2.72112 -2.75433 -2.72689
-2.63293 -2.49655 -2.35948
-2.26054 -2.21954 -2.23359
-2.28472 -2.35142 -2.41767
-2.4775 -2.53646 -2.61032
-2.71913 -2.87608 -3.07588
-3.2911 -3.4813 -3.61134
-3.6676 -3.66153 -3.61784
-3.55566 -3.47552 -3.36064
-3.19053 -2.95749 -2.67662
-2.38545 -2.13409 -1.96941
-1.91878 -1.98005 -2.12324
-2.30227 -2.46957 -2.58704
-2.63219 -2.60132 -2.50926
-2.38431 -2.25944 -2.16451
-2.12231 -2.14672 -2.23973
-2.38808 -2.56335 -2.72797
-2.84478 -2.88659 -2.84394
-2.7253 -2.59338 -2.47597
-2.41531 -2.43677 -2.54309
-2.71865 -2.93874 -3.17715
-3.40951 -3.61454 -3.77614
-3.88584 -3.94281 -3.95051
-3.9126 -3.83181 -3.71287
-3.56704 -3.4144 -3.28079
-3.18887 -3.14739 -3.14577
-3.15841 -3.15635 -3.1185
-3.03547 -2.90665 -2.73668
-2.53612 -2.32426 -2.12686
-1.96625 -1.84907 -1.7615
-1.67655 -1.56827 -1.42276
-1.23991 -1.02797 -0.798301
-0.565345 -0.35009 -0.181032
-0.0890966 -0.0990342 -0.223241
-0.46068 -0.798451 -1.21216
-1.66557 -2.1134 -2.50978
-2.81949 -3.0264 -3.13524
-3.16657 -3.14832 -3.1076
-3.06523 -3.0325 -3.00833
-2.97767 -2.91519 -2.79635
-2.61123 -2.37203 -2.10936
-1.86104 -1.66088 -1.53146
-1.48048 -1.50052 -1.57402
-1.68271 -1.81643 -1.97491
-2.16162 -2.3748 -2.60285
-2.8276 -3.03316 -3.21362
-3.37429 -3.52623 -3.67933
-3.83799 -3.99983 -4.15546
-4.29009 -4.38946 -4.44908
-4.47991 -4.50334 -4.53609
-4.57598 -4.60058 -4.58101
-4.5001 -4.36156 -4.18477
-3.99224 -3.80017 -3.61683
-3.44556 -3.2872 -3.14093
-3.00616 -2.88633 -2.79148
-2.73526 -2.72578 -2.75536
-2.79699 -2.81265 -2.77126
-2.66611 -2.52038 -2.37616
-2.27388 -2.23477 -2.25568
-2.31613 -2.39039 -2.45718
-2.5053 -2.53702 -2.56889
-2.62673 -2.7328 -2.89104
-3.08058 -3.26398 -3.40586
-3.48977 -3.52204 -3.52075
-3.49874 -3.45279 -3.36584
-3.21945 -3.00793 -2.74656
-2.4708 -2.22731 -2.05944
-1.99218 -2.02349 -2.12707
-2.26448 -2.39848 -2.50076
-2.55392 -2.55162 -2.49882
-2.41091 -2.31066 -2.2243
-2.17723 -2.18892 -2.2664
-2.39929 -2.56057 -2.71375
-2.8232 -2.86352 -2.82651
-2.6963 -2.56963 -2.45843
-2.40384 -2.43216 -2.54897
-2.74179 -2.98737 -3.25812
-3.52555 -3.76297 -3.94957
-4.07462 -4.13814 -4.14668
-4.10763 -4.02672 -3.91033
-3.76973 -3.62301 -3.49182
-3.39341 -3.33245 -3.29841
-3.2709 -3.22962 -3.16184
-3.0627 -2.93093 -2.76684
-2.57601 -2.37418 -2.18537
-2.03101 -1.91733 -1.83126
-1.7483 -1.64583 -1.51193
-1.34509 -1.14891 -0.929275
-0.697552 -0.476112 -0.299035
-0.204686 -0.22371 -0.369861
-0.637886 -1.00671 -1.44327
-1.90551 -2.34666 -2.7231
-3.00384 -3.17706 -3.25026
-3.24448 -3.18623 -3.10134
-3.01178 -2.93352 -2.87257
-2.82065 -2.75616 -2.65406
-2.50002 -2.2995 -2.07576
-1.86016 -1.68191 -1.56161
-1.50807 -1.51814 -1.5805
-1.68295 -1.81874 -1.98729
-2.18876 -2.41744 -2.65961
-2.89801 -3.11942 -3.31973
-3.50298 -3.67612 -3.84426
-4.00909 -4.16825 -4.31375
-4.43133 -4.5055 -4.53021
-4.51718 -4.49257 -4.48139
-4.49067 -4.50498 -4.49813
-4.45085 -4.36092 -4.23964
-4.10123 -3.95514 -3.80562
-3.65498 -3.50568 -3.36027
-3.22213 -3.0976 -2.99727
-2.93295 -2.91033 -2.9211
-2.94057 -2.93476 -2.87597
-2.75881 -2.60612 -2.45947
-2.35908 -2.32576 -2.3548
-2.42288 -2.50035 -2.56144
-2.59073 -2.58802 -2.57123
-2.57196 -2.62139 -2.73261
-2.89179 -3.06522 -3.21787
-3.3302 -3.4023 -3.44424
-3.46157 -3.44714 -3.38417
-3.2573 -3.06399 -2.82063
-2.56119 -2.32912 -2.16421
-2.08881 -2.10027 -2.17455
-2.27892 -2.38468 -2.47272
-2.53165 -2.55451 -2.53834
-2.48652 -2.41119 -2.3334
-2.27952 -2.27364 -2.32804
-2.43652 -2.57492 -2.70873
-2.8037 -2.83528 -2.79538
-2.66423 -2.53 -2.4114
-2.3507 -2.37726 -2.50057
-2.71104 -2.98569 -3.2941
-3.60265 -3.87871 -4.09646
-4.24247 -4.31697 -4.3292
-4.29052 -4.21064 -4.09883
-3.96718 -3.83153 -3.70811
-3.60729 -3.5289 -3.46276
-3.39488 -3.3149 -3.2191
-3.10695 -2.97582 -2.82096
-2.6423 -2.45158 -2.27067
-2.12006 -2.00607 -1.91737
-1.83303 -1.73453 -1.61214
-1.46298 -1.28635 -1.08341
-0.863096 -0.648736 -0.478006
-0.393625 -0.429324 -0.599075
-0.894241 -1.28737 -1.7381
-2.19877 -2.62081 -2.96321
-3.20079 -3.32833 -3.35774
-3.31048 -3.21 -3.07837
-2.93681 -2.80547 -2.69855
-2.61684 -2.5449 -2.45847
-2.33837 -2.18142 -2.00144
-1.82223 -1.6688 -1.56102
-1.5101 -1.51781 -1.57886
-1.68594 -1.83377 -2.01902
-2.23635 -2.475 -2.71978
-2.9563 -3.17661 -3.38066
-3.57273 -3.75626 -3.93155
-4.09667 -4.24816 -4.37858
-4.47436 -4.51964 -4.50732
-4.44898 -4.37348 -4.31219
-4.2811 -4.27369 -4.26945
-4.24973 -4.20756 -4.14588
-4.06952 -3.9801 -3.87717
-3.76195 -3.63868 -3.51349
-3.39337 -3.28658 -3.20265
-3.14974 -3.12965 -3.13297
-3.13799 -3.11647 -3.04603
-2.92373 -2.77177 -2.62941
-2.53441 -2.50547 -2.53618
-2.60162 -2.67049 -2.71501
-2.71752 -2.67653 -2.61102
-2.55693 -2.55237 -2.61818
-2.74719 -2.91001 -3.07256
-3.21228 -3.32248 -3.40461
-3.45681 -3.46844 -3.42371
-3.31103 -3.13159 -2.90336
-2.65928 -2.43994 -2.28194
-2.20526 -2.20638 -2.26229
-2.34358 -2.42743 -2.50222
-2.56295 -2.60438 -2.61877
-2.59987 -2.54975 -2.48305
-2.42494 -2.40224 -2.43169
-2.51166 -2.62192 -2.73088
-2.80586 -2.82249 -2.77172
-2.64923 -2.49874 -2.36271
-2.28652 -2.30416 -2.42933
-2.65448 -2.95578 -3.29943
-3.64702 -3.96085 -4.2105
-4.37923 -4.46595 -4.48116
-4.43984 -4.35679 -4.24602
-4.12199 -3.99881 -3.8869
-3.7891 -3.69989 -3.60926
-3.50926 -3.39874 -3.28212
-3.16271 -3.03683 -2.89547
-2.73355 -2.55854 -2.38929
-2.24457 -2.13081 -2.03909
-1.95272 -1.8573 -1.74493
-1.6114 -1.45251 -1.2662
-1.06029 -0.85924 -0.702877
-0.635665 -0.691835 -0.884199
-1.20097 -1.60958 -2.06359
-2.51047 -2.90041 -3.19597
-3.37938 -3.45344 -3.43503
-3.34526 -3.20286 -3.02457
-2.82985 -2.64296 -2.48707
-2.37312 -2.29279 -2.22274
-2.13805 -2.02539 -1.88814
-1.743 -1.61262 -1.51847
-1.47574 -1.49111 -1.56386
-1.68918 -1.86078 -2.0705
-2.3063 -2.5521 -2.79167
-3.01451 -3.21912 -3.41073
-3.59529 -3.77429 -3.94438
-4.10062 -4.23823 -4.35005
-4.42326 -4.442 -4.39767
-4.29968 -4.1764 -4.06269
-3.98268 -3.94051 -3.92483
-3.92079 -3.91847 -3.91259
-3.89797 -3.8678 -3.81678
-3.74505 -3.6587 -3.56726
-3.48105 -3.40976 -3.36112
-3.33876 -3.33962 -3.35247
-3.35852 -3.3358 -3.26802
-3.15479 -3.01644 -2.88755
-2.80086 -2.7717 -2.79253
-2.83935 -2.88274 -2.89663
-2.86416 -2.78384 -2.67489
-2.57482 -2.52526 -2.55231
-2.6548 -2.80821 -2.98023
-3.14554 -3.29051 -3.40793
-3.48907 -3.52061 -3.48853
-3.38527 -3.21583 -2.99979
-2.76921 -2.56226 -2.41287
-2.3392 -2.33697 -2.38331
-2.45005 -2.51751 -2.57944
-2.63702 -2.68883 -2.72575
-2.73506 -2.71004 -2.6581
-2.60086 -2.56544 -2.57155
-2.62209 -2.70184 -2.78345
-2.83648 -2.83616 -2.77115
-2.66355 -2.4959 -2.33927
-2.2433 -2.2472 -2.36858
-2.60121 -2.92006 -3.28871
-3.66574 -4.01019 -4.28788
-4.47781 -4.57531 -4.5899
-4.53943 -4.44484 -4.32712
-4.20506 -4.09227 -3.99379
-3.90508 -3.81528 -3.71387
-3.59723 -3.47087 -3.34496
-3.22572 -3.10941 -2.98487
-2.84371 -2.68946 -2.537
-2.40244 -2.29214 -2.19998
-2.11353 -2.02184 -1.91792
-1.79588 -1.64896 -1.47357
-1.27803 -1.08872 -0.947161
-0.898133 -0.974555 -1.18662
-1.51878 -1.93362 -2.37952
-2.80038 -3.14669 -3.38633
-3.51027 -3.52973 -3.46563
-3.3371 -3.15675 -2.93531
-2.69062 -2.45141 -2.24989
-2.10686 -2.02049 -1.96764
-1.91689 -1.84446 -1.74389
-1.62655 -1.51528 -1.43547
-1.4072 -1.44106 -1.53834
-1.69378 -1.89784 -2.13682
-2.39239 -2.64398 -2.87479
-3.07789 -3.25753 -3.42409
-3.58605 -3.74481 -3.89565
-4.03228 -4.14945 -4.24054
-4.2937 -4.29291 -4.227
-4.10072 -3.93827 -3.77479
-3.64132 -3.55393 -3.51331
-3.51127 -3.53658 -3.57625
-3.61512 -3.63833 -3.63632
-3.60849 -3.5625 -3.51066
-3.46615 -3.44002 -3.43852
-3.4609 -3.49907 -3.53935
-3.56514 -3.56031 -3.51423
-3.42826 -3.31915 -3.21435
-3.1394 -3.10528 -3.10441
-3.11643 -3.1176 -3.08752
-3.01336 -2.89509 -2.75106
-2.61697 -2.53392 -2.53047
-2.61073 -2.75597 -2.93677
-3.12552 -3.30167 -3.44951
-3.55412 -3.6005 -3.57696
-3.48013 -3.31847 -3.11293
-2.89468 -2.69966 -2.55946
-2.49076 -2.4887 -2.53017
-2.58696 -2.64057 -2.68837
-2.73722 -2.79087 -2.84181
-2.87382 -2.87304 -2.83911
-2.78798 -2.74444 -2.72953
-2.75064 -2.79899 -2.85339
-2.88673 -2.87343 -2.79801
-2.70827 -2.53159 -2.35943
-2.24529 -2.23313 -2.34398
-2.57295 -2.89485 -3.27278
-3.66488 -4.02912 -4.32827
-4.53586 -4.64114 -4.65014
-4.58258 -4.46645 -4.33168
-4.20357 -4.09678 -4.01213
-3.93863 -3.86036 -3.76528
-3.65146 -3.52731 -3.40542
-3.29357 -3.18908 -3.08131
-2.961 -2.82873 -2.69521
-2.57336 -2.46939 -2.3801
-2.29691 -2.2111 -2.11529
-2.0014 -1.86062 -1.68909
-1.49692 -1.31325 -1.18168
-1.14714 -1.24051 -1.46823
-1.80988 -2.22272 -2.65052
-3.03524 -3.33001 -3.51004
-3.57597 -3.5466 -3.44485
-3.28576 -3.07476 -2.8169
-2.52937 -2.24578 -2.0066
-1.84085 -1.75144 -1.71448
-1.69233 -1.65218 -1.57998
-1.48422 -1.38999 -1.32761
-1.32149 -1.38397 -1.51518
-1.70658 -1.94431 -2.21012
-2.48182 -2.73657 -2.95753
-3.13999 -3.29182 -3.42694
-3.55643 -3.68327 -3.80368
-3.91207 -4.00399 -4.07398
-4.11127 -4.09956 -4.02419
-3.88322 -3.6939 -3.48889
-3.30449 -3.1687 -3.09536
-3.08433 -3.12411 -3.19477
-3.27242 -3.33577 -3.37256
-3.38204 -3.37291 -3.35911
-3.35579 -3.37546 -3.42384
-3.49699 -3.58244 -3.66387
-3.72595 -3.75704 -3.75089
-3.70918 -3.64349 -3.57235
-3.51274 -3.47111 -3.44089
-3.40753 -3.35572 -3.27368
-3.15516 -3.00284 -2.83316
-2.67696 -2.57104 -2.54388
-2.60439 -2.74079 -2.92798
-3.13688 -3.34026 -3.51417
-3.63806 -3.69593 -3.67891
-3.58778 -3.43424 -3.24026
-3.0359 -2.85455 -2.72515
-2.66255 -2.66121 -2.69788
-2.74426 -2.78254 -2.81279
-2.84697 -2.89467 -2.95179
-3.00099 -3.02277 -3.00875
-2.96731 -2.91862 -2.88354
-2.87422 -2.89012 -2.91861
-2.93743 -2.92001 -2.84494
-2.77472 -2.60424 -2.42853
-2.30281 -2.27436 -2.36732
-2.57928 -2.88736 -3.2571
-3.64893 -4.02145 -4.33467
-4.55549 -4.66493 -4.66354
-4.57187 -4.42532 -4.26416
-4.12196 -4.01621 -3.94522
-3.89277 -3.83822 -3.76676
-3.67513 -3.57068 -3.46499
-3.36582 -3.27235 -3.17684
-3.07172 -2.95638 -2.83812
-2.72699 -2.62925 -2.54445
-2.46708 -2.38947 -2.3027
-2.196 -2.05868 -1.88697
-1.69313 -1.50939 -1.38195
-1.35642 -1.46187 -1.70053
-2.04626 -2.45046 -2.85282
-3.19512 -3.43552 -3.55838
-3.57406 -3.50723 -3.38016
-3.20175 -2.96983 -2.68482
-2.36438 -2.04701 -1.77985
-1.5976 -1.50598 -1.47997
-1.47745 -1.45977 -1.40858
-1.33183 -1.25749 -1.21976
-1.24504 -1.34426 -1.51324
-1.73826 -2.00141 -2.28268
-2.56001 -2.81148 -3.02109
-3.18471 -3.31092 -3.41492
-3.50977 -3.60091 -3.68708
-3.76479 -3.83116 -3.8821
-3.90796 -3.89217 -3.81668
-3.67272 -3.46976 -3.23647
-3.01242 -2.83552 -2.73115
-2.70632 -2.74932 -2.83467
-2.9322 -3.01722 -3.07706
-3.11174 -3.13035 -3.14698
-3.17759 -3.23598 -3.32835
-3.4493 -3.58346 -3.71224
-3.82068 -3.89983 -3.94579
-3.95899 -3.94479 -3.91241
-3.87037 -3.82124 -3.76046
-3.68025 -3.57461 -3.44142
-3.28211 -3.10273 -2.91725
-2.74953 -2.62934 -2.58295
-2.62374 -2.74786 -2.9361
-3.15924 -3.38417 -3.57923
-3.7187 -3.78593 -3.77508
-3.69111 -3.54882 -3.37109
-3.18639 -3.02467 -2.91081
-2.85662 -2.85531 -2.884
-2.91555 -2.93384 -2.9418
-2.95609 -2.99184 -3.04913
-3.11086 -3.15305 -3.15922
-3.12883 -3.07552 -3.01887
-2.97616 -2.95704 -2.9599
-2.96929 -2.95801 -2.89757
-2.84933 -2.7029 -2.53899
-2.41103 -2.36748 -2.43568
-2.61786 -2.89661 -3.24296
-3.62152 -3.99231 -4.31241
-4.54145 -4.65128 -4.6359
-4.51586 -4.33354 -4.13988
-3.97782 -3.86941 -3.81226
-3.78624 -3.76604 -3.73266
-3.67888 -3.60786 -3.52748
-3.44408 -3.35875 -3.26804
-3.16817 -3.0594 -2.94737
-2.84036 -2.74492 -2.66289
-2.59095 -2.52166 -2.44421
-2.34517 -2.21198 -2.04064
-1.84477 -1.6591 -1.53226
-1.51105 -1.62332 -1.86746
-2.21166 -2.60164 -2.97399
-3.2721 -3.46104 -3.53524
-3.51386 -3.42505 -3.28778
-3.10336 -2.86216 -2.56109
-2.21906 -1.87876 -1.59189
-1.39634 -1.29925 -1.27539
-1.2812 -1.27629 -1.24164
-1.18608 -1.13947 -1.13697
-1.20323 -1.34421 -1.54895
-1.79785 -2.07059 -2.34904
-2.61577 -2.85327 -3.04745
-3.19348 -3.29825 -3.37625
-3.44163 -3.5024 -3.56011
-3.61331 -3.66019 -3.69727
-3.7156 -3.69873 -3.62678
-3.48633 -3.28095 -3.03549
-2.79069 -2.59036 -2.46683
-2.43086 -2.46969 -2.55414
-2.65141 -2.73722 -2.80128
-2.8454 -2.8786 -2.91391
-2.96675 -3.05166 -3.17591
-3.3343 -3.51047 -3.68454
-3.84116 -3.97193 -4.07292
-4.14185 -4.17785 -4.18202
-4.15628 -4.10092 -4.01418
-3.89472 -3.74481 -3.57086
-3.3815 -3.18607 -2.99593
-2.82704 -2.70053 -2.63892
-2.65919 -2.76584 -2.94692
-3.17486 -3.41237 -3.62134
-3.77153 -3.84584 -3.84136
-3.76722 -3.64144 -3.48773
-3.33241 -3.20051 -3.11072
-3.06967 -3.06843 -3.08537
-3.09664 -3.08989 -3.07188
-3.06349 -3.08451 -3.13878
-3.20997 -3.27043 -3.29584
-3.27598 -3.21666 -3.13527
-3.05454 -2.9958 -2.97066
-2.97249 -2.97469 -2.94164
-2.91921 -2.81224 -2.67464
-2.55401 -2.49765 -2.53638
-2.67947 -2.91801 -3.2306
-3.5868 -3.94783 -4.26767
-4.49902 -4.60518 -4.57386
-4.425 -4.20671 -3.97957
-3.79595 -3.68368 -3.64135
-3.646 -3.66752 -3.68155
-3.67528 -3.64614 -3.59701
-3.53171 -3.45253 -3.36024
-3.25571 -3.14199 -3.0252
-2.91333 -2.81348 -2.72896
-2.65772 -2.59238 -2.52098
-2.42842 -2.30069 -2.13294
-1.93871 -1.75342 -1.62696
-1.60692 -1.72042 -1.96302
-2.29855 -2.66862 -3.0085
-3.265 -3.41115 -3.45099
-3.41055 -3.31859 -3.18853
-3.01325 -2.77621 -2.47161
-2.11958 -1.76561 -1.46377
-1.2535 -1.14328 -1.1097
-1.11149 -1.11071 -1.09052
-1.06115 -1.05213 -1.09567
-1.21051 -1.39452 -1.62856
-1.88763 -2.15131 -2.40682
-2.64498 -2.8554 -3.02699
-3.15382 -3.24004 -3.29853
-3.34409 -3.3868 -3.43005
-3.47285 -3.51241 -3.54398
-3.55822 -3.53943 -3.46856
-3.33186 -3.13114 -2.88934
-2.64647 -2.44688 -2.32322
-2.28493 -2.31667 -2.38765
-2.46654 -2.53341 -2.58284
-2.61948 -2.65228 -2.69248
-2.75393 -2.85092 -2.99177
-3.17276 -3.37848 -3.58903
-3.78808 -3.96555 -4.11496
-4.23015 -4.30505 -4.33544
-4.31984 -4.25865 -4.15353
-4.0084 -3.83133 -3.63471
-3.43248 -3.2366 -3.05575
-2.898 -2.77517 -2.70466
-2.7057 -2.79053 -2.95518
-3.17579 -3.41344 -3.6258
-3.77933 -3.85678 -3.85798
-3.79606 -3.6923 -3.57125
-3.4564 -3.36624 -3.31086
-3.28951 -3.29027 -3.29373
-3.28171 -3.24802 -3.20422
-3.17477 -3.18259 -3.23407
-3.31355 -3.39037 -3.43307
-3.42181 -3.35402 -3.24428
-3.12062 -3.01666 -2.95849
-2.95006 -2.96725 -2.96863
-2.97568 -2.9176 -2.81695
-2.7119 -2.64636 -2.65476
-2.75511 -2.94873 -3.2225
-3.55054 -3.8947 -4.2062
-4.43242 -4.53035 -4.48286
-4.30881 -4.06003 -3.80441
-3.60246 -3.48812 -3.46209
-3.49943 -3.56534 -3.62973
-3.67406 -3.69027 -3.67642
-3.63312 -3.56232 -3.46733
-3.35308 -3.22641 -3.09593
-2.97094 -2.85923 -2.76452
-2.68513 -2.61409 -2.53995
-2.44807 -2.32429 -2.16263
-1.9748 -1.7944 -1.67004
-1.64862 -1.75649 -1.98789
-2.30493 -2.64824 -2.95455
-3.17579 -3.29298 -3.31798
-3.28053 -3.20697 -3.1034
-2.95407 -2.73627 -2.44178
-2.091 -1.73038 -1.41459
-1.18403 -1.04976 -0.992975
-0.978311 -0.973581 -0.966012
-0.966901 -1.00294 -1.09966
-1.26645 -1.49099 -1.74573
-2.00166 -2.24033 -2.45652
-2.65113 -2.82209 -2.9621
-3.06471 -3.13191 -3.17556
-3.21135 -3.25083 -3.29753
-3.34826 -3.39623 -3.43271
-3.4464 -3.42279 -3.34671
-3.20914 -3.01551 -2.78977
-2.56991 -2.39538 -2.29214
-2.26292 -2.28825 -2.33779
-2.38526 -2.41818 -2.43778
-2.45217 -2.47051 -2.50218
-2.55883 -2.65354 -2.79524
-2.98252 -3.20266 -3.43703
-3.66784 -3.88113 -4.06543
-4.20989 -4.30494 -4.34468
-4.3283 -4.25907 -4.14268
-3.98686 -3.80276 -3.60558
-3.41206 -3.23529 -3.08109
-2.94993 -2.84432 -2.77547
-2.76299 -2.82525 -2.96619
-3.16729 -3.391 -3.59367
-3.74046 -3.81465 -3.81869
-3.76939 -3.69111 -3.609
-3.54307 -3.5039 -3.49127
-3.49566 -3.50181 -3.49355
-3.46024 -3.40345 -3.33989
-3.29639 -3.29696 -3.34889
-3.43666 -3.5274 -3.58388
-3.57773 -3.49846 -3.35763
-3.18792 -3.03458 -2.938
-2.91353 -2.94151 -2.9771
-3.01484 -3.00819 -2.95023
-2.86734 -2.79826 -2.78042
-2.84068 -2.99051 -3.22434
-3.51988 -3.83937 -4.13263
-4.3446 -4.42935 -4.36695
-4.17493 -3.90622 -3.63261
-3.42024 -3.30817 -3.29963
-3.36855 -3.47625 -3.58778
-3.68023 -3.74172 -3.76659
-3.75188 -3.69701 -3.60492
-3.48267 -3.34087 -3.19214
-3.04861 -2.91891 -2.8061
-2.70781 -2.6179 -2.52759
-2.4256 -2.29988 -2.14387
-1.96594 -1.79476 -1.67424
-1.648 -1.74116 -1.94859
-2.23448 -2.54287 -2.81544
-3.01065 -3.11642 -3.14925
-3.13872 -3.10578 -3.04806
-2.94172 -2.75872 -2.48835
-2.14981 -1.78837 -1.45791
-1.19997 -1.03005 -0.936811
-0.893735 -0.876617 -0.877696
-0.908679 -0.991418 -1.1422
-1.35889 -1.61834 -1.88537
-2.1285 -2.33261 -2.50046
-2.6427 -2.76527 -2.86501
-2.9362 -2.98052 -3.0105
-3.04357 -3.09237 -3.15887
-3.23495 -3.30679 -3.35887
-3.37616 -3.34536 -3.25755
-3.11293 -2.92542 -2.72297
-2.54082 -2.40933 -2.34216
-2.33133 -2.35237 -2.37715
-2.38704 -2.37864 -2.36011
-2.34301 -2.33679 -2.3492
-2.38955 -2.46916 -2.59729
-2.77553 -2.99533 -3.24033
-3.49088 -3.72718 -3.93058
-4.08486 -4.17868 -4.20816
-4.17712 -4.09451 -3.97089
-3.81683 -3.64434 -3.46867
-3.30655 -3.1702 -3.06175
-2.97451 -2.90205 -2.84892
-2.83324 -2.87738 -2.992
-3.1648 -3.36204 -3.54177
-3.67028 -3.73261 -3.73405
-3.69471 -3.64148 -3.59951
-3.58464 -3.59891 -3.63145
-3.66414 -3.67903 -3.66418
-3.61724 -3.54762 -3.47626
-3.4304 -3.43272 -3.48954
-3.58497 -3.68497 -3.74868
-3.74165 -3.6472 -3.47433
-3.25938 -3.05713 -2.92018
-2.87451 -2.90634 -2.97031
-3.03644 -3.078 -3.06399
-3.00833 -2.94339 -2.90807
-2.93631 -3.04775 -3.24255
-3.5011 -3.78674 -4.05033
-4.23808 -4.30481 -4.23003
-4.02956 -3.75476 -3.47743
-3.26575 -3.16188 -3.17117
-3.26747 -3.40991 -3.56082
-3.69517 -3.79952 -3.86585
-3.88728 -3.85845 -3.77868
-3.65456 -3.49983 -3.33222
-3.16804 -3.01708 -2.88075
-2.75477 -2.63377 -2.51345
-2.38894 -2.25311 -2.10013
-1.93398 -1.77535 -1.65944
-1.62354 -1.69092 -1.85942
-2.09986 -2.36471 -2.60417
-2.78393 -2.89656 -2.9591
-2.99691 -3.02314 -3.02683
-2.97746 -2.84294 -2.6099
-2.29467 -1.9391 -1.59485
-1.30482 -1.09052 -0.950255
-0.868365 -0.829968 -0.83275
-0.88837 -1.01277 -1.21181
-1.4714 -1.75805 -2.03039
-2.25578 -2.42272 -2.54081
-2.62853 -2.69841 -2.75142
-2.78404 -2.79984 -2.81401
-2.84682 -2.91191 -3.00859
-3.12209 -3.22941 -3.3062
-3.33212 -3.29457 -3.192
-3.03637 -2.85315 -2.67622
-2.53779 -2.45676 -2.43169
-2.44232 -2.45968 -2.45957
-2.43228 -2.38348 -2.3272
-2.27717 -2.24252 -2.22942
-2.24498 -2.29903 -2.40162
-2.55828 -2.76579 -3.01079
-3.27123 -3.51987 -3.72912
-3.87672 -3.95083 -3.9523
-3.89284 -3.78952 -3.65893
-3.51437 -3.36757 -3.23176
-3.121 -3.04421 -2.99868
-2.9708 -2.94628 -2.92324
-2.91717 -2.95214 -3.04362
-3.18507 -3.34786 -3.49415
-3.59369 -3.6349 -3.62643
-3.59145 -3.55857 -3.55187
-3.58237 -3.64383 -3.71604
-3.77429 -3.7998 -3.7856
-3.73714 -3.67002 -3.60695
-3.57277 -3.58628 -3.65103
-3.75054 -3.85109 -3.91117
-3.8939 -3.77956 -3.57591
-3.32181 -3.07819 -2.90574
-2.83844 -2.86853 -2.95285
-3.04268 -3.12521 -3.15247
-3.12719 -3.07479 -3.03352
-3.04109 -3.12188 -3.27946
-3.49643 -3.73879 -3.96153
-4.11593 -4.16083 -4.07698
-3.87818 -3.61189 -3.34616
-3.14738 -3.058 -3.08468
-3.20223 -3.36994 -3.55009
-3.71801 -3.86052 -3.96827
-4.03016 -4.03434 -3.97406
-3.85341 -3.6886 -3.50323
-3.31898 -3.14723 -2.98696
-2.83062 -2.67288 -2.51462
-2.3595 -2.20788 -2.05621
-1.90364 -1.76034 -1.64919
-1.59832 -1.62864 -1.74345
-1.92481 -2.13842 -2.3459
-2.51996 -2.6546 -2.7629
-2.86244 -2.95736 -3.02943
-3.04389 -2.96651 -2.78146
-2.50057 -2.16002 -1.80752
-1.48677 -1.22574 -1.0334
-0.905939 -0.838494 -0.834497
-0.905536 -1.06153 -1.29817
-1.59017 -1.89521 -2.16731
-2.37364 -2.50569 -2.57786
-2.61386 -2.63093 -2.63399
-2.62295 -2.60499 -2.59934
-2.62987 -2.71148 -2.84081
-2.99612 -3.14473 -3.25262
-3.29313 -3.2535 -3.13907
-2.97373 -2.79488 -2.64259
-2.54573 -2.5114 -2.52327
-2.55012 -2.5605 -2.5359
-2.47604 -2.39441 -2.30858
-2.23203 -2.17192 -2.13217
-2.1181 -2.13908 -2.20746
-2.33408 -2.52197 -2.76092
-3.02586 -3.28095 -3.48848
-3.61959 -3.6624 -3.62403
-3.52597 -3.39518 -3.2555
-3.12354 -3.01052 -2.9264
-2.88043 -2.87594 -2.90413
-2.94496 -2.97784 -2.99571
-3.01102 -3.04768 -3.1236
-3.23647 -3.36279 -3.47005
-3.53321 -3.54555 -3.51987
-3.48219 -3.46182 -3.48063
-3.54425 -3.63918 -3.73861
-3.81473 -3.85059 -3.84484
-3.80906 -3.76186 -3.72412
-3.71498 -3.74678 -3.81897
-3.91466 -4.0025 -4.044
-4.00437 -3.8649 -3.63419
-3.35239 -3.08228 -2.8871
-2.8045 -2.8315 -2.92911
-3.03796 -3.15121 -3.21311
-3.21794 -3.1846 -3.14848
-3.14716 -3.20582 -3.32905
-3.5015 -3.69359 -3.86734
-3.98209 -4.00314 -3.91372
-3.72549 -3.48035 -3.23982
-3.06508 -2.99606 -3.03954
-3.17207 -3.3553 -3.55385
-3.74527 -3.91778 -4.06118
-4.16015 -4.19589 -4.15473
-4.03757 -3.86301 -3.66098
-3.45929 -3.27126 -3.093
-2.91248 -2.72302 -2.53
-2.34591 -2.17982 -2.03159
-1.89569 -1.77046 -1.66424
-1.59413 -1.57852 -1.62823
-1.74027 -1.89729 -2.07415
-2.24942 -2.41488 -2.57546
-2.73831 -2.89888 -3.03437
-3.10931 -3.08994 -2.95863
-2.72162 -2.40735 -2.05756
-1.71524 -1.4139 -1.17266
-0.999364 -0.899201 -0.881514
-0.958158 -1.13375 -1.39503
-1.70735 -2.02153 -2.28863
-2.47613 -2.57757 -2.60987
-2.59939 -2.56646 -2.5196
-2.46281 -2.40763 -2.37772
-2.40067 -2.49312 -2.64999
-2.84397 -3.03381 -3.17639
-3.23844 -3.20593 -3.0893
-2.92213 -2.75164 -2.6224
-2.55955 -2.55954 -2.59387
-2.62396 -2.61926 -2.56894
-2.48213 -2.3784 -2.27594
-2.18478 -2.10748 -2.04444
-1.99955 -1.98347 -2.01305
-2.10611 -2.27239 -2.50434
-2.77312 -3.03367 -3.23783
-3.35003 -3.35836 -3.27645
-3.13611 -2.97485 -2.82441
-2.70527 -2.62836 -2.59987
-2.623 -2.69404 -2.79753
-2.90782 -2.99995 -3.06333
-3.10769 -3.15538 -3.22453
-3.31519 -3.40806 -3.4761
-3.50024 -3.4795 -3.43133
-3.38438 -3.36772 -3.39987
-3.4809 -3.59167 -3.70223
-3.78578 -3.83003 -3.83954
-3.82966 -3.8182 -3.82016
-3.84576 -3.8988 -3.97392
-4.05454 -4.11405 -4.12079
-4.04669 -3.87825 -3.62694
-3.33293 -3.05636 -2.85698
-2.77106 -2.7981 -2.9041
-3.02909 -3.16003 -3.24542
-3.27486 -3.26216 -3.23833
-3.23746 -3.28208 -3.37565
-3.50461 -3.64483 -3.76703
-3.84029 -3.83768 -3.74576
-3.57425 -3.35894 -3.15333
-3.01121 -2.9677 -3.0282
-3.17093 -3.36093 -3.5667
-3.76915 -3.95853 -4.1243
-4.24756 -4.30344 -4.27237
-4.15283 -3.96613 -3.74854
-3.53398 -3.33782 -3.15326
-2.96317 -2.75802 -2.5456
-2.34546 -2.17447 -2.03606
-1.92072 -1.81547 -1.71413
-1.62253 -1.55671 -1.5361
-1.57456 -1.67354 -1.82168
-2.00175 -2.19992 -2.40949
-2.6258 -2.837 -3.01926
-3.14055 -3.1706 -3.09136
-2.90324 -2.62572 -2.29281
-1.94474 -1.61847 -1.34121
-1.13081 -1.00146 -0.968037
-1.04312 -1.22728 -1.50036
-1.82078 -2.13486 -2.39229
-2.56124 -2.63631 -2.63493
-2.584 -2.50551 -2.4112
-2.30924 -2.21534 -2.15698
-2.16505 -2.25849 -2.43233
-2.65618 -2.88276 -3.06155
-3.15306 -3.14077 -3.03743
-2.88238 -2.7285 -2.62191
-2.58334 -2.60073 -2.63771
-2.65334 -2.62189 -2.54221
-2.43273 -2.31725 -2.2117
-2.1194 -2.03545 -1.95514
-1.88134 -1.82801 -1.81884
-1.8799 -2.02737 -2.25523
-2.53004 -2.79768 -3.00037
-3.09654 -3.07438 -2.95353
-2.77531 -2.58699 -2.42761
-2.32129 -2.27868 -2.30237
-2.38951 -2.52949 -2.70071
-2.87324 -3.01947 -3.12673
-3.20236 -3.26627 -3.33525
-3.41019 -3.475 -3.50761
-3.49471 -3.44093 -3.36814
-3.30714 -3.28602 -3.31933
-3.40195 -3.51107 -3.61701
-3.69759 -3.74738 -3.77658
-3.80181 -3.83648 -3.88643
-3.95071 -4.02353 -4.09468
-4.14904 -4.16684 -4.1265
-4.01039 -3.81341 -3.55122
-3.26254 -3.00085 -2.81722
-2.74195 -2.77435 -2.88521
-3.02486 -3.1578 -3.25088
-3.29316 -3.29552 -3.2844
-3.2885 -3.32547 -3.39616
-3.48794 -3.58178 -3.65686
-3.69197 -3.66821 -3.576
-3.42383 -3.242 -3.0762
-2.97217 -2.95871 -3.03803
-3.1885 -3.378 -3.57915
-3.77703 -3.96499 -4.13329
-4.26102 -4.3192 -4.28447
-4.15434 -3.95307 -3.72249
-3.50165 -3.30771 -3.13149
-2.95105 -2.75301 -2.54477
-2.34928 -2.18823 -2.06761
-1.97509 -1.88891 -1.79103
-1.6777 -1.56309 -1.47499
-1.44368 -1.48899 -1.61246
-1.79923 -2.02731 -2.27622
-2.529 -2.76836 -2.97294
-3.11787 -3.17951 -3.14144
-2.99933 -2.76394 -2.46092
-2.12606 -1.79697 -1.50563
-1.27652 -1.13021 -1.08582
-1.15679 -1.34125 -1.61477
-1.93185 -2.23694 -2.48002
-2.63039 -2.68286 -2.65369
-2.56853 -2.4498 -2.31196
-2.16695 -2.03398 -1.94326
-1.92832 -2.01094 -2.18833
-2.43022 -2.68654 -2.90178
-3.03113 -3.05436 -2.98322
-2.85798 -2.73206 -2.6495
-2.62587 -2.64324 -2.66233
-2.64508 -2.57448 -2.46063
-2.33078 -2.21126 -2.11337
-2.03111 -1.94984 -1.85868
-1.76 -1.67286 -1.62942
-1.66423 -1.79863 -2.02644
-2.30907 -2.58449 -2.78751
-2.87248 -2.82832 -2.67987
-2.47606 -2.27157 -2.11057
-2.01922 -2.00747 -2.07489
-2.21405 -2.40924 -2.63454
-2.85733 -3.04854 -3.19397
-3.29847 -3.37886 -3.44987
-3.5127 -3.5541 -3.55642
-3.51121 -3.42755 -3.33061
-3.25248 -3.21978 -3.2433
-3.31375 -3.40675 -3.49556
-3.56486 -3.617 -3.66683
-3.72997 -3.81296 -3.91089
-4.01117 -4.09884 -4.15966
-4.18088 -4.15102 -4.06035
-3.90365 -3.68557 -3.42592
-3.1602 -2.93229 -2.78122
-2.72828 -2.77041 -2.88224
-3.03358 -3.15117 -3.23273
-3.27042 -3.27488 -3.2691
-3.27646 -3.30928 -3.36495
-3.43046 -3.48999 -3.52905
-3.5344 -3.49432 -3.4033
-3.26974 -3.12022 -2.99431
-2.93066 -2.9512 -3.05277
-3.21102 -3.39432 -3.57871
-3.75438 -3.91971 -4.06808
-4.17894 -4.22168 -4.17122
-4.02517 -3.81023 -3.57199
-3.3528 -3.17112 -3.01649
-2.86367 -2.69526 -2.51563
-2.34653 -2.21014 -2.11303
-2.04157 -1.96936 -1.87136
-1.73769 -1.58158 -1.43766
-1.34985 -1.35346 -1.46058
-1.65694 -1.91098 -2.18778
-2.45853 -2.70216 -2.90223
-3.04374 -3.11228 -3.09555
-2.98702 -2.79085 -2.52535
-2.22121 -1.91403 -1.63627
-1.41425 -1.27076 -1.22662
-1.29573 -1.47545 -1.74005
-2.04355 -2.33141 -2.55578
-2.6876 -2.72119 -2.67021
-2.55745 -2.40451 -2.22778
-2.0425 -1.87059 -1.744
-1.69825 -1.75833 -1.92559
-2.17291 -2.45086 -2.7016
-2.87612 -2.94953 -2.92937
-2.85195 -2.76608 -2.7101
-2.69391 -2.69638 -2.68013
-2.61489 -2.49542 -2.34378
-2.19499 -2.07616 -1.99224
-1.92652 -1.85374 -1.75675
-1.63827 -1.52356 -1.45353
-1.46997 -1.59709 -1.82678
-2.11539 -2.39531 -2.5974
-2.67494 -2.61888 -2.4583
-2.24713 -2.04379 -1.89397
-1.82329 -1.83993 -1.94136
-2.11798 -2.35205 -2.61606
-2.87638 -3.10294 -3.27963
-3.40804 -3.50132 -3.57209
-3.62227 -3.6419 -3.61764
-3.54482 -3.43511 -3.31522
-3.21733 -3.16653 -3.17071
-3.21817 -3.28485 -3.34851
-3.40124 -3.45239 -3.51984
-3.61646 -3.74105 -3.87844
-4.00609 -4.10181 -4.14877
-4.13723 -4.0641 -3.93152
-3.74651 -3.52265 -3.2823
-3.05579 -2.8757 -2.76793
-2.74389 -2.79696 -2.90438
-3.05836 -3.14388 -3.19403
-3.20675 -3.1951 -3.18091
-3.18394 -3.21235 -3.26009
-3.31237 -3.35371 -3.37253
-3.36052 -3.31122 -3.2229
-3.10512 -2.98312 -2.89324
-2.86919 -2.92635 -3.05418
-3.22207 -3.39559 -3.55277
-3.68996 -3.8132 -3.92213
-3.99943 -4.01503 -3.94348
-3.78249 -3.55956 -3.32137
-3.11125 -2.94853 -2.82313
-2.70895 -2.58565 -2.45268
-2.3263 -2.22457 -2.15242
-2.0963 -2.02995 -1.92727
-1.77679 -1.59209 -1.41234
-1.29046 -1.27222 -1.37646
-1.58762 -1.8645 -2.15872
-2.431 -2.65787 -2.829
-2.94044 -2.98865 -2.96796
-2.87296 -2.70479 -2.47706
-2.21589 -1.95288 -1.71663
-1.52986 -1.41245 -1.38354
-1.45653 -1.62932 -1.87782
-2.15898 -2.42238 -2.6243
-2.73797 -2.75669 -2.69026
-2.55708 -2.3767 -2.1665
-1.94438 -1.73441 -1.56967
-1.48707 -1.51503 -1.6602
-1.90106 -2.19172 -2.47468
-2.69812 -2.83206 -2.87732
-2.86216 -2.8264 -2.79963
-2.78572 -2.76288 -2.6998
-2.5778 -2.40535 -2.21595
-2.05051 -1.93506 -1.86721
-1.81964 -1.7572 -1.65757
-1.52474 -1.39024 -1.30243
-1.30773 -1.43044 -1.65918
-1.94636 -2.22216 -2.41787
-2.48926 -2.43074 -2.27472
-2.07695 -1.89542 -1.77315
-1.73206 -1.77737 -1.90531
-2.10673 -2.36521 -2.65459
-2.94174 -3.19567 -3.39744
-3.54425 -3.64502 -3.7104
-3.74391 -3.73988 -3.68958
-3.59131 -3.45762 -3.31471
-3.19378 -3.11855 -3.09551
-3.11245 -3.14724 -3.18238
-3.21628 -3.26321 -3.34202
-3.46181 -3.61431 -3.77644
-3.91902 -4.01571 -4.04883
-4.01189 -3.90918 -3.75305
-3.56065 -3.35196 -3.14911
-2.97523 -2.85115 -2.7906
-2.79621 -2.85785 -2.95434
-3.0921 -3.13239 -3.13435
-3.10308 -3.05626 -3.01726
-3.00497 -3.02543 -3.06998
-3.12094 -3.16055 -3.17645
-3.16154 -3.11205 -3.02898
-2.92397 -2.82326 -2.76302
-2.77472 -2.86835 -3.02494
-3.20481 -3.36765 -3.49184
-3.58036 -3.6492 -3.70721
-3.74284 -3.72831 -3.63822
-3.46929 -3.24736 -3.01713
-2.82067 -2.67794 -2.58135
-2.50695 -2.43346 -2.35479
-2.27881 -2.21582 -2.16705
-2.12007 -2.05276 -1.94337
-1.78335 -1.58796 -1.39843
-1.27112 -1.25587 -1.37344
-1.60521 -1.90152 -2.20315
-2.46289 -2.65617 -2.77898
-2.83828 -2.84181 -2.79234
-2.68869 -2.53278 -2.33674
-2.12359 -1.91985 -1.74695
-1.61924 -1.54898 -1.55012
-1.63415 -1.80012 -2.02777
-2.27995 -2.51315 -2.68969
-2.78578 -2.79349 -2.71785
-2.57183 -2.37168 -2.13477
-1.88086 -1.63574 -1.43325
-1.3113 -1.30133 -1.41566
-1.63956 -1.93281 -2.24064
-2.51028 -2.70715 -2.82414
-2.87874 -2.8986 -2.90243
-2.888 -2.83495 -2.72113
-2.54181 -2.31944 -2.09728
-1.91958 -1.80941 -1.75697
-1.72571 -1.67283 -1.57268
-1.43115 -1.28496 -1.18715
-1.18538 -1.30158 -1.52075
-1.79364 -2.05233 -2.2329
-2.2969 -2.24341 -2.10691
-1.94191 -1.80198 -1.72362
-1.72239 -1.79943 -1.95039
-2.16862 -2.44172 -2.74706
-3.0533 -3.32857 -3.55036
-3.71064 -3.81349 -3.86772
-3.87907 -3.84703 -3.76805
-3.64308 -3.48444 -3.31651
-3.16866 -3.06366 -3.00808
-2.99103 -2.99313 -3.00085
-3.01657 -3.0567 -3.13912
-3.26898 -3.43278 -3.60286
-3.74729 -3.83887 -3.86086
-3.80986 -3.69583 -3.53875
-3.36272 -3.19058 -3.04113
-2.92859 -2.86255 -2.84692
-2.87803 -2.94334 -3.02253
-3.1157 -3.10385 -3.04771
-2.95964 -2.86331 -2.78587
-2.74794 -2.75566 -2.79883
-2.85673 -2.90762 -2.93562
-2.93168 -2.89182 -2.81834
-2.72494 -2.64033 -2.60267
-2.64347 -2.76913 -2.95299
-3.1457 -3.29949 -3.39155
-3.43081 -3.44374 -3.4498
-3.44493 -3.4048 -3.3041
-3.13708 -2.92536 -2.70879
-2.52637 -2.39881 -2.32301
-2.28029 -2.25087 -2.22404
-2.19825 -2.17425 -2.14817
-2.10888 -2.04051 -1.92905
-1.77196 -1.58718 -1.41564
-1.31179 -1.32306 -1.46736
-1.72177 -2.03046 -2.32746
-2.56115 -2.70753 -2.76865
-2.76129 -2.70379 -2.60774
-2.47804 -2.31991 -2.14654
-1.97934 -1.8398 -1.74066
-1.68534 -1.67553 -1.71745
-1.819 -1.98009 -2.18522
-2.40491 -2.60448 -2.75374
-2.8327 -2.83237 -2.75294
-2.6015 -2.39022 -2.13531
-1.85742 -1.58351 -1.34788
-1.18897 -1.14041 -1.21929
-1.41762 -1.70192 -2.02224
-2.32721 -2.57936 -2.76395
-2.8867 -2.9614 -2.99478
-2.9788 -2.89609 -2.73538
-2.50638 -2.24419 -1.999
-1.81555 -1.71257 -1.67362
-1.65549 -1.61076 -1.51248
-1.3684 -1.21808 -1.11564
-1.10661 -1.209 -1.40527
-1.64771 -1.8744 -2.02994
-2.08391 -2.04038 -1.9344
-1.81654 -1.73282 -1.71068
-1.75765 -1.87034 -2.04429
-2.27645 -2.55961 -2.87581
-3.19609 -3.48795 -3.72528
-3.89463 -3.99515 -4.03364
-4.01813 -3.95348 -3.8416
-3.68638 -3.49973 -3.3038
-3.12596 -2.98848 -2.89914
-2.84943 -2.82278 -2.80808
-2.80885 -2.84091 -2.9198
-3.04746 -3.20755 -3.37117
-3.50701 -3.58962 -3.60445
-3.5508 -3.44255 -3.30445
-3.16418 -3.04412 -2.95707
-2.90752 -2.89511 -2.91684
-2.96577 -3.02857 -3.0856
-3.1025 -3.0392 -2.9246
-2.77719 -2.6267 -2.50513
-2.43638 -2.42804 -2.46946
-2.53748 -2.60642 -2.65591
-2.67307 -2.6517 -2.59365
-2.51384 -2.44314 -2.42204
-2.48319 -2.63156 -2.83555
-3.03843 -3.1858 -3.25262
-3.25167 -3.21791 -3.18057
-3.14348 -3.08656 -2.98476
-2.82889 -2.63432 -2.43406
-2.26274 -2.14197 -2.07476
-2.0501 -2.05232 -2.06809
-2.08762 -2.10233 -2.10268
-2.07805 -2.01842 -1.91798
-1.78105 -1.62832 -1.49844
-1.43979 -1.4924 -1.66777
-1.93856 -2.24606 -2.52249
-2.71599 -2.80501 -2.79736
-2.71805 -2.59433 -2.44563
-2.28261 -2.11425 -1.95542
-1.82672 -1.74545 -1.71649
-1.73286 -1.78552 -1.87196
-1.99515 -2.15462 -2.33909
-2.52692 -2.69279 -2.81469
-2.87704 -2.8706 -2.79157
-2.64166 -2.42862 -2.16642
-1.87543 -1.58305 -1.32368
-1.13566 -1.05348 -1.09717
-1.26407 -1.52748 -1.84387
-2.16599 -2.45619 -2.69389
-2.8736 -2.99518 -3.05345
-3.03534 -2.92751 -2.72981
-2.4651 -2.17819 -1.92271
-1.74124 -1.64748 -1.61995
-1.61203 -1.57497 -1.48223
-1.34248 -1.19498 -1.09095
-1.07104 -1.14906 -1.30716
-1.50286 -1.68388 -1.8058
-1.84702 -1.81587 -1.74621
-1.68247 -1.66124 -1.69984
-1.79781 -1.94777 -2.14577
-2.3925 -2.68569 -3.01148
-3.34308 -3.64758 -3.89599
-4.07026 -4.1651 -4.18532
-4.14069 -4.04087 -3.8931
-3.70449 -3.4872 -3.26165
-3.05351 -2.8849 -2.76526
-2.68874 -2.64096 -2.61135
-2.60202 -2.62612 -2.69643
-2.81302 -2.95921 -3.1075
-3.2293 -3.30226 -3.31441
-3.26717 -3.1766 -3.06973
-2.97503 -2.91194 -2.88603
-2.89233 -2.92258 -2.9697
-3.02627 -3.07994 -3.11199
-3.02847 -2.92182 -2.75851
-2.56115 -2.36415 -2.20374
-2.10687 -2.08278 -2.12104
-2.19734 -2.28362 -2.35616
-2.39847 -2.40137 -2.36494
-2.30346 -2.2479 -2.23922
-2.31086 -2.46834 -2.67947
-2.88504 -3.02719 -3.0785
-3.05248 -2.98847 -2.92247
-2.86526 -2.80157 -2.70731
-2.56971 -2.39698 -2.21412
-2.05067 -1.92905 -1.85895
-1.83839 -1.85799 -1.90466
-1.96322 -2.01764 -2.05292
-2.05737 -2.02432 -1.95389
-1.85575 -1.75227 -1.67835
-1.67388 -1.76891 -1.96725
-2.23841 -2.52469 -2.76149
-2.90078 -2.92536 -2.8484
-2.70136 -2.51804 -2.32337
-2.13175 -1.95394 -1.80508
-1.70456 -1.66675 -1.69157
-1.76516 -1.87041 -1.99706
-2.14235 -2.30376 -2.47251
-2.63345 -2.76971 -2.86698
-2.91438 -2.90354 -2.82833
-2.68634 -2.48107 -2.2234
-1.93228 -1.63475 -1.36498
-1.16052 -1.055 -1.06892
-1.20258 -1.43507 -1.73024
-2.0475 -2.35212 -2.62042
-2.8376 -2.99099 -3.06492
-3.04262 -2.91541 -2.69333
-2.40959 -2.11485 -1.8625
-1.69073 -1.60819 -1.59046
-1.59088 -1.56246 -1.48028
-1.35252 -1.21461 -1.11109
-1.07576 -1.11886 -1.22516
-1.36095 -1.48635 -1.56903
-1.59567 -1.57721 -1.54426
-1.53337 -1.57101 -1.66503
-1.80859 -1.99225 -2.21367
-2.47701 -2.78328 -3.12075
-3.46336 -3.7777 -4.03292
-4.20805 -4.29472 -4.29618
-4.22337 -4.08965 -3.9068
-3.68528 -3.4382 -3.18505
-2.95026 -2.75587 -2.61291
-2.51781 -2.45755 -2.42057
-2.40581 -2.42273 -2.48167
-2.58249 -2.71035 -2.84085
-2.94893 -3.01531 -3.0301
-2.99574 -2.92888 -2.85672
-2.80654 -2.79375 -2.81699
-2.86353 -2.91966 -2.97685
-3.02933 -3.06718 -3.07326
-2.88364 -2.74736 -2.55343
-2.32596 -2.10139 -1.91781
-1.80337 -1.76787 -1.80127
-1.87984 -1.97585 -2.06516
-2.1298 -2.15829 -2.14811
-2.11049 -2.07304 -2.0738
-2.14544 -2.29568 -2.49656
-2.69269 -2.82738 -2.87165
-2.83667 -2.76109 -2.68341
-2.61945 -2.559 -2.47993
-2.3666 -2.22018 -2.05736
-1.90212 -1.77701 -1.69782
-1.67165 -1.69687 -1.76355
-1.85486 -1.95023 -2.02994
-2.07948 -2.09214 -2.07016
-2.02557 -1.9805 -1.96499
-2.00987 -2.13506 -2.3376
-2.58628 -2.82826 -3.00643
-3.08 -3.03762 -2.89741
-2.69525 -2.46877 -2.2453
-2.0396 -1.86089 -1.72163
-1.63863 -1.62462 -1.67855
-1.78503 -1.9236 -2.07876
-2.2421 -2.40761 -2.5669
-2.70906 -2.82358 -2.90229
-2.93871 -2.9264 -2.85872
-2.73071 -2.54216 -2.30042
-2.02225 -1.73393 -1.46915
-1.26399 -1.14948 -1.14384
-1.24751 -1.44357 -1.70336
-1.99464 -2.2883 -2.56047
-2.78987 -2.95407 -3.02952
-2.99775 -2.85514 -2.62016
-2.33289 -2.04569 -1.80842
-1.65319 -1.58385 -1.57506
-1.58304 -1.56522 -1.4993
-1.39155 -1.27032 -1.17036
-1.11711 -1.11833 -1.16403
-1.23214 -1.29691 -1.33814
-1.34938 -1.34196 -1.34104
-1.37401 -1.4575 -1.59183
-1.76694 -1.97447 -2.21548
-2.49715 -2.82143 -3.1755
-3.53155 -3.85479 -4.11351
-4.28591 -4.36272 -4.34674
-4.24983 -4.08788 -3.87606
-3.62765 -3.3569 -3.08278
-2.82855 -2.61597 -2.45728
-2.35086 -2.28447 -2.24485
-2.22717 -2.23705 -2.28323
-2.36692 -2.4767 -2.59219
-2.6917 -2.75814 -2.78231
-2.76618 -2.72519 -2.68495
-2.67031 -2.69269 -2.74546
-2.81092 -2.87279 -2.9233
-2.95974 -2.97564 -2.95626
-2.67904 -2.52968 -2.32761
-2.09583 -1.86936 -1.68463
-1.568 -1.52796 -1.55472
-1.62683 -1.72024 -1.81422
-1.89255 -1.9432 -1.9605
-1.95012 -1.93242 -1.93881
-1.99922 -2.12479 -2.29616
-2.46768 -2.58881 -2.6307
-2.59988 -2.52975 -2.45689
-2.39971 -2.35279 -2.29692
-2.21476 -2.10126 -1.96516
-1.82451 -1.70079 -1.61412
-1.57951 -1.60349 -1.68168
-1.79906 -1.93359 -2.06211
-2.16626 -2.23646 -2.27359
-2.28882 -2.30189 -2.33719
-2.41693 -2.55239 -2.73599
-2.93859 -3.11534 -3.21986
-3.22107 -3.11465 -2.92302
-2.68444 -2.4373 -2.20786
-2.00766 -1.84072 -1.71371
-1.63923 -1.62932 -1.68576
-1.79714 -1.9449 -2.1116
-2.28432 -2.4529 -2.60769
-2.73971 -2.84223 -2.9111
-2.94322 -2.93456 -2.87935
-2.7714 -2.60743 -2.39136
-2.1377 -1.87204 -1.62756
-1.4383 -1.33111 -1.3194
-1.40104 -1.561 -1.77716
-2.02611 -2.28597 -2.53514
-2.74913 -2.89952 -2.95855
-2.90848 -2.75102 -2.51103
-2.23186 -1.96396 -1.75102
-1.61789 -1.56384 -1.56389
-1.57931 -1.57409 -1.52955
-1.44919 -1.35209 -1.26079
-1.19137 -1.14969 -1.13272
-1.1317 -1.1357 -1.13601
-1.13131 -1.13105 -1.15297
-1.21456 -1.32365 -1.47596
-1.66225 -1.87903 -2.1329
-2.43371 -2.78173 -3.15938
-3.53384 -3.86748 -4.12833
-4.29588 -4.3624 -4.33192
-4.21748 -4.03663 -3.80661
-3.54242 -3.2588 -2.97365
-2.70864 -2.48486 -2.31561
-2.20124 -2.13052 -2.08867
-2.06734 -2.06886 -2.10125
-2.1682 -2.26273 -2.36883
-2.46767 -2.54307 -2.58483
-2.59256 -2.57861 -2.56532
-2.5743 -2.61378 -2.67423
-2.73633 -2.78427 -2.81285
-2.82323 -2.81287 -2.77016
-2.44549 -2.29924 -2.11086
-1.90015 -1.69744 -1.53385
-1.4307 -1.39315 -1.41131
-1.46754 -1.54444 -1.62846
-1.70846 -1.77368 -1.81506
-1.83049 -1.82989 -1.83516
-1.87212 -1.95618 -2.07967
-2.21118 -2.31047 -2.3508
-2.33314 -2.28233 -2.22926
-2.19231 -2.16992 -2.14639
-2.10392 -2.03262 -1.93415
-1.82033 -1.70991 -1.62492
-1.58604 -1.6072 -1.69073
-1.82585 -1.99161 -2.16318
-2.31881 -2.44521 -2.54
-2.6113 -2.67466 -2.74808
-2.84579 -2.97208 -3.11692
-3.25539 -3.35281 -3.37553
-3.30399 -3.14165 -2.91457
-2.66114 -2.4173 -2.20483
-2.02893 -1.88591 -1.77456
-1.70219 -1.68065 -1.71705
-1.80799 -1.94104 -2.10022
-2.26993 -2.43639 -2.58802
-2.71615 -2.81557 -2.88391
-2.92008 -2.9222 -2.88584
-2.8043 -2.67187 -2.48956
-2.27014 -2.03891 -1.82859
-1.67052 -1.58611 -1.58223
-1.65217 -1.78088 -1.95125
-2.14784 -2.35622 -2.55878
-2.73104 -2.84291 -2.86656
-2.78757 -2.61311 -2.37234
-2.10876 -1.86807 -1.68593
-1.57917 -1.54239 -1.55158
-1.57424 -1.58244 -1.56226
-1.51459 -1.44835 -1.37266
-1.29332 -1.21415 -1.13939
-1.07378 -1.02089 -0.982444
-0.960629 -0.961147 -0.993065
-1.06398 -1.17473 -1.31983
-1.49496 -1.70501 -1.96399
-2.28401 -2.66127 -3.07005
-3.46948 -3.81738 -4.0817
-4.24487 -4.30287 -4.26257
-4.13872 -3.94998 -3.71455
-3.44783 -3.16365 -2.87767
-2.60909 -2.37805 -2.19921
-2.07566 -1.99797 -1.95067
-1.92258 -1.91335 -1.93087
-1.98195 -2.06454 -2.16712
-2.27329 -2.36664 -2.43443
-2.47207 -2.48697 -2.49671
-2.51909 -2.56005 -2.60968
-2.6503 -2.66931 -2.6656
-2.64441 -2.607 -2.54517
-2.22494 -2.09464 -1.93626
-1.76535 -1.60542 -1.47955
-1.40158 -1.37172 -1.37958
-1.41214 -1.46057 -1.52102
-1.58987 -1.65903 -1.71604
-1.74973 -1.75786 -1.7516
-1.75232 -1.7803 -1.84121
-1.92029 -1.99024 -2.02829
-2.02989 -2.00954 -1.98953
-1.98551 -1.99839 -2.01606
-2.02169 -2.00237 -1.95393
-1.88194 -1.80076 -1.73146
-1.69758 -1.71854 -1.80292
-1.94509 -2.12713 -2.32487
-2.51541 -2.68314 -2.82276
-2.93858 -3.0408 -3.14025
-3.24323 -3.34788 -3.44289
-3.50869 -3.52185 -3.46271
-3.32437 -3.11859 -2.8741
-2.62697 -2.40742 -2.22982
-2.09125 -1.97954 -1.88558
-1.81132 -1.76847 -1.77013
-1.82246 -1.92156 -2.05545
-2.20816 -2.36375 -2.50914
-2.63534 -2.73715 -2.81233
-2.86045 -2.88097 -2.87059
-2.82221 -2.72819 -2.58734
-2.41132 -2.22523 -2.06087
-1.9461 -1.89607 -1.91046
-1.97734 -2.08062 -2.20665
-2.3463 -2.49158 -2.6296
-2.73869 -2.79125 -2.76339
-2.64636 -2.45273 -2.214
-1.97123 -1.76321 -1.61643
-1.53914 -1.52112 -1.53934
-1.56795 -1.58804 -1.59168
-1.57819 -1.54696 -1.49368
-1.41344 -1.30717 -1.18521
-1.06452 -0.961767 -0.887745
-0.846771 -0.839784 -0.866879
-0.926792 -1.01585 -1.13077
-1.27547 -1.46558 -1.72323
-2.06212 -2.4726 -2.9186
-3.34921 -3.71654 -3.98843
-4.15109 -4.20536 -4.16181
-4.03715 -3.85083 -3.62125
-3.36315 -3.08813 -2.80832
-2.53963 -2.30127 -2.11005
-1.97298 -1.88368 -1.82683
-1.78892 -1.76712 -1.76929
-1.80541 -1.8785 -1.98163
-2.10063 -2.21829 -2.31839
-2.39086 -2.43675 -2.46768
-2.4972 -2.52977 -2.55718
-2.56601 -2.54908 -2.51022
-2.45847 -2.39805 -2.32372
-2.05783 -1.95099 -1.83023
-1.70715 -1.59797 -1.51686
-1.46921 -1.44963 -1.44675
-1.45188 -1.46483 -1.49198
-1.53816 -1.59884 -1.65862
-1.69742 -1.70111 -1.67057
-1.62333 -1.58496 -1.5746
-1.59454 -1.63142 -1.66762
-1.69366 -1.71289 -1.73686
-1.77594 -1.83179 -1.89596
-1.95423 -1.99303 -2.00416
-1.98722 -1.95074 -1.91217
-1.89475 -1.92057 -2.00258
-2.13986 -2.31873 -2.51852
-2.7187 -2.90458 -3.0698
-3.2153 -3.3454 -3.46293
-3.56568 -3.64541 -3.68954
-3.68401 -3.61703 -3.48361
-3.29021 -3.05671 -2.81304
-2.59021 -2.40974 -2.27659
-2.17956 -2.09952 -2.02134
-1.94272 -1.87503 -1.8362
-1.841 -1.89423 -1.98935
-2.11218 -2.24661 -2.37927
-2.50096 -2.60597 -2.69134
-2.75644 -2.80135 -2.82338
-2.815 -2.76701 -2.67652
-2.55405 -2.42366 -2.31481
-2.2507 -2.23997 -2.27586
-2.34236 -2.42282 -2.50623
-2.5878 -2.66422 -2.72702
-2.75918 -2.73897 -2.64982
-2.49039 -2.27839 -2.04594
-1.82951 -1.65935 -1.5518
-1.50627 -1.50759 -1.53366
-1.56525 -1.5928 -1.61533
-1.63228 -1.63541 -1.60849
-1.53616 -1.41536 -1.26035
-1.09766 -0.95468 -0.84948
-0.787475 -0.764638 -0.772937
-0.804258 -0.853311 -0.921952
-1.02435 -1.18732 -1.44037
-1.79752 -2.24231 -2.72784
-3.19302 -3.58428 -3.86935
-4.03824 -4.09644 -4.0578
-3.94046 -3.76425 -3.54747
-3.30378 -3.04204 -2.77022
-2.50066 -2.25193 -2.04396
-1.88894 -1.78459 -1.71635
-1.66836 -1.63486 -1.62302
-1.64551 -1.71024 -1.81493
-1.94788 -2.09126 -2.22525
-2.33395 -2.41142 -2.46265
-2.4967 -2.51713 -2.51883
-2.4944 -2.44338 -2.37475
-2.30034 -2.22587 -2.14776
-1.97176 -1.89019 -1.80569
-1.72712 -1.66478 -1.62507
-1.60594 -1.59684 -1.58495
-1.56439 -1.54152 -1.53122
-1.54609 -1.5856 -1.63275
-1.66038 -1.64448 -1.57755
-1.47432 -1.36554 -1.28276
-1.24407 -1.24947 -1.28689
-1.34248 -1.40814 -1.48309
-1.57019 -1.67039 -1.77919
-1.88709 -1.98267 -2.05595
-2.10125 -2.12038 -2.12496
-2.13486 -2.17158 -2.24965
-2.37146 -2.52831 -2.7058
-2.88971 -3.06987 -3.24131
-3.4026 -3.55212 -3.68414
-3.78713 -3.8457 -3.84535
-3.77722 -3.64122 -3.44729
-3.21511 -2.97169 -2.74584
-2.56064 -2.42654 -2.33849
-2.27858 -2.2239 -2.15665
-2.07223 -1.98123 -1.90411
-1.86151 -1.86521 -1.91429
-1.99792 -2.10183 -2.21373
-2.32488 -2.42924 -2.52314
-2.6057 -2.67744 -2.7361
-2.77383 -2.78018 -2.7504
-2.69275 -2.62807 -2.58108
-2.5689 -2.59406 -2.64557
-2.70619 -2.76083 -2.80132
-2.8256 -2.83275 -2.81742
-2.7679 -2.67047 -2.51814
-2.31819 -2.09309 -1.87416
-1.6916 -1.56565 -1.50165
-1.48988 -1.51043 -1.54222
-1.57245 -1.60062 -1.63311
-1.67122 -1.70195 -1.69997
-1.641 -1.51726 -1.3443
-1.15468 -0.98325 -0.853183
-0.770186 -0.725799 -0.705598
-0.697261 -0.696763 -0.713201
-0.771349 -0.907745 -1.15688
-1.53132 -2.00764 -2.52946
-3.02749 -3.44391 -3.74678
-3.92926 -4.00013 -3.97487
-3.87163 -3.7098 -3.50754
-3.27791 -3.0276 -2.76095
-2.48717 -2.22466 -1.99712
-1.82262 -1.70359 -1.62641
-1.57241 -1.53192 -1.51017
-1.52143 -1.57788 -1.68199
-1.82509 -1.98959 -2.15299
-2.29415 -2.40036 -2.46995
-2.5075 -2.5161 -2.49453
-2.44229 -2.366 -2.27927
-2.1953 -2.11917 -2.04699
-1.97517 -1.91653 -1.86043
-1.8147 -1.78612 -1.77615
-1.77798 -1.77755 -1.76033
-1.72089 -1.66833 -1.62244
-1.60149 -1.60914 -1.62886
-1.6297 -1.58114 -1.46982
-1.30873 -1.13299 -0.984419
-0.89448 -0.874902 -0.918706
-1.00793 -1.12303 -1.24992
-1.38246 -1.52 -1.66278
-1.80836 -1.95046 -2.07963
-2.18613 -2.2648 -2.31993
-2.36549 -2.41922 -2.49424
-2.5945 -2.71647 -2.85403
-3.00226 -3.15844 -3.321
-3.48718 -3.6498 -3.7945
-3.90014 -3.94369 -3.90825
-3.78988 -3.60007 -3.36332
-3.11145 -2.87644 -2.68316
-2.54411 -2.45738 -2.40865
-2.37609 -2.33697 -2.27462
-2.18427 -2.07537 -1.96827
-1.88585 -1.84396 -1.84634
-1.88625 -1.95277 -2.03601
-2.12851 -2.22458 -2.32061
-2.41626 -2.51299 -2.60937
-2.69751 -2.76569 -2.80648
-2.82367 -2.83176 -2.84788
-2.88192 -2.93155 -2.9848
-3.02722 -3.04838 -3.04392
-3.01325 -2.95543 -2.86616
-2.7385 -2.56757 -2.35717
-2.12377 -1.89433 -1.69847
-1.55887 -1.48457 -1.46906
-1.49332 -1.53309 -1.56867
-1.59333 -1.61469 -1.64606
-1.69189 -1.73763 -1.75288
-1.70722 -1.58844 -1.41095
-1.20951 -1.02264 -0.876178
-0.775502 -0.708769 -0.657398
-0.607585 -0.558869 -0.528453
-0.550516 -0.668284 -0.917787
-1.30809 -1.80931 -2.35838
-2.88133 -3.31883 -3.64017
-3.84086 -3.93107 -3.92564
-3.84076 -3.69428 -3.50411
-3.2837 -3.0392 -2.77293
-2.49207 -2.21524 -1.96976
-1.77934 -1.65092 -1.57165
-1.51958 -1.48008 -1.45499
-1.45866 -1.50659 -1.60585
-1.75161 -1.92788 -2.11098
-2.27588 -2.40398 -2.48745
-2.52674 -2.52477 -2.48465
-2.41298 -2.32316 -2.23242
-2.15357 -2.08889 -2.03193
-2.05741 -2.01789 -1.98027
-1.95255 -1.94053 -1.94423
-1.95571 -1.96005 -1.94141
-1.89239 -1.82056 -1.74603
-1.68988 -1.65976 -1.64195
-1.60549 -1.51719 -1.36047
-1.14713 -0.915244 -0.714084
-0.585363 -0.550161 -0.60551
-0.729377 -0.891101 -1.06334
-1.23058 -1.3906 -1.5494
-1.71372 -1.88486 -2.05616
-2.21512 -2.35014 -2.45754
-2.54368 -2.62003 -2.69577
-2.77471 -2.85794 -2.94824
-3.0513 -3.17328 -3.31726
-3.48007 -3.64964 -3.80363
-3.91186 -3.94422 -3.88178
-3.72559 -3.4983 -3.23779
-2.98585 -2.77648 -2.62781
-2.53988 -2.49832 -2.48126
-2.46606 -2.43376 -2.37202
-2.2778 -2.1593 -2.03448
-1.92484 -1.84704 -1.80753
-1.8036 -1.82856 -1.87597
-1.94066 -2.01834 -2.10684
-2.20766 -2.32424 -2.45647
-2.59652 -2.73092 -2.84806
-2.94468 -3.02599 -3.09939
-3.16734 -3.22472 -3.26224
-3.27221 -3.25167 -3.20095
-3.11978 -3.00484 -2.85076
-2.6541 -2.41865 -2.15926
-1.90175 -1.67744 -1.51385
-1.42558 -1.40972 -1.44733
-1.51012 -1.57008 -1.60926
-1.62634 -1.63541 -1.65534
-1.69422 -1.73892 -1.75842
-1.72011 -1.60877 -1.43623
-1.23588 -1.04621 -0.893278
-0.781653 -0.697454 -0.620256
-0.537004 -0.451961 -0.389847
-0.391741 -0.50379 -0.75996
-1.16406 -1.68079 -2.24378
-2.77856 -3.22741 -3.56208
-3.77987 -3.89073 -3.90693
-3.84093 -3.70781 -3.52503
-3.30747 -3.06278 -2.79352
-2.50626 -2.21996 -1.96442
-1.76749 -1.63948 -1.56785
-1.52726 -1.49772 -1.4766
-1.47692 -1.51636 -1.6063
-1.74634 -1.92347 -2.11445
-2.29186 -2.43234 -2.52267
-2.55974 -2.54679 -2.49155
-2.40758 -2.31439 -2.23165
-2.17024 -2.12778 -2.0934
-2.19344 -2.17034 -2.14347
-2.12122 -2.10995 -2.11121
-2.1196 -2.12245 -2.10388
-2.05328 -1.97327 -1.8803
-1.79521 -1.72886 -1.672
-1.59674 -1.47054 -1.27559
-1.02274 -0.751297 -0.515016
-0.362515 -0.321419 -0.391238
-0.545826 -0.744468 -0.947917
-1.13246 -1.29517 -1.44877
-1.61037 -1.79032 -1.98616
-2.18411 -2.36705 -2.52357
-2.65165 -2.75505 -2.83738
-2.90077 -2.94967 -2.99476
-3.05184 -3.13606 -3.25572
-3.40798 -3.57672 -3.73271
-3.83834 -3.85817 -3.77274
-3.58863 -3.33886 -3.07259
-2.83852 -2.66965 -2.5751
-2.5418 -2.54377 -2.55357
-2.5501 -2.52054 -2.45893
-2.36543 -2.2472 -2.11839
-1.99628 -1.89506 -1.82165
-1.77654 -1.75758 -1.7627
-1.79015 -1.83854 -1.90883
-2.00591 -2.13601 -2.30042
-2.49074 -2.69056 -2.88237
-3.05401 -3.19981 -3.31714
-3.40232 -3.45016 -3.45719
-3.42501 -3.35929 -3.26473
-3.13997 -2.97755 -2.76938
-2.51459 -2.22502 -1.92622
-1.65305 -1.44104 -1.31562
-1.2834 -1.32951 -1.42273
-1.52601 -1.60825 -1.6535
-1.66471 -1.66019 -1.66213
-1.68173 -1.70943 -1.71774
-1.67615 -1.56902 -1.40534
-1.21478 -1.03268 -0.883176
-0.769764 -0.677863 -0.587169
-0.486655 -0.384995 -0.312339
-0.31334 -0.43349 -0.702016
-1.11668 -1.63823 -2.20021
-2.73119 -3.17774 -3.51517
-3.74234 -3.86818 -3.90151
-3.8502 -3.72581 -3.54511
-3.32519 -3.07698 -2.80543
-2.51783 -2.23305 -1.98139
-1.79212 -1.67695 -1.623
-1.60204 -1.58933 -1.57774
-1.57824 -1.60974 -1.68748
-1.81573 -1.98522 -2.17422
-2.35393 -2.49722 -2.58628
-2.61522 -2.58831 -2.51821
-2.42523 -2.33419 -2.26612
-2.22893 -2.21472 -2.20723
-2.3502 -2.34296 -2.32376
-2.30027 -2.27955 -2.26616
-2.25984 -2.25299 -2.23175
-2.18286 -2.10294 -2.00248
-1.89979 -1.80752 -1.72093
-1.61653 -1.46406 -1.24573
-0.9714 -0.680248 -0.42797
-0.266902 -0.228206 -0.31203
-0.488199 -0.70791 -0.922919
-1.1039 -1.24878 -1.37746
-1.51737 -1.68791 -1.89144
-2.11398 -2.33405 -2.53328
-2.70142 -2.83417 -2.92896
-2.98503 -3.00837 -3.01542
-3.03038 -3.07672 -3.16815
-3.30267 -3.46075 -3.60747
-3.69994 -3.70031 -3.59103
-3.38514 -3.12492 -2.86793
-2.66652 -2.54999 -2.51735
-2.54277 -2.58996 -2.6273
-2.63626 -2.61094 -2.55265
-2.46579 -2.3572 -2.23673
-2.11565 -2.00314 -1.90432
-1.82158 -1.75721 -1.71427
-1.69574 -1.70489 -1.74763
-1.83351 -1.97181 -2.16428
-2.40031 -2.65878 -2.91499
-3.14738 -3.34026 -3.48295
-3.56848 -3.59431 -3.5646
-3.49029 -3.38433 -3.2537
-3.09423 -2.89338 -2.64025
-2.33646 -2.00164 -1.67125
-1.38834 -1.19207 -1.10584
-1.12881 -1.23514 -1.38245
-1.52616 -1.63303 -1.689
-1.69983 -1.68533 -1.66825
-1.66149 -1.6599 -1.64252
-1.58484 -1.47391 -1.31714
-1.13961 -0.97172 -0.83422
-0.729326 -0.642781 -0.555582
-0.45879 -0.36371 -0.302665
-0.320333 -0.458936 -0.741965
-1.16178 -1.67708 -2.22373
-2.73567 -3.16518 -3.49165
-3.71551 -3.84467 -3.8848
-3.83959 -3.71723 -3.53389
-3.30922 -3.05853 -2.79052
-2.51385 -2.24631 -2.01602
-1.8504 -1.76012 -1.73137
-1.73408 -1.74044 -1.74001
-1.74197 -1.76614 -1.83116
-1.9457 -2.10414 -2.2863
-2.46227 -2.60155 -2.68246
-2.69719 -2.6519 -2.56459
-2.46201 -2.37338 -2.32028
-2.30735 -2.32147 -2.34131
-2.49258 -2.5019 -2.49158
-2.46676 -2.43393 -2.40035
-2.37158 -2.34674 -2.31627
-2.26664 -2.19008 -2.09154
-1.98577 -1.88546 -1.78856
-1.6749 -1.51625 -1.295
-1.02005 -0.729778 -0.480063
-0.324242 -0.294039 -0.388343
-0.573326 -0.794912 -0.999944
-1.15705 -1.26672 -1.35581
-1.46078 -1.60901 -1.80736
-2.04223 -2.28884 -2.52276
-2.72628 -2.88768 -2.99832
-3.05391 -3.06009 -3.03662
-3.01404 -3.02322 -3.08319
-3.19291 -3.32959 -3.45354
-3.51896 -3.48898 -3.35105
-3.12577 -2.86333 -2.62676
-2.46888 -2.41352 -2.44944
-2.53914 -2.63712 -2.70794
-2.73521 -2.71934 -2.66896
-2.59358 -2.50083 -2.39682
-2.28613 -2.17134 -2.05392
-1.93684 -1.82628 -1.73081
-1.65942 -1.6218 -1.63044
-1.70032 -1.84322 -2.0596
-2.33426 -2.63945 -2.94273
-3.21456 -3.43231 -3.58127
-3.65483 -3.65525 -3.59403
-3.48892 -3.35629 -3.20192
-3.01708 -2.78454 -2.49213
-2.14538 -1.77195 -1.4162
-1.12772 -0.947939 -0.897771
-0.969692 -1.12864 -1.3234
-1.50398 -1.63621 -1.70775
-1.72559 -1.7084 -1.67663
-1.64279 -1.60563 -1.55203
-1.46616 -1.34086 -1.18422
-1.01776 -0.86671 -0.747896
-0.662085 -0.595613 -0.530822
-0.459685 -0.393336 -0.362547
-0.408844 -0.569839 -0.864007
-1.28033 -1.77767 -2.29596
-2.77543 -3.17433 -3.47592
-3.68205 -3.80004 -3.83351
-3.7834 -3.65573 -3.46656
-3.23828 -2.99076 -2.7366
-2.48543 -2.25236 -2.06051
-1.93231 -1.87522 -1.87429
-1.89913 -1.92113 -1.92854
-1.92988 -1.94623 -1.99936
-2.1018 -2.2508 -2.42693
-2.59856 -2.73167 -2.80114
-2.79807 -2.73128 -2.62431
-2.50977 -2.42029 -2.37731
-2.3826 -2.41923 -2.46238
-2.58919 -2.61483 -2.61649
-2.59511 -2.55462 -2.50307
-2.45042 -2.40233 -2.35518
-2.2984 -2.2237 -2.13328
-2.03906 -1.95213 -1.87017
-1.77334 -1.63346 -1.43236
-1.17804 -0.907979 -0.677293
-0.538174 -0.520337 -0.619873
-0.800104 -1.00498 -1.18089
-1.29804 -1.36082 -1.40215
-1.46548 -1.58437 -1.7695
-2.00782 -2.2719 -2.5321
-2.76428 -2.95034 -3.0764
-3.13439 -3.12835 -3.07935
-3.02262 -2.99546 -3.02173
-3.10083 -3.20632 -3.29436
-3.31845 -3.24607 -3.07267
-2.82759 -2.56761 -2.35847
-2.25098 -2.2625 -2.37223
-2.5323 -2.68867 -2.80145
-2.85483 -2.85409 -2.81479
-2.7523 -2.67656 -2.59114
-2.49438 -2.38181 -2.25019
-2.10174 -1.94562 -1.79567
-1.66764 -1.57894 -1.5498
-1.60088 -1.74545 -1.98058
-2.28426 -2.62069 -2.95023
-3.23814 -3.45942 -3.60018
-3.65762 -3.63958 -3.56264
-3.44674 -3.30641 -3.14239
-2.94035 -2.68013 -2.3513
-1.96585 -1.56006 -1.18591
-0.897054 -0.734763 -0.716128
-0.82742 -1.02663 -1.257
-1.46607 -1.62046 -1.70964
-1.74056 -1.72869 -1.68979
-1.63365 -1.56126 -1.46683
-1.34429 -1.19448 -1.02902
-0.868214 -0.733612 -0.638547
-0.582093 -0.550499 -0.526254
-0.500168 -0.480192 -0.492229
-0.572294 -0.753024 -1.04956
-1.45021 -1.91645 -2.39365
-2.8286 -3.18511 -3.44968
-3.62514 -3.71848 -3.73251
-3.66729 -3.5284 -3.33281
-3.10566 -2.87065 -2.64323
-2.43248 -2.24886 -2.10804
-2.02524 -2.00356 -2.02721
-2.06716 -2.09631 -2.10367
-2.09859 -2.10415 -2.14541
-2.23825 -2.38186 -2.55639
-2.72747 -2.85711 -2.91686
-2.89723 -2.81001 -2.68398
-2.55648 -2.46225 -2.42202
-2.43551 -2.48413 -2.5422
-2.61885 -2.65783 -2.67369
-2.66231 -2.62327 -2.5627
-2.492 -2.42133 -2.35314
-2.2827 -2.20569 -2.12587
-2.05444 -2.00014 -1.95749
-1.9034 -1.80698 -1.64819
-1.43391 -1.20077 -1.00245
-0.888495 -0.884859 -0.9841
-1.148 -1.32178 -1.4553
-1.52309 -1.53403 -1.5256
-1.54599 -1.63314 -1.80078
-2.03655 -2.31079 -2.58933
-2.84244 -3.04685 -3.18441
-3.24371 -3.22664 -3.15461
-3.06636 -3.00455 -2.99676
-3.04168 -3.10861 -3.15005
-3.12078 -2.99554 -2.78026
-2.51379 -2.25837 -2.08016
-2.02608 -2.10668 -2.29266
-2.52714 -2.74798 -2.90979
-2.99539 -3.01318 -2.98496
-2.93264 -2.86986 -2.79932
-2.71444 -2.60439 -2.46099
-2.28474 -2.08631 -1.8838
-1.69947 -1.55893 -1.49055
-1.52046 -1.66234 -1.90846
-2.22873 -2.57914 -2.91436
-3.19794 -3.40711 -3.5331
-3.57917 -3.5579 -3.48715
-3.38362 -3.25487 -3.09369
-2.88047 -2.59493 -2.23225
-1.81351 -1.38423 -1.0023
-0.72231 -0.581913 -0.592047
-0.732641 -0.95706 -1.20675
-1.43049 -1.59789 -1.70094
-1.7461 -1.74464 -1.70614
-1.63568 -1.53414 -1.4011
-1.23942 -1.05886 -0.876989
-0.715987 -0.596267 -0.528913
-0.51101 -0.52729 -0.558339
-0.59154 -0.629313 -0.690514
-0.804207 -0.997988 -1.28513
-1.65564 -2.07591 -2.49825
-2.87655 -3.17999 -3.39765
-3.53271 -3.59171 -3.57742
-3.4906 -3.33822 -3.13914
-2.921 -2.70992 -2.52211
-2.36407 -2.23962 -2.15551
-2.11887 -2.12842 -2.16842
-2.21267 -2.23726 -2.23361
-2.21317 -2.2019 -2.22851
-2.31215 -2.45332 -2.63088
-2.80687 -2.93888 -2.99515
-2.96572 -2.86499 -2.72576
-2.58829 -2.48773 -2.44342
-2.45404 -2.50177 -2.56306
-2.57738 -2.62412 -2.65398
-2.65809 -2.63071 -2.57364
-2.49629 -2.41015 -2.3224
-2.23536 -2.15217 -2.08223
-2.03887 -2.02904 -2.04248
-2.05025 -2.0164 -1.91755
-1.75876 -1.57531 -1.4187
-1.33481 -1.34515 -1.43908
-1.57855 -1.7128 -1.79783
-1.81403 -1.77445 -1.71936
-1.69946 -1.75554 -1.9039
-2.1331 -2.41184 -2.70195
-2.96885 -3.18495 -3.32875
-3.38626 -3.35761 -3.26435
-3.14795 -3.05498 -3.01499
-3.02461 -3.04843 -3.0361
-2.94548 -2.76068 -2.49966
-2.21105 -1.96133 -1.81512
-1.81402 -1.96164 -2.22145
-2.52913 -2.81518 -3.02808
-3.14767 -3.18381 -3.16363
-3.11574 -3.05846 -2.99519
-2.91633 -2.80627 -2.6527
-2.45375 -2.21993 -1.97168
-1.73641 -1.54722 -1.44014
-1.44606 -1.57841 -1.82433
-2.14611 -2.49292 -2.81618
-3.08096 -3.27026 -3.38295
-3.42886 -3.42309 -3.38044
-3.30941 -3.20692 -3.05685
-2.83607 -2.52773 -2.13601
-1.69315 -1.25384 -0.87983
-0.623184 -0.513979 -0.553896
-0.715637 -0.949782 -1.19973
-1.41936 -1.58407 -1.6897
-1.74286 -1.75094 -1.71717
-1.64073 -1.52004 -1.35708
-1.16121 -0.950426 -0.749489
-0.585166 -0.479495 -0.442863
-0.470196 -0.543156 -0.638446
-0.738403 -0.838874 -0.950907
-1.09589 -1.29592 -1.56264
-1.88894 -2.24789 -2.60053
-2.90916 -3.14891 -3.31138
-3.3996 -3.41917 -3.37297
-3.26345 -3.10009 -2.90421
-2.70511 -2.52939 -2.39163
-2.29365 -2.23148 -2.20272
-2.20685 -2.23908 -2.28469
-2.32121 -2.32886 -2.30235
-2.25612 -2.21967 -2.22581
-2.29708 -2.43521 -2.6175
-2.80226 -2.94271 -3.00403
-2.97565 -2.87352 -2.73242
-2.593 -2.48873 -2.43673
-2.43553 -2.47037 -2.52266
-2.48196 -2.53048 -2.57217
-2.59439 -2.58622 -2.54395
-2.4726 -2.38197 -2.28163
-2.18021 -2.08949 -2.02695
-2.0106 -2.04716 -2.12193
-2.19947 -2.23771 -2.20881
-2.11484 -1.9885 -1.87802
-1.82501 -1.84675 -1.93061
-2.04058 -2.13186 -2.16809
-2.13595 -2.05183 -1.95699
-1.90263 -1.931 -2.06056
-2.28125 -2.56087 -2.85805
-3.13387 -3.35694 -3.50309
-3.55655 -3.51658 -3.4051
-3.26549 -3.14647 -3.07764
-3.05248 -3.03113 -2.96171
-2.80677 -2.56098 -2.2548
-1.94602 -1.70385 -1.58944
-1.6377 -1.84534 -2.16997
-2.54188 -2.88584 -3.14466
-3.29453 -3.34551 -3.32886
-3.2791 -3.21931 -3.15464
-3.07444 -2.96069 -2.79852
-2.58375 -2.32517 -2.04316
-1.76796 -1.53818 -1.39595
-1.37575 -1.49041 -1.72284
-2.02987 -2.35672 -2.65449
-2.8924 -3.06092 -3.16713
-3.22611 -3.25251 -3.25412
-3.22781 -3.15845 -3.02211
-2.79514 -2.46751 -2.0548
-1.60108 -1.16919 -0.822537
-0.607402 -0.542524 -0.61705
-0.794995 -1.02525 -1.25623
-1.45048 -1.59198 -1.68231
-1.72978 -1.73953 -1.70966
-1.63346 -1.50506 -1.32563
-1.10759 -0.874869 -0.65917
-0.49318 -0.402491 -0.398137
-0.473031 -0.604977 -0.765887
-0.932772 -1.0953 -1.25713
-1.43163 -1.63426 -1.87381
-2.14561 -2.4302 -2.69905
-2.92486 -3.09025 -3.19011
-3.22729 -3.20612 -3.12934
-3.00121 -2.83396 -2.65088
-2.48147 -2.35049 -2.26876
-2.23219 -2.22916 -2.2491
-2.28531 -2.33056 -2.37168
-2.39014 -2.3704 -2.31084
-2.22931 -2.15923 -2.13763
-2.19053 -2.32109 -2.50548
-2.699 -2.85147 -2.92571
-2.91041 -2.82163 -2.69353
-2.56425 -2.46334 -2.40485
-2.38781 -2.40222 -2.4366
-2.36925 -2.41606 -2.46679
-2.50624 -2.51937 -2.49751
-2.4408 -2.35588 -2.25238
-2.143 -2.04678 -1.98928
-1.99443 -2.07067 -2.20067
-2.34388 -2.45261 -2.49419
-2.46649 -2.39805 -2.3325
-2.3067 -2.33443 -2.40259
-2.47887 -2.5257 -2.51503
-2.43991 -2.31939 -2.1943
-2.11449 -2.12203 -2.23678
-2.4503 -2.7304 -3.03345
-3.31689 -3.54581 -3.69372
-3.74379 -3.69516 -3.57033
-3.41363 -3.27409 -3.17984
-3.121 -3.05456 -2.92887
-2.71238 -2.41053 -2.0654
-1.74237 -1.51126 -1.4277
-1.51857 -1.77379 -2.14682
-2.56534 -2.95113 -3.24325
-3.41475 -3.4751 -3.45802
-3.40207 -3.33395 -3.26076
-3.17249 -3.05136 -2.88222
-2.65948 -2.38932 -2.08982
-1.7912 -1.53465 -1.36571
-1.32062 -1.41137 -1.61831
-1.89598 -2.1894 -2.4525
-2.66037 -2.81119 -2.91893
-3.00156 -3.07025 -3.12292
-3.14337 -3.10512 -2.97919
-2.74496 -2.40203 -1.97832
-1.52892 -1.12302 -0.823406
-0.668013 -0.661366 -0.777395
-0.969922 -1.18651 -1.38257
-1.53185 -1.62912 -1.68354
-1.70714 -1.70528 -1.67341
-1.60016 -1.4745 -1.29392
-1.07019 -0.829957 -0.60998
-0.448451 -0.374979 -0.401957
-0.520919 -0.706391 -0.926279
-1.15349 -1.37297 -1.58203
-1.78589 -1.99181 -2.20348
-2.41691 -2.61965 -2.79466
-2.92689 -3.0085 -3.03923
-3.0226 -2.96181 -2.85921
-2.72036 -2.55929 -2.39974
-2.26922 -2.18849 -2.16323
-2.18359 -2.23177 -2.29117
-2.35057 -2.40108 -2.43093
-2.42499 -2.37166 -2.27298
-2.1503 -2.04075 -1.98519
-2.01286 -2.12864 -2.3086
-2.50667 -2.67106 -2.76347
-2.77179 -2.71059 -2.6108
-2.50534 -2.41796 -2.35908
-2.32859 -2.32222 -2.33649
-2.08277 -2.12648 -2.17355
-2.21502 -2.2434 -2.25517
-2.25048 -2.23029 -2.1947
-2.14627 -2.09641 -2.0674
-2.0843 -2.16021 -2.28535
-2.42887 -2.55316 -2.63226
-2.66325 -2.66473 -2.66422
-2.68268 -2.72441 -2.77611
-2.81281 -2.80736 -2.74059
-2.61036 -2.43677 -2.26043
-2.13254 -2.09918 -2.1855
-2.38694 -2.67183 -2.9939
-3.30649 -3.57055 -3.7557
-3.84133 -3.8233 -3.72248
-3.58342 -3.45582 -3.36688
-3.30336 -3.21802 -3.05689
-2.79042 -2.43079 -2.02959
-1.66082 -1.3988 -1.29895
-1.38521 -1.64439 -2.02743
-2.45884 -2.85538 -3.14985
-3.3105 -3.34635 -3.29621
-3.20782 -3.11785 -3.04089
-2.96999 -2.88561 -2.76696
-2.60044 -2.38406 -2.12991
-1.86548 -1.63158 -1.47328
-1.42484 -1.49545 -1.66438
-1.88871 -2.11959 -2.31921
-2.47139 -2.58227 -2.67166
-2.75955 -2.85368 -2.94355
-3.00214 -2.99399 -2.88641
-2.66132 -2.32521 -1.91414
-1.48966 -1.12388 -0.877819
-0.782342 -0.830396 -0.983187
-1.18588 -1.3855 -1.54468
-1.64766 -1.69761 -1.70786
-1.69193 -1.65667 -1.60016
-1.5136 -1.38633 -1.2132
-1.00166 -0.775161 -0.570136
-0.426815 -0.376857 -0.432716
-0.584003 -0.803358 -1.05909
-1.32717 -1.59598 -1.8629
-2.12733 -2.38511 -2.62639
-2.83665 -3.00037 -3.10652
-3.15313 -3.14764 -3.10215
-3.02672 -2.92577 -2.80055
-2.65573 -2.50524 -2.37194
-2.28074 -2.2486 -2.27763
-2.35507 -2.45982 -2.57063
-2.6702 -2.74313 -2.77172
-2.73635 -2.6238 -2.43918
-2.21287 -1.99595 -1.84453
-1.79959 -1.87091 -2.03217
-2.22979 -2.4026 -2.5039
-2.51602 -2.45175 -2.34364
-2.22815 -2.13247 -2.06899
-2.03783 -2.03342 -2.04997
-2.06035 -2.11682 -2.17853
-2.23332 -2.27161 -2.2896
-2.28846 -2.27055 -2.23711
-2.19165 -2.14704 -2.1276
-2.16061 -2.26056 -2.41774
-2.60007 -2.76765 -2.89119
-2.96352 -2.99824 -3.01771
-3.03839 -3.06185 -3.07496
-3.05702 -2.98933 -2.86368
-2.68805 -2.4882 -2.30422
-2.18184 -2.16021 -2.25951
-2.4735 -2.77128 -3.10764
-3.43574 -3.71498 -3.91306
-4.00786 -3.99412 -3.89141
-3.74251 -3.59561 -3.47747
-3.37613 -3.24728 -3.04181
-2.73692 -2.35262 -1.94666
-1.59389 -1.36235 -1.2963
-1.40881 -1.68101 -2.06477
-2.48986 -2.87873 -3.16762
-3.32553 -3.36062 -3.31025
-3.22066 -3.12727 -3.04433
-2.96628 -2.87661 -2.75779
-2.5977 -2.39324 -2.15361
-1.90325 -1.68056 -1.52838
-1.47833 -1.53709 -1.68288
-1.8745 -2.06783 -2.23192
-2.35801 -2.45844 -2.55611
-2.66919 -2.79813 -2.92112
-2.99991 -2.99285 -2.86933
-2.62091 -2.26724 -1.85611
-1.45599 -1.13977 -0.962665
-0.943361 -1.05828 -1.25255
-1.46177 -1.63367 -1.74057
-1.77995 -1.76633 -1.72023
-1.65933 -1.59357 -1.5232
-1.43929 -1.32761 -1.17686
-0.988601 -0.783269 -0.597904
-0.475362 -0.449681 -0.53408
-0.717307 -0.970258 -1.25943
-1.55929 -1.85668 -2.14618
-2.42218 -2.67388 -2.88571
-3.04162 -3.13067 -3.15162
-3.11413 -3.0352 -2.93198
-2.81513 -2.68748 -2.549
-2.4046 -2.26867 -2.16285
-2.10811 -2.11604 -2.18399
-2.29631 -2.43038 -2.56367
-2.67742 -2.75516 -2.77936
-2.73193 -2.6017 -2.39545
-2.14433 -1.89946 -1.71698
-1.63871 -1.67685 -1.80918
-1.98734 -2.15485 -2.26738
-2.30613 -2.27925 -2.21243
-2.13493 -2.06831 -2.02259
-1.99955 -1.99849 -2.01917
-2.13994 -2.21129 -2.28387
-2.343 -2.37883 -2.39011
-2.38232 -2.36191 -2.33214
-2.29616 -2.26482 -2.26045
-2.30929 -2.42596 -2.60161
-2.80497 -2.99609 -3.14414
-3.23867 -3.28874 -3.31172
-3.31967 -3.31143 -3.27399
-3.19084 -3.05202 -2.86124
-2.63818 -2.41582 -2.2342
-2.13226 -2.13929 -2.26711
-2.50559 -2.82419 -3.17997
-3.52763 -3.82641 -4.0428
-4.15338 -4.15141 -4.05398
-3.90063 -3.73703 -3.59025
-3.45213 -3.28456 -3.04527
-2.71791 -2.32757 -1.93393
-1.60841 -1.40968 -1.36949
-1.49055 -1.75047 -2.10556
-2.49525 -2.85229 -3.11995
-3.26933 -3.30618 -3.26271
-3.17929 -3.08681 -2.9979
-2.90902 -2.8086 -2.68497
-2.53045 -2.34336 -2.131
-1.91347 -1.7233 -1.597
-1.56062 -1.61743 -1.74569
-1.90796 -2.06677 -2.19903
-2.30316 -2.39633 -2.50264
-2.63693 -2.79181 -2.9351
-3.01936 -2.99943 -2.84926
-2.57174 -2.20023 -1.7936
-1.4255 -1.16705 -1.06507
-1.12436 -1.30469 -1.53656
-1.74823 -1.89001 -1.9446
-1.92226 -1.84765 -1.74726
-1.6424 -1.54641 -1.46275
-1.38344 -1.29131 -1.16876
-1.01058 -0.832813 -0.671227
-0.56928 -0.5618 -0.662412
-0.860238 -1.12682 -1.42939
-1.74281 -2.05342 -2.35389
-2.63462 -2.87907 -3.06607
-3.17694 -3.20324 -3.15112
-3.0401 -2.89618 -2.74227
-2.59118 -2.44547 -2.30418
-2.17116 -2.05897 -1.98538
-1.96576 -2.00627 -2.10123
-2.235 -2.38662 -2.53457
-2.6594 -2.74321 -2.76793
-2.71668 -2.58036 -2.36686
-2.10622 -1.84655 -1.64087
-1.53026 -1.53018 -1.62556
-1.77688 -1.93501 -2.05865
-2.12672 -2.14104 -2.11954
-2.08465 -2.05351 -2.03477
-2.03168 -2.04676 -2.08287
-2.31715 -2.40166 -2.47838
-2.53158 -2.55329 -2.54721
-2.52546 -2.50017 -2.47714
-2.4579 -2.44866 -2.46622
-2.53265 -2.66104 -2.84341
-3.05068 -3.24493 -3.39592
-3.49171 -3.53789 -3.54738
-3.52786 -3.4752 -3.37623
-3.21852 -3.00105 -2.74025
-2.46871 -2.22786 -2.05815
-1.9908 -2.04276 -2.21435
-2.48896 -2.83556 -3.21435
-3.58338 -3.90354 -4.14134
-4.27244 -4.28816 -4.20214
-4.0494 -3.87256 -3.69976
-3.52881 -3.33027 -3.07013
-2.73756 -2.35957 -1.99343
-1.70318 -1.53591 -1.51069
-1.62138 -1.84447 -2.14382
-2.47224 -2.77668 -3.01051
-3.14792 -3.19063 -3.1621
-3.09281 -3.00618 -2.91208
-2.8093 -2.69251 -2.55791
-2.40496 -2.2361 -2.05838
-1.8869 -1.74571 -1.66171
-1.65305 -1.71899 -1.83853
-1.97914 -2.11074 -2.21807
-2.30591 -2.3949 -2.50888
-2.65849 -2.82891 -2.97924
-3.05558 -3.01184 -2.82817
-2.51925 -2.13167 -1.7343
-1.40431 -1.20875 -1.18366
-1.31858 -1.5572 -1.81783
-2.02442 -2.13207 -2.13462
-2.05457 -1.92555 -1.77884
-1.63831 -1.51993 -1.42997
-1.36131 -1.29373 -1.20315
-1.07714 -0.926662 -0.785395
-0.696641 -0.695747 -0.79731
-0.992219 -1.25441 -1.55319
-1.86444 -2.17422 -2.4737
-2.75047 -2.98398 -3.1488
-3.2238 -3.20169 -3.09367
-2.92665 -2.73386 -2.54338
-2.37057 -2.21848 -2.08533
-1.97306 -1.89062 -1.85032
-1.86131 -1.92505 -2.03478
-2.17743 -2.33604 -2.49171
-2.62496 -2.71628 -2.74688
-2.70113 -2.57203 -2.36782
-2.11525 -1.85613 -1.63722
-1.49726 -1.45579 -1.50772
-1.62584 -1.77078 -1.90473
-2.00317 -2.06007 -2.08484
-2.09374 -2.10103 -2.11515
-2.14063 -2.18137 -2.24064
-2.56463 -2.65747 -2.73049
-2.7689 -2.76882 -2.74053
-2.70348 -2.67556 -2.66466
-2.66977 -2.69076 -2.7367
-2.8233 -2.96045 -3.14052
-3.33726 -3.51639 -3.65032
-3.72759 -3.75186 -3.73232
-3.67258 -3.56556 -3.39791
-3.16115 -2.86306 -2.53261
-2.2154 -1.96159 -1.81232
-1.79075 -1.90014 -2.1271
-2.44638 -2.8253 -3.22753
-3.61608 -3.95547 -4.21379
-4.36649 -4.40284 -4.33227
-4.18448 -3.99855 -3.80417
-3.60626 -3.38558 -3.11704
-2.79435 -2.4435 -2.1156
-1.86438 -1.72437 -1.70297
-1.78712 -1.95435 -2.17805
-2.42664 -2.66375 -2.85492
-2.97806 -3.0296 -3.02159
-2.97188 -2.89443 -2.79552
-2.6763 -2.53825 -2.38663
-2.22983 -2.07655 -1.93507
-1.81556 -1.73223 -1.70059
-1.72965 -1.81443 -1.93494
-2.06365 -2.17757 -2.26846
-2.34631 -2.43399 -2.55407
-2.71272 -2.88867 -3.03479
-3.0937 -3.02076 -2.80306
-2.46622 -2.06846 -1.68705
-1.40109 -1.27178 -1.32257
-1.52688 -1.81336 -2.09073
-2.28173 -2.3484 -2.29655
-2.16084 -1.98348 -1.79979
-1.63505 -1.50627 -1.42085
-1.37122 -1.3334 -1.27653
-1.18091 -1.05243 -0.922866
-0.835871 -0.828287 -0.916968
-1.09576 -1.34157 -1.6257
-1.92433 -2.22263 -2.51038
-2.77368 -2.99017 -3.13244
-3.17826 -3.12131 -2.97621
-2.77469 -2.55459 -2.34721
-2.16948 -2.02473 -1.91034
-1.82593 -1.77614 -1.76743
-1.80311 -1.88118 -1.99541
-2.13686 -2.29388 -2.45114
-2.58968 -2.68884 -2.72939
-2.69727 -2.58758 -2.40808
-2.18038 -1.93727 -1.71653
-1.55289 -1.47001 -1.47445
-1.55379 -1.68057 -1.82136
-1.94787 -2.04523 -2.1138
-2.16402 -2.20847 -2.25649
-2.31383 -2.38437 -2.46946
-2.84209 -2.93811 -3.00136
-3.02004 -2.99615 -2.94716
-2.89917 -2.8745 -2.88194
-2.91735 -2.97399 -3.05263
-3.16155 -3.30621 -3.47841
-3.65459 -3.80489 -3.90591
-3.94849 -3.93589 -3.87473
-3.76538 -3.59862 -3.36139
-3.04908 -2.67725 -2.28574
-1.93142 -1.67224 -1.55009
-1.58063 -1.75367 -2.04145
-2.4088 -2.82022 -3.24266
-3.64507 -3.99736 -4.27088
-4.44192 -4.49791 -4.4438
-4.30347 -4.11209 -3.90062
-3.68133 -3.44563 -3.17762
-2.87479 -2.56009 -2.2759
-2.06398 -1.94649 -1.92096
-1.9695 -2.07187 -2.21137
-2.37218 -2.53512 -2.67862
-2.78463 -2.844 -2.85659
-2.82668 -2.75824 -2.65359
-2.51598 -2.35352 -2.18062
-2.01513 -1.87292 -1.76443
-1.69555 -1.67092 -1.69467
-1.76669 -1.87751 -2.00767
-2.13382 -2.23893 -2.32069
-2.39329 -2.48097 -2.60451
-2.76587 -2.9389 -3.07297
-3.1103 -3.00964 -2.76482
-2.41028 -2.01315 -1.65685
-1.42102 -1.36002 -1.48399
-1.75036 -2.07401 -2.35637
-2.52116 -2.53882 -2.42778
-2.23527 -2.01248 -1.79878
-1.61991 -1.49192 -1.42089
-1.39685 -1.39116 -1.36631
-1.29601 -1.18186 -1.05446
-0.958767 -0.934372 -1.00161
-1.15788 -1.38282 -1.64858
-1.93039 -2.21155 -2.48044
-2.72277 -2.91649 -3.0347
-3.05599 -2.97574 -2.81111
-2.59649 -2.37151 -2.16804
-2.00286 -1.87886 -1.79246
-1.74105 -1.72519 -1.74597
-1.80179 -1.88828 -2.00056
-2.13429 -2.28338 -2.43645
-2.5758 -2.68053 -2.73176
-2.71737 -2.6345 -2.49
-2.29949 -2.08543 -1.87492
-1.69679 -1.57738 -1.53446
-1.5712 -1.67357 -1.81412
-1.96169 -2.09273 -2.19826
-2.28303 -2.35854 -2.43597
-2.52273 -2.6219 -2.73138
-3.10749 -3.2041 -3.2558
-3.25507 -3.21076 -3.14722
-3.09552 -3.08029 -3.1099
-3.1772 -3.26991 -3.38159
-3.51332 -3.66539 -3.82784
-3.97894 -4.09314 -4.15191
-4.14951 -4.09016 -3.9794
-3.81594 -3.58995 -3.28975
-2.91435 -2.48515 -2.04954
-1.67227 -1.41694 -1.32606
-1.40926 -1.64477 -1.99156
-2.40434 -2.84399 -3.28013
-3.68787 -4.04357 -4.32322
-4.50506 -4.57532 -4.53464
-4.40105 -4.20542 -3.97933
-3.74173 -3.49439 -3.23063
-2.95149 -2.67603 -2.43666
-2.26269 -2.165 -2.13333
-2.14678 -2.18763 -2.24776
-2.32503 -2.41578 -2.51048
-2.59536 -2.65656 -2.68308
-2.66707 -2.60339 -2.49062
-2.33366 -2.14632 -1.95105
-1.77417 -1.63823 -1.55616
-1.53084 -1.5592 -1.63574
-1.75197 -1.89351 -2.03992
-2.17022 -2.27189 -2.34759
-2.41536 -2.50071 -2.62283
-2.78032 -2.94397 -3.06231
-3.07977 -2.95958 -2.70115
-2.3447 -1.96269 -1.64207
-1.46172 -1.46916 -1.66207
-1.98325 -2.33559 -2.61477
-2.74642 -2.70957 -2.53526
-2.2837 -2.01584 -1.77568
-1.58881 -1.46836 -1.41647
-1.41878 -1.44157 -1.44186
-1.38866 -1.28087 -1.14877
-1.03896 -0.994036 -1.03801
-1.17174 -1.37692 -1.62575
-1.89162 -2.15549 -2.40425
-2.62377 -2.79358 -2.88904
-2.89125 -2.79804 -2.62869
-2.41858 -2.20681 -2.02374
-1.88459 -1.79135 -1.73969
-1.72514 -1.74474 -1.79493
-1.86996 -1.96355 -2.07211
-2.19528 -2.33193 -2.47475
-2.60824 -2.71252 -2.77005
-2.77098 -2.71446 -2.60667
-2.4579 -2.28095 -2.09177
-1.91144 -1.76596 -1.68151
-1.67541 -1.74757 -1.87836
-2.03581 -2.18901 -2.32012
-2.42818 -2.52404 -2.62154
-2.73052 -2.85343 -2.98399
-3.32623 -3.42469 -3.46807
-3.45329 -3.39583 -3.32573
-3.27689 -3.27406 -3.32428
-3.41828 -3.54059 -3.68
-3.83169 -3.99071 -4.14431
-4.27139 -4.34983 -4.36558
-4.31651 -4.20853 -4.04743
-3.83216 -3.55427 -3.20474
-2.78588 -2.32245 -1.86523
-1.48246 -1.24058 -1.1824
-1.31351 -1.6035 -2.00045
-2.45013 -2.90961 -3.3504
-3.7533 -4.10122 -4.37544
-4.55694 -4.63159 -4.59655
-4.46455 -4.26213 -4.02068
-3.76468 -3.50538 -3.24514
-2.98877 -2.75141 -2.55546
-2.41823 -2.34081 -2.30727
-2.29519 -2.28898 -2.28659
-2.29586 -2.32498 -2.37435
-2.43432 -2.48822 -2.51725
-2.50459 -2.43838 -2.31435
-2.13857 -1.92901 -1.71392
-1.52572 -1.39198 -1.32805
-1.33571 -1.40729 -1.53046
-1.68953 -1.86422 -2.03074
-2.16798 -2.2663 -2.33296
-2.39033 -2.46612 -2.57909
-2.72594 -2.87623 -2.97973
-2.98445 -2.85803 -2.60345
-2.26328 -1.91162 -1.63617
-1.51414 -1.58702 -1.84226
-2.21081 -2.5859 -2.85865
-2.95636 -2.86553 -2.62866
-2.31864 -2.00665 -1.742
-1.54986 -1.43886 -1.40487
-1.42752 -1.46839 -1.48148
-1.43432 -1.32547 -1.18555
-1.06202 -0.999077 -1.02309
-1.13749 -1.32582 -1.56058
-1.814 -2.06509 -2.29927
-2.50234 -2.65529 -2.73609
-2.72872 -2.63361 -2.4715
-2.27758 -2.08927 -1.93464
-1.82743 -1.76927 -1.75567
-1.78083 -1.83857 -1.92102
-2.01848 -2.12247 -2.2297
-2.34239 -2.46335 -2.58921
-2.70774 -2.80157 -2.85552
-2.86219 -2.82278 -2.74369
-2.63196 -2.49306 -2.3329
-2.16326 -2.00602 -1.89117
-1.84678 -1.88574 -1.9976
-2.1521 -2.31322 -2.45549
-2.57276 -2.67555 -2.78108
-2.9026 -3.04263 -3.19077
-3.47741 -3.58183 -3.62378
-3.60356 -3.54184 -3.47238
-3.4297 -3.43696 -3.49959
-3.60779 -3.74587 -3.90097
-4.06465 -4.22755 -4.37392
-4.48242 -4.53313 -4.51516
-4.42883 -4.28133 -4.07924
-3.82312 -3.50761 -3.12751
-2.68815 -2.21538 -1.75958
-1.38841 -1.1683 -1.14184
-1.31226 -1.64357 -2.0762
-2.54913 -3.01641 -3.45105
-3.8385 -4.16726 -4.42338
-4.59082 -4.656 -4.61409
-4.47399 -4.25856 -3.9985
-3.7224 -3.44956 -3.19067
-2.95433 -2.75227 -2.5975
-2.49646 -2.44212 -2.41495
-2.39225 -2.36002 -2.31949
-2.28401 -2.26912 -2.28205
-2.31668 -2.35541 -2.37526
-2.35448 -2.27767 -2.13943
-1.94688 -1.72035 -1.49094
-1.29389 -1.1594 -1.10508
-1.13384 -1.2371 -1.39894
-1.59761 -1.80561 -1.99302
-2.1359 -2.22596 -2.27515
-2.31139 -2.36649 -2.46077
-2.59096 -2.72706 -2.82101
-2.82426 -2.7074 -2.47438
-2.16692 -1.85772 -1.63305
-1.56775 -1.69862 -2.00589
-2.41247 -2.80511 -3.0718
-3.14081 -3.00394 -2.7128
-2.3512 -2.00022 -1.71472
-1.51956 -1.41778 -1.39718
-1.43024 -1.47483 -1.48511
-1.43118 -1.31409 -1.16529
-1.03148 -0.955706 -0.964244
-1.06183 -1.23418 -1.45588
-1.70021 -1.94579 -2.17675
-2.37774 -2.52971 -2.61185
-2.60999 -2.526 -2.38096
-2.20903 -2.04587 -1.91838
-1.84057 -1.81546 -1.83951
-1.90587 -2.00503 -2.12455
-2.25038 -2.37105 -2.48206
-2.58643 -2.68944 -2.7915
-2.88459 -2.95538 -2.99197
-2.98955 -2.95136 -2.88513
-2.79742 -2.68977 -2.56028
-2.4109 -2.25594 -2.12417
-2.0499 -2.05664 -2.14344
-2.28388 -2.4395 -2.57914
-2.69236 -2.78968 -2.89196
-3.01655 -3.16694 -3.32942
-3.55655 -3.67108 -3.71912
-3.70247 -3.6445 -3.58024
-3.54289 -3.55301 -3.61468
-3.71931 -3.85373 -4.00662
-4.1687 -4.32822 -4.46756
-4.56526 -4.60263 -4.56982
-4.46722 -4.30132 -4.07864
-3.80157 -3.46859 -3.07899
-2.64098 -2.18027 -1.74453
-1.39806 -1.20505 -1.20701
-1.4057 -1.762 -2.21194
-2.69078 -3.15131 -3.56817
-3.93015 -4.22945 -4.45526
-4.59393 -4.63339 -4.56898
-4.4082 -4.17185 -3.88986
-3.59337 -3.30767 -3.05011
-2.83238 -2.66315 -2.54717
-2.48156 -2.45318 -2.44074
-2.42244 -2.38557 -2.33229
-2.27763 -2.24019 -2.23082
-2.24574 -2.26743 -2.27141
-2.23445 -2.14098 -1.98676
-1.78052 -1.54353 -1.30671
-1.10459 -0.967546 -0.915174
-0.953672 -1.07698 -1.2685
-1.50147 -1.74013 -1.9461
-2.09028 -2.16449 -2.18552
-2.18831 -2.21092 -2.27771
-2.38756 -2.51213 -2.60536
-2.62049 -2.52839 -2.33119
-2.06741 -1.80647 -1.63199
-1.61612 -1.79219 -2.13633
-2.56777 -2.97082 -3.2326
-3.28207 -3.11378 -2.78469
-2.38633 -2.00782 -1.70935
-1.51576 -1.42419 -1.41329
-1.44766 -1.4824 -1.4749
-1.4016 -1.26881 -1.10927
-0.967182 -0.881656 -0.876267
-0.955905 -1.10935 -1.31585
-1.55276 -1.8005 -2.04222
-2.25997 -2.4323 -2.53709
-2.55967 -2.50132 -2.38173
-2.23335 -2.09089 -1.98235
-1.92502 -1.92592 -1.98382
-2.09092 -2.23388 -2.39506
-2.55551 -2.69987 -2.821
-2.92076 -3.00534 -3.07827
-3.13647 -3.17186 -3.17671
-3.14883 -3.09344 -3.0205
-2.93858 -2.8488 -2.74427
-2.61784 -2.47427 -2.33708
-2.24235 -2.22102 -2.28077
-2.40046 -2.54166 -2.66977
-2.77103 -2.85572 -2.94776
-3.06843 -3.22304 -3.39609
-3.5734 -3.69897 -3.75776
-3.75095 -3.70172 -3.64387
-3.60781 -3.61117 -3.65721
-3.7397 -3.84984 -3.98019
-4.12352 -4.26874 -4.39895
-4.49391 -4.53563 -4.51309
-4.4234 -4.26919 -4.05465
-3.7828 -3.45558 -3.07677
-2.65759 -2.22354 -1.81906
-1.50407 -1.33915 -1.36359
-1.57773 -1.94095 -2.388
-2.85382 -3.29239 -3.68045
-4.00875 -4.27066 -4.4561
-4.55273 -4.55084 -4.44857
-4.25521 -3.99171 -3.68755
-3.37474 -3.0817 -2.82966
-2.63186 -2.4939 -2.41365
-2.38109 -2.37908 -2.38636
-2.38306 -2.35762 -2.31179
-2.25979 -2.22043 -2.20568
-2.21261 -2.22347 -2.21313
-2.15877 -2.04714 -1.87751
-1.66139 -1.42035 -1.18282
-0.979717 -0.839443 -0.783175
-0.821809 -0.954209 -1.16533
-1.42452 -1.68764 -1.90687
-2.0467 -2.09814 -2.08264
-2.04292 -2.02494 -2.05919
-2.14859 -2.26728 -2.37025
-2.40997 -2.35443 -2.20141
-1.98484 -1.77039 -1.63867
-1.65908 -1.86238 -2.22332
-2.6618 -3.06455 -3.32118
-3.36193 -3.1815 -2.83753
-2.42439 -2.03602 -1.73701
-1.55267 -1.47487 -1.47305
-1.50364 -1.51967 -1.48366
-1.38093 -1.2249 -1.05006
-0.897121 -0.799548 -0.776702
-0.833158 -0.961772 -1.14868
-1.37801 -1.63384 -1.89866
-2.15076 -2.36398 -2.51223
-2.57774 -2.55872 -2.47169
-2.34666 -2.21833 -2.11823
-2.07005 -2.08746 -2.17295
-2.31795 -2.5047 -2.70985
-2.90921 -3.08311 -3.22076
-3.32125 -3.3899 -3.43231
-3.45023 -3.44146 -3.40304
-3.3356 -3.24629 -3.14781
-3.05235 -2.96324 -2.87148
-2.76276 -2.6322 -2.49589
-2.38815 -2.34409 -2.37846
-2.47608 -2.60064 -2.71599
-2.80554 -2.87821 -2.95912
-3.07236 -3.22558 -3.40356
-3.54498 -3.67723 -3.74606
-3.75039 -3.71076 -3.65767
-3.61791 -3.60628 -3.6256
-3.67221 -3.74197 -3.83249
-3.94095 -4.06034 -4.17789
-4.27675 -4.3397 -4.35259
-4.30598 -4.19516 -4.01908
-3.77933 -3.47999 -3.12879
-2.74013 -2.34008 -1.97064
-1.6875 -1.54693 -1.58495
-1.80009 -2.15162 -2.57589
-3.01095 -3.41429 -3.76514
-4.0547 -4.27485 -4.41382
-4.45937 -4.40503 -4.2543
-4.02147 -3.7299 -3.40882
-3.08913 -2.79902 -2.56021
-2.38537 -2.27697 -2.22778
-2.22316 -2.24429 -2.27135
-2.28698 -2.2807 -2.25325
-2.2172 -2.19051 -2.18524
-2.19823 -2.2104 -2.19512
-2.12993 -2.00482 -1.82408
-1.60318 -1.36407 -1.13161
-0.931435 -0.788459 -0.724788
-0.756285 -0.887707 -1.10688
-1.38073 -1.65811 -1.88273
-2.01292 -2.03837 -1.98429
-1.90051 -1.84107 -1.84358
-1.91622 -2.03602 -2.158
-2.2315 -2.21898 -2.11195
-1.93927 -1.76311 -1.66134
-1.70057 -1.90958 -2.26393
-2.68841 -3.07728 -3.32691
-3.37013 -3.19944 -2.86793
-2.46678 -2.0903 -1.80577
-1.63959 -1.57993 -1.58831
-1.61378 -1.60775 -1.5384
-1.40052 -1.21509 -1.01843
-0.847688 -0.730616 -0.682535
-0.708193 -0.805344 -0.968111
-1.18851 -1.45515 -1.75016
-2.04746 -2.31489 -2.52066
-2.64193 -2.67205 -2.62287
-2.52127 -2.40229 -2.30237
-2.25365 -2.27832 -2.38387
-2.5614 -2.78873 -3.03672
-3.27607 -3.48296 -3.64274
-3.75075 -3.80983 -3.82594
-3.80453 -3.74888 -3.66102
-3.54472 -3.40935 -3.27057
-3.1448 -3.03909 -2.94472
-2.84278 -2.72038 -2.58581
-2.46945 -2.40776 -2.42083
-2.4996 -2.61143 -2.71997
-2.80558 -2.87372 -2.94783
-3.05281 -3.19885 -3.3734
-3.48716 -3.61647 -3.68897
-3.70067 -3.66784 -3.61656
-3.56979 -3.53984 -3.52897
-3.53525 -3.55808 -3.59984
-3.66353 -3.7491 -3.85103
-3.95794 -4.05384 -4.12021
-4.13899 -4.09565 -3.9815
-3.79462 -3.53967 -3.22741
-2.87548 -2.51136 -2.17574
-1.92055 -1.79724 -1.83771
-2.03861 -2.36069 -2.7449
-3.13538 -3.49477 -3.80452
-4.05454 -4.23303 -4.32464
-4.31662 -4.20651 -4.00523
-3.73438 -3.42117 -3.09418
-2.78093 -2.50601 -2.28841
-2.13856 -2.05622 -2.03118
-2.04691 -2.08492 -2.12769
-2.16019 -2.17255 -2.16431
-2.14658 -2.13711 -2.14865
-2.1779 -2.20375 -2.19672
-2.1332 -2.0055 -1.82272
-1.6046 -1.37387 -1.15183
-0.958476 -0.814609 -0.742342
-0.761615 -0.882636 -1.09668
-1.37016 -1.6479 -1.86817
-1.98497 -1.98654 -1.90009
-1.78018 -1.68706 -1.6648
-1.72701 -1.8539 -2.00017
-2.11092 -2.14169 -2.077
-1.94054 -1.7913 -1.70452
-1.7439 -1.93665 -2.26109
-2.65063 -3.012 -3.25251
-3.30926 -3.1706 -2.87998
-2.51906 -2.17729 -1.92203
-1.78111 -1.74132 -1.75926
-1.7789 -1.75094 -1.64883
-1.47554 -1.25827 -1.0345
-0.838118 -0.692361 -0.610108
-0.597595 -0.658014 -0.79326
-1.0027 -1.27913 -1.60433
-1.94802 -2.27203 -2.53848
-2.71893 -2.80136 -2.79242
-2.71524 -2.60461 -2.5016
-2.44683 -2.47166 -2.58946
-2.79202 -3.05353 -3.33966
-3.61658 -3.85697 -4.04285
-4.16569 -4.22475 -4.22434
-4.17132 -4.07286 -3.93551
-3.76679 -3.57899 -3.39105
-3.22358 -3.08771 -2.97662
-2.86946 -2.7478 -2.61304
-2.49053 -2.41589 -2.41292
-2.47851 -2.58472 -2.69587
-2.78864 -2.86257 -2.9362
-3.03291 -3.16526 -3.32554
-3.40938 -3.52339 -3.58977
-3.60187 -3.57131 -3.51959
-3.46618 -3.42118 -3.38583
-3.35823 -3.3392 -3.33451
-3.35315 -3.40347 -3.48898
-3.60498 -3.73708 -3.86243
-3.95413 -3.98738 -3.94502
-3.82041 -3.61747 -3.34897
-3.03549 -2.7064 -2.40167
-2.16956 -2.05604 -2.0881
-2.26096 -2.5389 -2.87047
-3.20832 -3.52094 -3.79096
-4.00518 -4.14657 -4.19545
-4.13865 -3.97846 -3.73423
-3.43572 -3.11393 -2.7956
-2.50254 -2.25297 -2.06116
-1.93476 -1.87214 -1.86259
-1.8901 -1.93783 -1.99043
-2.03422 -2.0589 -2.06247
-2.05522 -2.05622 -2.08081
-2.12727 -2.17321 -2.18571
-2.13825 -2.02301 -1.85182
-1.64749 -1.43334 -1.22776
-1.04574 -0.903975 -0.823627
-0.827057 -0.928558 -1.12299
-1.37865 -1.64055 -1.84608
-1.94791 -1.93305 -1.82813
-1.68848 -1.57687 -1.54137
-1.60021 -1.73702 -1.90687
-2.05143 -2.12003 -2.09057
-1.98168 -1.84883 -1.76398
-1.78755 -1.94561 -2.22103
-2.55899 -2.88245 -3.11295
-3.19337 -3.10665 -2.88264
-2.58794 -2.30172 -2.088
-1.97561 -1.95257 -1.97488
-1.98559 -1.93681 -1.80659
-1.60353 -1.35809 -1.1071
-0.881164 -0.700491 -0.57762
-0.521898 -0.542326 -0.647647
-0.843097 -1.12455 -1.47324
-1.85522 -2.2271 -2.54577
-2.77822 -2.90803 -2.93737
-2.88536 -2.78525 -2.68067
-2.61888 -2.63948 -2.7622
-2.9809 -3.2678 -3.58458
-3.89368 -4.16514 -4.37869
-4.52276 -4.59265 -4.58906
-4.51725 -4.38567 -4.20434
-3.98509 -3.7444 -3.50509
-3.29156 -3.11861 -2.98202
-2.86114 -2.73455 -2.59821
-2.47203 -2.38918 -2.37563
-2.43374 -2.54084 -2.66252
-2.77135 -2.85918 -2.93703
-3.02463 -3.13641 -3.27098
-3.31518 -3.40261 -3.45308
-3.45837 -3.42617 -3.37399
-3.31849 -3.26782 -3.22142
-3.17551 -3.12986 -3.09154
-3.07445 -3.09497 -3.16551
-3.28799 -3.44997 -3.62546
-3.78062 -3.88227 -3.90582
-3.8399 -3.68685 -3.46047
-3.18364 -2.88753 -2.61144
-2.39954 -2.29126 -2.3079
-2.44372 -2.6685 -2.94105
-3.22427 -3.49252 -3.72836
-3.91396 -4.02632 -4.04173
-3.94723 -3.75033 -3.4786
-3.16909 -2.85522 -2.56001
-2.29757 -2.07823 -1.91107
-1.80208 -1.75044 -1.74746
-1.77931 -1.83102 -1.8882
-1.93671 -1.96438 -1.96721
-1.95532 -1.95072 -1.9739
-2.02758 -2.09057 -2.12751
-2.10784 -2.02083 -1.87751
-1.70103 -1.51418 -1.3327
-1.16758 -1.03176 -0.944653
-0.929204 -1.00219 -1.1622
-1.38214 -1.61203 -1.79357
-1.88146 -1.8616 -1.75707
-1.61917 -1.50823 -1.47275
-1.53387 -1.67891 -1.86518
-2.03365 -2.13011 -2.12753
-2.0395 -1.91666 -1.82613
-1.82422 -1.93639 -2.15156
-2.42875 -2.70915 -2.93029
-3.04185 -3.02121 -2.88266
-2.67402 -2.45953 -2.29588
-2.21154 -2.1979 -2.21542
-2.21167 -2.14346 -1.99315
-1.77178 -1.50914 -1.23863
-0.986714 -0.771496 -0.606777
-0.506293 -0.485098 -0.557935
-0.734548 -1.01283 -1.37316
-1.77844 -2.18108 -2.53425
-2.80228 -2.96662 -3.02671
-2.9981 -2.91093 -2.80847
-2.74142 -2.75554 -2.8767
-3.1023 -3.4046 -3.7429
-4.07686 -4.37473 -4.6152
-4.785 -4.87578 -4.88308
-4.80754 -4.65581 -4.43997
-4.17673 -3.88818 -3.60176
-3.34522 -3.13603 -2.97243
-2.83524 -2.70208 -2.56498
-2.43852 -2.35235 -2.3331
-2.38776 -2.49891 -2.63398
-2.76181 -2.86611 -2.94921
-3.02579 -3.11135 -3.21113
-3.20655 -3.26025 -3.28788
-3.2813 -3.2457 -3.19578
-3.14608 -3.10298 -3.06331
-3.01976 -2.96874 -2.91634
-2.87918 -2.87974 -2.93754
-3.06004 -3.23719 -3.44211
-3.63751 -3.78539 -3.85624
-3.83484 -3.72156 -3.53028
-3.2854 -3.01956 -2.77122
-2.57989 -2.47737 -2.47825
-2.57565 -2.74597 -2.95974
-3.19118 -3.42053 -3.62947
-3.79494 -3.88817 -3.88228
-3.76533 -3.54983 -3.27019
-2.96855 -2.67845 -2.41728
-2.19026 -1.99966 -1.85053
-1.74941 -1.69908 -1.69504
-1.72637 -1.77892 -1.83708
-1.88393 -1.90405 -1.89117
-1.85597 -1.82486 -1.82565
-1.86861 -1.93705 -1.99556
-2.0098 -1.9639 -1.86439
-1.73115 -1.58413 -1.43599
-1.29421 -1.1685 -1.07592
-1.03857 -1.07449 -1.18645
-1.35486 -1.53943 -1.69081
-1.76851 -1.75713 -1.67315
-1.559 -1.46757 -1.44382
-1.50977 -1.65672 -1.84678
-2.02436 -2.13601 -2.15236
-2.08202 -1.96875 -1.87236
-1.8438 -1.90816 -2.06148
-2.27721 -2.51483 -2.72782
-2.87323 -2.92393 -2.87918
-2.76678 -2.63297 -2.52347
-2.46435 -2.45172 -2.45502
-2.43192 -2.34754 -2.18857
-1.96542 -1.7031 -1.4284
-1.16236 -0.920917 -0.719666
-0.577086 -0.514219 -0.55137
-0.702216 -0.96627 -1.32306
-1.7327 -2.14429 -2.50874
-2.78994 -2.96986 -3.04749
-3.03578 -2.96078 -2.8626
-2.79193 -2.79804 -2.91206
-3.13585 -3.44356 -3.7938
-4.14454 -4.46313 -4.72844
-4.92677 -5.04665 -5.07736
-5.01241 -4.85409 -4.61525
-4.3179 -3.99094 -3.66711
-3.37683 -3.13893 -2.95327
-2.80249 -2.66461 -2.52913
-2.40602 -2.32094 -2.29993
-2.35323 -2.46801 -2.61396
-2.75736 -2.87502 -2.96111
-3.02487 -3.0818 -3.14277
-3.08798 -3.10584 -3.10742
-3.08674 -3.04845 -3.00572
-2.97153 -2.95033 -2.93574
-2.91567 -2.88152 -2.83612
-2.79613 -2.78709 -2.83307
-2.94575 -3.11821 -3.32549
-3.53101 -3.696 -3.78897
-3.79216 -3.70385 -3.5372
-3.31742 -3.07834 -2.85763
-2.68987 -2.59847 -2.59016
-2.65598 -2.77841 -2.9397
-3.12548 -3.32207 -3.51065
-3.66366 -3.74764 -3.73367
-3.61123 -3.39686 -3.12944
-2.85321 -2.59924 -2.3779
-2.1854 -2.01701 -1.8758
-1.77161 -1.7135 -1.70276
-1.73118 -1.78344 -1.83987
-1.87854 -1.87984 -1.83573
-1.7586 -1.68033 -1.6374
-1.64964 -1.70781 -1.77929
-1.82745 -1.83045 -1.78753
-1.71163 -1.61693 -1.51158
-1.39954 -1.28764 -1.1904
-1.12827 -1.11998 -1.17338
-1.27909 -1.41028 -1.5299
-1.60375 -1.61434 -1.56876
-1.4967 -1.43953 -1.43522
-1.5047 -1.6435 -1.82127
-1.99059 -2.10372 -2.13221
-2.07983 -1.98123 -1.88602
-1.8381 -1.86196 -1.96083
-2.12186 -2.32108 -2.52646
-2.70258 -2.81975 -2.86477
-2.8468 -2.79326 -2.73664
-2.6988 -2.68102 -2.66472
-2.62171 -2.52817 -2.37502
-2.16952 -1.92859 -1.66995
-1.40792 -1.15569 -0.929962
-0.753067 -0.651263 -0.650084
-0.767317 -1.00457 -1.34109
-1.73486 -2.13244 -2.4837
-2.75379 -2.92736 -3.00504
-2.99845 -2.92947 -2.8334
-2.75826 -2.75422 -2.85616
-3.07044 -3.37423 -3.72702
-4.08652 -4.42033 -4.70843
-4.93738 -5.0926 -5.15627
-5.11329 -4.96013 -4.7098
-4.38995 -4.03694 -3.68877
-3.37767 -3.12236 -2.92311
-2.76411 -2.62457 -2.49301
-2.37606 -2.29569 -2.27637
-2.32979 -2.44633 -2.5979
-2.74978 -2.87436 -2.95971
-3.01024 -3.04034 -3.06438
-2.9675 -2.95116 -2.92647
-2.89176 -2.85331 -2.82388
-2.81501 -2.82874 -2.85491
-2.87607 -2.87756 -2.85712
-2.82868 -2.81772 -2.85026
-2.94133 -3.08827 -3.27089
-3.45687 -3.61018 -3.69984
-3.70685 -3.62762 -3.4741
-3.2718 -3.05557 -2.86239
-2.7221 -2.6495 -2.64277
-2.68952 -2.77656 -2.89611
-3.04428 -3.21371 -3.38655
-3.53273 -3.61601 -3.60658
-3.49528 -3.30097 -3.06401
-2.82751 -2.61782 -2.43765
-2.27504 -2.12006 -1.97606
-1.85863 -1.78513 -1.76352
-1.78748 -1.83827 -1.88947
-1.91234 -1.88309 -1.7933
-1.65862 -1.5173 -1.41458
-1.38019 -1.41373 -1.48774
-1.56547 -1.61979 -1.64124
-1.63296 -1.60043 -1.54543
-1.46799 -1.37239 -1.27087
-1.18209 -1.1255 -1.11499
-1.15345 -1.22987 -1.32101
-1.39909 -1.44324 -1.44912
-1.43125 -1.41688 -1.43464
-1.50285 -1.62139 -1.76994
-1.91349 -2.01477 -2.04944
-2.01703 -1.94122 -1.85888
-1.80495 -1.80242 -1.86081
-1.97897 -2.14666 -2.344
-2.54279 -2.71297 -2.83251
-2.89524 -2.91143 -2.90026
-2.87866 -2.85297 -2.8175
-2.75955 -2.66714 -2.53496
-2.36554 -2.1661 -1.9443
-1.70726 -1.4646 -1.2325
-1.03497 -0.901662 -0.862555
-0.939921 -1.13859 -1.43887
-1.79783 -2.16057 -2.47678
-2.71376 -2.85982 -2.91856
-2.90162 -2.82764 -2.72692
-2.6434 -2.62597 -2.71134
-2.90941 -3.20071 -3.547
-3.90757 -4.25178 -4.56134
-4.82276 -5.01752 -5.11991
-5.10582 -4.96605 -4.7141
-4.38342 -4.01754 -3.65895
-3.34044 -3.07927 -2.87498
-2.71297 -2.5743 -2.44811
-2.33945 -2.26745 -2.2542
-2.31078 -2.42867 -2.58129
-2.73442 -2.85897 -2.93995
-2.97836 -2.98652 -2.97964
-2.85517 -2.80825 -2.75906
-2.71211 -2.67707 -2.66704
-2.69172 -2.75006 -2.82764
-2.9016 -2.95095 -2.96719
-2.95928 -2.95 -2.96545
-3.02363 -3.12734 -3.26326
-3.40577 -3.52375 -3.58859
-3.58134 -3.49713 -3.34675
-3.15565 -2.95919 -2.79343
-2.68355 -2.63626 -2.64142
-2.68251 -2.74861 -2.83918
-2.95876 -3.1062 -3.26633
-3.40932 -3.49853 -3.50448
-3.4189 -3.26095 -3.0694
-2.88325 -2.72249 -2.5823
-2.44406 -2.2946 -2.13941
-2.00125 -1.90666 -1.87036
-1.88705 -1.93288 -1.97304
-1.97128 -1.90047 -1.75366
-1.55145 -1.33889 -1.16901
-1.08013 -1.0803 -1.14844
-1.24977 -1.35351 -1.44149
-1.50549 -1.54005 -1.53906
-1.49826 -1.41991 -1.31465
-1.19968 -1.09548 -1.02253
-0.996783 -1.0236 -1.09341
-1.18391 -1.26972 -1.33403
-1.37534 -1.40583 -1.44365
-1.50361 -1.59012 -1.69448
-1.79714 -1.87473 -1.90966
-1.89818 -1.85233 -1.79471
-1.74983 -1.73782 -1.77263
-1.86217 -2.00658 -2.1954
-2.4068 -2.61201 -2.78377
-2.90482 -2.9718 -2.99284
-2.98071 -2.94643 -2.89606
-2.831 -2.74976 -2.64986
-2.52897 -2.38514 -2.21694
-2.0248 -1.81404 -1.59795
-1.39903 -1.24741 -1.17598
-1.21155 -1.36351 -1.61518
-1.9246 -2.2368 -2.50187
-2.68925 -2.79076 -2.8134
-2.77025 -2.67837 -2.56411
-2.46687 -2.43257 -2.49752
-2.67357 -2.94446 -3.27557
-3.62988 -3.98017 -4.31013
-4.60495 -4.84061 -4.98288
-4.99942 -4.87688 -4.63035
-4.29902 -3.93239 -3.57579
-3.26112 -3.00316 -2.80023
-2.63897 -2.50316 -2.38412
-2.28703 -2.22893 -2.22863
-2.29436 -2.41621 -2.56805
-2.71713 -2.83575 -2.90904
-2.93645 -2.92789 -2.89705
-2.76105 -2.68844 -2.61866
-2.56314 -2.53575 -2.55003
-2.61324 -2.72055 -2.85323
-2.98353 -3.08473 -3.14185
-3.15763 -3.15042 -3.14512
-3.16245 -3.21126 -3.28608
-3.36893 -3.43477 -3.45879
-3.42359 -3.32426 -3.17087
-2.98823 -2.81094 -2.6728
-2.59405 -2.5743 -2.59671
-2.64137 -2.69842 -2.77176
-2.87161 -3.00206 -3.15192
-3.2941 -3.39394 -3.42338
-3.37456 -3.26506 -3.12943
-3.00029 -2.89042 -2.78828
-2.67044 -2.52227 -2.35225
-2.19022 -2.07124 -2.0161
-2.01998 -2.05376 -2.07448
-2.03923 -1.9189 -1.70952
-1.4376 -1.15463 -0.919769
-0.77763 -0.74313 -0.80149
-0.921249 -1.06973 -1.22111
-1.35566 -1.45621 -1.50809
-1.50289 -1.44164 -1.33429
-1.1972 -1.05196 -0.925285
-0.845375 -0.832739 -0.890008
-0.999216 -1.12995 -1.2532
-1.35199 -1.42382 -1.4764
-1.52094 -1.56648 -1.61653
-1.66808 -1.713 -1.74186
-1.74882 -1.73509 -1.70929
-1.68505 -1.67842 -1.70565
-1.78064 -1.91065 -2.09179
-2.30727 -2.53027 -2.731
-2.88515 -2.98017 -3.01674
-3.00546 -2.96166 -2.90064
-2.83435 -2.76899 -2.70407
-2.63375 -2.5497 -2.44411
-2.31213 -2.15398 -1.97736
-1.79944 -1.64735 -1.55469
-1.55239 -1.65553 -1.85249
-2.10448 -2.35784 -2.5634
-2.69201 -2.73816 -2.71231
-2.63036 -2.50993 -2.37491
-2.26015 -2.20691 -2.24885
-2.39809 -2.64148 -2.94947
-3.29086 -3.64324 -3.99186
-4.31883 -4.59292 -4.77124
-4.81498 -4.70908 -4.47166
-4.14721 -3.7893 -3.44395
-3.14079 -2.89176 -2.69425
-2.53678 -2.40694 -2.29941
-2.22043 -2.18491 -2.20711
-2.29015 -2.42065 -2.57193
-2.71348 -2.82119 -2.88301
-2.89883 -2.87647 -2.82694
-2.69381 -2.60243 -2.51912
-2.46132 -2.44641 -2.48771
-2.58958 -2.74328 -2.92642
-3.10769 -3.25607 -3.35101
-3.389 -3.38311 -3.35604
-3.33029 -3.32014 -3.32743
-3.34185 -3.34515 -3.31788
-3.24624 -3.12687 -2.9696
-2.79746 -2.64188 -2.53197
-2.48215 -2.48633 -2.52389
-2.57394 -2.62785 -2.69184
-2.77903 -2.89704 -3.03893
-3.18194 -3.29513 -3.3527
-3.34689 -3.29231 -3.21752
-3.14753 -3.08792 -3.02187
-2.9232 -2.77711 -2.59479
-2.41125 -2.26769 -2.18939
-2.1722 -2.18356 -2.17505
-2.09958 -1.92752 -1.65821
-1.32341 -0.979675 -0.690265
-0.503853 -0.440252 -0.48997
-0.62511 -0.812299 -1.01961
-1.21714 -1.37692 -1.47639
-1.50367 -1.45939 -1.35363
-1.20242 -1.02812 -0.862261
-0.742936 -0.703145 -0.755668
-0.886043 -1.05935 -1.23579
-1.38457 -1.49003 -1.55048
-1.57418 -1.5749 -1.56779
-1.56518 -1.57303 -1.58978
-1.60853 -1.62183 -1.62655
-1.62676 -1.63406 -1.66517
-1.73719 -1.8614 -2.03783
-2.25302 -2.48187 -2.69344
-2.85936 -2.9618 -2.99787
-2.97831 -2.92241 -2.85174
-2.78448 -2.73117 -2.69298
-2.66323 -2.63158 -2.58775
-2.5234 -2.43296 -2.31577
-2.18004 -2.04651 -1.94717
-1.91626 -1.97514 -2.11884
-2.3135 -2.50795 -2.6537
-2.72202 -2.70914 -2.62904
-2.50181 -2.34766 -2.18944
-2.05716 -1.9857 -2.00395
-2.12311 -2.3335 -2.61222
-2.93562 -3.28667 -3.65117
-4.00629 -4.31236 -4.51848
-4.58179 -4.4882 -4.26019
-3.94672 -3.60331 -3.27468
-2.98729 -2.75048 -2.56161
-2.41219 -2.29437 -2.20665
-2.15592 -2.15379 -2.20829
-2.31579 -2.45845 -2.60893
-2.73975 -2.8318 -2.87762
-2.87915 -2.84314 -2.7781
-2.65966 -2.55945 -2.47345
-2.42244 -2.42508 -2.49326
-2.62824 -2.81817 -3.0386
-3.2569 -3.44015 -3.56418
-3.62021 -3.61595 -3.57057
-3.5064 -3.44083 -3.38138
-3.32486 -3.26078 -3.17716
-3.0661 -2.92741 -2.77065
-2.61518 -2.48602 -2.40455
-2.37829 -2.39727 -2.44082
-2.49051 -2.54028 -2.59756
-2.67595 -2.78464 -2.92025
-3.06479 -3.19177 -3.27814
-3.31603 -3.31642 -3.30114
-3.28738 -3.27442 -3.24218
-3.16381 -3.02526 -2.83897
-2.64166 -2.47669 -2.37158
-2.32374 -2.30098 -2.25434
-2.13628 -1.91783 -1.60038
-1.21838 -0.830843 -0.503162
-0.286451 -0.203921 -0.25
-0.399592 -0.619005 -0.871866
-1.1206 -1.32892 -1.46826
-1.52431 -1.49787 -1.39958
-1.24513 -1.05686 -0.868865
-0.725862 -0.67002 -0.72219
-0.871226 -1.07915 -1.29765
-1.48459 -1.61336 -1.67483
-1.67554 -1.63399 -1.57527
-1.52387 -1.49638 -1.49698
-1.51817 -1.5467 -1.57156
-1.59034 -1.61133 -1.65081
-1.72695 -1.8525 -2.02912
-2.2449 -2.47548 -2.68893
-2.85422 -2.95081 -2.97506
-2.93979 -2.86805 -2.78491
-2.71088 -2.65806 -2.62932
-2.62049 -2.62401 -2.63127
-2.63233 -2.6153 -2.56905
-2.49027 -2.39083 -2.29925
-2.25193 -2.27632 -2.37476
-2.51934 -2.66198 -2.75463
-2.76815 -2.69973 -2.567
-2.39537 -2.20911 -2.03079
-1.88513 -1.79904 -1.79508
-1.88307 -2.0576 -2.30393
-2.6069 -2.95444 -3.33145
-3.70859 -4.03737 -4.2603
-4.33302 -4.2448 -4.02334
-3.72126 -3.39429 -3.08452
-2.81499 -2.59321 -2.41756
-2.28327 -2.1871 -2.13042
-2.11909 -2.15945 -2.2518
-2.38548 -2.5389 -2.6853
-2.80124 -2.87328 -2.89903
-2.8833 -2.83304 -2.75543
-2.66119 -2.56477 -2.48934
-2.45547 -2.47998 -2.57174
-2.72906 -2.9386 -3.17642
-3.41157 -3.61233 -3.75356
-3.82294 -3.82286 -3.76739
-3.67555 -3.5645 -3.44501
-3.32055 -3.18972 -3.05033
-2.90248 -2.75012 -2.60182
-2.47082 -2.37243 -2.31764
-2.30665 -2.32779 -2.36409
-2.40308 -2.44287 -2.49161
-2.56167 -2.66201 -2.79153
-2.93654 -3.07495 -3.18654
-3.26334 -3.31264 -3.34964
-3.3844 -3.41146 -3.40971
-3.35373 -3.23071 -3.0522
-2.85219 -2.67148 -2.53738
-2.45032 -2.3834 -2.29317
-2.13591 -1.88403 -1.53833
-1.13187 -0.722608 -0.376054
-0.144947 -0.055232 -0.104148
-0.26821 -0.513174 -0.799745
-1.08576 -1.33016 -1.50096
-1.58257 -1.57604 -1.49221
-1.34595 -1.15828 -0.963477
-0.809488 -0.744513 -0.795843
-0.956064 -1.18616 -1.43204
-1.64306 -1.78438 -1.84178
-1.8215 -1.7465 -1.6493
-1.56222 -1.50755 -1.49171
-1.50616 -1.53457 -1.56267
-1.5859 -1.61181 -1.65668
-1.73862 -1.87013 -2.05274
-2.27452 -2.51051 -2.72688
-2.88979 -2.97678 -2.98488
-2.9301 -2.83911 -2.73871
-2.64904 -2.58182 -2.54201
-2.53072 -2.54711 -2.58749
-2.64192 -2.6923 -2.71645
-2.69872 -2.64125 -2.5679
-2.51589 -2.51767 -2.5825
-2.68855 -2.79109 -2.84241
-2.81244 -2.69881 -2.52254
-2.3146 -2.10378 -1.91263
-1.76024 -1.66488 -1.64214
-1.70054 -1.83987 -2.05438
-2.33739 -2.68071 -3.06679
-3.45886 -3.80008 -4.02805
-4.09918 -4.00787 -3.78763
-3.49416 -3.18253 -2.89177
-2.64193 -2.43944 -2.28432
-2.17527 -2.1124 -2.09769
-2.13344 -2.21873 -2.34587
-2.49871 -2.65459 -2.78975
-2.88603 -2.93542 -2.9399
-2.90686 -2.8442 -2.75917
-2.69641 -2.61651 -2.56393
-2.55573 -2.6039 -2.71279
-2.87818 -3.08727 -3.31964
-3.54945 -3.7494 -3.89614
-3.97538 -3.98434 -3.93003
-3.82489 -3.68231 -3.51405
-3.32994 -3.13901 -2.95056
-2.77379 -2.61665 -2.48534
-2.38474 -2.31815 -2.28504
-2.279 -2.28915 -2.30534
-2.32337 -2.3465 -2.38319
-2.44337 -2.53425 -2.65577
-2.79768 -2.94194 -3.07111
-3.17737 -3.2647 -3.34244
-3.41465 -3.47282 -3.49692
-3.46465 -3.36457 -3.20513
-3.01343 -2.82339 -2.66004
-2.52846 -2.41186 -2.27796
-2.09062 -1.82389 -1.47495
-1.07086 -0.664492 -0.319321
-0.0891778 -0.0027769 -0.0597793
-0.237487 -0.500813 -0.808862
-1.11794 -1.3859 -1.58007
-1.68457 -1.70022 -1.63707
-1.50807 -1.33159 -1.13996
-0.981691 -0.908641 -0.953596
-1.11374 -1.35124 -1.60902
-1.83083 -1.9762 -2.02793
-1.99295 -1.898 -1.78034
-1.67562 -1.60675 -1.57849
-1.58001 -1.59386 -1.60668
-1.61636 -1.63308 -1.67465
-1.75917 -1.89815 -2.09199
-2.32754 -2.5778 -2.80548
-2.97272 -3.05451 -3.04863
-2.97468 -2.86296 -2.74132
-2.62833 -2.5344 -2.46675
-2.43308 -2.44112 -2.49367
-2.58193 -2.68259 -2.7638
-2.799 -2.78148 -2.73009
-2.68137 -2.67096 -2.71367
-2.7934 -2.86899 -2.89341
-2.83559 -2.69303 -2.48907
-2.25905 -2.03545 -1.84071
-1.68878 -1.58992 -1.55334
-1.58666 -1.69503 -1.88151
-2.14702 -2.48601 -2.87742
-3.27699 -3.62047 -3.8422
-3.90098 -3.79752 -3.57164
-3.28222 -2.98361 -2.71201
-2.48497 -2.30833 -2.18342
-2.11104 -2.09207 -2.12603
-2.20896 -2.33188 -2.48058
-2.6369 -2.78119 -2.8957
-2.96848 -2.99614 -2.98322
-2.93825 -2.86975 -2.78573
-2.75867 -2.70439 -2.68171
-2.70225 -2.77138 -2.88804
-3.04608 -3.23522 -3.44137
-3.64679 -3.8313 -3.97524
-4.06342 -4.08753 -4.04597
-3.94209 -3.78312 -3.58045
-3.35017 -3.11224 -2.88764
-2.69403 -2.542 -2.43379
-2.36472 -2.32578 -2.30588
-2.2941 -2.28282 -2.2705
-2.26183 -2.26482 -2.28739
-2.33596 -2.41496 -2.52436
-2.65669 -2.79782 -2.93344
-3.05639 -3.16815 -3.27312
-3.37054 -3.45027 -3.49463
-3.4854 -3.41234 -3.27919
-3.10335 -2.90916 -2.71831
-2.54182 -2.37626 -2.20428
-1.99989 -1.73892 -1.41257
-1.03802 -0.659187 -0.334861
-0.119049 -0.0434669 -0.110639
-0.298809 -0.572313 -0.889865
-1.20876 -1.48878 -1.69889
-1.82352 -1.86237 -1.82328
-1.71603 -1.55519 -1.36978
-1.20719 -1.12155 -1.15087
-1.29803 -1.52861 -1.7852
-2.00838 -2.15405 -2.20312
-2.16334 -2.06407 -1.94494
-1.84143 -1.77312 -1.73978
-1.72685 -1.71671 -1.69976
-1.6799 -1.67301 -1.70034
-1.78092 -1.92557 -2.1334
-2.38937 -2.66327 -2.9128
-3.09443 -3.17943 -3.16566
-3.07614 -2.94497 -2.80121
-2.66194 -2.53611 -2.43282
-2.36578 -2.35066 -2.39636
-2.49568 -2.62207 -2.73712
-2.8068 -2.81783 -2.78443
-2.74107 -2.7244 -2.75308
-2.81612 -2.87641 -2.88842
-2.82056 -2.6694 -2.45858
-2.22512 -2.00316 -1.81471
-1.67 -1.57342 -1.52937
-1.54487 -1.6295 -1.79365
-2.0444 -2.37792 -2.7696
-3.16843 -3.50407 -3.70889
-3.74517 -3.62067 -3.38222
-3.09241 -2.80533 -2.55468
-2.35557 -2.21286 -2.12809
-2.10192 -2.1329 -2.21498
-2.33631 -2.48054 -2.63018
-2.76968 -2.88667 -2.97203
-3.0205 -3.0319 -3.01098
-2.96508 -2.90179 -2.82931
-2.8373 -2.81118 -2.81729
-2.8619 -2.94368 -3.05645
-3.19293 -3.34688 -3.51249
-3.68196 -3.84357 -3.98203
-4.08112 -4.12644 -4.10696
-4.01621 -3.85489 -3.63396
-3.37555 -3.10962 -2.86689
-2.67097 -2.53286 -2.44967
-2.40757 -2.38721 -2.36996
-2.34351 -2.30545 -2.26304
-2.22863 -2.21315 -2.22248
-2.25858 -2.32232 -2.41326
-2.52661 -2.65263 -2.78099
-2.90621 -3.0282 -3.14739
-3.25907 -3.35199 -3.41107
-3.42199 -3.37535 -3.26959
-3.11183 -2.91647 -2.70183
-2.48533 -2.27769 -2.07752
-1.86996 -1.63307 -1.35133
-1.02988 -0.700507 -0.414283
-0.223591 -0.162995 -0.238876
-0.431685 -0.706321 -1.02238
-1.33987 -1.62247 -1.84211
-1.98359 -2.04443 -2.02883
-1.94236 -1.7953 -1.61293
-1.44082 -1.3348 -1.33809
-1.46046 -1.67289 -1.91991
-2.14073 -2.28851 -2.34212
-2.30917 -2.22032 -2.11589
-2.02934 -1.97485 -1.94534
-1.92147 -1.88557 -1.83288
-1.77488 -1.73463 -1.73829
-1.80704 -1.95209 -2.17192
-2.44977 -2.75169 -3.02948
-3.23301 -3.32879 -3.31397
-3.21439 -3.06787 -2.90529
-2.74294 -2.58858 -2.45223
-2.35155 -2.30746 -2.33303
-2.42262 -2.54872 -2.67045
-2.75062 -2.77243 -2.74644
-2.70417 -2.68144 -2.6991
-2.75062 -2.80352 -2.81511
-2.75404 -2.61526 -2.42013
-2.20379 -1.99925 -1.82756
-1.69713 -1.60951 -1.56626
-1.57369 -1.6439 -1.79212
-2.02985 -2.35462 -2.73917
-3.12736 -3.44435 -3.62177
-3.62611 -3.47281 -3.21633
-2.92364 -2.64895 -2.42326
-2.25847 -2.15723 -2.11952
-2.14361 -2.22321 -2.34487
-2.48872 -2.63332 -2.76192
-2.86589 -2.94337 -2.99529
-3.0228 -3.02739 -3.01165
-2.97907 -2.93393 -2.88298
-2.91844 -2.91597 -2.94176
-2.99844 -3.07982 -3.17604
-3.27988 -3.39001 -3.50951
-3.64076 -3.78018 -3.91604
-4.03016 -4.10147 -4.10981
-4.04023 -3.88859 -3.66636
-3.40101 -3.12989 -2.88966
-2.70616 -2.58839 -2.52812
-2.50436 -2.49119 -2.46672
-2.42047 -2.35627 -2.28887
-2.23548 -2.20724 -2.20613
-2.22882 -2.27243 -2.33615
-2.41851 -2.51528 -2.6215
-2.73465 -2.85411 -2.97702
-3.09504 -3.19544 -3.26472
-3.2913 -3.26612 -3.18298
-3.04044 -2.84481 -2.61195
-2.36496 -2.12681 -1.9103
-1.71128 -1.5109 -1.2881
-1.03593 -0.772231 -0.537404
-0.379703 -0.335696 -0.416583
-0.606968 -0.874198 -1.18014
-1.48851 -1.76755 -1.99234
-2.14745 -2.22706 -2.23061
-2.15921 -2.0193 -1.833
-1.64423 -1.51016 -1.4792
-1.56862 -1.75634 -1.99054
-2.21014 -2.36545 -2.43224
-2.41655 -2.34908 -2.27017
-2.21093 -2.17999 -2.1633
-2.13644 -2.0813 -1.99735
-1.90276 -1.82726 -1.80195
-1.85112 -1.98779 -2.21124
-2.50395 -2.8289 -3.13249
-3.3583 -3.46806 -3.45743
-3.35405 -3.19881 -3.02453
-2.84753 -2.67463 -2.5157
-2.38964 -2.31923 -2.31908
-2.38457 -2.48918 -2.59323
-2.66039 -2.67336 -2.64052
-2.59044 -2.55706 -2.56208
-2.60265 -2.65134 -2.66962
-2.62761 -2.51838 -2.35881
-2.17876 -2.0073 -1.86381
-1.75658 -1.68693 -1.65531
-1.66675 -1.73342 -1.87246
-2.09801 -2.4089 -2.7767
-3.14235 -3.42872 -3.56825
-3.53252 -3.345 -3.068
-2.77301 -2.51415 -2.31879
-2.19408 -2.13848 -2.14862
-2.21885 -2.33719 -2.483
-2.63017 -2.7553 -2.84588
-2.90285 -2.93596 -2.95602
-2.96965 -2.97867 -2.98173
-2.97619 -2.96054 -2.93797
-2.98571 -2.9978 -3.02956
-3.08251 -3.1486 -3.21681
-3.28138 -3.34614 -3.42229
-3.52099 -3.64509 -3.78464
-3.91824 -4.01806 -4.05644
-4.0129 -3.88134 -3.67491
-3.42483 -3.17186 -2.95393
-2.79535 -2.70158 -2.65994
-2.64545 -2.62994 -2.59239
-2.52654 -2.44228 -2.35927
-2.29613 -2.26124 -2.2512
-2.25712 -2.27282 -2.29799
-2.3356 -2.38836 -2.45822
-2.54685 -2.65392 -2.77362
-2.89372 -2.99888 -3.07532
-3.11235 -3.10073 -3.03137
-2.89777 -2.70169 -2.45785
-2.19319 -1.93893 -1.71817
-1.53569 -1.3768 -1.21738
-1.04043 -0.849846 -0.673567
-0.553271 -0.526097 -0.608429
-0.790792 -1.04505 -1.33671
-1.63352 -1.90783 -2.13685
-2.30367 -2.39799 -2.41411
-2.34931 -2.20777 -2.01002
-1.79897 -1.63277 -1.56415
-1.61763 -1.77857 -1.99977
-2.22045 -2.38778 -2.47344
-2.48079 -2.43993 -2.39124
-2.36417 -2.36291 -2.36748
-2.3489 -2.28791 -2.18624
-2.06611 -1.96137 -1.90672
-1.92976 -2.04662 -2.25908
-2.55065 -2.88313 -3.19971
-3.4397 -3.5611 -3.55761
-3.45697 -3.30139 -3.12492
-2.94411 -2.76514 -2.59698
-2.45767 -2.36907 -2.34497
-2.38087 -2.45209 -2.52231
-2.55871 -2.54602 -2.49236
-2.42433 -2.37382 -2.36227
-2.38936 -2.43254 -2.4585
-2.44038 -2.37001 -2.25879
-2.12919 -2.00431 -1.90108
-1.82844 -1.78893 -1.78259
-1.81221 -1.88761 -2.02511
-2.23964 -2.53119 -2.87167
-3.20173 -3.44485 -3.53673
-3.45524 -3.23182 -2.93585
-2.64236 -2.40432 -2.2441
-2.16213 -2.1507 -2.20159
-2.30496 -2.44432 -2.59434
-2.72606 -2.81733 -2.86182
-2.87017 -2.86242 -2.85748
-2.86614 -2.88967 -2.92196
-2.953 -2.97382 -2.98223
-3.02186 -3.03909 -3.06372
-3.09853 -3.13682 -3.16928
-3.19304 -3.21671 -3.25788
-3.33402 -3.45186 -3.60134
-3.75694 -3.88495 -3.95285
-3.93831 -3.83629 -3.66204
-3.44786 -3.23337 -3.05338
-2.9282 -2.85973 -2.83296
-2.82221 -2.80072 -2.75102
-2.67184 -2.57748 -2.48932
-2.42396 -2.38476 -2.36237
-2.34324 -2.31941 -2.29261
-2.27158 -2.2672 -2.2893
-2.34444 -2.4329 -2.5459
-2.66669 -2.77595 -2.85745
-2.89944 -2.8922 -2.82608
-2.69395 -2.4972 -2.25087
-1.98336 -1.72894 -1.51572
-1.35456 -1.23538 -1.13395
-1.02668 -0.905883 -0.78731
-0.704797 -0.694466 -0.777263
-0.950377 -1.19163 -1.47114
-1.76043 -2.0346 -2.27114
-2.45006 -2.55575 -2.5777
-2.511 -2.36 -2.14579
-1.91112 -1.71428 -1.61044
-1.62962 -1.76394 -1.9711
-2.19126 -2.36897 -2.47206
-2.50126 -2.48613 -2.46739
-2.47364 -2.50596 -2.53987
-2.54246 -2.49251 -2.39156
-2.26237 -2.13958 -2.05928
-2.05173 -2.13688 -2.32048
-2.5891 -2.90618 -3.21522
-3.45479 -3.58131 -3.58622
-3.49501 -3.34826 -3.17933
-3.00454 -2.82982 -2.66342
-2.52193 -2.42506 -2.38427
-2.39393 -2.43054 -2.46131
-2.45795 -2.40906 -2.32469
-2.23119 -2.15876 -2.12745
-2.13777 -2.1711 -2.20006
-2.20247 -2.17052 -2.11079
-2.03804 -1.96868 -1.91666
-1.89136 -1.89639 -1.93081
-1.99395 -2.09125 -2.23595
-2.44204 -2.71014 -3.01362
-3.29562 -3.48394 -3.52073
-3.39161 -3.13532 -2.82614
-2.5403 -2.32787 -2.20477
-2.1633 -2.18807 -2.26524
-2.38168 -2.51916 -2.65195
-2.75247 -2.80254 -2.80213
-2.76923 -2.73071 -2.71066
-2.72247 -2.76667 -2.8327
-2.90346 -2.96218 -3.00037
-3.01218 -3.02869 -3.03846
-3.04687 -3.05102 -3.04565
-3.03185 -3.02229 -3.03876
-3.10231 -3.22117 -3.38367
-3.56022 -3.71295 -3.80776
-3.82401 -3.75978 -3.6317
-3.46976 -3.30814 -3.17547
-3.08753 -3.04429 -3.03123
-3.02487 -3.00187 -2.94891
-2.86836 -2.77608 -2.69172
-2.62706 -2.57945 -2.53453
-2.47641 -2.39811 -2.30552
-2.21435 -2.14393 -2.11173
-2.1289 -2.19601 -2.30106
-2.42227 -2.53522 -2.61949
-2.66072 -2.64871 -2.57569
-2.4382 -2.24129 -2.00169
-1.74679 -1.50868 -1.31473
-1.17798 -1.09223 -1.03554
-0.982091 -0.91713 -0.847169
-0.798811 -0.805909 -0.892319
-1.06108 -1.2961 -1.5722
-1.86389 -2.1472 -2.39785
-2.59138 -2.70668 -2.72959
-2.65526 -2.4908 -2.25996
-2.00584 -1.78533 -1.65313
-1.64175 -1.74832 -1.93545
-2.14566 -2.32298 -2.43341
-2.47647 -2.48171 -2.49017
-2.52971 -2.59893 -2.66973
-2.70564 -2.68263 -2.59993
-2.47797 -2.34928 -2.24922
-2.20956 -2.25387 -2.39249
-2.61663 -2.89423 -3.17321
-3.39576 -3.51948 -3.53355
-3.45843 -3.32931 -3.1759
-3.01332 -2.84788 -2.68853
-2.55169 -2.45537 -2.40818
-2.40176 -2.41176 -2.4073
-2.36433 -2.2765 -2.15791
-2.03652 -1.94134 -1.88977
-1.88109 -1.89928 -1.92299
-1.93634 -1.93401 -1.91963
-1.90164 -1.89047 -1.89704
-1.93029 -1.99356 -2.08351
-2.1945 -2.32614 -2.48692
-2.68832 -2.9308 -3.18998
-3.41417 -3.53944 -3.51788
-3.3441 -3.06253 -2.74896
-2.47749 -2.29323 -2.20495
-2.19648 -2.24434 -2.32908
-2.43572 -2.54775 -2.64374
-2.70181 -2.70969 -2.67239
-2.61129 -2.55543 -2.53041
-2.5506 -2.61604 -2.71329
-2.81988 -2.91261 -2.97692
-2.94849 -2.96364 -2.95842
-2.94064 -2.91215 -2.87298
-2.8286 -2.79489 -2.79591
-2.85397 -2.97703 -3.15122
-3.34378 -3.51501 -3.6323
-3.67942 -3.65838 -3.58561
-3.48545 -3.38345 -3.30077
-3.24976 -3.23123 -3.23404
-3.2389 -3.22626 -3.18551
-3.1197 -3.04247 -2.96832
-2.90239 -2.83629 -2.75316
-2.63858 -2.49025 -2.3207
-2.15312 -2.01421 -1.92734
-1.90663 -1.95221 -2.04871
-2.16935 -2.2842 -2.36781
-2.40245 -2.37769 -2.28973
-2.14208 -1.94653 -1.72255
-1.49461 -1.28823 -1.12462
-1.01452 -0.953678 -0.923896
-0.901611 -0.870968 -0.834384
-0.813646 -0.839726 -0.937012
-1.11204 -1.35333 -1.63943
-1.94656 -2.24993 -2.52197
-2.73322 -2.85788 -2.88001
-2.79703 -2.62085 -2.37901
-2.11456 -1.88077 -1.7283
-1.68867 -1.76199 -1.9162
-2.09878 -2.25699 -2.3585
-2.40378 -2.42274 -2.45589
-2.52928 -2.63853 -2.75195
-2.82947 -2.84375 -2.79065
-2.68698 -2.56179 -2.44832
-2.37858 -2.37867 -2.46302
-2.62796 -2.84798 -3.07899
-3.27094 -3.38554 -3.40991
-3.35698 -3.25266 -3.11979
-2.97108 -2.81426 -2.66138
-2.53137 -2.44234 -2.40007
-2.3917 -2.38919 -2.36098
-2.28606 -2.16365 -2.01351
-1.86671 -1.75143 -1.68146
-1.6531 -1.65153 -1.66125
-1.67367 -1.68779 -1.70661
-1.73453 -1.77767 -1.84443
-1.94243 -2.07304 -2.22874
-2.39766 -2.57257 -2.75614
-2.95618 -3.17228 -3.38297
-3.54412 -3.60343 -3.52563
-3.31476 -3.01844 -2.70992
-2.45763 -2.30027 -2.23996
-2.25322 -2.30935 -2.38385
-2.46109 -2.52897 -2.57421
-2.58409 -2.5535 -2.49065
-2.41619 -2.35639 -2.33456
-2.36439 -2.44603 -2.56543
-2.69788 -2.81638 -2.90169
-2.83144 -2.84865 -2.83458
-2.79812 -2.74524 -2.6811
-2.61545 -2.56656 -2.55934
-2.61581 -2.74269 -2.924
-3.12523 -3.30712 -3.44092
-3.5162 -3.53875 -3.52303
-3.48547 -3.44163 -3.40551
-3.38802 -3.3935 -3.41657
-3.44308 -3.45654 -3.44644
-3.41277 -3.36295 -3.30335
-3.23142 -3.13445 -2.99657
-2.80937 -2.57931 -2.32776
-2.08503 -1.88268 -1.7468
-1.69211 -1.71736 -1.80418
-1.92163 -2.03485 -2.11342
-2.13624 -2.09318 -1.98561
-1.82582 -1.63393 -1.43264
-1.24241 -1.07924 -0.954076
-0.871249 -0.825964 -0.804304
-0.788865 -0.768749 -0.748182
-0.747556 -0.794957 -0.912759
-1.10771 -1.37021 -1.68061
-2.01525 -2.34729 -2.64542
-2.87601 -3.01049 -3.03334
-2.94595 -2.76571 -2.52349
-2.26068 -2.02425 -1.85748
-1.78788 -1.81741 -1.92064
-2.05367 -2.17153 -2.24743
-2.28451 -2.31256 -2.36959
-2.47773 -2.62826 -2.78546
-2.90578 -2.95884 -2.93762
-2.85574 -2.73898 -2.61803
-2.52396 -2.48378 -2.51446
-2.61672 -2.77225 -2.94712
-3.10187 -3.20465 -3.24101
-3.2147 -3.13947 -3.02877
-2.89202 -2.73959 -2.58943
-2.46604 -2.38972 -2.36365
-2.36875 -2.37044 -2.33377
-2.2392 -2.09127 -1.91604
-1.74852 -1.6165 -1.52997
-1.48168 -1.45728 -1.44657
-1.44816 -1.46617 -1.50464
-1.56613 -1.65445 -1.7763
-1.93758 -2.13643 -2.35996
-2.58934 -2.8101 -3.01859
-3.21836 -3.40788 -3.56926
-3.6676 -3.66421 -3.53755
-3.30004 -2.99949 -2.70278
-2.47012 -2.33364 -2.2908
-2.31355 -2.36585 -2.41881
-2.45632 -2.47156 -2.46122
-2.42366 -2.3616 -2.28497
-2.21041 -2.15744 -2.14372
-2.18065 -2.26913 -2.3971
-2.54123 -2.67415 -2.77409
-2.66996 -2.69323 -2.67866
-2.63422 -2.5683 -2.49024
-2.41348 -2.35822 -2.34929
-2.40735 -2.53718 -2.72108
-2.92409 -3.10917 -3.2527
-3.35016 -3.41025 -3.44439
-3.46077 -3.46561 -3.46741
-3.47759 -3.50578 -3.55339
-3.61157 -3.66564 -3.70268
-3.71611 -3.70385 -3.66196
-3.57999 -3.44282 -3.23908
-2.9705 -2.65568 -2.32604
-2.01763 -1.76357 -1.58889
-1.50644 -1.51308 -1.58853
-1.69923 -1.80666 -1.87626
-1.88405 -1.82065 -1.6929
-1.52191 -1.33603 -1.16104
-1.01295 -0.897197 -0.81249
-0.754165 -0.714865 -0.684868
-0.655515 -0.625523 -0.605883
-0.618809 -0.689865 -0.837287
-1.06475 -1.36139 -1.70697
-2.07638 -2.44022 -2.76421
-3.01269 -3.1571 -3.18456
-3.10113 -2.9287 -2.6993
-2.45004 -2.21896 -2.03967
-1.93435 -1.90705 -1.94132
-2.00567 -2.06698 -2.10656
-2.13055 -2.16676 -2.2479
-2.38964 -2.57759 -2.77197
-2.9268 -3.0103 -3.01433
-2.95099 -2.8439 -2.7213
-2.61228 -2.5429 -2.53059
-2.57887 -2.67593 -2.79824
-2.91784 -3.01035 -3.06034
-3.06212 -3.01635 -2.92617
-2.79768 -2.64512 -2.49457
-2.3784 -2.32047 -2.32131
-2.35426 -2.3761 -2.34649
-2.24576 -2.0828 -1.88954
-1.70495 -1.55713 -1.45341
-1.38404 -1.33536 -1.30168
-1.28753 -1.30128 -1.34842
-1.43108 -1.55231 -1.71808
-1.93268 -2.1908 -2.47417
-2.75735 -3.01891 -3.24906
-3.44696 -3.61012 -3.72477
-3.76587 -3.70847 -3.54369
-3.29002 -2.99238 -2.70869
-2.49007 -2.36364 -2.32568
-2.34743 -2.38999 -2.42042
-2.42089 -2.38835 -2.32875
-2.2516 -2.16753 -2.08757
-2.02262 -1.98308 -1.97874
-2.01748 -2.10146 -2.22282
-2.36289 -2.49719 -2.60382
-2.47885 -2.50906 -2.49951
-2.45568 -2.38653 -2.30447
-2.22633 -2.17404 -2.17169
-2.23743 -2.37307 -2.55904
-2.76074 -2.94426 -3.0912
-3.20209 -3.28746 -3.35578
-3.40864 -3.44567 -3.47235
-3.50201 -3.54983 -3.62369
-3.71933 -3.82274 -3.91682
-3.9863 -4.01767 -3.9959
-3.90327 -3.72415 -3.45428
-3.10795 -2.71722 -2.32324
-1.96565 -1.67582 -1.47466
-1.37149 -1.36159 -1.42439
-1.52565 -1.62459 -1.68348
-1.67617 -1.59426 -1.44951
-1.27044 -1.09203 -0.942264
-0.832936 -0.759782 -0.709753
-0.668848 -0.626291 -0.576137
-0.519344 -0.466463 -0.438002
-0.460026 -0.555975 -0.738617
-1.00615 -1.34385 -1.72872
-2.13306 -2.52502 -2.86915
-3.13069 -3.28414 -3.32106
-3.25174 -3.10015 -2.89611
-2.66946 -2.44743 -2.25345
-2.10511 -2.01032 -1.96427
-1.9508 -1.95061 -1.95343
-1.96662 -2.01309 -2.11716
-2.28606 -2.49943 -2.71482
-2.88629 -2.98358 -3.00009
-2.94841 -2.85099 -2.73361
-2.62233 -2.5404 -2.50366
-2.51653 -2.57206 -2.65564
-2.74977 -2.83701 -2.90139
-2.92897 -2.90868 -2.83457
-2.71044 -2.55553 -2.40499
-2.29958 -2.26667 -2.30355
-2.37522 -2.42914 -2.41878
-2.32331 -2.15451 -1.94866
-1.74812 -1.58216 -1.45772
-1.36502 -1.29221 -1.23713
-1.2079 -1.21497 -1.26429
-1.35786 -1.49878 -1.69299
-1.94381 -2.24342 -2.56961
-2.89184 -3.18298 -3.4276
-3.62074 -3.75907 -3.83294
-3.82661 -3.72709 -3.53543
-3.27308 -2.97964 -2.70319
-2.48684 -2.35579 -2.30951
-2.32282 -2.35659 -2.37376
-2.35229 -2.28943 -2.19739
-2.09508 -2.00048 -1.92572
-1.87595 -1.85206 -1.85529
-1.88954 -1.95855 -2.05996
-2.18176 -2.3046 -2.40848
-2.27668 -2.30933 -2.30405
-2.26308 -2.19508 -2.11504
-2.04347 -2.00426 -2.02011
-2.10496 -2.25584 -2.45016
-2.65352 -2.8351 -2.98093
-3.09509 -3.18915 -3.26976
-3.33528 -3.38288 -3.41795
-3.45646 -3.51812 -3.61568
-3.74818 -3.90139 -4.05329
-4.17936 -4.25474 -4.2542
-4.15436 -3.94081 -3.6174
-3.21082 -2.7652 -2.32914
-1.94325 -1.63483 -1.41927
-1.30225 -1.27866 -1.32938
-1.42104 -1.51175 -1.56129
-1.54188 -1.44614 -1.2897
-1.1063 -0.935116 -0.805027
-0.724317 -0.681304 -0.653822
-0.620243 -0.566698 -0.490385
-0.401104 -0.320949 -0.280202
-0.30922 -0.429419 -0.64758
-0.955335 -1.33273 -1.75281
-2.18476 -2.59507 -2.94923
-3.21642 -3.37691 -3.4276
-3.38165 -3.2618 -3.0921
-2.89257 -2.67913 -2.4664
-2.26984 -2.10396 -1.97769
-1.89108 -1.83798 -1.81407
-1.82455 -1.88391 -2.00577
-2.18834 -2.40664 -2.61852
-2.78195 -2.87188 -2.88605
-2.83903 -2.75254 -2.64931
-2.55106 -2.47652 -2.43811
-2.4394 -2.47637 -2.54104
-2.62374 -2.71236 -2.79053
-2.83818 -2.83577 -2.77132
-2.64845 -2.49207 -2.34582
-2.25735 -2.25577 -2.33413
-2.44921 -2.54018 -2.55521
-2.47214 -2.30409 -2.08961
-1.87315 -1.68575 -1.53654
-1.41863 -1.3235 -1.25159
-1.21192 -1.21423 -1.26322
-1.36017 -1.50824 -1.71367
-1.97974 -2.29797 -2.64476
-2.98712 -3.29405 -3.54534
-3.73195 -3.84938 -3.89133
-3.8496 -3.72029 -3.51077
-3.24242 -2.94826 -2.66727
-2.4371 -2.2848 -2.2174
-2.21725 -2.24741 -2.26648
-2.24541 -2.17737 -2.07638
-1.96762 -1.87506 -1.81225
-1.77984 -1.77065 -1.77831
-1.80318 -1.85063 -1.92385
-2.01771 -2.11869 -2.20992
-2.08425 -2.10982 -2.10106
-2.05765 -1.98825 -1.9111
-1.85127 -1.83509 -1.88316
-2.00314 -2.18468 -2.40019
-2.61419 -2.79803 -2.94067
-3.04818 -3.13273 -3.20121
-3.25301 -3.2874 -3.31254
-3.34727 -3.41407 -3.52833
-3.69075 -3.88616 -4.08766
-4.2624 -4.37589 -4.39522
-4.294 -4.06058 -3.70652
-3.26821 -2.7978 -2.34733
-1.95565 -1.64504 -1.42585
-1.3016 -1.26845 -1.31015
-1.39506 -1.48057 -1.52434
-1.49731 -1.39307 -1.23004
-1.04499 -0.878819 -0.760054
-0.694429 -0.665863 -0.646775
-0.610709 -0.541669 -0.439184
-0.320031 -0.215788 -0.164863
-0.200886 -0.342851 -0.591548
-0.932183 -1.33966 -1.78318
-2.22923 -2.64382 -2.99547
-3.25971 -3.42419 -3.49114
-3.47455 -3.39286 -3.26136
-3.08898 -2.88121 -2.64658
-2.40176 -2.17048 -1.97622
-1.83393 -1.74727 -1.71358
-1.73166 -1.80466 -1.93451
-2.11156 -2.30917 -2.48955
-2.61883 -2.68074 -2.6796
-2.6328 -2.56095 -2.48262
-2.41366 -2.36665 -2.34904
-2.36221 -2.40348 -2.46912
-2.55452 -2.65068 -2.74072
-2.80082 -2.80701 -2.74531
-2.6217 -2.46702 -2.33139
-2.26611 -2.2991 -2.41805
-2.57287 -2.69721 -2.73662
-2.66845 -2.50594 -2.28745
-2.05742 -1.84852 -1.6737
-1.53134 -1.41744 -1.3343
-1.28974 -1.29056 -1.33864
-1.43365 -1.57824 -1.77888
-2.03969 -2.35376 -2.69921
-3.04364 -3.35428 -3.60689
-3.78798 -3.89095 -3.91135
-3.84623 -3.69757 -3.47568
-3.19971 -2.89592 -2.59611
-2.33546 -2.14619 -2.04608
-2.02798 -2.05912 -2.09408
-2.09491 -2.04681 -1.96101
-1.86495 -1.78653 -1.74086
-1.72612 -1.72972 -1.73995
-1.75462 -1.78036 -1.82464
-1.88772 -1.96101 -2.03102
-1.92215 -1.9284 -1.90357
-1.84672 -1.76808 -1.6905
-1.64468 -1.65974 -1.75333
-1.92492 -2.15432 -2.40664
-2.64355 -2.83673 -2.9763
-3.06882 -3.12716 -3.16088
-3.17454 -3.17366 -3.17137
-3.18916 -3.25046 -3.37113
-3.55199 -3.77631 -4.01283
-4.22189 -4.36213 -4.39647
-4.29879 -4.06192 -3.70394
-3.26689 -2.80532 -2.36973
-1.9946 -1.69717 -1.48454
-1.36019 -1.32311 -1.36068
-1.44318 -1.52732 -1.56882
-1.53766 -1.42842 -1.26162
-1.07542 -0.910585 -0.794428
-0.731209 -0.703333 -0.681366
-0.636769 -0.552384 -0.429187
-0.288718 -0.169238 -0.114581
-0.159636 -0.320015 -0.590685
-0.951383 -1.37318 -1.82276
-2.2653 -2.66788 -3.00369
-3.25596 -3.42015 -3.50289
-3.51702 -3.47439 -3.38012
-3.23217 -3.02747 -2.77148
-2.48499 -2.20244 -1.96118
-1.78793 -1.69162 -1.66637
-1.70087 -1.78527 -1.91044
-2.0615 -2.21385 -2.33809
-2.41206 -2.43074 -2.40624
-2.3588 -2.30714 -2.26442
-2.23907 -2.236 -2.25657
-2.29917 -2.36155 -2.4427
-2.54086 -2.64829 -2.74731
-2.81236 -2.81866 -2.75406
-2.62914 -2.48022 -2.36097
-2.32211 -2.38717 -2.53796
-2.72013 -2.86621 -2.92305
-2.86925 -2.71722 -2.50241
-2.26659 -2.04256 -1.84728
-1.68526 -1.55752 -1.46783
-1.42192 -1.4229 -1.46934
-1.55864 -1.69217 -1.87609
-2.11589 -2.4081 -2.7354
-3.06875 -3.37543 -3.62759
-3.80666 -3.90262 -3.9112
-3.83254 -3.67189 -3.44019
-3.15321 -2.83125 -2.50106
-2.19765 -1.96005 -1.81798
-1.77611 -1.80759 -1.86447
-1.89999 -1.88937 -1.83727
-1.76934 -1.71467 -1.68977
-1.69252 -1.70823 -1.72265
-1.73209 -1.74354 -1.7663
-1.8033 -1.84884 -1.89225
-1.80598 -1.78095 -1.72635
-1.64339 -1.54619 -1.46359
-1.43231 -1.48383 -1.63193
-1.86673 -2.15687 -2.45871
-2.72936 -2.93892 -3.07666
-3.14849 -3.16841 -3.15087
-3.10879 -3.05658 -3.01352
-3.00317 -3.04842 -3.16408
-3.35001 -3.58762 -3.84181
-4.06772 -4.2198 -4.26027
-4.1667 -3.93831 -3.59893
-3.19246 -2.77046 -2.3771
-2.03996 -1.77136 -1.57666
-1.46089 -1.42671 -1.46527
-1.54873 -1.63336 -1.67346
-1.63858 -1.52458 -1.35368
-1.16456 -0.996847 -0.87632
-0.806701 -0.771036 -0.74062
-0.686816 -0.592023 -0.45793
-0.308881 -0.186999 -0.13845
-0.196807 -0.372955 -0.656161
-1.02203 -1.43973 -1.87556
-2.29539 -2.66906 -2.97559
-3.20625 -3.36377 -3.45786
-3.49888 -3.49125 -3.43013
-3.30385 -3.10292 -2.83183
-2.51689 -2.20298 -1.93909
-1.76003 -1.67564 -1.67311
-1.72883 -1.81991 -1.92817
-2.03668 -2.12646 -2.17941
-2.18695 -2.1561 -2.10665
-2.06102 -2.03516 -2.03575
-2.06269 -2.11227 -2.17923
-2.2588 -2.34913 -2.4514
-2.56565 -2.68425 -2.78851
-2.85243 -2.85304 -2.78268
-2.65771 -2.51869 -2.4193
-2.40548 -2.49372 -2.6606
-2.85129 -3.00259 -3.06706
-3.02645 -2.89145 -2.69192
-2.46381 -2.2377 -2.03315
-1.86009 -1.72419 -1.63062
-1.58358 -1.5835 -1.62653
-1.70794 -1.82698 -1.98854
-2.19926 -2.46007 -2.76
-3.07537 -3.37476 -3.62705
-3.80796 -3.90297 -3.90667
-3.82085 -3.65259 -3.41238
-3.11267 -2.769 -2.4046
-2.05504 -1.76538 -1.57591
-1.50262 -1.52616 -1.59914
-1.66876 -1.70087 -1.69137
-1.66038 -1.63514 -1.63286
-1.65299 -1.68201 -1.70586
-1.72017 -1.73085 -1.74604
-1.76798 -1.79128 -1.80688
-1.74098 -1.6758 -1.58033
-1.46123 -1.33891 -1.24882
-1.23271 -1.3228 -1.52794
-1.82875 -2.18323 -2.5392
-2.84848 -3.07813 -3.2151
-3.26389 -3.24015 -3.16461
-3.06001 -2.95039 -2.86086
-2.81617 -2.83765 -2.93829
-3.11666 -3.35248 -3.60743
-3.83263 -3.98013 -4.014
-3.9183 -3.70081 -3.39144
-3.03409 -2.67386 -2.34504
-2.06598 -1.84326 -1.68055
-1.5844 -1.56077 -1.6042
-1.68908 -1.77224 -1.80788
-1.76612 -1.64443 -1.46657
-1.27133 -1.09689 -0.967578
-0.887246 -0.840772 -0.801572
-0.7421 -0.644917 -0.512156
-0.369555 -0.260551 -0.230492
-0.308871 -0.500386 -0.788735
-1.14669 -1.54348 -1.94709
-2.32609 -2.65462 -2.91828
-3.11617 -3.25735 -3.35381
-3.41303 -3.43273 -3.39972
-3.29473 -3.10348 -2.83017
-2.50574 -2.18324 -1.92005
-1.75559 -1.69778 -1.72528
-1.80221 -1.89419 -1.97658
-2.03344 -2.05391 -2.03262
-1.97458 -1.89777 -1.82815
-1.789 -1.79254 -1.83842
-1.91785 -2.01857 -2.12904
-2.24195 -2.3564 -2.47599
-2.6023 -2.72745 -2.83185
-2.88999 -2.88221 -2.80656
-2.68501 -2.56019 -2.48198
-2.48797 -2.58615 -2.74969
-2.92791 -3.06717 -3.12975
-3.10196 -2.99178 -2.82107
-2.61717 -2.40578 -2.20681
-2.0338 -1.89588 -1.79974
-1.74948 -1.74523 -1.78284
-1.8563 -1.96224 -2.10291
-2.2849 -2.51317 -2.78363
-3.07891 -3.36987 -3.62258
-3.80708 -3.90387 -3.90575
-3.81557 -3.64187 -3.39491
-3.08479 -2.72352 -2.33142
-1.94332 -1.60711 -1.36973
-1.25649 -1.25699 -1.32901
-1.41902 -1.48662 -1.51857
-1.5264 -1.53223 -1.55255
-1.58951 -1.63345 -1.67292
-1.70366 -1.7291 -1.75342
-1.77488 -1.78558 -1.77641
-1.72053 -1.61138 -1.4693
-1.30968 -1.16109 -1.06515
-1.06615 -1.19434 -1.4524
-1.81241 -2.2239 -2.62809
-2.97234 -3.22038 -3.35633
-3.38328 -3.31888 -3.19027
-3.02937 -2.86845 -2.73685
-2.65917 -2.65447 -2.73381
-2.89485 -3.11625 -3.35732
-3.56591 -3.69244 -3.70387
-3.59247 -3.3767 -3.09434
-2.78996 -2.50154 -2.25186
-2.04815 -1.88927 -1.77523
-1.71206 -1.70726 -1.7581
-1.84198 -1.91832 -1.94341
-1.88937 -1.75558 -1.56703
-1.36224 -1.17799 -1.03746
-0.945032 -0.887809 -0.841812
-0.781284 -0.689731 -0.570076
-0.448664 -0.368073 -0.369863
-0.476886 -0.686448 -0.976882
-1.31916 -1.68384 -2.0419
-2.36592 -2.63531 -2.84261
-2.99451 -3.10605 -3.19149
-3.25644 -3.29379 -3.2844
-3.20349 -3.03297 -2.77585
-2.4649 -2.15732 -1.91488
-1.77881 -1.75413 -1.81183
-1.90587 -1.99309 -2.04511
-2.04918 -2.00383 -1.91631
-1.80372 -1.69254 -1.61224
-1.58491 -1.61805 -1.70444
-1.82753 -1.96796 -2.10941
-2.24324 -2.37017 -2.49641
-2.62503 -2.74803 -2.84547
-2.89338 -2.87646 -2.79862
-2.68603 -2.58025 -2.52372
-2.5429 -2.63703 -2.77855
-2.92539 -3.03793 -3.09089
-3.0758 -2.997 -2.86676
-2.70204 -2.52176 -2.34393
-2.18328 -2.05073 -1.95416
-1.89918 -1.88833 -1.91986
-1.98801 -2.0866 -2.2138
-2.37417 -2.57507 -2.81856
-3.09373 -3.37464 -3.62566
-3.81198 -3.90945 -3.90901
-3.81445 -3.63621 -3.38546
-3.07141 -2.70374 -2.29942
-1.88977 -1.52041 -1.23958
-1.07881 -1.03798 -1.08542
-1.17374 -1.26123 -1.32653
-1.37033 -1.40608 -1.44731
-1.49895 -1.55701 -1.61498
-1.66992 -1.72243 -1.77082
-1.80665 -1.81668 -1.78955
-1.73118 -1.58047 -1.39275
-1.1947 -1.0242 -0.927548
-0.948305 -1.11162 -1.41297
-1.8175 -2.2695 -2.70671
-3.07413 -3.3333 -3.46639
-3.4758 -3.38129 -3.21525
-3.01625 -2.8217 -2.66246
-2.56138 -2.53465 -2.59152
-2.72946 -2.92719 -3.14268
-3.32108 -3.41113 -3.38257
-3.23642 -3.00353 -2.73211
-2.47011 -2.25034 -2.08459
-1.96789 -1.88894 -1.84071
-1.82508 -1.84823 -1.90899
-1.98878 -2.0522 -2.06044
-1.9892 -1.83989 -1.63795
-1.42105 -1.22459 -1.07102
-0.965629 -0.897713 -0.845912
-0.786759 -0.705717 -0.607345
-0.518359 -0.478815 -0.524098
-0.668546 -0.901453 -1.19614
-1.5223 -1.85202 -2.15932
-2.42081 -2.62128 -2.76025
-2.85206 -2.91821 -2.97646
-3.0326 -3.07721 -3.08771
-3.0357 -2.89962 -2.67955
-2.40619 -2.13596 -1.93058
-1.83083 -1.8393 -1.92201
-2.02646 -2.10412 -2.12532
-2.08173 -1.98125 -1.84255
-1.6924 -1.56259 -1.48287
-1.47173 -1.53101 -1.64733
-1.79848 -1.96068 -2.11532
-2.2539 -2.37906 -2.49909
-2.61802 -2.72781 -2.80925
-2.84151 -2.81481 -2.73875
-2.64152 -2.56019 -2.52623
-2.55311 -2.63189 -2.7369
-2.83825 -2.91311 -2.94997
-2.94556 -2.90018 -2.81633
-2.7005 -2.56423 -2.42195
-2.28712 -2.17005 -2.07881
-2.02121 -2.00443 -2.03168
-2.09935 -2.19887 -2.32317
-2.47256 -2.65434 -2.87508
-3.13004 -3.39741 -3.64163
-3.82466 -3.91865 -3.91289
-3.81221 -3.62967 -3.37877
-3.06957 -2.71025 -2.31343
-1.90341 -1.51819 -1.20176
-0.988701 -0.89013 -0.88996
-0.95367 -1.04361 -1.13219
-1.20752 -1.27103 -1.33024
-1.39179 -1.45852 -1.53117
-1.61047 -1.69529 -1.77766
-1.84055 -1.86266 -1.82773
-1.76242 -1.57909 -1.35331
-1.12436 -0.939538 -0.847976
-0.889443 -1.08151 -1.41212
-1.84151 -2.31205 -2.76148
-3.13515 -3.39467 -3.52208
-3.52036 -3.41121 -3.23014
-3.01868 -2.81545 -2.64977
-2.54103 -2.50191 -2.54002
-2.65328 -2.82162 -3.00285
-3.14005 -3.18007 -3.09473
-2.89346 -2.6203 -2.33621
-2.09584 -1.93018 -1.84238
-1.81559 -1.82665 -1.85806
-1.9035 -1.96426 -2.03905
-2.11392 -2.1611 -2.14931
-2.05931 -1.8943 -1.67896
-1.44907 -1.23854 -1.06974
-0.949314 -0.868846 -0.809495
-0.750437 -0.680049 -0.605473
-0.553896 -0.56189 -0.657358
-0.845464 -1.10774 -1.41301
-1.72958 -2.03012 -2.29036
-2.48976 -2.61774 -2.68039
-2.69995 -2.70551 -2.72047
-2.7534 -2.79523 -2.82213
-2.80346 -2.71438 -2.55023
-2.33594 -2.12217 -1.96625
-1.90645 -1.94402 -2.04361
-2.15075 -2.21531 -2.20834
-2.12619 -1.98503 -1.81284
-1.64332 -1.5104 -1.44109
-1.44815 -1.52716 -1.65975
-1.82071 -1.9853 -2.1355
-2.26438 -2.37617 -2.47978
-2.57879 -2.66492 -2.72086
-2.73096 -2.69265 -2.62117
-2.54478 -2.49283 -2.48302
-2.51462 -2.57119 -2.63097
-2.67808 -2.7075 -2.7215
-2.72186 -2.7054 -2.66635
-2.60253 -2.51884 -2.42515
-2.33113 -2.24351 -2.1684
-2.11528 -2.097 -2.12376
-2.1962 -2.30454 -2.43608
-2.585 -2.75603 -2.95806
-3.19182 -3.44052 -3.67065
-3.84306 -3.92747 -3.91195
-3.80252 -3.61543 -3.36781
-3.07181 -2.73453 -2.363
-1.97157 -1.5865 -1.24344
-0.977563 -0.811646 -0.748495
-0.771319 -0.85076 -0.954873
-1.05825 -1.14736 -1.22069
-1.28488 -1.35014 -1.42693
-1.52286 -1.63773 -1.75824
-1.85785 -1.90485 -1.87522
-1.8147 -1.6136 -1.36283
-1.11391 -0.922613 -0.839234
-0.897907 -1.10774 -1.44989
-1.88195 -2.3474 -2.78694
-3.14901 -3.39766 -3.5169
-3.5114 -3.40421 -3.23139
-3.0337 -2.8472 -2.69709
-2.59788 -2.55825 -2.58409
-2.67424 -2.81065 -2.95204
-3.04016 -3.02018 -2.86546
-2.59305 -2.2597 -1.93982
-1.69704 -1.56399 -1.53854
-1.59408 -1.69557 -1.81306
-1.92869 -2.03558 -2.13018
-2.20308 -2.23562 -2.20593
-2.10076 -1.92444 -1.69928
-1.45789 -1.23247 -1.04602
-0.907464 -0.811046 -0.740439
-0.677565 -0.614163 -0.560438
-0.544144 -0.598179 -0.74311
-0.975846 -1.27146 -1.59491
-1.91246 -2.19547 -2.41919
-2.5641 -2.62286 -2.60735
-2.54772 -2.48185 -2.44091
-2.43889 -2.46934 -2.50883
-2.52544 -2.49119 -2.39568
-2.25538 -2.11129 -2.01255
-1.99298 -2.05352 -2.161
-2.26352 -2.313 -2.28282
-2.17345 -2.00722 -1.81866
-1.64554 -1.52137 -1.46845
-1.4927 -1.58348 -1.71885
-1.87325 -2.02411 -2.15667
-2.2667 -2.35923 -2.4418
-2.51557 -2.57124 -2.59429
-2.57617 -2.52323 -2.45678
-2.40395 -2.38429 -2.40001
-2.43563 -2.46778 -2.47924
-2.46825 -2.44686 -2.43029
-2.42546 -2.42743 -2.42523
-2.41113 -2.38515 -2.35207
-2.31509 -2.27388 -2.22953
-2.19153 -2.1783 -2.2084
-2.28881 -2.41048 -2.55579
-2.71182 -2.87851 -3.06484
-3.2758 -3.50008 -3.70799
-3.86134 -3.92907 -3.89869
-3.77766 -3.58566 -3.34388
-3.06696 -2.76063 -2.42546
-2.06439 -1.69031 -1.32896
-1.01491 -0.782148 -0.653031
-0.630111 -0.694251 -0.810446
-0.939718 -1.05213 -1.13499
-1.19343 -1.24512 -1.31233
-1.4129 -1.55079 -1.70936
-1.85263 -1.93687 -1.92787
-1.89974 -1.70004 -1.44124
-1.18481 -0.993155 -0.916564
-0.983355 -1.19514 -1.52828
-1.94015 -2.37787 -2.7874
-3.12238 -3.35124 -3.46128
-3.45915 -3.36806 -3.22214
-3.05833 -2.90757 -2.78933
-2.71264 -2.68201 -2.7017
-2.77155 -2.8759 -2.97498
-3.01022 -2.9259 -2.6971
-2.3474 -1.94431 -1.57405
-1.30925 -1.1864 -1.20173
-1.32245 -1.50372 -1.70323
-1.8901 -2.04711 -2.16663
-2.24301 -2.26694 -2.22657
-2.11466 -1.93569 -1.70793
-1.45944 -1.22046 -1.01546
-0.856761 -0.74199 -0.657418
-0.58741 -0.526632 -0.487893
-0.49924 -0.590346 -0.776081
-1.04763 -1.3759 -1.72281
-2.05138 -2.32946 -2.52953
-2.63133 -2.62948 -2.54062
-2.40229 -2.26146 -2.15855
-2.11481 -2.12796 -2.17597
-2.22621 -2.24795 -2.22499
-2.16431 -2.09501 -2.05545
-2.0734 -2.15005 -2.25722
-2.34942 -2.38373 -2.337
-2.21264 -2.03638 -1.84606
-1.68079 -1.57204 -1.53681
-1.57452 -1.66926 -1.79698
-1.93365 -2.06098 -2.16918
-2.25732 -2.33047 -2.39305
-2.44198 -2.46594 -2.45335
-2.40372 -2.33338 -2.27022
-2.23999 -2.25201 -2.29293
-2.33292 -2.34196 -2.30686
-2.2383 -2.16331 -2.10868
-2.08696 -2.09404 -2.11764
-2.14819 -2.18282 -2.22066
-2.25587 -2.27752 -2.27847
-2.26603 -2.26346 -2.2984
-2.38607 -2.52051 -2.68078
-2.84698 -3.01281 -3.18514
-3.37154 -3.56591 -3.74355
-3.86924 -3.91303 -3.86307
-3.72847 -3.53199 -3.29811
-3.04301 -2.77034 -2.47395
-2.14609 -1.78756 -1.4153
-1.06328 -0.775194 -0.590526
-0.529077 -0.581134 -0.709253
-0.862145 -0.99428 -1.0816
-1.12694 -1.15511 -1.20109
-1.29517 -1.44827 -1.6427
-1.83418 -1.9667 -1.99439
-2.03217 -1.85505 -1.6072
-1.3562 -1.1685 -1.09373
-1.15561 -1.35073 -1.65339
-2.0233 -2.41323 -2.77616
-3.0724 -3.27578 -3.37713
-3.38425 -3.31874 -3.21052
-3.09073 -2.98402 -2.90386
-2.85414 -2.83589 -2.85211
-2.90374 -2.97729 -3.03474
-3.01816 -2.87247 -2.57523
-2.15531 -1.68766 -1.26623
-0.970134 -0.840128 -0.873941
-1.03678 -1.27761 -1.5439
-1.79245 -1.99541 -2.14037
-2.22454 -2.24713 -2.20563
-2.09788 -1.92727 -1.70663
-1.45838 -1.21065 -0.99004
-0.813304 -0.682197 -0.585577
-0.509445 -0.449966 -0.420989
-0.450037 -0.564422 -0.776116
-1.07436 -1.42886 -1.79928
-2.1442 -2.42582 -2.61219
-2.68153 -2.62986 -2.47767
-2.26866 -2.05808 -1.89539
-1.80959 -1.80313 -1.85566
-1.93423 -2.006 -2.04996
-2.06425 -2.06593 -2.08153
-2.1318 -2.21832 -2.31942
-2.39843 -2.41962 -2.36385
-2.23607 -2.0626 -1.88142
-1.73071 -1.63906 -1.61895
-1.66488 -1.75746 -1.87188
-1.98652 -2.08789 -2.17148
-2.23969 -2.2972 -2.34449
-2.37337 -2.36978 -2.32457
-2.2449 -2.15666 -2.0941
-2.082 -2.1207 -2.18316
-2.22695 -2.21597 -2.13967
-2.01827 -1.89058 -1.79323
-1.745 -1.74538 -1.78458
-1.85444 -1.95061 -2.06586
-2.18315 -2.27833 -2.33377
-2.35295 -2.36302 -2.40075
-2.4909 -2.63269 -2.80403
-2.97898 -3.14431 -3.30292
-3.46294 -3.62255 -3.76263
-3.85293 -3.86681 -3.79458
-3.64714 -3.44895 -3.22562
-2.99275 -2.75093 -2.48823
-2.18899 -1.8458 -1.46994
-1.09539 -0.772823 -0.553727
-0.469845 -0.517825 -0.658072
-0.829859 -0.975536 -1.06188
-1.08971 -1.0899 -1.10918
-1.19038 -1.35278 -1.57986
-1.82124 -2.01006 -2.08891
-2.21751 -2.08325 -1.86541
-1.63289 -1.45314 -1.37474
-1.41874 -1.5797 -1.83279
-2.14223 -2.46809 -2.77166
-3.0209 -3.19541 -3.289
-3.30905 -3.27337 -3.20572
-3.13021 -3.06499 -3.01831
-2.9904 -2.98035 -2.99105
-3.0247 -3.06956 -3.08915
-3.0271 -2.83069 -2.48098
-2.01074 -1.49803 -1.03892
-0.714592 -0.568864 -0.602972
-0.783961 -1.05865 -1.36766
-1.65802 -1.89308 -2.0564
-2.14767 -2.17327 -2.1383
-2.04418 -1.89205 -1.68849
-1.44985 -1.20206 -0.974164
-0.787854 -0.649274 -0.549496
-0.474817 -0.420676 -0.399591
-0.437356 -0.560039 -0.780119
-1.08912 -1.45858 -1.84667
-2.20639 -2.49284 -2.6691
-2.71235 -2.62057 -2.41778
-2.15224 -1.88526 -1.67333
-1.55173 -1.52688 -1.5799
-1.67788 -1.78708 -1.88354
-1.95876 -2.01944 -2.08107
-2.15732 -2.24974 -2.34315
-2.41007 -2.42242 -2.36491
-2.24282 -2.08099 -1.91526
-1.78134 -1.70489 -1.69524
-1.74425 -1.8312 -1.93175
-2.02669 -2.10643 -2.17066
-2.22437 -2.27173 -2.30966
-2.32537 -2.3022 -2.23268
-2.1298 -2.02675 -1.96262
-1.96152 -2.01726 -2.09292
-2.1369 -2.10836 -1.99798
-1.83199 -1.65721 -1.51783
-1.43911 -1.42634 -1.47493
-1.57992 -1.73582 -1.92824
-2.12787 -2.29671 -2.4064
-2.45619 -2.47638 -2.5121
-2.59764 -2.73868 -2.91388
-3.09282 -3.25549 -3.39943
-3.53136 -3.6524 -3.7494
-3.79893 -3.78016 -3.6871
-3.53199 -3.33859 -3.13017
-2.91899 -2.70189 -2.46328
-2.18413 -1.85419 -1.48309
-1.10533 -0.774786 -0.547933
-0.461232 -0.513445 -0.663289
-0.845049 -0.994759 -1.07428
-1.08346 -1.05747 -1.05172
-1.11927 -1.28744 -1.54264
-1.83153 -2.07957 -2.21965
-2.44426 -2.36905 -2.19818
-1.99697 -1.83075 -1.74649
-1.76427 -1.87915 -2.06946
-2.3056 -2.556 -2.79113
-2.98732 -3.13009 -3.21557
-3.24919 -3.24307 -3.2131
-3.17538 -3.14166 -3.11621
-3.09775 -3.08592 -3.08534
-3.10001 -3.11943 -3.10819
-3.01203 -2.78196 -2.40328
-1.911 -1.38184 -0.908126
-0.56827 -0.407025 -0.42998
-0.608758 -0.891457 -1.21539
-1.52143 -1.76729 -1.93458
-2.02565 -2.05271 -2.02639
-1.95009 -1.82209 -1.64285
-1.42301 -1.18647 -0.964502
-0.783327 -0.652867 -0.565396
-0.50571 -0.46596 -0.454816
-0.495247 -0.613368 -0.82548
-1.12913 -1.50014 -1.89568
-2.26251 -2.5481 -2.71121
-2.72954 -2.6047 -2.36459
-2.06052 -1.75662 -1.51256
-1.36656 -1.32691 -1.37565
-1.4806 -1.60895 -1.73651
-1.85137 -1.95306 -2.04834
-2.14457 -2.24253 -2.33182
-2.39234 -2.40229 -2.34928
-2.23825 -2.09176 -1.94274
-1.82407 -1.7589 -1.75485
-1.80323 -1.88397 -1.97423
-2.05675 -2.12417 -2.17826
-2.22517 -2.26853 -2.30291
-2.3127 -2.27978 -2.19775
-2.08277 -1.97153 -1.90491
-1.90598 -1.96499 -2.04019
-2.07588 -2.02913 -1.89117
-1.69086 -1.47898 -1.30462
-1.1989 -1.17375 -1.23069
-1.36793 -1.57798 -1.83866
-2.109 -2.33921 -2.49243
-2.56496 -2.58959 -2.61796
-2.69231 -2.82456 -2.99551
-3.17211 -3.32854 -3.45637
-3.55931 -3.6401 -3.69176
-3.69941 -3.65027 -3.54318
-3.39061 -3.2123 -3.02515
-2.83531 -2.63593 -2.41093
-2.14327 -1.82546 -1.46913
-1.10916 -0.798072 -0.589792
-0.517957 -0.579296 -0.731871
-0.910415 -1.05166 -1.11782
-1.10928 -1.06313 -1.03904
-1.09609 -1.26768 -1.54428
-1.87314 -2.17652 -2.38093
-2.68471 -2.67793 -2.56678
-2.4089 -2.2644 -2.17765
-2.16839 -2.23365 -2.35622
-2.5135 -2.68283 -2.84428
-2.98287 -3.09028 -3.16478
-3.20921 -3.22888 -3.2306
-3.22153 -3.20684 -3.18787
-3.16418 -3.13886 -3.12057
-3.11598 -3.11542 -3.08382
-2.96895 -2.72601 -2.34444
-1.85972 -1.34358 -0.880064
-0.540954 -0.369936 -0.37691
-0.539427 -0.809068 -1.12275
-1.41865 -1.65237 -1.80596
-1.88493 -1.90603 -1.88358
-1.82185 -1.71652 -1.56326
-1.36838 -1.15416 -0.953453
-0.795541 -0.692491 -0.636024
-0.607396 -0.593175 -0.596325
-0.636545 -0.741399 -0.933611
-1.21917 -1.57948 -1.97094
-2.33402 -2.60912 -2.75208
-2.74336 -2.59029 -2.32555
-2.00223 -1.68372 -1.42793
-1.27134 -1.22118 -1.2596
-1.35636 -1.48194 -1.61504
-1.74414 -1.86556 -1.98066
-2.09197 -2.19856 -2.2919
-2.35568 -2.37142 -2.32808
-2.22993 -2.09769 -1.96225
-1.85449 -1.796 -1.79377
-1.83991 -1.91633 -2.00237
-2.08222 -2.14889 -2.2039
-2.25286 -2.29861 -2.33492
-2.34574 -2.31327 -2.23186
-2.11792 -2.00705 -1.93792
-1.93144 -1.97695 -2.03352
-2.0473 -1.97724 -1.81554
-1.59115 -1.35505 -1.15807
-1.03553 -1.00516 -1.07358
-1.24049 -1.49479 -1.80647
-2.12542 -2.39442 -2.57271
-2.65595 -2.67876 -2.69633
-2.75559 -2.87316 -3.03269
-3.20058 -3.34701 -3.45798
-3.53319 -3.57591 -3.5851
-3.55559 -3.48411 -3.37471
-3.23839 -3.08745 -2.92875
-2.76038 -2.5728 -2.35316
-2.09148 -1.78761 -1.45748
-1.1352 -0.867314 -0.698461
-0.653273 -0.723513 -0.868241
-1.02804 -1.14696 -1.1926
-1.16737 -1.10807 -1.07386
-1.12486 -1.29745 -1.58632
-1.94255 -2.29005 -2.55342
-2.90429 -2.96679 -2.92228
-2.81775 -2.70533 -2.62498
-2.59548 -2.6159 -2.6739
-2.75411 -2.84281 -2.92951
-3.00782 -3.07572 -3.13397
-3.18324 -3.22223 -3.2483
-3.25899 -3.25245 -3.22768
-3.1869 -3.13927 -3.09969
-3.07846 -3.06641 -3.02796
-2.91202 -2.67719 -2.316
-1.86277 -1.38211 -0.947629
-0.622727 -0.448876 -0.439752
-0.578931 -0.822348 -1.10837
-1.3752 -1.57906 -1.70415
-1.75925 -1.76432 -1.73585
-1.6786 -1.58701 -1.45449
-1.28531 -1.10095 -0.934841
-0.817115 -0.759433 -0.750688
-0.766693 -0.787009 -0.808283
-0.847457 -0.934941 -1.10128
-1.36156 -1.70273 -2.0804
-2.42942 -2.68458 -2.80067
-2.76286 -2.58595 -2.30824
-1.98365 -1.67161 -1.42347
-1.2693 -1.21219 -1.23377
-1.30695 -1.4078 -1.52085
-1.63845 -1.75782 -1.87859
-2.00046 -2.12006 -2.2275
-2.30604 -2.33682 -2.30803
-2.22292 -2.10144 -1.97412
-1.87165 -1.81545 -1.8128
-1.85715 -1.93283 -2.02147
-2.10816 -2.18491 -2.25105
-2.31016 -2.36422 -2.40757
-2.42596 -2.40357 -2.33522
-2.23476 -2.13234 -2.06043
-2.03637 -2.05075 -2.06857
-2.04387 -1.94196 -1.75747
-1.51789 -1.27119 -1.06662
-0.940974 -0.915606 -0.999821
-1.19238 -1.47705 -1.81694
-2.15659 -2.43722 -2.61953
-2.70123 -2.71773 -2.72403
-2.76755 -2.86716 -3.00972
-3.16342 -3.29703 -3.39226
-3.44457 -3.45664 -3.43263
-3.37701 -3.29621 -3.19897
-3.09302 -2.98053 -2.85608
-2.70925 -2.52966 -2.31127
-2.05497 -1.77046 -1.47829
-1.2097 -1.00128 -0.883736
-0.869157 -0.943345 -1.06838
-1.1949 -1.27903 -1.29733
-1.2555 -1.18852 -1.1513
-1.20032 -1.37123 -1.66185
-2.02921 -2.40337 -2.71187
-3.07363 -3.19765 -3.21992
-3.17529 -3.10544 -3.04347
-3.00541 -2.99152 -2.99407
-3.00493 -3.01899 -3.0345
-3.05288 -3.07803 -3.11375
-3.15971 -3.20935 -3.25145
-3.27411 -3.26824 -3.23061
-3.16711 -3.09443 -3.03508
-3.00366 -2.99129 -2.96096
-2.86125 -2.65233 -2.328
-1.92014 -1.48601 -1.08925
-0.78547 -0.613849 -0.591068
-0.705843 -0.918316 -1.16928
-1.39866 -1.56488 -1.65478
-1.67948 -1.66047 -1.61508
-1.54884 -1.45706 -1.33425
-1.18559 -1.03292 -0.909091
-0.842491 -0.841486 -0.889891
-0.956854 -1.01477 -1.05478
-1.09244 -1.16211 -1.3022
-1.53586 -1.85433 -2.21231
-2.5404 -2.76983 -2.85621
-2.79051 -2.59557 -2.31537
-2.00373 -1.71396 -1.48764
-1.34524 -1.28364 -1.28341
-1.32133 -1.38036 -1.45263
-1.53685 -1.6345 -1.74709
-1.87382 -2.00881 -2.13855
-2.24221 -2.29716 -2.28854
-2.21774 -2.10449 -1.98053
-1.87842 -1.8212 -1.81741
-1.86203 -1.94136 -2.03879
-2.13955 -2.23368 -2.31736
-2.39157 -2.4577 -2.51199
-2.54358 -2.53951 -2.4943
-2.41673 -2.32802 -2.25162
-2.20035 -2.16786 -2.12908
-2.05081 -1.90866 -1.7014
-1.45422 -1.20944 -1.01151
-0.895566 -0.883682 -0.985273
-1.19614 -1.49445 -1.83824
-2.17112 -2.43828 -2.60655
-2.67764 -2.68624 -2.68328
-2.71247 -2.79261 -2.91412
-3.04954 -3.16921 -3.25251
-3.29082 -3.28518 -3.24336
-3.17795 -3.1038 -3.03294
-2.9684 -2.9011 -2.81321
-2.68709 -2.514 -2.29746
-2.05093 -1.794 -1.5501
-1.34494 -1.20244 -1.1377
-1.14996 -1.22018 -1.3154
-1.39855 -1.43982 -1.42625
-1.36761 -1.29663 -1.26184
-1.31245 -1.47959 -1.76192
-2.12304 -2.50249 -2.83554
-3.1775 -3.34781 -3.43009
-3.44677 -3.42718 -3.3949
-3.36091 -3.32534 -3.28468
-3.23787 -3.18787 -3.14042
-3.10326 -3.08519 -3.09309
-3.127 -3.17715 -3.22583
-3.25307 -3.24325 -3.19105
-3.1059 -3.01198 -2.9394
-2.90708 -2.90632 -2.89799
-2.8288 -2.65821 -2.37911
-2.02022 -1.63262 -1.27264
-0.990374 -0.823438 -0.790498
-0.883896 -1.06728 -1.28444
-1.47816 -1.60956 -1.6674
-1.66319 -1.61778 -1.54808
-1.4608 -1.35458 -1.22841
-1.09127 -0.966397 -0.884968
-0.871162 -0.92761 -1.03165
-1.14575 -1.23638 -1.29109
-1.32577 -1.37923 -1.49653
-1.70653 -2.00294 -2.33945
-2.64419 -2.84727 -2.9066
-2.81894 -2.61408 -2.34036
-2.05051 -1.79086 -1.5926
-1.46604 -1.40155 -1.37842
-1.37693 -1.38648 -1.4066
-1.44326 -1.5044 -1.59629
-1.72012 -1.86861 -2.02388
-2.15921 -2.24598 -2.26421
-2.21197 -2.10818 -1.98634
-1.88239 -1.82281 -1.81866
-1.8666 -1.9541 -2.06502
-2.18358 -2.29721 -2.39889
-2.48762 -2.56542 -2.6318
-2.68021 -2.7003 -2.68477
-2.63501 -2.56119 -2.47662
-2.39 -2.29972 -2.19323
-2.05291 -1.86695 -1.63911
-1.39156 -1.15887 -0.977815
-0.879079 -0.883047 -0.997575
-1.21496 -1.50872 -1.83445
-2.13865 -2.37443 -2.51741
-2.5737 -2.57544 -2.56618
-2.58283 -2.64262 -2.74036
-2.85533 -2.96229 -3.04022
-3.07686 -3.07043 -3.0301
-2.97389 -2.92241 -2.88908
-2.87144 -2.84988 -2.7963
-2.68871 -2.52265 -2.31249
-2.08371 -1.8634 -1.67468
-1.53498 -1.45475 -1.43478
-1.4642 -1.52182 -1.58118
-1.61751 -1.6143 -1.56863
-1.49458 -1.42302 -1.39548
-1.45161 -1.61456 -1.88082
-2.21969 -2.58219 -2.91544
-3.21709 -3.41329 -3.54239
-3.61535 -3.64809 -3.6526
-3.63278 -3.58738 -3.51662
-3.42612 -3.32598 -3.22782
-3.1437 -3.08575 -3.06339
-3.07785 -3.11825 -3.16309
-3.18706 -3.16987 -3.10467
-3.00365 -2.89687 -2.82051
-2.79703 -2.81786 -2.84169
-2.81239 -2.6867 -2.4546
-2.14116 -1.79328 -1.46343
-1.19931 -1.03784 -0.998462
-1.07536 -1.23495 -1.42462
-1.59097 -1.69784 -1.73428
-1.70977 -1.64214 -1.54673
-1.43196 -1.30169 -1.16188
-1.0272 -0.922645 -0.876571
-0.907186 -1.0102 -1.15663
-1.30388 -1.41492 -1.4761
-1.50498 -1.54437 -1.6438
-1.83499 -2.11212 -2.4281
-2.71059 -2.89102 -2.9306
-2.83083 -2.62584 -2.36574
-2.10087 -1.87112 -1.69912
-1.58739 -1.52141 -1.47934
-1.4435 -1.40739 -1.37584
-1.36119 -1.37849 -1.44069
-1.55323 -1.70927 -1.88768
-2.05612 -2.17937 -2.2311
-2.20435 -2.11561 -1.99939
-1.8954 -1.83488 -1.83275
-1.88768 -1.9874 -2.11452
-2.25078 -2.38044 -2.49402
-2.59028 -2.67401 -2.74961
-2.81522 -2.86194 -2.87843
-2.85665 -2.79498 -2.69739
-2.57031 -2.41863 -2.24337
-2.04285 -1.81758 -1.57575
-1.33533 -1.12146 -0.961375
-0.879484 -0.893389 -1.00935
-1.21737 -1.4886 -1.77907
-2.04077 -2.23633 -2.35043
-2.39241 -2.38984 -2.37676
-2.38192 -2.42086 -2.49386
-2.58892 -2.68714 -2.76848
-2.81734 -2.82814 -2.809
-2.78002 -2.76423 -2.77428
-2.80231 -2.82064 -2.79484
-2.70243 -2.54537 -2.34854
-2.14675 -1.97059 -1.83904
-1.75944 -1.72976 -1.74016
-1.77433 -1.8123 -1.83485
-1.8278 -1.7853 -1.7126
-1.62778 -1.56052 -1.54564
-1.61205 -1.77226 -2.01765
-2.32149 -2.64686 -2.95571
-3.20719 -3.40649 -3.5642
-3.68168 -3.76172 -3.80384
-3.80374 -3.75795 -3.66972
-3.55045 -3.41589 -3.2817
-3.1623 -3.0715 -3.0203
-3.01114 -3.03331 -3.0642
-3.07651 -3.04826 -2.97237
-2.86285 -2.75302 -2.68242
-2.67549 -2.72383 -2.78463
-2.799 -2.71989 -2.53287
-2.25898 -1.94257 -1.63546
-1.38561 -1.22999 -1.18761
-1.25287 -1.39449 -1.56429
-1.71361 -1.80871 -1.83722
-1.8042 -1.72263 -1.60565
-1.46385 -1.30735 -1.14992
-1.012 -0.919559 -0.896955
-0.95563 -1.08484 -1.25134
-1.41056 -1.52521 -1.58259
-1.60229 -1.62954 -1.71549
-1.89193 -2.15218 -2.44892
-2.7115 -2.8747 -2.90366
-2.8028 -2.60727 -2.36571
-2.1247 -1.91901 -1.76632
-1.6655 -1.60003 -1.54742
-1.49007 -1.4222 -1.35066
-1.29198 -1.26763 -1.29769
-1.39325 -1.54983 -1.74523
-1.94332 -2.10346 -2.19296
-2.1987 -2.13293 -2.02945
-1.93096 -1.87382 -1.8776
-1.94331 -2.05815 -2.20182
-2.35201 -2.48951 -2.60359
-2.6952 -2.77451 -2.85252
-2.93208 -3.00403 -3.05068
-3.0531 -2.99841 -2.88369
-2.7159 -2.50799 -2.27402
-2.02607 -1.77434 -1.52922
-1.30303 -1.11056 -0.96881
-0.895694 -0.906445 -1.00718
-1.18803 -1.42075 -1.6643
-1.87736 -2.03168 -2.11918
-2.15022 -2.14602 -2.13046
-2.12448 -2.14299 -2.19295
-2.27193 -2.36804 -2.4627
-2.5371 -2.58108 -2.5996
-2.61148 -2.63871 -2.69129
-2.75696 -2.80375 -2.79597
-2.71465 -2.56936 -2.39346
-2.22692 -2.09916 -2.02185
-1.99166 -1.99672 -2.02145
-2.0491 -2.06393 -2.05378
-2.01239 -1.94125 -1.85134
-1.76392 -1.70778 -1.71149
-1.79295 -1.95268 -2.17487
-2.43494 -2.70744 -2.9705
-3.17135 -3.35172 -3.51708
-3.66189 -3.77741 -3.85144
-3.87155 -3.83165 -3.73704
-3.60326 -3.44979 -3.29445
-3.15265 -3.03873 -2.96416
-2.93173 -2.93103 -2.94003
-2.93273 -2.88899 -2.8036
-2.69184 -2.58753 -2.53016
-2.54409 -2.62102 -2.71798
-2.77461 -2.74028 -2.59544
-2.35657 -2.06623 -1.77732
-1.53973 -1.39083 -1.34835
-1.40593 -1.5345 -1.69111
-1.83245 -1.92676 -1.95879
-1.92752 -1.84035 -1.70838
-1.54497 -1.36656 -1.19387
-1.05146 -0.964423 -0.951855
-1.01856 -1.14924 -1.3098
-1.45784 -1.55917 -1.60352
-1.61159 -1.62837 -1.7035
-1.86666 -2.10983 -2.38668
-2.63026 -2.78035 -2.80604
-2.71287 -2.53385 -2.31327
-2.09289 -1.90402 -1.76314
-1.66974 -1.60832 -1.5563
-1.49438 -1.41444 -1.32224
-1.23602 -1.1819 -1.18612
-1.26524 -1.4182 -1.62371
-1.84452 -2.03697 -2.16356
-2.20525 -2.169 -2.08606
-2.00043 -1.95263 -1.96676
-2.04615 -2.17683 -2.33444
-2.49168 -2.62593 -2.72673
-2.79963 -2.86247 -2.93406
-3.02152 -3.11386 -3.18528
-3.20566 -3.15262 -3.01965
-2.81714 -2.56685 -2.29373
-2.01938 -1.75931 -1.52305
-1.3161 -1.14309 -1.01172
-0.934506 -0.925809 -0.993662
-1.13103 -1.31292 -1.50302
-1.6668 -1.78337 -1.8491
-1.87289 -1.86857 -1.85053
-1.83367 -1.83397 -1.86573
-1.93574 -2.03841 -2.15623
-2.26725 -2.35633 -2.42357
-2.4835 -2.554 -2.64119
-2.73034 -2.78992 -2.78833
-2.7136 -2.58284 -2.43453
-2.3089 -2.23005 -2.20033
-2.20673 -2.23116 -2.25707
-2.27138 -2.26434 -2.22988
-2.1669 -2.08114 -1.98698
-1.90754 -1.87029 -1.89773
-1.99728 -2.15777 -2.35579
-2.56751 -2.77747 -2.97935
-3.13716 -3.28039 -3.43275
-3.58483 -3.71921 -3.81407
-3.85011 -3.81866 -3.72583
-3.58925 -3.42996 -3.26653
-3.11473 -2.98896 -2.90009
-2.84966 -2.82639 -2.80931
-2.77618 -2.71222 -2.6167
-2.50639 -2.41331 -2.3736
-2.40916 -2.51146 -2.63898
-2.73215 -2.73827 -2.63296
-2.42764 -2.1626 -1.89185
-1.66743 -1.5272 -1.48735
-1.54058 -1.6602 -1.80881
-1.9485 -2.04888 -2.0909
-2.06697 -1.97915 -1.83745
-1.65862 -1.46503 -1.28254
-1.13727 -1.05117 -1.03694
-1.0933 -1.2028 -1.33433
-1.4518 -1.5271 -1.55298
-1.5493 -1.55741 -1.62241
-1.77048 -1.99283 -2.24591
-2.4683 -2.60579 -2.63118
-2.54959 -2.38978 -2.18999
-1.98696 -1.81006 -1.67723
-1.59139 -1.5399 -1.50036
-1.45077 -1.37902 -1.28801
-1.1959 -1.13133 -1.12435
-1.19518 -1.34558 -1.55625
-1.79121 -2.0068 -2.1636
-2.23853 -2.23355 -2.17609
-2.10936 -2.07604 -2.10353
-2.19692 -2.34077 -2.5064
-2.66162 -2.78122 -2.8565
-2.89919 -2.93584 -2.9931
-3.08154 -3.18718 -3.27577
-3.30716 -3.25229 -3.10437
-2.87936 -2.60716 -2.3199
-2.04337 -1.79341 -1.57594
-1.38945 -1.23019 -1.09877
-1.00429 -0.961781 -0.982828
-1.06511 -1.18875 -1.32308
-1.43976 -1.52302 -1.57096
-1.58906 -1.58373 -1.56174
-1.53456 -1.52086 -1.5421
-1.6127 -1.73164 -1.8817
-2.03782 -2.17979 -2.30147
-2.41045 -2.51802 -2.62606
-2.72012 -2.77423 -2.766
-2.69293 -2.57844 -2.46206
-2.37961 -2.34668 -2.35591
-2.38684 -2.41885 -2.43823
-2.43799 -2.41475 -2.36718
-2.29709 -2.21214 -2.12805
-2.06799 -2.05685 -2.11093
-2.22851 -2.38886 -2.56226
-2.72516 -2.86985 -3.00312
-3.13121 -3.22564 -3.34785
-3.48754 -3.62205 -3.72311
-3.76663 -3.74188 -3.65476
-3.52293 -3.36718 -3.20599
-3.0554 -2.92978 -2.83831
-2.7792 -2.73824 -2.69496
-2.6323 -2.54373 -2.43565
-2.32725 -2.24744 -2.22643
-2.28131 -2.4027 -2.55187
-2.67262 -2.71275 -2.64437
-2.47369 -2.2374 -1.98909
-1.78192 -1.65391 -1.62004
-1.67252 -1.78718 -1.93182
-2.07328 -2.18197 -2.23493
-2.21846 -2.13028 -1.98031
-1.78927 -1.58493 -1.39681
-1.25054 -1.16307 -1.13977
-1.17375 -1.24721 -1.33506
-1.41071 -1.45426 -1.46138
-1.44871 -1.45052 -1.50473
-1.63342 -1.82838 -2.0509
-2.24671 -2.36808 -2.39096
-2.31909 -2.1762 -1.99444
-1.80629 -1.64042 -1.51743
-1.44423 -1.41095 -1.39503
-1.37154 -1.32452 -1.25418
-1.17792 -1.12501 -1.12633
-1.20271 -1.35669 -1.57076
-1.81166 -2.03862 -2.2137
-2.31277 -2.33437 -2.30185
-2.25569 -2.23833 -2.27852
-2.38218 -2.53248 -2.69734
-2.84105 -2.93729 -2.98013
-2.98761 -2.9941 -3.03265
-3.11607 -3.22719 -3.32462
-3.36086 -3.30354 -3.14827
-2.91714 -2.64598 -2.36956
-2.11239 -1.88646 -1.69252
-1.52345 -1.37014 -1.2292
-1.10823 -1.02372 -0.991139
-1.01349 -1.07679 -1.15634
-1.22899 -1.28213 -1.31328
-1.32354 -1.31306 -1.28385
-1.24682 -1.22454 -1.24457
-1.32655 -1.47178 -1.66244
-1.87052 -2.07067 -2.24921
-2.40441 -2.53909 -2.65133
-2.73022 -2.76034 -2.73271
-2.6557 -2.55707 -2.47344
-2.4324 -2.43937 -2.47816
-2.52359 -2.55566 -2.56573
-2.5537 -2.52209 -2.47306
-2.40994 -2.34079 -2.28081
-2.25097 -2.27167 -2.35278
-2.48549 -2.64298 -2.79212
-2.90991 -2.99383 -3.05988
-3.17296 -3.2153 -3.29645
-3.4075 -3.52407 -3.61507
-3.65439 -3.63042 -3.54835
-3.42454 -3.27831 -3.12754
-2.9886 -2.87539 -2.79407
-2.73743 -2.6863 -2.61969
-2.52627 -2.40945 -2.28484
-2.17526 -2.10647 -2.10133
-2.17047 -2.30278 -2.46301
-2.60057 -2.66661 -2.63191
-2.49781 -2.29603 -2.07734
-1.89405 -1.78365 -1.76037
-1.81657 -1.93046 -2.07409
-2.21798 -2.33313 -2.39346
-2.3804 -2.28835 -2.1277
-1.92322 -1.70795 -1.51468
-1.36791 -1.27888 -1.245
-1.25355 -1.28702 -1.32763
-1.35998 -1.37348 -1.36625
-1.34966 -1.34821 -1.3908
-1.49536 -1.65575 -1.84002
-2.0022 -2.10111 -2.11522
-2.04642 -1.91378 -1.74467
-1.569 -1.41594 -1.30863
-1.25662 -1.25097 -1.26783
-1.27958 -1.26783 -1.23171
-1.18844 -1.16666 -1.19534
-1.29268 -1.45945 -1.67857
-1.91986 -2.14718 -2.32692
-2.43699 -2.47486 -2.46046
-2.43053 -2.42521 -2.47261
-2.57856 -2.72548 -2.8797
-3.00436 -3.07377 -3.08491
-3.06049 -3.03984 -3.0597
-3.13388 -3.243 -3.34132
-3.37779 -3.31997 -3.16724
-2.94681 -2.69708 -2.45087
-2.22714 -2.03142 -1.8595
-1.70133 -1.54621 -1.38983
-1.23952 -1.11278 -1.02797
-0.99276 -0.99896 -1.02763
-1.0599 -1.08446 -1.09673
-1.0934 -1.07049 -1.02869
-0.981325 -0.955718 -0.983963
-1.08811 -1.26957 -1.50905
-1.7757 -2.03881 -2.27581
-2.47365 -2.62545 -2.72637
-2.77232 -2.7624 -2.70396
-2.61656 -2.53023 -2.47556
-2.46971 -2.5077 -2.56624
-2.61795 -2.64537 -2.6456
-2.62508 -2.59149 -2.54997
-2.50496 -2.46407 -2.44018
-2.44956 -2.50606 -2.61294
-2.75671 -2.9086 -3.03565
-3.11631 -3.15079 -3.15974
-3.26776 -3.26378 -3.30079
-3.37258 -3.45619 -3.5215
-3.54361 -3.51189 -3.43121
-3.31617 -3.18398 -3.05138
-2.93434 -2.84517 -2.78554
-2.74132 -2.68739 -2.60161
-2.47822 -2.33077 -2.1847
-2.06752 -2.0027 -2.00611
-2.08152 -2.21542 -2.37601
-2.51948 -2.60262 -2.59715
-2.50065 -2.3389 -2.15753
-2.00572 -1.91944 -1.91235
-1.97732 -2.09441 -2.23856
-2.383 -2.49964 -2.56083
-2.54484 -2.44355 -2.26764
-2.04552 -1.81566 -1.61493
-1.46762 -1.37956 -1.33984
-1.32905 -1.32915 -1.32927
-1.32527 -1.31589 -1.30137
-1.2868 -1.28561 -1.31682
-1.3944 -1.51533 -1.65554
-1.77789 -1.84745 -1.84464
-1.76941 -1.63718 -1.47265
-1.30552 -1.16667 -1.08116
-1.05881 -1.08889 -1.14452
-1.19562 -1.22321 -1.22749
-1.22674 -1.24865 -1.31863
-1.44998 -1.63948 -1.86878
-2.10974 -2.33095 -2.50434
-2.6121 -2.65296 -2.64502
-2.62152 -2.61929 -2.66451
-2.76239 -2.89548 -3.03083
-3.13297 -3.17825 -3.16577
-3.11977 -3.08044 -3.08496
-3.14722 -3.24755 -3.33975
-3.37326 -3.31799 -3.1771
-2.98047 -2.76553 -2.55954
-2.37344 -2.2058 -2.04899
-1.89332 -1.73015 -1.55666
-1.38031 -1.21829 -1.08987
-1.00597 -0.963499 -0.948726
-0.945929 -0.94352 -0.933678
-0.90923 -0.864658 -0.803091
-0.743247 -0.717994 -0.762467
-0.898583 -1.12576 -1.4223
-1.75428 -2.08525 -2.38261
-2.62067 -2.78241 -2.86127
-2.86224 -2.80135 -2.70332
-2.59834 -2.51706 -2.48259
-2.50133 -2.55903 -2.62731
-2.67819 -2.69718 -2.68646
-2.658 -2.62428 -2.59379
-2.57252 -2.5673 -2.5871
-2.64126 -2.73536 -2.86608
-3.01755 -3.1628 -3.27252
-3.32781 -3.3297 -3.29917
-3.40195 -3.36544 -3.3632
-3.392 -3.43281 -3.46014
-3.45377 -3.4064 -3.32372
-3.21874 -3.10613 -3.00034
-2.91518 -2.85947 -2.82914
-2.80316 -2.75116 -2.65035
-2.49981 -2.32168 -2.14987
-2.01661 -1.94454 -1.94463
-2.01512 -2.14036 -2.29149
-2.43138 -2.52327 -2.54156
-2.48131 -2.36234 -2.22371
-2.10961 -2.05333 -2.06779
-2.14616 -2.26945 -2.41409
-2.55521 -2.66639 -2.72038
-2.69426 -2.57813 -2.38242
-2.13852 -1.8905 -1.68058
-1.53439 -1.45324 -1.41764
-1.4003 -1.38098 -1.35413
-1.32554 -1.30265 -1.28782
-1.2802 -1.2826 -1.30443
-1.35584 -1.43694 -1.53151
-1.61092 -1.64594 -1.61842
-1.5265 -1.38325 -1.21297
-1.04759 -0.921128 -0.859946
-0.871933 -0.941811 -1.03794
-1.12773 -1.19301 -1.2369
-1.2801 -1.34986 -1.4679
-1.64198 -1.86369 -2.11164
-2.35767 -2.57331 -2.73536
-2.83097 -2.86207 -2.84711
-2.81736 -2.80679 -2.83936
-2.91956 -3.03099 -3.14323
-3.22413 -3.25271 -3.22872
-3.17449 -3.12693 -3.12063
-3.16917 -3.2549 -3.33515
-3.36331 -3.31303 -3.18993
-3.02369 -2.84766 -2.68165
-2.5282 -2.37994 -2.22814
-2.06638 -1.89081 -1.70168
-1.50644 -1.32045 -1.16192
-1.04337 -0.9657 -0.919395
-0.890448 -0.865311 -0.831889
-0.779803 -0.704584 -0.615337
-0.539122 -0.515439 -0.581589
-0.757401 -1.03838 -1.39915
-1.802 -2.20414 -2.56257
-2.83894 -3.00679 -3.05897
-3.01053 -2.89432 -2.75149
-2.62157 -2.53513 -2.50822
-2.53809 -2.60339 -2.67226
-2.71646 -2.72348 -2.69889
-2.65908 -2.62144 -2.5989
-2.59999 -2.63079 -2.69533
-2.79455 -2.92484 -3.07671
-3.23366 -3.37323 -3.47236
-3.51611 -3.50526 -3.45771
-3.54356 -3.49333 -3.46317
-3.4523 -3.44743 -3.4309
-3.39029 -3.32396 -3.23975
-3.14945 -3.06442 -2.99498
-2.95011 -2.93304 -2.93361
-2.92573 -2.87659 -2.7644
-2.59214 -2.38727 -2.18871
-2.03178 -1.93964 -1.92147
-1.97321 -2.07867 -2.21168
-2.34052 -2.43416 -2.46995
-2.44158 -2.36369 -2.26859
-2.19467 -2.17173 -2.21134
-2.30636 -2.4376 -2.58161
-2.71472 -2.81286 -2.85114
-2.80754 -2.67149 -2.45309
-2.18606 -1.91995 -1.70297
-1.56306 -1.49769 -1.47866
-1.46991 -1.44741 -1.40882
-1.36789 -1.33966 -1.329
-1.33082 -1.33924 -1.35525
-1.38503 -1.43088 -1.48313
-1.52058 -1.51889 -1.46095
-1.34333 -1.17795 -0.990775
-0.818119 -0.698328 -0.658836
-0.704019 -0.812161 -0.945622
-1.06921 -1.16629 -1.24396
-1.32631 -1.44126 -1.60792
-1.82932 -2.09177 -2.36935
-2.63123 -2.8488 -3.00148
-3.08076 -3.09292 -3.05918
-3.01126 -2.98196 -2.99376
-3.05067 -3.13765 -3.22748
-3.29186 -3.31239 -3.28809
-3.23694 -3.18971 -3.1764
-3.21006 -3.27697 -3.34096
-3.36178 -3.31714 -3.21329
-3.077 -2.93564 -2.80136
-2.66949 -2.52875 -2.3714
-2.19618 -2.0055 -1.80342
-1.59724 -1.39958 -1.22635
-1.09036 -0.995184 -0.933928
-0.892387 -0.853144 -0.79874
-0.71605 -0.603733 -0.479804
-0.382307 -0.3588 -0.448688
-0.668524 -1.00815 -1.43679
-1.91161 -2.38312 -2.79864
-3.10899 -3.28037 -3.30614
-3.21065 -3.0412 -2.8524
-2.69133 -2.5888 -2.55604
-2.58419 -2.64724 -2.7107
-2.74513 -2.73779 -2.69554
-2.63825 -2.58874 -2.56569
-2.58132 -2.6412 -2.74405
-2.88206 -3.04267 -3.21098
-3.37099 -3.50614 -3.60118
-3.64628 -3.64184 -3.60045
-3.65043 -3.60589 -3.56269
-3.52158 -3.47613 -3.41861
-3.34648 -3.26532 -3.18596
-3.11906 -3.07158 -3.04731
-3.04771 -3.06881 -3.09532
-3.0996 -3.05076 -2.93062
-2.74511 -2.5228 -2.30242
-2.11913 -1.99671 -1.94582
-1.96435 -2.03855 -2.14551
-2.25742 -2.34687 -2.3932
-2.38926 -2.34584 -2.28961
-2.25352 -2.26363 -2.32955
-2.44285 -2.58285 -2.72491
-2.84575 -2.924 -2.9386
-2.87054 -2.71042 -2.46883
-2.18156 -1.90277 -1.68576
-1.56039 -1.52023 -1.52864
-1.54081 -1.52817 -1.48991
-1.44564 -1.41674 -1.41117
-1.422 -1.43747 -1.45169
-1.46662 -1.485 -1.50174
-1.50152 -1.46406 -1.373
-1.22376 -1.02805 -0.814995
-0.626591 -0.506178 -0.481989
-0.55409 -0.693608 -0.856703
-1.00585 -1.12634 -1.22951
-1.34332 -1.49731 -1.70956
-1.97994 -2.29003 -2.60844
-2.89915 -3.13022 -3.2808
-3.34527 -3.3347 -3.27502
-3.20111 -3.14693 -3.13484
-3.16867 -3.23423 -3.30652
-3.36015 -3.37857 -3.35969
-3.31674 -3.27381 -3.25554
-3.27417 -3.32048 -3.36606
-3.37806 -3.33794 -3.25099
-3.13918 -3.02324 -2.90859
-2.78553 -2.641 -2.4697
-2.2762 -2.06933 -1.857
-1.64646 -1.44774 -1.27429
-1.13854 -1.04539 -0.988518
-0.951235 -0.910285 -0.841843
-0.730274 -0.578668 -0.4158
-0.292504 -0.265725 -0.377512
-0.640687 -1.03804 -1.53144
-2.07146 -2.6019 -3.06249
-3.39684 -3.56715 -3.56847
-3.43246 -3.21661 -2.98477
-2.78955 -2.66298 -2.61469
-2.63327 -2.69008 -2.74786
-2.77393 -2.75269 -2.69028
-2.60947 -2.53917 -2.50496
-2.52354 -2.60028 -2.72883
-2.89331 -3.07341 -3.25
-3.40829 -3.53802 -3.63229
-3.6873 -3.70355 -3.68738
-3.68385 -3.66059 -3.61939
-3.5617 -3.48821 -3.40161
-3.30966 -3.22527 -3.16236
-3.13 -3.12954 -3.15621
-3.20199 -3.25525 -3.2977
-3.30443 -3.2513 -3.12668
-2.93887 -2.71347 -2.48342
-2.27913 -2.12356 -2.03072
-2.00435 -2.03682 -2.11003
-2.19913 -2.27821 -2.32695
-2.33733 -2.3178 -2.29131
-2.28666 -2.32645 -2.41772
-2.5496 -2.69866 -2.83786
-2.94354 -2.99687 -2.98158
-2.8836 -2.69705 -2.43461
-2.13415 -1.85265 -1.64598
-1.5438 -1.53526 -1.57617
-1.61436 -1.61735 -1.58501
-1.54104 -1.51187 -1.50913
-1.5263 -1.54839 -1.56413
-1.57077 -1.5697 -1.5584
-1.52603 -1.45581 -1.33227
-1.15012 -0.921646 -0.679584
-0.471721 -0.345879 -0.330379
-0.420636 -0.58106 -0.762728
-0.926935 -1.06146 -1.18179
-1.3195 -1.50608 -1.75971
-2.07841 -2.43991 -2.80707
-3.13725 -3.39292 -3.5506
-3.6059 -3.57434 -3.48769
-3.38605 -3.30682 -3.27374
-3.29057 -3.34257 -3.40461
-3.45202 -3.46922 -3.45389
-3.41655 -3.37638 -3.35328
-3.35801 -3.38481 -3.41242
-3.41508 -3.37763 -3.30348
-3.20904 -3.10851 -3.00209
-2.87733 -2.72133 -2.53205
-2.31944 -2.09773 -1.8781
-1.66805 -1.47595 -1.31368
-1.19326 -1.11968 -1.08517
-1.06838 -1.03874 -0.965578
-0.831008 -0.642956 -0.441218
-0.289655 -0.255056 -0.382707
-0.68194 -1.12786 -1.67364
-2.26219 -2.83124 -3.31602
-3.65757 -3.81818 -3.79577
-3.62681 -3.37414 -3.10628
-2.87927 -2.72749 -2.66192
-2.67142 -2.72591 -2.78437
-2.80858 -2.77776 -2.69593
-2.58852 -2.49104 -2.43658
-2.44661 -2.52645 -2.66518
-2.84017 -3.0251 -3.19805
-3.34613 -3.46526 -3.55685
-3.62355 -3.66674 -3.68661
-3.62251 -3.62939 -3.60258
-3.54374 -3.45982 -3.36273
-3.26897 -3.19751 -3.16444
-3.17667 -3.22907 -3.30734
-3.39347 -3.46905 -3.51538
-3.51418 -3.45203 -3.32638
-3.14791 -2.93655 -2.71482
-2.5037 -2.32231 -2.18761
-2.11118 -2.09442 -2.12616
-2.18493 -2.24529 -2.28617
-2.29869 -2.29029 -2.28223
-2.30076 -2.36543 -2.47996
-2.62984 -2.78777 -2.92357
-3.01274 -3.03884 -2.99081
-2.86098 -2.64907 -2.37155
-2.06813 -1.79608 -1.61005
-1.53659 -1.55984 -1.62992
-1.69011 -1.70588 -1.67778
-1.63224 -1.59966 -1.59548
-1.6152 -1.64247 -1.66146
-1.66423 -1.64939 -1.61557
-1.5557 -1.45655 -1.30421
-1.09346 -0.837437 -0.571949
-0.349004 -0.218921 -0.20859
-0.308588 -0.478012 -0.66526
-0.832731 -0.971856 -1.10208
-1.25777 -1.47167 -1.76202
-2.12564 -2.53723 -2.95455
-3.32846 -3.6153 -3.78779
-3.84146 -3.79528 -3.68675
-3.56216 -3.46378 -3.41787
-3.42791 -3.47671 -3.53601
-3.57922 -3.59105 -3.57086
-3.53018 -3.48679 -3.45742
-3.45045 -3.4613 -3.47367
-3.4678 -3.43159 -3.36666
-3.28395 -3.19165 -3.08613
-2.95413 -2.78459 -2.57901
-2.35153 -2.11997 -1.8975
-1.69204 -1.5116 -1.36779
-1.27264 -1.23037 -1.23018
-1.24474 -1.23591 -1.16674
-1.01758 -0.800708 -0.565284
-0.386214 -0.338963 -0.47219
-0.792655 -1.26852 -1.84437
-2.45559 -3.03517 -3.51718
-3.84465 -3.9837 -3.9362
-3.74124 -3.4628 -3.17007
-2.92058 -2.75129 -2.67613
-2.68559 -2.74828 -2.81836
-2.85058 -2.81774 -2.72118
-2.58893 -2.4631 -2.3841
-2.37787 -2.44954 -2.58413
-2.75354 -2.92724 -3.08219
-3.20817 -3.3073 -3.38887
-3.46197 -3.52944 -3.5862
-3.47083 -3.50947 -3.50535
-3.45995 -3.38474 -3.29802
-3.22201 -3.17935 -3.18695
-3.24901 -3.35392 -3.47833
-3.59543 -3.68197 -3.72126
-3.70408 -3.62976 -3.50632
-3.34734 -3.1663 -2.97302
-2.77552 -2.58528 -2.41945
-2.29649 -2.22764 -2.2105
-2.22875 -2.2585 -2.27843
-2.27946 -2.26917 -2.26867
-2.3027 -2.3878 -2.52337
-2.69001 -2.85583 -2.98761
-3.06039 -3.06036 -2.98178
-2.82386 -2.59296 -2.30997
-2.01552 -1.76427 -1.60576
-1.56075 -1.60861 -1.69659
-1.76708 -1.78598 -1.75491
-1.70205 -1.6607 -1.65008
-1.66841 -1.69879 -1.72112
-1.72173 -1.69566 -1.64208
-1.55771 -1.43367 -1.25884
-1.02911 -0.758398 -0.483857
-0.258635 -0.132172 -0.127673
-0.230747 -0.397282 -0.576377
-0.734693 -0.869021 -1.00271
-1.17154 -1.40792 -1.72906
-2.13038 -2.58441 -3.0453
-3.45915 -3.77734 -3.96905
-4.02883 -3.97771 -3.85766
-3.72059 -3.61384 -3.56638
-3.58089 -3.636 -3.69782
-3.73583 -3.73484 -3.6982
-3.64244 -3.58795 -3.55017
-3.53434 -3.53425 -3.5357
-3.52332 -3.48811 -3.43065
-3.35713 -3.27039 -3.16392
-3.02515 -2.84609 -2.63178
-2.39891 -2.16651 -1.94804
-1.75167 -1.58611 -1.46404
-1.39799 -1.39092 -1.42829
-1.4769 -1.49226 -1.43294
-1.2784 -1.04392 -0.784525
-0.581904 -0.517183 -0.641835
-0.961655 -1.44032 -2.01603
-2.61831 -3.17742 -3.62907
-3.92156 -4.02744 -3.95315
-3.73897 -3.44725 -3.14501
-2.88918 -2.71826 -2.64865
-2.6721 -2.75551 -2.84809
-2.8978 -2.8715 -2.76821
-2.61827 -2.46954 -2.36857
-2.34476 -2.4026 -2.52329
-2.67423 -2.82218 -2.94459
-3.03509 -3.10227 -3.16283
-3.23179 -3.3137 -3.39947
-3.25869 -3.32517 -3.34774
-3.32743 -3.2778 -3.21982
-3.1777 -3.17493 -3.22781
-3.33763 -3.48735 -3.64653
-3.7822 -3.86883 -3.89343
-3.85635 -3.76944 -3.65119
-3.5187 -3.38006 -3.23273
-3.07044 -2.89373 -2.71557
-2.55746 -2.4387 -2.36635
-2.33183 -2.31586 -2.29945
-2.27494 -2.25118 -2.24976
-2.29409 -2.39688 -2.55189
-2.73362 -2.90556 -3.03253
-3.09056 -3.06928 -2.96821
-2.79271 -2.55501 -2.27944
-2.00576 -1.78321 -1.65345
-1.63028 -1.68971 -1.77961
-1.84517 -1.85484 -1.81144
-1.74397 -1.68779 -1.6657
-1.67886 -1.71001 -1.73464
-1.7331 -1.69649 -1.62447
-1.51803 -1.37382 -1.18505
-0.949826 -0.68239 -0.418752
-0.209169 -0.0981285 -0.102676
-0.203576 -0.35601 -0.513479
-0.650214 -0.770128 -0.900365
-1.07667 -1.32909 -1.67215
-2.09938 -2.58199 -3.07278
-3.51583 -3.86002 -4.07217
-4.14555 -4.10162 -3.98462
-3.84998 -3.74857 -3.71111
-3.73869 -3.8049 -3.86946
-3.89762 -3.87498 -3.8109
-3.72989 -3.6578 -3.61044
-3.58919 -3.5839 -3.57966
-3.56392 -3.53085 -3.48111
-3.41724 -3.33745 -3.23311
-3.0933 -2.91383 -2.70289
-2.47786 -2.25642 -2.05047
-1.868 -1.71924 -1.61892
-1.5805 -1.60559 -1.6761
-1.75423 -1.79162 -1.74496
-1.59378 -1.35448 -1.08322
-0.862731 -0.775517 -0.874777
-1.16751 -1.61689 -2.15872
-2.71988 -3.23018 -3.62883
-3.87092 -3.9363 -3.83613
-3.61116 -3.32081 -3.0281
-2.78704 -2.63516 -2.5889
-2.63969 -2.75263 -2.87342
-2.94571 -2.93283 -2.83254
-2.67678 -2.51719 -2.40416
-2.36882 -2.41417 -2.51756
-2.64247 -2.75405 -2.83173
-2.8744 -2.89775 -2.92552
-2.97779 -3.06062 -3.16229
-3.03338 -3.12086 -3.17057
-3.18277 -3.17049 -3.15356
-3.15453 -3.19512 -3.28977
-3.43728 -3.61709 -3.79486
-3.93501 -4.01239 -4.01852
-3.96208 -3.86516 -3.75496
-3.65229 -3.56183 -3.47128
-3.36116 -3.21924 -3.04985
-2.8721 -2.70953 -2.57795
-2.47887 -2.40175 -2.33377
-2.27125 -2.22541 -2.2183
-2.27113 -2.39134 -2.56537
-2.76078 -2.93693 -3.05864
-3.10518 -3.07094 -2.96031
-2.78308 -2.5548 -2.30061
-2.05696 -1.86572 -1.75983
-1.74699 -1.80247 -1.87823
-1.92498 -1.91473 -1.85098
-1.7625 -1.68608 -1.64794
-1.65234 -1.68178 -1.70741
-1.70356 -1.65744 -1.56927
-1.44472 -1.28689 -1.0946
-0.86891 -0.623696 -0.391139
-0.214658 -0.130106 -0.146514
-0.240414 -0.368835 -0.492834
-0.596659 -0.692401 -0.810677
-0.985922 -1.24421 -1.59607
-2.03282 -2.52547 -3.02789
-3.48535 -3.84709 -4.07933
-4.1741 -4.15161 -4.05542
-3.94102 -3.85955 -3.84115
-3.88443 -3.95848 -4.01841
-4.02742 -3.97394 -3.87469
-3.76315 -3.67147 -3.61613
-3.5943 -3.59031 -3.58658
-3.57201 -3.54383 -3.50373
-3.45185 -3.3828 -3.28659
-3.15456 -2.98645 -2.79269
-2.58941 -2.39064 -2.20514
-2.04042 -1.90887 -1.82801
-1.81258 -1.86309 -1.95862
-2.05867 -2.11371 -2.08096
-1.94079 -1.70858 -1.43688
-1.2037 -1.08852 -1.14509
-1.38399 -1.77246 -2.2489
-2.74137 -3.18158 -3.51309
-3.6977 -3.72205 -3.60154
-3.37716 -3.10503 -2.84288
-2.63926 -2.52706 -2.51935
-2.60536 -2.74901 -2.89566
-2.98913 -2.99305 -2.90546
-2.75878 -2.60536 -2.49615
-2.46158 -2.50207 -2.59096
-2.68818 -2.75814 -2.78347
-2.76966 -2.74021 -2.72558
-2.74997 -2.82055 -2.92405
-2.84716 -2.94836 -3.0232
-3.0708 -3.10127 -3.13003
-3.17489 -3.25372 -3.37844
-3.54631 -3.73593 -3.91293
-4.04287 -4.10336 -4.09037
-4.01853 -3.91652 -3.81725
-3.74446 -3.70149 -3.66993
-3.62001 -3.52695 -3.38325
-3.20071 -3.00256 -2.81155
-2.64063 -2.49142 -2.36105
-2.25254 -2.18054 -2.16728
-2.23041 -2.37032 -2.56456
-2.7732 -2.95257 -3.06965
-3.10935 -3.07216 -2.96677
-2.80499 -2.60218 -2.38074
-2.1714 -2.00802 -1.91603
-1.89975 -1.93698 -1.98644
-2.00554 -1.96946 -1.88118
-1.76812 -1.66798 -1.61036
-1.60288 -1.62816 -1.65363
-1.64818 -1.5954 -1.49605
-1.36039 -1.19809 -1.01389
-0.811867 -0.604571 -0.418222
-0.286626 -0.234822 -0.263298
-0.345609 -0.442761 -0.525139
-0.587706 -0.650435 -0.746675
-0.90879 -1.15827 -1.50137
-1.92753 -2.40895 -2.90299
-3.359 -3.72933 -3.98131
-4.10595 -4.12062 -4.06479
-3.98941 -3.94128 -3.94661
-4.0006 -4.06998 -4.10947
-4.08507 -3.99136 -3.8533
-3.71227 -3.60496 -3.54745
-3.53212 -3.53729 -3.54184
-3.53504 -3.51666 -3.48978
-3.45322 -3.39929 -3.31766
-3.20239 -3.05674 -2.89207
-2.72146 -2.55366 -2.39341
-2.24782 -2.13203 -2.06699
-2.06911 -2.13822 -2.25158
-2.36753 -2.43728 -2.42004
-2.29702 -2.08079 -1.81669
-1.57371 -1.42498 -1.424
-1.58689 -1.88905 -2.27603
-2.68078 -3.03885 -3.29835
-3.42672 -3.41602 -3.28503
-3.07489 -2.83833 -2.62673
-2.48047 -2.42408 -2.4639
-2.58556 -2.75336 -2.91646
-3.02414 -3.04465 -2.97801
-2.85567 -2.72721 -2.64024
-2.6218 -2.6686 -2.75006
-2.82322 -2.85241 -2.82424
-2.75146 -2.66572 -2.60384
-2.59328 -2.64185 -2.73571
-2.74444 -2.8533 -2.94995
-3.0319 -3.10444 -3.17607
-3.25762 -3.36178 -3.49788
-3.6633 -3.83894 -3.99432
-4.09957 -4.13673 -4.10557
-4.02386 -3.92279 -3.83726
-3.79226 -3.79111 -3.8128
-3.82112 -3.78068 -3.67137
-3.4946 -3.26986 -3.02458
-2.78292 -2.5601 -2.36534
-2.21019 -2.11369 -2.09798
-2.17607 -2.33976 -2.55667
-2.77939 -2.96235 -3.07663
-3.11456 -3.08352 -2.99581
-2.86289 -2.69643 -2.51285
-2.33547 -2.19086 -2.09977
-2.06684 -2.07547 -2.09248
-2.08158 -2.01965 -1.90761
-1.77054 -1.64646 -1.56817
-1.54671 -1.56556 -1.58966
-1.58382 -1.52883 -1.4259
-1.28909 -1.13361 -0.969154
-0.801892 -0.64205 -0.508782
-0.425429 -0.406196 -0.444133
-0.511556 -0.57472 -0.613256
-0.631429 -0.655252 -0.719566
-0.854444 -1.07735 -1.39121
-1.78479 -2.23314 -2.6992
-3.13878 -3.50948 -3.78122
-3.94418 -4.01129 -4.0144
-3.99496 -3.99019 -4.01869
-4.07171 -4.11673 -4.11402
-4.0387 -3.89568 -3.71882
-3.55482 -3.4414 -3.39159
-3.39228 -3.41613 -3.43864
-3.44879 -3.44784 -3.43976
-3.42264 -3.38776 -3.32572
-3.23362 -3.11759 -2.98868
-2.85568 -2.72143 -2.58672
-2.45874 -2.35585 -2.30275
-2.31786 -2.4009 -2.52817
-2.65784 -2.74244 -2.7432
-2.6416 -2.44615 -2.19321
-1.94081 -1.75419 -1.68611
-1.75945 -1.96035 -2.24469
-2.5531 -2.82635 -3.01689
-3.09637 -3.06066 -2.93095
-2.74826 -2.56183 -2.41572
-2.33997 -2.34792 -2.43695
-2.58871 -2.76981 -2.93708
-3.04981 -3.08453 -3.04459
-2.95918 -2.87185 -2.82331
-2.83473 -2.89848 -2.98089
-3.03731 -3.03277 -2.95779
-2.83186 -2.69397 -2.58649
-2.53951 -2.56135 -2.63848
-2.75216 -2.8643 -2.97898
-3.09151 -3.2009 -3.30689
-3.41184 -3.52265 -3.64684
-3.78403 -3.92071 -4.03376
-4.1005 -4.10837 -4.06001
-3.97365 -3.87927 -3.81005
-3.78999 -3.82255 -3.88678
-3.9437 -3.95048 -3.87576
-3.71022 -3.46811 -3.17963
-2.87847 -2.59234 -2.34224
-2.14852 -2.03494 -2.02362
-2.12242 -2.31405 -2.55604
-2.79414 -2.98196 -3.09571
-3.13579 -3.11646 -3.05287
-2.95436 -2.82658 -2.67788
-2.52363 -2.38489 -2.28121
-2.22119 -2.19594 -2.18036
-2.14291 -2.06033 -1.93013
-1.77423 -1.63022 -1.53323
-1.4973 -1.50752 -1.52823
-1.52246 -1.46974 -1.37175
-1.24502 -1.10818 -0.973634
-0.847897 -0.73796 -0.656032
-0.616185 -0.623889 -0.667214
-0.719093 -0.75125 -0.75077
-0.728113 -0.712332 -0.738088
-0.833196 -1.01237 -1.27698
-1.61697 -2.01205 -2.43255
-2.84247 -3.20612 -3.49694
-3.70425 -3.83508 -3.91056
-3.95818 -4.00107 -4.04728
-4.08413 -4.08326 -4.01635
-3.87374 -3.6746 -3.46199
-3.28507 -3.17831 -3.14855
-3.17626 -3.22931 -3.28071
-3.31895 -3.34546 -3.36383
-3.3712 -3.35871 -3.31884
-3.25203 -3.16674 -3.07299
-2.97517 -2.87087 -2.75795
-2.64428 -2.5514 -2.50734
-2.53241 -2.62674 -2.76648
-2.91013 -3.01131 -3.03238
-2.95414 -2.78051 -2.53895
-2.27668 -2.05101 -1.91381
-1.89474 -1.99147 -2.1718
-2.38554 -2.57948 -2.70985
-2.75112 -2.70142 -2.5833
-2.43738 -2.30919 -2.23497
-2.23337 -2.30549 -2.43931
-2.61313 -2.79741 -2.95893
-3.06942 -3.11561 -3.105
-3.06367 -3.02698 -3.02618
-3.07507 -3.16194 -3.25186
-3.3006 -3.27477 -3.16792
-3.00396 -2.82676 -2.68252
-2.60336 -2.59857 -2.65605
-2.87586 -2.98803 -3.11685
-3.25479 -3.39327 -3.52194
-3.63386 -3.73024 -3.81803
-3.90149 -3.97564 -4.02743
-4.04304 -4.01568 -3.94993
-3.86248 -3.77923 -3.72847
-3.73082 -3.78927 -3.88425
-3.97695 -4.02041 -3.97503
-3.82261 -3.57256 -3.25668
-2.91564 -2.58664 -2.29991
-2.08309 -1.96418 -1.96531
-2.08957 -2.31118 -2.57878
-2.83252 -3.02609 -3.14085
-3.18455 -3.17747 -3.13686
-3.06931 -2.97371 -2.84984
-2.70579 -2.55921 -2.43156
-2.33799 -2.27824 -2.23432
-2.17757 -2.08299 -1.94389
-1.77833 -1.62228 -1.51152
-1.46205 -1.4611 -1.47487
-1.46772 -1.42007 -1.33443
-1.22808 -1.12022 -1.02293
-0.940908 -0.877269 -0.838432
-0.831894 -0.85785 -0.902509
-0.941017 -0.949945 -0.921161
-0.867626 -0.818099 -0.805133
-0.854054 -0.977917 -1.17836
-1.44847 -1.77443 -2.13544
-2.50478 -2.85424 -3.16103
-3.41331 -3.61102 -3.76247
-3.87847 -3.96558 -4.02006
-4.02616 -3.96262 -3.81654
-3.59729 -3.34057 -3.09844
-2.92004 -2.83313 -2.83571
-2.90108 -2.99328 -3.08412
-3.16167 -3.22635 -3.27978
-3.31728 -3.32983 -3.31211
-3.26795 -3.20793 -3.14134
-3.06944 -2.98661 -2.88945
-2.78693 -2.70273 -2.66661
-2.69978 -2.80296 -2.9531
-3.10976 -3.22757 -3.26913
-3.21376 -3.06092 -2.83023
-2.55949 -2.2988 -2.09878
-1.99495 -1.99586 -2.08126
-2.21068 -2.33702 -2.41959
-2.43424 -2.37994 -2.27973
-2.17339 -2.1028 -2.09664
-2.16282 -2.29128 -2.46194
-2.65089 -2.83304 -2.98501
-3.09058 -3.14654 -3.16457
-3.16758 -3.18213 -3.22906
-3.31446 -3.42387 -3.52391
-3.5737 -3.54264 -3.42562
-3.24702 -3.05126 -2.88542
-2.78283 -2.75466 -2.79203
-3.10181 -3.21073 -3.34953
-3.50702 -3.66595 -3.80501
-3.90766 -3.97002 -3.99992
-4.00832 -4.00095 -3.9764
-3.93051 -3.86225 -3.77757
-3.69037 -3.62068 -3.58974
-3.61278 -3.69118 -3.80712
-3.92372 -3.99285 -3.97001
-3.83114 -3.58241 -3.2567
-2.89915 -2.55272 -2.25316
-2.03268 -1.92204 -1.94312
-2.09499 -2.34522 -2.63581
-2.90331 -3.10214 -3.21789
-3.26383 -3.26476 -3.23954
-3.19248 -3.11652 -3.0039
-2.85672 -2.69105 -2.53215
-2.40287 -2.31142 -2.2456
-2.17817 -2.08152 -1.94433
-1.78014 -1.62167 -1.50316
-1.44108 -1.42544 -1.42694
-1.4147 -1.37259 -1.30425
-1.22596 -1.15438 -1.09824
-1.05841 -1.03389 -1.02699
-1.0418 -1.07686 -1.11939
-1.14792 -1.14304 -1.09912
-1.02868 -0.957479 -0.913984
-0.920027 -0.987057 -1.11791
-1.31033 -1.55847 -1.85155
-2.17267 -2.50105 -2.81725
-3.10758 -3.3643 -3.58239
-3.75589 -3.87518 -3.9259
-3.89095 -3.75789 -3.53037
-3.23702 -2.92944 -2.66756
-2.49891 -2.44293 -2.48756
-2.59885 -2.73784 -2.87614
-3.00173 -3.11325 -3.20906
-3.28147 -3.32052 -3.32254
-3.29427 -3.24864 -3.1955
-3.1356 -3.06308 -2.9753
-2.88225 -2.80759 -2.77994
-2.81944 -2.92717 -3.08207
-3.2463 -3.37641 -3.43535
-3.40075 -3.26789 -3.04974
-2.77607 -2.49043 -2.2415
-2.06911 -1.99117 -1.99854
-2.06012 -2.13448 -2.18306
-2.18177 -2.12918 -2.04799
-1.9769 -1.95452 -2.0033
-2.12278 -2.29466 -2.49339
-2.69402 -2.87513 -3.02078
-3.12392 -3.18937 -3.23251
-3.2738 -3.33188 -3.41785
-3.53097 -3.65594 -3.76424
-3.82178 -3.80222 -3.69985
-3.53469 -3.34598 -3.17753
-3.06256 -3.01533 -3.03253
-3.40296 -3.50447 -3.64813
-3.81852 -3.98905 -4.12721
-4.20728 -4.22118 -4.17884
-4.09916 -3.99932 -3.88991
-3.77631 -3.66302 -3.55707
-3.46929 -3.41315 -3.40188
-3.44406 -3.53841 -3.66844
-3.79997 -3.88581 -3.87961
-3.75447 -3.51512 -3.19544
-2.84307 -2.50356 -2.21467
-2.01003 -1.92087 -1.96785
-2.14687 -2.42115 -2.72924
-3.00652 -3.20865 -3.32392
-3.36868 -3.3705 -3.34971
-3.30961 -3.23919 -3.12497
-2.9645 -2.77328 -2.58084
-2.41759 -2.29928 -2.21844
-2.14841 -2.05871 -1.9332
-1.78004 -1.6269 -1.50444
-1.42861 -1.39304 -1.3755
-1.35298 -1.3148 -1.26583
-1.21961 -1.18771 -1.17318
-1.1718 -1.17871 -1.19368
-1.2198 -1.25653 -1.29393
-1.31464 -1.30307 -1.25528
-1.18235 -1.10563 -1.04767
-1.02485 -1.04552 -1.11326
-1.23098 -1.40175 -1.62548
-1.89508 -2.1964 -2.51224
-2.82622 -3.12302 -3.38579
-3.59447 -3.72672 -3.76094
-3.68097 -3.48349 -3.18672
-2.83496 -2.49207 -2.22342
-2.0743 -2.05633 -2.14833
-2.30985 -2.49956 -2.68925
-2.86695 -3.02929 -3.17082
-3.28001 -3.34484 -3.36196
-3.34029 -3.29539 -3.23966
-3.17646 -3.10296 -3.01909
-2.93517 -2.87207 -2.85373
-2.89667 -3.00179 -3.15145
-3.31284 -3.44659 -3.51731
-3.50134 -3.38998 -3.18997
-2.9237 -2.62831 -2.34968
-2.13032 -1.99573 -1.94654
-1.96004 -1.99953 -2.02749
-2.01876 -1.97055 -1.90462
-1.85856 -1.8686 -1.95313
-2.10685 -2.30725 -2.52634
-2.73889 -2.92527 -3.07305
-3.18004 -3.25598 -3.31914
-3.38867 -3.47738 -3.58847
-3.71589 -3.84556 -3.95679
-4.02553 -4.03131 -3.96639
-3.8418 -3.68568 -3.53388
-3.41762 -3.35521 -3.35139
-3.74535 -3.83431 -3.97626
-4.15136 -4.32398 -4.45132
-4.4998 -4.45833 -4.33964
-4.17041 -3.97845 -3.785
-3.6039 -3.44461 -3.31535
-3.22433 -3.17904 -3.1849
-3.24361 -3.3504 -3.48936
-3.62905 -3.72453 -3.73008
-3.61832 -3.39401 -3.09201
-2.76123 -2.44782 -2.18905
-2.01704 -1.96078 -2.03814
-2.24217 -2.53428 -2.85295
-3.13498 -3.33777 -3.45063
-3.49057 -3.48621 -3.45941
-3.41412 -3.33766 -3.2129
-3.03403 -2.81622 -2.59273
-2.40037 -2.26129 -2.1719
-2.10579 -2.02958 -1.92198
-1.7848 -1.63931 -1.51155
-1.41702 -1.35432 -1.31039
-1.27195 -1.23458 -1.20392
-1.18942 -1.19606 -1.22027
-1.25272 -1.28531 -1.31622
-1.34841 -1.38279 -1.4126
-1.42496 -1.40891 -1.36351
-1.29957 -1.23426 -1.18277
-1.15337 -1.1485 -1.17059
-1.22707 -1.33002 -1.49008
-1.70939 -1.97916 -2.28295
-2.60091 -2.91112 -3.18808
-3.40267 -3.52544 -3.5322
-3.41003 -3.16365 -2.82148
-2.43718 -2.08087 -1.81999
-1.69753 -1.71969 -1.85901
-2.07038 -2.31041 -2.55067
-2.77883 -2.98965 -3.17428
-3.31734 -3.40401 -3.43003
-3.40542 -3.3486 -3.27623
-3.19702 -3.11364 -3.02959
-2.95457 -2.90411 -2.89439
-2.93609 -3.02943 -3.16156
-3.30736 -3.43455 -3.5114
-3.5137 -3.42855 -3.25596
-3.01066 -2.72311 -2.43579
-2.19267 -2.02529 -1.94241
-1.92816 -1.94924 -1.96804
-1.95758 -1.91327 -1.85569
-1.8215 -1.8456 -1.9449
-2.11307 -2.32751 -2.56061
-2.78718 -2.98702 -3.14715
-3.26574 -3.35412 -3.43236
-3.51951 -3.62492 -3.74628
-3.87399 -3.99679 -4.10382
-4.18331 -4.22222 -4.21019
-4.14622 -4.04279 -3.9235
-3.81541 -3.74108 -3.71511
-4.09265 -4.164 -4.29629
-4.46581 -4.62951 -4.73689
-4.74896 -4.65321 -4.46526
-4.21795 -3.94701 -3.68135
-3.44093 -3.23919 -3.08585
-2.98775 -2.94807 -2.96578
-3.0362 -3.15068 -3.29295
-3.43399 -3.53211 -3.54406
-3.44391 -3.2373 -2.95991
-2.66124 -2.38705 -2.17262
-2.04625 -2.03191 -2.14268
-2.36883 -2.67217 -2.99441
-3.27636 -3.47767 -3.58735
-3.62084 -3.60633 -3.56716
-3.50927 -3.42029 -3.2812
-3.0838 -2.84283 -2.59428
-2.38 -2.22723 -2.1354
-2.07802 -2.01849 -1.92992
-1.80709 -1.66449 -1.52406
-1.40217 -1.30404 -1.22686
-1.16718 -1.12616 -1.1092
-1.12097 -1.15988 -1.21654
-1.27771 -1.33296 -1.37901
-1.41779 -1.45017 -1.47132
-1.47283 -1.44996 -1.40768
-1.35948 -1.31981 -1.29587
-1.28517 -1.28095 -1.28163
-1.29738 -1.34838 -1.45532
-1.62863 -1.8636 -2.14316
-2.44373 -2.73852 -2.99764
-3.18894 -3.28212 -3.255
-3.09944 -2.8261 -2.46815
-2.08127 -1.73514 -1.49549
-1.40335 -1.46286 -1.64438
-1.90059 -2.18631 -2.47168
-2.74304 -2.99347 -3.21189
-3.38035 -3.48159 -3.50984
-3.47534 -3.39909 -3.30262
-3.20111 -3.10349 -3.01681
-2.9493 -2.90973 -2.90523
-2.93961 -3.01224 -3.11602
-3.23566 -3.34843 -3.42824
-3.45097 -3.3989 -3.2643
-3.0535 -2.79003 -2.5129
-2.26711 -2.08908 -1.9939
-1.97057 -1.98753 -2.00618
-1.99751 -1.95526 -1.89897
-1.86449 -1.88622 -1.98163
-2.14667 -2.36208 -2.60288
-2.8442 -3.06355 -3.24424
-3.38122 -3.4845 -3.57459
-3.67101 -3.78162 -3.90082
-4.01721 -4.12325 -4.2185
-4.30431 -4.37604 -4.42127
-4.4263 -4.38591 -4.30891
-4.21611 -4.13359 -4.08601
-4.4092 -4.45972 -4.57407
-4.72594 -4.86807 -4.94639
-4.92034 -4.77805 -4.53749
-4.23497 -3.90975 -3.59395
-3.31026 -3.07454 -2.89843
-2.78929 -2.74839 -2.77039
-2.84533 -2.96047 -3.09842
-3.23226 -3.32439 -3.3358
-3.24352 -3.05462 -2.80524
-2.54486 -2.31833 -2.15797
-2.08636 -2.11993 -2.26508
-2.5093 -2.81692 -3.13593
-3.41361 -3.61271 -3.72096
-3.75046 -3.72735 -3.67588
-3.60445 -3.50223 -3.34969
-3.13716 -2.87904 -2.61336
-2.38573 -2.2271 -2.13874
-2.09322 -2.05014 -1.97658
-1.86038 -1.71023 -1.54585
-1.38667 -1.24576 -1.13027
-1.04492 -0.994414 -0.982795
-1.01019 -1.07001 -1.14934
-1.23306 -1.30951 -1.37339
-1.42356 -1.45812 -1.47196
-1.46058 -1.42706 -1.38533
-1.35493 -1.34988 -1.3697
-1.39959 -1.42077 -1.42465
-1.42155 -1.43786 -1.50302
-1.63477 -1.83159 -2.07538
-2.3393 -2.59389 -2.80911
-2.95525 -3.00631 -2.9454
-2.7695 -2.49259 -2.14749
-1.78552 -1.47011 -1.26197
-1.20052 -1.29116 -1.50611
-1.79851 -2.12151 -2.44242
-2.7449 -3.02047 -3.2576
-3.43819 -3.54436 -3.56941
-3.52328 -3.42852 -3.31039
-3.18929 -3.07912 -2.98938
-2.92641 -2.8928 -2.88757
-2.90853 -2.95447 -3.02428
-3.11306 -3.2087 -3.29174
-3.33842 -3.32567 -3.23722
-3.07056 -2.84256 -2.58927
-2.35686 -2.18582 -2.09581
-2.07858 -2.10274 -2.12823
-2.12445 -2.08407 -2.02574
-1.98419 -1.99319 -2.07166
-2.21984 -2.42425 -2.66448
-2.91679 -3.15601 -3.36042
-3.51968 -3.6402 -3.74117
-3.84205 -3.95021 -4.05861
-4.15549 -4.2374 -4.31362
-4.39776 -4.49377 -4.58853
-4.65754 -4.67907 -4.64696
-4.57452 -4.48951 -4.42478
-4.6631 -4.69313 -4.7827
-4.9047 -5.01195 -5.05225
-4.98817 -4.81085 -4.54004
-4.21201 -3.86452 -3.52756
-3.2225 -2.96571 -2.77106
-2.64833 -2.59955 -2.61744
-2.68806 -2.79479 -2.9187
-3.03493 -3.11089 -3.1134
-3.02385 -2.85112 -2.63129
-2.4131 -2.2398 -2.13974
-2.12805 -2.21154 -2.38859
-2.64429 -2.94761 -3.25589
-3.52537 -3.72298 -3.83468
-3.8676 -3.84392 -3.78721
-3.70772 -3.59654 -3.4347
-3.21219 -2.94374 -2.66918
-2.43688 -2.28005 -2.20026
-2.16789 -2.13803 -2.07186
-1.95136 -1.78155 -1.58252
-1.37875 -1.19143 -1.03583
-0.921862 -0.855311 -0.837996
-0.86673 -0.932586 -1.02205
-1.12048 -1.21585 -1.30014
-1.36715 -1.40961 -1.41995
-1.39658 -1.35081 -1.30722
-1.29365 -1.3259 -1.39722
-1.48063 -1.54406 -1.56951
-1.56462 -1.55946 -1.59055
-1.68224 -1.83635 -2.03444
-2.24777 -2.44645 -2.60335
-2.69469 -2.70157 -2.61356
-2.43206 -2.17188 -1.8619
-1.54503 -1.27472 -1.10454
-1.07232 -1.18687 -1.42523
-1.74295 -2.09184 -2.43527
-2.75314 -3.03566 -3.27288
-3.44975 -3.55084 -3.57022
-3.5174 -3.41459 -3.28782
-3.15918 -3.04433 -2.95338
-2.89114 -2.85646 -2.84356
-2.84667 -2.8648 -2.90201
-2.96251 -3.04381 -3.13265
-3.20558 -3.23428 -3.19421
-3.07465 -2.88671 -2.6643
-2.45492 -2.30237 -2.22926
-2.22841 -2.26768 -2.30583
-2.31171 -2.27771 -2.22127
-2.17462 -2.16943 -2.22539
-2.34758 -2.52979 -2.75803
-3.01143 -3.26356 -3.48826
-3.66952 -3.80846 -3.92077
-4.02426 -4.12569 -4.21782
-4.28989 -4.34253 -4.39303
-4.46508 -4.57031 -4.69673
-4.81294 -4.88488 -4.89386
-4.84547 -4.76661 -4.69437
-4.82941 -4.84358 -4.90485
-4.98721 -5.048 -5.04252
-4.94131 -4.74105 -4.46277
-4.13955 -3.80281 -3.47549
-3.17374 -2.91234 -2.70713
-2.57161 -2.51056 -2.51682
-2.57399 -2.66231 -2.76161
-2.84942 -2.89909 -2.88456
-2.79262 -2.63425 -2.44498
-2.27182 -2.15532 -2.11856
-2.16765 -2.29825 -2.50009
-2.7568 -3.04439 -3.33255
-3.58911 -3.78652 -3.90879
-3.95651 -3.94543 -3.89603
-3.81875 -3.70633 -3.5412
-3.31439 -3.04196 -2.76572
-2.53604 -2.38687 -2.31855
-2.29817 -2.27614 -2.20868
-2.07388 -1.87561 -1.63663
-1.38734 -1.15595 -0.962937
-0.820073 -0.731954 -0.698043
-0.713667 -0.770393 -0.856839
-0.960537 -1.06967 -1.17315
-1.25886 -1.31312 -1.32479
-1.2939 -1.23881 -1.19389
-1.19537 -1.26208 -1.38305
-1.52108 -1.63149 -1.68584
-1.68679 -1.66557 -1.66411
-1.71312 -1.81885 -1.9643
-2.12068 -2.25927 -2.35709
-2.39703 -2.3674 -2.26357
-2.08996 -1.86059 -1.59886
-1.33798 -1.12032 -0.991338
-0.986937 -1.11966 -1.37227
-1.70377 -2.06504 -2.41541
-2.73087 -3.00096 -3.21935
-3.37726 -3.4652 -3.48034
-3.43188 -3.33934 -3.22512
-3.1079 -3.00081 -2.91254
-2.84753 -2.80465 -2.77796
-2.76163 -2.75578 -2.76809
-2.80884 -2.88229 -2.97957
-3.07734 -3.14317 -3.14615
-3.06934 -2.91958 -2.72922
-2.54665 -2.41777 -2.36681
-2.38686 -2.44532 -2.50109
-2.52403 -2.50679 -2.46446
-2.42421 -2.41272 -2.44839
-2.54044 -2.69067 -2.89328
-3.13281 -3.38435 -3.61966
-3.81792 -3.97408 -4.09798
-4.20343 -4.29562 -4.36782
-4.4115 -4.43122 -4.4501
-4.49869 -4.59472 -4.72901
-4.86822 -4.97211 -5.01393
-4.99241 -4.93071 -4.86498
-4.89232 -4.89879 -4.93275
-4.97063 -4.97793 -4.92196
-4.78521 -4.57209 -4.30477
-4.0111 -3.71298 -3.42285
-3.14867 -2.90151 -2.69808
-2.5554 -2.48171 -2.4713
-2.50696 -2.56735 -2.63224
-2.68247 -2.69799 -2.66057
-2.5629 -2.4181 -2.26056
-2.13446 -2.07623 -2.10222
-2.20824 -2.37806 -2.59293
-2.83634 -3.09378 -3.3501
-3.58721 -3.78455 -3.92427
-3.99893 -4.01529 -3.98781
-3.92506 -3.82068 -3.65917
-3.43382 -3.16301 -2.89062
-2.66814 -2.52908 -2.47155
-2.45913 -2.43851 -2.36272
-2.20828 -1.97994 -1.70415
-1.41663 -1.15025 -0.92754
-0.759262 -0.647499 -0.589867
-0.582041 -0.618224 -0.690704
-0.789847 -0.9042 -1.01994
-1.11996 -1.18529 -1.20168
-1.16981 -1.11249 -1.07062
-1.08639 -1.18132 -1.34219
-1.52465 -1.674 -1.75219
-1.75595 -1.71587 -1.67797
-1.67938 -1.73212 -1.8227
-1.924 -2.00906 -2.05835
-2.05989 -2.00738 -1.90015
-1.7443 -1.55247 -1.34294
-1.14029 -0.976797 -0.890024
-0.913014 -1.06061 -1.32021
-1.65413 -2.01313 -2.35369
-2.64901 -2.88911 -3.07287
-3.2003 -3.27074 -3.28668
-3.25725 -3.19679 -3.11942
-3.03502 -2.94983 -2.86949
-2.79955 -2.74297 -2.69852
-2.66386 -2.64117 -2.63978
-2.67218 -2.74524 -2.85189
-2.96866 -3.06113 -3.09541
-3.05156 -2.9339 -2.77316
-2.61717 -2.5121 -2.48268
-2.5225 -2.60015 -2.67704
-2.72584 -2.73964 -2.72923
-2.7134 -2.71028 -2.73429
-2.79738 -2.90923 -3.07355
-3.28278 -3.51684 -3.74868
-3.95468 -4.12359 -4.25747
-4.36366 -4.44435 -4.49359
-4.50603 -4.49006 -4.47238
-4.48706 -4.55576 -4.67338
-4.80959 -4.92455 -4.98873
-4.99564 -4.9622 -4.91833
-4.84569 -4.85383 -4.86555
-4.86031 -4.81365 -4.70732
-4.53792 -4.3189 -4.07398
-3.8253 -3.58443 -3.35213
-3.12668 -2.91353 -2.72809
-2.58899 -2.50705 -2.47839
-2.48671 -2.51139 -2.53427
-2.54084 -2.51823 -2.45601
-2.35254 -2.22265 -2.09876
-2.02088 -2.01984 -2.10403
-2.25842 -2.45513 -2.66788
-2.8815 -3.09283 -3.30398
-3.51283 -3.70718 -3.86756
-3.9776 -4.03298 -4.03968
-4.00245 -3.91509 -3.76448
-3.54687 -3.28319 -3.01885
-2.80544 -2.67513 -2.62381
-2.61288 -2.58742 -2.4998
-2.32694 -2.07535 -1.77449
-1.46336 -1.17665 -0.936171
-0.750051 -0.617636 -0.53561
-0.501255 -0.512201 -0.564411
-0.650609 -0.759594 -0.875895
-0.979791 -1.04999 -1.07108
-1.04408 -0.993269 -0.961522
-0.992699 -1.10893 -1.29569
-1.5048 -1.67544 -1.76282
-1.75861 -1.69221 -1.61276
-1.56349 -1.56294 -1.60246
-1.65746 -1.70237 -1.71938
-1.69907 -1.63796 -1.53756
-1.40463 -1.25061 -1.09007
-0.941323 -0.828873 -0.783244
-0.833471 -0.994106 -1.25474
-1.58016 -1.92217 -2.23672
-2.49652 -2.69351 -2.83274
-2.92397 -2.9769 -3.00078
-3.0048 -2.99623 -2.97716
-2.94431 -2.89378 -2.82707
-2.75223 -2.67943 -2.61584
-2.56553 -2.53363 -2.52946
-2.5641 -2.64287 -2.75764
-2.88464 -2.99003 -3.04103
-3.01835 -2.92551 -2.79089
-2.65949 -2.57544 -2.563
-2.61729 -2.71065 -2.80978
-2.89187 -2.95018 -2.98914
-3.01618 -3.03794 -3.06255
-3.10302 -3.17594 -3.29445
-3.46028 -3.66086 -3.87365
-4.07508 -4.24879 -4.38825
-4.49241 -4.55891 -4.58236
-4.56109 -4.50719 -4.44918
-4.42183 -4.44866 -4.52922
-4.63989 -4.74677 -4.82236
-4.85688 -4.85943 -4.8497
-4.69295 -4.71002 -4.70643
-4.66459 -4.57004 -4.41894
-4.2219 -4.00159 -3.78379
-3.58606 -3.41099 -3.24884
-3.08827 -2.92759 -2.77809
-2.65692 -2.57518 -2.53045
-2.50875 -2.49279 -2.46916
-2.42975 -2.36938 -2.28502
-2.17979 -2.06908 -1.98196
-1.95269 -2.00502 -2.13887
-2.32897 -2.5373 -2.73162
-2.8994 -3.04968 -3.20251
-3.37251 -3.55658 -3.73429
-3.88031 -3.97849 -4.0251
-4.01999 -3.95666 -3.82431
-3.62193 -3.37209 -3.12018
-2.91638 -2.791 -2.73885
-2.72173 -2.68643 -2.58742
-2.40336 -2.14199 -1.83372
-1.51784 -1.2281 -0.983949
-0.790565 -0.645332 -0.544989
-0.488788 -0.477158 -0.508389
-0.576327 -0.669853 -0.77335
-0.867548 -0.932453 -0.954257
-0.934894 -0.897911 -0.883781
-0.933153 -1.06538 -1.26419
-1.48021 -1.65107 -1.72959
-1.70511 -1.60634 -1.48461
-1.38794 -1.34065 -1.33872
-1.35995 -1.3794 -1.37934
-1.35096 -1.29184 -1.20432
-1.09524 -0.974995 -0.855923
-0.752593 -0.68439 -0.676118
-0.751826 -0.923016 -1.17867
-1.48499 -1.79627 -2.07089
-2.28387 -2.43061 -2.52225
-2.57773 -2.61678 -2.65558
-2.70341 -2.75957 -2.81226
-2.84297 -2.83624 -2.78901
-2.71233 -2.62467 -2.54323
-2.48012 -2.44433 -2.44458
-2.48821 -2.57583 -2.69587
-2.82413 -2.92961 -2.98425
-2.97256 -2.89849 -2.78708
-2.67811 -2.61145 -2.61024
-2.67237 -2.77632 -2.89638
-3.01521 -3.12573 -3.22465
-3.30669 -3.36607 -3.40364
-3.43193 -3.47237 -3.54566
-3.6621 -3.81779 -3.9974
-4.18063 -4.34843 -4.48637
-4.58413 -4.6335 -4.62873
-4.57171 -4.47807 -4.37726
-4.30306 -4.27927 -4.30987
-4.37973 -4.46412 -4.54083
-4.59861 -4.63844 -4.66802
-4.44795 -4.47592 -4.4624
-4.39233 -4.25992 -4.07369
-3.85638 -3.63873 -3.44891
-3.30164 -3.19322 -3.10595
-3.02016 -2.92629 -2.82893
-2.74039 -2.66938 -2.61396
-2.5633 -2.50561 -2.43466
-2.35063 -2.25676 -2.15695
-2.05779 -1.97344 -1.92752
-1.94655 -2.04609 -2.21789
-2.42842 -2.63218 -2.79326
-2.90259 -2.98086 -3.06488
-3.1851 -3.34757 -3.53177
-3.70468 -3.83926 -3.92259
-3.94981 -3.91421 -3.80703
-3.62887 -3.40178 -3.16845
-2.97557 -2.85124 -2.79096
-2.76038 -2.71184 -2.60465
-2.4199 -2.16511 -1.86866
-1.56699 -1.29074 -1.05642
-0.867167 -0.71979 -0.611853
-0.544091 -0.518087 -0.532417
-0.580628 -0.651614 -0.731068
-0.802806 -0.851254 -0.866913
-0.853939 -0.834443 -0.843613
-0.914722 -1.06056 -1.26154
-1.4688 -1.62264 -1.67851
-1.62698 -1.49705 -1.34085
-1.20867 -1.12811 -1.09808
-1.09791 -1.1028 -1.09485
-1.06554 -1.0131 -0.940167
-0.85294 -0.760433 -0.673383
-0.604578 -0.570763 -0.592612
-0.688824 -0.865769 -1.10948
-1.38675 -1.65563 -1.87979
-2.03931 -2.13421 -2.18102
-2.20589 -2.23663 -2.29513
-2.39047 -2.51421 -2.64127
-2.73877 -2.78045 -2.7588
-2.68697 -2.59036 -2.49513
-2.42157 -2.3835 -2.38976
-2.44354 -2.53934 -2.66091
-2.78351 -2.88037 -2.93026
-2.92324 -2.86421 -2.77401
-2.68567 -2.63354 -2.6394
-2.70477 -2.81553 -2.95414
-3.10843 -3.27037 -3.42901
-3.56752 -3.66939 -3.72895
-3.75716 -3.77731 -3.81398
-3.88325 -3.98909 -4.12496
-4.27697 -4.42679 -4.55431
-4.64038 -4.66986 -4.63529
-4.54123 -4.40667 -4.26207
-4.13988 -4.06337 -4.04005
-4.06285 -4.11671 -4.18597
-4.25918 -4.33021 -4.39527
-4.13625 -4.17014 -4.14724
-4.0549 -3.89431 -3.68361
-3.45475 -3.24469 -3.08355
-2.98442 -2.93972 -2.92653
-2.91873 -2.89922 -2.86452
-2.81982 -2.76937 -2.71047
-2.63555 -2.53928 -2.42416
-2.3001 -2.17963 -2.07346
-1.9904 -1.94119 -1.94142
-2.00777 -2.14682 -2.34341
-2.55879 -2.74367 -2.86102
-2.90554 -2.90759 -2.91763
-2.97932 -3.10696 -3.28109
-3.4634 -3.61865 -3.72689
-3.77999 -3.77174 -3.69507
-3.55052 -3.35666 -3.15004
-2.97127 -2.8457 -2.77141
-2.72144 -2.65739 -2.54587
-2.37075 -2.13753 -1.86956
-1.5976 -1.34773 -1.13392
-0.958848 -0.820228 -0.716852
-0.649875 -0.620039 -0.624283
-0.654806 -0.700608 -0.749656
-0.790314 -0.813172 -0.814972
-0.803838 -0.801234 -0.836226
-0.932209 -1.09234 -1.29188
-1.48316 -1.61249 -1.64219
-1.56719 -1.41733 -1.24354
-1.09488 -0.998746 -0.954519
-0.942047 -0.937092 -0.922838
-0.892506 -0.845916 -0.785843
-0.71678 -0.645192 -0.579975
-0.533328 -0.521493 -0.562849
-0.671215 -0.846827 -1.07128
-1.31119 -1.5292 -1.69626
-1.79961 -1.84478 -1.85274
-1.85431 -1.88227 -1.96183
-2.10103 -2.2849 -2.47798
-2.63666 -2.72672 -2.73677
-2.67988 -2.58455 -2.48257
-2.40103 -2.35932 -2.36808
-2.42773 -2.52722 -2.64576
-2.75833 -2.84282 -2.88508
-2.88061 -2.83493 -2.76443
-2.69528 -2.65646 -2.66875
-2.73746 -2.85518 -3.011
-3.19616 -3.40099 -3.60848
-3.79391 -3.93398 -4.01887
-4.05738 -4.07138 -4.08477
-4.11529 -4.17249 -4.25873
-4.36904 -4.48944 -4.59738
-4.66638 -4.67387 -4.60904
-4.47777 -4.30225 -4.11469
-3.94709 -3.82208 -3.74929
-3.72763 -3.74988 -3.80611
-3.88538 -3.97607 -4.06507
-3.79379 -3.82254 -3.78472
-3.67061 -3.48732 -3.26036
-3.02835 -2.83228 -2.70294
-2.65159 -2.66757 -2.72438
-2.79139 -2.84538 -2.87534
-2.87905 -2.85544 -2.80018
-2.70816 -2.58013 -2.4274
-2.27023 -2.13117 -2.0279
-1.97054 -1.96445 -2.01483
-2.12664 -2.29722 -2.50637
-2.71373 -2.87026 -2.94036
-2.92223 -2.8527 -2.79118
-2.7905 -2.87168 -3.01749
-3.18759 -3.34236 -3.45803
-3.52544 -3.53989 -3.49586
-3.39211 -3.24069 -3.06851
-2.90751 -2.77959 -2.68689
-2.61272 -2.53097 -2.41759
-2.25942 -2.05842 -1.83047
-1.59848 -1.38321 -1.19696
-1.04358 -0.922955 -0.835017
-0.780037 -0.7562 -0.757593
-0.774753 -0.797059 -0.815047
-0.821685 -0.813897 -0.795502
-0.780205 -0.790601 -0.850569
-0.973148 -1.15038 -1.3511
-1.52904 -1.63825 -1.65041
-1.56631 -1.4162 -1.24732
-1.10401 -1.01008 -0.963213
-0.943257 -0.927697 -0.903058
-0.866662 -0.821306 -0.769828
-0.713714 -0.655312 -0.600963
-0.56299 -0.558986 -0.607062
-0.717357 -0.883999 -1.08333
-1.281 -1.44406 -1.55147
-1.59884 -1.59795 -1.5736
-1.55892 -1.58816 -1.68661
-1.85988 -2.08811 -2.32992
-2.53664 -2.67045 -2.71701
-2.68652 -2.60557 -2.50685
-2.42164 -2.37481 -2.38048
-2.43839 -2.53403 -2.64369
-2.74308 -2.81467 -2.85027
-2.84916 -2.81646 -2.76431
-2.71331 -2.68859 -2.71068
-2.78795 -2.91739 -3.09133
-3.30155 -3.53621 -3.77486
-3.98988 -4.15638 -4.26348
-4.3178 -4.33711 -4.34054
-4.34335 -4.35765 -4.39362
-4.45626 -4.53881 -4.61956
-4.66689 -4.65104 -4.55663
-4.38948 -4.17472 -3.94739
-3.74039 -3.57609 -3.46477
-3.40838 -3.40429 -3.44629
-3.52373 -3.6211 -3.71871
-3.46083 -3.47046 -3.40769
-3.26687 -3.06094 -2.82175
-2.59306 -2.4181 -2.32641
-2.32553 -2.40054 -2.52144
-2.65455 -2.77287 -2.8603
-2.90888 -2.91299 -2.86628
-2.76482 -2.61382 -2.43211
-2.24982 -2.09971 -2.00663
-1.98161 -2.02347 -2.12547
-2.27987 -2.47509 -2.68787
-2.87974 -3.00563 -3.03356
-2.96436 -2.83732 -2.71522
-2.65538 -2.68351 -2.78594
-2.92377 -3.0571 -3.16175
-3.22973 -3.25883 -3.24487
-3.18355 -3.07816 -2.94342
-2.80067 -2.66789 -2.55219
-2.44903 -2.34654 -2.23129
-2.09327 -1.92998 -1.74817
-1.56151 -1.38513 -1.23051
-1.104 -1.00836 -0.944196
-0.909638 -0.899181 -0.903751
-0.912667 -0.916175 -0.907176
-0.88228 -0.843682 -0.802003
-0.777481 -0.795679 -0.87719
-1.02595 -1.2233 -1.43165
-1.60611 -1.70888 -1.72117
-1.64921 -1.52208 -1.38087
-1.2625 -1.18503 -1.1433
-1.11741 -1.08794 -1.04685
-0.997512 -0.946734 -0.897254
-0.846513 -0.791603 -0.735832
-0.692266 -0.681457 -0.723243
-0.825714 -0.977577 -1.14956
-1.30522 -1.41479 -1.46462
-1.45887 -1.41623 -1.36531
-1.33996 -1.37267 -1.48521
-1.67897 -1.93076 -2.19826
-2.43416 -2.60209 -2.68627
-2.69171 -2.6385 -2.55543
-2.47455 -2.42479 -2.42389
-2.47258 -2.55536 -2.6485
-2.73054 -2.78885 -2.81958
-2.82357 -2.80409 -2.76945
-2.73652 -2.72858 -2.7666
-2.86072 -3.00913 -3.20343
-3.43294 -3.68337 -3.93373
-4.15834 -4.33556 -4.45637
-4.52575 -4.55597 -4.55897
-4.54468 -4.52496 -4.51569
-4.53113 -4.57276 -4.62207
-4.64465 -4.60478 -4.48227
-4.28207 -4.03202 -3.77077
-3.5333 -3.34209 -3.20685
-3.1297 -3.10928 -3.14052
-3.21218 -3.30585 -3.39755
-3.17242 -3.15016 -3.05183
-2.87716 -2.64543 -2.3947
-2.17335 -2.02573 -1.9781
-2.03152 -2.16429 -2.34166
-2.52781 -2.69472 -2.82475
-2.90747 -2.93452 -2.89767
-2.79283 -2.62742 -2.42565
-2.22609 -2.07106 -1.99245
-2.00212 -2.0922 -2.24398
-2.43722 -2.65219 -2.86436
-3.03985 -3.14045 -3.13934
-3.0387 -2.87606 -2.71197
-2.60359 -2.57944 -2.63055
-2.72265 -2.81913 -2.89823
-2.95454 -2.98863 -2.99724
-2.97226 -2.90731 -2.80413
-2.67306 -2.52835 -2.38278
-2.2447 -2.11712 -1.99757
-1.87929 -1.75489 -1.62123
-1.48203 -1.34658 -1.22608
-1.13014 -1.06458 -1.03006
-1.02155 -1.02928 -1.04138
-1.04688 -1.03758 -1.0085
-0.958634 -0.893839 -0.83037
-0.794839 -0.816726 -0.915137
-1.08709 -1.30531 -1.52715
-1.70964 -1.82249 -1.85509
-1.81708 -1.73406 -1.63887
-1.55944 -1.50743 -1.47507
-1.44345 -1.39731 -1.33493
-1.26627 -1.20232 -1.1456
-1.08938 -1.02554 -0.954669
-0.891299 -0.860155 -0.884432
-0.971812 -1.10664 -1.25397
-1.37394 -1.43789 -1.43769
-1.3853 -1.30666 -1.23464
-1.20302 -1.24001 -1.36059
-1.56001 -1.81293 -2.08054
-2.32288 -2.50998 -2.62682
-2.67247 -2.65773 -2.60381
-2.53982 -2.49544 -2.49005
-2.52522 -2.58665 -2.65406
-2.71198 -2.75401 -2.7798
-2.78974 -2.78395 -2.7671
-2.75372 -2.76655 -2.82714
-2.9458 -3.11901 -3.33454
-3.57733 -3.83083 -4.07581
-4.29207 -4.46435 -4.58763
-4.66613 -4.70682 -4.71419
-4.6919 -4.64966 -4.60632
-4.58276 -4.58745 -4.60572
-4.60245 -4.5382 -4.38929
-4.16009 -3.88098 -3.59427
-3.33738 -3.13287 -2.98894
-2.90593 -2.88114 -2.90833
-2.9745 -3.05857 -3.13383
-2.95024 -2.88793 -2.74729
-2.53423 -2.27453 -2.01242
-1.8006 -1.68385 -1.68374
-1.79261 -1.97939 -2.20311
-2.42622 -2.62221 -2.77567
-2.8773 -2.91831 -2.88909
-2.78416 -2.61111 -2.39723
-2.18752 -2.03232 -1.96973
-2.01238 -2.14657 -2.34304
-2.57052 -2.80239 -3.01406
-3.17785 -3.26417 -3.25216
-3.14398 -2.97171 -2.78886
-2.64855 -2.58049 -2.58123
-2.6235 -2.67663 -2.72295
-2.75996 -2.79031 -2.81073
-2.80887 -2.76919 -2.68166
-2.54723 -2.3777 -2.19215
-2.01163 -1.85337 -1.72529
-1.62367 -1.53633 -1.45024
-1.35891 -1.2656 -1.18121
-1.11875 -1.08699 -1.08612
-1.1073 -1.13634 -1.15908
-1.16532 -1.14924 -1.10804
-1.04233 -0.960108 -0.88155
-0.838179 -0.862781 -0.973716
-1.16326 -1.3985 -1.63454
-1.83165 -1.96668 -2.03528
-2.04785 -2.02402 -1.98654
-1.95368 -1.93117 -1.90982
-1.87283 -1.80938 -1.72345
-1.63053 -1.54501 -1.46939
-1.3939 -1.30671 -1.2069
-1.11117 -1.04898 -1.04783
-1.11635 -1.23582 -1.36592
-1.4622 -1.49467 -1.45802
-1.37035 -1.26456 -1.17817
-1.14465 -1.18625 -1.30874
-1.49961 -1.73219 -1.97449
-2.19858 -2.38515 -2.52283
-2.60592 -2.63558 -2.62346
-2.59202 -2.56696 -2.56511
-2.5871 -2.62098 -2.65329
-2.67814 -2.69758 -2.71512
-2.72994 -2.73819 -2.74073
-2.74993 -2.78796 -2.87604
-3.02306 -3.22207 -3.45582
-3.70466 -3.95061 -4.17764
-4.37247 -4.52744 -4.64235
-4.72174 -4.76883 -4.78226
-4.76036 -4.7098 -4.64946
-4.60276 -4.58164 -4.57411
-4.54589 -4.45694 -4.2831
-4.02977 -3.72986 -3.42848
-3.16451 -2.95995 -2.82082
-2.74469 -2.72613 -2.75629
-2.81937 -2.89156 -2.94436
-2.80045 -2.69618 -2.51328
-2.26373 -1.97889 -1.70791
-1.50685 -1.42046 -1.46528
-1.62428 -1.85609 -2.11271
-2.35514 -2.56012 -2.71743
-2.82189 -2.8663 -2.84018
-2.73599 -2.56006 -2.34089
-2.12769 -1.97657 -1.93001
-2.00118 -2.17201 -2.40532
-2.66137 -2.9082 -3.12187
-3.28137 -3.36631 -3.36196
-3.26943 -3.11278 -2.93516
-2.78278 -2.68517 -2.64464
-2.6422 -2.65457 -2.66889
-2.68497 -2.706 -2.72716
-2.73161 -2.6961 -2.60176
-2.44323 -2.23219 -1.99457
-1.76319 -1.56783 -1.42548
-1.3352 -1.28059 -1.23941
-1.19514 -1.14464 -1.09799
-1.07117 -1.07563 -1.11083
-1.16396 -1.21649 -1.25244
-1.2631 -1.24581 -1.20051
-1.12936 -1.04163 -0.959468
-0.916707 -0.947122 -1.06751
-1.26681 -1.5097 -1.75263
-1.96167 -2.12142 -2.23253
-2.30394 -2.34687 -2.37234
-2.38848 -2.39594 -2.38566
-2.34411 -2.26462 -2.15515
-2.0345 -1.91926 -1.81247
-1.70348 -1.57925 -1.43906
-1.30221 -1.20268 -1.17234
-1.22176 -1.33058 -1.45405
-1.54243 -1.56214 -1.50776
-1.40111 -1.28093 -1.18918
-1.15884 -1.20537 -1.32401
-1.49376 -1.68719 -1.88123
-2.06285 -2.2266 -2.36782
-2.47887 -2.55296 -2.59171
-2.60769 -2.61748 -2.63038
-2.64334 -2.64703 -2.63719
-2.62042 -2.60949 -2.61304
-2.62964 -2.65158 -2.67562
-2.71116 -2.77821 -2.8959
-3.07021 -3.29034 -3.53478
-3.78083 -4.01048 -4.21156
-4.37741 -4.50732 -4.60577
-4.67862 -4.72751 -4.74804
-4.73523 -4.6927 -4.63655
-4.58791 -4.55739 -4.53314
-4.48266 -4.36901 -4.17183
-3.90015 -3.58958 -3.28629
-3.02842 -2.83586 -2.71188
-2.65115 -2.64535 -2.68257
-2.7439 -2.80298 -2.83042
-2.71802 -2.57593 -2.3583
-2.08188 -1.78124 -1.50764
-1.31834 -1.25737 -1.3371
-1.53282 -1.79427 -2.06708
-2.31114 -2.50728 -2.65185
-2.74544 -2.78362 -2.75552
-2.65155 -2.47627 -2.25824
-2.04866 -1.90634 -1.87565
-1.96954 -2.16739 -2.42739
-2.70457 -2.96352 -3.18132
-3.34323 -3.43762 -3.45568
-3.39697 -3.27646 -3.1253
-2.98099 -2.87146 -2.8042
-2.76864 -2.74936 -2.73836
-2.73689 -2.74683 -2.76017
-2.75532 -2.70328 -2.57983
-2.37716 -2.10916 -1.80886
-1.51919 -1.28014 -1.11631
-1.02955 -1.00046 -0.998941
-0.99902 -0.990734 -0.98239
-0.992021 -1.03328 -1.10496
-1.19069 -1.26799 -1.31945
-1.33812 -1.32496 -1.2833
-1.21743 -1.13765 -1.06629
-1.0363 -1.07892 -1.20724
-1.40723 -1.64392 -1.87895
-2.08753 -2.26376 -2.41345
-2.54286 -2.65308 -2.74169
-2.80595 -2.84193 -2.84195
-2.79669 -2.70323 -2.57159
-2.42154 -2.27063 -2.12325
-1.97022 -1.79996 -1.61343
-1.43253 -1.29482 -1.23595
-1.26903 -1.37357 -1.50174
-1.59863 -1.6255 -1.57426
-1.46781 -1.34877 -1.26247
-1.2408 -1.2922 -1.40145
-1.53951 -1.67896 -1.80652
-1.9251 -2.04472 -2.17
-2.29474 -2.40704 -2.49913
-2.57147 -2.62738 -2.66465
-2.6743 -2.64935 -2.59543
-2.53264 -2.48551 -2.46925
-2.48333 -2.51741 -2.5643
-2.62917 -2.72771 -2.87459
-3.07156 -3.30429 -3.54901
-3.7825 -3.98851 -4.15891
-4.29247 -4.39373 -4.47101
-4.53219 -4.57958 -4.60876
-4.61386 -4.59579 -4.56551
-4.53727 -4.51547 -4.48555
-4.41733 -4.28052 -4.06304
-3.78057 -3.47151 -3.18077
-2.94266 -2.77275 -2.6709
-2.6293 -2.63748 -2.68112
-2.73878 -2.7824 -2.78301
-2.69351 -2.52269 -2.28391
-1.9965 -1.69473 -1.4279
-1.25128 -1.20721 -1.3057
-1.51797 -1.78852 -2.05886
-2.28845 -2.46196 -2.58205
-2.65508 -2.67966 -2.64509
-2.54043 -2.36905 -2.15898
-1.9611 -1.83344 -1.81906
-1.92972 -2.14384 -2.41854
-2.70711 -2.97282 -3.1941
-3.36164 -3.47156 -3.52046
-3.50652 -3.4359 -3.32755
-3.20921 -3.10566 -3.028
-2.97329 -2.93375 -2.90612
-2.89248 -2.89215 -2.89278
-2.86803 -2.785 -2.61744
-2.35822 -2.02501 -1.65719
-1.30538 -1.01729 -0.823881
-0.730457 -0.716583 -0.746333
-0.785347 -0.816495 -0.845015
-0.889639 -0.965579 -1.07129
-1.18778 -1.28967 -1.35853
-1.38902 -1.38549 -1.35489
-1.30429 -1.24517 -1.19876
-1.19408 -1.25617 -1.39178
-1.58354 -1.7987 -2.0072
-2.19653 -2.3727 -2.54801
-2.72637 -2.89813 -3.04627
-3.15609 -3.21866 -3.22814
-3.17996 -3.07477 -2.92341
-2.74509 -2.55746 -2.36683
-2.16712 -1.94991 -1.71873
-1.49756 -1.32637 -1.24368
-1.26533 -1.37207 -1.51449
-1.63332 -1.68422 -1.65482
-1.5669 -1.46458 -1.39444
-1.38615 -1.44128 -1.53558
-1.63381 -1.70975 -1.75981
-1.80192 -1.86113 -1.95268
-2.0746 -2.21293 -2.35197
-2.47946 -2.58367 -2.64932
-2.66073 -2.61263 -2.51948
-2.41332 -2.3295 -2.29027
-2.29789 -2.34144 -2.41068
-2.50592 -2.63653 -2.81052
-3.02419 -3.26016 -3.49443
-3.70589 -3.88191 -4.01858
-4.11873 -4.19024 -4.24407
-4.29037 -4.33399 -4.37308
-4.403 -4.42247 -4.43557
-4.44627 -4.4491 -4.42459
-4.34524 -4.19013 -3.95891
-3.67616 -3.38281 -3.12003
-2.91509 -2.77696 -2.70133
-2.67864 -2.69755 -2.74274
-2.7917 -2.81627 -2.78954
-2.71772 -2.53071 -2.28775
-2.0082 -1.72219 -1.47271
-1.30953 -1.27224 -1.37065
-1.57645 -1.83383 -2.08354
-2.28545 -2.42712 -2.51584
-2.56241 -2.56811 -2.52315
-2.41685 -2.25264 -2.05783
-1.88061 -1.77445 -1.77776
-1.89984 -2.11957 -2.39606
-2.68416 -2.94808 -3.16816
-3.33977 -3.46566 -3.54726
-3.58192 -3.56817 -3.51336
-3.43493 -3.35267 -3.27923
-3.21772 -3.1674 -3.1298
-3.10782 -3.09816 -3.08396
-3.03477 -2.91544 -2.7
-2.38375 -1.98818 -1.557
-1.14549 -0.806473 -0.576499
-0.465597 -0.454871 -0.50518
-0.575224 -0.640563 -0.701943
-0.777131 -0.882114 -1.01564
-1.15782 -1.28207 -1.3696
-1.41609 -1.42808 -1.41548
-1.38821 -1.35919 -1.34788
-1.3774 -1.46396 -1.60596
-1.78211 -1.96261 -2.1272
-2.27737 -2.4329 -2.61461
-2.82599 -3.0478 -3.24846
-3.40032 -3.48822 -3.50733
-3.4577 -3.34367 -3.17687
-2.97555 -2.75717 -2.5298
-2.29069 -2.03486 -1.76824
-1.51637 -1.32059 -1.22154
-1.23768 -1.35179 -1.51421
-1.66257 -1.74772 -1.75288
-1.69741 -1.62442 -1.57896
-1.58674 -1.64303 -1.71713
-1.7707 -1.78031 -1.75104
-1.71308 -1.70392 -1.74884
-1.85172 -1.99913 -2.16972
-2.33997 -2.48421 -2.57528
-2.59155 -2.5288 -2.40761
-2.26823 -2.15388 -2.0931
-2.09232 -2.14228 -2.23142
-2.35542 -2.51639 -2.7142
-2.93868 -3.16966 -3.38435
-3.5658 -3.70655 -3.80722
-3.87363 -3.91531 -3.94443
-3.97323 -4.01019 -4.05798
-4.1149 -4.17809 -4.24395
-4.30446 -4.3426 -4.33311
-4.25153 -4.08752 -3.85386
-3.58457 -3.32223 -3.10213
-2.94208 -2.84271 -2.79521
-2.78895 -2.81321 -2.85346
-2.88803 -2.89054 -2.83787
-2.78157 -2.59266 -2.36295
-2.10937 -1.85468 -1.63201
-1.48279 -1.44297 -1.52402
-1.70238 -1.92687 -2.14093
-2.3058 -2.41047 -2.46447
-2.48103 -2.4636 -2.40449
-2.2954 -2.1415 -1.9692
-1.82162 -1.74406 -1.76724
-1.89678 -2.11289 -2.37887
-2.6538 -2.90484 -3.11527
-3.28489 -3.42222 -3.53313
-3.61472 -3.65916 -3.66321
-3.63358 -3.58334 -3.5244
-3.46413 -3.408 -3.36244
-3.33196 -3.31157 -3.2811
-3.20729 -3.05431 -2.79772
-2.4355 -1.99146 -1.51068
-1.0496 -0.663685 -0.394509
-0.258233 -0.240137 -0.300583
-0.393041 -0.485805 -0.573747
-0.671954 -0.79652 -0.947638
-1.10701 -1.24917 -1.35584
-1.42265 -1.45624 -1.46759
-1.46877 -1.47416 -1.5015
-1.56749 -1.6788 -1.82492
-1.98041 -2.11815 -2.22703
-2.32188 -2.43659 -2.60241
-2.82563 -3.08068 -3.32332
-3.51275 -3.62584 -3.65681
-3.60921 -3.49125 -3.31622
-3.10213 -2.86613 -2.61721
-2.35464 -2.07563 -1.7878
-1.51778 -1.30798 -1.20066
-1.21662 -1.34076 -1.52406
-1.70262 -1.82434 -1.86931
-1.85403 -1.81829 -1.80249
-1.82655 -1.88033 -1.9302
-1.93861 -1.88652 -1.78588
-1.67482 -1.59896 -1.59117
-1.66136 -1.79869 -1.97919
-2.1715 -2.33966 -2.44781
-2.47013 -2.40258 -2.26839
-2.11122 -1.97803 -1.90171
-1.89328 -1.947 -2.05193
-2.2003 -2.38714 -2.6038
-2.83325 -3.05255 -3.24094
-3.38683 -3.48898 -3.55276
-3.58619 -3.59883 -3.60249
-3.61074 -3.63613 -3.68712
-3.76645 -3.87053 -3.98847
-4.10038 -4.17798 -4.19073
-4.11744 -3.95794 -3.73708
-3.49676 -3.27963 -3.11375
-3.00654 -2.94992 -2.93073
-2.93805 -2.96295 -2.99329
-3.01002 -2.99034 -2.91621
-2.87277 -2.69608 -2.49489
-2.28177 -2.07002 -1.88097
-1.74603 -1.69698 -1.74828
-1.8842 -2.06198 -2.23062
-2.35332 -2.41899 -2.43689
-2.42086 -2.37641 -2.29956
-2.1866 -2.04591 -1.90253
-1.79233 -1.74963 -1.79523
-1.9301 -2.13603 -2.38166
-2.63182 -2.85832 -3.04857
-3.20724 -3.34831 -3.48178
-3.60491 -3.70459 -3.76782
-3.79045 -3.77746 -3.73804
-3.68205 -3.62024 -3.56401
-3.52046 -3.48463 -3.43507
-3.33776 -3.15768 -2.87249
-2.48206 -2.01029 -1.50039
-1.00673 -0.585129 -0.28144
-0.118752 -0.0884021 -0.152477
-0.260802 -0.374596 -0.481678
-0.593 -0.72456 -0.87976
-1.04495 -1.19854 -1.32359
-1.41433 -1.47476 -1.51435
-1.54576 -1.58457 -1.64722
-1.7449 -1.87589 -2.02198
-2.15405 -2.2467 -2.29542
-2.32543 -2.38302 -2.51095
-2.72208 -2.98951 -3.26024
-3.48149 -3.62066 -3.66823
-3.62933 -3.51572 -3.34332
-3.13095 -2.89543 -2.6452
-2.37933 -2.09526 -1.80131
-1.52517 -1.31058 -1.20137
-1.2202 -1.35375 -1.55414
-1.75774 -1.91199 -1.99579
-2.02279 -2.02741 -2.04251
-2.08081 -2.1283 -2.15229
-2.11982 -2.01744 -1.86153
-1.69317 -1.5608 -1.50129
-1.52964 -1.63915 -1.8067
-1.99777 -2.17105 -2.28606
-2.31457 -2.25178 -2.12019
-1.9622 -1.82429 -1.741
-1.7274 -1.78231 -1.89722
-2.06262 -2.26765 -2.49584
-2.72371 -2.92593 -3.08413
-3.19254 -3.25647 -3.28584
-3.28984 -3.27637 -3.25506
-3.23958 -3.24642 -3.29072
-3.38098 -3.51444 -3.67434
-3.83064 -3.94566 -3.98492
-3.93044 -3.79041 -3.59855
-3.40144 -3.23981 -3.13411
-3.08224 -3.06861 -3.07659
-3.09552 -3.11888 -3.13778
-3.13705 -3.09872 -3.01061
-2.9731 -2.82055 -2.65926
-2.49615 -2.33434 -2.18283
-2.06267 -2.00127 -2.01661
-2.10246 -2.22677 -2.3459
-2.42525 -2.45227 -2.43393
-2.38352 -2.30905 -2.21197
-2.09498 -1.97025 -1.86067
-1.79318 -1.78953 -1.85961
-1.99934 -2.19186 -2.41107
-2.62806 -2.82027 -2.98044
-3.1188 -3.25485 -3.40253
-3.55938 -3.7078 -3.82597
-3.89917 -3.92364 -3.90441
-3.85225 -3.78209 -3.70997
-3.64634 -3.58798 -3.51448
-3.39333 -3.19185 -2.89014
-2.48894 -2.01022 -1.49289
-0.986949 -0.546826 -0.221467
-0.0404388 -0.00150709 -0.0695355
-0.191768 -0.322572 -0.441934
-0.555811 -0.680475 -0.82472
-0.982754 -1.13947 -1.28007
-1.39607 -1.48626 -1.55597
-1.61657 -1.68408 -1.77405
-1.89372 -2.03533 -2.17547
-2.28265 -2.33216 -2.32271
-2.28542 -2.27563 -2.34732
-2.52331 -2.78101 -3.06393
-3.3101 -3.47682 -3.54827
-3.5284 -3.4313 -3.27572
-3.0818 -2.86575 -2.63404
-2.38343 -2.10986 -1.82173
-1.54808 -1.33447 -1.22637
-1.24776 -1.38668 -1.59698
-1.81718 -1.99674 -2.11503
-2.1827 -2.22691 -2.271
-2.32014 -2.35856 -2.35807
-2.29325 -2.15655 -1.96603
-1.76098 -1.58763 -1.48318
-1.46619 -1.53512 -1.67101
-1.84101 -2.00343 -2.11676
-2.15178 -2.10196 -1.98634
-1.84245 -1.71255 -1.63006
-1.61281 -1.66465 -1.78109
-1.95292 -2.16528 -2.39543
-2.61461 -2.79587 -2.92352
-2.9975 -3.02914 -3.03194
-3.01472 -2.98177 -2.93857
-2.89741 -2.87821 -2.90333
-2.98839 -3.1334 -3.3183
-3.50576 -3.65137 -3.7183
-3.69133 -3.58412 -3.43488
-3.29084 -3.18883 -3.14247
-3.14252 -3.16836 -3.20128
-3.23109 -3.25337 -3.2625
-3.24773 -3.19663 -3.1032
-3.05938 -2.93927 -2.82484
-2.71681 -2.60837 -2.49676
-2.3929 -2.31966 -2.29835
-2.33268 -2.4024 -2.47222
-2.50989 -2.50042 -2.44722
-2.36254 -2.2576 -2.14054
-2.02117 -1.9151 -1.84192
-1.81888 -1.85518 -1.95033
-2.09536 -2.27422 -2.46526
-2.64527 -2.79762 -2.92105
-3.03188 -3.15504 -3.30803
-3.48882 -3.67613 -3.84079
-3.9586 -4.01727 -4.01681
-3.96748 -3.88687 -3.79479
-3.70505 -3.61723 -3.51387
-3.36604 -3.14488 -2.83323
-2.43205 -1.96043 -1.45218
-0.952343 -0.513033 -0.184796
-0.00177056 0.0333535 -0.0465174
-0.18625 -0.333572 -0.460467
-0.567799 -0.672959 -0.792205
-0.93023 -1.08046 -1.2309
-1.36967 -1.48883 -1.58767
-1.6746 -1.76487 -1.87295
-2.00335 -2.14481 -2.2717
-2.35216 -2.36192 -2.29997
-2.19868 -2.11821 -2.12212
-2.24509 -2.47373 -2.75377
-3.01793 -3.2143 -3.3189
-3.33166 -3.26655 -3.14383
-2.98442 -2.80335 -2.60431
-2.3808 -2.1268 -1.85079
-1.5836 -1.37282 -1.26523
-1.28554 -1.42307 -1.63437
-1.86201 -2.05941 -2.20715
-2.31202 -2.39246 -2.46155
-2.51792 -2.54651 -2.52628
-2.44058 -2.28698 -2.08258
-1.86126 -1.6635 -1.52403
-1.46357 -1.48625 -1.57976
-1.71671 -1.85882 -1.96605
-2.00896 -1.97852 -1.88845
-1.7689 -1.6551 -1.57686
-1.55345 -1.59402 -1.69983
-1.86426 -2.07078 -2.29236
-2.4965 -2.65553 -2.75662
-2.80478 -2.81604 -2.80577
-2.78045 -2.73873 -2.68006
-2.61398 -2.56312 -2.55712
-2.61979 -2.75607 -2.94571
-3.14775 -3.31421 -3.40739
-3.41381 -3.34913 -3.25127
-3.16419 -3.11944 -3.12536
-3.16896 -3.22768 -3.28225
-3.32269 -3.34562 -3.34788
-3.3231 -3.26481 -3.17334
-3.10886 -3.02549 -2.96108
-2.91028 -2.85717 -2.78812
-2.7041 -2.6228 -2.56794
-2.5528 -2.56943 -2.59185
-2.59066 -2.54822 -2.46386
-2.3486 -2.21711 -2.08433
-1.9665 -1.88125 -1.84396
-1.86256 -1.93546 -2.05373
-2.20432 -2.37137 -2.53627
-2.68037 -2.79249 -2.87733
-2.95706 -3.06142 -3.21085
-3.40386 -3.61699 -3.81595
-3.96931 -4.0573 -4.07456
-4.02929 -3.93985 -3.82815
-3.7105 -3.58942 -3.45151
-3.27281 -3.02933 -2.70698
-2.30695 -1.84584 -1.35355
-0.871435 -0.44962 -0.138722
0.0255197 0.03866 -0.0665054
-0.231741 -0.398333 -0.530792
-0.625589 -0.70226 -0.785925
-0.893194 -1.0271 -1.17906
-1.33401 -1.47723 -1.60148
-1.71103 -1.81882 -1.93718
-2.06807 -2.19865 -2.30389
-2.3541 -2.3263 -2.21825
-2.06012 -1.91276 -1.84639
-1.90754 -2.095 -2.36144
-2.63869 -2.86779 -3.016
-3.07662 -3.06025 -2.98587
-2.87345 -2.7362 -2.5752
-2.38154 -2.14822 -1.88471
-1.62386 -1.41479 -1.30459
-1.31802 -1.4459 -1.64892
-1.87563 -2.08452 -2.25706
-2.39492 -2.50684 -2.59629
-2.65745 -2.67835 -2.64622
-2.55256 -2.39811 -2.19675
-1.9751 -1.76645 -1.6019
-1.50364 -1.4815 -1.531
-1.63216 -1.75206 -1.8534
-1.90668 -1.89986 -1.84035
-1.74942 -1.65337 -1.57656
-1.53884 -1.55532 -1.63486
-1.77602 -1.96298 -2.16643
-2.35151 -2.49046 -2.57309
-2.60834 -2.61521 -2.6088
-2.59127 -2.55394 -2.48896
-2.40212 -2.31791 -2.27267
-2.29866 -2.40748 -2.58202
-2.78175 -2.95847 -3.07496
-3.11806 -3.1017 -3.05909
-3.02758 -3.03282 -3.07996
-3.1557 -3.23861 -3.31016
-3.36006 -3.38456 -3.3818
-3.34942 -3.28719 -3.20193
-3.10622 -3.06083 -3.04712
-3.0543 -3.0585 -3.03605
-2.9777 -2.8946 -2.81131
-2.7498 -2.71482 -2.69098
-2.65321 -2.58212 -2.47312
-2.3356 -2.18683 -2.047
-1.93646 -1.87292 -1.86703
-1.91927 -2.02066 -2.15689
-2.31214 -2.47007 -2.61342
-2.72653 -2.80259 -2.85144
-2.90005 -2.98169 -3.11884
-3.31091 -3.53424 -3.75268
-3.93069 -4.04284 -4.07834
-4.04172 -3.94979 -3.82442
-3.68286 -3.53001 -3.35659
-3.14411 -2.87377 -2.5347
-2.12885 -1.67187 -1.1924
-0.730967 -0.337026 -0.0601684
0.0655243 0.0378231 -0.10748
-0.307663 -0.497799 -0.636062
-0.715819 -0.7597 -0.802125
-0.871677 -0.980998 -1.12527
-1.28729 -1.44683 -1.59086
-1.71898 -1.84019 -1.96288
-2.08578 -2.19545 -2.26983
-2.28415 -2.21866 -2.07023
-1.86503 -1.66127 -1.5323
-1.53431 -1.67876 -1.92824
-2.21752 -2.48351 -2.68526
-2.80756 -2.85436 -2.84
-2.78121 -2.68889 -2.56262
-2.39329 -2.17518 -1.92011
-1.66292 -1.45301 -1.33618
-1.33631 -1.44617 -1.63218
-1.85051 -2.06534 -2.2582
-2.42437 -2.56274 -2.66877
-2.73478 -2.75349 -2.71992
-2.63134 -2.48894 -2.30175
-2.08899 -1.87751 -1.69553
-1.56683 -1.5067 -1.51814
-1.58853 -1.69037 -1.78908
-1.8551 -1.87322 -1.84429
-1.78013 -1.69718 -1.61353
-1.54937 -1.52658 -1.56349
-1.66607 -1.82148 -1.99977
-2.16463 -2.2883 -2.36256
-2.39891 -2.41745 -2.43115
-2.4363 -2.41606 -2.35492
-2.25443 -2.14 -2.05334
-2.03438 -2.10217 -2.24557
-2.42849 -2.60602 -2.74257
-2.82378 -2.8584 -2.87122
-2.89067 -2.93644 -3.01249
-3.10808 -3.20529 -3.28734
-3.34326 -3.36783 -3.35953
-3.31967 -3.25431 -3.17672
-3.04818 -3.04057 -3.07687
-3.1419 -3.20526 -3.23399
-3.20814 -3.13065 -3.02484
-2.92008 -2.834 -2.76354
-2.69032 -2.59519 -2.47048
-2.32329 -2.17133 -2.03662
-1.94014 -1.89724 -1.9142
-1.98719 -2.10441 -2.25004
-2.40712 -2.55818 -2.68548
-2.77439 -2.82095 -2.83878
-2.85817 -2.91438 -3.03095
-3.20864 -3.4259 -3.64819
-3.83943 -3.97072 -4.026
-4.00467 -3.91972 -3.79075
-3.63441 -3.45688 -3.2524
-3.00743 -2.70782 -2.34575
-1.92453 -1.46092 -0.985458
-0.541001 -0.178186 0.0549043
0.128452 0.0460046 -0.150632
-0.392807 -0.609719 -0.754661
-0.819397 -0.830322 -0.830757
-0.860204 -0.939999 -1.0691
-1.22935 -1.3969 -1.55436
-1.69672 -1.82758 -1.94955
-2.05708 -2.1366 -2.17092
-2.1428 -2.0383 -1.855
-1.61496 -1.37151 -1.19725
-1.15432 -1.26495 -1.50231
-1.80673 -2.11372 -2.37549
-2.56765 -2.68525 -2.73537
-2.72973 -2.67669 -2.57593
-2.42064 -2.20888 -1.95607
-1.69877 -1.48518 -1.35807
-1.33935 -1.424 -1.5853
-1.78833 -2.00328 -2.21118
-2.40039 -2.56065 -2.68149
-2.75552 -2.78063 -2.75765
-2.68623 -2.56513 -2.39761
-2.19674 -1.98527 -1.79067
-1.63917 -1.55093 -1.53484
-1.58378 -1.67428 -1.77385
-1.85282 -1.89323 -1.88987
-1.84556 -1.76714 -1.66655
-1.56452 -1.49012 -1.47201
-1.52497 -1.64065 -1.78965
-1.93478 -2.04812 -2.12254
-2.17091 -2.21294 -2.25818
-2.29644 -2.30283 -2.25465
-2.14933 -2.01216 -1.88833
-1.82362 -1.84423 -1.94691
-2.10333 -2.27482 -2.4285
-2.54755 -2.63298 -2.69864
-2.76289 -2.83982 -2.93356
-3.03764 -3.13894 -3.22316
-3.2788 -3.29903 -3.2824
-3.23373 -3.1651 -3.09571
-2.94306 -2.97255 -3.05704
-3.17813 -3.3004 -3.38273
-3.39447 -3.32911 -3.20678
-3.0625 -2.92637 -2.80897
-2.70127 -2.58705 -2.45697
-2.31509 -2.17655 -2.0608
-1.98504 -1.95999 -1.98843
-2.06598 -2.18308 -2.32655
-2.48019 -2.62496 -2.74075
-2.81187 -2.83529 -2.82689
-2.81887 -2.8472 -2.9358
-3.08725 -3.28395 -3.49599
-3.6898 -3.83511 -3.9111
-3.91101 -3.84234 -3.72091
-3.56154 -3.37081 -3.14532
-2.87516 -2.54966 -2.16344
-1.72171 -1.24393 -0.764836
-0.331912 0.00162679 0.189155
0.206377 0.0645747 -0.186666
-0.472054 -0.715524 -0.866936
-0.917726 -0.898287 -0.85984
-0.851098 -0.900578 -1.01052
-1.16262 -1.33114 -1.49587
-1.64756 -1.78364 -1.89967
-1.98519 -2.0269 -2.0139
-1.93858 -1.79524 -1.58428
-1.32456 -1.06314 -0.868275
-0.803448 -0.897979 -1.1343
-1.45925 -1.80896 -2.13055
-2.39116 -2.57662 -2.68604
-2.72563 -2.70161 -2.61491
-2.46282 -2.2486 -1.99198
-1.73082 -1.511 -1.37098
-1.32983 -1.38432 -1.51492
-1.69601 -1.90418 -2.12019
-2.32621 -2.5044 -2.6403
-2.72797 -2.76965 -2.76916
-2.72503 -2.6312 -2.48506
-2.29552 -2.08428 -1.88053
-1.71396 -1.60856 -1.57663
-1.61371 -1.69835 -1.79942
-1.88755 -1.9431 -1.95618
-1.92208 -1.83949 -1.71514
-1.57033 -1.44056 -1.36392
-1.36369 -1.43648 -1.55434
-1.67976 -1.78475 -1.86296
-1.92791 -1.9982 -2.07948
-2.15526 -2.19347 -2.16523
-2.06417 -1.91452 -1.76286
-1.65854 -1.63385 -1.69402
-1.82041 -1.9824 -2.15051
-2.30476 -2.43717 -2.55002
-2.65169 -2.75134 -2.85387
-2.95724 -3.05321 -3.13025
-3.17714 -3.18636 -3.15731
-3.09836 -3.02695 -2.96695
-2.80565 -2.87052 -2.99922
-3.17105 -3.3472 -3.48008
-3.52962 -3.47994 -3.34679
-3.16885 -2.98714 -2.82585
-2.68701 -2.55981 -2.43494
-2.31301 -2.20378 -2.1198
-2.07044 -2.05982 -2.0881
-2.1538 -2.25397 -2.38189
-2.52424 -2.66052 -2.7669
-2.82447 -2.82919 -2.79759
-2.76272 -2.76064 -2.81549
-2.93204 -3.09767 -3.28874
-3.47614 -3.62988 -3.72516
-3.74899 -3.70285 -3.59826
-3.44781 -3.2577 -3.02562
-2.74355 -2.40278 -1.99967
-1.54148 -1.05098 -0.567702
-0.14411 0.163765 0.310499
0.277048 0.0822014 -0.216989
-0.539257 -0.804422 -0.960197
-0.998415 -0.953061 -0.881702
-0.840118 -0.862099 -0.95223
-1.09241 -1.25623 -1.42207
-1.57726 -1.71312 -1.81799
-1.87658 -1.87641 -1.81368
-1.69153 -1.51398 -1.2861
-1.0246 -0.76961 -0.581981
-0.52193 -0.621491 -0.869709
-1.21947 -1.60871 -1.98129
-2.29776 -2.53648 -2.6901
-2.76053 -2.75262 -2.66913
-2.51168 -2.28876 -2.02405
-1.75625 -1.52856 -1.37474
-1.31032 -1.33301 -1.42937
-1.58258 -1.77589 -1.99108
-2.20618 -2.39804 -2.54991
-2.65728 -2.72491 -2.75659
-2.74694 -2.6838 -2.55935
-2.38052 -2.17052 -1.96222
-1.78906 -1.67725 -1.63962
-1.67148 -1.75164 -1.85021
-1.93925 -1.99918 -2.0175
-1.98437 -1.89264 -1.74509
-1.56301 -1.38596 -1.25849
-1.21022 -1.24211 -1.32825
-1.4319 -1.52592 -1.60526
-1.68426 -1.78043 -1.89576
-2.00818 -2.07959 -2.07599
-1.98749 -1.83637 -1.66879
-1.53574 -1.47415 -1.49727
-1.59625 -1.74871 -1.92837
-2.11195 -2.28297 -2.43338
-2.56326 -2.67788 -2.78273
-2.8791 -2.96244 -3.02372
-3.05294 -3.0437 -2.99773
-2.92729 -2.85423 -2.80537
-2.65106 -2.74635 -2.91108
-3.12288 -3.34101 -3.51384
-3.59451 -3.55972 -3.42089
-3.21849 -3.00165 -2.80611
-2.64463 -2.51303 -2.40344
-2.31321 -2.24513 -2.20211
-2.18315 -2.18443 -2.20399
-2.24505 -2.31393 -2.41314
-2.53442 -2.6569 -2.75269
-2.79825 -2.78658 -2.73327
-2.67132 -2.63678 -2.65437
-2.73131 -2.86005 -3.02336
-3.19714 -3.35273 -3.46259
-3.50858 -3.48695 -3.40545
-3.27456 -3.09946 -2.87754
-2.60091 -2.26145 -1.85663
-1.39561 -0.903958 -0.424772
-0.0138726 0.271011 0.385559
0.314592 0.0822228 -0.24945
-0.595477 -0.873484 -1.03025
-1.05813 -0.993445 -0.897797
-0.831293 -0.830739 -0.901943
-1.02718 -1.18053 -1.34038
-1.49197 -1.62161 -1.71134
-1.74184 -1.70183 -1.5945
-1.43343 -1.23251 -1.0022
-0.757941 -0.532631 -0.37763
-0.346194 -0.469025 -0.738802
-1.11327 -1.53268 -1.93938
-2.28989 -2.55814 -2.73336
-2.81554 -2.80945 -2.71976
-2.55159 -2.31737 -2.04347
-1.76878 -1.5339 -1.36817
-1.28331 -1.27647 -1.33832
-1.45925 -1.62919 -1.83286
-2.04724 -2.24684 -2.41398
-2.54488 -2.64453 -2.71408
-2.74265 -2.7119 -2.61003
-2.44371 -2.23925 -2.0338
-1.86371 -1.75526 -1.719
-1.74777 -1.81991 -1.90763
-1.98625 -2.0384 -2.05143
-2.0131 -1.91292 -1.7509
-1.54705 -1.34138 -1.18039
-1.09647 -1.09356 -1.14833
-1.22644 -1.30331 -1.37653
-1.46206 -1.57692 -1.7201
-1.86492 -1.96839 -1.99215
-1.92281 -1.77996 -1.60816
-1.45879 -1.3723 -1.36876
-1.44767 -1.59331 -1.78149
-1.98572 -2.1828 -2.3574
-2.50426 -2.62634 -2.72927
-2.81572 -2.88262 -2.92237
-2.92683 -2.89248 -2.82504
-2.74126 -2.66646 -2.62858
-2.49117 -2.60613 -2.79273
-3.02732 -3.26856 -3.4634
-3.56188 -3.53671 -3.39644
-3.1819 -2.94667 -2.73398
-2.56463 -2.44032 -2.35512
-2.30389 -2.2827 -2.28464
-2.29807 -2.31106 -2.31921
-2.33011 -2.35942 -2.41989
-2.5103 -2.61155 -2.69289
-2.72587 -2.69913 -2.62555
-2.53701 -2.46954 -2.44891
-2.48504 -2.57485 -2.70646
-2.86026 -3.00955 -3.12578
-3.1879 -3.18891 -3.13395
-3.03153 -2.88506 -2.69012
-2.43742 -2.11845 -1.73141
-1.28692 -0.812139 -0.35134
0.0390894 0.301731 0.393602
0.301644 0.0520927 -0.291696
-0.644659 -0.924949 -1.07978
-1.10166 -1.02721 -0.918734
-0.837179 -0.819764 -0.872516
-0.978618 -1.11412 -1.2593
-1.39917 -1.51694 -1.59014
-1.59652 -1.52602 -1.3875
-1.20308 -0.995064 -0.778783
-0.568746 -0.390827 -0.286021
-0.298451 -0.454658 -0.748508
-1.1414 -1.57616 -1.99512
-2.35327 -2.62324 -2.79407
-2.86664 -2.84733 -2.74307
-2.56161 -2.31752 -2.03799
-1.76089 -1.52393 -1.3524
-1.25403 -1.22399 -1.2546
-1.34127 -1.48015 -1.66079
-1.86268 -2.06126 -2.23945
-2.39346 -2.52639 -2.63501
-2.70242 -2.70489 -2.62788
-2.47891 -2.28763 -2.09475
-1.93777 -1.8406 -1.80925
-1.83297 -1.89004 -1.95642
-2.01281 -2.04627 -2.04615
-2.00021 -1.89681 -1.73399
-1.5289 -1.31816 -1.14538
-1.04197 -1.01309 -1.03854
-1.08813 -1.14182 -1.20126
-1.2849 -1.40992 -1.57315
-1.74444 -1.87691 -1.92849
-1.88223 -1.75449 -1.58763
-1.43298 -1.3339 -1.31591
-1.38456 -1.52806 -1.72233
-1.9377 -2.14663 -2.33041
-2.4823 -2.60499 -2.70396
-2.78102 -2.83194 -2.84878
-2.82501 -2.76096 -2.66759
-2.56658 -2.48614 -2.45411
-2.33517 -2.45225 -2.64055
-2.87547 -3.11611 -3.31042
-3.40915 -3.38504 -3.24607
-3.03266 -2.79908 -2.59095
-2.43265 -2.32916 -2.27595
-2.26633 -2.29156 -2.33729
-2.38344 -2.41098 -2.41229
-2.39696 -2.3874 -2.40554
-2.45843 -2.53147 -2.59372
-2.613 -2.57288 -2.48189
-2.36934 -2.27077 -2.21332
-2.20967 -2.26033 -2.35721
-2.4841 -2.61676 -2.72795
-2.79678 -2.81565 -2.78839
-2.72136 -2.615 -2.46164
-2.24945 -1.96891 -1.61872
-1.21038 -0.771128 -0.343975
0.0169062 0.256505 0.333714
0.236202 -0.0107335 -0.346513
-0.690037 -0.963193 -1.11521
-1.13822 -1.0665 -0.959034
-0.873506 -0.844861 -0.878724
-0.960307 -1.06959 -1.19083
-1.31104 -1.41261 -1.47075
-1.46154 -1.37561 -1.22527
-1.03791 -0.841314 -0.654153
-0.489897 -0.368099 -0.319863
-0.379765 -0.568903 -0.88091
-1.28007 -1.71206 -2.12042
-2.46039 -2.70543 -2.84686
-2.88885 -2.84147 -2.71514
-2.52021 -2.27208 -1.99649
-1.72803 -1.50022 -1.33391
-1.23273 -1.18903 -1.19475
-1.24811 -1.35047 -1.49748
-1.67422 -1.86046 -2.04157
-2.21361 -2.37658 -2.52193
-2.62688 -2.66315 -2.61438
-2.48908 -2.3196 -2.14867
-2.01289 -1.93179 -1.90559
-1.91988 -1.95403 -1.98949
-2.01416 -2.02097 -2.00278
-1.94899 -1.84829 -1.69735
-1.50929 -1.3144 -1.14981
-1.04283 -0.998462 -0.999927
-1.02249 -1.05187 -1.09438
-1.17111 -1.29958 -1.47528
-1.66582 -1.82182 -1.89838
-1.87522 -1.76537 -1.60884
-1.45691 -1.35554 -1.33455
-1.40313 -1.55038 -1.75008
-1.96909 -2.17763 -2.35748
-2.50419 -2.62245 -2.7176
-2.7888 -2.82819 -2.82537
-2.77428 -2.67887 -2.55551
-2.43092 -2.33601 -2.29816
-2.19202 -2.28914 -2.4556
-2.66643 -2.88198 -3.05293
-3.13377 -3.10072 -2.96353
-2.76195 -2.54793 -2.36469
-2.23534 -2.16476 -2.14847
-2.17909 -2.24579 -2.33072
-2.40905 -2.45676 -2.46219
-2.43355 -2.39572 -2.3769
-2.39229 -2.43423 -2.47483
-2.48041 -2.42983 -2.32607
-2.19432 -2.06869 -1.97746
-1.93587 -1.94711 -2.00545
-2.09707 -2.20084 -2.29327
-2.35707 -2.38677 -2.38592
-2.35815 -2.29952 -2.19781
-2.03801 -1.80938 -1.51084
-1.15405 -0.765021 -0.383729
-0.0602159 0.154509 0.221949
0.129896 -0.099432 -0.411565
-0.73312 -0.992883 -1.14375
-1.17695 -1.12172 -1.02966
-0.951285 -0.917006 -0.931956
-0.984859 -1.06157 -1.1521
-1.24718 -1.33044 -1.37691
-1.36235 -1.2776 -1.13576
-0.965648 -0.796796 -0.649015
-0.534406 -0.467343 -0.470627
-0.570339 -0.782286 -1.09946
-1.4888 -1.8992 -2.27624
-2.57634 -2.77475 -2.86619
-2.85985 -2.77171 -2.6178
-2.41216 -2.17038 -1.91438
-1.67224 -1.47056 -1.32446
-1.23346 -1.18716 -1.1763
-1.20015 -1.26385 -1.36936
-1.50947 -1.67126 -1.84479
-2.02673 -2.21383 -2.3919
-2.53246 -2.60305 -2.58558
-2.48907 -2.34741 -2.20384
-2.09258 -2.0279 -2.0042
-2.0042 -2.00949 -2.00802
-1.99543 -1.97091 -1.93139
-1.86877 -1.77309 -1.64025
-1.47915 -1.31273 -1.16991
-1.07235 -1.02403 -1.01149
-1.01564 -1.02779 -1.05802
-1.12892 -1.25781 -1.43934
-1.64045 -1.81116 -1.90538
-1.90067 -1.80712 -1.66256
-1.51811 -1.42203 -1.40734
-1.48493 -1.64239 -1.84932
-2.0686 -2.26961 -2.43733
-2.57262 -2.68414 -2.7774
-2.84798 -2.88265 -2.86678
-2.79311 -2.66788 -2.51192
-2.35644 -2.23495 -2.17486
-2.07212 -2.12758 -2.25009
-2.41519 -2.58504 -2.71399
-2.76186 -2.71042 -2.57272
-2.38794 -2.20382 -2.05796
-1.96862 -1.93766 -1.9593
-2.02596 -2.12726 -2.24559
-2.35539 -2.43006 -2.45371
-2.43018 -2.3824 -2.34101
-2.32779 -2.34298 -2.36429
-2.359 -2.30245 -2.19181
-2.04706 -1.89973 -1.77844
-1.70049 -1.67107 -1.68586
-1.73294 -1.795 -1.85456
-1.90082 -1.93263 -1.95385
-1.96457 -1.95528 -1.90857
-1.80616 -1.6362 -1.39755
-1.10134 -0.77145 -0.443966
-0.163869 0.0229147 0.0814906
5.0662e-05 -0.203255 -0.482344
-0.774513 -1.01812 -1.17114
-1.22346 -1.19702 -1.13281
-1.0714 -1.03736 -1.03583
-1.06045 -1.10415 -1.16332
-1.23283 -1.29865 -1.33733
-1.32583 -1.25523 -1.13746
-0.999241 -0.868273 -0.763104
-0.694037 -0.671579 -0.712398
-0.836056 -1.05418 -1.35946
-1.72158 -2.09301 -2.42192
-2.66627 -2.80314 -2.83083
-2.76452 -2.62793 -2.44499
-2.23505 -2.01373 -1.79692
-1.60254 -1.44675 -1.33718
-1.26934 -1.23111 -1.21246
-1.21267 -1.23903 -1.29908
-1.39432 -1.52136 -1.67721
-1.86065 -2.06563 -2.27238
-2.44651 -2.55115 -2.56594
-2.49954 -2.3863 -2.26899
-2.17915 -2.1263 -2.10024
-2.08206 -2.05612 -2.01641
-1.96535 -1.90751 -1.84357
-1.76838 -1.67419 -1.55711
-1.42281 -1.28756 -1.17248
-1.09351 -1.05321 -1.04084
-1.04203 -1.05197 -1.0822
-1.15451 -1.28464 -1.46661
-1.6683 -1.84161 -1.94194
-1.94674 -1.86442 -1.73083
-1.59646 -1.51097 -1.50943
-1.60309 -1.77664 -1.99445
-2.21495 -2.40719 -2.56063
-2.68296 -2.78801 -2.88205
-2.95695 -2.99362 -2.97223
-2.88294 -2.73245 -2.54419
-2.35254 -2.19332 -2.0947
-1.98626 -1.98438 -2.04724
-2.15195 -2.26299 -2.33852
-2.34395 -2.26698 -2.12431
-1.95452 -1.80062 -1.69347
-1.64502 -1.65277 -1.70888
-1.80583 -1.935 -2.08143
-2.22153 -2.32831 -2.3823
-2.3817 -2.34463 -2.30079
-2.27587 -2.27704 -2.28824
-2.27925 -2.22335 -2.11262
-1.96156 -1.7982 -1.65059
-1.53729 -1.4651 -1.431
-1.42511 -1.43468 -1.44964
-1.46727 -1.49176 -1.52739
-1.57011 -1.60441 -1.60789
-1.55966 -1.44721 -1.26922
-1.03586 -0.768562 -0.499417
-0.267991 -0.114095 -0.0675413
-0.138626 -0.313316 -0.555336
-0.814865 -1.04188 -1.20042
-1.27864 -1.28961 -1.26185
-1.22474 -1.19712 -1.18507
-1.18812 -1.20634 -1.2415
-1.29142 -1.34397 -1.3782
-1.37382 -1.32313 -1.23626
-1.13567 -1.04448 -0.977904
-0.943902 -0.950212 -1.00954
-1.13722 -1.34233 -1.61795
-1.93678 -2.25506 -2.52388
-2.70291 -2.77088 -2.72944
-2.59984 -2.41449 -2.20662
-2.00208 -1.81655 -1.65816
-1.53166 -1.43977 -1.38089
-1.34693 -1.32555 -1.30694
-1.29 -1.28274 -1.29709
-1.34345 -1.42934 -1.56053
-1.73922 -1.95714 -2.18888
-2.39378 -2.53009 -2.57458
-2.53479 -2.44469 -2.34631
-2.26916 -2.21979 -2.18547
-2.147 -2.09126 -2.01656
-1.92967 -1.83865 -1.74719
-1.65339 -1.55269 -1.44279
-1.32785 -1.21933 -1.13214
-1.07738 -1.05612 -1.05945
-1.07596 -1.10232 -1.14861
-1.23297 -1.36776 -1.54614
-1.73831 -1.90076 -1.99356
-1.99695 -1.91947 -1.79522
-1.673 -1.60211 -1.61818
-1.73203 -1.92535 -2.15746
-2.3825 -2.56902 -2.71071
-2.82207 -2.92235 -3.01904
-3.10097 -3.14384 -3.12287
-3.02511 -2.85618 -2.64002
-2.41225 -2.21001 -2.06252
-1.94291 -1.87773 -1.87447
-1.91304 -1.96075 -1.97949
-1.93954 -1.83355 -1.68112
-1.5199 -1.38855 -1.31187
-1.29622 -1.33517 -1.41886
-1.53976 -1.69108 -1.86088
-2.02839 -2.16753 -2.25676
-2.28966 -2.27933 -2.25283
-2.23714 -2.24365 -2.26084
-2.26068 -2.21521 -2.11249
-1.96213 -1.78843 -1.61801
-1.47012 -1.35318 -1.26606
-1.20177 -1.15271 -1.11632
-1.09777 -1.10624 -1.14602
-1.20897 -1.27421 -1.31549
-1.31049 -1.24674 -1.1229
-0.948271 -0.742283 -0.533513
-0.355896 -0.241725 -0.213548
-0.278294 -0.425496 -0.629597
-0.855401 -1.06605 -1.2323
-1.34013 -1.39277 -1.40569
-1.39737 -1.38194 -1.36777
-1.36078 -1.36734 -1.39233
-1.43384 -1.47998 -1.51218
-1.51433 -1.48162 -1.42325
-1.35698 -1.29989 -1.26237
-1.24941 -1.26659 -1.3244
-1.43613 -1.61009 -1.84069
-2.10379 -2.35944 -2.56184
-2.67263 -2.67219 -2.56503
-2.37784 -2.15116 -1.92741
-1.73909 -1.60198 -1.51582
-1.47084 -1.45471 -1.45582
-1.4628 -1.46425 -1.45145
-1.42276 -1.38598 -1.35665
[truncated: 30,086,754 more chars]
