# Supplementary material for: Perforin-2 clockwise hand-over-hand pre-pore to pore transition mechanism
Source: Nat Commun. 2022 Aug 26;13:5039. doi: 10.1038/s41467-022-32757-4 (PMC9418332; doi:10.1038/s41467-022-32757-4)
Supplement: Supplementary file 7 — Source Data [file 41467_2022_32757_MOESM7_ESM.zip › Source Data/MD Raw data/pH4-CCW-RMSD.dat]

0.001 2.4033787
0.002 2.4593849
0.003 2.7426453
0.004 2.5131159
0.005 2.830498
0.006 3.1593637
0.007 2.9256411
0.008 2.7889867
0.009 3.2163622
0.01 2.8439205
0.011 2.9545989
0.012 2.7531273
0.013 2.9353673
0.014 2.7190726
0.015 2.8388684
0.016 2.7651691
0.017 2.8303969
0.018 3.0247746
0.019 2.8976355
0.02 2.7708428
0.021 3.1107957
0.022 2.9924881
0.023 3.1228836
0.024 3.5409746
0.025 3.0580895
0.026 3.0044763
0.027 3.083441
0.028 3.2082176
0.029 3.4573455
0.03 3.3894894
0.031 3.4577277
0.032 3.3812945
0.033 3.5531256
0.034 4.1058102
0.035 3.5341775
0.036 3.6932697
0.037 3.5484338
0.038 3.4935863
0.039 3.3854895
0.04 3.6277196
0.041 3.4315648
0.042 3.165287
0.043 3.1451454
0.044 3.4351242
0.045 2.8435483
0.046 3.0905433
0.047 3.2873833
0.048 3.9883947
0.049 4.0144773
0.05 4.2368011
0.051 4.5226407
0.052 3.7255669
0.053 3.4129653
0.054 4.0767689
0.055 4.0559983
0.056 4.2661099
0.057 3.8357654
0.058 3.6050878
0.059 3.6929119
0.06 4.2182713
0.061 4.1678338
0.062 4.2022595
0.063 4.0277543
0.064 3.9837482
0.065 3.3128769
0.066 3.8433003
0.067 3.8496745
0.068 3.1750369
0.069 3.1491838
0.07 3.2530577
0.071 3.0038595
0.072 3.175132
0.073 3.4799173
0.074 3.5731819
0.075 3.4546192
0.076 3.4336541
0.077 4.3223944
0.078 4.022697
0.079 4.5735655
0.08 4.0308666
0.081 3.7829721
0.082 4.259707
0.083 3.543062
0.084 3.7585371
0.085 4.0434299
0.086 4.5726247
0.087 4.4557137
0.088 4.0566034
0.089 4.0175567
0.09 4.7751217
0.091 4.3925095
0.092 5.0060816
0.093 4.580431
0.094 4.4104457
0.095 4.6159172
0.096 4.5216384
0.097 4.8260608
0.098 4.2515416
0.099 4.7398376
0.1 4.6532779
0.101 4.806953
0.102 4.6637912
0.103 4.7230268
0.104 4.5129323
0.105 4.3471651
0.106 4.5183516
0.107 4.9380193
0.108 4.8294139
0.109 4.7973461
0.11 5.1299138
0.111 4.9009204
0.112 5.0346026
0.113 5.2489896
0.114 5.0472708
0.115 4.9641881
0.116 4.4879279
0.117 5.4901958
0.118 5.1056199
0.119 5.5835209
0.12 4.7927036
0.121 4.4936309
0.122 4.8893151
0.123 5.3060904
0.124 5.2803383
0.125 5.6503015
0.126 5.3043075
0.127 5.4184585
0.128 5.703733
0.129 5.5623507
0.13 6.1558099
0.131 5.2473397
0.132 4.8819776
0.133 5.3634229
0.134 4.7384892
0.135 5.435288
0.136 5.669517
0.137 6.038981
0.138 5.5301166
0.139 5.6804786
0.14 5.5993118
0.141 6.10004
0.142 5.3745213
0.143 5.3541431
0.144 5.8943553
0.145 5.5899324
0.146 5.3981533
0.147 5.4366055
0.148 5.9114866
0.149 5.3922453
0.15 5.3897176
0.151 4.9510756
0.152 5.2798195
0.153 5.3170142
0.154 5.4681315
0.155 5.5872612
0.156 5.799427
0.157 5.0371437
0.158 6.2414775
0.159 5.6027651
0.16 4.8821402
0.161 5.3740749
0.162 5.5427794
0.163 5.3071575
0.164 5.1057715
0.165 5.2852015
0.166 5.4116054
0.167 5.481338
0.168 5.7235918
0.169 5.0415821
0.17 5.1999717
0.171 4.9376411
0.172 5.5250206
0.173 5.0060534
0.174 4.8294449
0.175 5.0920763
0.176 5.1084809
0.177 5.4344258
0.178 5.5147743
0.179 4.5799708
0.18 4.6585751
0.181 5.5529222
0.182 4.6966457
0.183 4.692246
0.184 4.9440112
0.185 5.3692322
0.186 5.0711341
0.187 4.8963385
0.188 4.7145119
0.189 5.8621235
0.19 5.3956604
0.191 4.9364562
0.192 4.8848076
0.193 4.8038878
0.194 5.4326234
0.195 5.1082029
0.196 5.5826926
0.197 4.5974445
0.198 4.9478798
0.199 5.2740426
0.2 5.4296756
0.201 4.4940777
0.202 5.1206975
0.203 5.1730723
0.204 5.5780435
0.205 4.7569518
0.206 4.8967714
0.207 4.8506393
0.208 4.649457
0.209 5.5099306
0.21 4.7697172
0.211 4.3418503
0.212 3.8381627
0.213 4.0983081
0.214 4.1188898
0.215 3.841253
0.216 3.5269852
0.217 3.8488083
0.218 3.7629492
0.219 3.6663501
0.22 3.9338336
0.221 4.0622401
0.222 4.2153931
0.223 4.0614572
0.224 4.0568781
0.225 4.1349258
0.226 4.6269255
0.227 4.5144143
0.228 4.3741274
0.229 4.4403687
0.23 4.301322
0.231 4.441597
0.232 4.6026874
0.233 5.1853981
0.234 4.8553662
0.235 4.5550036
0.236 4.4020205
0.237 4.4199252
0.238 4.3782711
0.239 4.959404
0.24 4.6809931
0.241 4.9054461
0.242 4.2244945
0.243 4.4317713
0.244 4.1832948
0.245 3.9225774
0.246 4.2816615
0.247 4.6387224
0.248 4.7460117
0.249 5.022656
0.25 4.7358804
0.251 4.9396958
0.252 4.8023195
0.253 4.6579523
0.254 4.8364897
0.255 4.8333101
0.256 4.7030973
0.257 4.8089809
0.258 4.5645695
0.259 5.1461005
0.26 4.974719
0.261 4.5879493
0.262 4.4734941
0.263 4.8388081
0.264 5.0790119
0.265 4.3911009
0.266 4.6273847
0.267 4.9079504
0.268 5.3475132
0.269 4.7816048
0.27 4.4651833
0.271 4.1537499
0.272 4.6381545
0.273 3.7947133
0.274 4.3188143
0.275 4.8427186
0.276 4.9232922
0.277 4.7038503
0.278 5.1930318
0.279 5.198173
0.28 4.5754137
0.281 4.9579816
0.282 5.343586
0.283 4.7375846
0.284 5.0606565
0.285 4.2175527
0.286 4.210145
0.287 4.6183596
0.288 4.1916161
0.289 4.2626443
0.29 4.5649195
0.291 4.8813591
0.292 4.9860005
0.293 4.0660315
0.294 4.7591219
0.295 4.4931207
0.296 5.4073157
0.297 4.3832622
0.298 4.2680783
0.299 4.7554564
0.3 5.0417147
0.301 4.583334
0.302 4.9551115
0.303 4.648344
0.304 4.642765
0.305 4.6907511
0.306 4.4252939
0.307 4.4174199
0.308 4.6401567
0.309 4.6502399
0.31 4.4580503
0.311 3.8924272
0.312 3.8442404
0.313 3.9082303
0.314 3.9179368
0.315 4.1342607
0.316 4.1901202
0.317 4.2231922
0.318 4.9933257
0.319 4.4012356
0.32 4.4938879
0.321 4.3698916
0.322 4.5196123
0.323 4.6519823
0.324 5.1674056
0.325 4.8721747
0.326 5.0037827
0.327 5.3203878
0.328 4.9722843
0.329 4.5051651
0.33 4.7316437
0.331 4.8009543
0.332 5.0897603
0.333 4.6217589
0.334 5.144567
0.335 4.612977
0.336 4.9290237
0.337 5.0290976
0.338 4.9517875
0.339 4.713944
0.34 4.8511052
0.341 5.2220836
0.342 4.5458317
0.343 4.9672737
0.344 5.5380607
0.345 4.8851495
0.346 4.8193927
0.347 5.3920116
0.348 4.4738493
0.349 4.9976091
0.35 4.6004791
0.351 4.5006399
0.352 4.8191481
0.353 4.4523072
0.354 4.4132371
0.355 4.4869027
0.356 4.3604636
0.357 4.8163958
0.358 5.0046959
0.359 4.5814872
0.36 4.0724683
0.361 4.7925897
0.362 5.0862708
0.363 4.8719907
0.364 4.6074905
0.365 4.9520397
0.366 4.861834
0.367 4.4139066
0.368 4.5219736
0.369 4.5083323
0.37 4.4756894
0.371 4.9118853
0.372 4.9286704
0.373 4.9341788
0.374 4.9714847
0.375 4.563343
0.376 4.910841
0.377 5.4533658
0.378 4.8874884
0.379 5.4924932
0.38 4.9097619
0.381 6.012475
0.382 5.8556619
0.383 5.8559217
0.384 5.722928
0.385 4.942667
0.386 4.8775764
0.387 5.6564193
0.388 5.1274366
0.389 4.8696318
0.39 4.8321824
0.391 5.1452527
0.392 5.8779259
0.393 5.1290989
0.394 5.1743817
0.395 5.1627684
0.396 4.7455673
0.397 5.8558946
0.398 4.8420463
0.399 4.5421414
0.4 5.4886541
0.401 6.3000922
0.402 4.8530378
0.403 5.022934
0.404 4.5746984
0.405 5.626708
0.406 5.127645
0.407 5.6173105
0.408 5.7385573
0.409 5.3146219
0.41 5.3258166
0.411 5.7386074
0.412 5.4016337
0.413 5.396399
0.414 4.7141643
0.415 4.8321643
0.416 5.0249543
0.417 4.7581182
0.418 4.6542783
0.419 4.5748363
0.42 5.0656047
0.421 5.0923758
0.422 4.5024338
0.423 4.8269882
0.424 4.8458223
0.425 5.337152
0.426 5.2294345
0.427 4.9982505
0.428 4.9140038
0.429 5.167141
0.43 5.3708038
0.431 5.711628
0.432 5.2547145
0.433 5.1199951
0.434 5.4737906
0.435 5.5036297
0.436 5.4188886
0.437 5.23559
0.438 5.0811996
0.439 4.8654437
0.44 5.2377677
0.441 5.6708608
0.442 5.2105975
0.443 5.2317657
0.444 5.4866395
0.445 5.0688801
0.446 5.1547136
0.447 5.5479054
0.448 5.9764853
0.449 5.886693
0.45 6.0489235
0.451 5.9392676
0.452 7.1218166
0.453 6.4382396
0.454 5.4072905
0.455 7.5027695
0.456 6.3875418
0.457 6.3547907
0.458 6.5179348
0.459 6.364697
0.46 6.6477242
0.461 6.8459444
0.462 6.7722683
0.463 6.6163888
0.464 6.1983628
0.465 6.9134421
0.466 5.7901382
0.467 5.4757094
0.468 6.0651579
0.469 6.4187918
0.47 5.797821
0.471 5.4210076
0.472 5.3095741
0.473 5.3064713
0.474 4.9366999
0.475 5.1257377
0.476 5.2304401
0.477 5.3253303
0.478 5.1437721
0.479 5.4250417
0.48 5.1638536
0.481 5.3443403
0.482 5.206306
0.483 5.587399
0.484 5.6314325
0.485 5.1292481
0.486 5.9206295
0.487 5.1599197
0.488 5.6528206
0.489 5.4878798
0.49 5.2849545
0.491 5.3820901
0.492 5.3424983
0.493 5.4009252
0.494 5.7541208
0.495 4.942297
0.496 5.0965819
0.497 5.3269916
0.498 5.4342709
0.499 5.7431974
0.5 5.2106524
0.501 5.3301544
0.502 5.7245154
0.503 5.6960034
0.504 5.4412608
0.505 5.7903142
0.506 5.5082197
0.507 5.6435823
0.508 5.7571316
0.509 5.3645015
0.51 6.0118141
0.511 5.7076015
0.512 5.8042307
0.513 5.6806216
0.514 5.4411721
0.515 5.2512631
0.516 5.1638279
0.517 5.1680155
0.518 4.9721251
0.519 5.2897496
0.52 4.7738047
0.521 4.9360361
0.522 4.9476504
0.523 5.4512358
0.524 5.6309524
0.525 5.0434918
0.526 4.8148475
0.527 4.8391724
0.528 4.8948431
0.529 4.9302831
0.53 4.3618956
0.531 4.774827
0.532 4.6733789
0.533 4.948935
0.534 4.5863972
0.535 4.2655401
0.536 4.5345688
0.537 4.7465172
0.538 4.8634353
0.539 4.9389243
0.54 4.9933863
0.541 4.41541
0.542 4.5700607
0.543 4.377037
0.544 4.7880883
0.545 4.576416
0.546 4.5305934
0.547 4.3857055
0.548 4.465981
0.549 4.6489477
0.55 4.4490085
0.551 4.5514545
0.552 4.6542959
0.553 4.6663303
0.554 4.5446048
0.555 4.3684011
0.556 4.4260073
0.557 4.4716263
0.558 4.4556746
0.559 4.7078295
0.56 4.5682945
0.561 4.4826388
0.562 4.5188756
0.563 4.6118836
0.564 4.4318609
0.565 4.6201005
0.566 4.4921198
0.567 4.3133655
0.568 4.3480687
0.569 4.3478656
0.57 4.3857145
0.571 4.4910936
0.572 4.2590265
0.573 4.4645758
0.574 4.5791259
0.575 4.3046556
0.576 4.3727522
0.577 4.2369218
0.578 4.0088921
0.579 4.1222186
0.58 4.0327897
0.581 4.2036991
0.582 4.4070711
0.583 4.0272832
0.584 4.1589704
0.585 4.4803181
0.586 4.2599216
0.587 4.2611971
0.588 4.1964655
0.589 4.326622
0.59 4.2347517
0.591 4.3190103
0.592 4.4666033
0.593 4.3686609
0.594 4.2921672
0.595 4.5395403
0.596 4.2724819
0.597 4.5326505
0.598 4.2722769
0.599 4.3130245
0.6 4.4039731
0.601 4.4791737
0.602 4.4807391
0.603 4.4901042
0.604 4.6203022
0.605 4.4033871
0.606 4.2696533
0.607 4.4703918
0.608 4.1547265
0.609 4.1597705
0.61 4.3138371
0.611 4.1679468
0.612 4.3369155
0.613 4.3760061
0.614 4.4741473
0.615 4.3634605
0.616 4.4561653
0.617 4.4994774
0.618 4.3626342
0.619 4.5207138
0.62 4.4824185
0.621 4.3972087
0.622 4.8166409
0.623 4.415422
0.624 4.4490943
0.625 4.6866555
0.626 4.4893179
0.627 4.5055923
0.628 4.6186008
0.629 4.4386978
0.63 4.5534115
0.631 4.6159639
0.632 4.4370165
0.633 4.4538097
0.634 4.4175472
0.635 4.4561644
0.636 4.3654699
0.637 4.4375134
0.638 4.4105754
0.639 4.3063698
0.64 4.335042
0.641 4.4833732
0.642 4.2812262
0.643 4.1979823
0.644 4.2035685
0.645 4.2909889
0.646 4.3371444
0.647 4.1390252
0.648 4.2289753
0.649 4.2318821
0.65 4.3769503
0.651 4.3235412
0.652 4.5626459
0.653 4.2963991
0.654 4.156734
0.655 4.3592291
0.656 4.3223023
0.657 4.2945538
0.658 4.484199
0.659 4.389142
0.66 4.2078795
0.661 4.3133721
0.662 4.1170955
0.663 4.1075416
0.664 4.2213302
0.665 4.2102871
0.666 4.1733556
0.667 4.4211287
0.668 4.2884803
0.669 4.2406092
0.67 4.3152447
0.671 4.2471318
0.672 4.1714082
0.673 4.2108326
0.674 4.4505382
0.675 4.3999066
0.676 4.1825662
0.677 4.3803577
0.678 4.3176136
0.679 4.1865134
0.68 4.250123
0.681 4.309536
0.682 4.3121595
0.683 4.4456754
0.684 4.2034597
0.685 4.1838956
0.686 4.2803926
0.687 4.3659959
0.688 4.3813887
0.689 4.3323975
0.69 4.5552983
0.691 4.2309742
0.692 4.2673478
0.693 4.4426212
0.694 4.3705254
0.695 4.1938643
0.696 4.1907611
0.697 4.3131804
0.698 4.5455151
0.699 4.1233244
0.7 4.2574081
0.701 4.1799526
0.702 4.1124411
0.703 4.3324561
0.704 4.3224449
0.705 4.2403154
0.706 4.1796403
0.707 4.2026396
0.708 4.3745904
0.709 4.0385098
0.71 4.013957
0.711 4.182034
0.712 4.2991605
0.713 4.4922185
0.714 4.5954518
0.715 4.4941869
0.716 4.431087
0.717 4.2678633
0.718 4.4343915
0.719 4.4392505
0.72 4.2249107
0.721 4.1324997
0.722 4.1710439
0.723 4.2726922
0.724 4.1747737
0.725 4.4957666
0.726 4.4818697
0.727 4.2599955
0.728 4.2749314
0.729 4.2253451
0.73 4.4647813
0.731 4.4795866
0.732 4.4738011
0.733 4.5085306
0.734 4.6695461
0.735 4.5554161
0.736 4.5834403
0.737 4.6196957
0.738 4.6352711
0.739 4.5615611
0.74 4.6056333
0.741 4.7115712
0.742 4.5889325
0.743 4.4348335
0.744 4.6673398
0.745 4.5330296
0.746 4.4749646
0.747 4.658762
0.748 4.6612153
0.749 4.8001771
0.75 4.7575407
0.751 4.7488785
0.752 4.5305367
0.753 4.7175312
0.754 4.691359
0.755 4.6811843
0.756 4.7431531
0.757 4.9332075
0.758 4.6207376
0.759 4.4495525
0.76 4.4081249
0.761 4.7242498
0.762 4.7061796
0.763 4.71595
0.764 4.5590253
0.765 4.6126299
0.766 4.6200447
0.767 4.6180491
0.768 4.588707
0.769 4.5212831
0.77 4.5060558
0.771 4.6798854
0.772 4.5513353
0.773 4.4687481
0.774 4.5268564
0.775 4.5146298
0.776 4.5355182
0.777 4.5145969
0.778 4.5733914
0.779 4.6835518
0.78 4.9255767
0.781 4.8227491
0.782 5.0140462
0.783 4.897541
0.784 5.057137
0.785 4.8676815
0.786 5.0892162
0.787 4.5882683
0.788 4.7035127
0.789 4.7149167
0.79 4.6913776
0.791 4.6375327
0.792 4.7099209
0.793 4.713541
0.794 4.5627995
0.795 4.7122688
0.796 4.7999983
0.797 4.7061243
0.798 4.6411805
0.799 4.8890858
0.8 4.7492929
0.801 4.8353348
0.802 4.6793504
0.803 4.804162
0.804 4.765008
0.805 4.7832456
0.806 5.0256958
0.807 4.9896889
0.808 4.8981075
0.809 4.7150173
0.81 4.8227439
0.811 5.1671782
0.812 5.0291929
0.813 4.9318972
0.814 5.087738
0.815 4.9181275
0.816 4.8683405
0.817 4.7990789
0.818 4.9079199
0.819 4.7377672
0.82 4.8370199
0.821 4.7775097
0.822 4.7165623
0.823 4.9215202
0.824 4.9152122
0.825 4.8402233
0.826 4.6972685
0.827 4.7389393
0.828 4.6384778
0.829 4.5936384
0.83 4.6946058
0.831 4.8005285
0.832 4.5512891
0.833 4.6222897
0.834 4.5212002
0.835 4.8739085
0.836 4.6864901
0.837 4.5220065
0.838 4.6953464
0.839 4.4932799
0.84 4.5211935
0.841 4.7667804
0.842 4.9003625
0.843 4.8204861
0.844 4.905406
0.845 4.6349316
0.846 4.6802945
0.847 4.659833
0.848 4.8509307
0.849 4.5372734
0.85 4.4206161
0.851 4.5106668
0.852 4.6072779
0.853 4.445775
0.854 4.5650406
0.855 4.7929745
0.856 4.6107087
0.857 4.8414741
0.858 4.7398391
0.859 4.4543061
0.86 4.6387825
0.861 4.6509466
0.862 4.6202993
0.863 4.5126987
0.864 4.4387178
0.865 4.4120288
0.866 4.5800853
0.867 4.4923658
0.868 4.3403039
0.869 4.4057579
0.87 4.4158211
0.871 4.2615948
0.872 4.3224826
0.873 4.404511
0.874 4.5535345
0.875 4.5440164
0.876 4.4472065
0.877 4.2699981
0.878 4.4558816
0.879 4.3729267
0.88 4.3828244
0.881 4.462091
0.882 4.494338
0.883 4.4203176
0.884 4.5534296
0.885 4.3005662
0.886 4.4720235
0.887 4.4673195
0.888 4.3529572
0.889 4.4123631
0.89 4.2470512
0.891 4.2738404
0.892 4.3539
0.893 4.4894052
0.894 4.5211954
0.895 4.5565238
0.896 4.5865612
0.897 4.4979024
0.898 4.4558492
0.899 4.4601169
0.9 4.4670715
0.901 4.8751044
0.902 4.5129123
0.903 4.6460161
0.904 4.5346036
0.905 4.7795062
0.906 4.685544
0.907 4.6087384
0.908 4.684546
0.909 4.4806437
0.91 4.6099005
0.911 4.5815191
0.912 4.6861897
0.913 4.5616555
0.914 4.5996675
0.915 4.7914209
0.916 4.9027872
0.917 4.6807818
0.918 4.7893872
0.919 4.5516715
0.92 4.7650332
0.921 4.5778036
0.922 4.7018638
0.923 4.6198969
0.924 4.3923502
0.925 4.4241004
0.926 4.5870795
0.927 4.6926093
0.928 4.4862485
0.929 4.6589813
0.93 4.8129849
0.931 4.4803429
0.932 4.5053067
0.933 4.3448191
0.934 4.4520125
0.935 4.4987307
0.936 4.4760308
0.937 4.66224
0.938 4.4644799
0.939 4.4745073
0.94 4.2920437
0.941 4.3111911
0.942 4.3892198
0.943 4.351923
0.944 4.4259539
0.945 4.3411002
0.946 4.4532213
0.947 4.552352
0.948 4.4064646
0.949 4.4576201
0.95 4.3796945
0.951 4.3992333
0.952 4.587285
0.953 4.58496
0.954 4.5054145
0.955 4.466361
0.956 4.5689416
0.957 4.5354362
0.958 4.6101918
0.959 4.7918067
0.96 4.6664991
0.961 4.6492081
0.962 4.439683
0.963 4.4680138
0.964 4.6169262
0.965 4.5578017
0.966 4.6894226
0.967 4.7410336
0.968 4.6572366
0.969 4.6152716
0.97 4.8754973
0.971 4.6118269
0.972 4.7131271
0.973 4.5957975
0.974 4.437367
0.975 4.5795083
0.976 4.4215746
0.977 4.5191936
0.978 4.467042
0.979 4.4852877
0.98 4.3301353
0.981 4.3144226
0.982 4.425622
0.983 4.4374108
0.984 4.5085468
0.985 4.318213
0.986 4.5748048
0.987 4.3410048
0.988 4.3953562
0.989 4.4998522
0.99 4.4249415
0.991 4.8362422
0.992 4.7904792
0.993 5.1984782
0.994 5.1011114
0.995 5.0067267
0.996 4.841989
0.997 4.7528672
0.998 4.6418414
0.999 4.7039447
1 4.6073737

0.001 1.4841205
0.002 1.6977142
0.003 1.7961612
0.004 1.8595256
0.005 1.81033
0.006 1.7716669
0.007 1.9770459
0.008 1.9404178
0.009 1.9811391
0.01 2.5180993
0.011 2.9522555
0.012 2.4882877
0.013 2.3212061
0.014 2.2769163
0.015 2.5334976
0.016 2.4643695
0.017 2.51249
0.018 2.62748
0.019 2.6596324
0.02 2.9084563
0.021 3.0279438
0.022 2.8303301
0.023 2.9629846
0.024 2.8417029
0.025 3.0121455
0.026 3.1204271
0.027 3.0472322
0.028 3.1076753
0.029 2.9114685
0.03 3.0483313
0.031 2.7275226
0.032 2.8916535
0.033 2.7924137
0.034 2.6069391
0.035 2.8017881
0.036 2.7353826
0.037 2.9488273
0.038 2.5880249
0.039 2.6460609
0.04 2.7038379
0.041 2.9887691
0.042 2.7198358
0.043 2.8683872
0.044 2.9377184
0.045 2.9417741
0.046 2.9323645
0.047 2.7358713
0.048 2.9024477
0.049 2.8438525
0.05 2.9898469
0.051 2.7593274
0.052 2.9728019
0.053 2.8270226
0.054 3.0576711
0.055 3.0661271
0.056 3.4090359
0.057 3.0144565
0.058 3.132396
0.059 3.0893755
0.06 3.0827112
0.061 2.92013
0.062 2.9629712
0.063 3.0679281
0.064 3.4902205
0.065 3.10339
0.066 3.2698965
0.067 3.2805362
0.068 2.921664
0.069 3.024622
0.07 3.2820427
0.071 3.1768868
0.072 3.1010139
0.073 3.0474803
0.074 3.2263098
0.075 3.117136
0.076 2.8700628
0.077 2.8847535
0.078 2.835448
0.079 2.9181092
0.08 2.9616158
0.081 2.8641603
0.082 2.9602144
0.083 3.1267405
0.084 2.9716277
0.085 3.258702
0.086 3.0138893
0.087 3.1494951
0.088 3.0635421
0.089 2.9917779
0.09 3.0190094
0.091 3.0027411
0.092 3.2864358
0.093 3.5202651
0.094 3.4104042
0.095 3.0883636
0.096 3.2826655
0.097 3.1472869
0.098 3.2499669
0.099 3.3567028
0.1 3.1851346
0.101 3.4207151
0.102 3.5117016
0.103 3.3368628
0.104 3.5357203
0.105 3.396466
0.106 3.3811848
0.107 3.4047556
0.108 3.4560418
0.109 3.3323092
0.11 3.5112779
0.111 3.3473711
0.112 3.2703512
0.113 3.3381541
0.114 3.2226799
0.115 3.1717565
0.116 3.4312961
0.117 3.2651496
0.118 3.4606626
0.119 3.5432138
0.12 3.5676434
0.121 3.4618289
0.122 3.4278555
0.123 3.1457796
0.124 3.160038
0.125 3.4029028
0.126 3.3557971
0.127 3.4569402
0.128 3.3041112
0.129 3.015465
0.13 3.2168422
0.131 3.1996169
0.132 3.0832188
0.133 3.3423004
0.134 3.0911894
0.135 3.3863788
0.136 3.2714102
0.137 3.1428447
0.138 3.543973
0.139 3.1354656
0.14 3.2874126
0.141 3.3069448
0.142 3.2960715
0.143 3.2504616
0.144 3.1877151
0.145 3.3066649
0.146 3.1929483
0.147 3.0431252
0.148 3.3084409
0.149 3.4022753
0.15 3.1039057
0.151 3.2546771
0.152 3.4967277
0.153 3.4557002
0.154 3.3547266
0.155 3.5218339
0.156 3.4019833
0.157 3.3040757
0.158 3.1419585
0.159 3.5550375
0.16 3.4852097
0.161 3.2808042
0.162 3.3848825
0.163 3.3980155
0.164 3.4636416
0.165 3.264327
0.166 3.2639656
0.167 3.2080064
0.168 3.3190384
0.169 3.3362718
0.17 3.4299102
0.171 3.2482514
0.172 3.0566163
0.173 3.3170345
0.174 3.3742468
0.175 3.4602354
0.176 3.3339143
0.177 3.4650691
0.178 3.578845
0.179 3.5905483
0.18 3.4579122
0.181 3.4663236
0.182 3.3640492
0.183 3.4936368
0.184 3.6134877
0.185 3.6337616
0.186 3.7214668
0.187 3.5838127
0.188 3.540952
0.189 3.5187986
0.19 3.4233973
0.191 3.6296909
0.192 3.5228477
0.193 3.4850733
0.194 3.6262963
0.195 3.6709132
0.196 3.5283208
0.197 3.6473713
0.198 3.6575348
0.199 3.6754332
0.2 3.4933903
0.201 3.6521759
0.202 3.6576064
0.203 3.4674828
0.204 3.4891024
0.205 3.6867235
0.206 3.6070387
0.207 3.4936242
0.208 3.699687
0.209 3.4714091
0.21 3.6007907
0.211 3.6831708
0.212 3.6237912
0.213 3.2649691
0.214 3.4331801
0.215 3.2858779
0.216 3.5243332
0.217 3.2703395
0.218 3.5323043
0.219 3.4371004
0.22 3.2647433
0.221 3.3594043
0.222 3.3935671
0.223 3.5192475
0.224 3.6725473
0.225 3.303421
0.226 3.4787092
0.227 3.314543
0.228 3.2066889
0.229 3.4398422
0.23 3.3917947
0.231 3.1237197
0.232 3.2203515
0.233 3.3834236
0.234 3.2403164
0.235 3.3085375
0.236 3.3786025
0.237 3.5451143
0.238 3.5141904
0.239 3.3902266
0.24 3.3760936
0.241 3.307178
0.242 3.4741998
0.243 3.3470185
0.244 3.3501244
0.245 3.2626469
0.246 3.361171
0.247 3.3357821
0.248 3.3746588
0.249 3.2673023
0.25 3.1883111
0.251 3.3180659
0.252 3.0834663
0.253 3.338105
0.254 3.2866733
0.255 3.2542121
0.256 3.31779
0.257 3.4807003
0.258 3.3586452
0.259 3.2292068
0.26 3.3578315
0.261 3.3694625
0.262 3.2445064
0.263 3.4391773
0.264 3.486294
0.265 3.4598155
0.266 3.3227508
0.267 3.4251099
0.268 3.2047668
0.269 3.1885302
0.27 3.0757754
0.271 3.2385428
0.272 3.1093874
0.273 3.3985109
0.274 3.1359549
0.275 3.2984216
0.276 3.2674766
0.277 3.1054025
0.278 3.1058047
0.279 3.212388
0.28 3.0771713
0.281 3.1025941
0.282 3.1709442
0.283 3.1719995
0.284 3.1281095
0.285 3.4143372
0.286 3.2112205
0.287 3.2351749
0.288 3.3607414
0.289 3.1989107
0.29 3.316185
0.291 3.1608546
0.292 3.2621305
0.293 3.3536046
0.294 3.4006982
0.295 3.2089736
0.296 3.1683354
0.297 3.2925284
0.298 3.1704342
0.299 3.2228327
0.3 3.4435565
0.301 3.3338456
0.302 3.2559922
0.303 3.2672296
0.304 3.1101789
0.305 3.3790987
0.306 3.2751851
0.307 3.383847
0.308 3.1724849
0.309 3.3798363
0.31 3.3461869
0.311 3.4023154
0.312 3.3639212
0.313 3.3342345
0.314 3.4742689
0.315 3.462688
0.316 3.4425378
0.317 3.5167713
0.318 3.3437166
0.319 3.3204508
0.32 3.3018818
0.321 3.311574
0.322 3.2688084
0.323 3.2561653
0.324 3.3658257
0.325 3.1267896
0.326 3.2940376
0.327 3.1820636
0.328 3.3900037
0.329 3.386411
0.33 3.5794067
0.331 3.2118876
0.332 3.279567
0.333 3.3837519
0.334 3.2277348
0.335 3.4735074
0.336 3.2178695
0.337 3.4458382
0.338 3.2727587
0.339 3.3393569
0.34 3.3312089
0.341 3.3416667
0.342 3.3143222
0.343 3.4057543
0.344 3.5550027
0.345 3.3354211
0.346 3.369251
0.347 3.3325739
0.348 3.2298501
0.349 2.8510284
0.35 3.217082
0.351 3.1651707
0.352 3.222039
0.353 3.2575002
0.354 3.1371543
0.355 3.2614014
0.356 3.2156639
0.357 3.1273072
0.358 3.2096052
0.359 3.0910671
0.36 3.2567217
0.361 3.1556826
0.362 3.3954275
0.363 3.0723567
0.364 3.0070388
0.365 3.0824409
0.366 3.035634
0.367 3.1863086
0.368 3.2316062
0.369 3.1405864
0.37 3.2222991
0.371 3.032016
0.372 3.1396503
0.373 3.3072391
0.374 3.160763
0.375 3.1954167
0.376 3.197649
0.377 3.3408463
0.378 3.4113772
0.379 3.2470469
0.38 3.1442778
0.381 3.1228328
0.382 3.1602185
0.383 3.2342122
0.384 3.2224672
0.385 3.2650261
0.386 3.1988349
0.387 3.2970212
0.388 3.299222
0.389 3.2769794
0.39 3.3986878
0.391 3.4038231
0.392 3.3697209
0.393 3.3920386
0.394 3.4029229
0.395 3.2784703
0.396 3.2832789
0.397 3.381284
0.398 3.3978622
0.399 3.4454777
0.4 3.2651801
0.401 3.3286788
0.402 3.2429094
0.403 3.4072495
0.404 3.4095888
0.405 3.3174815
0.406 3.2341244
0.407 3.6116879
0.408 3.393935
0.409 3.3219368
0.41 3.3672175
0.411 3.3611977
0.412 3.2744265
0.413 3.3181674
0.414 3.302381
0.415 3.3515291
0.416 3.5332005
0.417 3.2855926
0.418 3.4309394
0.419 3.3620238
0.42 3.2035165
0.421 3.4132392
0.422 3.3711221
0.423 3.413245
0.424 3.4226737
0.425 3.313199
0.426 3.295321
0.427 3.5970035
0.428 3.250931
0.429 3.5220284
0.43 3.2522392
0.431 3.3094964
0.432 3.2773473
0.433 3.5466182
0.434 3.4970107
0.435 3.4319108
0.436 3.2908115
0.437 3.2598357
0.438 3.4665165
0.439 3.4905477
0.44 3.3364282
0.441 3.4345109
0.442 3.4040349
0.443 3.5907116
0.444 3.4549046
0.445 3.4669664
0.446 3.3678286
0.447 3.4966176
0.448 3.5441403
0.449 3.6364338
0.45 3.5614128
0.451 3.2434604
0.452 3.257684
0.453 3.5969906
0.454 3.2766924
0.455 3.0688453
0.456 3.2686741
0.457 3.214673
0.458 3.3257053
0.459 3.1015611
0.46 3.2953782
0.461 3.4646759
0.462 3.3924406
0.463 3.3411386
0.464 3.2993195
0.465 3.3868678
0.466 3.4365849
0.467 3.3297951
0.468 3.5732121
0.469 3.6181266
0.47 3.4989486
0.471 3.3846195
0.472 3.6843073
0.473 3.4652228
0.474 3.6979065
0.475 3.6650105
0.476 3.3771949
0.477 3.4831178
0.478 3.5782287
0.479 3.545876
0.48 3.574223
0.481 3.5871563
0.482 3.5964408
0.483 3.4609754
0.484 3.4611948
0.485 3.6267481
0.486 3.6964154
0.487 3.3051825
0.488 3.6240008
0.489 3.5922747
0.49 3.894877
0.491 3.5423756
0.492 3.6905477
0.493 3.6519043
0.494 3.6435239
0.495 3.7061636
0.496 3.7396841
0.497 3.7007992
0.498 3.6522348
0.499 3.6408372
0.5 3.195483
0.501 3.4411628
0.502 3.3359025
0.503 3.62672
0.504 3.3854184
0.505 3.6417458
0.506 3.5210159
0.507 3.8511293
0.508 3.4919734
0.509 3.7890093
0.51 3.6653554
0.511 3.6536443
0.512 3.673758
0.513 3.6651785
0.514 3.5542693
0.515 3.6978445
0.516 3.4498386
0.517 3.5893729
0.518 3.5792699
0.519 3.5826218
0.52 3.5101953
0.521 3.5336595
0.522 3.4291222
0.523 3.3973546
0.524 3.4292128
0.525 3.5523133
0.526 3.6009216
0.527 3.4468949
0.528 3.6852248
0.529 3.722033
0.53 3.5033116
0.531 3.658078
0.532 3.7770638
0.533 3.8064387
0.534 3.6173928
0.535 3.7993329
0.536 3.7049377
0.537 3.4929996
0.538 3.755903
0.539 3.9491241
0.54 3.6978362
0.541 3.792089
0.542 3.7312641
0.543 3.8226042
0.544 3.420722
0.545 3.4831018
0.546 3.7866027
0.547 3.540941
0.548 3.6464572
0.549 3.6203835
0.55 3.6606083
0.551 3.6544437
0.552 3.6093118
0.553 3.7735877
0.554 3.6028867
0.555 3.7639153
0.556 3.8148305
0.557 3.643625
0.558 3.6306016
0.559 3.7362185
0.56 3.8358841
0.561 3.7663774
0.562 3.8887875
0.563 3.7979934
0.564 3.4739447
0.565 3.7749929
0.566 3.5039628
0.567 3.5223191
0.568 3.6252415
0.569 3.6109815
0.57 3.7391355
0.571 3.5851703
0.572 3.6931405
0.573 3.6294398
0.574 3.5257461
0.575 3.4781306
0.576 3.4124863
0.577 3.8396292
0.578 3.6256132
0.579 3.578805
0.58 3.4950354
0.581 3.8176794
0.582 3.6164289
0.583 3.4591413
0.584 3.7302077
0.585 3.7265723
0.586 3.6070294
0.587 3.6294851
0.588 3.4131079
0.589 3.8166189
0.59 3.5151219
0.591 3.5475855
0.592 3.6223066
0.593 3.6211977
0.594 3.5325439
0.595 3.6538656
0.596 3.4540198
0.597 3.6820493
0.598 3.478292
0.599 3.6246226
0.6 3.4712093
0.601 3.628438
0.602 3.4526258
0.603 3.5234962
0.604 3.3411896
0.605 3.4053006
0.606 3.4459965
0.607 3.4886949
0.608 3.6467946
0.609 3.7462761
0.61 3.5409307
0.611 3.3994834
0.612 3.6010129
0.613 3.6565468
0.614 3.6650255
0.615 3.6393821
0.616 3.5126719
0.617 3.5252099
0.618 3.5893602
0.619 3.6637659
0.62 3.5867913
0.621 3.5170569
0.622 3.6121686
0.623 3.6769664
0.624 3.6626945
0.625 3.6485391
0.626 3.6191826
0.627 3.4260557
0.628 3.4960918
0.629 3.4829435
0.63 3.4460771
0.631 3.4417973
0.632 3.43273
0.633 3.4976115
0.634 3.4070568
0.635 3.3694413
0.636 3.3239303
0.637 3.2618561
0.638 3.2690077
0.639 3.4066808
0.64 3.4413998
0.641 3.5671961
0.642 3.4718912
0.643 3.4449975
0.644 3.587184
0.645 3.531601
0.646 3.6793039
0.647 3.5377214
0.648 3.4494553
0.649 3.7292268
0.65 3.712306
0.651 3.5952606
0.652 3.3938012
0.653 3.5910323
0.654 3.6575658
0.655 3.6084526
0.656 3.3417645
0.657 3.2629621
0.658 3.2849605
0.659 3.5028999
0.66 3.6022146
0.661 3.4723094
0.662 3.4337411
0.663 3.3492126
0.664 3.390197
0.665 3.5012271
0.666 3.2228351
0.667 3.4267964
0.668 3.6197522
0.669 3.5354578
0.67 3.3749452
0.671 3.4428353
0.672 3.5532632
0.673 3.4153574
0.674 3.4953308
0.675 3.6630991
0.676 3.3695726
0.677 3.3498085
0.678 3.3787286
0.679 3.4556365
0.68 3.5517149
0.681 3.4035995
0.682 3.3440239
0.683 3.49564
0.684 3.376667
0.685 3.4106579
0.686 3.3029187
0.687 3.3532441
0.688 3.2323725
0.689 3.4408894
0.69 3.3585474
0.691 3.577337
0.692 3.3650358
0.693 3.421958
0.694 3.540519
0.695 3.2086079
0.696 3.2481773
0.697 3.2083497
0.698 3.1920099
0.699 3.2457242
0.7 3.2641892
0.701 3.1088488
0.702 3.2873204
0.703 3.3782687
0.704 3.1586003
0.705 3.3307102
0.706 3.2860215
0.707 3.2959569
0.708 3.1609821
0.709 3.394613
0.71 3.4137952
0.711 3.25143
0.712 3.1709485
0.713 3.265173
0.714 3.1826813
0.715 3.2454629
0.716 3.2094872
0.717 3.3769574
0.718 3.2301104
0.719 3.2409966
0.72 3.2208529
0.721 3.1794722
0.722 3.1523194
0.723 3.2394435
0.724 3.1228991
0.725 3.2376785
0.726 3.2947011
0.727 3.3825474
0.728 3.3252587
0.729 3.4789577
0.73 3.5849447
0.731 3.4529555
0.732 3.3226328
0.733 3.2513232
0.734 3.4628706
0.735 3.3664577
0.736 3.4937568
0.737 3.4496617
0.738 3.2631156
0.739 3.4325473
0.74 3.631397
0.741 3.472404
0.742 3.6827164
0.743 3.5375831
0.744 3.5789692
0.745 3.3939903
0.746 3.3172104
0.747 3.2510819
0.748 3.4961588
0.749 3.6387641
0.75 3.4715288
0.751 3.7423573
0.752 3.6324577
0.753 3.6679783
0.754 3.5215647
0.755 3.2365425
0.756 3.6294708
0.757 3.7003331
0.758 3.5322547
0.759 3.6210935
0.76 3.4366245
0.761 3.3501847
0.762 3.5156341
0.763 3.7190216
0.764 3.7369688
0.765 3.5424075
0.766 3.6869612
0.767 3.6661389
0.768 3.5262861
0.769 3.4624286
0.77 3.4934771
0.771 3.8014464
0.772 3.6288619
0.773 3.6493621
0.774 3.553844
0.775 3.6581836
0.776 3.652415
0.777 3.4339964
0.778 3.6173267
0.779 3.5675268
0.78 3.6125283
0.781 3.5872135
0.782 3.7997494
0.783 3.6847122
0.784 3.757287
0.785 3.5891969
0.786 3.5920415
0.787 3.7188666
0.788 3.4497025
0.789 3.526567
0.79 3.5501611
0.791 3.6734245
0.792 3.5278966
0.793 3.5813568
0.794 3.4929302
0.795 3.6143122
0.796 3.7552304
0.797 3.9133205
0.798 3.6542754
0.799 3.8499286
0.8 3.6575029
0.801 3.5104909
0.802 3.6545758
0.803 3.5704684
0.804 3.8250606
0.805 3.945226
0.806 3.9885881
0.807 3.87749
0.808 3.9524713
0.809 3.9673352
0.81 3.9260707
0.811 3.9935288
0.812 4.1658425
0.813 4.0260043
0.814 4.1544261
0.815 3.8387904
0.816 3.742502
0.817 3.7268038
0.818 3.6593134
0.819 3.5864692
0.82 3.7524753
0.821 3.8500686
0.822 3.6712577
0.823 3.6555946
0.824 3.750685
0.825 3.7872262
0.826 3.8344777
0.827 3.5994318
0.828 3.321167
0.829 3.5296175
0.83 3.8837428
0.831 3.8010056
0.832 3.7846708
0.833 3.8385756
0.834 3.6420314
0.835 3.4946551
0.836 3.6608779
0.837 3.6401336
0.838 3.6258171
0.839 3.433042
0.84 3.381351
0.841 3.4518125
0.842 3.6638317
0.843 3.76086
0.844 3.4824247
0.845 3.5622828
0.846 3.6743922
0.847 3.4731112
0.848 3.855401
0.849 3.4210043
0.85 3.5807161
0.851 3.5729711
0.852 3.5180917
0.853 3.5817831
0.854 3.3906584
0.855 3.4388933
0.856 3.6711323
0.857 3.465184
0.858 3.5014768
0.859 3.3707623
0.86 3.5267754
0.861 3.4376614
0.862 3.6077843
0.863 3.4181693
0.864 3.5090964
0.865 3.5721357
0.866 3.5628371
0.867 3.622366
0.868 3.6789629
0.869 3.6134052
0.87 3.7380996
0.871 3.6231992
0.872 3.6900797
0.873 3.5495169
0.874 3.7824562
0.875 3.454879
0.876 3.686964
0.877 3.4640462
0.878 3.6135132
0.879 3.5475864
0.88 3.6009691
0.881 3.53704
0.882 3.6005189
0.883 3.5732832
0.884 3.5836606
0.885 3.4734542
0.886 3.393748
0.887 3.4046576
0.888 3.5769668
0.889 3.6997671
0.89 3.4749584
0.891 3.493073
0.892 3.6924407
0.893 3.4933615
0.894 3.4881337
0.895 3.3998904
0.896 3.3716609
0.897 3.2974329
0.898 3.4339988
0.899 3.6231067
0.9 3.6568274
0.901 3.5830791
0.902 3.3904686
0.903 3.4755471
0.904 3.4295659
0.905 3.4756994
0.906 3.4407146
0.907 3.5902214
0.908 3.5219407
0.909 3.4404051
0.91 3.5098922
0.911 3.457737
0.912 3.6447046
0.913 3.4626741
0.914 3.3260918
0.915 3.4290199
0.916 3.5451126
0.917 3.5451486
0.918 3.5431042
0.919 3.5521748
0.92 3.6326456
0.921 3.4185977
0.922 3.5618658
0.923 3.4896617
0.924 3.4799232
0.925 3.4127688
0.926 3.6127324
0.927 3.5540078
0.928 3.6317697
0.929 3.6274128
0.93 3.4206543
0.931 3.3574848
0.932 3.3272276
0.933 3.2735124
0.934 3.4603817
0.935 3.5782371
0.936 3.4581938
0.937 3.4114912
0.938 3.4256952
0.939 3.493515
0.94 3.6726561
0.941 3.4676509
0.942 3.637434
0.943 3.5833397
0.944 3.5377431
0.945 3.4049771
0.946 3.5613742
0.947 3.5256791
0.948 3.5317142
0.949 3.3325956
0.95 3.5597379
0.951 3.5286837
0.952 3.600039
0.953 3.4512715
0.954 3.7719309
0.955 3.8189468
0.956 3.6938472
0.957 3.7189305
0.958 3.8985088
0.959 3.7265341
0.96 3.7420788
0.961 3.8506017
0.962 3.7809937
0.963 3.6498504
0.964 3.7437968
0.965 3.7078402
0.966 3.5623209
0.967 3.6997714
0.968 3.6367075
0.969 3.7521994
0.97 3.6990728
0.971 3.6698284
0.972 3.6741683
0.973 3.844939
0.974 3.8539941
0.975 3.6150887
0.976 3.7069404
0.977 3.8043218
0.978 3.7819927
0.979 3.7407556
0.98 3.8468287
0.981 3.7408683
0.982 3.8057048
0.983 3.6884649
0.984 3.7915847
0.985 3.9354792
0.986 3.843416
0.987 3.8598976
0.988 3.8639023
0.989 3.798239
0.99 3.6910827
0.991 3.4543142
0.992 3.5252843
0.993 3.4852381
0.994 3.49529
0.995 3.7588136
0.996 3.3701582
0.997 3.6456797
0.998 3.7075069
0.999 3.4800496
1 3.4769003
