# Supplementary material for: Perforin-2 clockwise hand-over-hand pre-pore to pore transition mechanism
Source: Nat Commun. 2022 Aug 26;13:5039. doi: 10.1038/s41467-022-32757-4 (PMC9418332; doi:10.1038/s41467-022-32757-4)
Supplement: Supplementary file 7 — Source Data [file 41467_2022_32757_MOESM7_ESM.zip › Source Data/MD Raw data/pH4-CW-RMSD.dat]

0.001 1.4947456
0.002 1.6515633
0.003 1.9958097
0.004 2.0746131
0.005 1.9117986
0.006 1.9196858
0.007 2.0338552
0.008 1.9990827
0.009 2.3075702
0.01 2.2972341
0.011 2.34009
0.012 2.4953935
0.013 2.7797446
0.014 2.424968
0.015 2.4316373
0.016 2.6690691
0.017 3.1171231
0.018 3.0265164
0.019 2.8979788
0.02 2.8959429
0.021 2.9831791
0.022 2.7779884
0.023 2.952332
0.024 2.768218
0.025 2.644237
0.026 2.69117
0.027 3.0071881
0.028 2.8334758
0.029 2.8930759
0.03 2.730011
0.031 2.9273736
0.032 2.9199858
0.033 2.8924246
0.034 2.7668092
0.035 2.7169061
0.036 2.6996913
0.037 2.6933806
0.038 2.6470249
0.039 3.0167603
0.04 2.8893089
0.041 2.9433227
0.042 2.9248421
0.043 2.8689899
0.044 2.8819325
0.045 3.0502226
0.046 3.0691607
0.047 3.0161986
0.048 2.9712257
0.049 3.0417957
0.05 3.0116806
0.051 2.8615367
0.052 2.8577874
0.053 3.305196
0.054 3.3484278
0.055 3.4690027
0.056 2.8987191
0.057 2.7672255
0.058 2.7141192
0.059 2.7178133
0.06 2.5826461
0.061 2.9222262
0.062 2.6736438
0.063 2.8913777
0.064 3.1014946
0.065 3.01842
0.066 3.1122293
0.067 3.0711634
0.068 2.9590025
0.069 3.0070813
0.07 2.8957667
0.071 2.7875104
0.072 2.8523624
0.073 2.7298894
0.074 2.7487442
0.075 2.841888
0.076 2.5341256
0.077 2.7124763
0.078 2.5986307
0.079 2.657691
0.08 2.5959291
0.081 2.6392202
0.082 2.5457079
0.083 2.4232745
0.084 2.5760803
0.085 2.5355277
0.086 2.4323564
0.087 2.5365374
0.088 2.5549865
0.089 2.4815419
0.09 2.3068216
0.091 2.3728161
0.092 2.4987233
0.093 2.6024308
0.094 2.6821625
0.095 2.7628064
0.096 2.4614601
0.097 2.4262688
0.098 2.7145197
0.099 2.5650878
0.1 2.4939737
0.101 2.577071
0.102 2.4783823
0.103 2.4025633
0.104 2.4083085
0.105 2.5075336
0.106 2.7870178
0.107 2.6481278
0.108 2.9128067
0.109 2.7864003
0.11 2.6600244
0.111 2.7698352
0.112 2.7925386
0.113 2.5314462
0.114 2.6373334
0.115 2.7150946
0.116 2.6385272
0.117 2.657629
0.118 2.6371627
0.119 2.5612214
0.12 2.8236754
0.121 2.816468
0.122 2.9198146
0.123 2.9640346
0.124 2.850229
0.125 2.759166
0.126 2.7252378
0.127 2.6270499
0.128 2.5085099
0.129 2.5354254
0.13 2.42592
0.131 2.667994
0.132 2.6791422
0.133 2.4646509
0.134 2.5024405
0.135 2.5728641
0.136 2.4814346
0.137 2.681385
0.138 2.7087929
0.139 2.818429
0.14 2.6354718
0.141 2.8115375
0.142 2.7140889
0.143 2.7296135
0.144 2.7465472
0.145 2.7236176
0.146 2.8970759
0.147 2.734597
0.148 2.7317481
0.149 2.885494
0.15 2.9537516
0.151 2.8426628
0.152 2.7732077
0.153 2.5735953
0.154 2.7618287
0.155 2.8481898
0.156 2.6756468
0.157 2.7362425
0.158 2.6466675
0.159 2.632612
0.16 2.841749
0.161 2.7968976
0.162 2.840148
0.163 2.716073
0.164 2.5706642
0.165 2.677567
0.166 2.7162366
0.167 2.7677696
0.168 2.7250776
0.169 2.6046395
0.17 2.7156775
0.171 2.9597766
0.172 2.7297614
0.173 2.8665628
0.174 2.8455193
0.175 2.7836988
0.176 2.7383342
0.177 2.7386484
0.178 2.6010065
0.179 2.6775954
0.18 2.7476573
0.181 2.8291347
0.182 2.8915901
0.183 2.6841426
0.184 2.9996188
0.185 2.7381377
0.186 2.6034632
0.187 2.7454662
0.188 2.5359643
0.189 2.69048
0.19 2.54038
0.191 2.562907
0.192 2.6494572
0.193 2.5598524
0.194 2.6061101
0.195 2.5597718
0.196 2.6435111
0.197 2.656621
0.198 2.5416732
0.199 2.8784397
0.2 2.6100297
0.201 2.7604551
0.202 2.6774132
0.203 2.7610695
0.204 2.7131116
0.205 2.6783574
0.206 3.0722113
0.207 2.8072114
0.208 2.9444315
0.209 3.1747839
0.21 2.9829888
0.211 2.9133742
0.212 2.9066923
0.213 3.1049728
0.214 3.0000048
0.215 2.9477544
0.216 2.9110756
0.217 2.8293247
0.218 2.8020597
0.219 2.8961229
0.22 3.0413628
0.221 2.9509282
0.222 2.9629459
0.223 2.8515117
0.224 2.8495531
0.225 2.9375601
0.226 2.8229859
0.227 2.8860714
0.228 3.0010421
0.229 2.9188564
0.23 3.1788971
0.231 3.0467253
0.232 3.0394435
0.233 3.1189544
0.234 3.1458099
0.235 3.1886432
0.236 2.9967599
0.237 2.9444752
0.238 2.9365776
0.239 3.0026469
0.24 2.9027963
0.241 2.9524932
0.242 2.8967872
0.243 3.031822
0.244 3.1079531
0.245 3.075016
0.246 3.086508
0.247 2.9946277
0.248 2.9696932
0.249 2.8875034
0.25 2.9358284
0.251 2.993531
0.252 3.0424094
0.253 2.9867251
0.254 3.0361431
0.255 3.1452715
0.256 3.14498
0.257 2.9838669
0.258 2.9499931
0.259 2.9173443
0.26 2.9420445
0.261 2.9810963
0.262 3.0042274
0.263 3.1811354
0.264 3.0800412
0.265 3.1117074
0.266 3.1845665
0.267 3.2117805
0.268 3.1678665
0.269 3.1788163
0.27 3.0482442
0.271 2.8749969
0.272 2.9473178
0.273 2.9640341
0.274 2.9911513
0.275 3.0069091
0.276 3.0715678
0.277 2.8781023
0.278 2.8106322
0.279 3.0509996
0.28 2.8039176
0.281 2.9758608
0.282 3.1195621
0.283 2.8147812
0.284 3.2459252
0.285 2.9798284
0.286 2.9322851
0.287 3.0974722
0.288 3.2155516
0.289 3.1867869
0.29 3.4527731
0.291 3.0084388
0.292 2.9784508
0.293 3.1653745
0.294 3.3802395
0.295 3.3694477
0.296 3.5484583
0.297 3.4792392
0.298 3.231575
0.299 3.0832236
0.3 3.221216
0.301 3.2866998
0.302 3.5316386
0.303 3.5528009
0.304 3.6586342
0.305 3.4835355
0.306 3.6408761
0.307 3.647568
0.308 3.7538409
0.309 3.7667129
0.31 3.6867924
0.311 3.698482
0.312 3.9587226
0.313 3.7075369
0.314 3.6950278
0.315 3.5265229
0.316 3.6635118
0.317 3.6828904
0.318 3.7284884
0.319 3.5459826
0.32 3.5002251
0.321 3.5130501
0.322 3.5835028
0.323 3.4423275
0.324 3.5735462
0.325 3.4693096
0.326 3.5341878
0.327 3.4841034
0.328 3.425689
0.329 3.4714229
0.33 3.6726856
0.331 3.3864574
0.332 3.6486363
0.333 3.7015018
0.334 3.5539708
0.335 3.6424694
0.336 3.5729549
0.337 3.659034
0.338 3.5938261
0.339 3.7229915
0.34 3.5833893
0.341 3.6260054
0.342 3.7755609
0.343 3.7864501
0.344 3.8560078
0.345 4.0186768
0.346 3.7613339
0.347 3.9346018
0.348 4.0183072
0.349 3.9004219
0.35 3.9199581
0.351 3.9757564
0.352 3.8585474
0.353 3.7206848
0.354 3.7233882
0.355 3.6246681
0.356 3.6485038
0.357 3.7075007
0.358 3.7609489
0.359 3.6578748
0.36 3.6455421
0.361 3.5737779
0.362 3.4449551
0.363 3.674052
0.364 3.5034189
0.365 3.7785933
0.366 3.6948078
0.367 3.6948392
0.368 3.8588769
0.369 3.900656
0.37 3.8694041
0.371 3.677757
0.372 3.7885895
0.373 3.6549618
0.374 3.6912563
0.375 3.7018967
0.376 3.5719099
0.377 3.6230719
0.378 3.7035091
0.379 3.606632
0.38 3.6840575
0.381 3.6459012
0.382 3.7028377
0.383 3.7389731
0.384 3.7938073
0.385 3.8666873
0.386 3.7193639
0.387 3.6860797
0.388 3.9159064
0.389 3.8149133
0.39 4.217505
0.391 4.3383746
0.392 4.0413423
0.393 4.2574492
0.394 4.0703645
0.395 3.8657439
0.396 3.9026477
0.397 3.4744625
0.398 3.8208869
0.399 3.9396608
0.4 3.6735196
0.401 3.7190168
0.402 3.7315691
0.403 3.7190611
0.404 3.7253933
0.405 3.6001892
0.406 3.7823629
0.407 3.6198332
0.408 3.6370378
0.409 3.5846176
0.41 3.6961231
0.411 3.7778199
0.412 3.7938235
0.413 3.6278517
0.414 3.7506828
0.415 3.745595
0.416 3.7219744
0.417 3.7271411
0.418 3.703083
0.419 3.7003491
0.42 3.6827333
0.421 3.6061471
0.422 3.6712148
0.423 3.4908893
0.424 3.4783216
0.425 3.5400324
0.426 3.5532684
0.427 3.5148444
0.428 3.5794017
0.429 3.5799837
0.43 3.5726776
0.431 3.4839919
0.432 3.6636736
0.433 3.6454623
0.434 3.7577901
0.435 3.7304435
0.436 3.5774889
0.437 3.526262
0.438 3.5783417
0.439 3.4894123
0.44 3.5022044
0.441 3.4021139
0.442 3.4804564
0.443 3.5601344
0.444 3.6632416
0.445 3.7592094
0.446 3.8013201
0.447 3.6882699
0.448 3.6586702
0.449 3.5433445
0.45 3.4668341
0.451 3.5413895
0.452 3.4668751
0.453 3.6250615
0.454 3.6156209
0.455 3.5130355
0.456 3.6139858
0.457 3.4786658
0.458 3.5112472
0.459 3.5716162
0.46 3.6395147
0.461 3.566469
0.462 3.495955
0.463 3.7091002
0.464 3.6653926
0.465 3.2183523
0.466 3.2425914
0.467 3.2729466
0.468 3.4169807
0.469 3.5611444
0.47 3.4706323
0.471 3.2367389
0.472 3.2637031
0.473 3.5307782
0.474 3.6188114
0.475 3.3205683
0.476 3.7680073
0.477 3.2956455
0.478 3.6096942
0.479 3.3355057
0.48 3.4149859
0.481 3.4460034
0.482 3.5157843
0.483 3.5392904
0.484 3.4997609
0.485 3.2066596
0.486 3.3436649
0.487 3.5384853
0.488 3.271244
0.489 3.4219255
0.49 3.3451478
0.491 3.5118079
0.492 3.5193751
0.493 3.5483928
0.494 3.5559592
0.495 3.4901731
0.496 3.3509767
0.497 3.2967727
0.498 3.3961272
0.499 3.4729702
0.5 3.508513
0.501 3.4568343
0.502 3.350769
0.503 3.4857552
0.504 3.5541017
0.505 3.5646353
0.506 3.4741559
0.507 3.5668714
0.508 3.5928042
0.509 3.548708
0.51 3.4747434
0.511 3.5484371
0.512 3.7481148
0.513 3.5076077
0.514 3.5315323
0.515 3.5779185
0.516 3.5923827
0.517 3.6973932
0.518 3.6025651
0.519 3.7296922
0.52 3.4785528
0.521 3.7061863
0.522 3.7634563
0.523 3.6642811
0.524 3.7401855
0.525 3.4556739
0.526 3.5062585
0.527 3.4932323
0.528 3.6955945
0.529 3.5533097
0.53 3.4374809
0.531 3.4251087
0.532 3.5813763
0.533 3.3679216
0.534 3.6377418
0.535 3.5778608
0.536 3.5468597
0.537 3.4153147
0.538 3.276195
0.539 3.4506805
0.54 3.3936424
0.541 3.2827139
0.542 3.6109271
0.543 3.4412758
0.544 3.4041469
0.545 3.4472969
0.546 3.5387845
0.547 3.4117167
0.548 3.280664
0.549 3.2228966
0.55 3.5020378
0.551 3.448509
0.552 3.5200603
0.553 3.495975
0.554 3.3620851
0.555 3.3950317
0.556 3.5628591
0.557 3.4276822
0.558 3.4969189
0.559 3.3598831
0.56 3.2513027
0.561 3.5410764
0.562 3.434937
0.563 3.5288272
0.564 3.6167891
0.565 3.3992593
0.566 3.4250166
0.567 3.3430915
0.568 3.4408064
0.569 3.2259109
0.57 3.5091274
0.571 3.539851
0.572 3.7598133
0.573 3.3269627
0.574 3.3413308
0.575 3.5630085
0.576 3.4308848
0.577 3.3377304
0.578 3.1464086
0.579 3.4450092
0.58 3.368561
0.581 3.3253038
0.582 3.1461344
0.583 3.144676
0.584 3.2959993
0.585 3.3647101
0.586 3.5461521
0.587 3.2590261
0.588 3.3499651
0.589 3.4855392
0.59 3.3880656
0.591 3.644484
0.592 3.7795491
0.593 3.3907657
0.594 3.3886981
0.595 3.3467817
0.596 3.7900887
0.597 4.1161003
0.598 4.1071262
0.599 4.1721053
0.6 3.9950118
0.601 3.7111948
0.602 3.6835067
0.603 3.5894761
0.604 3.5555403
0.605 3.5415864
0.606 4.0016823
0.607 3.6122684
0.608 3.5737529
0.609 3.7559159
0.61 3.6944048
0.611 3.5308468
0.612 3.6931703
0.613 3.5160408
0.614 3.4615099
0.615 3.3051708
0.616 3.3567064
0.617 3.6450682
0.618 3.3661888
0.619 3.6003244
0.62 3.4192767
0.621 3.4699824
0.622 3.5518966
0.623 3.5924177
0.624 3.3439729
0.625 3.8958089
0.626 3.459789
0.627 3.0027874
0.628 3.482985
0.629 3.5127993
0.63 3.6310823
0.631 3.4772019
0.632 3.3653927
0.633 3.5764282
0.634 3.5940745
0.635 3.7990367
0.636 3.4141428
0.637 3.3745928
0.638 3.447216
0.639 3.3067319
0.64 3.5271876
0.641 3.3005979
0.642 3.5662928
0.643 3.3914139
0.644 3.3992174
0.645 3.5453746
0.646 3.2582757
0.647 3.3999887
0.648 3.2173209
0.649 3.2335
0.65 3.2819588
0.651 3.4759414
0.652 3.3269227
0.653 3.3094714
0.654 3.2439184
0.655 3.2375615
0.656 3.4786863
0.657 3.2282841
0.658 3.2735815
0.659 3.1557
0.66 3.3247733
0.661 3.1804144
0.662 3.44012
0.663 3.2147748
0.664 3.3554173
0.665 3.2830677
0.666 3.2503819
0.667 3.2762799
0.668 3.2601037
0.669 3.149909
0.67 3.342958
0.671 3.2947664
0.672 3.5889986
0.673 3.6210756
0.674 3.8707519
0.675 3.8703711
0.676 3.6563289
0.677 3.6485238
0.678 3.4456413
0.679 3.5105314
0.68 3.3390915
0.681 3.4647808
0.682 3.41608
0.683 3.3432467
0.684 3.5686383
0.685 3.4139683
0.686 3.5589912
0.687 3.3708842
0.688 3.5611515
0.689 3.5914822
0.69 3.4741428
0.691 3.5034225
0.692 3.4678686
0.693 3.4398339
0.694 3.5551372
0.695 3.4843464
0.696 3.6248188
0.697 3.5723941
0.698 3.9333074
0.699 3.5847368
0.7 3.6593666
0.701 3.4828966
0.702 3.6922605
0.703 3.6719537
0.704 3.7367885
0.705 3.7092807
0.706 3.6230876
0.707 3.5735841
0.708 3.600775
0.709 3.6932733
0.71 3.5427127
0.711 3.6333222
0.712 3.7441292
0.713 3.72528
0.714 3.5067806
0.715 3.6670346
0.716 3.7401543
0.717 3.6449189
0.718 3.6582878
0.719 3.5496597
0.72 3.5337839
0.721 3.4666364
0.722 3.4443638
0.723 3.3869953
0.724 3.6028998
0.725 3.7484739
0.726 3.7877905
0.727 3.5455334
0.728 3.5963731
0.729 3.4857295
0.73 3.4506042
0.731 3.5662451
0.732 3.4886768
0.733 3.3864641
0.734 3.5737932
0.735 3.7132037
0.736 3.7255704
0.737 3.5814955
0.738 3.6355677
0.739 3.4497583
0.74 3.6869595
0.741 3.6708167
0.742 3.6847968
0.743 3.5986512
0.744 3.5386195
0.745 3.6917872
0.746 3.5907769
0.747 3.8003855
0.748 3.7449396
0.749 3.7671185
0.75 3.5712466
0.751 3.64447
0.752 3.5912359
0.753 3.6097796
0.754 3.6935532
0.755 3.5816824
0.756 3.7215478
0.757 3.5498722
0.758 3.6406624
0.759 3.6397502
0.76 3.7142148
0.761 3.3348718
0.762 3.5767982
0.763 3.5991824
0.764 3.4936907
0.765 3.4491475
0.766 3.5367098
0.767 3.5862639
0.768 3.683121
0.769 3.6329272
0.77 3.5462492
0.771 3.4624877
0.772 3.4525132
0.773 3.5071886
0.774 3.523396
0.775 3.6116631
0.776 3.6347995
0.777 3.8232791
0.778 3.5661752
0.779 3.7041841
0.78 3.5294297
0.781 3.6929343
0.782 3.7255757
0.783 3.5226874
0.784 3.4984052
0.785 3.4021766
0.786 3.5293934
0.787 3.5761867
0.788 3.602035
0.789 3.597326
0.79 3.3356521
0.791 3.5413818
0.792 3.4840746
0.793 3.523021
0.794 3.6075003
0.795 3.5273511
0.796 3.5844054
0.797 3.6614137
0.798 3.801322
0.799 3.5641022
0.8 3.4126656
0.801 3.6596112
0.802 3.7802312
0.803 3.532383
0.804 3.6427026
0.805 3.4884484
0.806 3.6716523
0.807 3.4591763
0.808 3.5565648
0.809 3.5456898
0.81 3.7158144
0.811 3.5822122
0.812 3.5858278
0.813 3.5671847
0.814 3.5359595
0.815 3.6248264
0.816 3.7272356
0.817 3.7436187
0.818 3.5915442
0.819 3.763566
0.82 3.6619821
0.821 3.5902097
0.822 3.7096112
0.823 3.7095449
0.824 3.6198168
0.825 3.6957738
0.826 3.6943645
0.827 3.6672096
0.828 3.690336
0.829 3.7409842
0.83 3.5738766
0.831 3.4896946
0.832 3.6647837
0.833 3.7230358
0.834 3.6179171
0.835 3.7062051
0.836 3.6506009
0.837 3.4998455
0.838 3.5448046
0.839 3.5716982
0.84 3.5088618
0.841 3.653888
0.842 3.8014293
0.843 3.7354085
0.844 3.5214279
0.845 3.7518966
0.846 3.6796322
0.847 3.6792994
0.848 3.8017991
0.849 3.9963553
0.85 3.6452188
0.851 3.8140914
0.852 3.7450771
0.853 3.655232
0.854 3.82427
0.855 3.7704809
0.856 3.8828259
0.857 3.7797441
0.858 3.7477849
0.859 3.91114
0.86 3.9371343
0.861 3.7303801
0.862 3.9332793
0.863 3.8013415
0.864 4.0901599
0.865 3.8690536
0.866 3.7292836
0.867 3.5579071
0.868 3.8651571
0.869 3.8534458
0.87 3.7847779
0.871 3.8513081
0.872 3.709341
0.873 3.7082143
0.874 3.8401475
0.875 3.5299289
0.876 3.7749083
0.877 3.8246582
0.878 3.6254604
0.879 3.970988
0.88 3.7977602
0.881 3.7246277
0.882 3.8049614
0.883 3.7602692
0.884 3.8522677
0.885 3.5967369
0.886 3.6317365
0.887 3.5903018
0.888 3.8026366
0.889 3.7238293
0.89 3.9063051
0.891 3.741128
0.892 3.6877317
0.893 3.8306775
0.894 3.7286971
0.895 3.8518047
0.896 3.915859
0.897 3.8098855
0.898 3.8507919
0.899 3.9640751
0.9 3.6695206
0.901 3.6216342
0.902 3.6902056
0.903 3.7181771
0.904 3.7296002
0.905 3.700604
0.906 3.7516847
0.907 3.8460474
0.908 3.7118411
0.909 3.7841241
0.91 3.7520928
0.911 3.5958793
0.912 3.6184626
0.913 3.7049043
0.914 3.5237563
0.915 3.6124845
0.916 3.7413146
0.917 3.6202247
0.918 3.8331897
0.919 3.6948395
0.92 3.6729164
0.921 3.6721549
0.922 3.7438643
0.923 3.8500688
0.924 3.7176323
0.925 3.7010021
0.926 3.729898
0.927 3.6848633
0.928 4.0080924
0.929 3.814935
0.93 3.720892
0.931 3.7284689
0.932 3.7637002
0.933 3.7573712
0.934 3.7599788
0.935 3.8435295
0.936 3.8046916
0.937 3.7400053
0.938 3.7497296
0.939 3.5656567
0.94 3.4719367
0.941 3.7974813
0.942 3.7607114
0.943 3.6879678
0.944 3.8790865
0.945 3.6337461
0.946 3.7198005
0.947 3.6631901
0.948 3.9887612
0.949 4.0302329
0.95 3.8414857
0.951 3.8063412
0.952 3.7110474
0.953 3.6804237
0.954 3.849556
0.955 3.6750147
0.956 4.0115204
0.957 4.0577126
0.958 3.8748536
0.959 3.6882663
0.96 3.6959236
0.961 3.7803786
0.962 3.7165043
0.963 3.732996
0.964 3.8999588
0.965 3.7923174
0.966 3.5561931
0.967 3.7065504
0.968 3.6136608
0.969 3.6803346
0.97 3.5965638
0.971 3.6625571
0.972 3.4956508
0.973 3.6748405
0.974 3.5668972
0.975 3.720221
0.976 3.7543707
0.977 3.5278804
0.978 3.5776997
0.979 3.7804427
0.98 3.4689989
0.981 3.4537358
0.982 3.4875755
0.983 3.6261444
0.984 3.678962
0.985 3.6177614
0.986 3.7017686
0.987 3.683166
0.988 3.5397732
0.989 3.606415
0.99 3.5909719
0.991 3.6199284
0.992 3.7581232
0.993 3.8040888
0.994 3.5419521
0.995 3.5864632
0.996 3.5989633
0.997 3.6259849
0.998 3.6689084
0.999 3.6204441
1 3.5431314

0.001 2.0110803
0.002 5.2201996
0.003 6.4361782
0.004 6.3248377
0.005 5.6845794
0.006 5.7664962
0.007 5.8490677
0.008 5.6008444
0.009 4.9407973
0.01 4.8992615
0.011 3.935045
0.012 4.7421579
0.013 4.5698962
0.014 5.6650023
0.015 5.8080168
0.016 5.4391866
0.017 4.3370514
0.018 5.1010571
0.019 3.6340959
0.02 2.8937023
0.021 3.7369177
0.022 3.4475665
0.023 3.4300821
0.024 3.282402
0.025 3.6615591
0.026 3.2649848
0.027 3.3720376
0.028 3.0317442
0.029 3.5481255
0.03 3.6868637
0.031 3.8141615
0.032 3.9783189
0.033 4.3232331
0.034 3.7168536
0.035 3.4869366
0.036 4.1714196
0.037 4.0113649
0.038 4.1134052
0.039 4.316186
0.04 4.4369173
0.041 4.5055428
0.042 4.1970272
0.043 3.8085721
0.044 4.0174665
0.045 3.5910761
0.046 3.6322691
0.047 3.6799273
0.048 3.5071259
0.049 4.3573394
0.05 3.761301
0.051 4.0316
0.052 3.7154276
0.053 4.043076
0.054 4.0459504
0.055 4.0571151
0.056 4.3075476
0.057 4.4325604
0.058 5.1562338
0.059 4.6125703
0.06 4.4080906
0.061 4.4051061
0.062 4.4014344
0.063 4.5108833
0.064 4.5608969
0.065 4.9183393
0.066 3.9622223
0.067 4.0296636
0.068 4.1222963
0.069 5.2156572
0.07 4.0550666
0.071 4.1216688
0.072 3.1638541
0.073 3.8002849
0.074 3.7592213
0.075 3.4119508
0.076 3.7521362
0.077 3.7530351
0.078 3.8606842
0.079 4.0002341
0.08 3.7305441
0.081 3.831316
0.082 3.6334276
0.083 3.2902126
0.084 4.1465821
0.085 4.1884623
0.086 4.9565477
0.087 3.7288389
0.088 3.8459921
0.089 3.4790132
0.09 5.0369005
0.091 3.763695
0.092 4.3754764
0.093 3.7113297
0.094 4.2695823
0.095 4.1966128
0.096 3.9269598
0.097 4.2957506
0.098 4.6559429
0.099 3.6421554
0.1 3.6951048
0.101 3.3504276
0.102 3.0844898
0.103 3.5637288
0.104 3.6163814
0.105 3.5253894
0.106 4.1803594
0.107 3.3636913
0.108 3.9026062
0.109 4.0421543
0.11 4.2006569
0.111 4.2709785
0.112 3.6484706
0.113 3.9879034
0.114 3.8714027
0.115 3.4534202
0.116 3.9481139
0.117 3.9920104
0.118 3.8561821
0.119 3.8550403
0.12 3.7872641
0.121 3.870368
0.122 4.2798219
0.123 5.3688865
0.124 4.9726028
0.125 3.9940617
0.126 3.8008153
0.127 3.3330667
0.128 4.0358949
0.129 4.4778481
0.13 3.3991334
0.131 4.3018098
0.132 3.8276675
0.133 4.2115788
0.134 4.8145323
0.135 4.6253271
0.136 4.778039
0.137 5.6338134
0.138 4.7210727
0.139 4.4525976
0.14 5.5088329
0.141 4.4002733
0.142 4.2580814
0.143 4.0054116
0.144 4.0592146
0.145 4.8356957
0.146 4.6265545
0.147 4.6990814
0.148 4.6014342
0.149 4.0655084
0.15 3.9686017
0.151 3.827683
0.152 3.5291331
0.153 3.4821005
0.154 3.6863358
0.155 3.9297884
0.156 5.0085182
0.157 5.6736789
0.158 4.7756381
0.159 4.0781422
0.16 4.3662186
0.161 5.3166189
0.162 4.8161259
0.163 3.5875523
0.164 3.8602688
0.165 3.8769205
0.166 4.6134963
0.167 4.4181681
0.168 4.7121019
0.169 5.0497723
0.17 4.874445
0.171 4.7206516
0.172 4.0643311
0.173 4.2755256
0.174 5.2955332
0.175 5.724545
0.176 5.7319913
0.177 5.2766986
0.178 5.164557
0.179 5.2211742
0.18 5.0279422
0.181 5.0264516
0.182 4.9118085
0.183 5.2464886
0.184 5.3411188
0.185 5.1231794
0.186 5.0349727
0.187 4.4182301
0.188 4.5327568
0.189 4.9269595
0.19 5.1171184
0.191 4.5383091
0.192 4.6731744
0.193 4.9489307
0.194 5.2347522
0.195 5.214067
0.196 5.8076334
0.197 5.8046098
0.198 5.7073064
0.199 5.6322579
0.2 5.4849095
0.201 5.0762119
0.202 3.9478779
0.203 5.1042476
0.204 4.0061426
0.205 3.8805366
0.206 4.02492
0.207 3.7051082
0.208 4.7296448
0.209 4.1363978
0.21 4.0227556
0.211 4.3863831
0.212 3.7371953
0.213 4.1223793
0.214 4.1217537
0.215 4.5641117
0.216 4.2331018
0.217 4.2722516
0.218 4.2874913
0.219 4.5885248
0.22 5.5789003
0.221 3.7735929
0.222 4.2644186
0.223 5.3251877
0.224 3.994997
0.225 4.7649217
0.226 4.1211839
0.227 3.6637087
0.228 3.7408297
0.229 3.7724907
0.23 4.2709441
0.231 3.9486609
0.232 4.0184474
0.233 4.3323917
0.234 4.282032
0.235 3.9474802
0.236 4.1540575
0.237 3.4882138
0.238 3.4857597
0.239 4.3424687
0.24 3.7358236
0.241 3.9814756
0.242 4.1276374
0.243 4.1060543
0.244 3.9071474
0.245 4.7867684
0.246 5.2401738
0.247 5.2519226
0.248 4.5074105
0.249 3.7138453
0.25 4.1581631
0.251 3.9396517
0.252 3.5516145
0.253 3.4426508
0.254 3.93402
0.255 4.6339226
0.256 4.0086007
0.257 5.18927
0.258 5.1278162
0.259 5.8606658
0.26 5.9666009
0.261 5.1448646
0.262 5.0355058
0.263 4.9596076
0.264 5.1838775
0.265 4.5369549
0.266 4.6725316
0.267 4.7044625
0.268 5.1032043
0.269 4.9231467
0.27 4.9395919
0.271 4.9456611
0.272 4.8631377
0.273 5.0866523
0.274 4.65942
0.275 4.4869165
0.276 4.7567258
0.277 5.075017
0.278 4.3909421
0.279 4.1385341
0.28 4.0139456
0.281 4.5327435
0.282 4.4864383
0.283 4.1375556
0.284 4.2031837
0.285 4.3252554
0.286 4.8093209
0.287 4.5174451
0.288 4.6763711
0.289 4.2656178
0.29 4.5452566
0.291 4.3043337
0.292 4.2747598
0.293 4.7241988
0.294 4.5039549
0.295 4.543088
0.296 4.3833809
0.297 4.6359954
0.298 4.7282171
0.299 4.4710083
0.3 4.8122015
0.301 4.8171248
0.302 4.3830862
0.303 4.6740756
0.304 4.5380416
0.305 4.3275437
0.306 4.7672887
0.307 4.7552915
0.308 4.339642
0.309 4.4819555
0.31 5.0160265
0.311 4.4297442
0.312 3.7557652
0.313 5.5962954
0.314 5.325963
0.315 4.4075098
0.316 6.4411645
0.317 5.8119721
0.318 5.0630178
0.319 5.3333588
0.32 5.8041315
0.321 6.2153378
0.322 5.213716
0.323 5.1522789
0.324 7.2072606
0.325 5.5624056
0.326 5.7634454
0.327 5.1443114
0.328 5.3821688
0.329 4.8243446
0.33 6.7636881
0.331 4.8735585
0.332 5.4860263
0.333 4.4806294
0.334 4.3088269
0.335 4.6244879
0.336 5.7790041
0.337 5.7020564
0.338 5.3113375
0.339 5.4924669
0.34 4.7838192
0.341 4.9547243
0.342 4.8502645
0.343 4.4704852
0.344 4.8884296
0.345 5.2980204
0.346 5.9971247
0.347 5.4765811
0.348 5.4990659
0.349 5.0705247
0.35 5.2294054
0.351 4.619411
0.352 5.2256837
0.353 4.4043045
0.354 4.5312209
0.355 4.1632748
0.356 4.8299212
0.357 4.3301573
0.358 5.0714755
0.359 5.2467546
0.36 5.6077271
0.361 4.4797974
0.362 5.3416214
0.363 5.3216887
0.364 4.6000924
0.365 5.3398762
0.366 5.6273193
0.367 5.695611
0.368 6.1215219
0.369 5.1631761
0.37 6.0308228
0.371 4.8306723
0.372 6.3217053
0.373 6.046927
0.374 5.8206525
0.375 4.7224545
0.376 5.6446586
0.377 5.1284437
0.378 4.9973779
0.379 5.9663463
0.38 5.7623534
0.381 6.586164
0.382 6.0176287
0.383 5.9936132
0.384 6.1900058
0.385 5.062932
0.386 4.6368108
0.387 4.8588634
0.388 5.5266771
0.389 5.9787169
0.39 5.4806323
0.391 5.2590356
0.392 5.1688089
0.393 5.5797806
0.394 5.3392148
0.395 5.528451
0.396 5.9237733
0.397 5.4969335
0.398 6.1633692
0.399 4.1913819
0.4 4.419517
0.401 5.6683154
0.402 5.1740003
0.403 5.7989507
0.404 4.3581338
0.405 4.8205581
0.406 4.6290431
0.407 6.170433
0.408 5.414587
0.409 6.1090388
0.41 5.2206111
0.411 5.1351748
0.412 4.9718714
0.413 4.9829898
0.414 5.571557
0.415 4.901773
0.416 5.5749145
0.417 4.7768707
0.418 4.583693
0.419 5.0602088
0.42 6.0650582
0.421 6.2889314
0.422 5.4692097
0.423 5.4881577
0.424 5.6817384
0.425 5.4626894
0.426 8.1435299
0.427 8.1027279
0.428 7.3908958
0.429 6.9029145
0.43 5.4839644
0.431 6.8751802
0.432 6.7152958
0.433 6.7837934
0.434 6.6707997
0.435 8.0618753
0.436 7.4050035
0.437 7.2402167
0.438 8.5948029
0.439 6.665823
0.44 5.235754
0.441 5.7255383
0.442 6.040463
0.443 6.1768169
0.444 6.2386074
0.445 5.6351113
0.446 7.1467409
0.447 8.2450686
0.448 7.7929459
0.449 7.6080441
0.45 7.8812709
0.451 7.5070596
0.452 7.4547601
0.453 7.6701789
0.454 7.4578357
0.455 7.5696092
0.456 8.3724871
0.457 8.4341602
0.458 8.4776201
0.459 7.3345504
0.46 7.6010008
0.461 7.7666759
0.462 8.1570654
0.463 8.6118422
0.464 7.5751057
0.465 6.2381396
0.466 6.3556752
0.467 6.5555668
0.468 6.1381335
0.469 6.2192898
0.47 5.5328884
0.471 7.9324031
0.472 8.5207596
0.473 9.0183239
0.474 8.3115969
0.475 9.3148603
0.476 9.353178
0.477 8.9224539
0.478 7.8383026
0.479 8.9022036
0.48 7.7380791
0.481 6.9172907
0.482 4.7862215
0.483 6.6252904
0.484 8.0827675
0.485 7.0117259
0.486 7.9531708
0.487 7.6574101
0.488 7.1368489
0.489 6.6070051
0.49 5.7926755
0.491 4.8476281
0.492 5.2217736
0.493 5.0235276
0.494 6.2130985
0.495 5.3410935
0.496 4.3545728
0.497 4.7536573
0.498 4.6164594
0.499 5.1049829
0.5 4.3398046
0.501 5.2440557
0.502 5.7249937
0.503 6.3048501
0.504 5.9589305
0.505 5.7139883
0.506 5.9860291
0.507 4.8162127
0.508 6.8515735
0.509 7.6033592
0.51 7.7107158
0.511 8.1367168
0.512 7.8593812
0.513 8.0197134
0.514 8.2834959
0.515 7.9903665
0.516 7.5777588
0.517 8.5633392
0.518 9.0848589
0.519 8.6989307
0.52 8.9725876
0.521 8.5869198
0.522 8.398921
0.523 7.0974369
0.524 8.0788612
0.525 7.9234114
0.526 7.9981027
0.527 7.374042
0.528 8.6872082
0.529 8.773984
0.53 7.6606598
0.531 7.8674984
0.532 7.6903009
0.533 8.0323009
0.534 7.9605794
0.535 7.9303532
0.536 8.4641972
0.537 7.4402108
0.538 7.563107
0.539 8.2050953
0.54 8.5923414
0.541 8.5025692
0.542 8.3051949
0.543 7.9910159
0.544 8.2193317
0.545 6.9115715
0.546 7.111248
0.547 7.7120585
0.548 7.8632951
0.549 7.8210435
0.55 7.9991622
0.551 8.7933025
0.552 8.138732
0.553 8.4377661
0.554 8.0016556
0.555 7.9228349
0.556 8.5172768
0.557 8.2974863
0.558 7.7035346
0.559 7.5876484
0.56 7.7583737
0.561 7.9583163
0.562 8.1046219
0.563 7.8250203
0.564 8.0824547
0.565 8.1644621
0.566 8.2597637
0.567 7.8519402
0.568 8.349287
0.569 9.0730391
0.57 9.1605015
0.571 6.6277905
0.572 6.6514521
0.573 7.0654645
0.574 7.2705197
0.575 6.362638
0.576 6.4655118
0.577 6.0226707
0.578 5.9259114
0.579 6.5185738
0.58 6.5613456
0.581 7.6749043
0.582 7.9222746
0.583 7.2472253
0.584 7.7891116
0.585 6.7823267
0.586 7.2630949
0.587 7.3077188
0.588 6.4580436
0.589 6.6696115
0.59 7.145031
0.591 7.075737
0.592 7.3683863
0.593 6.5979724
0.594 6.4206462
0.595 5.8811035
0.596 5.0029225
0.597 5.3444786
0.598 6.3187976
0.599 5.8771253
0.6 6.323359
0.601 5.5224113
0.602 5.6903772
0.603 6.084661
0.604 5.2448006
0.605 5.0624003
0.606 5.7827649
0.607 5.925199
0.608 5.9034166
0.609 5.9026971
0.61 5.1717734
0.611 6.3905463
0.612 5.0647049
0.613 6.0670271
0.614 4.7094431
0.615 5.4665122
0.616 5.481668
0.617 5.4974794
0.618 5.3835077
0.619 5.2878714
0.62 4.7710519
0.621 4.8198357
0.622 5.7224832
0.623 5.2781625
0.624 5.5685968
0.625 5.9766054
0.626 5.3439188
0.627 5.0136075
0.628 5.1528172
0.629 5.5509319
0.63 5.0193629
0.631 5.215065
0.632 5.2040696
0.633 5.2882571
0.634 4.3278818
0.635 4.7222681
0.636 5.3642688
0.637 5.7600069
0.638 5.2697663
0.639 4.517375
0.64 5.4300857
0.641 5.7774444
0.642 6.4934778
0.643 5.9043999
0.644 8.1078644
0.645 7.6289835
0.646 7.9012136
0.647 8.0036077
0.648 8.0318298
0.649 7.9890409
0.65 8.3552256
0.651 8.3745012
0.652 7.9459538
0.653 7.5683312
0.654 8.036624
0.655 8.3058472
0.656 7.7831845
0.657 8.8467569
0.658 8.8475847
0.659 7.0626006
0.66 6.6159391
0.661 7.6005726
0.662 8.0037022
0.663 7.7353792
0.664 8.474225
0.665 8.938468
0.666 9.2915411
0.667 9.0031843
0.668 9.1150751
0.669 9.1960402
0.67 9.2314472
0.671 8.9704781
0.672 9.0324326
0.673 8.567606
0.674 9.3620224
0.675 8.6984491
0.676 9.6433706
0.677 8.6649017
0.678 8.5979214
0.679 9.729413
0.68 8.759799
0.681 7.4556212
0.682 5.7690258
0.683 6.3334517
0.684 7.5002103
0.685 7.6084318
0.686 8.3532171
0.687 9.1879721
0.688 7.9396853
0.689 7.6016278
0.69 8.6507044
0.691 7.0898423
0.692 7.8935075
0.693 7.6292977
0.694 7.868062
0.695 7.6810646
0.696 7.6011186
0.697 7.1866202
0.698 7.6294789
0.699 6.8910475
0.7 7.5183659
0.701 6.647881
0.702 6.3726153
0.703 6.2764883
0.704 8.0780764
0.705 6.6444545
0.706 6.8395076
0.707 6.8156586
0.708 6.0551887
0.709 6.374907
0.71 7.6236424
0.711 6.8024955
0.712 7.428864
0.713 7.6577787
0.714 7.576602
0.715 7.4705763
0.716 7.637989
0.717 8.2158251
0.718 7.52917
0.719 8.4539719
0.72 8.3805342
0.721 7.4193778
0.722 8.3574133
0.723 7.4070106
0.724 7.8620191
0.725 7.5800357
0.726 8.176734
0.727 8.4915981
0.728 8.6929798
0.729 8.5956593
0.73 8.1858606
0.731 8.1275253
0.732 8.2812147
0.733 8.0277815
0.734 6.7484484
0.735 7.5793877
0.736 7.0887485
0.737 7.6873012
0.738 6.4755716
0.739 7.2868972
0.74 6.1313314
0.741 6.8754373
0.742 6.5775876
0.743 6.824245
0.744 6.9835486
0.745 6.8133512
0.746 6.8740215
0.747 6.582705
0.748 6.8169599
0.749 6.7405443
0.75 6.931139
0.751 6.8966432
0.752 6.4798632
0.753 6.9705815
0.754 6.6182961
0.755 7.5114079
0.756 7.0814571
0.757 6.813282
0.758 6.8631978
0.759 7.1195035
0.76 7.5208135
0.761 7.2160926
0.762 7.2900753
0.763 7.3679419
0.764 7.1818604
0.765 7.0991988
0.766 6.6992931
0.767 7.2786622
0.768 7.1361413
0.769 7.0870891
0.77 7.3479052
0.771 7.4201984
0.772 7.4472375
0.773 7.1081734
0.774 7.3114996
0.775 7.6907673
0.776 7.8945432
0.777 7.9265637
0.778 8.0281286
0.779 7.6367698
0.78 7.4336095
0.781 7.5653477
0.782 7.753511
0.783 7.2913232
0.784 7.8122225
0.785 7.4768982
0.786 7.7937675
0.787 7.6566939
0.788 7.6383986
0.789 7.4254885
0.79 7.4261913
0.791 7.8916736
0.792 7.9192595
0.793 8.0024815
0.794 7.7259507
0.795 7.5605979
0.796 7.6524887
0.797 7.5714893
0.798 7.1232257
0.799 7.4758797
0.8 6.774055
0.801 6.9581409
0.802 7.2110429
0.803 7.0855689
0.804 6.6806397
0.805 7.0207601
0.806 7.2768474
0.807 7.1212001
0.808 7.2594485
0.809 6.9486933
0.81 6.0285759
0.811 6.9126625
0.812 7.925087
0.813 6.9473014
0.814 7.8357744
0.815 6.7212853
0.816 6.8721819
0.817 7.513979
0.818 7.0171709
0.819 7.7809467
0.82 8.5267992
0.821 7.3461623
0.822 7.1847539
0.823 7.9778075
0.824 6.9963212
0.825 6.819098
0.826 6.6356878
0.827 7.864316
0.828 7.8456717
0.829 7.7138257
0.83 7.7617049
0.831 7.8291249
0.832 7.6160192
0.833 7.7381034
0.834 7.6838527
0.835 7.6989479
0.836 7.5229173
0.837 7.4964199
0.838 7.3271751
0.839 7.9251943
0.84 7.1940265
0.841 7.0985389
0.842 7.6741271
0.843 7.90976
0.844 7.5845537
0.845 8.2679911
0.846 8.4124079
0.847 9.3975382
0.848 8.5837955
0.849 8.0001936
0.85 8.5329418
0.851 6.8473034
0.852 8.0575418
0.853 8.5953226
0.854 8.7119131
0.855 8.526247
0.856 8.3262224
0.857 8.149457
0.858 8.386446
0.859 8.2516394
0.86 8.4557753
0.861 8.2939672
0.862 8.5983973
0.863 9.3051224
0.864 9.435153
0.865 8.8043451
0.866 8.2455854
0.867 8.7261763
0.868 8.2342062
0.869 7.5233049
0.87 8.3184643
0.871 8.7881632
0.872 8.78899
0.873 7.5234828
0.874 8.228632
0.875 8.4012718
0.876 9.043889
0.877 7.7197976
0.878 9.2620821
0.879 8.7104273
0.88 9.7814817
0.881 7.6658764
0.882 8.6067772
0.883 8.5188684
0.884 7.3177986
0.885 7.3540535
0.886 8.0543528
0.887 7.2596488
0.888 8.0240116
0.889 7.3208709
0.89 7.9515033
0.891 8.2496853
0.892 7.5498595
0.893 7.5167441
0.894 7.4293156
0.895 8.1468601
0.896 9.2500477
0.897 9.4165659
0.898 9.3523951
0.899 8.1774225
0.9 8.9892101
0.901 7.8267584
0.902 7.5699692
0.903 8.4552698
0.904 8.2935505
0.905 7.4587255
0.906 7.5662355
0.907 9.0073881
0.908 8.5788803
0.909 9.476819
0.91 7.698894
0.911 8.4488373
0.912 6.7805147
0.913 6.8207054
0.914 6.9853811
0.915 6.8767781
0.916 6.9315104
0.917 7.5679722
0.918 6.8720045
0.919 7.250721
0.92 7.9820976
0.921 6.2901101
0.922 7.4355235
0.923 7.2425599
0.924 6.814981
0.925 7.1811571
0.926 6.6500969
0.927 7.2381501
0.928 7.3427753
0.929 7.8074384
0.93 7.1019826
0.931 7.6469889
0.932 7.5086722
0.933 7.2370491
0.934 8.0548506
0.935 7.771769
0.936 7.5016608
0.937 7.9866104
0.938 7.9755359
0.939 8.0000887
0.94 8.0850983
0.941 7.4591017
0.942 7.1434956
0.943 7.5441499
0.944 7.6390963
0.945 7.7622828
0.946 8.2385912
0.947 8.0407562
0.948 8.3743544
0.949 8.2990561
0.95 8.2288914
0.951 7.9981403
0.952 7.798759
0.953 7.1714129
0.954 7.486001
0.955 7.5194449
0.956 8.00525
0.957 7.187438
0.958 7.4509335
0.959 7.8387542
0.96 6.9098949
0.961 7.0018277
0.962 7.4451437
0.963 7.3882828
0.964 7.7808142
0.965 7.7641602
0.966 7.7300615
0.967 7.9701567
0.968 7.6747952
0.969 7.5202265
0.97 7.3282003
0.971 7.8319635
0.972 8.1943235
0.973 7.9784808
0.974 7.8085866
0.975 8.035182
0.976 7.9903126
0.977 7.695188
0.978 7.3688312
0.979 6.9703336
0.98 7.6590786
0.981 7.7954969
0.982 8.094821
0.983 7.7596536
0.984 8.2300577
0.985 7.9450927
0.986 7.3998961
0.987 7.6509738
0.988 8.2846756
0.989 8.2360106
0.99 7.477447
0.991 7.4528537
0.992 6.6316619
0.993 7.0419383
0.994 7.6390114
0.995 8.0810366
0.996 8.1719904
0.997 7.5004683
0.998 7.3402281
0.999 7.0177855
1 7.105525
