# Supplementary material for: Perforin-2 clockwise hand-over-hand pre-pore to pore transition mechanism
Source: Nat Commun. 2022 Aug 26;13:5039. doi: 10.1038/s41467-022-32757-4 (PMC9418332; doi:10.1038/s41467-022-32757-4)
Supplement: Supplementary file 7 — Source Data [file 41467_2022_32757_MOESM7_ESM.zip › Source Data/MD Raw data/pH7-CW-RMSD.dat]

0.001 1.6962496
0.002 1.9081371
0.003 1.7694514
0.004 1.9482596
0.005 2.06429
0.006 2.102237
0.007 1.9050463
0.008 2.2492223
0.009 2.0183005
0.01 2.3255525
0.011 2.5539362
0.012 2.7264676
0.013 2.8015809
0.014 2.595191
0.015 2.718761
0.016 2.8375163
0.017 3.0755394
0.018 3.0994279
0.019 2.9053633
0.02 2.9841838
0.021 2.559433
0.022 2.7229497
0.023 2.710372
0.024 2.463547
0.025 2.5938718
0.026 2.886698
0.027 2.7573848
0.028 2.5933058
0.029 2.7939568
0.03 2.8087788
0.031 2.9234664
0.032 2.8442142
0.033 3.2125475
0.034 2.7268469
0.035 2.6425798
0.036 2.8028498
0.037 2.6947033
0.038 2.9275799
0.039 2.9610379
0.04 2.97086
0.041 2.6813927
0.042 2.5840805
0.043 2.8232183
0.044 2.5660629
0.045 2.8151927
0.046 2.8588338
0.047 2.7954187
0.048 2.8990374
0.049 2.7770431
0.05 2.8825347
0.051 2.8961215
0.052 2.8589351
0.053 2.9768429
0.054 2.7798104
0.055 2.8234639
0.056 2.6279418
0.057 2.6992307
0.058 2.7481101
0.059 2.798753
0.06 2.7733715
0.061 2.8146977
0.062 2.942076
0.063 3.0123761
0.064 2.6203012
0.065 2.5460579
0.066 2.4634857
0.067 2.5426524
0.068 2.5145891
0.069 2.6176026
0.07 2.446981
0.071 2.5483935
0.072 2.6294677
0.073 2.534559
0.074 2.325875
0.075 2.3836279
0.076 2.4471169
0.077 2.5194714
0.078 2.6107473
0.079 2.4270263
0.08 2.4138391
0.081 2.5343871
0.082 2.5495563
0.083 2.5143783
0.084 2.6103101
0.085 2.7071118
0.086 2.6855607
0.087 2.7183509
0.088 2.5563676
0.089 2.6008699
0.09 2.5983379
0.091 2.4955225
0.092 2.8187349
0.093 2.4741204
0.094 2.7602563
0.095 2.7580364
0.096 2.6544647
0.097 2.8512571
0.098 2.7541003
0.099 2.6923697
0.1 2.8530507
0.101 2.8983808
0.102 2.9850068
0.103 3.0156801
0.104 2.6996017
0.105 2.6615593
0.106 2.6660542
0.107 2.7695754
0.108 2.7093208
0.109 2.5180311
0.11 2.5680737
0.111 2.7030108
0.112 2.6705172
0.113 2.7490096
0.114 2.8228943
0.115 2.5627642
0.116 2.6862276
0.117 2.6340904
0.118 2.4726651
0.119 2.667556
0.12 2.6160283
0.121 2.6275823
0.122 2.6342432
0.123 2.491106
0.124 2.7591698
0.125 2.704195
0.126 2.9133012
0.127 2.5612447
0.128 2.8290231
0.129 2.7503505
0.13 2.769254
0.131 2.667165
0.132 2.6301887
0.133 2.6456747
0.134 2.5413356
0.135 2.6194887
0.136 2.6318781
0.137 2.7385669
0.138 2.6882434
0.139 2.698293
0.14 2.72683
0.141 2.5727673
0.142 2.5072539
0.143 2.4340076
0.144 2.4265268
0.145 2.5397589
0.146 2.6440871
0.147 2.8170924
0.148 2.9712696
0.149 2.8124461
0.15 2.7186577
0.151 2.7997277
0.152 2.6763253
0.153 2.59426
0.154 2.7401915
0.155 2.8108354
0.156 2.8121471
0.157 2.6673613
0.158 2.7974229
0.159 2.7171926
0.16 2.6103365
0.161 2.6256924
0.162 2.6613944
0.163 2.5464733
0.164 2.750129
0.165 2.6666548
0.166 2.5398643
0.167 2.6232765
0.168 2.7144918
0.169 2.6558044
0.17 2.8895254
0.171 2.7597349
0.172 2.604959
0.173 2.6122863
0.174 2.7297022
0.175 2.8367479
0.176 2.6366212
0.177 2.9093757
0.178 2.482255
0.179 2.5661492
0.18 2.8233678
0.181 2.7306805
0.182 3.2545614
0.183 2.9824488
0.184 3.0664217
0.185 2.9373727
0.186 2.7656963
0.187 3.1517682
0.188 3.0688179
0.189 3.1250808
0.19 3.1857641
0.191 3.0328248
0.192 3.1597874
0.193 3.2511752
0.194 3.1026685
0.195 2.6554127
0.196 2.6915734
0.197 2.7360461
0.198 2.7233965
0.199 2.5398939
0.2 2.6113906
0.201 2.8309932
0.202 3.0741236
0.203 2.8330529
0.204 2.6223292
0.205 2.8758924
0.206 2.8952484
0.207 2.7761183
0.208 2.6424046
0.209 2.5208151
0.21 2.7557125
0.211 2.7141998
0.212 2.7295911
0.213 2.6779602
0.214 2.8788912
0.215 2.7963684
0.216 2.5163116
0.217 2.4851871
0.218 2.89586
0.219 2.9820712
0.22 2.844007
0.221 2.859586
0.222 2.8557706
0.223 2.7393856
0.224 2.8146386
0.225 2.7842577
0.226 2.7705469
0.227 2.7070327
0.228 2.7948153
0.229 2.9292095
0.23 2.7056205
0.231 2.9503429
0.232 3.0632331
0.233 3.0092149
0.234 3.0088398
0.235 3.1567459
0.236 3.2426968
0.237 3.0452836
0.238 3.0672233
0.239 3.4299972
0.24 3.3280473
0.241 3.3242419
0.242 3.180712
0.243 3.2735591
0.244 3.3705671
0.245 3.1799703
0.246 3.3292396
0.247 3.2900252
0.248 3.2096691
0.249 3.3785024
0.25 3.2680078
0.251 3.2992957
0.252 3.6563842
0.253 3.7140844
0.254 3.6893799
0.255 3.6462059
0.256 3.5144105
0.257 3.5204713
0.258 3.5550683
0.259 3.5464017
0.26 3.657856
0.261 3.3330343
0.262 3.342603
0.263 3.1704531
0.264 3.4148061
0.265 3.9675846
0.266 3.5682871
0.267 3.7421851
0.268 3.664006
0.269 3.7054086
0.27 3.8056381
0.271 4.0168142
0.272 3.8059742
0.273 3.8328569
0.274 3.9022439
0.275 3.6483247
0.276 3.8117297
0.277 3.852869
0.278 3.8068192
0.279 3.6818054
0.28 3.8397105
0.281 3.9474773
0.282 3.7829792
0.283 3.9389243
0.284 3.8766537
0.285 3.842947
0.286 4.032867
0.287 3.9282157
0.288 3.9027174
0.289 3.8209598
0.29 3.9255555
0.291 3.8862348
0.292 3.8963654
0.293 3.9524238
0.294 3.9267812
0.295 3.9397936
0.296 3.975306
0.297 3.8580666
0.298 3.9046543
0.299 3.8182967
0.3 4.0680118
0.301 3.7338767
0.302 3.8598289
0.303 3.7504973
0.304 3.841156
0.305 3.8938646
0.306 3.6179926
0.307 3.8597174
0.308 3.8088424
0.309 3.7797291
0.31 3.7618842
0.311 3.7079284
0.312 3.7638798
0.313 3.9185078
0.314 3.8621287
0.315 3.6438699
0.316 3.7566636
0.317 3.7020373
0.318 3.7213454
0.319 3.7389481
0.32 3.7753038
0.321 3.7716262
0.322 3.677774
0.323 3.8499312
0.324 3.8846571
0.325 3.8942571
0.326 3.9410326
0.327 3.8294029
0.328 3.8349824
0.329 3.7582593
0.33 3.8839953
0.331 3.7005131
0.332 3.6418667
0.333 3.6947067
0.334 3.6610334
0.335 3.8635063
0.336 3.7468283
0.337 3.7247477
0.338 3.7593558
0.339 3.7368491
0.34 3.9482665
0.341 3.7399631
0.342 3.7875423
0.343 3.8117292
0.344 3.6560464
0.345 3.79741
0.346 3.7567489
0.347 3.6669645
0.348 3.8326867
0.349 3.7114053
0.35 3.7351105
0.351 3.789712
0.352 3.8618548
0.353 3.798677
0.354 3.7753961
0.355 3.8498056
0.356 3.949872
0.357 3.6771603
0.358 3.9891031
0.359 3.9464569
0.36 3.937629
0.361 3.9940407
0.362 3.8000817
0.363 3.7744029
0.364 3.8609502
0.365 3.8749225
0.366 3.7875743
0.367 3.9494042
0.368 3.8708253
0.369 3.9160051
0.37 4.2097306
0.371 4.1100559
0.372 4.1059561
0.373 4.1425991
0.374 3.9670198
0.375 3.9074407
0.376 3.9468784
0.377 4.0735292
0.378 3.9435394
0.379 3.9397919
0.38 4.091136
0.381 4.0450907
0.382 4.0362363
0.383 4.1864295
0.384 4.1331644
0.385 4.0912309
0.386 4.1768699
0.387 4.1220431
0.388 3.9925978
0.389 4.0810905
0.39 3.9732842
0.391 4.0492826
0.392 4.094696
0.393 3.9119737
0.394 4.0014267
0.395 4.1403928
0.396 4.0583067
0.397 4.0057998
0.398 4.2079511
0.399 3.9605863
0.4 3.9362218
0.401 3.9878201
0.402 4.048203
0.403 3.9326019
0.404 4.0965667
0.405 4.1493678
0.406 3.9980459
0.407 4.0989952
0.408 3.8310387
0.409 3.9371462
0.41 4.14294
0.411 4.1078939
0.412 3.9131114
0.413 4.0520148
0.414 3.8678131
0.415 4.0060778
0.416 4.0558548
0.417 4.1220069
0.418 4.1257596
0.419 4.0499864
0.42 3.7177274
0.421 3.9691753
0.422 3.8935823
0.423 4.2290363
0.424 4.112318
0.425 3.9302685
0.426 3.9313586
0.427 3.89027
0.428 4.0535855
0.429 3.9962137
0.43 4.0144114
0.431 3.939713
0.432 4.1048179
0.433 3.9860308
0.434 4.3205895
0.435 4.1302657
0.436 4.1298933
0.437 4.0562153
0.438 4.1451783
0.439 3.882664
0.44 4.2039118
0.441 4.2373586
0.442 4.1348829
0.443 4.0171971
0.444 4.0272903
0.445 4.4091973
0.446 4.214325
0.447 4.1827359
0.448 4.1959176
0.449 4.1584749
0.45 3.8729069
0.451 4.1037583
0.452 3.8861692
0.453 4.022264
0.454 3.9280069
0.455 3.9370039
0.456 4.0711989
0.457 4.0517383
0.458 4.1355515
0.459 4.0958939
0.46 4.0618482
0.461 3.9379079
0.462 4.1660008
0.463 4.2219801
0.464 4.227016
0.465 4.1284533
0.466 4.1752558
0.467 4.2412724
0.468 4.0708942
0.469 4.2035141
0.47 4.0396309
0.471 4.1768384
0.472 3.9188387
0.473 3.9766252
0.474 4.0788951
0.475 4.1054087
0.476 4.1101284
0.477 4.3685699
0.478 4.0477843
0.479 3.9083068
0.48 4.037415
0.481 4.1375041
0.482 3.9323068
0.483 4.1376677
0.484 3.946945
0.485 3.8739541
0.486 4.0471005
0.487 4.0730019
0.488 3.8884764
0.489 4.0152764
0.49 3.9532256
0.491 4.1036897
0.492 3.9640226
0.493 3.9919605
0.494 3.9275017
0.495 4.108593
0.496 4.0987358
0.497 4.2965055
0.498 4.3501186
0.499 3.9902456
0.5 4.5171909
0.501 4.0825462
0.502 3.9452741
0.503 3.9611754
0.504 4.0865135
0.505 4.1302648
0.506 3.9707906
0.507 4.1916471
0.508 4.061666
0.509 4.0087628
0.51 3.9718263
0.511 3.8469501
0.512 3.9648139
0.513 4.0715084
0.514 4.2051053
0.515 4.1570363
0.516 4.2060556
0.517 4.0352917
0.518 3.9375594
0.519 3.9573452
0.52 3.9346364
0.521 4.1172948
0.522 4.0887561
0.523 4.1331229
0.524 3.927901
0.525 3.9825079
0.526 4.0508227
0.527 3.9454179
0.528 4.0699482
0.529 3.8543203
0.53 3.788707
0.531 3.9008746
0.532 3.9084799
0.533 3.9911892
0.534 3.9721761
0.535 3.946821
0.536 3.7914727
0.537 3.7302809
0.538 3.9327393
0.539 3.9433398
0.54 3.8726101
0.541 4.0332551
0.542 4.2388086
0.543 3.9320192
0.544 3.9177623
0.545 3.7418964
0.546 4.1194496
0.547 3.7876744
0.548 3.5466807
0.549 3.5850036
0.55 3.7535014
0.551 3.8652937
0.552 3.7938468
0.553 3.7837796
0.554 3.6195238
0.555 3.7608728
0.556 4.0228548
0.557 3.8874307
0.558 4.1237164
0.559 3.9901218
0.56 3.956604
0.561 3.8300285
0.562 4.119977
0.563 4.056643
0.564 3.9899185
0.565 3.7695456
0.566 3.9785812
0.567 3.8354859
0.568 4.0186496
0.569 4.053184
0.57 3.8791845
0.571 3.9420152
0.572 3.9050887
0.573 3.9855089
0.574 3.951314
0.575 4.0551763
0.576 3.7968693
0.577 3.9776566
0.578 3.9002025
0.579 3.8409131
0.58 3.9158809
0.581 4.0420847
0.582 4.5521765
0.583 4.5516582
0.584 4.404366
0.585 4.4437208
0.586 4.278791
0.587 4.2442188
0.588 4.4893689
0.589 4.1594214
0.59 4.3916569
0.591 4.7395778
0.592 4.4468412
0.593 4.4382119
0.594 3.9059763
0.595 4.1604228
0.596 4.4390182
0.597 4.4946074
0.598 4.4891357
0.599 4.1601739
0.6 4.2392364
0.601 4.1636205
0.602 3.8729744
0.603 3.9729078
0.604 3.8993454
0.605 3.9798622
0.606 3.9190931
0.607 3.980531
0.608 4.1414695
0.609 4.130271
0.61 4.0635858
0.611 3.9667859
0.612 4.0047045
0.613 4.0459194
0.614 4.0737042
0.615 3.9911444
0.616 4.0684576
0.617 4.1312065
0.618 4.0070062
0.619 4.241087
0.62 4.5417275
0.621 4.3671432
0.622 3.7702258
0.623 4.0682678
0.624 4.4884219
0.625 4.0283709
0.626 4.199038
0.627 3.9036646
0.628 3.9607844
0.629 4.0822186
0.63 4.0639544
0.631 4.4082031
0.632 4.2624745
0.633 4.1843324
0.634 3.7289765
0.635 4.0824242
0.636 3.8467679
0.637 4.048316
0.638 4.1113963
0.639 4.3472676
0.64 4.2559195
0.641 4.2482672
0.642 4.3484745
0.643 4.2727838
0.644 4.119782
0.645 4.2542276
0.646 4.0401697
0.647 3.9649301
0.648 4.0324159
0.649 4.2490754
0.65 4.3323412
0.651 4.2747903
0.652 4.3117032
0.653 4.1196995
0.654 4.1652818
0.655 4.1692424
0.656 4.3390574
0.657 4.0051889
0.658 4.1487522
0.659 4.0564013
0.66 4.1741624
0.661 4.064373
0.662 4.2013521
0.663 4.1671691
0.664 4.2118621
0.665 4.1071887
0.666 4.1221275
0.667 4.0368738
0.668 4.1714811
0.669 4.080368
0.67 4.2076445
0.671 4.2240524
0.672 4.1546364
0.673 4.0457697
0.674 4.1826367
0.675 4.1255884
0.676 4.0784616
0.677 4.1488562
0.678 4.0623503
0.679 4.1913385
0.68 4.1181893
0.681 4.1929779
0.682 3.9326839
0.683 3.9597583
0.684 4.0927677
0.685 4.1589904
0.686 4.1594362
0.687 4.1935968
0.688 4.0091524
0.689 4.2272391
0.69 4.1110468
0.691 4.1364079
0.692 4.2242026
0.693 4.2885547
0.694 4.4123883
0.695 4.2388167
0.696 4.3021789
0.697 4.2813373
0.698 4.2228184
0.699 4.174583
0.7 4.3504953
0.701 4.3069649
0.702 4.0504618
0.703 4.2670522
0.704 4.2812018
0.705 4.2702417
0.706 4.262578
0.707 4.1380372
0.708 4.0654445
0.709 4.088521
0.71 4.0072684
0.711 3.909744
0.712 3.9426548
0.713 4.0549898
0.714 4.2014441
0.715 4.111196
0.716 3.8656833
0.717 3.7702329
0.718 3.8805177
0.719 3.9871006
0.72 3.9844089
0.721 3.7234581
0.722 3.6357307
0.723 3.7631123
0.724 3.7341039
0.725 3.9601319
0.726 3.7581658
0.727 3.9249945
0.728 4.0166063
0.729 3.7812936
0.73 3.9603465
0.731 4.0634222
0.732 3.7165003
0.733 4.0347242
0.734 4.0452046
0.735 3.99949
0.736 3.9230525
0.737 4.1971159
0.738 4.0370641
0.739 4.2003908
0.74 4.0941677
0.741 3.6478226
0.742 3.930393
0.743 3.9657555
0.744 3.8334026
0.745 3.8747547
0.746 3.821461
0.747 3.8126752
0.748 3.7234716
0.749 3.8603833
0.75 3.9614918
0.751 3.8733287
0.752 4.0719485
0.753 4.0307031
0.754 3.9129608
0.755 4.0449042
0.756 3.9536421
0.757 4.1460705
0.758 4.1462483
0.759 4.104382
0.76 4.0070901
0.761 4.0220413
0.762 4.0216002
0.763 3.9787755
0.764 3.9977453
0.765 4.0301023
0.766 4.2792797
0.767 4.1755977
0.768 4.0173826
0.769 4.0545368
0.77 3.8909459
0.771 4.0391207
0.772 4.0930357
0.773 4.1135831
0.774 4.0538559
0.775 3.9791567
0.776 4.1692042
0.777 4.0653157
0.778 4.0840998
0.779 4.0294204
0.78 4.0326228
0.781 3.9916275
0.782 4.1370125
0.783 4.1930747
0.784 4.3084378
0.785 4.4151073
0.786 4.10287
0.787 4.3905139
0.788 4.2749357
0.789 4.209816
0.79 4.3711247
0.791 4.4736438
0.792 4.4975572
0.793 4.3481541
0.794 4.4377675
0.795 4.4201365
0.796 4.2295346
0.797 4.3105874
0.798 4.4082947
0.799 4.3861623
0.8 4.2464223
0.801 4.5619445
0.802 4.3061972
0.803 4.3368378
0.804 4.2945538
0.805 4.5512724
0.806 4.4048886
0.807 4.503613
0.808 4.4035311
0.809 4.5598249
0.81 4.6674733
0.811 4.5417857
0.812 4.423594
0.813 4.3579435
0.814 4.2146935
0.815 4.1735349
0.816 4.3077092
0.817 4.384191
0.818 4.3044729
0.819 4.2822371
0.82 4.3173099
0.821 4.4006939
0.822 4.5050211
0.823 4.5923109
0.824 4.6473246
0.825 4.471889
0.826 4.5465102
0.827 4.485148
0.828 4.6576653
0.829 4.5601902
0.83 4.3510017
0.831 4.3393683
0.832 4.2710137
0.833 4.4159446
0.834 4.4861526
0.835 4.398191
0.836 4.2522082
0.837 4.3713117
0.838 4.3409266
0.839 4.3696074
0.84 4.3529553
0.841 4.4057946
0.842 4.4220719
0.843 4.3104386
0.844 4.1707678
0.845 4.2758689
0.846 4.3327179
0.847 4.3328171
0.848 4.4620962
0.849 4.5247493
0.85 4.5896993
0.851 4.650857
0.852 4.4674559
0.853 4.5926037
0.854 4.6116886
0.855 4.4344888
0.856 4.5670228
0.857 4.4203963
0.858 4.5635819
0.859 4.4046378
0.86 4.3883185
0.861 4.5186591
0.862 4.3576055
0.863 4.4511213
0.864 4.4597044
0.865 4.5781927
0.866 4.6698451
0.867 4.5494566
0.868 4.5167303
0.869 4.4424257
0.87 4.5882907
0.871 4.6051464
0.872 4.7731109
0.873 4.5240216
0.874 4.8150835
0.875 4.7853928
0.876 4.5072627
0.877 4.3171201
0.878 4.6339264
0.879 4.2044249
0.88 4.3707185
0.881 4.2739806
0.882 4.4614487
0.883 4.4696856
0.884 4.2764692
0.885 4.3996158
0.886 4.5782266
0.887 4.5475373
0.888 4.6474013
0.889 4.5144892
0.89 4.4583015
0.891 4.487133
0.892 4.5188351
0.893 4.5354719
0.894 4.5355759
0.895 4.4923482
0.896 4.3818197
0.897 4.7028046
0.898 4.6143847
0.899 4.4014788
0.9 4.3878932
0.901 4.4485459
0.902 4.4082408
0.903 4.5958743
0.904 4.5588489
0.905 4.5744362
0.906 4.5507455
0.907 4.6204305
0.908 4.5345955
0.909 4.5563135
0.91 4.3488832
0.911 4.4204793
0.912 4.5624671
0.913 4.5540967
0.914 4.4290748
0.915 4.2612362
0.916 4.5146451
0.917 4.6642828
0.918 4.4846554
0.919 4.4383664
0.92 4.4323816
0.921 4.4842114
0.922 4.3895679
0.923 4.5803804
0.924 4.614511
0.925 4.4438944
0.926 4.5006995
0.927 4.5347118
0.928 4.4374013
0.929 4.5873189
0.93 4.5639739
0.931 4.3940749
0.932 4.5207644
0.933 4.5784903
0.934 4.5733671
0.935 4.4620514
0.936 4.4941101
0.937 4.5670018
0.938 4.7352533
0.939 4.5923295
0.94 4.3746037
0.941 4.4940281
0.942 4.4912724
0.943 4.5644608
0.944 4.6490278
0.945 4.5866981
0.946 4.5376706
0.947 4.4380546
0.948 4.5739779
0.949 4.4990945
0.95 4.5439992
0.951 4.6305957
0.952 4.5454354
0.953 4.4938989
0.954 4.3543377
0.955 4.6469665
0.956 4.5595407
0.957 4.6951218
0.958 4.6080098
0.959 4.5471416
0.96 4.5311418
0.961 4.4509969
0.962 4.2845306
0.963 4.4156237
0.964 4.6373272
0.965 4.4617176
0.966 4.553122
0.967 4.5222235
0.968 4.5384035
0.969 4.4141941
0.97 4.2761292
0.971 4.3098683
0.972 4.3286586
0.973 4.420857
0.974 4.3224611
0.975 4.4148564
0.976 4.4533482
0.977 4.4794126
0.978 4.4797206
0.979 4.4874725
0.98 4.4873819
0.981 4.2814918
0.982 4.3550844
0.983 4.2896137
0.984 4.3145289
0.985 4.5102305
0.986 4.4603066
0.987 4.510087
0.988 4.352221
0.989 4.3646698
0.99 4.1743011
0.991 4.3127837
0.992 4.3172784
0.993 4.2802577
0.994 4.3834343
0.995 4.3003163
0.996 4.5431724
0.997 4.509747
0.998 4.4888091
0.999 4.3809118
1 4.4485955

0.001 3.1488724
0.002 2.5622137
0.003 3.0904686
0.004 3.865087
0.005 2.9343145
0.006 3.1135316
0.007 3.315814
0.008 3.7084398
0.009 3.4623146
0.01 4.0536599
0.011 3.8162627
0.012 4.5838275
0.013 4.0321617
0.014 4.8048544
0.015 4.2665725
0.016 4.2735109
0.017 5.3811965
0.018 5.402719
0.019 6.8342009
0.02 5.9746647
0.021 6.1666937
0.022 5.9974585
0.023 5.6146274
0.024 5.3090734
0.025 5.5636439
0.026 5.2106094
0.027 4.9119148
0.028 4.4781556
0.029 3.8414261
0.03 4.1776614
0.031 4.7995739
0.032 4.8499727
0.033 4.0010977
0.034 6.156209
0.035 4.9277062
0.036 4.7795901
0.037 5.0585194
0.038 4.9089494
0.039 5.2512064
0.04 4.7569346
0.041 4.7225327
0.042 4.782527
0.043 5.4025245
0.044 5.0427904
0.045 5.0318918
0.046 5.7551365
0.047 5.6082687
0.048 6.1378613
0.049 4.4122272
0.05 4.6392117
0.051 5.6189923
0.052 4.2852707
0.053 4.9423447
0.054 4.5103717
0.055 4.8954115
0.056 5.0290413
0.057 4.8517251
0.058 5.6757612
0.059 4.8580313
0.06 4.4432631
0.061 5.5447507
0.062 4.1073089
0.063 3.9631042
0.064 4.5925732
0.065 4.837728
0.066 4.8755264
0.067 4.8547096
0.068 4.8761697
0.069 4.9003057
0.07 5.2628794
0.071 4.7076049
0.072 5.0965905
0.073 4.5214577
0.074 4.4620743
0.075 5.1244869
0.076 5.2944756
0.077 5.3948636
0.078 5.2152495
0.079 4.2774744
0.08 5.4352827
0.081 4.5174026
0.082 4.5234127
0.083 4.4502645
0.084 5.0047903
0.085 5.1209402
0.086 5.5708971
0.087 5.2045088
0.088 5.8946886
0.089 5.862638
0.09 5.6647239
0.091 5.6208839
0.092 5.5516529
0.093 5.3502755
0.094 6.6690631
0.095 5.6013994
0.096 5.9573298
0.097 6.4114733
0.098 5.9754024
0.099 5.5505943
0.1 5.1091795
0.101 4.7748823
0.102 5.0892344
0.103 5.1050406
0.104 5.4604683
0.105 4.940887
0.106 4.9825268
0.107 4.7773809
0.108 4.7884736
0.109 4.4845414
0.11 6.2955327
0.111 5.449192
0.112 5.6675782
0.113 5.1032267
0.114 4.9201698
0.115 5.3205805
0.116 5.3484826
0.117 4.8571148
0.118 4.8441424
0.119 4.3992567
0.12 5.7336493
0.121 6.1673756
0.122 6.0802441
0.123 4.9947004
0.124 5.2984204
0.125 5.6343813
0.126 4.9154654
0.127 5.7941771
0.128 5.1975036
0.129 5.3150601
0.13 4.9334455
0.131 4.113543
0.132 5.0477357
0.133 5.0327716
0.134 5.3174334
0.135 5.725153
0.136 4.7498531
0.137 5.1804795
0.138 4.151546
0.139 5.4958878
0.14 4.9976244
0.141 4.7222972
0.142 4.9551058
0.143 5.3605657
0.144 3.6445055
0.145 4.1627812
0.146 4.2127838
0.147 4.1496005
0.148 4.2592058
0.149 4.1855307
0.15 4.1983719
0.151 4.0799899
0.152 4.0697541
0.153 5.3144627
0.154 5.3338985
0.155 5.1072159
0.156 5.0676851
0.157 5.7349129
0.158 5.5697961
0.159 5.7525601
0.16 5.0555906
0.161 5.0314255
0.162 5.6611371
0.163 7.1293621
0.164 5.6356702
0.165 5.4529085
0.166 5.4479899
0.167 6.0909972
0.168 4.5057101
0.169 5.0377836
0.17 5.8042483
0.171 4.4854589
0.172 5.488071
0.173 4.5976954
0.174 5.4343338
0.175 5.4620585
0.176 5.3093863
0.177 4.5492206
0.178 4.5564065
0.179 4.8393908
0.18 4.8105021
0.181 5.0914812
0.182 5.5137162
0.183 5.5495338
0.184 5.3069458
0.185 5.2629719
0.186 4.9064789
0.187 5.2677875
0.188 4.0045142
0.189 5.4752579
0.19 5.0244017
0.191 5.1997333
0.192 5.5112133
0.193 6.2323136
0.194 5.3550076
0.195 5.3565249
0.196 5.331459
0.197 4.6993437
0.198 4.8928165
0.199 4.1115932
0.2 3.4141009
0.201 4.4643235
0.202 5.2241225
0.203 5.1635914
0.204 6.1574655
0.205 4.7626729
0.206 4.4725413
0.207 4.6909113
0.208 4.1465054
0.209 4.390842
0.21 3.6617255
0.211 3.8037674
0.212 4.1592069
0.213 4.1223974
0.214 4.2555494
0.215 4.1354609
0.216 4.1899462
0.217 4.8487234
0.218 5.3585215
0.219 3.9308901
0.22 4.1865153
0.221 4.5209923
0.222 4.1663632
0.223 4.7081919
0.224 3.6504059
0.225 4.5857038
0.226 3.9676571
0.227 3.2475255
0.228 3.4958329
0.229 3.7742753
0.23 4.2306342
0.231 4.444077
0.232 4.3739033
0.233 3.3724451
0.234 3.7274659
0.235 3.6412573
0.236 4.0333796
0.237 4.0462961
0.238 4.1143479
0.239 4.5753918
0.24 4.1869802
0.241 3.9480474
0.242 4.3065896
0.243 4.0925117
0.244 3.7913251
0.245 3.8713665
0.246 5.3524127
0.247 5.4435029
0.248 5.456192
0.249 4.8144302
0.25 5.9976053
0.251 4.1076174
0.252 4.3011827
0.253 4.119288
0.254 4.5701165
0.255 3.9877555
0.256 4.5006661
0.257 4.4422688
0.258 4.4535484
0.259 4.2762246
0.26 4.6700344
0.261 4.017158
0.262 4.5727901
0.263 3.8147476
0.264 5.5525126
0.265 4.1754689
0.266 3.9742157
0.267 4.5405331
0.268 4.649621
0.269 4.2898631
0.27 5.0256209
0.271 5.0684829
0.272 4.1390128
0.273 4.4035692
0.274 4.2155757
0.275 4.3821034
0.276 3.9681947
0.277 3.8092179
0.278 3.9478076
0.279 4.1577888
0.28 4.4763494
0.281 3.7439218
0.282 4.191329
0.283 3.6904144
0.284 3.9074173
0.285 3.898401
0.286 4.0376425
0.287 4.3552008
0.288 4.0244436
0.289 4.5389161
0.29 4.1388068
0.291 4.1878138
0.292 4.7828412
0.293 5.2171159
0.294 4.309217
0.295 4.8488579
0.296 4.8129368
0.297 5.1585803
0.298 5.3758397
0.299 5.3588948
0.3 5.111115
0.301 5.0136466
0.302 4.4858356
0.303 5.0579586
0.304 5.5548272
0.305 5.0964694
0.306 4.9490633
0.307 5.0443821
0.308 5.168962
0.309 4.8469958
0.31 4.7488112
0.311 4.5066452
0.312 4.540019
0.313 4.5607986
0.314 4.7991109
0.315 4.0910344
0.316 3.9617889
0.317 4.1722856
0.318 4.4506593
0.319 4.7659235
0.32 4.6903167
0.321 4.7486343
0.322 4.4490852
0.323 3.8193235
0.324 4.3591819
0.325 4.331986
0.326 4.0266118
0.327 4.3951502
0.328 3.6783998
0.329 4.0887446
0.33 4.3297496
0.331 4.0971394
0.332 4.022625
0.333 4.0045977
0.334 4.6589036
0.335 4.1714616
0.336 4.2098336
0.337 4.0866508
0.338 4.1476831
0.339 4.4173203
0.34 4.2053108
0.341 4.6657925
0.342 4.4478951
0.343 4.7513099
0.344 4.5443897
0.345 4.5768409
0.346 4.1147819
0.347 4.5049644
0.348 4.1002727
0.349 3.8393455
0.35 4.7318931
0.351 4.9267344
0.352 4.7844195
0.353 5.1545434
0.354 4.0586271
0.355 3.8966243
0.356 4.7472897
0.357 3.8972199
0.358 3.738209
0.359 4.9394126
0.36 4.4727707
0.361 4.7685776
0.362 5.3402181
0.363 4.869236
0.364 4.6358857
0.365 4.2461195
0.366 4.6620708
0.367 4.5892925
0.368 5.0807338
0.369 3.8097675
0.37 3.9240956
0.371 4.0609956
0.372 3.9957955
0.373 5.5586514
0.374 3.7954674
0.375 4.5910354
0.376 4.4953351
0.377 5.0652866
0.378 5.0699205
0.379 4.356957
0.38 4.7225175
0.381 4.4689264
0.382 4.4298058
0.383 4.7747545
0.384 4.8803034
0.385 4.6227055
0.386 5.0829411
0.387 5.1997252
0.388 5.4149261
0.389 5.020967
0.39 5.1500883
0.391 5.0462098
0.392 4.8407049
0.393 5.3968229
0.394 4.3498068
0.395 4.7692418
0.396 4.2455416
0.397 4.6875515
0.398 4.536334
0.399 4.254313
0.4 4.709126
0.401 4.4869347
0.402 4.5135036
0.403 4.338614
0.404 4.9213166
0.405 5.1264572
0.406 4.4174728
0.407 5.0028772
0.408 5.0743008
0.409 4.9699278
0.41 5.316751
0.411 4.2838864
0.412 4.7626023
0.413 5.0357203
0.414 4.6219959
0.415 4.3818164
0.416 4.3391523
0.417 3.9539108
0.418 4.5098691
0.419 6.0339065
0.42 6.0375576
0.421 5.0206637
0.422 5.1751337
0.423 5.9563904
0.424 5.1287212
0.425 4.8650398
0.426 4.9512258
0.427 4.9004021
0.428 6.0593834
0.429 3.991312
0.43 4.6019821
0.431 4.9079785
0.432 4.9433513
0.433 4.7559791
0.434 4.9157348
0.435 5.6518278
0.436 4.5155683
0.437 4.6452646
0.438 5.3494506
0.439 5.7339101
0.44 5.0058327
0.441 5.2717195
0.442 4.385488
0.443 5.3958879
0.444 5.1465688
0.445 5.1888189
0.446 5.363627
0.447 4.7429175
0.448 4.5691619
0.449 5.9503131
0.45 6.0136499
0.451 5.6858888
0.452 6.3473649
0.453 4.9194617
0.454 6.3006349
0.455 6.1709189
0.456 6.1421494
0.457 5.9572186
0.458 5.8924799
0.459 4.9000301
0.46 5.3220224
0.461 4.9379606
0.462 4.5824895
0.463 4.818759
0.464 4.675004
0.465 4.542634
0.466 4.6492844
0.467 5.3630328
0.468 4.4770088
0.469 4.6139588
0.47 5.5066071
0.471 4.7118425
0.472 4.6227632
0.473 4.3308706
0.474 5.4596906
0.475 5.1333866
0.476 5.571178
0.477 5.7738032
0.478 5.1881881
0.479 5.6679106
0.48 6.3823533
0.481 6.7435317
0.482 7.281508
0.483 7.3821692
0.484 5.7042212
0.485 6.6816487
0.486 5.9493842
0.487 5.2713008
0.488 4.9647231
0.489 5.1110673
0.49 5.3979845
0.491 4.6576824
0.492 6.2020783
0.493 5.9640551
0.494 6.1508665
0.495 5.2270737
0.496 5.4023838
0.497 5.6148324
0.498 4.5984745
0.499 4.974637
0.5 4.4202242
0.501 4.8766093
0.502 6.1186891
0.503 5.3019772
0.504 5.0073714
0.505 4.9574399
0.506 4.9761782
0.507 5.3944578
0.508 4.7229228
0.509 4.7906494
0.51 5.3176951
0.511 4.5270987
0.512 5.0536246
0.513 4.5604172
0.514 4.7362208
0.515 4.2106423
0.516 5.5234518
0.517 5.1794901
0.518 5.3784733
0.519 4.7609344
0.52 5.4999356
0.521 5.1509347
0.522 4.7617273
0.523 4.8938851
0.524 5.4847317
0.525 4.6058955
0.526 5.0748286
0.527 5.5537882
0.528 5.8098407
0.529 4.9437118
0.53 4.4365826
0.531 4.7202477
0.532 4.942059
0.533 4.9337316
0.534 5.0758333
0.535 3.9146016
0.536 4.3459353
0.537 4.8859224
0.538 4.7178135
0.539 4.5443645
0.54 4.573792
0.541 4.7582312
0.542 5.2109623
0.543 4.5876222
0.544 5.5547328
0.545 5.429894
0.546 5.7872653
0.547 4.3154554
0.548 5.0613322
0.549 4.3413301
0.55 5.298769
0.551 4.5355949
0.552 5.7401919
0.553 5.3026834
0.554 5.4148741
0.555 6.2666483
0.556 4.8267727
0.557 5.5151219
0.558 5.8577366
0.559 4.9702497
0.56 5.2220778
0.561 6.6917353
0.562 5.1475081
0.563 5.8609591
0.564 4.7767096
0.565 4.7352786
0.566 4.0973935
0.567 5.3662105
0.568 5.4768791
0.569 5.473146
0.57 6.6561527
0.571 5.9202886
0.572 6.5337214
0.573 5.6140442
0.574 5.2608423
0.575 5.9750667
0.576 6.4296923
0.577 5.6371617
0.578 6.9867511
0.579 5.5754719
0.58 5.9682274
0.581 6.1681881
0.582 5.4687252
0.583 5.3772902
0.584 6.4190378
0.585 5.0043101
0.586 5.2495975
0.587 6.3979502
0.588 7.3425179
0.589 6.6697021
0.59 5.4545102
0.591 5.8315034
0.592 6.03194
0.593 5.6851773
0.594 6.1236091
0.595 5.8667417
0.596 6.7609262
0.597 5.4307446
0.598 5.8173485
0.599 5.5944815
0.6 5.5300159
0.601 5.4784007
0.602 6.0261812
0.603 4.8938575
0.604 5.5045691
0.605 5.8916907
0.606 5.4322963
0.607 5.3070168
0.608 5.597137
0.609 5.3132663
0.61 5.0810409
0.611 5.3840466
0.612 5.6635599
0.613 4.9845228
0.614 5.4283352
0.615 5.2803946
0.616 5.3181791
0.617 6.2396207
0.618 4.9982238
0.619 5.5354152
0.62 5.6580262
0.621 7.1951833
0.622 4.8437004
0.623 6.1003366
0.624 6.1888609
0.625 6.1169415
0.626 5.4117889
0.627 6.2295761
0.628 6.3155093
0.629 5.5363746
0.63 6.282495
0.631 5.9693489
0.632 5.1845794
0.633 5.1446776
0.634 5.7341919
0.635 5.1109934
0.636 6.4862037
0.637 5.8316784
0.638 5.4064951
0.639 5.7552056
0.64 5.8295169
0.641 5.7922091
0.642 5.3343749
0.643 5.2139454
0.644 5.1669393
0.645 5.7579966
0.646 6.0617633
0.647 6.3080163
0.648 5.9073749
0.649 6.6104116
0.65 6.4529996
0.651 5.6620607
0.652 6.7512879
0.653 6.1242366
0.654 5.2246771
0.655 6.2290449
0.656 5.8768377
0.657 5.3289146
0.658 5.8317719
0.659 6.2206655
0.66 6.1092029
0.661 6.4407697
0.662 6.1241441
0.663 7.2579651
0.664 6.5176754
0.665 6.0305963
0.666 6.579793
0.667 6.3224039
0.668 6.9294481
0.669 6.527473
0.67 6.2285633
0.671 6.855516
0.672 6.6804929
0.673 6.9343495
0.674 6.7399306
0.675 6.5639238
0.676 6.937366
0.677 6.6996078
0.678 6.5381579
0.679 7.1279831
0.68 8.1930704
0.681 7.4759049
0.682 6.4718251
0.683 7.0435553
0.684 7.0648103
0.685 6.444531
0.686 6.9946618
0.687 7.7215233
0.688 7.0094509
0.689 7.0088573
0.69 7.531198
0.691 6.4768577
0.692 7.1659703
0.693 7.6840158
0.694 7.277626
0.695 7.2223659
0.696 7.5786152
0.697 7.9908433
0.698 7.4777522
0.699 7.8224998
0.7 7.3770266
0.701 6.5430546
0.702 7.2410297
0.703 7.1788483
0.704 7.1763048
0.705 7.2607732
0.706 7.1152701
0.707 7.7875719
0.708 8.4833727
0.709 7.6708126
0.71 6.5664177
0.711 7.2414246
0.712 8.8686991
0.713 7.9389243
0.714 8.724575
0.715 8.4171371
0.716 9.2325001
0.717 8.4108276
0.718 8.8880863
0.719 9.3745852
0.72 9.6915731
0.721 7.06709
0.722 5.6183143
0.723 6.0220728
0.724 6.188199
0.725 7.0612364
0.726 5.4804749
0.727 5.3660178
0.728 5.6255774
0.729 6.4797306
0.73 6.4713745
0.731 5.6277094
0.732 6.8200827
0.733 6.3673
0.734 5.7517128
0.735 8.0939026
0.736 6.9210019
0.737 6.9878349
0.738 6.763875
0.739 6.3811107
0.74 6.6567502
0.741 5.6749635
0.742 5.0144234
0.743 5.2466011
0.744 6.2190633
0.745 5.9909515
0.746 6.0584507
0.747 6.0856652
0.748 5.6428103
0.749 5.172574
0.75 5.5531516
0.751 6.6949415
0.752 6.0885386
0.753 6.1481667
0.754 5.927712
0.755 6.4409823
0.756 5.9488621
0.757 6.5745482
0.758 5.5364094
0.759 5.8305516
0.76 5.9900756
0.761 6.7995758
0.762 6.6831117
0.763 6.2480798
0.764 6.519156
0.765 6.3829923
0.766 6.1880865
0.767 6.7408504
0.768 6.3425951
0.769 6.6935277
0.77 8.1137991
0.771 7.6764722
0.772 7.4125147
0.773 7.0425992
0.774 6.1037788
0.775 7.0656095
0.776 6.1350861
0.777 6.0734677
0.778 6.0735936
0.779 7.2748313
0.78 6.4780765
0.781 7.3437676
0.782 7.0744157
0.783 5.8003187
0.784 6.8753929
0.785 6.1878724
0.786 5.9207034
0.787 7.8324137
0.788 7.0449748
0.789 6.3756957
0.79 6.8316698
0.791 7.2501969
0.792 6.8905864
0.793 7.1893644
0.794 7.097074
0.795 7.8265934
0.796 7.6490331
0.797 7.1963744
0.798 8.2194138
0.799 7.6124072
0.8 7.3184986
0.801 7.1992793
0.802 6.0120864
0.803 7.8698754
0.804 5.7707095
0.805 6.81916
0.806 6.5372863
0.807 6.506043
0.808 6.1261868
0.809 6.3600779
0.81 6.1678896
0.811 6.8345714
0.812 6.2433515
0.813 6.9911823
0.814 7.6874633
0.815 8.7650194
0.816 8.5514574
0.817 8.5242529
0.818 8.3094673
0.819 7.1050973
0.82 7.1391006
0.821 6.9491611
0.822 6.3732538
0.823 6.9574986
0.824 7.5125141
0.825 7.169785
0.826 6.4435678
0.827 6.8139973
0.828 6.8020306
0.829 6.8983831
0.83 7.0962563
0.831 6.9973764
0.832 6.3553886
0.833 6.8212681
0.834 7.0053897
0.835 6.3324342
0.836 7.4200892
0.837 7.0364771
0.838 6.4471846
0.839 6.2506928
0.84 5.3566771
0.841 5.6360064
0.842 5.7161202
0.843 5.7128959
0.844 5.799118
0.845 5.8155832
0.846 5.5536733
0.847 6.5198259
0.848 6.6607113
0.849 6.2446518
0.85 5.5821176
0.851 5.7111521
0.852 6.8264208
0.853 7.4427242
0.854 6.5612645
0.855 6.5987425
0.856 6.0233283
0.857 6.5255141
0.858 5.894074
0.859 6.9128547
0.86 5.7244673
0.861 6.252285
0.862 5.6048255
0.863 5.8399181
0.864 6.1148415
0.865 6.3527088
0.866 5.7996831
0.867 5.5987468
0.868 6.1414032
0.869 7.6559358
0.87 6.778348
0.871 5.2283025
0.872 5.6607194
0.873 5.1989999
0.874 6.4778481
0.875 6.7429028
0.876 6.4553537
0.877 6.0500379
0.878 6.1837277
0.879 5.6242452
0.88 5.4917612
0.881 6.0858521
0.882 6.9588675
0.883 5.8445191
0.884 6.2978358
0.885 5.8367558
0.886 5.6720595
0.887 6.9717498
0.888 7.1484566
0.889 8.0373821
0.89 6.3594851
0.891 6.1046453
0.892 5.8669481
0.893 6.020226
0.894 6.208344
0.895 6.9811654
0.896 6.3288913
0.897 7.4606266
0.898 7.177125
0.899 6.0072913
0.9 6.464561
0.901 6.2462268
0.902 5.4141831
0.903 6.3023672
0.904 6.3756285
0.905 5.6649733
0.906 6.1195168
0.907 6.6099567
0.908 6.7383208
0.909 6.1523461
0.91 5.9769497
0.911 6.0456133
0.912 5.1196156
0.913 4.5377965
0.914 5.964427
0.915 6.1457634
0.916 6.9678926
0.917 5.8750687
0.918 6.3592653
0.919 6.9624281
0.92 7.1145172
0.921 6.1451621
0.922 6.8748684
0.923 7.479362
0.924 7.1771021
0.925 6.9092026
0.926 6.5463715
0.927 6.3005347
0.928 5.935214
0.929 5.9521847
0.93 5.3177319
0.931 5.9144435
0.932 6.5072384
0.933 7.2628078
0.934 6.9338679
0.935 7.7495112
0.936 7.45187
0.937 7.6984572
0.938 8.6322432
0.939 7.6319423
0.94 7.6603432
0.941 7.3237071
0.942 6.6071758
0.943 6.3289366
0.944 6.3853483
0.945 6.2824764
0.946 6.5414128
0.947 7.1692095
0.948 6.3018928
0.949 7.7346792
0.95 6.855423
0.951 6.8028893
0.952 7.519134
0.953 6.9707985
0.954 7.7587776
0.955 7.6561341
0.956 7.2914667
0.957 6.6443992
0.958 6.5336628
0.959 6.3102551
0.96 6.7125235
0.961 8.5262833
0.962 7.2948556
0.963 6.5090084
0.964 6.5058246
0.965 7.4624004
0.966 8.2408762
0.967 6.5054913
0.968 6.569561
0.969 8.5636177
0.97 6.8326383
0.971 6.1857114
0.972 6.8959026
0.973 6.4475279
0.974 6.7941585
0.975 7.0603361
0.976 6.3146892
0.977 7.3029432
0.978 6.9798689
0.979 6.4752679
0.98 7.4180164
0.981 6.6453733
0.982 7.0134683
0.983 7.0569944
0.984 6.861835
0.985 6.669363
0.986 6.0012388
0.987 6.8159194
0.988 7.0500627
0.989 7.2498736
0.99 6.4056425
0.991 6.8971324
0.992 6.8700709
0.993 7.7189026
0.994 7.2082548
0.995 8.7673368
0.996 8.2614794
0.997 7.7654366
0.998 7.1105742
0.999 6.4842105
1 6.2252769
