# Supplementary material for: Perforin-2 clockwise hand-over-hand pre-pore to pore transition mechanism
Source: Nat Commun. 2022 Aug 26;13:5039. doi: 10.1038/s41467-022-32757-4 (PMC9418332; doi:10.1038/s41467-022-32757-4)
Supplement: Supplementary file 7 — Source Data [file 41467_2022_32757_MOESM7_ESM.zip › Source Data/MD Raw data/pH7-CCW/pH7-CCW-saltbridge-19.dat]

0 4.679131543074502
1 3.387962077067751
2 3.7725916903962866
3 4.100627537876004
4 4.163034197817252
5 3.739727169700393
6 3.6256108583218842
7 3.6536110166972167
8 3.723727777234107
9 4.7104064690271175
10 3.327770130182383
11 3.6102183865559474
12 3.4734073872641678
13 3.4442267381168907
14 3.902973436496473
15 3.701450322960078
16 3.709274129385907
17 3.472639066696182
18 3.309373114578928
19 3.465117584062927
20 3.692007526526947
21 3.3846626231281824
22 3.4564852975434
23 3.3587746395768905
24 3.416899950401999
25 3.749302165939127
26 3.756978774332557
27 3.554250811193756
28 3.409262959239045
29 3.575923152641474
30 3.3969219451847406
31 3.405227943052309
32 3.3762450502797985
33 3.6305178975911736
34 3.5779270069528364
35 3.2649847229050546
36 3.289145292140295
37 3.4919920528269075
38 3.92086056422893
39 3.820503516540142
40 3.7077304818090866
41 3.3675896404878514
42 4.127980565228232
43 3.820419971561668
44 4.349162627854221
45 4.009595594522294
46 3.422465767796671
47 3.682592746733259
48 3.578211869541283
49 4.0267940601367584
50 3.666383111389924
51 3.4201115568765967
52 3.4654510676455383
53 3.4212219446540377
54 3.314234432307672
55 3.5871335065417815
56 3.590684986122739
57 3.557173087595105
58 3.353910650402179
59 3.8851487938102154
60 3.818130464834147
61 3.464587577549032
62 3.4540247711635823
63 3.632599738471409
64 3.4644809545385935
65 3.6673611657775314
66 3.884909424478569
67 3.3085745263950392
68 3.455047844068502
69 3.5656486826241567
70 3.7718685544938304
71 3.7902451079808315
72 3.7054194450928044
73 3.740699163349077
74 3.3903176869564327
75 3.877988311836232
76 4.238247311091287
77 4.054238103429949
78 3.648303424844665
79 3.679416867228824
80 3.775205877346494
81 3.412614879110523
82 3.545801652212716
83 3.4990759555314734
84 3.7667062455781846
85 3.588975916836901
86 3.9026728115771574
87 4.521069272014929
88 3.8263524902761867
89 3.5233941787884056
90 3.9597730675237366
91 3.545682679475779
92 3.5685081934929173
93 4.186437276855781
94 4.312968230402194
95 4.233616632856598
96 3.440809715464723
97 3.4857997104246023
98 3.3448167119566095
99 3.2592144189724825
100 3.6440077136844753
101 3.829010108734762
102 4.097876191793925
103 4.263381299067939
104 5.399370008267793
105 4.23321986927645
106 3.800288389346856
107 3.760861260965627
108 3.901210412272084
109 3.5032523945919767
110 3.881764767659966
111 4.363310350571051
112 3.7844086565900645
113 3.35004772830441
114 4.139819222764503
115 3.49183533665113
116 3.53891303070682
117 3.759606574053279
118 3.497313838910829
119 3.351166492364612
120 3.2911128319957426
121 3.7913547325591916
122 3.4211086394394505
123 3.661332147619658
124 4.261525432741283
125 3.948444255301256
126 4.3910557958249115
127 4.05190350843852
128 4.1405145996034705
129 4.108843882242876
130 3.7682628293244407
131 4.035466570520619
132 4.1606869227508
133 3.479141745785736
134 3.993402781164442
135 3.81730245504368
136 3.8373417155997847
137 3.423002023554062
138 3.389738515566912
139 3.773174536080184
140 3.4772051619140396
141 3.5160259301491728
142 3.5098350583458986
143 3.7182148658410115
144 4.2478121089037355
145 3.2686143158720085
146 3.9144046404758015
147 3.3996576306871598
148 3.4148669101588935
149 3.3627060708214978
150 3.968390618620807
151 3.4651013519313936
152 3.620969097618407
153 3.7003687478239407
154 4.124618693802271
155 3.419645244558539
156 4.211408817098567
157 3.4522791531792745
158 4.469169165699757
159 3.675026540442645
160 3.5100296621511813
161 3.5950955883000475
162 3.344315309904841
163 3.404705074764401
164 4.065931999948154
165 4.087363339467026
166 3.73356526967236
167 3.5880881617963927
168 3.9071594207889584
169 3.407160700410501
170 4.160741145560529
171 3.6945053313338607
172 3.3600139644267095
173 3.9223266465879334
174 3.984284829521005
175 3.629969285317961
176 4.141450829986359
177 4.195215889651129
178 4.135434816974161
179 3.415299526440203
180 3.424518152292922
181 4.182422715735389
182 4.037665817338003
183 3.5268936987242507
184 4.0818952673508715
185 4.461099812711424
186 4.000811902405616
187 4.067710658338176
188 4.0915834239304125
189 3.248596448335835
190 3.659501838121271
191 3.4463226913607516
192 3.5742311659911232
193 3.5226765991823874
194 4.576200623974718
195 4.669644802807835
196 3.5632908682142843
197 3.7429590528401895
198 3.865194015138829
199 3.7527172325364613
200 4.329574786659744
201 4.262891471595251
202 4.15998176293488
203 3.5348391400919064
204 4.057210933588148
205 3.8829947710416555
206 3.9210843292633495
207 3.765358369227884
208 3.4923979869367474
209 4.206855532505596
210 4.083472032645548
211 3.649373318952196
212 4.062197213559847
213 3.7982868035115573
214 3.837923296172547
215 4.33769120337443
216 4.23472658501519
217 3.9668553227643097
218 4.06392427321665
219 3.823363699740165
220 3.7027050219669633
221 3.8643618790273693
222 4.035117948259793
223 4.239511407787052
224 3.865256395183037
225 4.5079293065243595
226 4.137549729572007
227 3.520556410714652
228 3.6422297956342367
229 4.297441693604532
230 4.0408047562356995
231 4.413429836336784
232 3.6643498567080846
233 3.348440873758826
234 4.431361368134442
235 4.261897346856105
236 3.9052176101547738
237 3.5907217395956996
238 4.260881889966213
239 4.544768086248271
240 4.339084143552392
241 4.785383091078015
242 4.097227545705553
243 3.780787793662733
244 4.9149324484752706
245 3.459691661352755
246 3.9630199989282873
247 3.8772002497463185
248 4.056589155294389
249 3.791993915110088
250 3.7709224757207584
251 4.061287358317616
252 3.997221000925301
253 3.946741559883103
254 4.7684224685752765
255 3.8446200676443976
256 3.4262568902984105
257 3.347957162493649
258 3.450916369170293
259 4.543733868433644
260 4.230659605013524
261 4.546169912611551
262 3.6868779154650477
263 3.842664998415321
264 3.88654767385696
265 4.012900357684577
266 4.520849526113221
267 4.053502615833567
268 4.1772675861259145
269 4.265097820292928
270 4.158007216468979
271 3.9923028337915913
272 4.472237729625177
273 4.1823733170455935
274 4.5019412966931895
275 4.171034896271331
276 4.737868568252374
277 4.134079406519937
278 3.9809097562845226
279 4.207282451794914
280 3.871984143797706
281 4.11147203717058
282 3.6662507285137083
283 4.1266226011330565
284 3.8519782073002826
285 3.4428169096325156
286 3.6743163192861776
287 3.8147282976927097
288 4.8795904706475905
289 5.051225508359885
290 4.117156733610024
291 3.8013491755203166
292 3.4933470340886927
293 4.137430804958128
294 4.123128987149839
295 3.780964196161427
296 4.231419352604053
297 3.7563229128017506
298 3.517232213400123
299 5.125998933483798
300 4.179284547109263
301 5.0012746268081045
302 3.7402692513586637
303 4.45771450350164
304 4.304859719201154
305 4.153382566145692
306 4.085967431355607
307 3.633756465322147
308 4.125580616420784
309 4.299224098345878
310 3.890521758874229
311 4.074102020574004
312 4.048694201589703
313 4.12756221639151
314 4.3915239718984145
315 3.8775539060585023
316 4.009777924096833
317 3.8494086199893083
318 4.23680479445568
319 4.836827922211107
320 4.333921414074374
321 4.144830318922053
322 4.776122439604376
323 4.758779160134863
324 4.431490959937353
325 3.935453096847747
326 3.308692677273056
327 3.486497595244172
328 3.5341379448177426
329 4.106650885650102
330 3.43417517283758
331 3.3733604652289504
332 3.4500843833594264
333 3.428951922978561
334 4.0257236771647165
335 3.5537188996291538
336 3.361298702559049
337 4.047885532310008
338 4.1585103991379775
339 3.8708128716265664
340 3.5118304282186856
341 3.5022646896509104
342 3.5468718682155536
343 3.3091388753802784
344 3.4397538341329983
345 3.3371452445991237
346 3.40107179053821
347 4.404417290259826
348 3.308513471214393
349 4.505557122283976
350 3.4225271913712647
351 4.082886734818294
352 3.638616821409927
353 3.53287972341686
354 3.6474963757959795
355 3.7344575402130236
356 3.736555234949638
357 3.805457504644617
358 3.5708993809840726
359 3.5998254003385854
360 3.872178474658986
361 3.3486122330305492
362 3.237679551716894
363 3.5035562278919783
364 3.8896368738617815
365 4.026851567519104
366 4.012630853319106
367 3.4973592611283615
368 3.3300281630226642
369 3.560843099706121
370 3.7167373354270956
371 3.5887826972136807
372 3.523124829005391
373 4.222530211292501
374 3.337604739650293
375 3.296648622358329
376 3.5446544034018332
377 3.8210331246278235
378 3.930399389779328
379 3.426750445801754
380 3.6344922791716328
381 3.377365922814423
382 3.7218284114107165
383 4.316833608564616
384 3.348421768830775
385 3.3449748677175846
386 3.4760105604161198
387 3.353382943894469
388 3.3706895919270865
389 3.427854212997016
390 3.453467127392994
391 3.805159814454333
392 4.534508905751506
393 3.39544167495189
394 3.5427793735659674
395 3.8775346199659424
396 3.5186435392048656
397 3.5603736498669583
398 3.4565041532876095
399 3.9997919341172126
400 4.08429785847302
401 3.4989987286017983
402 3.7164332005087353
403 3.2860363858144273
404 3.9904081316478783
405 3.498754547685937
406 3.922988951021753
407 3.302895107781792
408 3.8448005111295642
409 3.7135582457023832
410 3.259845063723778
411 3.6457157508794955
412 3.776178846380255
413 4.044326815328254
414 3.451028305157918
415 3.5066798628255333
416 3.8198073616829546
417 3.839215634738065
418 4.314660543998242
419 3.842062282111139
420 3.2516193727264087
421 4.154943911980839
422 3.9580895094975963
423 3.807958807596118
424 3.467242572817685
425 3.3777096912323783
426 3.3517399817534406
427 4.989640027128196
428 3.740807992940679
429 4.154946722338484
430 3.700051811234141
431 3.419818105418347
432 3.8875889699639377
433 3.8907348682077902
434 3.9537644470224795
435 4.24379389519631
436 4.07639270405311
437 3.911233302098248
438 4.010990089507318
439 4.337652884440229
440 4.079496865659023
441 3.8607526570433612
442 4.154272374310675
443 4.3121832359200925
444 3.9927930424124582
445 4.067529692699923
446 4.000694460549575
447 3.8572029603252007
448 3.2799655519343096
449 4.367976654447738
450 4.388341719093516
451 4.093977330358127
452 4.087149919242308
453 3.2025635372684165
454 4.972748689903909
455 3.8009763481885117
456 3.5503695671358386
457 4.334116630066747
458 3.449334218976394
459 5.037554476684957
460 3.6096305498830197
461 3.922660747716797
462 6.2377373291956255
463 6.072851105944281
464 5.980313594267456
465 6.2887889132108175
466 6.219475256737611
467 6.439136815062669
468 6.177371691558863
469 6.20981958281369
470 6.314062056793528
471 6.667997303648505
472 5.834698838280265
473 7.393894596587122
474 6.843343424147502
475 6.385570263127368
476 6.8306895425330465
477 7.123352244548663
478 4.515307685654357
479 5.916998448057945
480 6.411000431022961
481 6.649916053237782
482 6.8400610067284555
483 6.4902628431346585
484 6.704698523522862
485 6.478636409460381
486 6.914205059924954
487 6.143534669147395
488 7.088156372683143
489 6.804691777077468
490 6.335120970706018
491 6.156601737160393
492 7.070923012398972
493 6.256902495124016
494 6.80888629333126
495 5.984091774917709
496 6.576123903320818
497 6.70210881432063
498 7.173060330025833
499 5.9773627182076305
500 7.26249654791178
501 6.159911050173801
502 6.689868061028175
503 6.297536764661438
504 6.555739605496976
505 7.268267962397296
506 7.988203006838059
507 6.548294601039188
508 6.563188292411552
509 6.787906393915939
510 7.142745651332779
511 6.25311834609209
512 7.103636606773875
513 6.895695792991684
514 6.462796072978753
515 6.366393399622655
516 6.447498422084837
517 6.459549048065293
518 6.599251100849451
519 6.737838554278749
520 5.774163159300304
521 7.414523622546298
522 6.589404633884012
523 6.501481897611284
524 6.398380615856015
525 6.792614731567933
526 6.468920328718611
527 6.62996656018105
528 6.647180531567005
529 7.020701629073407
530 6.842014741513172
531 6.592656082788134
532 6.263318908971896
533 6.57545443886916
534 6.819200923237977
535 6.5181488672502965
536 6.3632974623751215
537 6.7964833109495215
538 6.802774657029689
539 6.156562321122199
540 6.363718476720604
541 6.655546630135372
542 6.886000934532487
543 7.232645224548993
544 7.061657924507439
545 6.892324591858246
546 6.700571778728084
547 7.069179781320838
548 5.830698773138993
549 6.336310575456311
550 6.649986031487691
551 6.723263337065621
552 6.448633974891612
553 6.407367496808381
554 6.7885075818884735
555 6.719608682565898
556 6.790855178027314
557 7.1065346875128474
558 6.204181178930817
559 8.454902409030154
560 6.154740735929542
561 5.824546801716124
562 6.614930056050398
563 6.424541318886089
564 6.602596757784239
565 6.534242405790193
566 6.58065783314993
567 6.092944424585828
568 6.645877209089505
569 6.250197156346316
570 6.519856156397185
571 6.228550661681827
572 6.908472007242348
573 6.074329107533414
574 6.5900010672012375
575 6.397435890837928
576 6.42366656466289
577 5.964945873333213
578 5.956570098460737
579 5.837988706116443
580 6.192220533026587
581 6.106819277474696
582 5.802022638029838
583 5.782319826511569
584 5.791885437753391
585 6.43162329428493
586 6.428471684853692
587 6.0952061809397104
588 5.998896345337094
589 6.232156077163971
590 6.331467770146621
591 5.942020794431465
592 5.553471398227294
593 5.891141820119225
594 6.2485837211564155
595 6.296349482323446
596 6.571379487670774
597 6.475104846715061
598 6.0148304922233295
599 6.093937824716861
600 6.100320969931112
601 6.263252823400072
602 5.924551047467772
603 6.092639082784762
604 6.441431291284766
605 6.54419745612672
606 6.316973726882077
607 6.243896868152429
608 5.450409368980197
609 5.363745897667103
610 6.531743978799568
611 6.468530010897383
612 5.4597748012497815
613 6.1886642512766885
614 5.572165904909426
615 6.331912840533979
616 6.239614632811227
617 5.36339084196678
618 5.966065304522415
619 5.565434954581442
620 7.202624176358399
621 5.917921196944217
622 5.268436038547892
623 5.583935954901912
624 6.771255253868271
625 5.728540477233789
626 5.709860114344548
627 6.586468322670272
628 5.894096941572278
629 5.901233286473001
630 5.654065481608845
631 5.530962930953482
632 5.166506790118101
633 5.433707276274927
634 5.567449366862993
635 5.013544789595927
636 7.100634937435674
637 5.8899759289558755
638 6.200133818975023
639 5.181747300617981
640 5.844105696221171
641 5.602790483787698
642 5.363182972918968
643 6.495858877376678
644 6.7492026943993535
645 6.578880479097708
646 6.262358335038396
647 6.119511402120122
648 6.050363701587806
649 6.845187856681329
650 5.769478963142173
651 5.643617546176476
652 6.109847029405487
653 6.3054784464967994
654 5.97116626873148
655 5.8719544100534025
656 6.744771915182602
657 6.509140715018011
658 5.350631268981049
659 6.067673772153268
660 5.454268416410527
661 6.321802901425299
662 6.263365483468587
663 6.550104535221253
664 6.204646383113734
665 6.596486205177121
666 6.571373254160428
667 6.662542799126327
668 6.9632140762220045
669 6.599177987372854
670 7.417007932875707
671 6.706354982764567
672 7.100580931225294
673 6.6421056779793375
674 7.2440298825509
675 6.400104013870378
676 5.765752795732521
677 6.325647670224992
678 6.955424635613769
679 6.36654272508997
680 6.281956791922313
681 6.662618458041095
682 6.827653327955044
683 6.736474013280252
684 6.466874299611285
685 6.366488414001893
686 6.347953676950672
687 6.5155643806650545
688 6.41946529213409
689 6.835138926703265
690 6.411738690149534
691 7.132684415137763
692 7.1165236677660175
693 6.794903753123235
694 6.4660049412429625
695 6.8339501798205955
696 6.968400535775124
697 6.876928825635912
698 6.040141668345771
699 6.430947393138271
700 6.554464469705709
701 6.5839836997909185
702 6.723629122641797
703 6.387510921408287
704 6.198750564366268
705 6.24799862787394
706 6.405834878063873
707 6.564673949219245
708 6.22257646563194
709 6.555568505726131
710 6.232837333134746
711 6.611786021611723
712 6.42542539090476
713 5.987357487670315
714 6.1391464030295655
715 5.865942027466702
716 8.15655861325277
717 6.522022169971205
718 6.221783473785028
719 6.158673332021629
720 6.362369776855827
721 6.719309506886837
722 6.205410772232432
723 6.968028491702908
724 6.351194998193934
725 6.324811704926772
726 7.5728948377839895
727 6.750591245813667
728 5.746817389613357
729 6.575407076604598
730 5.48225812078935
731 6.1499891515296605
732 6.177946334166892
733 6.898492906402574
734 7.0952045588816
735 6.607394989976196
736 6.172285933356047
737 5.503262191365793
738 5.533942708940211
739 5.463210328273118
740 5.409638607933915
741 6.480472293767182
742 5.698775386060105
743 5.543850532231465
744 5.913389306452996
745 5.582241430923365
746 5.704978105844191
747 5.841577147026704
748 5.963169534837163
749 5.818046755935594
750 5.916620522767731
751 5.739475404381605
752 6.3974590805364
753 5.915046721405069
754 5.971437704614009
755 5.5845075817326135
756 9.038073082298807
757 6.48502034720643
758 6.1889527557165005
759 6.2193056619662945
760 5.8136529944568
761 5.595018121291202
762 6.67850048766395
763 6.022839278626817
764 7.650804952229598
765 5.9815632046964105
766 5.957598596932972
767 5.856806169145068
768 5.958786457132113
769 5.693669369683574
770 5.190028620394087
771 5.620887236209358
772 5.854627504667299
773 5.869234929543576
774 6.411852604881425
775 5.908537635152272
776 6.481168568978068
777 6.401631058886611
778 6.289748347368882
779 5.622151848724623
780 6.378467203096506
781 5.8391202592910645
782 5.940895698748717
783 5.939869665178863
784 5.666686418390098
785 6.208751228056634
786 6.14987435100535
787 6.146372225185732
788 6.591882580245452
789 5.743808331348815
790 5.823705176372844
791 6.29035510315852
792 5.96425741447993
793 6.007096121549115
794 6.3985439885466056
795 6.930162345570653
796 6.580019951359944
797 5.9346037133028045
798 5.54978388701492
799 6.36671259889463
800 6.112871832893728
801 5.621577931969516
802 6.32825692964285
803 5.916743014200531
804 8.753939825059788
805 6.445477089209314
806 6.761929563120875
807 6.33592441395724
808 6.301577902248715
809 6.169760115638378
810 6.29316771352555
811 5.892145391389803
812 6.754089301316999
813 6.3014528505
814 6.858583818645184
815 6.802740760514978
816 6.606692238292879
817 6.9012194058267795
818 6.355258488320193
819 6.848193996772385
820 6.035655630424685
821 6.757477783299328
822 6.9136964608624
823 6.725592570235755
824 5.369882145172019
825 5.413207335702125
826 5.453429635323519
827 7.346636094895759
828 6.5309884545597745
829 6.853848410816618
830 5.774981751224252
831 5.442425548943562
832 6.407232151506108
833 6.575972836888646
834 5.953116475529856
835 6.039859079492563
836 5.51372023876549
837 5.422283769302472
838 6.490154410392313
839 6.40349188146072
840 6.632217774882533
841 6.709654153604361
842 5.933729335029956
843 5.582056319692238
844 5.455056397501215
845 5.52999165920756
846 7.239814208694816
847 7.8449757208631254
848 6.630170786292776
849 7.308274248798396
850 6.88024414202831
851 6.626608567337338
852 6.714059942244439
853 5.8856625947177985
854 6.093639815459375
855 5.75129553794931
856 5.651143352563553
857 5.589321552149523
858 5.431836554225426
859 5.080340705272977
860 5.309695692573084
861 5.649333684381546
862 5.463568314315561
863 5.324954899539505
864 5.177428910751014
865 5.48779234262168
866 5.703370325024895
867 5.351935918624273
868 6.090978761954727
869 6.594169907414522
870 5.528107106546245
871 6.336666901531049
872 5.673085506485111
873 6.19110682895797
874 6.438099193758875
875 6.479164441925962
876 6.44217402329709
877 7.0096991272934766
878 6.49318195207156
879 6.532309443246105
880 7.737646590628415
881 7.957094224199503
882 6.68813006430542
883 6.552505412107783
884 6.337603831754086
885 6.225205444182025
886 6.637126907943018
887 6.210141842605337
888 6.507343753988719
889 6.783037523514805
890 6.732971183786178
891 6.287698094772414
892 6.861535353868042
893 6.624216928920253
894 6.457813097252414
895 6.5598283370672
896 6.369330396144864
897 6.45498628263203
898 6.3137656840784935
899 6.441779889652202
900 5.290492387752241
901 6.531487845838759
902 6.117552192433554
903 6.605407417764597
904 6.302855322461403
905 6.144531350132537
906 6.613014122875148
907 6.648628204158578
908 6.8410213740174255
909 6.777374880821461
910 6.692774170283839
911 6.460342260653138
912 6.73990983295478
913 6.366299844199012
914 6.201522966759594
915 5.946139371636405
916 6.484515636837667
917 6.565932959981034
918 6.63686110769797
919 6.430753954187677
920 6.7800653566842835
921 6.903464561664651
922 6.5437188789946585
923 6.461569828783029
924 6.251369360856513
925 6.537465127327432
926 5.394236304936904
927 6.479787611209004
928 6.7357648864419755
929 6.4613696122509285
930 6.523718740669944
931 6.620043923349954
932 6.721216309909037
933 6.25163772754035
934 6.6304383454572005
935 6.50146230555395
936 6.274552876961455
937 6.375975793415743
938 6.412381287587211
939 6.223587921919432
940 6.7673803512753175
941 6.753113382146976
942 6.546557318656756
943 6.471243066736115
944 6.2427054504739505
945 6.77551101309081
946 6.558253665801678
947 6.3541558231643736
948 6.894435605891877
949 6.522863449224841
950 6.760398267533696
951 6.636664112458706
952 6.969250518985617
953 6.662774831777905
954 6.6534902634126505
955 6.460092424698056
956 6.388671706353955
957 6.324840747304207
958 6.1852934859481845
959 6.223562887894546
960 6.242691012302473
961 6.647142069722122
962 6.706816832461143
963 6.663047411371073
964 6.464299767520771
965 6.3389584132935815
966 6.215695907759473
967 6.625897065616346
968 6.577963973250386
969 6.5883998690233145
970 6.777458533896064
971 6.288213755230963
972 6.408791758926528
973 6.286349290882272
974 6.836234307468239
975 6.569905039269812
976 5.828003008445172
977 6.507799533111919
978 6.85623305443391
979 6.322737768011585
980 6.454524587819828
981 6.133543786485432
982 6.597802865946445
983 6.217730300395692
984 6.458614827867633
985 6.60505633183787
986 6.471450136834974
987 6.352457471732498
988 6.478884743353857
989 6.088735469425712
990 6.628521635360307
991 6.741889298980638
992 6.479644167821707
993 5.767328562780243
994 6.371807790014164
995 6.125514076401567
996 5.923337450694708
997 6.280566931694369
998 6.517729234736683
999 6.517283172982175
