# Supplementary material for: Perforin-2 clockwise hand-over-hand pre-pore to pore transition mechanism
Source: Nat Commun. 2022 Aug 26;13:5039. doi: 10.1038/s41467-022-32757-4 (PMC9418332; doi:10.1038/s41467-022-32757-4)
Supplement: Supplementary file 7 — Source Data [file 41467_2022_32757_MOESM7_ESM.zip › Source Data/MD Raw data/pH7-CCW/pH7-CCW-saltbridge-18.dat]

0 8.181791133466588
1 6.786231413726006
2 5.969826326422016
3 6.226725047467406
4 7.0718063377807985
5 6.6173154658242455
6 6.354531091838793
7 6.196908122033856
8 7.171209839240994
9 8.32152720566051
10 6.3134583968212254
11 8.013938387490718
12 7.774026912203825
13 6.723369296425589
14 7.443254565661129
15 6.810273299918773
16 6.727219065090312
17 6.088308143222138
18 7.331924137610521
19 6.883860992446674
20 6.797544861279449
21 6.512570506144593
22 7.264912333643611
23 6.947509116382995
24 6.835024740849827
25 6.752624705262242
26 7.805100311284391
27 7.804151582345927
28 7.246617865067988
29 7.33784467840236
30 7.046918419795609
31 7.53051017325856
32 7.211900377255088
33 7.066571671580419
34 7.6595337648295665
35 7.288257860398653
36 6.759151621393238
37 7.420725871331722
38 7.314600764290387
39 6.955226721423473
40 7.858944177591051
41 8.443232313999573
42 7.958756842203781
43 7.2868792582823705
44 7.623006076829662
45 6.976488189644973
46 7.230233045956163
47 7.310055206069353
48 8.084816359747668
49 6.990821279073243
50 7.578720359097607
51 6.777981123413537
52 6.851680404365217
53 7.295715080466131
54 6.746190014727251
55 7.0376150070573855
56 7.389891411960961
57 7.540431078530509
58 6.658062338747276
59 7.815321612296631
60 7.148950853196926
61 6.991890530357493
62 6.947851352510387
63 7.025827662547895
64 7.865765977841053
65 7.5756270525187865
66 7.539374815145359
67 7.379701067159499
68 7.194617592979953
69 7.6665589569611425
70 7.387979845289854
71 7.687236548122171
72 7.62543867575638
73 7.578855195443868
74 7.630865855103524
75 7.399445023725705
76 7.649210921035448
77 7.275649013938917
78 7.9391648435827165
79 7.2515179153035865
80 7.535420843009375
81 6.407765970703593
82 7.005010138584083
83 6.694000075369035
84 7.317564157195721
85 6.714620217155763
86 7.0613829927527485
87 7.226776842126125
88 7.0136212739189245
89 7.554011313310868
90 7.480590424629378
91 7.014745634015385
92 6.75295391266196
93 6.9076792654134715
94 7.142361846282677
95 7.4539079782278455
96 6.610994292331294
97 6.286360562954295
98 7.0188317479609585
99 6.508871160277327
100 7.072843199928869
101 7.934515808741848
102 7.42226896420305
103 8.374346389748272
104 8.106237826773315
105 7.794023339701164
106 7.698245316016752
107 7.360997889322454
108 7.172572374592131
109 6.957320419310346
110 7.175194070042694
111 8.218682548415856
112 7.148739846689283
113 7.75826079362474
114 7.518581311140142
115 7.132974559416928
116 6.315804706212437
117 6.509234832774406
118 6.331923455638571
119 7.059300709103131
120 7.10762402049329
121 6.914111635505057
122 6.886745300832885
123 6.8337177796620034
124 6.755568605723196
125 7.174231502482679
126 8.103949977574393
127 7.440518714532003
128 7.374534199966818
129 7.962847635609425
130 7.206657130099832
131 7.002142820364363
132 7.653175495613372
133 7.575053053464979
134 7.337008549731609
135 7.823178787763135
136 6.8727058633194416
137 7.35831357801055
138 6.506478967533402
139 8.785742303715736
140 7.5152444291284635
141 7.8578508693538724
142 7.5849213412329535
143 7.323251092898878
144 6.818076367233938
145 7.074519150847006
146 7.3328619655600535
147 7.974522840398248
148 6.878134647606597
149 7.961194973557449
150 7.98277987757422
151 7.381114130761789
152 7.570304544660299
153 7.2083845709251815
154 7.087654227123061
155 8.008701174269184
156 7.619560028771477
157 8.171352190806559
158 7.933241512800116
159 7.592966973370194
160 7.547718863347092
161 7.4254012400428016
162 7.2923159062115985
163 7.275036103296817
164 7.3478478355217
165 6.9818793542236435
166 7.206918884794076
167 7.077061603540564
168 7.977563775601032
169 6.547947371816139
170 7.512299244074612
171 8.053956292622889
172 8.277486235186174
173 7.9902093303151505
174 7.655625249608448
175 8.424680845725645
176 7.621325532322198
177 7.248623334169421
178 7.999918645085167
179 7.886653974427901
180 6.92836236354248
181 7.340651659658905
182 7.32330898745786
183 7.020293498911535
184 8.238351446597502
185 8.849523302904423
186 8.54162797671007
187 7.72829960225461
188 7.2866003052160755
189 6.612781214389637
190 7.179131545622734
191 6.5535597381548385
192 7.642939287434484
193 6.681975759359964
194 7.707459806895275
195 8.283660478807315
196 8.350791392263346
197 8.511444396213315
198 8.128331713759042
199 8.59105629750068
200 7.977465213073437
201 9.29632334529631
202 8.540247971179108
203 7.713790845312255
204 8.953418424986634
205 8.616029348878048
206 8.861187772280315
207 8.44268617995264
208 8.403037472070768
209 9.189962711776849
210 9.571347506165273
211 8.27062712207536
212 7.409486466511542
213 7.83819421709106
214 8.56007450538985
215 9.64860256303913
216 8.82224153460705
217 8.602241765221427
218 7.232110368954498
219 7.343431360967754
220 6.903435549265019
221 7.323579438934994
222 7.152888990490005
223 6.7722964460152415
224 7.2120628072380555
225 7.244604827204029
226 7.860545220325235
227 6.898592097730445
228 7.250011859478922
229 7.120165248930074
230 7.62852716475526
231 7.213870563052266
232 6.9337589396760775
233 7.055591368490385
234 7.4035253377723205
235 6.967607270969514
236 7.93185891161936
237 6.863757836438435
238 6.944727003654245
239 6.692504861060325
240 7.648544046835492
241 6.644766978801177
242 7.785508666488737
243 6.981308204803077
244 7.174373809510853
245 7.251671846751402
246 6.812501612154266
247 7.111084020260112
248 5.86384968225239
249 6.707986260655486
250 7.059067362753512
251 6.815161924368729
252 6.879643715880339
253 7.290482167362845
254 6.878416976998427
255 6.6334729830691055
256 5.13547926144562
257 5.72958769701776
258 5.884540533590124
259 7.499524526004521
260 7.6507410302921866
261 7.515476050014077
262 6.788999329103081
263 7.032300010047251
264 7.087314663663114
265 7.425343964807718
266 7.247867865803737
267 7.162218925391901
268 7.728042744476311
269 6.772435644395303
270 7.40420555266055
271 7.90015487556369
272 8.187098966302141
273 7.208149044738823
274 7.823073726580636
275 7.557538214579531
276 7.5156537269408865
277 7.108820146022194
278 6.703356060057005
279 6.852849145644183
280 7.161223690565965
281 7.000593722144434
282 7.59494254455251
283 7.462791234758373
284 6.774925433868906
285 6.847833879038839
286 7.645870194728846
287 7.073256784098191
288 6.6342702653175945
289 7.264532230484323
290 6.705068382599176
291 6.687571260533477
292 5.72126651281037
293 6.300919165281306
294 7.976351450088654
295 7.095096623044033
296 6.92627523246436
297 7.526953164686548
298 6.435497326272402
299 7.095761385474773
300 8.21812887259818
301 7.671389645058358
302 7.155617457345243
303 7.02827620074633
304 7.093764650724239
305 7.441163933305111
306 7.251594064643319
307 6.9045530738873255
308 7.7362344402232655
309 7.25931565491502
310 6.857066310023834
311 7.259713198544402
312 7.27575775446329
313 6.50746528967105
314 7.329770879340911
315 7.354334935854539
316 7.111336106632585
317 7.537107273909044
318 7.408774315529805
319 7.467861868408103
320 7.304499625523322
321 7.660266843964507
322 7.241937236161426
323 7.2059678350939125
324 7.176995324254597
325 7.002393978065202
326 5.612189459893783
327 5.708510584269345
328 6.431892405994313
329 6.345923991051564
330 6.8765412856690435
331 5.9831439138370275
332 5.519377610394646
333 5.903275477811303
334 7.303885122061419
335 6.097594017611667
336 4.932478237303163
337 5.388220047044377
338 5.020994195245969
339 4.952841916429143
340 5.1667885373096825
341 4.992357656021963
342 5.383781169097316
343 5.019335473496788
344 5.51115214036365
345 5.400358580143627
346 5.702746769965475
347 6.41444364302759
348 5.79386265251453
349 6.712936783661937
350 5.508272658559689
351 7.017343323298815
352 5.429227651551795
353 6.181767898704302
354 7.031388120840621
355 7.443376150296611
356 7.462945011310965
357 6.580238715562598
358 6.221620818954121
359 7.003354273398792
360 6.616329207817996
361 5.71303754283797
362 5.281471259627994
363 5.470194000822631
364 6.584856577288756
365 7.006471330084183
366 5.124265421946581
367 5.892495985743387
368 5.059636754096402
369 5.8530299866980515
370 5.492107282377659
371 4.948946864220911
372 5.880985558214735
373 6.387131795333279
374 5.0922842486553055
375 5.741173247596208
376 5.2690806667304075
377 5.437761596250381
378 6.0352587088110505
379 5.6730537047778204
380 5.634191994449401
381 5.266436479725367
382 6.30513546446889
383 6.616747173022773
384 5.692742502167637
385 5.331584729408335
386 6.002371968040067
387 5.317326413649912
388 5.7950702184040725
389 6.229763933112437
390 5.19221601232826
391 5.412865226980341
392 7.845828495438113
393 5.294299534056761
394 5.505961529082803
395 5.708901514397757
396 5.839092189473302
397 5.440051343136016
398 5.654256711074778
399 5.6590639284136675
400 7.109005958049141
401 5.553144931226068
402 5.44119062870974
403 5.586174481970156
404 5.216235868430437
405 5.370140969486206
406 5.8119730068951325
407 5.1268783275024985
408 6.038960306658532
409 4.912626484605768
410 5.132309717031764
411 5.571495843355174
412 4.379215824112155
413 5.741069612852429
414 5.925154022207618
415 5.972263024504083
416 6.378775855514232
417 5.26218715862675
418 5.068467313854958
419 7.142225675811482
420 4.58714888228357
421 7.6091068238778305
422 6.199410039584931
423 6.032707456474794
424 5.445538922538704
425 5.591060554702137
426 5.648555964263544
427 6.522377689850569
428 6.270047614927484
429 7.233272772896519
430 5.522685091167273
431 6.59516042148408
432 6.830623139313946
433 6.768296155722236
434 7.809090040273435
435 6.93035378660315
436 7.391870974869023
437 7.15538538668865
438 7.232132409842389
439 7.560159937276356
440 6.838313972062031
441 6.827115830828343
442 7.09633272451999
443 6.860952705904425
444 6.906709609411733
445 6.945225338090094
446 7.419842272607654
447 6.881327228299508
448 7.476667160786839
449 7.406096620145343
450 7.84285240021919
451 7.363658421775007
452 7.548904774170449
453 6.515082714839422
454 5.749868429336153
455 6.426444863653464
456 6.098003263566394
457 5.782187403262167
458 5.546023729315571
459 7.029457590845798
460 5.815824707908862
461 6.280899550625474
462 6.4753268540885
463 6.369845942793219
464 6.855568454030834
465 6.285259081913165
466 6.978678312825062
467 5.362548273381334
468 6.626192327306043
469 5.9220816968761785
470 7.255899785149747
471 6.426937503783623
472 6.6647639794010765
473 7.4409451779219
474 6.4569387706719965
475 5.527186388618175
476 6.0146916780097985
477 7.008284490194726
478 5.586730694346719
479 6.607706457997797
480 6.358042491566066
481 6.627388317635955
482 5.571160331079266
483 6.434838284217605
484 5.8618405319874505
485 5.691979880081315
486 6.686984169326604
487 3.4315199348589824
488 5.865417810421496
489 6.287654218779046
490 5.421223836366352
491 5.3530254113235305
492 5.182094334331295
493 3.4479698891195936
494 3.3952854222239113
495 4.501478118213448
496 5.051088016481393
497 5.119236441408187
498 6.851225355887455
499 4.4820775198347205
500 6.208232873920878
501 5.224471843389581
502 5.848934168047497
503 4.998306633211095
504 5.924854752939525
505 6.56584958080247
506 6.578784421048602
507 5.4854982760287685
508 5.703944019727227
509 5.032956434522502
510 6.556692948085554
511 6.183315237518989
512 6.368303045125212
513 6.331849376362005
514 6.3675130476186235
515 5.851794879035857
516 5.953732404980118
517 6.2833856714522724
518 5.468683500507321
519 5.570822166782254
520 4.7477490714832165
521 6.23746938142525
522 6.123884171982712
523 5.904648939447682
524 5.530993925757956
525 5.363044398008195
526 5.611277754012014
527 5.8205123384154
528 5.679103371090366
529 5.475988585851957
530 5.689699625852188
531 4.150064428886255
532 3.438729355849556
533 3.5170929644153577
534 3.5023723418707675
535 3.404641576394638
536 3.3458420232168207
537 3.304319780163386
538 3.986631906867121
539 3.3598399299480795
540 3.4206681089051925
541 3.8979580399699185
542 6.582539570558358
543 5.300927157121122
544 5.775235623191047
545 5.027042362285461
546 5.2622409549926
547 5.040384763955179
548 4.250494037367287
549 4.556764923106366
550 6.361102213025983
551 5.861280328298554
552 5.524697445809331
553 5.666015856479952
554 5.386991262127819
555 5.533204978914586
556 4.964941478988407
557 5.361781676440026
558 3.1068154016649725
559 6.105428228764982
560 5.345482455897085
561 4.165857462287388
562 4.898514858983929
563 5.783114551860448
564 5.760148739381466
565 5.376473712570061
566 5.586405381535277
567 5.263030695468543
568 6.027388648419211
569 5.082808948504049
570 4.932606452644368
571 5.430848559656466
572 5.670313296155978
573 5.082795334560448
574 4.665249161947631
575 3.338405545202357
576 3.7555514818270326
577 3.764246992645584
578 3.5267390310450164
579 3.6167505857060633
580 3.9808486600304183
581 3.922010628857127
582 4.164654298391579
583 3.6573590793232618
584 3.818190957959169
585 4.114956132498631
586 4.205523893693504
587 4.054566019693478
588 4.07421063623607
589 3.8310335791538916
590 3.6989144050210885
591 3.6489681416813164
592 3.5115541728570165
593 3.3973561536487416
594 3.7968590963559277
595 3.5487433130029853
596 3.7265492616349456
597 3.43389149943608
598 3.556525990885446
599 4.104727067752805
600 3.6279754586058
601 3.480976637274869
602 3.9162225539397286
603 3.782320129195206
604 3.8484112092242615
605 4.052228565343941
606 3.7794966348111068
607 4.221583875108412
608 3.236963792194939
609 3.4138859813087
610 6.23320942842077
611 5.478324991367415
612 3.4643718522993523
613 4.872453818662617
614 3.3412596921001674
615 3.591125331422791
616 3.9899827601857294
617 3.4740905395940276
618 3.3358725783888015
619 3.40206671056498
620 3.9974896541304785
621 3.332470791585987
622 3.367729784840945
623 3.4257529091708294
624 4.470988296079365
625 3.6088140730504614
626 3.503064023665182
627 3.9730547122401556
628 3.5431948312219665
629 3.357802099700703
630 3.423563236704333
631 3.4249712669632366
632 3.358551420158568
633 3.3803132101181337
634 3.426241376823635
635 3.2159407221120815
636 4.207387459305247
637 3.3548030201984704
638 4.213382840805654
639 3.283313810867259
640 3.3272405479940024
641 3.424331726979675
642 3.3134678815034855
643 3.567257340872726
644 5.118580090002483
645 3.4890585161861165
646 3.316172086295406
647 3.484157855664989
648 3.356280371137595
649 3.369965716586383
650 3.3782991870159815
651 3.407695585349364
652 3.2700903605873597
653 3.4758546853433994
654 3.191375970966618
655 3.2864550728852455
656 4.098393260230999
657 3.3420552869498947
658 3.4803211596937165
659 3.304707132178244
660 3.305439988235506
661 4.31950135737171
662 3.7771318119587947
663 3.837231312024914
664 3.903766183101402
665 5.12849877933177
666 3.7740153640072887
667 5.692652526628847
668 7.289447712000309
669 5.812192011671338
670 5.967513422942168
671 5.523546481041594
672 6.495443076976481
673 6.618581304104485
674 6.0511693661627435
675 6.283565458226115
676 3.4242664199269153
677 6.4492853066940246
678 6.562922713552505
679 5.989579079002466
680 4.083137650328464
681 5.560980874354626
682 5.781959260985887
683 5.684813632566188
684 5.759774001054386
685 6.287792297859138
686 6.446519535657872
687 6.350480487539569
688 6.316236941473352
689 6.236916790284185
690 5.038936378753682
691 6.994404299180112
692 7.183164621189041
693 7.000027339883816
694 6.4013606171687325
695 6.786140906652991
696 6.383783283562683
697 5.691629406328658
698 6.174230383496807
699 6.846588329883822
700 6.119381818345536
701 6.678291057107412
702 7.012678462768877
703 5.96828961511691
704 5.01748862383438
705 5.982054203962612
706 6.786784722387433
707 5.32665145609903
708 5.530545389306978
709 6.782147361654983
710 6.375699160115188
711 5.258916738279493
712 5.648151944867752
713 3.8753076431751228
714 4.289651277742451
715 4.04752728672725
716 6.141759410889923
717 5.842956033564742
718 6.543059378842031
719 5.803650933723502
720 5.4362322653436275
721 5.92781244458657
722 6.406593011325038
723 5.5704236131382014
724 5.821429141519435
725 5.373703709070509
726 5.982773791120817
727 5.71591011652943
728 3.628183204026818
729 4.28445392038247
730 3.227973417030265
731 3.937169333544155
732 3.2670294099609665
733 4.042711790902951
734 4.062146707491699
735 4.053557697510888
736 4.163192255185297
737 3.346321837021644
738 3.4579030804373874
739 3.313343054143917
740 3.3065600210551014
741 3.488217519041382
742 3.3185992839438097
743 3.3377282325004733
744 3.6444681134866443
745 3.512115148163532
746 3.3926916159499934
747 3.362652602129978
748 3.4386357475325524
749 3.2184593232088843
750 3.3685461535367702
751 3.3308330641521913
752 4.554770826570017
753 3.31931083633568
754 3.8298681933952516
755 3.3988689224206348
756 6.651159422926592
757 4.309884475535267
758 4.036913061763838
759 4.14556435944752
760 3.899053399395234
761 3.2842381584661764
762 6.022877066894615
763 4.961743977782473
764 5.310398179897434
765 3.492573441114637
766 3.611597563494596
767 3.466894961484215
768 3.3505790512859277
769 3.379500590452893
770 3.4391661209850115
771 3.257525645439192
772 3.3350436138093924
773 3.316822167154598
774 4.11398106544297
775 3.924572829859296
776 3.8656843743414706
777 3.2709343507982487
778 4.295674767637977
779 3.454599296036731
780 4.13915749386548
781 3.54933179424572
782 3.3531256615625953
783 3.3471159441999165
784 3.4253554782736133
785 4.463107296929412
786 3.520284465023748
787 3.8887962865259547
788 3.813899485153231
789 3.361481700079537
790 3.3231063119426465
791 3.422507696884927
792 3.490349687321672
793 3.3543614726090984
794 3.514623629435364
795 3.3466145296327006
796 3.9658797778410415
797 3.3355363762799017
798 3.3276785776050173
799 3.9803409241210104
800 4.336903090395033
801 4.548062924567197
802 4.899832655430503
803 3.424482142202373
804 6.104833833547196
805 3.7145358061863947
806 4.046347092072192
807 4.3460856299856205
808 4.225419165486474
809 4.619299215621611
810 4.88077362908961
811 3.431237005146148
812 4.960008405505688
813 4.8611627770235
814 5.798147403350569
815 5.340241558783089
816 5.519828386419664
817 5.402823699231756
818 4.084864055659985
819 5.2896356118280385
820 3.519774049066696
821 5.41648219993545
822 4.425444955886588
823 4.894152227665694
824 3.3965614849252965
825 3.428337669261576
826 3.275050741393797
827 5.114150756323658
828 3.725977048416462
829 4.295375505433545
830 3.2750382191523832
831 3.3496780832841497
832 3.3669802620965856
833 3.6765089955849732
834 3.41878612447326
835 3.3818146716257784
836 3.452994781568992
837 3.454549342095591
838 3.8525385563013517
839 3.6150275200881103
840 4.1175259182322455
841 5.603453385066146
842 3.3447392730465206
843 3.283307656756358
844 3.3783561217069873
845 3.5741462039494776
846 5.599160409353199
847 5.421382862454577
848 5.64240885960421
849 6.0199033463958695
850 5.3051104377159435
851 5.583979605567149
852 5.107426262886791
853 3.662156162155118
854 3.5363414997106557
855 3.4884532588154964
856 3.622315652659804
857 3.2719705075650247
858 3.2676034634461977
859 3.4053720728014265
860 3.3611907112144395
861 3.422758744793123
862 3.349630171220942
863 3.3486440270393407
864 3.369397526701853
865 3.3789610096191742
866 3.283703736276232
867 3.3475876553439132
868 3.422702252342594
869 3.3982796959657806
870 3.419510872331489
871 3.911829305542509
872 3.3099887995395596
873 3.491644905793821
874 4.9816989995412015
875 5.5523282333887956
876 4.799679303687184
877 6.439579037596802
878 8.9897185790575
879 6.385629099946814
880 6.8948791370143026
881 6.360175994938741
882 7.403284055421264
883 6.9350123430612935
884 6.2377883058656876
885 6.273069033052652
886 5.813952846309581
887 7.562199944040367
888 5.681167114363799
889 5.550431911336466
890 6.3441593292774705
891 5.685655149616347
892 5.286467086207153
893 5.368424530757789
894 5.509347884294104
895 4.941200529239014
896 5.381251591210343
897 5.294597364800649
898 5.434975759633496
899 5.19686401661655
900 3.887755842169226
901 5.582718793812484
902 5.063221381455054
903 5.546651740823115
904 3.849585278321074
905 4.310400506532086
906 5.318192976837149
907 5.76177995123102
908 5.686013549596318
909 6.166033881847064
910 5.721502606277043
911 5.755032360081114
912 5.5818220865092
913 5.251071805793322
914 4.646121402085692
915 4.933607605718395
916 5.094038557488359
917 5.188730605355545
918 5.2107153511493545
919 5.281528295381255
920 5.103494922985419
921 5.536666029099637
922 5.72749926045407
923 5.118333145967799
924 4.6371252490156225
925 5.499930766652316
926 3.3547355312795797
927 5.58489453534616
928 5.3989794466950976
929 5.497380849622884
930 4.968970304700589
931 5.336636146894674
932 5.13079581565676
933 5.748868417042676
934 5.935511880986068
935 5.261797825332006
936 5.130715844551398
937 4.860047878899155
938 5.641537440213686
939 4.568731538864477
940 5.090980088749622
941 5.4571252945653805
942 5.544875580372177
943 5.8034964612281605
944 4.772043452619051
945 5.098837174200172
946 5.783055687414784
947 4.82895159881483
948 5.890988738425052
949 5.758730986198806
950 5.431095077564819
951 4.826165887671272
952 5.843215928808089
953 6.020148152666059
954 5.086046876086559
955 5.296698907095252
956 4.881039068957957
957 5.416985101690058
958 4.655583802046014
959 5.051401029159795
960 5.533639037171547
961 5.030085697459238
962 5.640722250058841
963 5.650272964174749
964 5.715357722663607
965 5.865880568605164
966 5.038191895315109
967 5.969886529824342
968 5.327295755879682
969 5.255278385124628
970 5.5466893702688616
971 5.257830380757901
972 4.5516957264633
973 4.790998641108151
974 5.32965105128626
975 5.226478987815704
976 4.409454190406558
977 5.397710931469407
978 5.8081714347593545
979 5.743426039899121
980 5.564996067670878
981 5.500077704532794
982 5.061242280230742
983 5.220654788205552
984 5.9248178843044075
985 6.483336479316928
986 6.086369408780648
987 3.9201721620525065
988 4.1480623227467985
989 3.5912906717029447
990 5.454405218328533
991 5.593833234041791
992 3.7214919890275717
993 3.3964571100585914
994 3.439669921286402
995 3.280429077465946
996 4.014210248712754
997 3.778299404093141
998 4.961207837054269
999 5.148131123625275
