# Supplementary material for: Perforin-2 clockwise hand-over-hand pre-pore to pore transition mechanism
Source: Nat Commun. 2022 Aug 26;13:5039. doi: 10.1038/s41467-022-32757-4 (PMC9418332; doi:10.1038/s41467-022-32757-4)
Supplement: Supplementary file 7 — Source Data [file 41467_2022_32757_MOESM7_ESM.zip › Source Data/MD Raw data/pH7-CCW/pH7-CCW-saltbridge-08.dat]

0 7.610515839867123
1 8.238394464631382
2 7.297402061177191
3 9.261984156775052
4 8.30706535859418
5 8.38900159859419
6 6.56275818729836
7 5.989500614769174
8 6.378510721560997
9 6.677272498949016
10 6.3084185436029365
11 5.8112353801379415
12 6.6168458104176295
13 7.040433837414754
14 7.593570175049511
15 7.018650882836258
16 5.835116925079936
17 6.823276421184005
18 5.912834302405706
19 6.262800240092626
20 5.531607154522331
21 7.215150897704815
22 6.867211805450588
23 7.686543327944597
24 5.865891831383618
25 5.754459129137027
26 6.5208842719123385
27 5.9112015157057005
28 7.429074049965243
29 5.82351640667035
30 7.219861423681951
31 7.532656650970499
32 8.010375351334156
33 7.148840077717698
34 7.590761789535608
35 7.676917364464168
36 7.969894461485169
37 7.928995417223542
38 8.228287546723514
39 6.791328784459859
40 7.587398280627152
41 8.71236467237649
42 8.384190984382762
43 8.212959721312568
44 7.587594907350884
45 8.319681075692241
46 6.335603209398702
47 8.29649433462621
48 6.9392805746699855
49 7.344552548377289
50 5.8125498114218495
51 7.514461883446047
52 6.889385675464114
53 6.073842154967325
54 6.859913484826666
55 6.685052171776304
56 6.55833097793274
57 7.426802488028152
58 6.33869311422651
59 7.156816290016569
60 6.0614997300549565
61 6.79956431944005
62 5.92756453945806
63 7.245185519088864
64 5.549307697587969
65 6.776434137119645
66 6.314178673687745
67 7.754232746073416
68 6.848506458989052
69 5.252584150706745
70 6.378561528914234
71 6.800343262705879
72 7.136197602153598
73 6.79802371782372
74 6.108535884182395
75 6.640360656060024
76 6.455613762795967
77 5.42742509989635
78 5.766715532124534
79 7.222492529533615
80 6.360609385974861
81 6.391524837901296
82 6.784473952966132
83 6.384554108707692
84 7.5027022532118135
85 7.031707894268831
86 7.056056190675784
87 6.579829646030036
88 6.781932393193945
89 6.089947110182646
90 6.965927162682524
91 6.856608980896795
92 7.28903726221064
93 6.7553378579128145
94 7.231910663903958
95 6.611426049376795
96 6.859947820044927
97 7.112094845543031
98 7.211009500600415
99 6.679926869022107
100 7.853065967779571
101 6.173453877109382
102 6.902834152928854
103 6.567789080397904
104 6.952904926418029
105 6.858808041627454
106 7.286309456629169
107 7.3541011659710716
108 6.795109888799216
109 6.639641021123198
110 6.872302744693657
111 6.3095867946444395
112 7.062134558680079
113 7.957813438918591
114 8.645400004251526
115 8.218122860180427
116 7.612177147255807
117 7.504424876803624
118 7.974211091971403
119 7.321197691051189
120 6.833077558157214
121 6.835285055652537
122 7.348227448216362
123 6.04048791969726
124 6.6736832917849975
125 7.128579967287723
126 7.395213371586675
127 7.1747266776484375
128 6.72880729193845
129 7.868360451177908
130 7.824537743188078
131 7.366041823263966
132 6.482038573795462
133 7.506117948967776
134 6.267759865788975
135 7.182525952175619
136 7.472786342934251
137 7.987473608339151
138 7.787586470500944
139 7.501037630135754
140 7.664864452482128
141 7.810503726263225
142 7.698062562529699
143 7.707584649703074
144 8.884686764088196
145 7.592648858122061
146 7.479769939158549
147 8.849511143995962
148 8.093319723441008
149 8.371748404342318
150 7.700900488932047
151 9.035112798199178
152 6.714363764806667
153 8.115126899759478
154 6.354002146715339
155 7.390041596608319
156 7.592622627093801
157 7.356294108325024
158 7.321417679139802
159 7.6429803370390115
160 7.649828915031855
161 7.799887834910169
162 8.276869441626726
163 8.614301273836883
164 7.740994006159021
165 7.497809163813133
166 7.6180397882198525
167 6.893036770560635
168 7.917953889668735
169 6.889505628707651
170 8.094076125426309
171 7.3819237083583555
172 7.887766149634527
173 7.662224696148113
174 6.83014642259727
175 7.243367991559355
176 7.307564952450039
177 7.60529360397401
178 6.9046309899711105
179 7.371337225357809
180 7.319585108234275
181 7.281524347764956
182 7.741003791489884
183 6.8732241785949695
184 8.453157585031532
185 7.4003622732938465
186 7.247681374068112
187 6.720208070783249
188 7.233207601595366
189 7.7113791329762
190 7.676609815545912
191 7.490217480330293
192 7.6585180373341935
193 8.303735932538341
194 7.459649118728717
195 7.793094664178189
196 7.5850456406300735
197 7.194872711688019
198 7.29374599333738
199 7.0306500454466745
200 6.936507088273684
201 6.988285773323366
202 6.941492904078839
203 7.068952421537443
204 6.437618430800631
205 8.583430790754896
206 8.83831135672984
207 7.825625452703578
208 7.589290455269504
209 6.900352858984662
210 6.549592106374005
211 7.794900460733559
212 7.85856246983778
213 7.239117023599476
214 7.675981671379423
215 8.02187522600535
216 6.801942278161261
217 7.079470969703817
218 6.775511329803026
219 7.475996963087252
220 6.7028439559336634
221 7.385511531351944
222 6.606624871672944
223 6.790445202964877
224 6.962809631433799
225 6.376938722297065
226 7.620916147835675
227 6.734884694713759
228 7.077857066189274
229 7.224519237879392
230 7.156803061197578
231 6.812149518579873
232 7.268481386474916
233 6.930446397427148
234 10.418732561971103
235 9.432457236598447
236 7.620267043711686
237 9.30928611112747
238 8.493504452205407
239 8.023504910654264
240 7.223361386852055
241 7.255375636905267
242 8.315100501624622
243 6.885813599469422
244 7.770694322956488
245 6.742495445146024
246 6.405381803884305
247 7.066010676411831
248 5.90196165575637
249 5.934897024138094
250 6.385746786056735
251 7.364569887935244
252 7.199175447757403
253 7.331386330382919
254 6.844669785643608
255 6.7462901576344425
256 6.68097434768371
257 7.1354952580515025
258 7.171953468147413
259 6.921882525559684
260 7.353452370695739
261 6.78589317228715
262 7.479971471426816
263 6.791333222927482
264 6.792136054359623
265 5.921496532906344
266 5.637393189215402
267 7.0391874249466255
268 6.8499707231866696
269 6.438839188723367
270 6.694824017106009
271 6.258907186939786
272 6.453387973390958
273 7.161331933986317
274 7.188345608773123
275 7.109223153870933
276 7.679320046379971
277 7.784190737899495
278 7.527609023780766
279 7.793390714374532
280 8.14875614853271
281 7.687325565947032
282 7.718441064262222
283 8.336215721542683
284 7.543417374837404
285 7.62602585691439
286 7.945602553047271
287 8.023065672172693
288 7.031001873170249
289 6.986136870939432
290 7.671590717317956
291 7.2913176674244715
292 7.541859021794503
293 7.533522459215061
294 8.221613713390772
295 7.684091944047289
296 7.82371319876012
297 7.933876199948792
298 7.482049267071665
299 8.32405168043795
300 7.992725211742726
301 8.245203884180697
302 8.218050451906466
303 7.329914708394401
304 7.252403848571094
305 7.562738158858163
306 7.882757700655526
307 7.103427684693441
308 7.529904022553759
309 7.348692101408726
310 8.225952580373972
311 8.264971684208607
312 7.839772547022516
313 7.834809684225683
314 8.17110078125309
315 8.133922759345383
316 7.521310361438077
317 7.090605338818932
318 8.11772376621484
319 7.4759860962680085
320 7.957173966786315
321 7.40915480749586
322 7.844536591031419
323 7.913496404994436
324 7.869405486423818
325 7.527879068071369
326 7.584446976796309
327 8.100547104829968
328 7.748235711213819
329 7.216540141250807
330 7.439345268608821
331 8.381198114677494
332 8.433469848821312
333 7.358455583494189
334 8.47672551192573
335 7.902958714950466
336 7.989904246420556
337 7.783333161661351
338 8.416198703620553
339 8.081788426205721
340 8.084695451154857
341 7.8798555196583315
342 8.077131247220564
343 7.970006587558721
344 7.994939980008817
345 7.577317944664887
346 8.214803541734334
347 8.402112893722695
348 8.388176131494559
349 7.675610694603212
350 7.696680231210909
351 7.733634904679473
352 7.637709466263976
353 8.297424660119688
354 7.530554145935986
355 7.87245829801552
356 8.166383287194526
357 7.691535802122871
358 7.964573264831265
359 8.186150701421898
360 8.148527629801979
361 7.717075893167543
362 8.314641595143375
363 7.471864771237405
364 7.686344421758602
365 7.636270747591873
366 7.281297828142819
367 7.372730347924419
368 8.125189890834763
369 8.963919457504453
370 8.180962891269562
371 7.923636140901623
372 8.249105501575691
373 7.693790297693001
374 8.450412399841188
375 6.958573646799861
376 6.9932548566191635
377 7.638860038541511
378 8.661893728992565
379 8.115339704052893
380 9.12015977372806
381 8.67533189309559
382 9.357766978597077
383 8.49398219018153
384 7.845540141535764
385 8.323070760746061
386 7.727261950420458
387 8.434371406788339
388 7.887169530355799
389 8.339011506141699
390 8.178357997929433
391 7.658244503913862
392 7.639156088405571
393 7.8132961454169285
394 8.24474278582448
395 7.998792098047926
396 7.617676527714364
397 7.653603154066021
398 7.888637951386988
399 7.932021885013928
400 7.768448652302633
401 7.822676379840362
402 8.73804116679968
403 8.43723829939988
404 8.590317053108116
405 7.229733175806696
406 7.449222912817794
407 7.165590350332248
408 7.7870501148186735
409 7.221722156381792
410 7.160663353308238
411 7.003265794228066
412 6.3225412802981396
413 5.9478492552188165
414 6.22747522420681
415 6.6148942749107045
416 5.855211091539798
417 5.570208438538474
418 6.242803211777944
419 5.91644567191312
420 5.7820115822354206
421 7.310131560907886
422 5.921450200133245
423 6.128844568308817
424 5.743898970040251
425 5.686958306672888
426 5.965494128725634
427 5.398566513036358
428 6.525312735483622
429 5.780024722570449
430 6.1594832347459825
431 5.666659695850494
432 6.0399958782920855
433 5.6978306590892895
434 6.584546311373433
435 6.491211089793026
436 5.346343514280348
437 5.707937578711677
438 6.2338316602925
439 5.849891132987602
440 5.083204615616452
441 5.294630221798896
442 5.230348119197069
443 5.904405199913014
444 6.644958146746637
445 5.668176882417257
446 7.557828824232943
447 7.0646459395974786
448 6.502900395789208
449 5.241458744872005
450 5.928815033985636
451 5.4254928425264115
452 6.013067706775451
453 6.146242141631166
454 3.475075225187324
455 5.143600879622171
456 5.954085435479403
457 6.46148526358286
458 6.2602993781754295
459 8.458651594129373
460 8.551489533366128
461 8.202774331626852
462 9.230178798651059
463 6.71214476535632
464 6.978640425288291
465 7.292909433328548
466 6.5425512363193095
467 7.610203192746967
468 6.875725094838724
469 7.236796744282182
470 5.646386309827362
471 5.500443248533637
472 4.048039543688867
473 5.620472027643707
474 6.086838262337355
475 5.479488072210417
476 3.887412643117064
477 4.577964628718726
478 4.004215184496862
479 7.345226107910111
480 3.7582522895841453
481 7.0901925125242435
482 4.957688736141609
483 6.072052096417245
484 5.782988384134111
485 5.2891280292653855
486 6.170217486658839
487 7.168218275516025
488 6.611303812307982
489 5.7953103225507006
490 4.831019243369163
491 4.86449645981406
492 5.064819421200439
493 5.486111633265775
494 4.527908503631744
495 5.805286066863421
496 5.350785959857136
497 4.284188867021897
498 4.126795548776395
499 4.920864697217365
500 6.005291709032902
501 7.933550846510528
502 6.043072680487801
503 7.272975317008138
504 6.177633905393058
505 6.865528007784527
506 6.43764897524452
507 7.959010910472048
508 7.481067500293638
509 7.014538203319567
510 7.3428500062633075
511 6.053532322364648
512 5.071839372230488
513 4.2674276936959945
514 6.662022721520927
515 5.602857640882341
516 4.531188285864192
517 3.6190870245032905
518 3.4204594491808353
519 6.947222652017679
520 8.554756003016834
521 6.854134618417087
522 6.526018738002741
523 5.914150378236541
524 6.679953902305563
525 7.2100548505209465
526 6.638470289829841
527 6.828966980122562
528 7.829288048383358
529 7.862933618235977
530 7.882413065805181
531 6.8106810925471155
532 8.620960283709959
533 7.821267014247372
534 8.21393833081204
535 7.08815961841856
536 8.92869511667768
537 7.475489362541083
538 7.923585053773213
539 6.207676001738646
540 7.2259199927869195
541 6.949469593009709
542 7.644580581385147
543 6.022734389991175
544 7.936558670547522
545 7.118772720048179
546 7.37728463203531
547 6.663259054048368
548 6.243141209939024
549 6.417047450955809
550 6.313162082615945
551 5.8656286108207585
552 7.147026182284939
553 7.332249943836974
554 7.911474415118451
555 6.647048269677754
556 3.8334339715391237
557 3.281792266424869
558 3.3587607672590254
559 3.9645175629555967
560 7.2543158901918385
561 7.1281202626083635
562 6.4462193497302485
563 6.705708965191806
564 3.7628893453134222
565 3.685678743233357
566 3.5808687125517027
567 3.2561205788394525
568 3.716101268040095
569 5.201260299848445
570 3.4157248563116496
571 3.4130739269928214
572 3.5598184150431513
573 3.5626454721433714
574 3.853963459364093
575 4.644292761199297
576 7.7453560863881945
577 6.8480823136153575
578 6.8955604874683845
579 6.973053613785009
580 7.593954441467996
581 5.3624908630673795
582 6.159663288122582
583 7.362973329664355
584 7.2734701345353745
585 7.5368414792895155
586 7.26299840067619
587 5.770861915262653
588 5.128077658498365
589 5.8994172816115205
590 7.849272501256354
591 6.852575283217226
592 7.419099021401904
593 6.742266429957215
594 7.699524516865145
595 7.134451089083409
596 7.041119519503785
597 6.782693926810563
598 7.730869589802169
599 4.153527145898962
600 5.144739734074502
601 5.285137032880672
602 5.7651162515955345
603 3.8897690782646737
604 3.3781075602701107
605 5.71249457744092
606 8.036599434695795
607 7.153784032876147
608 6.557867842643463
609 6.51573855359492
610 7.128132368622814
611 8.019532366880302
612 6.464606730213416
613 6.8574639059832
614 6.8578457720868435
615 6.4366369108316395
616 6.839930074674489
617 6.70755576114946
618 7.751519161025621
619 6.457269367383494
620 6.19591521848627
621 5.518218711310281
622 6.130090823672536
623 6.918402793913308
624 5.925350894106646
625 6.25517526289947
626 6.212335923364
627 6.6581973002137005
628 6.633436226009127
629 6.708956458748058
630 5.84852948964136
631 6.043219563864042
632 5.909692032010852
633 6.115633131625885
634 7.904328711894459
635 6.353259026024826
636 6.611590187946903
637 6.489697065002311
638 6.669030053478509
639 6.644224289624625
640 6.718297979948063
641 6.204443847389919
642 5.6968663456986
643 6.970800862013418
644 6.565233816619909
645 5.8582171945734824
646 6.391456936942354
647 6.257706650056372
648 6.595664904330003
649 7.019967456787401
650 6.995974094466994
651 6.365864351970974
652 6.477419149203114
653 6.527039172564411
654 6.491336626858335
655 6.9350696357102555
656 7.035337190616263
657 7.841175217264243
658 6.549949869671248
659 5.310888600241507
660 3.372457302786467
661 3.6148553019520095
662 3.484980421275815
663 3.9758840453584194
664 7.357075089279388
665 3.876928697477445
666 4.549416319314314
667 3.6572450844899316
668 4.743532883625363
669 6.175445746467209
670 8.218058170736324
671 6.036145061842814
672 7.970621168178005
673 3.645592128042714
674 3.3547763079335438
675 3.8693360233772816
676 7.256322248652368
677 7.543840887047991
678 6.990151036965747
679 7.975465307160076
680 6.941164215062641
681 6.384576417225133
682 8.023407291475232
683 4.097033531876795
684 9.044024514488983
685 7.728056945975085
686 7.703729725870758
687 7.279374021074388
688 7.00902100867706
689 7.500046391918105
690 3.6209131672271653
691 6.8103669604754815
692 6.912487875135495
693 7.373301624709369
694 7.212166755259952
695 7.214000325954779
696 7.460017136990581
697 7.417314428659555
698 6.967839193256215
699 6.962667937497012
700 7.480935196296318
701 6.914320152709777
702 7.113204722980223
703 4.614069330867591
704 6.723954962581455
705 7.443036685617919
706 7.217531861426233
707 7.225099519483335
708 7.516567363405434
709 8.374153371271714
710 7.3406523518974085
711 4.727914608551232
712 4.577121900757389
713 3.5910287219657753
714 4.216110092835038
715 7.5835213098822845
716 7.962367933560675
717 7.668456244634943
718 6.9765366954064305
719 8.428675066695591
720 7.879983462842438
721 4.548600008193639
722 5.2132063396441115
723 5.098047925655031
724 5.102391269634226
725 4.365279334179838
726 4.061966809911498
727 4.030705480416365
728 5.873008533576427
729 5.211128820271086
730 5.630805859417755
731 6.006545758830345
732 5.920263465114525
733 5.318204585757397
734 5.616346499527761
735 4.114826522687691
736 4.7432881900053285
737 5.59018846027482
738 4.939759587587227
739 5.805565891793967
740 7.389762820701678
741 8.55129899917447
742 4.538365057814212
743 5.044510503370507
744 5.033259506199004
745 5.881027281541325
746 6.217670531884581
747 4.52787605030768
748 4.30796844056306
749 5.7164476592067075
750 5.169465764758065
751 5.848415500124795
752 5.262007385872507
753 5.561485145889138
754 5.459388223115265
755 5.874966064786997
756 5.471392767380107
757 6.405948787333294
758 6.352091285407782
759 6.802810962111299
760 6.753579486139832
761 6.1289999834514655
762 6.904106212545628
763 7.568681282556691
764 5.566959138407339
765 5.984643702228187
766 6.670368009500962
767 6.903491148999887
768 6.259100588396382
769 7.627953650829786
770 6.4488179655100915
771 6.265321123107322
772 6.31601271035151
773 7.215541562310641
774 6.004410196801466
775 6.634882234140088
776 6.525419700033577
777 6.748855426560085
778 6.314482615355542
779 6.034834388988426
780 6.326452433594439
781 6.333512819547268
782 6.473895304888415
783 5.662965484353045
784 6.240243516774629
785 7.289562459836896
786 6.256168216574643
787 6.921320005317741
788 5.97561974934135
789 6.5277313783610635
790 6.507624737572993
791 6.625625319007168
792 6.706427313346371
793 6.036335280506461
794 6.49501093661214
795 6.8322724576267095
796 6.501358443936523
797 6.1628276318125765
798 6.284814833557442
799 6.268002632566777
800 6.490568266047361
801 6.239623583977349
802 5.984958745071615
803 6.248727930883356
804 6.192322316561477
805 6.206711701257267
806 6.803339959761766
807 6.498837968166504
808 6.685196576330239
809 6.989795046277019
810 5.936815084929019
811 7.161949120965257
812 7.082267610952889
813 6.931269738840969
814 7.302476695136301
815 7.539799010949288
816 8.458068218000484
817 7.379780192328876
818 6.132840747961297
819 7.0106329102678195
820 6.473824401690958
821 7.212825150477675
822 6.718628113998979
823 5.999967307650411
824 6.394160862060742
825 6.9920337465125835
826 7.03326233060208
827 6.246205144438384
828 7.002164910136063
829 6.870300011803482
830 6.549949452559122
831 7.4667650864142505
832 5.865250481670714
833 6.552159796621807
834 6.023765482269386
835 6.7105369189031805
836 6.899545069926435
837 6.352123939674985
838 6.697656706494906
839 6.143929918383145
840 6.204021717822406
841 6.287051313856806
842 7.198571534016136
843 6.715270143513813
844 6.243553714279027
845 7.525683262285911
846 6.721248606133324
847 5.621657276861875
848 6.938133551813511
849 6.384375619301453
850 7.067730228979776
851 6.052163172962879
852 6.2512615965219585
853 6.4806747587928015
854 6.671280904658891
855 6.442026744011914
856 5.92582490642449
857 8.209784461157584
858 8.763156103733829
859 9.191049877791599
860 8.692497548401585
861 8.461683457852235
862 8.129140537122087
863 8.477798752132223
864 7.977734223181169
865 8.606583859185196
866 8.7975585209179
867 7.685578598717998
868 8.592845260946076
869 8.791585540384538
870 8.461057134117421
871 8.262662511139233
872 6.153310037441159
873 10.092199511222544
874 10.691206673788267
875 9.502540800933378
876 9.458199350841141
877 6.399617080745866
878 6.596051615513285
879 7.003945590677157
880 6.8902832945272845
881 7.925292550763054
882 6.6860556044168415
883 6.393300088436786
884 5.25914247445254
885 4.788925170996435
886 5.877696799262258
887 5.058366968965431
888 5.231005161397528
889 5.85640917125817
890 7.854910231007122
891 7.639475508026217
892 8.92901287528107
893 8.155217871727748
894 7.733827870051109
895 7.785041134520428
896 7.5528353393442265
897 6.2360313657154345
898 6.830567301443205
899 6.402987083877139
900 6.040458946524071
901 6.046552319058191
902 5.926491708634171
903 5.79116172996332
904 5.698594285889532
905 5.691416227011833
906 5.327884863515933
907 3.5067824405963384
908 4.0233588658036545
909 3.4073881133610655
910 3.3170955724144284
911 3.2764986263486264
912 3.4116546879699614
913 3.194158827987739
914 3.368269759701326
915 3.3007297915043874
916 5.982208323655532
917 3.435870208692001
918 3.352117517205122
919 3.5417644176804957
920 3.2775380121450097
921 3.4293714225324
922 3.3928284729625227
923 3.700733491555717
924 3.297263191736418
925 3.2747531802632466
926 3.336107299976091
927 3.3484068041075212
928 3.324841185052596
929 3.3340335940554615
930 3.340705602092009
931 3.460278413937869
932 3.45449068996258
933 3.509181039075949
934 3.3083944901475304
935 3.3250023623865124
936 3.2485680271275448
937 3.3875023849599093
938 3.4131622498225007
939 3.3835661153423677
940 3.3978539175668763
941 3.417045015774076
942 3.2877706629157286
943 3.3123691013868566
944 3.2996797546739374
945 3.2741441800950684
946 3.37319835796529
947 3.324189060258725
948 3.3161009871935443
949 3.26415919287488
950 3.5816133873589258
951 3.3055606712592334
952 3.2268599306428243
953 3.34288709878123
954 3.275722617824051
955 3.3523725886352116
956 3.235333974139234
957 3.329776359896959
958 3.2598109810593447
959 3.3598370647786195
960 3.447495498509243
961 3.258251981063869
962 3.369883577602739
963 3.4492739087522044
964 3.268042277777934
965 3.4197191982719763
966 3.2758261498307073
967 3.251851941339641
968 3.32822587510171
969 3.3852751386944653
970 3.307956402983398
971 3.476380379119934
972 3.2155234763074634
973 3.389960484950129
974 3.3482243366814872
975 3.2852670721985655
976 3.2010289363930404
977 3.3506010007474942
978 3.2887036022534955
979 3.4123968160100544
980 3.2936226158259347
981 3.2683780674585527
982 3.193487176110807
983 3.290993936085326
984 3.452185954537482
985 3.2769680664753142
986 3.283041988934426
987 3.298051068106135
988 3.3458226399184436
989 3.343351393976438
990 3.4163143729542456
991 3.252438001438342
992 3.401087370433628
993 3.3931154429144845
994 3.2171942327100664
995 3.3664558557682844
996 3.2775124222625345
997 3.5893959460515674
998 3.2782153697444363
999 3.451006841055705
