# Supplementary material for: Perforin-2 clockwise hand-over-hand pre-pore to pore transition mechanism
Source: Nat Commun. 2022 Aug 26;13:5039. doi: 10.1038/s41467-022-32757-4 (PMC9418332; doi:10.1038/s41467-022-32757-4)
Supplement: Supplementary file 7 — Source Data [file 41467_2022_32757_MOESM7_ESM.zip › Source Data/MD Raw data/pH7-CCW/pH7-CCW-saltbridge-20.dat]

0 9.631893852586117
1 10.036788601737275
2 10.299849073257805
3 11.278406239358535
4 9.976332889071879
5 9.613160071618749
6 9.375471018201228
7 10.49717782780266
8 10.142000335628152
9 9.907571913161602
10 9.691491784674191
11 10.766831086224213
12 10.069257395243833
13 10.146371478773997
14 10.861434846551889
15 9.61458886001065
16 10.0095836475951
17 8.816429715714877
18 10.02526500343672
19 9.26301320811398
20 9.1518468415459
21 10.117363424771758
22 8.14561222951174
23 8.413926358545211
24 9.33293205360411
25 9.494540056864272
26 11.43672453231059
27 10.020978401478509
28 11.390067999803458
29 10.586729287706552
30 8.070876711887124
31 8.892994945935278
32 10.257298930375713
33 9.595587200722424
34 9.278995620916948
35 10.16581524400448
36 8.582600121239713
37 8.794414379629162
38 9.051829516143306
39 9.522355161414335
40 8.166405015088536
41 8.64094035652144
42 10.042263158975667
43 8.317894763452362
44 8.60486613493031
45 8.166819834370143
46 10.059543825278482
47 9.786090596091777
48 8.662541728113958
49 7.880080074899981
50 9.192556031726545
51 10.068124989747075
52 7.975867038369608
53 8.845040176213685
54 9.220831876379217
55 9.434996289103136
56 9.170812308450676
57 8.557664237582358
58 8.2571609335884
59 9.580327626158285
60 9.08301769418415
61 10.511957629275045
62 9.245087169758127
63 8.141676934597847
64 10.763328081006621
65 9.97648686636657
66 9.771280757845073
67 8.713683280883329
68 8.990157475225926
69 9.400722963271654
70 9.631500501713006
71 9.096338696579787
72 8.896493262203414
73 8.391177568641481
74 7.357870133869625
75 8.306473344302065
76 9.244408407660586
77 8.601526864513438
78 8.286906013784366
79 7.875696008984543
80 8.356109601711724
81 6.522784360979253
82 8.172221715968838
83 7.296348539321213
84 10.035136148528983
85 9.123861127693553
86 8.04800065761808
87 7.777547329296804
88 9.120953051473087
89 9.382465856883988
90 9.448880032421897
91 8.757546888842457
92 8.992286800044846
93 9.456571145115806
94 8.779048510603582
95 9.233846342111175
96 8.857995177843843
97 8.498826556541218
98 9.410898714351893
99 8.188526980248819
100 8.333034974916043
101 8.442926274705354
102 8.542298578669977
103 8.850863652271146
104 8.206580472144267
105 8.505196302411791
106 8.063488306130244
107 8.456445358051264
108 7.650766352814356
109 9.421462065381261
110 9.891441157388165
111 11.30508338080185
112 10.263664199802179
113 9.32022193145057
114 9.622596086878335
115 8.929597169212808
116 7.957116786316746
117 8.719522124824323
118 8.522565663431015
119 7.7301147428522805
120 9.840499098910191
121 7.714120924084137
122 9.197883998938954
123 8.785437068054046
124 7.821643782034916
125 8.501807918310508
126 8.876340420155566
127 9.314542411504519
128 9.079588064311437
129 10.439976345345594
130 7.636147144641731
131 8.479079179530405
132 8.553322166400845
133 8.304933891201452
134 11.018389589552292
135 9.12395767808591
136 8.801081504914189
137 8.674463270329218
138 8.960908761015565
139 10.55058210605306
140 10.934891844189927
141 9.89497547353635
142 9.006835998485487
143 8.832912082585832
144 7.799243833728606
145 8.685769645661514
146 9.169651038853955
147 9.289952791421292
148 8.922484702392241
149 9.635925477667605
150 8.948466860580744
151 9.161503814328563
152 9.52358098764363
153 9.54013087765803
154 9.972671218274053
155 9.730291914475496
156 8.861116032934518
157 9.969991082128862
158 8.888493779255745
159 9.84765915497211
160 10.314489438567787
161 9.45112664836455
162 9.630291607910817
163 8.539561378651614
164 7.896229624769383
165 8.3753260874972
166 8.808118206288281
167 8.605197925676245
168 8.429513786957498
169 7.5053268084677685
170 8.543558997498764
171 9.11420939054584
172 8.752714992305448
173 9.01653381426221
174 8.602964524672892
175 8.781950656508855
176 8.419151756313074
177 7.868867311385516
178 9.986198521226918
179 8.161287234872994
180 8.151006016666576
181 8.247177450744132
182 7.5437389869447316
183 7.972418446342427
184 8.946227669664296
185 9.94093694442163
186 10.811644765150623
187 9.415798225949626
188 8.761214407355542
189 8.924837327995519
190 8.700375310108644
191 8.522419265713525
192 8.853724145361742
193 8.766699808268756
194 10.37262856640641
195 8.71010203984257
196 8.781188316635665
197 8.238809699405039
198 8.44666221526816
199 8.599689708446904
200 6.83730406792183
201 8.381247395123337
202 7.604409743510108
203 7.832776797175873
204 9.076093660055458
205 8.490904449244212
206 8.787247849471143
207 7.752190809193199
208 8.19198501486976
209 8.835586909791326
210 9.335303943700671
211 8.131234867196447
212 6.046968580606385
213 6.775701317182976
214 9.814387261500384
215 8.97728267971299
216 8.90163450475427
217 9.016925480898404
218 6.895631483171472
219 6.8828632071063955
220 6.026723031822746
221 6.691757747260904
222 5.770726675324878
223 5.680717870234619
224 5.937900839604488
225 6.136920497103219
226 6.452719325068105
227 6.11249690869548
228 6.457026503870593
229 6.920673260605437
230 6.5599903773405135
231 5.733793316481085
232 6.534661567171103
233 6.503249397067423
234 5.750693872301159
235 6.202462769952923
236 6.420356561430066
237 5.697516402706168
238 6.309583227221682
239 5.99867830566678
240 5.886270953113432
241 6.598772400550016
242 6.446890294123816
243 6.852968162762393
244 6.360865771825114
245 6.5594856286188765
246 5.454894719691805
247 6.200546128154274
248 5.392566098806829
249 6.171608213466815
250 5.0232448534915815
251 6.871352702011796
252 6.186839506358017
253 6.98050555087104
254 6.017882368373669
255 7.493195959461689
256 8.239560803447135
257 9.332957187703052
258 6.436231322953706
259 6.84757308781934
260 7.06736858374508
261 7.017591792390439
262 6.763764599771616
263 6.79638779562707
264 5.879666077577959
265 7.008258361185318
266 7.068429452609781
267 7.040496702966952
268 6.179383320415774
269 6.523139834370737
270 5.462544652443878
271 6.979467804351226
272 6.012002849388823
273 7.349687976590071
274 7.332610324533035
275 5.551339498745799
276 7.572590606809333
277 6.631049848908274
278 6.770226197305802
279 6.35161378652312
280 6.53611771434768
281 6.866780403393342
282 7.111065778820932
283 6.7460432464858595
284 6.843022602323943
285 6.853003979146437
286 6.538307514125147
287 5.830417656966765
288 6.19991210592318
289 6.717703938587273
290 6.240713917007504
291 6.69011956525638
292 5.703384431445183
293 5.808162168391102
294 5.962831854674772
295 6.360736457511146
296 7.00180269122341
297 5.930042603274564
298 5.574746084999825
299 7.7081211099463145
300 6.482951739683116
301 7.447506131088201
302 7.433444353311869
303 6.224648445588129
304 6.207892625439158
305 5.620884015284288
306 6.935832041226246
307 6.765206011803479
308 5.973868039512099
309 6.942982809001449
310 5.873549332455206
311 6.157230484938595
312 6.7607152854473584
313 5.932030773923546
314 6.490255674590014
315 6.776508748699883
316 7.969100319078823
317 6.643777348045693
318 6.630805285220627
319 7.75225011038923
320 7.747786352021919
321 6.917331360921033
322 8.135050149372582
323 6.799493826687711
324 5.821639392342033
325 6.93010050381618
326 8.110601307895237
327 7.6030316844690295
328 6.770685223813003
329 7.529351627542396
330 8.517918176179055
331 8.548900421917189
332 7.763853866070026
333 8.201488025558707
334 8.498921255988739
335 9.089442758047346
336 8.154669636879314
337 6.384837854169118
338 5.9502404270113045
339 6.463026142456137
340 6.776448837957504
341 6.698386928314691
342 6.853932000402077
343 6.279864436245926
344 6.000894892633065
345 6.738927825378166
346 7.175740950255143
347 7.397886143145016
348 6.503026921223981
349 7.9577770286220915
350 6.576543202412376
351 6.807225808556058
352 6.031660268304085
353 7.658412206690281
354 7.646108901281129
355 6.106827887299632
356 7.110572417423182
357 7.172293505995394
358 8.260699786964754
359 6.307969568485114
360 6.136382882604601
361 8.627127636006705
362 7.3770582909466675
363 8.18064894117371
364 6.2614680900898
365 6.432356343440581
366 6.27066994403256
367 7.60673897426113
368 8.845616331824836
369 9.754645630906493
370 7.380995621673139
371 5.910771373433924
372 7.613916197589756
373 6.573345875510197
374 6.285608051455689
375 7.881207879133218
376 7.610087937830444
377 6.850937207040506
378 6.942135601547359
379 4.3492644183096285
380 6.3748892858844926
381 6.676766334309523
382 7.75520365628125
383 5.748511285346847
384 8.904870419557009
385 6.3698116566011596
386 9.283836738718325
387 6.358056933426232
388 8.145660162151316
389 8.625330436767374
390 5.912058056844735
391 6.134199111666317
392 7.21519592294672
393 7.092065338688411
394 8.115504048734433
395 6.96369108213236
396 8.705484576532292
397 7.588232914793538
398 6.790576826451267
399 7.183091403352372
400 6.876701371386872
401 6.1588734625646255
402 6.339646032944032
403 7.978964887140986
404 6.466989493582295
405 6.956813920751189
406 7.499712758028542
407 6.914561209493392
408 6.02051658663095
409 6.562487773655938
410 6.335962480052192
411 6.43290737743233
412 4.269554265396392
413 6.496353830743648
414 5.662382539412486
415 7.6610252571109365
416 6.27648757363078
417 6.45431448240575
418 4.316835583148254
419 7.89089068363685
420 6.218019648830594
421 7.740635000919869
422 7.475000827219638
423 8.067745958105935
424 9.312178333622954
425 8.974520172784496
426 8.45536916630393
427 6.985023165400869
428 8.103910654847887
429 7.003101107680352
430 9.405885114523334
431 8.204340136717528
432 5.804867331533393
433 6.358218964322897
434 8.855974109488004
435 6.958634102778884
436 8.699644286726667
437 7.480122989693281
438 9.208240416615032
439 8.501664829768432
440 7.526367848183134
441 8.387715062462883
442 8.427938880829435
443 6.1164091907307325
444 7.212854763314092
445 7.302589852525393
446 7.853727409470672
447 7.892821913229768
448 7.126128560266307
449 7.948498036090478
450 6.68782501306638
451 7.700166960250506
452 7.2656154204290155
453 8.327695386724997
454 4.29433337845077
455 7.667880861326118
456 6.536594171085034
457 3.266347963643979
458 3.387174711553093
459 3.306249761307622
460 3.362571872908068
461 3.3377086784560386
462 3.4776006416883787
463 3.30824192963244
464 3.2674537316849266
465 3.9546071211241136
466 3.334871108549218
467 3.350986569698966
468 3.480670604774478
469 3.3155814380448345
470 3.3516073493516996
471 3.648231035603951
472 3.389998019366206
473 4.236471698379984
474 3.4134841454774874
475 3.9281068287395646
476 3.375213143670206
477 4.239138197091804
478 6.346924464935903
479 3.3509735491095545
480 3.3533924011038536
481 3.3834901678940468
482 3.3040883484654775
483 3.49437014280959
484 3.4142334634129536
485 3.405647651207471
486 3.281471413523577
487 4.205434839994812
488 3.5554897732695303
489 3.5720229973671853
490 3.324442967377867
491 3.785184444185646
492 4.109311969804288
493 5.7850219013842885
494 4.458984211793987
495 4.121275698594121
496 4.192642713728978
497 4.429664242251154
498 6.343094493741074
499 4.641286913533955
500 6.541056086875771
501 6.411400783123735
502 6.27201568763718
503 7.202627909833188
504 5.810549136597742
505 6.980504526182751
506 6.767277478518594
507 6.165517536644559
508 6.285776184998042
509 6.053346929630832
510 6.853516626595986
511 9.157649580653073
512 6.345007010310004
513 5.827490365642989
514 8.921022520871583
515 8.503103977050342
516 8.697173588088708
517 7.612740792041205
518 6.4892956733109015
519 5.742901185710124
520 6.531931097944969
521 4.3263468221334564
522 9.188441129008591
523 7.305679142966743
524 6.101257246244403
525 5.823514230266679
526 6.93104567760317
527 6.0507980086171225
528 3.3854844474494925
529 5.576022019634214
530 6.146250064115289
531 4.483316832306451
532 3.34588599403051
533 3.9928130317442463
534 3.7424838496793402
535 4.104041834635137
536 3.3590770329453137
537 3.3859470203656117
538 3.2941857513009514
539 3.395924829633941
540 3.257497752776917
541 3.3611541395659823
542 8.006613127576967
543 3.466607231102874
544 6.134706054023367
545 5.881714800328434
546 6.522865232312954
547 6.349015784862859
548 6.479823781493528
549 7.0807843969163935
550 7.511406874532344
551 7.4190021533581705
552 5.813664920092625
553 6.186681118402622
554 6.3014244231016585
555 6.531149255590224
556 6.82387130523532
557 5.835779960717551
558 3.822231096203693
559 3.537035417520352
560 6.420600531020418
561 4.888311923381951
562 6.483148291325784
563 6.501653832220748
564 6.0902490345394815
565 5.9190767256166925
566 6.951297762423175
567 5.551709341178832
568 5.585601338841549
569 6.293554467361721
570 5.881989588000706
571 6.617486967366007
572 5.07972830105942
573 6.203769150196326
574 5.589529206152761
575 3.37590622962465
576 5.959932654808521
577 4.377246810798062
578 4.374796662349237
579 4.817380064207734
580 5.364988668819954
581 5.013939187859543
582 5.215890585712835
583 5.02048150436063
584 5.544546361205678
585 5.2825972852716365
586 5.0014877689406285
587 5.212135644816089
588 5.753963868958609
589 4.7740592535282085
590 4.536694283286829
591 5.232755290675904
592 5.404245704871326
593 4.570520288906132
594 4.704826015395964
595 4.845209315487101
596 5.580475333343872
597 4.699775946247936
598 3.9670259729871664
599 4.810128494011925
600 4.13322099833189
601 5.14873708444684
602 4.911740180263402
603 4.97358942481717
604 5.041844197756765
605 4.826268747757357
606 3.9658250315881816
607 6.910932786914251
608 6.369347445655683
609 5.980554333635295
610 6.605863467778424
611 6.004922555125856
612 5.159486563771912
613 7.360400743282861
614 7.2649937457550715
615 7.219477751712359
616 7.566518674330093
617 7.4241863729877515
618 6.9717746540083825
619 7.916426713023848
620 7.42310970004807
621 7.412002317614218
622 7.584733947621859
623 7.210304100129402
624 7.783535969070936
625 7.208308253193694
626 7.977250417000285
627 6.914039043173901
628 7.482165350956731
629 6.292958030267326
630 6.595200846644862
631 7.6737884957686955
632 7.724610314104536
633 7.323945905920992
634 7.578249820819529
635 6.718508082776346
636 7.351449364342711
637 7.4394658716790305
638 8.115504401274451
639 7.231837382382737
640 6.737678843736022
641 5.831072924860988
642 6.63129077014228
643 7.294393117906917
644 4.7871439964033415
645 5.76021400693417
646 6.373128616599791
647 6.998907227443508
648 6.863344215407333
649 7.86180455826342
650 6.208218236075829
651 8.29363364700916
652 6.761338069453399
653 5.982780967429698
654 5.711910037844537
655 5.472841328421653
656 6.476417812897329
657 7.679112599879512
658 7.699493207133562
659 6.494077345844462
660 6.97902404041305
661 6.663410146028385
662 6.42395053773638
663 7.180485790289619
664 5.535738433889639
665 8.34357911861829
666 6.676148398648593
667 5.574943592423944
668 4.64009487206824
669 3.690776310834792
670 6.195976811116248
671 5.964854541694834
672 3.377232049247125
673 3.3905165522658853
674 3.4508865773024118
675 3.4112526916536505
676 5.695950074755049
677 6.833998052453524
678 5.177215071515813
679 5.9496611435101245
680 5.882049485414513
681 4.50027902294587
682 5.551087561219875
683 7.1588636332124125
684 6.855281005750885
685 3.311399246506448
686 3.3902348691141273
687 4.790319173836522
688 3.337347227685236
689 4.566702248561351
690 6.314411548428773
691 6.08574475507299
692 7.634018844524751
693 5.488226019393501
694 7.537677473653476
695 6.356467093508371
696 6.548822833117323
697 6.916738352663727
698 6.058469772851827
699 7.875684668871481
700 6.207358241193581
701 6.3892951116211325
702 5.715165141738961
703 7.482039311749412
704 6.908768796204449
705 6.465779435676453
706 7.0371456373019905
707 4.5880349096918565
708 4.609026582316332
709 3.239309826773011
710 5.420928992936117
711 3.959286380172822
712 4.6915193738596646
713 7.152775276650016
714 7.3035664677507475
715 6.6858478164556185
716 5.398871291486114
717 5.542421256658298
718 6.357088102212087
719 4.742625367553845
720 5.987730091997311
721 4.631324599373349
722 2.9595366688566123
723 3.501118180364777
724 4.365014265399434
725 3.9462918424882942
726 3.2971737492994686
727 6.387742777550179
728 7.084705303060076
729 6.235128010155021
730 5.950236057885327
731 5.052448591148661
732 5.778044382590192
733 5.557224113406229
734 5.3916744911508365
735 4.894718608349848
736 4.8783917169810485
737 6.004600452262891
738 5.630139204173855
739 8.32705037492398
740 6.1520840747982035
741 4.5825377425268305
742 6.329644680464544
743 7.106864313539385
744 5.7214982531524985
745 5.000156741140638
746 5.2473279530195684
747 5.218513226504057
748 7.2114537028910215
749 5.64396598934319
750 5.028513481645512
751 5.028795131588047
752 5.560481324442901
753 5.233957728058451
754 5.545980218698134
755 7.089831468995856
756 6.333001153090657
757 5.971612689760325
758 7.64471452302231
759 7.1151099511643645
760 6.938559817921495
761 6.057465487563885
762 6.568919074641043
763 3.6613340174136404
764 3.93512155245428
765 6.828255536727336
766 7.33923336960834
767 5.667027253662242
768 7.242878267173729
769 7.203024479963652
770 6.912037539749042
771 6.132288755028517
772 5.854923471373704
773 4.736647860698554
774 5.3978584958926294
775 5.194997720197885
776 5.240896924658564
777 5.005205540227395
778 6.019677371112752
779 5.703952117747388
780 7.703196087885233
781 5.347917789395524
782 7.195117959036455
783 6.137804117788976
784 5.7367675147208175
785 8.127930522144473
786 7.284869918888399
787 7.391351781270997
788 6.5712182336681515
789 5.917216457138316
790 6.991712370630905
791 7.259211085870478
792 7.135220906811748
793 7.976995153963152
794 5.211934512575625
795 5.432768982255671
796 5.54813371656897
797 5.63413980435447
798 5.786232433917224
799 7.545292375519821
800 7.187248398890665
801 4.840475554464483
802 6.270531835213482
803 6.161529410480589
804 6.76843446067524
805 5.078961776666913
806 5.1146405189226005
807 7.370986530661415
808 7.276763951395188
809 7.623857486289731
810 7.705426428050602
811 7.8999619807357835
812 6.605443176594533
813 7.809229351346708
814 8.04713194504454
815 5.659202404310511
816 5.815062343542524
817 5.892526665445124
818 6.5497217935749115
819 6.31449296149264
820 5.894924073429507
821 8.02378410419468
822 7.933573212784445
823 5.960078034694896
824 7.636391767438722
825 7.472824734760802
826 7.773157355308352
827 6.0402641010081215
828 6.818849561782256
829 7.055095604043701
830 7.58745387484858
831 7.561222223513258
832 3.708136567509262
833 3.8292192828578653
834 4.904440348456173
835 4.935161895676658
836 5.572699878951651
837 5.68645574836523
838 5.42306475943893
839 5.165531767459604
840 5.173990331606479
841 7.52999845030933
842 7.118160844601018
843 6.713600321635263
844 6.38308489615318
845 6.729755622230662
846 5.558367147189236
847 4.658404820015853
848 5.8436245443294474
849 4.400208399395275
850 4.773006100627439
851 4.285902459456907
852 3.3383839795740524
853 4.72922004701358
854 6.343611610802251
855 5.647913842517248
856 6.564147714970515
857 5.414170914131033
858 5.807832895524053
859 5.875666535824184
860 6.561682743386487
861 6.764227022441782
862 6.588183896142627
863 6.925252049565718
864 5.879751096601037
865 6.885785648171524
866 6.114230872899882
867 6.328250429064375
868 5.493652863328815
869 4.7980827447466385
870 6.340069818020159
871 6.023898485733604
872 5.690767335821769
873 3.7974746385895743
874 5.921531856626389
875 4.133620479405056
876 3.7302983935747815
877 7.947246873360491
878 7.094605682157398
879 5.748062897425285
880 6.401902606202667
881 6.0892995410408925
882 7.207052791753964
883 6.3419831928374215
884 5.723156098436713
885 6.05654278973147
886 5.663848222026834
887 6.42474828136474
888 5.344324274685277
889 5.316461429094529
890 5.465975510221616
891 5.497280731401556
892 5.369271065707193
893 6.249750877552715
894 5.596287580356863
895 6.05374514956237
896 5.548868226518892
897 5.358441248835022
898 5.399129410417372
899 6.1915462757183235
900 6.0362338927911425
901 5.353039160725557
902 5.509286976750892
903 4.999164371647741
904 6.74094395776345
905 6.784617302442383
906 8.538368634305119
907 6.544890447250584
908 6.132624054342761
909 7.091685727937794
910 6.489980301557834
911 6.392203785770011
912 5.756231357313433
913 5.65779992463461
914 5.978565223541594
915 5.668536933182839
916 6.355261351450769
917 5.897797557735091
918 5.397763689880157
919 6.090413842653169
920 6.42213594265215
921 6.52599557854397
922 5.071189305052301
923 5.76400953542248
924 6.239811432835028
925 5.770658010507376
926 6.507597139797075
927 5.589055044944174
928 5.654360012822779
929 5.264181091898175
930 5.794432078344935
931 5.831152035491842
932 5.577793574050898
933 6.337823380845799
934 6.995317496703254
935 6.797090144909571
936 5.278592651497036
937 5.509469381630896
938 5.1797990444662805
939 5.239703935701253
940 5.9991327372375665
941 7.020312211514323
942 5.907926115131557
943 7.792474600995064
944 5.9393844957774355
945 6.608130849764671
946 6.721750020756967
947 5.969677461059078
948 7.227228707814507
949 6.42450954383574
950 6.01342251711428
951 5.987495432178639
952 6.486348786654181
953 6.532875487152596
954 5.547779860590912
955 5.152041974498516
956 5.856989923662402
957 5.636845898872442
958 5.150787526645496
959 5.588411022589124
960 7.032828887844303
961 6.166330687679347
962 6.628403314558944
963 4.017618117866334
964 6.143435016094038
965 6.406620225279813
966 5.5146204894721
967 5.267547808113086
968 6.399499604775304
969 6.259350879933444
970 5.91376997887518
971 6.099740355300118
972 6.249225374127999
973 6.778744443086415
974 5.2924012909128635
975 5.367008100924307
976 6.287378973402543
977 5.475317164532329
978 6.142498516110102
979 6.591608829851837
980 7.0356920689245275
981 7.067845621590635
982 6.042129362981177
983 6.904002979503534
984 6.8791857165961545
985 6.328408887252311
986 5.987514973300088
987 5.896339039086652
988 5.606700769637117
989 5.9626550416231145
990 5.492826643063386
991 6.343042962872522
992 5.042142014108404
993 3.7324134304802
994 4.477249265152566
995 4.807863906933949
996 5.8918766764792085
997 5.907498063516884
998 5.892406111689569
999 5.921700821856181
