# Supplementary material for: Perforin-2 clockwise hand-over-hand pre-pore to pore transition mechanism
Source: Nat Commun. 2022 Aug 26;13:5039. doi: 10.1038/s41467-022-32757-4 (PMC9418332; doi:10.1038/s41467-022-32757-4)
Supplement: Supplementary file 7 — Source Data [file 41467_2022_32757_MOESM7_ESM.zip › Source Data/MD Raw data/pH7-CCW/pH7-CCW-saltbridge-09.dat]

0 3.5585825870526095
1 3.7650812658908954
2 4.3632714862130015
3 5.885774774324016
4 4.123894245858282
5 3.5648533315066664
6 3.7029687252185646
7 3.647201419625373
8 3.5426447259405607
9 3.521035748951195
10 4.131995849529648
11 3.769339008968799
12 4.392802220951524
13 4.390058895966658
14 4.1959742864025795
15 3.717627116317225
16 3.453649212140623
17 3.950721155073704
18 3.387987183165228
19 4.209004062491402
20 3.297097712854564
21 3.961095791571305
22 4.205914321408685
23 4.455851373117053
24 4.318525201243626
25 4.267088242169566
26 3.5823930264771455
27 3.7433879847084346
28 3.912927943817449
29 4.0475780632719305
30 4.240739666450502
31 4.491477080165263
32 3.9966088221172127
33 4.222127374657663
34 3.642090341150418
35 4.433071406099653
36 4.642335559457446
37 4.180858567033517
38 4.284229577971658
39 3.521349296096065
40 3.398229991071788
41 5.853313135925479
42 4.3538935583187195
43 5.222242598058441
44 4.670834783559883
45 4.02022666990583
46 3.834157177026047
47 5.3473061407705815
48 4.427942512882883
49 4.2590530262547235
50 3.62513235241551
51 4.214105955103744
52 4.231771774450108
53 3.349547822750147
54 3.9120588408346446
55 4.315329651745882
56 4.394577711928478
57 5.19799134100747
58 4.003483392480397
59 3.3703405467625918
60 3.533258195817106
61 4.430026583149369
62 4.018300990722804
63 4.16377727616383
64 3.5180152599747934
65 3.935344140752131
66 4.338484439260463
67 4.526817927963007
68 3.357185813092645
69 4.113169263499102
70 3.99290803991112
71 4.331166377536037
72 4.209525301218695
73 4.427015974105349
74 4.480112592234462
75 4.0382085778786365
76 3.596921402910386
77 3.948117168738628
78 4.257075497533748
79 3.978172258824632
80 4.121699005515469
81 3.883630647331795
82 4.273076044225466
83 4.104969219187068
84 4.403690671981401
85 3.718323578116777
86 4.014168363181885
87 3.819519785768192
88 4.118689834330877
89 3.7724710552285425
90 3.580483692087486
91 3.3476141922310805
92 4.040875309714264
93 3.475293506951735
94 3.528199767715136
95 3.880514823773952
96 3.426628209458434
97 3.8761963681062848
98 3.6389741472368096
99 4.171188301854751
100 3.6533338639229807
101 3.9843097890871446
102 3.3604199036843663
103 3.7417876090154962
104 3.607521788438475
105 3.967621591509389
106 4.30268499523036
107 3.5872984233852048
108 3.893119593012222
109 3.44956938767197
110 3.6895418442403685
111 3.5930992899333307
112 4.250237225649992
113 4.281774383649623
114 5.017728548857965
115 5.310024881270478
116 4.177171934359136
117 4.0052736895670416
118 4.266452743196571
119 4.666980713856226
120 3.2469038746952497
121 3.22085968719352
122 3.385288186862564
123 3.6335853166796226
124 4.2564077767146635
125 4.274523975362717
126 4.671358411165099
127 3.693457636117361
128 3.8628077775380127
129 4.388581798469912
130 4.593541481115407
131 4.534730652526611
132 3.6801852628692227
133 4.428852373807957
134 3.832018401072238
135 4.268227625324994
136 3.7587780871381553
137 4.321112708092959
138 4.2194040274324145
139 3.821179922527843
140 4.126765393576439
141 4.135440832061979
142 5.038833785622833
143 4.016174974882238
144 5.224251989651546
145 4.040281264727164
146 4.620623449765473
147 4.803146683463449
148 4.989332044927994
149 4.662881432157765
150 4.2959300088717685
151 5.115961544674667
152 4.0414405126611985
153 5.178816906469894
154 3.3168284996610997
155 4.076535293460832
156 4.352213984269258
157 3.96852776488103
158 4.315113924633494
159 4.20715293168488
160 4.2473033622809595
161 4.1799709416289605
162 4.8304432367427
163 4.520394719097089
164 4.388387435972528
165 3.968054648622734
166 4.537671295506026
167 4.131160765708559
168 3.6732345714726633
169 3.858769001561176
170 4.673178716115136
171 3.7075334210520507
172 3.8902574970978803
173 3.698800010312309
174 4.640074214026277
175 3.707094243677104
176 3.9529888980297194
177 4.459709858208071
178 3.884722443856795
179 4.494250418014659
180 4.020250219200905
181 4.061156161661327
182 4.3792422778081574
183 3.2837954546223975
184 4.525439298369671
185 3.3325743706511237
186 3.5272941678937224
187 3.6888943090980377
188 4.409331350115307
189 3.380542592668478
190 3.9122163887402466
191 3.369409265650958
192 3.4319468199873717
193 3.6996131432411516
194 3.4750801329062435
195 3.4077640981554995
196 3.293272018148441
197 3.349576215717117
198 3.340120312895394
199 3.4056748378875774
200 3.401203928927541
201 3.317048879067881
202 4.191202835959534
203 3.3066209776981594
204 3.3815555559037684
205 4.168949319997247
206 4.43105220862281
207 4.464538576120839
208 4.3914751500435205
209 3.830933621223317
210 3.458265452330409
211 3.856457890667004
212 3.9375552313586373
213 3.657125991946952
214 3.3880183623226183
215 4.734135490310408
216 3.612011863602492
217 3.4921904563766546
218 3.625189692525775
219 4.1146526579548715
220 4.274784409453787
221 3.9902180136562593
222 3.492861272078722
223 3.299139377149018
224 3.4017477804774887
225 3.3520669246852766
226 3.7515442858698647
227 3.7628342985418475
228 3.689034797279891
229 3.672384345949082
230 3.7841489624585694
231 3.6381383818292226
232 4.074785313256451
233 3.1428606971519053
234 7.657948536343488
235 5.208765211512646
236 4.580084092697204
237 4.430883796335512
238 3.717890817693182
239 3.348969650182107
240 3.348638412976357
241 3.1824318209299163
242 3.335660393146777
243 3.339881043117204
244 3.399577466652522
245 3.397653899544342
246 3.1890804977689324
247 3.2646831126684135
248 3.479501624290836
249 3.2316812753423405
250 3.3371774697318677
251 3.2512424416844357
252 3.257155961260928
253 3.2588778693229496
254 3.2047927709018977
255 3.403645103725329
256 3.2989316272235443
257 3.3830002046701986
258 3.3626670621155195
259 3.3697138797407282
260 3.2208930113277594
261 3.3547644332510393
262 3.5561552550869933
263 3.21193187397082
264 3.3041315727499385
265 3.2813736414092722
266 3.2410253130734867
267 3.1027590141830723
268 3.293096962681778
269 3.2823359641657013
270 3.3076006450354267
271 3.3374286428585163
272 3.681654442392611
273 3.300412932576574
274 3.26591551315791
275 3.6443815949493343
276 3.6141498737523654
277 3.3158631837603263
278 3.400456511265093
279 3.239021098186822
280 3.450888922332997
281 3.130867379543204
282 3.21847864795653
283 3.327400018813498
284 3.2455604683110484
285 3.3427577131302044
286 3.509281691074523
287 3.234217653789543
288 3.167089394323704
289 3.0978292463547707
290 3.3547627330088856
291 3.238240201287901
292 3.2292591070697805
293 3.296400801607971
294 3.277497623793589
295 3.150940871524652
296 3.2259033965287984
297 3.355060885083874
298 3.1562941287646034
299 3.3215817103351895
300 3.415546428574568
301 3.2673266484646284
302 3.3077472273346027
303 3.4108983875814474
304 3.3398729221863404
305 3.9641740279202944
306 3.375843997351014
307 3.2074395190710088
308 3.2733069278471767
309 3.287936417446968
310 3.3053388776684023
311 3.3584123831892834
312 3.337276478729235
313 3.1565244456904926
314 3.376992061016636
315 3.410575700753824
316 3.3714795670212876
317 3.214517540690007
318 3.3635485458192873
319 3.4176913159846185
320 3.340807753119449
321 3.425542631415804
322 3.1612548561288873
323 3.535619177962593
324 3.2729253249164985
325 3.1344670218760218
326 3.388263944154919
327 3.3532426236790895
328 3.285633432858225
329 3.239762981510454
330 3.2948250048151557
331 3.3813328807825163
332 3.5749065586671684
333 3.330334787629428
334 3.5885570299070055
335 3.51142523318704
336 3.4261984156965153
337 3.256007326413532
338 3.3430956788312494
339 3.46403218509496
340 3.4919230978660223
341 3.3782734296941226
342 3.6187903180870338
343 3.295933965556103
344 3.319330885645764
345 3.3182207940216797
346 3.376889174159776
347 3.321386180685231
348 3.2579501523138417
349 3.249945603699604
350 3.474756336396562
351 3.501923836795864
352 3.268755911048447
353 3.353864178002527
354 3.3913793440364386
355 3.325345940474326
356 3.2808154653121724
357 3.1973305616798404
358 3.4978531170090688
359 3.396075498755362
360 3.371498490516177
361 3.302273096210817
362 3.349370529362816
363 3.367211471389564
364 3.3521062077245163
365 3.620353936167284
366 3.293783955603627
367 3.576413118939183
368 3.361846252904767
369 3.383019813859232
370 3.2238695389155025
371 3.255537286082942
372 3.4144399384395325
373 3.3004536884867437
374 3.357706205142435
375 3.1147784635935207
376 3.442276668950526
377 3.404158904044326
378 4.250780209245228
379 3.440959580732729
380 4.455005105444592
381 3.972383204035775
382 4.269959652906085
383 3.1397584562715095
384 3.307798634250401
385 3.3020541200256686
386 3.2937374210774024
387 3.3133004048202785
388 3.3981482307432644
389 3.2199506069166905
390 3.3355886566028996
391 3.3731367489732436
392 3.2705733337214085
393 3.266967382440678
394 3.3158564556215944
395 3.3493654102633656
396 3.3624465203496707
397 3.258083871781743
398 3.351373167459677
399 3.3170536845567473
400 3.2441636089028396
401 3.309943438259895
402 3.315684256318349
403 3.4267206609889107
404 3.2799248740890907
405 3.2851072795753207
406 3.2450041909544884
407 3.2786556457082687
408 3.3441528381634895
409 3.2477230550827954
410 3.196573736088275
411 3.330839784668913
412 3.363774541035481
413 3.4741343248559304
414 3.3261236897824755
415 3.421191989241401
416 3.341820209205641
417 3.323931262469776
418 3.478892568104917
419 3.2960738246842793
420 3.295946584964707
421 3.6552773209886955
422 3.327690539219529
423 3.2626341220759394
424 3.437590396612959
425 3.324965250591761
426 3.3266478666246386
427 3.7410121089176216
428 3.3631775526198235
429 3.0781093317292507
430 3.2900031954400504
431 3.259043815056904
432 3.524462265463155
433 3.4284270323137673
434 3.6768700159269643
435 3.323609079142287
436 3.3333334297871855
437 3.3004163860766025
438 3.2916164133644137
439 3.280024121565683
440 3.495900778283726
441 3.5177483845594972
442 3.48025010692955
443 3.2850436558231655
444 3.2596950802314884
445 3.3054533927254317
446 3.3455154358784385
447 3.22646419256592
448 3.2690235133577152
449 3.3393334421544223
450 3.3642362398943706
451 3.451747007275315
452 3.3198034622760164
453 3.3715424098147504
454 3.269639709403627
455 3.4937081517738604
456 3.270020393088037
457 3.138931399533746
458 3.2987516162425936
459 3.4296324892601397
460 3.3330105448754286
461 3.408291095326455
462 3.4761205912112354
463 3.0947346753099643
464 3.3190396607094206
465 3.340826453064567
466 3.4994008317489356
467 3.224903442666591
468 3.3305637710630625
469 3.4107751009612852
470 3.16749107703761
471 3.3208557807756853
472 3.3858813320926124
473 3.366687358308465
474 3.2816064467407764
475 3.1248740907219372
476 3.4000828086197217
477 3.310598638221052
478 3.4029382396978365
479 3.1876822237234355
480 3.3322869416136522
481 3.3230690562250507
482 3.3133858296422063
483 3.2753257758185064
484 3.0779385391315137
485 3.08842905913408
486 3.2643116246112402
487 3.5488013822201316
488 3.379875313124183
489 3.1597354088905867
490 3.3743014783503287
491 3.253477176284571
492 3.2467198093272644
493 3.2593714913596346
494 3.204531726956339
495 3.2677400194543256
496 3.3408798731607816
497 3.1282972639693116
498 3.3644740112881433
499 3.2189349676110304
500 3.3083138946160604
501 3.407735902774774
502 3.2679231028919316
503 3.3034955561690813
504 3.3143166463178204
505 3.199458645223689
506 3.3842840298053085
507 3.2606839833051744
508 3.416160219465069
509 3.5171256345714195
510 3.4607819456305933
511 3.3587828316869093
512 3.4325311264098306
513 3.245228616603192
514 3.328335845800349
515 3.3594836229589986
516 3.407396108914851
517 3.6672073212262597
518 3.331201571422263
519 3.289007279894195
520 3.483453398494824
521 3.28309876867917
522 3.263518226062509
523 3.380153370653421
524 3.2345765012754844
525 3.2952602580999484
526 3.308391985826868
527 3.383271789744667
528 3.347191229188099
529 3.239389939709488
530 3.120056081396605
531 3.2445804048418974
532 3.3463315037934347
533 3.399206932156772
534 3.2351112061551768
535 3.198989905261698
536 3.3291741475805186
537 3.3212403550737077
538 3.289233511060644
539 3.3241595689708925
540 3.305428931590292
541 3.5593834039113856
542 3.2143556471551054
543 3.4039425636970235
544 3.4189230231484085
545 3.304216643781664
546 3.499739920832715
547 3.5130986008230827
548 3.239196031060606
549 3.203796962822022
550 3.2720490984129667
551 3.376879817292779
552 3.564027040565077
553 3.243053980084741
554 3.2924050711134756
555 3.50589761661579
556 3.469499945399311
557 4.121544949048819
558 3.9907759175805935
559 3.52168355643204
560 3.3132764210357006
561 3.374860834604112
562 3.7708467066510596
563 3.11144010639039
564 3.5398675628195626
565 3.4315618029407084
566 3.9667400225966722
567 4.21124093758812
568 3.479600562772887
569 3.173388793211265
570 4.278165489898722
571 3.420291679608116
572 3.3842907950806285
573 3.2482885966263733
574 3.13948429350016
575 3.3346082894358253
576 3.2984952842641437
577 3.230301937933113
578 3.290483886398657
579 3.265016860444163
580 3.3679764726261694
581 3.3636258664358296
582 3.2321737021907513
583 3.2330012358873117
584 3.087360945772812
585 3.181613339075711
586 3.1737809637388765
587 3.2775000976269406
588 3.230321816475936
589 3.220694619520758
590 3.3333991362621687
591 3.3050159168719087
592 3.3552556163246323
593 3.2417584642825883
594 3.3012370278299605
595 3.1463523949448606
596 3.397304629303982
597 3.3683137841681687
598 3.173705792438207
599 3.424633510979454
600 3.2955875854908276
601 3.1967172529884156
602 3.081237527313803
603 3.45285048294403
604 3.5003118834521874
605 3.2136993903536744
606 3.096508650745819
607 3.2025431931974633
608 3.0668118061891056
609 3.1328305887820282
610 3.069430821776322
611 3.2643643123050965
612 3.2489228555008216
613 3.0114527727531177
614 3.260109831390424
615 3.1254841474132458
616 3.326597109626975
617 3.358106316423732
618 3.456693562065936
619 3.221509215684728
620 3.3088567211082722
621 3.2273955983384717
622 3.280766556282335
623 3.2881016581330225
624 3.1088457982777826
625 3.0077426541131502
626 3.2484183701531624
627 3.204067897193232
628 3.3793106106704505
629 3.280395778954547
630 3.3097413984255555
631 3.214613803921409
632 3.4026376207003657
633 3.220858478207042
634 3.234085909553849
635 3.228045140798339
636 3.3596804151473347
637 3.318869369236541
638 3.2867781258739424
639 3.309754509808756
640 3.30100880250734
641 3.1193441020213486
642 3.2246755238191884
643 3.280444130075913
644 3.131117767664441
645 3.27334150674075
646 3.196735519088571
647 3.270045016575062
648 3.134374513306709
649 3.294448978476182
650 3.415645293171472
651 3.2919942386129044
652 3.2121407400545916
653 3.3030878120915794
654 3.1233834887622987
655 3.1487928985866938
656 3.1733215105808137
657 3.268348931689644
658 3.2299059584328527
659 3.2308060807163277
660 3.3931228536638858
661 3.386627453257106
662 3.3321119612478207
663 3.2372568538129403
664 3.3749656122572977
665 3.340030895375013
666 3.2207390663288473
667 3.3264576999643194
668 3.2431114197937743
669 3.307254795186523
670 3.260548961274983
671 3.4335382316797642
672 3.208865880241478
673 3.6701551458184456
674 3.8101442983772613
675 3.418267916724772
676 3.3788710379263764
677 3.216765843807122
678 3.2669868127749413
679 3.234788399485306
680 3.4675048532998303
681 3.2412014583306776
682 3.2385549348355354
683 3.320178969058892
684 3.290948154563248
685 3.3280133703730987
686 3.466005751525442
687 3.1534809594996203
688 3.371194307449564
689 3.4612961574258074
690 3.500980977527124
691 3.4366339010494014
692 3.2234621425188066
693 3.352084645456278
694 4.103379349059268
695 3.262065295395165
696 3.2745252528036874
697 3.3691903530162874
698 3.35159834914793
699 3.372263579112227
700 3.3134754037259415
701 3.193588600141849
702 3.263608985669624
703 3.3393055494730284
704 3.3511531354327606
705 3.3104029648463684
706 3.3567282914097847
707 3.476610171621121
708 3.2572797119105203
709 3.4737466669619517
710 3.295494019635254
711 3.443179882192075
712 3.3465290137023493
713 3.4206103871500275
714 3.174885671833582
715 3.3123907014215033
716 3.374952800128722
717 3.2376744448529307
718 3.1737569838606903
719 3.3050356427792775
720 3.2506892253627457
721 3.5284374762791777
722 3.1235041665017125
723 3.278260947287116
724 3.6395136652572257
725 3.1299913250202693
726 3.324114003986485
727 3.293542288020669
728 3.3399785895866256
729 3.254472224805781
730 3.4185914383544582
731 3.3554366184711695
732 3.2151095348924885
733 3.3339862441734653
734 3.3693318488126143
735 3.5421820209654373
736 3.3647472746125207
737 3.2587914644936244
738 3.3153633019966002
739 3.5406451969954085
740 3.2818600608352413
741 3.232526214873243
742 3.304836095741769
743 3.0628483233665444
744 3.3419917591615844
745 3.3424917075828304
746 3.2321896646372656
747 3.3196075420378
748 3.387505398653258
749 3.2144706005669756
750 3.1553778659372322
751 3.2561595820179874
752 3.166499286519588
753 3.3678138578879686
754 3.3365575410621955
755 3.1550262343433264
756 3.2877084231782523
757 3.790864075200021
758 3.9517567398005795
759 3.5321805972067986
760 3.898929905172405
761 3.745073393462654
762 3.576056966756997
763 3.632688818613943
764 4.52551461243734
765 3.220223688941172
766 3.4455656457157913
767 3.263168403944767
768 5.570611259344304
769 3.499232881833331
770 3.441951274931511
771 3.518469547716249
772 3.6427688890099046
773 3.552525195990203
774 3.4972511667879513
775 3.5043958163073907
776 3.809557795530892
777 3.455171188248826
778 3.255240294181737
779 3.42294511414041
780 3.480882529702089
781 3.864481610219348
782 3.662076678457428
783 3.6262444851161852
784 3.615998308191507
785 3.3335190605468004
786 3.353524824424304
787 3.8216477285258477
788 3.5209482386220055
789 3.4222798961116268
790 3.6731044864597315
791 3.365535967802687
792 3.419244757344407
793 3.321952349203
794 3.2794006011925303
795 3.436754469370291
796 4.053352319021809
797 3.32932850927422
798 3.4956472181143505
799 3.7552498867525688
800 3.2410670575305187
801 3.7041025964238297
802 3.0987588714425214
803 3.598501296404516
804 3.4127448398535227
805 3.312171102806099
806 3.3745565795858923
807 3.4295302538727994
808 3.347250351493827
809 3.278067541479554
810 3.5233285921468567
811 3.582140712897184
812 3.326140445940206
813 3.3981851837135113
814 3.4039057498275103
815 3.3497023534120327
816 3.3275510678171516
817 3.1967171532728242
818 3.6405823097771615
819 3.2944365120907166
820 3.528702471044732
821 3.299011480341152
822 3.8380922952480714
823 4.060605324962538
824 3.4421655501098725
825 3.519342536117581
826 3.6167406953785872
827 3.6664739407945652
828 3.369470997637464
829 3.36389408328612
830 3.383026458358943
831 3.4067980450510706
832 3.3630821942858597
833 3.360159849210166
834 3.3340167636913236
835 3.838815209254575
836 3.4485684085996495
837 3.450354224798712
838 3.361338870587831
839 3.5887194228235435
840 3.4032165159106764
841 3.6548233907734047
842 4.2540152496131025
843 3.4831204072772897
844 3.6391142589381875
845 3.3617297083562123
846 3.9409002629474297
847 3.71872188278105
848 3.415621872299409
849 3.4700119926551705
850 3.326571843028405
851 3.4324660140176326
852 3.3983224588266405
853 5.439192107982241
854 3.4410904378598866
855 5.142670052329295
856 3.4442656156074545
857 3.402257214619835
858 3.2954133386803686
859 3.578153997429455
860 3.3672157608749234
861 3.3255297490485916
862 3.2177673830113287
863 3.3434779705157824
864 3.453856191933073
865 3.3348481342843064
866 3.2580635519414893
867 3.2639152516939323
868 3.5718778225621075
869 3.3519531302784045
870 3.3534714603716034
871 3.2845394448286274
872 3.2954157999840725
873 3.4822430194070573
874 3.7037344439814337
875 3.4430298479337487
876 3.484558122291446
877 3.255360652002278
878 3.3231491118170102
879 3.5482185869654743
880 3.372135700682361
881 4.7312455611883815
882 3.452130246056128
883 3.7724750932140996
884 3.414920357355157
885 3.4538168221231844
886 3.323514353319643
887 3.582075205760109
888 3.336548396448686
889 3.198602840180975
890 3.4271764280091035
891 3.310045997912987
892 3.374176994950479
893 3.4264250079602743
894 3.7821499858470045
895 3.3714087896979343
896 3.356491632259087
897 3.3127981690689574
898 5.389060803412099
899 3.410146690633128
900 3.39820983365057
901 3.4098644202086628
902 3.329788897780438
903 3.3855993010526224
904 3.219408466609188
905 3.3567870876856896
906 3.5925039548387465
907 5.022270068905904
908 5.239863855008545
909 4.587042606104416
910 4.113540614444021
911 4.913112591523829
912 4.0592677553794845
913 4.4958779890917056
914 4.635180574543489
915 4.85760871466326
916 3.318408921679291
917 3.7338492838100708
918 5.314035670126456
919 4.133012527492147
920 3.3616993398569557
921 3.6502687716522972
922 3.3703557980524956
923 3.4024138300008495
924 3.573502222882761
925 4.08728177423489
926 3.590157200811822
927 3.917084997067335
928 3.9048084915315826
929 3.682050746630321
930 4.799952734547021
931 6.308195776556094
932 5.596016996522047
933 5.406300675072262
934 4.856060346640535
935 4.372793609283428
936 4.442018720423354
937 4.231534834595473
938 4.554402742991491
939 4.711458569159463
940 4.489287071970494
941 4.6689786704044725
942 4.4939856532651765
943 4.032964725783856
944 4.375997065376599
945 4.18929201252723
946 4.4188645576643175
947 4.281803787542012
948 4.312010960779067
949 4.201943511174951
950 4.61016957353267
951 4.100404918769206
952 4.368881587588082
953 4.615865665372401
954 4.930906782049758
955 4.5647077356460795
956 4.135013531392381
957 4.332229550100371
958 4.3780285534417605
959 4.85539749400691
960 4.203051354475845
961 4.200561570414524
962 4.485468114326573
963 4.538728878831847
964 4.460552482329744
965 4.098684997588262
966 4.119451979577447
967 4.402443382588597
968 4.777034523283519
969 4.549854878291034
970 4.908707951290776
971 4.700964745417054
972 4.456529821271555
973 4.064460539788625
974 4.610488967800555
975 4.4878963890112775
976 4.281085673790043
977 4.233394052986268
978 4.3903616807246335
979 4.586149639846295
980 4.80120767164251
981 4.5747601475909665
982 4.253832142127739
983 4.311958384440938
984 4.304826075586175
985 4.748218410032441
986 4.550981466461385
987 4.685104464826477
988 4.3893129846039125
989 4.5567094154416985
990 4.227164270028567
991 4.57827213611031
992 4.443105006003307
993 4.185913287959126
994 4.7527478665365654
995 4.414481909512205
996 4.184139157766459
997 4.305083364988024
998 4.830734617154425
999 4.155420915313064
