# Supplementary material for: Perforin-2 clockwise hand-over-hand pre-pore to pore transition mechanism
Source: Nat Commun. 2022 Aug 26;13:5039. doi: 10.1038/s41467-022-32757-4 (PMC9418332; doi:10.1038/s41467-022-32757-4)
Supplement: Supplementary file 7 — Source Data [file 41467_2022_32757_MOESM7_ESM.zip › Source Data/MD Raw data/pH7-CCW/pH7-CCW-saltbridge-04.dat]

0 8.697458309292418
1 5.488595005771156
2 3.606320938964754
3 4.516655501649517
4 6.187329273906917
5 6.519827376651997
6 9.02477254190946
7 11.374743003328764
8 9.111084002199153
9 6.190858115818731
10 5.683263318337385
11 5.566381441699371
12 5.3838855523436235
13 5.47457833760255
14 2.8112793746807117
15 2.542646103565416
16 2.979189345217678
17 3.5929976794144305
18 2.856003031427332
19 2.7276287306363747
20 5.112724430651592
21 3.636741532826795
22 3.1093636364623802
23 3.2909171498797765
24 2.5898003737570585
25 2.7360316868906445
26 2.7199519026109598
27 2.654639958940635
28 6.690175616266286
29 2.622801301491959
30 2.6209327084405545
31 2.731915427896099
32 3.822477140287274
33 2.7660876516752544
34 3.534044237640877
35 6.813826565052352
36 3.152353910669141
37 5.360111824169825
38 5.820741217858428
39 2.770072793659096
40 5.694720930522865
41 2.838566199481842
42 9.472374660741231
43 2.8857519666925655
44 2.70476673916152
45 2.5877073465425298
46 3.2710803572421163
47 2.5661765048756426
48 3.9339939725182
49 2.9419023056763884
50 2.820820609549974
51 2.8483106557032363
52 2.658676460787511
53 2.93138743467642
54 3.3334340527878634
55 3.677159336042392
56 4.982996488378894
57 5.364151291646292
58 2.770514369083431
59 4.855710621004045
60 6.752824460329975
61 3.3795596650846247
62 6.9528562621910455
63 9.21677964284693
64 11.027181815528614
65 8.097887160727831
66 3.062023973475878
67 7.414688434022144
68 9.275085754929218
69 8.020958280183564
70 8.76904538799354
71 6.241470520566925
72 8.695524182931372
73 7.83179167987699
74 8.779424819069167
75 7.4402332632691115
76 6.321433428115384
77 5.772272318829588
78 5.577126427209865
79 8.78115104071993
80 3.330122148873333
81 2.941304988194647
82 5.963419635209552
83 4.707119563890531
84 5.036659478546145
85 2.8680838683163765
86 4.1930833115130195
87 2.8349167877638557
88 2.5554300845286297
89 6.932790132037977
90 5.322131719160902
91 4.470846348636896
92 2.6775760550085805
93 3.3765000941348107
94 3.533146367280689
95 5.043875401631542
96 7.732784718265795
97 3.0300974394414393
98 2.997311120229698
99 6.80480078500808
100 8.91801281387981
101 4.938429743972657
102 6.017211925926929
103 5.809325835003932
104 6.227727767263574
105 7.379545496957784
106 5.75543840873391
107 5.994999496989777
108 8.267007054307294
109 7.228880396172705
110 8.937829314239211
111 5.069704297026268
112 5.403444626006596
113 2.839498555619409
114 3.4485667383210377
115 8.470535401426115
116 5.543431827534185
117 6.40192919341655
118 7.154351316691594
119 10.769710489310036
120 5.642218454736063
121 6.985821578059633
122 7.857718650843312
123 6.7024445037312645
124 7.250478215216482
125 6.829966729279839
126 7.908584069709601
127 7.566859073396945
128 4.996937241750153
129 6.8234319381010105
130 6.858524638754423
131 7.9404759911323355
132 6.803251772635823
133 8.710486602973088
134 6.943156951835057
135 7.92170135799459
136 8.079313517502932
137 5.060372841740663
138 4.834493520098998
139 2.655040017588247
140 6.201168052851929
141 6.338480236035077
142 6.013865349681028
143 4.730424428039675
144 4.661265472053046
145 6.465797386826847
146 6.389358800885506
147 5.316878683042612
148 6.85819637623419
149 7.908641183895176
150 9.24023807002523
151 7.606345212608305
152 6.933691417012166
153 7.612440277874288
154 7.108302753476676
155 7.638260640243551
156 4.516388862763236
157 5.90127349150373
158 5.506560574576864
159 4.6471455905056755
160 5.835084807190329
161 2.7775167564874326
162 6.148194740522562
163 6.118930143023625
164 2.841201890456356
165 8.392887200361002
166 6.910542455580619
167 5.976892896576686
168 5.03804384105167
169 5.956732627629879
170 2.870038466683795
171 5.203992978565554
172 6.7705777164379795
173 3.08235387216519
174 6.481854781614437
175 2.7114061802418243
176 3.618707154277654
177 2.6584152942911965
178 5.0184766995098125
179 7.69207450780156
180 5.166388112597968
181 5.5865270451950995
182 5.937875021733061
183 5.929089136357066
184 5.119604224742496
185 5.781371951434829
186 5.601530668137879
187 2.868700323920589
188 7.817616999076065
189 5.431627190616819
190 5.779083394463413
191 4.812253696674067
192 5.460728409985396
193 7.695454321210444
194 3.5525538992544603
195 9.024364485136386
196 8.262912468528121
197 4.610872490539304
198 6.066156563955325
199 4.490976543755482
200 6.398387743975959
201 5.000270068775627
202 6.1584327803754375
203 3.292643479569505
204 5.3364385176410645
205 2.8309692376591244
206 2.8080166341974593
207 5.651804398919083
208 7.226440539308299
209 5.267042878097869
210 5.593344247651103
211 6.67501136908462
212 8.096932450358247
213 5.319217482236879
214 5.1097254632924125
215 6.036757229513547
216 4.3111444854650145
217 2.6569918993201895
218 3.345301978203087
219 2.6262585302085304
220 2.712717417661105
221 2.8107749105569653
222 4.888601407349406
223 7.173073085214937
224 5.873690926689556
225 6.476754085736291
226 3.60965072464066
227 3.747130929193863
228 3.113952384954423
229 3.686257049429593
230 3.3153588158569454
231 2.6799369489438076
232 3.2633263900384324
233 2.6692322703689007
234 2.7964831007032873
235 2.9185696877909697
236 2.9839842795425895
237 3.1236236385994753
238 3.512153036490197
239 2.7652003152675793
240 3.185600430211965
241 2.503543826391677
242 2.770187759262423
243 3.5205937645953607
244 2.4406887162371578
245 3.1970415970036012
246 3.2465650107411976
247 2.517343434203
248 5.640860821395376
249 5.279636381168965
250 5.1934098322356865
251 8.087967644442914
252 4.6362091897504145
253 6.695293909513137
254 5.5532638788210695
255 5.135833666019613
256 7.92681112980061
257 5.39646389461836
258 7.7287482948658655
259 5.378156697868505
260 5.136643595958998
261 5.551437079315273
262 10.212144460347332
263 7.2412523118172025
264 7.945523004637675
265 2.622870631826463
266 2.636789715811828
267 4.39162103071823
268 2.9100229257479318
269 5.880370445691301
270 2.902983838107973
271 3.15540201873584
272 2.854990544204002
273 2.948704605057027
274 2.8743651893971838
275 2.838483815695492
276 7.670951887541456
277 4.628391616135296
278 4.08341520590298
279 3.936762678450469
280 6.824910605659687
281 2.8645400124699245
282 3.517709653743207
283 2.639464208595444
284 5.159193215727537
285 3.0453580837424257
286 6.866549694286249
287 4.981268100667715
288 7.964405669984735
289 5.261783042603825
290 4.798939155829346
291 4.822816528099047
292 5.535968069724049
293 3.2975484308995866
294 5.457370708078308
295 5.2392236397915015
296 3.6406018494483687
297 3.9295426624828935
298 5.084950471033227
299 10.643980368748107
300 4.346745262547221
301 3.0010260130099606
302 2.931716309602294
303 2.675843564956107
304 2.492148823893851
305 2.593829745453438
306 4.572346798120733
307 2.949469338914181
308 3.001393790706243
309 2.7877970109206993
310 3.2119297845014563
311 4.757949089074589
312 3.1210793697014547
313 2.8273183705522262
314 5.1389950320321205
315 3.1970041331065975
316 2.8790289576690675
317 2.6908459702811567
318 5.196922961251077
319 3.1206876048869057
320 3.6522492004807687
321 6.806692390577242
322 7.0684246377432105
323 5.101521795137701
324 3.598651199887852
325 3.7034291154900645
326 7.424362633827424
327 5.556521183430875
328 6.352080078865316
329 5.704643242751269
330 3.13331769721643
331 2.790405706704137
332 3.0157231230585744
333 3.8102663726272987
334 3.4000297072741854
335 2.6158886546167732
336 3.6975396213313494
337 2.9949271141368348
338 2.490514116425193
339 2.883088474997501
340 3.0569815666533815
341 3.2264318666005116
342 3.3725048927531573
343 3.3426889930643324
344 2.895879960530699
345 3.6001930683490855
346 3.3507067421854275
347 2.690164317891137
348 2.9805975201272137
349 3.241202328943778
350 3.0686394771854486
351 3.541643838885014
352 2.533578534752325
353 2.7436428651378755
354 5.525503255955541
355 3.3677242123023032
356 5.3594790882681504
357 2.7342181277358604
358 2.7266759604538993
359 2.795532958855639
360 3.1475823127926104
361 3.471668624163447
362 3.2430967841655503
363 3.175066479112979
364 5.148806194981966
365 4.3341678542114845
366 3.0761965694455506
367 3.5475385581669365
368 4.733706677221948
369 6.249559408663704
370 8.359377745526002
371 6.747317432855688
372 6.776183632583409
373 10.196393485245693
374 6.380882133988483
375 2.8334816042544344
376 6.106749975126613
377 2.7971146470226054
378 3.1616086087047472
379 3.1518607190279564
380 3.513652835180855
381 3.080809844437258
382 2.6356002384351114
383 3.548049098177694
384 2.5929318250889235
385 2.7399453415679837
386 2.6918713813013815
387 3.409744618085398
388 6.21831696885438
389 2.833336385033275
390 3.0133933004137257
391 2.638660786687354
392 2.6867831464973766
393 3.511001698763954
394 6.842997182371019
395 2.6679995440797457
396 2.9760506785861636
397 6.8040104741950405
398 2.547607026263821
399 3.226835047249469
400 2.9259553772230005
401 6.293411662716073
402 3.4319531977769664
403 3.2072746128313927
404 3.300233038873059
405 2.9162532901251663
406 2.9816457802606013
407 2.672608673106416
408 5.254939700305219
409 2.575436898679083
410 2.732079938137498
411 2.636513578389854
412 2.8405752823768045
413 5.353982676141434
414 2.968572218208658
415 2.8263072061271384
416 3.1210223381631854
417 2.84159396603842
418 3.7732699912013348
419 5.486840500845723
420 2.74263062409904
421 3.007562338816396
422 3.9424498287720566
423 2.5950052745595644
424 2.7005424084004956
425 6.145564318704964
426 2.784797926862421
427 4.990222020041439
428 2.771111049248465
429 6.471319414693211
430 2.7244621883797873
431 2.741778401191733
432 5.921755975017661
433 4.452598785166958
434 4.614709606529293
435 3.143006086613457
436 4.213970302622278
437 5.466604025779893
438 2.6905743325439095
439 3.179446767606242
440 3.222567034257993
441 6.456771012300477
442 4.685948983170276
443 4.275675398788312
444 3.3353299728938666
445 2.842094322139765
446 5.2164383804449175
447 2.521601125383147
448 3.177883810673786
449 4.92587639205041
450 2.607299996373477
451 2.9073663507542493
452 3.1953206937228464
453 3.5324997168535455
454 5.034224749787353
455 2.925185621211757
456 3.2284059522790773
457 2.8178633975144143
458 8.501420533653
459 2.6982071364010207
460 3.0893681995948734
461 7.237513051187217
462 2.5511696246301407
463 3.035162899235113
464 2.8342322809011846
465 2.531538247003232
466 3.428323602410523
467 3.444168868481987
468 3.348937935448107
469 2.8797449952580405
470 2.477589429141913
471 2.9027406195942533
472 3.157951833252999
473 5.535387441020758
474 5.468043115543091
475 5.77886266400849
476 10.550036277429752
477 8.052472475347793
478 8.896977420265484
479 7.627708467023284
480 6.743259805088701
481 3.554819662385782
482 3.739990651422376
483 4.715168532272249
484 4.7883389247324954
485 2.93031126934678
486 3.0558020845746783
487 3.2205912621637958
488 3.182536351770005
489 3.338601585511074
490 3.685157841498183
491 2.5821579160666417
492 5.600854679026343
493 2.76634797857018
494 3.030151212979717
495 3.472157421072477
496 2.922455632261892
497 3.1681413742095774
498 3.231939469353395
499 3.6469182364915755
500 6.998076826956519
501 2.7574970399214043
502 3.3927716654232327
503 2.5632528992828645
504 2.6679474749175394
505 2.7585686508528546
506 4.971863531054827
507 2.7252099305084077
508 3.3097675797256736
509 2.5764190431484755
510 2.816464610750961
511 3.149227302622376
512 3.6454080320598514
513 2.927726978093375
514 3.1973401661749903
515 2.980026130056017
516 3.18571460114344
517 2.7202284690566283
518 2.5268434527115935
519 3.2591572134727333
520 2.758530038596361
521 3.051341127999244
522 2.633133489434353
523 3.028700016396152
524 3.4925087140588316
525 3.2947235326408433
526 3.4105687082159157
527 3.122100107070519
528 3.4599326708100833
529 2.796362910179309
530 3.2751757693301142
531 3.3381728992093573
532 3.101404815923932
533 2.7207753090807922
534 3.428096095567847
535 2.8268820375038097
536 2.61275716148391
537 2.860071979223026
538 5.984737461538607
539 2.877306688753899
540 2.5550327147920773
541 2.878130506591013
542 3.519525057176753
543 2.7676551638542857
544 2.7004008898631007
545 2.6077233373597113
546 5.07410762817482
547 2.9989787390704934
548 2.7472559773972165
549 2.846458299746592
550 2.613183218603241
551 2.7109650826472964
552 3.6255435595388334
553 3.4163583456142517
554 2.567889604570032
555 2.8945069309715996
556 2.85283199616347
557 2.629254881007238
558 2.5923795767056648
559 2.599685537212862
560 3.3581828639589144
561 3.420454487952452
562 2.9664150526009254
563 3.5586348261337233
564 7.216542053307752
565 2.4688979617325733
566 2.594333308024521
567 3.3167533084638956
568 3.429693261517919
569 3.1762475556601024
570 2.920309913402837
571 3.296111263033624
572 2.5275954041625694
573 2.625706559391501
574 2.9077031341634716
575 2.7298050364992736
576 4.497541576244334
577 2.9473594423871643
578 2.5938309103582786
579 7.377712814221881
580 7.099226888826427
581 3.935863458459884
582 4.318177891706102
583 2.7676654357978454
584 2.6824536242834034
585 9.697965359128727
586 8.312411171074551
587 7.080059156084911
588 9.116447120980121
589 5.768863287837785
590 5.421374391687572
591 5.118551141726171
592 6.727644832870116
593 5.497360982777776
594 8.113435162835449
595 8.618616250136993
596 6.959537741476989
597 7.113378358272775
598 6.559430231508797
599 5.233363845036417
600 7.987174734741748
601 3.1690630341822312
602 3.3462456647623755
603 4.847876906750865
604 3.0010975201083974
605 2.7085162237881004
606 2.6206688484959795
607 8.386343835201009
608 7.6476070006381764
609 8.576553412157757
610 6.441528338603462
611 3.47960459805294
612 5.325004809990938
613 2.62259827529807
614 5.630067383456936
615 9.797372207652781
616 3.818816126780308
617 3.4720413217937285
618 3.0712355809578433
619 2.6614945179355685
620 2.7978345087406726
621 2.6578753725907682
622 3.3047107655362704
623 3.0519954434824355
624 3.256538357501482
625 2.807255387895561
626 3.1680632891765232
627 2.7248253876876474
628 3.2584919724837578
629 2.546186195194552
630 3.1243030332976764
631 3.6136280000386725
632 2.995204937712082
633 2.6613213660632375
634 2.9768809740833513
635 3.3227269578418643
636 4.664097011391138
637 2.701533516880077
638 6.143713390195924
639 2.7748224973644806
640 3.5200449506650093
641 5.09994216941213
642 5.475038246875517
643 3.450556251717219
644 7.82370961542905
645 3.51209267818766
646 2.9521423062747294
647 2.937192906490885
648 3.44485098861184
649 2.479131832368735
650 2.978067566724611
651 2.925801103703971
652 2.5971864914531957
653 2.69270924114261
654 2.669277468798435
655 5.723223676709744
656 3.803120809028552
657 3.5025586904775556
658 2.8479801260353512
659 3.197988490625728
660 3.133785224593104
661 2.9695450050058856
662 2.680203772366156
663 2.926720694481572
664 3.343702674628823
665 2.8730188620052357
666 2.6800294456678717
667 2.8064513067380648
668 2.6454137567786544
669 2.7287016323930327
670 2.900824957329565
671 4.214153511457209
672 3.2970160181486325
673 3.7753834999203084
674 2.817525407620516
675 2.795323045577294
676 2.915636190226127
677 2.7617218701258075
678 2.664841080568808
679 4.5653823320197615
680 2.6216792917598326
681 2.78628187486662
682 3.557228022479164
683 2.6477154571194697
684 2.755867732071884
685 2.9545139812532115
686 2.860097988113042
687 3.058975426041592
688 5.1484161126488575
689 2.8361622322458855
690 3.4316832154944192
691 2.738565475905109
692 3.1558643236021515
693 2.734545756635261
694 2.661290200194792
695 2.8674741554644707
696 2.8665606328620608
697 3.1813919616720194
698 2.998618090689123
699 3.1734408924954036
700 2.8175394235237765
701 2.656135222927573
702 3.355169679523568
703 2.542786765724008
704 2.668529301394108
705 2.8765940381891335
706 3.3338004547829376
707 6.332312572982383
708 5.711665954391386
709 2.7351696803247783
710 2.640789942842687
711 5.844436927678184
712 3.203941778642324
713 4.074510734928018
714 3.702015524847457
715 2.895691991913177
716 2.6278520131945213
717 3.3124769506698355
718 3.461088321899282
719 2.607456363207438
720 3.8005678309292996
721 7.287257199817038
722 2.7458348799735877
723 3.043843636196575
724 2.738754442918653
725 2.782345968869747
726 2.790756650156321
727 2.6537711329736076
728 3.3482083235784663
729 2.804950788026539
730 2.7737196568801585
731 3.5798834167794253
732 2.6735969777009996
733 2.9115225810496965
734 3.246787302555569
735 2.806205302451041
736 2.7884675485955213
737 5.751856967752575
738 5.193986057368292
739 6.072224110597674
740 7.055539822587034
741 6.038940681572733
742 6.88520661355198
743 4.312766743829923
744 2.6325350187478476
745 2.977775216121248
746 2.8557237688567536
747 3.104766532211293
748 2.9119913010085576
749 2.636678559127249
750 2.8231034120491603
751 2.942231909242731
752 2.81295246001027
753 3.170056691640009
754 3.176914887594586
755 2.62360816539031
756 3.529048488406434
757 3.221483749436441
758 3.2604975517041237
759 3.364134119508099
760 2.9614956914817245
761 2.7297321005307893
762 2.737432058980942
763 2.711902780325239
764 2.88175612311193
765 3.380982234760571
766 3.6237070004846297
767 2.8866371037367773
768 3.9251136813090524
769 3.066044215989491
770 2.8777973856106
771 2.9128929878393524
772 5.693272421100912
773 3.55585208608192
774 3.55279599565602
775 2.745116477424301
776 2.7471677680451756
777 3.275884367276786
778 5.3424286263356615
779 3.3666481694906545
780 4.830881248514007
781 3.4196727815192065
782 3.2733069579582734
783 3.4862195415792123
784 2.897299936703438
785 2.908956010188792
786 3.064720132885904
787 2.707956026101245
788 2.5541330786305405
789 3.075304427289665
790 5.844436006652551
791 2.932361075194738
792 2.613620725958024
793 3.159984304215746
794 3.508559443425753
795 3.0687615945582363
796 2.7950744302404824
797 2.7524634844093723
798 3.397751827530145
799 2.92688964011925
800 3.454052196941542
801 2.7640189465073357
802 2.7674329231359684
803 3.27330163646503
804 2.9173210240513248
805 2.5807626551639573
806 2.5384505273837723
807 2.487279418182172
808 3.1551477600639313
809 3.144203102499274
810 2.870623942935414
811 3.064615945116815
812 3.0822569277020153
813 2.9996029405417475
814 3.326271079911011
815 2.7899353756647605
816 2.6960384864027853
817 2.716272382918912
818 3.2511501705604138
819 3.1778219271397843
820 3.3384688637399065
821 3.7420612771915835
822 5.39495240392377
823 2.623784456017696
824 3.3334679631147988
825 3.262605356193266
826 3.3627519835198174
827 3.74354818050594
828 5.961315730556877
829 2.9129321164793485
830 5.760098801079965
831 3.8273519124988047
832 3.359072792250003
833 3.6072258857706077
834 5.5939067524277695
835 4.580833339384011
836 2.971272378956755
837 2.840342624535478
838 2.4529493268800553
839 3.198948514649142
840 6.6348841963089775
841 6.051118431604583
842 5.813163114368989
843 7.506388814927179
844 7.5537214656790965
845 3.7497177201000373
846 6.241804296280833
847 8.243580120445055
848 7.784938333408568
849 7.513442911077145
850 6.780104834903279
851 6.126513760162608
852 6.201070923994802
853 6.176150905306963
854 8.196027204198838
855 6.601589936082664
856 6.699825275899006
857 3.798055270353866
858 5.385206943433915
859 3.417747846211506
860 2.5464093871920515
861 7.178634185819189
862 2.5848798796718797
863 2.8364095773825686
864 2.9667912042386066
865 3.4986213322864628
866 3.620952333930471
867 3.1069882815460925
868 3.000113211132746
869 2.996445945439058
870 6.819906216328828
871 3.02287542140335
872 3.0631018441001845
873 3.043288391107342
874 3.510123501034766
875 2.6694481648803454
876 4.402899697858518
877 2.8968600797955664
878 2.381226178260028
879 2.7031447815138434
880 2.811746263058421
881 3.418860860537418
882 2.755545437078299
883 2.989905757965387
884 6.373241219939698
885 3.0701029896525296
886 3.496946870044522
887 2.69193659953535
888 3.1296325178011237
889 2.581057589038607
890 3.317004225018131
891 6.22347095085931
892 5.796394915371475
893 3.016010092865471
894 2.751268742410398
895 3.2849111203959684
896 5.432455668579136
897 3.197274629281365
898 6.143332718948599
899 4.058693721545437
900 4.987777482396238
901 2.8313590895865164
902 3.7924650031249585
903 3.4533631223178936
904 3.75280895761175
905 3.180360194801511
906 2.563350929056351
907 3.6355336308785486
908 3.2792026034071404
909 2.715764801025122
910 2.705074770507159
911 5.6492552082117475
912 2.8229041469379794
913 3.0418859190230534
914 2.8631918318299245
915 3.5401029116175566
916 3.3557481243111544
917 3.1472569371535726
918 3.4423297916631874
919 3.098543232138223
920 3.248479987875498
921 2.693724568073312
922 2.707193586258828
923 3.947156655367279
924 2.955615757784235
925 3.7015829585568936
926 2.566389904393604
927 2.5436018507683302
928 3.084343687734984
929 2.7788421283239444
930 2.6072102249212024
931 3.2832800976383827
932 3.311647356879748
933 3.917943454351267
934 3.60520841752779
935 3.860330611724357
936 3.84401842672323
937 3.0180119994830608
938 3.5664187488791694
939 3.339576857993825
940 3.6832040400191306
941 2.702658879450625
942 3.158832209033209
943 2.8154230161750697
944 2.693967119616288
945 3.810666751244198
946 3.649298053212243
947 3.256588622789831
948 3.4451762509787924
949 3.2439403259705863
950 5.739277661806621
951 2.7981461279131543
952 4.539942843187216
953 5.593285638437822
954 7.367379955433907
955 6.63625758302926
956 3.7347710801461464
957 3.593376066231915
958 2.8407206260746936
959 5.527314685763216
960 3.428471706346528
961 3.504346160325782
962 3.61166755898052
963 3.7354870522290993
964 3.4800045226512673
965 3.711917445009156
966 2.712627691052214
967 3.360831809969779
968 2.91054586710595
969 3.649550348664047
970 8.19784611359263
971 2.6040722902952287
972 3.632055198120739
973 3.682239607228991
974 3.497071987179112
975 3.730495285635735
976 3.513994876110547
977 3.346187748389604
978 2.8844004997233
979 2.7849890120554224
980 3.2451357649203625
981 3.381053601010497
982 2.6800129633159155
983 5.147983814582929
984 3.5397339396432788
985 4.396487371082843
986 3.3023980064021954
987 3.726572600157311
988 3.366939181402882
989 2.6378958293164976
990 3.8903729286851196
991 3.2411507512252506
992 3.527199768812916
993 3.4872841087270645
994 2.822674102093766
995 2.77285272371699
996 2.798899604642238
997 3.6616403403946416
998 4.0507842827316285
999 3.3388792197887236
