# Supplementary material for: Perforin-2 clockwise hand-over-hand pre-pore to pore transition mechanism
Source: Nat Commun. 2022 Aug 26;13:5039. doi: 10.1038/s41467-022-32757-4 (PMC9418332; doi:10.1038/s41467-022-32757-4)
Supplement: Supplementary file 7 — Source Data [file 41467_2022_32757_MOESM7_ESM.zip › Source Data/MD Raw data/pH7-CCW/pH7-CCW-saltbridge-10.dat]

0 11.542867710821067
1 11.797542004334657
2 11.962501310414831
3 12.466227216567967
4 11.784532661683508
5 12.033352582256477
6 9.285785256568328
7 9.10047221289
8 9.135671097072173
9 10.15814304454036
10 8.50078031537193
11 6.922509243435277
12 9.06636048037365
13 9.60764085688929
14 10.960952251004628
15 8.60695248658272
16 8.017861398482628
17 8.645788714961725
18 8.293033109813658
19 8.82412846124485
20 8.541990346380228
21 10.128708521702881
22 7.903431276919388
23 9.918229738605202
24 9.24906300237657
25 8.605732366371724
26 9.022467719800574
27 9.751619200004424
28 10.08281837723078
29 9.224733241869114
30 9.899174843711341
31 10.227352593059308
32 9.800124968351671
33 10.41954223256697
34 8.01257218127983
35 9.89882908507235
36 9.807970077907838
37 10.720230591347388
38 9.153518836985008
39 8.811198992315074
40 9.060925932780847
41 10.354166595152046
42 11.421490272194106
43 10.25637999823034
44 10.2230369973333
45 9.986698339050626
46 9.778169345854824
47 12.430421915935897
48 10.013986204338138
49 9.999825763420567
50 10.078922027849595
51 9.01127779566533
52 9.101190695223716
53 9.964061410268735
54 9.644967748813409
55 10.751724203772223
56 10.662672426061679
57 10.541635815753958
58 10.835332928796081
59 7.995874774451751
60 8.419149548537987
61 7.804189587920605
62 10.010406532139651
63 10.270260078992397
64 9.246806040772874
65 10.296446176370356
66 8.78294294927615
67 11.044536562658793
68 9.37553752271287
69 8.886887393749406
70 9.151074694665382
71 9.382871058875502
72 9.624547348852015
73 10.123857489684278
74 8.629474671985152
75 8.975706879798691
76 7.997191131212624
77 11.516181950060327
78 9.82904595319802
79 10.04025253252069
80 8.043498097136508
81 10.793835341173143
82 10.177143198212484
83 9.483992516344138
84 9.349408829857309
85 9.911827555607996
86 9.26952196823839
87 8.627604122980538
88 10.419182442919038
89 9.55773599661511
90 9.288993087495252
91 9.963623156188323
92 11.010295650671315
93 9.03569086209716
94 9.338973548882688
95 10.302628445636588
96 11.00245109280132
97 9.982871482497961
98 11.362265065656544
99 11.157919135867923
100 10.311087795356107
101 8.567390130563648
102 10.32562637381008
103 9.052084828702515
104 10.813730839771456
105 10.764704116941786
106 9.859770619776155
107 11.159641617067347
108 10.080218872738103
109 9.693101891201252
110 10.697488018447707
111 9.072945951501874
112 9.593121170349264
113 8.77050164649791
114 12.449263093316127
115 10.874554261262167
116 10.288541514462977
117 8.297600482661968
118 11.20515949531527
119 10.183368085165721
120 8.63575532157232
121 10.041151366494967
122 10.050927161671376
123 10.652768762637322
124 9.281323213792842
125 9.619422109517293
126 9.824937840227996
127 9.963247440232394
128 9.54700705137728
129 8.941123930960682
130 11.162091369423035
131 11.103574901859933
132 11.630034180677576
133 10.534714072275817
134 8.474887778039005
135 9.777002829406086
136 10.55886805948288
137 9.183269840691679
138 9.74536540806153
139 9.435773382911606
140 9.102072977080047
141 9.155189984618007
142 9.582439310357802
143 10.125165359408017
144 9.942237865976349
145 9.293142990189857
146 9.834468798241293
147 10.075303022651644
148 11.21762109677717
149 10.536914857479927
150 10.048439707207507
151 8.994743937515926
152 11.064866139627988
153 10.468213976398872
154 7.92042794639571
155 9.496130385286701
156 10.868090985834657
157 11.163654889644675
158 11.26249957798836
159 11.161738911236052
160 10.408246849599816
161 11.184481792547025
162 12.194385182823712
163 9.08166389180407
164 8.542795524316142
165 11.693069757582416
166 11.961093656153228
167 10.976128411325883
168 9.863684692961334
169 8.531130504077153
170 9.997845555966745
171 12.017844665782825
172 7.752082904491083
173 10.03071274850973
174 10.611477190271852
175 9.18688474822778
176 9.458170833941878
177 8.14229103517826
178 9.063426100718692
179 8.85836780310923
180 10.718515284052708
181 8.840019086181583
182 8.499819927172936
183 8.835525075677749
184 10.13772071863732
185 8.857387503126162
186 8.71753441023621
187 8.98465914950846
188 9.338867706322942
189 8.95207545377179
190 10.115017248897761
191 11.36804595381945
192 10.807236651137115
193 10.652754807556617
194 12.030665537292442
195 9.419494082738845
196 8.772636359337378
197 11.491010247547308
198 9.103125107702478
199 8.718024271436086
200 9.792400019564209
201 9.622167382708257
202 9.241707983798134
203 8.816752718393568
204 8.407226610601745
205 7.52054022043863
206 10.880021569874623
207 11.19172199468783
208 12.146770648375748
209 11.876954825440505
210 9.11829336790672
211 9.828467060233045
212 9.416546247183648
213 9.037216113065721
214 11.236342246604293
215 10.787219321042262
216 9.156722165799895
217 10.192771339787155
218 9.230069355587924
219 9.233588753715187
220 8.173989247026501
221 10.809286817307093
222 10.72163765347739
223 11.127011797860593
224 10.256797295579815
225 9.849037066394157
226 12.458263344075492
227 11.04147193735629
228 10.33493855247411
229 10.124782822318968
230 9.95005344799866
231 9.367230956531476
232 10.151446533962691
233 9.956262831269786
234 10.305212602480108
235 10.518900506313997
236 9.507258499193645
237 10.325080902083657
238 11.181725096402523
239 10.478033524647548
240 11.488292295300091
241 10.565040920311601
242 12.329703237736446
243 10.839543497319415
244 9.875614934146903
245 11.502994051889791
246 9.250016255199972
247 9.393588292146315
248 8.040464636456019
249 11.283865012078666
250 11.128085376786187
251 10.012701809297173
252 12.386844683461065
253 10.195500142017906
254 10.327480463129623
255 9.950854990379586
256 11.778640476312917
257 10.768562710753292
258 10.649085929792678
259 10.137545319734015
260 10.437166589849793
261 10.021213039317878
262 10.131671451626236
263 9.522355262841991
264 9.152600154023474
265 7.357441802967473
266 8.435724181478026
267 11.14685413970253
268 8.974333952368568
269 10.434438347158371
270 9.862394688414001
271 9.125115170274306
272 8.977504582590484
273 8.054901958871689
274 10.425593250365182
275 9.06891274198764
276 9.783502240981072
277 11.830497193072263
278 11.125597847602076
279 12.08256954147243
280 13.62928970582083
281 11.01999525316289
282 11.307372295948156
283 11.766902402557315
284 11.487463098002062
285 12.253301068364635
286 12.371148986269013
287 11.293373401232033
288 12.586720454978453
289 12.447291416182939
290 13.102245878823563
291 12.3246668046095
292 13.760271239073745
293 9.976636622244795
294 9.817534637357076
295 11.957501846610104
296 11.228699502198001
297 12.761860231161744
298 11.928278879018618
299 11.639535788202274
300 10.94605616973053
301 11.937266559159895
302 12.758273210673952
303 12.27711299016959
304 8.46417376755797
305 9.11332501836331
306 12.87420308295891
307 12.729995928588222
308 11.877770194468708
309 11.59627267669269
310 10.741074912555584
311 11.860160675846766
312 11.902436766707753
313 10.806237574987405
314 10.066122174268138
315 10.606042273389246
316 10.981143271071732
317 9.162121993112656
318 11.396188640357744
319 9.635179074057964
320 13.044615080895952
321 12.716104341771489
322 9.799756620843963
323 10.410470426071043
324 11.29221231872814
325 11.889195615996305
326 9.916583982158073
327 11.76381547138721
328 11.706848975351239
329 11.084759399010622
330 11.266293718166748
331 11.35306376372711
332 11.781394100651964
333 10.94515745291225
334 11.370898126032664
335 10.551025613123935
336 12.33253234694837
337 11.807448317174332
338 10.99834225288459
339 9.105874084655367
340 10.68380441289651
341 13.514424909028195
342 11.479981804141003
343 12.195788593227594
344 9.688211006604789
345 10.003290188952196
346 12.620895749958637
347 11.50980376238887
348 12.028005123829105
349 11.416025190168565
350 10.420279685628149
351 11.902492175424188
352 12.293901447413987
353 10.52847622353784
354 8.886880919962236
355 9.6619197954035
356 10.963211033417316
357 11.933258969081079
358 10.369759664678941
359 10.724177050210264
360 11.94616891242595
361 11.281803156198947
362 11.819533496366311
363 11.082358551576684
364 10.982017476374834
365 11.321655815866748
366 10.391114364646333
367 10.202088347833799
368 11.70730758314399
369 10.553721637211229
370 11.844086827064446
371 11.164499097039014
372 11.222725409522239
373 12.466988800508975
374 11.086358507506239
375 11.122919620874061
376 11.292054094369595
377 10.992016346094212
378 12.621219001755565
379 10.961837830872655
380 10.299099404811408
381 12.740668589025494
382 12.108799094295561
383 11.589165578543616
384 10.85664407279935
385 11.89683654444992
386 13.233070669001222
387 9.850687709460813
388 11.033239642791552
389 11.97047757853505
390 11.948687235116353
391 11.970529359096489
392 12.119940665960572
393 11.39223192587254
394 11.583249598532444
395 11.010138217673235
396 11.706269616202574
397 10.921468459806258
398 9.918483215589559
399 12.295732682539397
400 12.202938317027165
401 12.640080505833131
402 11.463514089619217
403 11.434577850689962
404 11.304517477692162
405 10.759625583149628
406 12.031688321940342
407 10.847302072275331
408 10.779759187882382
409 11.949307408418651
410 10.777911462877702
411 11.489716809963813
412 9.453832047476071
413 8.99403343716641
414 10.882483577011948
415 8.682357840944722
416 7.431356869679318
417 8.60462596815141
418 10.095633595003777
419 6.322635765563102
420 7.190558451084678
421 8.453381223557468
422 7.349050960030651
423 7.444043504636399
424 7.3371996712283725
425 6.371943466481393
426 8.454841940813287
427 9.563586234516835
428 9.232412994403502
429 8.515393478382812
430 10.480645658026987
431 9.74992333664769
432 7.199483818598171
433 7.13984061599201
434 9.895356216155774
435 9.712460480125282
436 6.045497391386534
437 8.736369220639821
438 10.046141770795968
439 7.380975224314576
440 8.290325247644507
441 8.619743492760037
442 6.136735828011246
443 9.095317840798526
444 10.468739895859231
445 7.9108577260438295
446 11.506059749462493
447 10.14003521452465
448 9.658270476026814
449 6.906620070710101
450 6.72589880490679
451 5.871290625417925
452 8.818025020921663
453 8.542076060230835
454 6.0300298185672006
455 3.5582788585171374
456 3.278478143653967
457 3.369157732299093
458 3.5954908539843182
459 5.555416611754473
460 5.833453714830361
461 5.152655371470283
462 6.324801461079643
463 7.792154589144428
464 7.00895164774139
465 6.804139793558719
466 5.284597457788985
467 7.054191446924088
468 7.725728286322485
469 6.158479341132212
470 3.3101544638134133
471 3.375405213259287
472 5.320991504017718
473 3.333269082042215
474 3.34956844402226
475 4.000149187446884
476 5.29831379242434
477 8.023085596802941
478 7.877762039607784
479 6.6833019227166215
480 6.234504147156915
481 9.339694236570796
482 7.547771495449749
483 3.3584080216293883
484 3.3590003209323562
485 3.8882032109306968
486 3.3107446504797604
487 6.170538203534557
488 3.51774725305936
489 3.3975767471000244
490 3.3555140899364084
491 3.483244351062783
492 3.4608452737939435
493 3.3144043461868704
494 3.3399502912052443
495 3.978505631012627
496 3.2384937748026807
497 7.455278659642615
498 7.747114407196116
499 8.13523860564549
500 8.654285674874853
501 8.800533359898246
502 9.575452429821533
503 9.742375399855165
504 10.884854258441052
505 9.898494168472205
506 9.345723909847397
507 7.227802233623854
508 6.0820602257604515
509 5.36457813177436
510 8.15647200397009
511 8.845997276866493
512 3.576878946391947
513 8.112221208722138
514 9.770256856674129
515 8.612428567234696
516 4.428200813390367
517 4.538945284245515
518 4.183743288344886
519 7.138098158254136
520 5.893404470984332
521 7.012957176597747
522 8.438166128444662
523 7.275854543180741
524 5.71815893917682
525 7.589694792828852
526 8.142197831617315
527 6.494070172288289
528 6.173529606206222
529 7.119688277051521
530 6.5492099074978
531 5.823893258115923
532 6.592446060393918
533 6.410308912850961
534 7.15202168819981
535 6.052289326878099
536 6.957729208780689
537 6.867807562226456
538 6.118010470575778
539 6.243881837358945
540 7.118860018210901
541 6.149748171903411
542 8.344941465055342
543 6.194132658283233
544 7.335896785485216
545 5.722479231295792
546 5.748898381292235
547 6.7758485117656795
548 5.63424024409261
549 6.438281689526672
550 5.845771605485672
551 5.796459065625997
552 6.937941289785683
553 6.842696639748547
554 6.11666287601347
555 8.058447036556483
556 4.156763890286086
557 3.966400613851998
558 4.69001485215805
559 4.15379459633118
560 5.847661486008652
561 6.409236304003432
562 7.536435415669555
563 7.308357839686889
564 4.308247723432263
565 5.939905592431159
566 4.345046221627566
567 4.11130800844069
568 5.047138634544876
569 4.063773268322263
570 4.040711543038432
571 4.673337405815941
572 4.305323911212566
573 4.56572188934845
574 5.576495061406117
575 6.745553186195515
576 7.8593452423026005
577 9.248652748221875
578 8.76131119364379
579 6.9883740272747925
580 5.253804098240579
581 7.20294586929599
582 6.121193156069962
583 6.704473407457139
584 8.267625371405467
585 7.363301452363017
586 8.340198423142347
587 3.4541338941107957
588 3.526054804451807
589 3.4119189694768073
590 8.706947984906282
591 8.492124022028952
592 8.467047781588718
593 6.612203056176568
594 7.474565034427013
595 8.455167942936804
596 8.681817579165722
597 7.582514982275952
598 8.384677041377383
599 6.347503316577882
600 4.095058637120797
601 4.172013237058465
602 4.201595090234093
603 4.262595323801084
604 4.324833174126924
605 6.285993199826005
606 8.025528126028268
607 8.45580875735244
608 8.547098549540971
609 7.3417238657075865
610 7.881258549008866
611 5.996644597409599
612 7.402403481096904
613 7.606999050511929
614 7.597209834302159
615 6.687834667176511
616 7.767509323797556
617 6.873797925780872
618 7.040206523814343
619 7.2982158178433325
620 8.077218545640012
621 6.502009890515252
622 6.175480345632795
623 6.020577418579296
624 6.68779360259184
625 6.948568421941608
626 6.6155844298038
627 6.973353122794158
628 6.347163127729041
629 6.910457960978772
630 3.2996065643376444
631 7.808113289331236
632 6.215395953145115
633 7.166440867524886
634 6.851002107051628
635 7.006956913518628
636 7.9904994818836865
637 6.393755188816922
638 7.419005233750342
639 6.588968935816348
640 6.714447427815874
641 6.115156905828391
642 7.747725845524528
643 8.312582656194357
644 7.176795498562374
645 6.515953386287348
646 8.098732571489135
647 6.478043833701195
648 8.247003726619594
649 6.061918001428425
650 9.109143735332548
651 7.567002107050315
652 7.781771594102229
653 7.504870676421597
654 6.340402213062416
655 7.439716404048119
656 7.098349016960182
657 7.837012975965352
658 8.599436880665037
659 4.127421653927492
660 4.006323780152615
661 4.620513289274741
662 4.080397425768197
663 4.459881043081082
664 7.481669202854682
665 5.820026989418543
666 7.328532222264859
667 6.782224962686448
668 5.744547063659138
669 8.476836277872344
670 8.146690827734801
671 6.797885424367801
672 7.732693369306142
673 5.280841517525883
674 4.437216034469868
675 6.67566652427576
676 6.262007331620037
677 8.700559093842303
678 7.824878981903589
679 9.045879090964819
680 7.469659586879418
681 7.864071992190152
682 8.770399760714348
683 6.119314056251725
684 8.57195302558431
685 7.7947581718591
686 5.73704981358547
687 9.48544409133726
688 7.665013946001573
689 8.264988577534664
690 5.487311015167882
691 7.7738559621948475
692 5.9280659654059225
693 6.797092670430933
694 9.443276141529783
695 7.408863887981191
696 7.353791988666068
697 7.436282496230159
698 9.98221040792525
699 7.085990151749766
700 9.502994101833492
701 7.118678321015478
702 10.273187511982693
703 5.869724283726727
704 7.362599691239964
705 7.023245212328625
706 8.32747082297071
707 7.346239686346685
708 7.8864290265564065
709 8.264598267030298
710 8.650159706172197
711 6.571842457149698
712 6.2597999696708895
713 3.8637355597615475
714 6.766645997716647
715 6.856887364688497
716 8.993800859255948
717 8.15951356772013
718 9.057405121954524
719 9.065309032226503
720 7.128342914144759
721 3.380015209269715
722 3.2416745952693926
723 3.4137387607194976
724 3.398748425519628
725 3.381864309909583
726 5.318569402584076
727 3.8859742357324585
728 3.3296312771639904
729 3.7080561444026667
730 3.3068108504134237
731 3.2303862937445365
732 3.3157824724686087
733 4.158274509912564
734 3.436738685767839
735 4.888882535936436
736 3.43551019829898
737 3.8829956860311454
738 3.410817925296389
739 3.4846584615143636
740 8.090210151410831
741 5.012800031596956
742 3.9868980985628175
743 3.3916169240849703
744 3.272184488468772
745 3.335986629730999
746 3.355752915000814
747 3.334921498442826
748 3.3424224177240287
749 3.3120563984971536
750 3.261948787967496
751 3.4422425048269907
752 3.323450563786313
753 3.3808583016029554
754 3.4779698669053802
755 3.4242307890925305
756 3.4526109393319575
757 3.3717959704669784
758 3.316575575456767
759 3.4925289694409285
760 4.070458397325873
761 3.4704162169253348
762 5.310235225070766
763 3.235345439278262
764 3.230621903591959
765 3.140101499458244
766 3.2654365481801677
767 3.361846652356955
768 3.3285876299793413
769 3.5180583055992787
770 3.2663033628254827
771 4.477312930782653
772 3.290196130925282
773 3.461439858352224
774 3.2908765510543034
775 3.4223268972572214
776 3.6917864846654407
777 4.026662646191547
778 3.2851435806646974
779 3.571126194890895
780 3.376405778478825
781 3.324097124977927
782 3.32854346069852
783 4.649458121058707
784 3.403602566576841
785 3.363956116361951
786 3.5136591148211447
787 3.3131785340179185
788 3.366637301302604
789 3.2884984545539067
790 3.422830649495265
791 3.4439965602443587
792 3.371945839154475
793 3.27558697852167
794 3.4212634522202183
795 3.6487196451395363
796 3.950154043816922
797 3.7149492129273423
798 3.304624176719505
799 3.420647982335972
800 3.5130223654706234
801 3.3249248776816382
802 3.735276672328732
803 3.4917292821391928
804 3.4921672783904327
805 3.3757350659136396
806 3.24136862467304
807 3.7687655296739107
808 3.2812360063727333
809 3.3895104396017426
810 3.489816790776135
811 3.5308774394606592
812 3.432796064984673
813 3.472221835756178
814 3.441577001022481
815 3.519629880761641
816 3.981565470891684
817 3.5196242149188426
818 3.63647051366627
819 4.011043000879645
820 3.436840908805584
821 3.2662125319389914
822 3.341794888804001
823 3.2977633194447833
824 3.629620855032681
825 4.036681188775085
826 3.3736658277729763
827 3.4177214657671513
828 3.319130476110536
829 3.3116064665903004
830 3.3542245030610265
831 3.2328548644934867
832 4.176506276547889
833 3.335761141390066
834 3.2816558870244386
835 3.3678024521966012
836 3.122437204721207
837 3.603365547107039
838 3.385817791146086
839 3.3452084008026013
840 3.2503329062675896
841 3.6195934066411466
842 3.2956657865303485
843 3.533598373169424
844 3.6918975781125174
845 3.3094457596392304
846 3.3007869591545425
847 3.2271495489591655
848 3.4503944675237466
849 3.4059841216548903
850 3.3228452095746013
851 3.353881849557758
852 3.5580931039895587
853 3.3322801134916897
854 3.2725220525706633
855 3.6807097565918276
856 5.785910218730621
857 5.953268736501224
858 7.183010957748656
859 10.105118603544144
860 7.021580787087022
861 7.21517421804097
862 6.171731538647888
863 8.600755230648485
864 8.927588154215087
865 8.118311378209029
866 9.027564541042262
867 7.3853100231457205
868 8.55776576614592
869 7.403857321090919
870 9.193290576807103
871 7.830428953010697
872 6.138655282209174
873 6.604133976081276
874 4.788687228687421
875 6.417182967546067
876 5.380673044919191
877 8.176616324673157
878 9.477196307318513
879 8.122460755952757
880 8.404330148067094
881 8.221495126497953
882 7.947919048514113
883 8.382340200435484
884 6.166819214647431
885 6.894786923056476
886 7.225427194409378
887 7.191068491475586
888 6.588143731920722
889 5.892136791044327
890 7.857253673053275
891 7.881553291010138
892 6.981704379190229
893 8.141453381434616
894 7.803574290067624
895 8.350846144842041
896 7.175495638826084
897 8.28339905002938
898 6.557246383779166
899 6.820017838787986
900 7.890741202627474
901 7.667115209777002
902 8.134923266150405
903 8.287298394093808
904 7.193877872010718
905 8.324554992280477
906 3.8405925192719197
907 4.618655719257311
908 4.59180782969558
909 6.484665830506492
910 3.912524883543103
911 6.7616512558952016
912 5.207063763318098
913 5.753582257545653
914 5.3504166628057375
915 6.074321857148672
916 4.153090785482719
917 4.4794831490758495
918 4.5791151784993165
919 4.14944406421754
920 3.9634583603892115
921 5.2556227743573505
922 3.4193778966359467
923 4.108495113742776
924 4.523463650331354
925 4.07906464844325
926 4.107850704778154
927 4.255610175157656
928 4.287753304883823
929 4.5133043668907
930 4.013085840071348
931 3.840624449942113
932 4.421043101876721
933 4.605166428747416
934 3.9743575482991775
935 4.137436555285483
936 4.137866618832052
937 3.3980270132300965
938 4.493122147957975
939 4.247319375001301
940 3.934941046384284
941 4.355496370237089
942 6.621891968757795
943 4.348596438359524
944 4.323740985923877
945 3.371751303632616
946 4.022479243634357
947 4.015523065258816
948 3.5370303639290825
949 4.418932016584289
950 4.33508189235273
951 4.246335116587653
952 4.307075869984362
953 4.365111915524009
954 3.359290809573442
955 4.116554428582136
956 3.8437121321320813
957 4.2242715176407595
958 4.068227730420166
959 3.674789181409852
960 4.082315289660284
961 4.002870571094046
962 3.4694291127104684
963 3.6436317946433214
964 4.185197147470944
965 4.5912579545239085
966 4.859875173745475
967 3.309440457959019
968 4.114445571274966
969 4.054372547719465
970 4.1725855533339615
971 4.04326810567235
972 4.411933057714218
973 4.316950827373027
974 4.265044667188757
975 4.563333500257261
976 4.333452103370541
977 4.140054997030057
978 4.6163504715371175
979 4.13956133291546
980 4.273938987895729
981 4.17071026482521
982 5.336998825093585
983 4.210554745289891
984 4.397651130703328
985 4.1330443972116635
986 4.595142076819399
987 4.230638492189906
988 4.609299889163177
989 3.999061868838884
990 4.613108920314275
991 4.227219388297602
992 3.6138475597337996
993 3.756752800956274
994 3.3885356661204944
995 4.1568199199769245
996 5.467473966962662
997 4.1334957855614665
998 4.121109686478625
999 4.126293744237058
