# Supplementary material for: Perforin-2 clockwise hand-over-hand pre-pore to pore transition mechanism
Source: Nat Commun. 2022 Aug 26;13:5039. doi: 10.1038/s41467-022-32757-4 (PMC9418332; doi:10.1038/s41467-022-32757-4)
Supplement: Supplementary file 7 — Source Data [file 41467_2022_32757_MOESM7_ESM.zip › Source Data/MD Raw data/pH7-CCW/pH7-CCW-saltbridge-11.dat]

0 13.898804501936441
1 18.399903189454765
2 13.677525913193197
3 16.549343945560533
4 15.88707079694783
5 13.50034163550848
6 13.869010982876294
7 11.24004293138014
8 12.03458219104093
9 16.499576277130878
10 9.883612403895777
11 13.612373236732427
12 12.631910036571046
13 11.514524868948763
14 15.245084997890219
15 16.647263045466985
16 15.527038376663198
17 16.299870247975743
18 15.678302100686127
19 10.21834456833064
20 16.729240590681158
21 11.570067404407324
22 15.742499079066466
23 12.999013113843583
24 17.446614089721393
25 14.71189880176372
26 17.6596816270926
27 16.276162249618476
28 16.518782065799503
29 11.388811503323778
30 17.540275637535867
31 16.87028388634902
32 15.355199450777091
33 16.078170813191335
34 15.227883686593623
35 13.019747261598805
36 16.44924412525413
37 10.23388368095123
38 13.023466469501049
39 18.59164231022173
40 13.203941519695054
41 16.148872463579586
42 16.366840987266798
43 16.945592617182655
44 15.601229764723932
45 16.43933428966515
46 11.681264907838962
47 12.993486507919949
48 13.239175919175738
49 12.141810977523066
50 11.607025358812061
51 11.318114770773667
52 13.213670824749062
53 11.719833061572796
54 12.599021616849635
55 16.953164892130022
56 17.9861984594618
57 15.658091388773792
58 11.336671376926134
59 16.45190770701823
60 15.146701837853943
61 16.017273354184304
62 15.422424956922999
63 20.71418277068037
64 12.156957077078353
65 11.657267061669252
66 12.06141109037261
67 18.240474303305906
68 14.831310931627005
69 12.169513675415164
70 11.70156054809944
71 9.843857509948126
72 15.388439308180308
73 13.1446289669801
74 17.15347112355183
75 14.764332156706915
76 15.60802142559465
77 17.881245802174192
78 13.877882549760649
79 12.061024720993853
80 13.8109760858174
81 19.35815747151281
82 10.690445149683196
83 9.74544932309162
84 12.464219190428551
85 12.887735172611283
86 11.939765098492241
87 10.630293774271795
88 11.172279119427193
89 11.166599062242717
90 17.727039265057883
91 16.32831643777707
92 12.10800223739425
93 11.438798171263072
94 12.713259757697152
95 9.773775587346176
96 11.955725778670084
97 13.202632417174991
98 14.740835586544016
99 17.26948336100783
100 14.694178390460753
101 16.72523042908384
102 12.960657692287175
103 16.03420810335838
104 15.901307107791128
105 15.897626929071189
106 11.215862594060752
107 6.992396795238052
108 6.231568241932458
109 3.1106491593664445
110 8.706019135156858
111 8.43088237957896
112 9.900344203209116
113 8.96653385902317
114 8.294857199668874
115 8.56031974320962
116 5.6463829866852935
117 9.32811860524417
118 6.83718986083752
119 3.0026980197395226
120 4.917293929892916
121 3.0003831280155513
122 2.8512451432350834
123 2.9070613392502245
124 3.089386468827607
125 4.938381210669005
126 5.718491629302628
127 6.1644249760994745
128 5.059877910844127
129 7.245925617177996
130 11.04395502078886
131 3.291628454080076
132 6.115741916167878
133 2.9236824348705768
134 7.701758519574237
135 9.154064420758498
136 6.084631523710594
137 5.240153739241587
138 3.0731652773685303
139 3.0599437405974923
140 2.993603841885826
141 3.1444020630193
142 5.845057774073672
143 5.448936852807274
144 2.687407216489432
145 7.779286294759256
146 6.54602519538456
147 10.224356214378922
148 12.570266010125534
149 9.591474092316556
150 6.225086026066327
151 10.737710893167081
152 12.737200086286222
153 9.206112331129399
154 8.832052386864948
155 9.684835888175614
156 9.83365897633522
157 8.265927540150143
158 8.294951081051723
159 2.799092736161192
160 12.867031310376454
161 10.06428272330116
162 11.411695741894759
163 13.273164627943506
164 13.080259193877788
165 9.084298433553165
166 7.521079483222009
167 8.282260532916183
168 11.942086997459905
169 9.479923500049866
170 8.38637626107508
171 7.870733879849324
172 2.944354062041186
173 7.639146262184651
174 7.190566300915743
175 8.178373447616616
176 6.735611537651023
177 7.620345798671058
178 6.769080402013971
179 6.976802835705518
180 7.23338048650553
181 9.645268305305805
182 2.8403850945108124
183 5.898682029872724
184 6.749705070606477
185 2.6159318875749267
186 2.742396535156864
187 7.215864158287939
188 7.505575765117515
189 9.19418364249134
190 13.484760260169674
191 9.352400789383442
192 14.774263561687214
193 8.5255493375334
194 6.477642093977125
195 9.532607783975196
196 7.694077642788696
197 7.659585133382737
198 8.25710658244867
199 13.595345997572847
200 9.02380174106297
201 12.02747187605849
202 12.147649669967393
203 8.372083376932872
204 15.03120823601559
205 12.32281979218691
206 13.767147116287793
207 12.377972630559025
208 9.511084038213669
209 16.035829890495197
210 6.88802942666317
211 7.134979557760352
212 19.70470970911857
213 21.288867243642503
214 15.199769331040548
215 14.06291508854587
216 15.192135915019273
217 7.266272440570768
218 12.626454877435686
219 10.142116321410425
220 11.992839558726914
221 11.896526181835396
222 14.058522697617489
223 9.655661137778154
224 4.436200240173145
225 7.895099239721577
226 7.759358734671931
227 9.90935484725075
228 7.222363417731235
229 6.578247895236642
230 9.354434038709448
231 10.194983923259295
232 13.05738866860112
233 9.454202636816605
234 15.101289795177253
235 12.854796787160227
236 15.524075471265663
237 12.127973729294315
238 13.470803052692725
239 11.216122703763354
240 13.634880729509701
241 9.351155379176507
242 8.081559145053257
243 2.6080984159685072
244 2.814163444362241
245 3.117674377557528
246 7.105749730431882
247 2.732859103448433
248 6.8754275756662695
249 6.660370283740543
250 6.665830911065654
251 8.141900162334789
252 9.097849912635725
253 2.9873964347985584
254 5.170207000795424
255 10.662349124148074
256 8.253803209737644
257 9.89106031663499
258 8.589850280859219
259 7.074155527342522
260 9.219160967115277
261 9.163639447636955
262 2.7827795789701644
263 2.784991295568419
264 5.251001435223036
265 2.946790647678687
266 10.989390059840234
267 8.031993492151328
268 6.620029351000841
269 9.864326385545402
270 9.337399629835408
271 7.814448851898357
272 8.59733259635185
273 6.522434090356626
274 5.3146186024742335
275 9.216574592296555
276 2.7876356702195704
277 2.5809942790818554
278 2.8597453442280205
279 7.669144486636555
280 5.15026837565779
281 7.484954452676258
282 6.498417694171329
283 12.08545274624344
284 12.1582227330156
285 11.167478707877082
286 9.093922530383884
287 10.524373827936168
288 6.818933813528611
289 12.607818747834205
290 11.644069783849837
291 12.467764852204251
292 12.88224169079776
293 6.250972733244663
294 7.680885004820305
295 9.039346944031552
296 6.216066950786299
297 8.280018367577071
298 6.416409272331821
299 8.014135893089502
300 6.024672105266541
301 8.290809145815949
302 9.566882868489133
303 8.150814402104196
304 6.249203629170048
305 9.250253727225001
306 7.740603190762087
307 12.910989124551042
308 9.839878595065935
309 6.404249205288649
310 7.407693876972656
311 7.447972119843095
312 11.069026207510685
313 5.236263163431203
314 6.541048425114193
315 6.990231886314609
316 2.641067590314629
317 8.065535895437177
318 2.7098310212177097
319 2.5561903406417694
320 8.078315788090004
321 8.828543744571256
322 9.192913862136802
323 9.834976300284092
324 8.301652936452689
325 5.413341207884491
326 2.7320814721132938
327 7.162025465438406
328 7.7142454125286175
329 10.116371152216892
330 8.547949835395551
331 12.450847475463043
332 7.948104267033621
333 8.46237630987912
334 4.746802306482192
335 3.1094623831332036
336 3.087055371402341
337 3.0122936129227362
338 7.379650703829183
339 7.805109357927134
340 6.5030611690442734
341 5.430857870402936
342 9.375424817948995
343 7.8170244754257
344 8.127691685299808
345 10.127202010770905
346 8.20155610920606
347 10.054622738234658
348 4.966838632717147
349 10.280932026751566
350 8.545000629522413
351 5.219751336112556
352 11.455141538941898
353 9.960708340619947
354 10.979924539229952
355 8.537170630673788
356 7.652272787965048
357 10.843852818104684
358 11.54161428592794
359 6.8204791859561835
360 8.801896065800907
361 9.935941431440645
362 8.124913424722195
363 5.177581003293165
364 11.013683982517554
365 5.359553206226263
366 4.870594943313968
367 5.092164465044783
368 6.6228208525844865
369 8.314744863782485
370 6.706724930447705
371 5.218549492148697
372 4.693028319083746
373 6.192118292696113
374 2.489753728561309
375 5.6543812879622095
376 5.125567092279224
377 2.990913167333543
378 5.973864389612372
379 5.653860370136568
380 9.5950849149114
381 9.179684142927186
382 5.829925262489337
383 3.4069487299480667
384 4.869055932669169
385 7.039839345578179
386 5.7170006343700015
387 7.042538323282685
388 7.609312418966
389 4.942742718159186
390 6.949783090654717
391 6.45800152669035
392 4.537384554785485
393 9.079604248539694
394 6.63500197164611
395 8.901125120757069
396 2.5991725486474064
397 7.006390102381353
398 8.015176402971964
399 7.009034296838189
400 6.020149264386497
401 8.169400283504308
402 5.191642529760244
403 5.4425108354717935
404 7.670245200192707
405 2.98614623133592
406 9.951895043529658
407 9.7741946990536
408 9.641035163498714
409 8.298105224681738
410 11.438119399481945
411 11.80573049181914
412 11.297109207054552
413 10.904154715046658
414 2.798003325647475
415 8.477342307262271
416 7.71797456629741
417 4.9004755453887645
418 8.803356293843432
419 6.8757649724909875
420 9.98645094042209
421 10.7596876820819
422 14.480892214525182
423 9.070460335383217
424 10.731993526217595
425 7.533298711665203
426 3.1641025507202207
427 6.310964220773164
428 5.276623292529251
429 5.93316627322237
430 3.4316423419629705
431 7.026298107598579
432 9.295136699953396
433 5.812484190861979
434 5.578505503726025
435 7.821799855613215
436 9.01665570359854
437 12.303403740294272
438 13.704726297665054
439 12.090526538672762
440 14.243379255277702
441 13.719845149478557
442 7.701515949890274
443 6.042074250879563
444 5.198989851457269
445 7.126386821821117
446 6.642439751443062
447 9.022829267979105
448 6.6445480083084885
449 12.168168952597858
450 12.343821109610042
451 7.273813429946442
452 11.145097965544577
453 10.514292119063844
454 11.965844062793836
455 5.998302323532139
456 6.739322298611437
457 8.09918331230848
458 7.896111050980282
459 5.794622971522817
460 4.837041683989567
461 7.420011680756619
462 8.666560863615738
463 5.600814431744321
464 8.744709253027793
465 5.838345605214049
466 5.192920912692172
467 8.488452444453474
468 5.168640291668881
469 10.431231802112768
470 6.550859226527881
471 7.290391188029246
472 8.7115347577877
473 5.632593181617994
474 8.130316730290586
475 6.738417987363924
476 10.301239239512725
477 7.398934611175276
478 5.538109917793051
479 5.316337730727685
480 6.7669850042203095
481 7.631040303145451
482 11.183662272393052
483 2.751308757966126
484 6.183872711040927
485 9.648747797995833
486 3.62322231805993
487 6.869543316316163
488 8.630760628570364
489 11.36366044274185
490 11.742563804969995
491 13.226529292423958
492 13.75517466922966
493 7.460328376801221
494 7.9179693280598284
495 8.732410017786323
496 7.566873918308483
497 4.364466121982211
498 3.141271727894976
499 7.279084474566369
500 5.293174376214705
501 8.092767737171622
502 6.8335284472910045
503 3.383730932225523
504 5.555206959988088
505 5.547161593593785
506 8.470706161275324
507 13.570365329063
508 12.271739310673402
509 6.313499209824295
510 3.5044220288209886
511 2.810598514798235
512 10.153337326301735
513 9.630581280453445
514 5.906245322040021
515 6.726510646750287
516 5.872057360359559
517 11.60753486627642
518 10.855825430300348
519 2.6130843671814157
520 10.538213998819126
521 13.195936838148958
522 11.611316460625172
523 10.044880603528483
524 8.327479278498384
525 7.0558085441482365
526 6.7081230893598285
527 6.525715747908171
528 6.52187342479246
529 8.395866951168264
530 5.433111442699844
531 7.434792268275989
532 8.538150881388486
533 8.195574088622179
534 8.829721957394948
535 6.2889944835292635
536 9.710433682683096
537 6.552539868647792
538 7.22751023652653
539 13.026344103666302
540 5.756315619629971
541 8.266804177583918
542 9.517879593275808
543 9.3796625796688
544 7.23263339289227
545 5.106143640333058
546 7.712735215641193
547 5.21200288457203
548 6.948595174756928
549 5.759072200278491
550 7.057186150204761
551 7.1625276595314435
552 7.447844427380026
553 5.434473753864854
554 10.269824974449726
555 12.902828805706463
556 12.757154110532646
557 12.85322728342559
558 12.498627417423844
559 12.313054213136835
560 14.206866393056602
561 13.630133182249752
562 6.3199374190699915
563 7.656299137955199
564 8.42730039558607
565 6.959426875141436
566 6.62271027178052
567 9.47831927185767
568 11.488633409580709
569 6.6981424169144885
570 8.04115440075753
571 5.594029418219662
572 8.377586923531307
573 12.333220389281415
574 7.878318134723306
575 7.607953717203823
576 7.842782531465501
577 5.54754851180288
578 6.009237095426044
579 7.481071209267802
580 6.979273671888276
581 7.559044773683167
582 10.102912258296064
583 7.689016207036888
584 7.263537088728718
585 8.344224144861556
586 7.923605676251701
587 6.361017000156378
588 7.166354513611002
589 7.403455898403545
590 6.365249155848319
591 8.563435223107199
592 7.180641755809871
593 3.481229233093291
594 2.5595443199310073
595 7.533228787897116
596 12.192379689833276
597 13.470606550720756
598 12.19299151091446
599 12.498152039926424
600 5.394721747921564
601 6.992387626113067
602 8.40226137817081
603 9.960674789290406
604 8.253659617150456
605 12.243012764246107
606 5.419037562880329
607 6.024662573660219
608 3.0909800360133315
609 8.697031772186364
610 2.7574582363582545
611 5.988564827612592
612 6.394239863962871
613 10.04088902777716
614 12.206008264584504
615 5.5173667849698385
616 8.11154909738063
617 11.444019885916251
618 9.792589306082014
619 9.4844336674364
620 3.044684332867077
621 10.980168749810137
622 4.267810754813333
623 5.654973276828088
624 7.905179330980352
625 3.1602954254784494
626 11.236465782687548
627 11.355491687435796
628 10.849148245186454
629 12.844043505355943
630 7.489354893075881
631 11.660134914911286
632 12.638330796977382
633 12.296144757124729
634 9.82585556337545
635 7.479118611687755
636 5.272289214397155
637 6.261117883717557
638 7.242286289736523
639 6.811312359307906
640 7.72176718030219
641 7.8690536791225
642 5.679394652467821
643 7.661445619604001
644 6.333985774416188
645 10.420271360034347
646 7.169894229796488
647 6.162063794322995
648 7.800353447413311
649 9.137541092748016
650 9.623061988638796
651 8.477713167869783
652 8.892909549679638
653 8.664368937175995
654 11.476728186485394
655 10.301917792740626
656 17.44625213018742
657 8.118511801544573
658 12.260512157470208
659 9.500945513493889
660 10.300648179310254
661 11.123221863061069
662 10.045886896118812
663 9.621431495902264
664 9.229948344302912
665 2.9398922260331593
666 3.22645838814662
667 6.665946760076156
668 8.4831101246754
669 7.384069083992695
670 5.2188581060562695
671 9.783379570249041
672 8.04447240596186
673 9.477657096264775
674 11.552482042966126
675 10.221743867898404
676 5.1197333861722125
677 11.242957183029816
678 6.031060196305601
679 12.053516143512034
680 9.023925454062278
681 9.407704721239575
682 11.100278304802492
683 11.277605672892975
684 6.066792030534536
685 5.933788094209729
686 3.6495540179849635
687 6.171790370496465
688 6.316508598508408
689 4.836306886412779
690 2.983818079602156
691 7.687257826552005
692 6.0117933267644625
693 5.140337409354754
694 9.120029864972484
695 2.700258602132901
696 3.4774729515854275
697 10.255053402411992
698 5.907123740894853
699 11.513689204565367
700 5.911096403948748
701 13.246713401999727
702 5.37571914537116
703 6.714034827723297
704 3.482837426739667
705 5.455669579909611
706 12.133027980519147
707 15.835941553395315
708 9.075363852481138
709 5.626112117016547
710 9.6337955921946
711 8.80273279923559
712 3.1237210930057877
713 5.751934364832251
714 8.639363661714214
715 17.59217351715257
716 9.797450480490363
717 13.785927343383456
718 13.006324401504724
719 15.577039019960882
720 14.479384140954553
721 17.365576572252206
722 14.232003922642239
723 10.544923693024579
724 5.051027196050636
725 6.658485144485647
726 13.326360691068
727 7.925227859810301
728 2.870811341532703
729 2.850810238384305
730 2.818266180204267
731 5.826839303527785
732 7.9706902795474885
733 9.406823437377213
734 6.864862620603486
735 4.8088840279254566
736 8.447263447065433
737 8.192179453010565
738 6.665029138437309
739 7.982280515841947
740 6.660937098021156
741 8.029322106632234
742 2.8740770671282885
743 2.7136012005735326
744 5.68891093995598
745 3.291139248936155
746 8.634910502446953
747 4.822379287184837
748 7.2894995580937545
749 2.804416842770152
750 5.436500611108024
751 2.8149085948698542
752 8.275569737311471
753 11.15508132467751
754 9.287784613941572
755 9.203501163796176
756 10.644029181159233
757 11.535065571521875
758 5.440599358964348
759 5.147695266717994
760 8.221225829081686
761 7.3272935221914395
762 2.737393746415044
763 8.632737065084523
764 11.162255656788732
765 18.759974837719017
766 19.84086989599256
767 20.73190543188829
768 14.3372655088226
769 13.608612364478505
770 11.653625396042537
771 11.321326714953994
772 14.049380707345
773 3.201338005896417
774 10.111589437014448
775 3.004235413938269
776 7.504426972818846
777 7.9898975787974775
778 10.48569976986525
779 10.034093015977271
780 8.133395991391797
781 6.726098582142086
782 12.748726406296738
783 10.5066264829304
784 9.850245607316797
785 9.227685218254534
786 6.016335419574145
787 3.0934754866417093
788 7.316857774189538
789 7.315388906858977
790 3.6691551093387536
791 3.4175171584189132
792 5.706919511079655
793 6.084417075363844
794 8.861048096706638
795 8.317064306194295
796 8.69417423391545
797 2.9638230009203173
798 2.6440302104426943
799 7.944076850364881
800 5.019947966037041
801 4.49734928681748
802 5.48859218986089
803 6.4056556743359705
804 2.679966493118401
805 5.305632840482043
806 5.956303622032081
807 2.650034812042214
808 10.394912684446282
809 7.578548282618153
810 3.3749580778444424
811 6.8575268584876214
812 5.961443062232733
813 5.961381393037216
814 8.208759988790016
815 6.433672618736488
816 6.96571316791813
817 7.83289045081556
818 5.273504589933698
819 7.098018419697346
820 6.174120199131485
821 6.647465655790899
822 7.576310589500885
823 13.914179545677852
824 9.566401627055956
825 11.033730820933483
826 5.164324103816309
827 7.560388882120366
828 9.807058059618647
829 10.748791140601353
830 4.863617174104067
831 3.1695503778182164
832 8.00358219907127
833 4.593811532987556
834 5.612541367049359
835 7.209037533959922
836 8.227076707550658
837 8.008843075728224
838 9.317020537285112
839 3.5399389311907927
840 5.255952252443973
841 6.240845935418338
842 6.797497654399114
843 5.6757272490779656
844 2.773673600305007
845 9.9678476684963
846 6.855711664859851
847 3.315215455973041
848 7.37903027249416
849 6.976150106393111
850 5.007025792384108
851 9.70967215620531
852 8.24298185911883
853 8.093757272372613
854 7.55494693328729
855 12.035371824174073
856 14.536485640808126
857 12.56973781529455
858 9.84570916037574
859 11.381281647821355
860 9.623547395991125
861 10.880459923931951
862 11.041118902586426
863 7.7135853705232655
864 12.535153759029114
865 10.872011890195173
866 10.296302936225503
867 8.670643803924616
868 13.024771884978058
869 11.844097083300744
870 14.614304935880114
871 5.915317022253814
872 4.691417505275544
873 9.703543305359172
874 7.158834976881236
875 7.8150714550839
876 7.6651347770443135
877 3.0682620287126636
878 11.412524387880758
879 7.987349155953588
880 10.135902977345125
881 12.70925221133931
882 5.205900405758929
883 10.360915208092562
884 8.342238947587418
885 6.476705474251029
886 5.667331392874727
887 6.694597520222836
888 6.484618941494689
889 5.412173932190155
890 11.757853002674075
891 11.594329700980913
892 12.165924268844792
893 9.064691435468369
894 7.583513996252727
895 11.472931342150451
896 9.933384262568302
897 7.3818052473160165
898 2.972894599920105
899 6.247958502150328
900 3.0638211438371044
901 5.440916370190355
902 7.731010033100389
903 3.101780382199881
904 9.291684919689658
905 3.3013421854324236
906 7.326044217375366
907 7.821050161185494
908 3.4349050831303125
909 2.641521184039438
910 3.0440452383868157
911 6.123619104407642
912 7.647280032433888
913 12.608888372886836
914 8.120918631631492
915 13.007488567928377
916 12.966215004571989
917 12.372974874258077
918 14.317801340875745
919 6.795119479191707
920 8.979670073953901
921 6.473338633394962
922 5.966870182847661
923 2.930807388531686
924 6.70653337408432
925 3.1969850232466297
926 8.83466729597431
927 12.218090008502628
928 9.598964351528728
929 13.326231488200905
930 12.421169841363993
931 11.88197155111231
932 11.607951160050616
933 11.665331951243298
934 8.744311449964561
935 3.017502956036953
936 7.444134163141842
937 7.258741637791048
938 6.473824332802452
939 10.598054568320098
940 6.696767531550623
941 7.927146958148008
942 6.897074412291793
943 8.130209274861238
944 8.39471728607082
945 7.286760274870157
946 7.587755482757481
947 12.67638544541
948 12.651722890645896
949 6.002254641309144
950 7.204240678086883
951 2.8586326924638974
952 7.879322150698558
953 8.303488128547174
954 7.092805979748501
955 8.050732809357292
956 7.443957571260887
957 6.763001747780736
958 6.523702057512424
959 12.776179532159661
960 12.328626092921397
961 12.17417420841009
962 13.026227589327897
963 13.697825490937177
964 13.375318466928482
965 13.473062622472517
966 15.511118454631994
967 10.39066310144928
968 8.250376154807185
969 8.055679494480692
970 8.713674902349071
971 7.754617596950431
972 7.282002314398249
973 12.566970416738998
974 6.351888962916984
975 14.479358463242804
976 12.982528060566741
977 9.077656652677149
978 6.505212606376809
979 8.979731535399058
980 6.080456336842117
981 3.228250147024491
982 8.577616080979983
983 6.976415216787838
984 5.772814388350884
985 6.79628532948196
986 5.718148714299583
987 5.348143596675857
988 7.241810136188591
989 5.9554367772863115
990 7.572884228156602
991 7.941486625051282
992 2.633639855429602
993 3.602518689169591
994 11.387170364176429
995 9.160981880183845
996 9.439275676165021
997 12.550868917940221
998 11.665851984922156
999 12.953361767849042
