# Supplementary material for: Perforin-2 clockwise hand-over-hand pre-pore to pore transition mechanism
Source: Nat Commun. 2022 Aug 26;13:5039. doi: 10.1038/s41467-022-32757-4 (PMC9418332; doi:10.1038/s41467-022-32757-4)
Supplement: Supplementary file 7 — Source Data [file 41467_2022_32757_MOESM7_ESM.zip › Source Data/MD Raw data/pH7-CCW/pH7-CCW-saltbridge-05.dat]

0 4.010147649826902
1 5.389794899806026
2 4.8798048164727215
3 5.4905424397267435
4 5.175641498086911
5 5.354688300986553
6 5.0520932968285095
7 4.595706529212341
8 4.582141194918688
9 5.22906948234684
10 4.35414732557815
11 4.730863836925939
12 4.983508611256503
13 4.636712948604605
14 4.612025099544197
15 5.778519867998861
16 4.8834008424784745
17 4.669926849883278
18 4.595199043667596
19 5.109906903811914
20 5.8081631898847075
21 5.220610050557661
22 5.2961397824914656
23 4.456817454072254
24 4.885478748158818
25 4.51788324284958
26 4.704511128343114
27 5.0927067611669985
28 5.1045583762250715
29 4.429057269376062
30 5.1779805974251145
31 4.188679149411009
32 4.523721793195403
33 5.050866979317775
34 5.345722597463293
35 4.265588870683315
36 6.064039445044998
37 6.462347160125876
38 6.258835814672293
39 5.568995606739162
40 5.282911497241162
41 5.847759040167077
42 4.4361378339178525
43 5.633385630172664
44 5.9488736902187584
45 5.597206626402644
46 4.856418347848785
47 5.946347855012007
48 6.270920468338549
49 5.883790458934257
50 6.25578423960707
51 5.6486926273596785
52 6.20491365874925
53 5.875798681697076
54 5.084212594491749
55 5.851221238627614
56 5.748919089115667
57 5.895444373975995
58 4.075091750426976
59 4.873490117603935
60 3.1085255932290283
61 3.8186496016094327
62 4.2096741477782995
63 3.330339010462512
64 3.6726752797037707
65 5.702693788631567
66 5.094336514607721
67 4.322902192117511
68 5.2358238391510605
69 6.30754999974743
70 4.923192837458761
71 4.9267924088816955
72 5.329858190175568
73 5.191466360227957
74 4.750110999177883
75 4.307466229506644
76 4.628472102175988
77 4.634297692702508
78 5.233973319740075
79 4.696714369374292
80 4.608619444164814
81 5.143853451259773
82 4.9657810071976956
83 4.635680983890545
84 4.47434071791769
85 4.797461835987747
86 2.5976981072932133
87 3.6313158911943484
88 5.430383331731434
89 5.064188774159569
90 5.138116104862011
91 5.114959698374623
92 5.214415014026867
93 3.4059429323169845
94 3.287566720725433
95 3.2731691861834573
96 4.655710335411001
97 4.710486492296468
98 3.4384869192038043
99 5.4394795651802905
100 4.299383628434937
101 5.521286628019142
102 4.981329037571886
103 5.314100218664072
104 5.266156838311522
105 5.391895557400061
106 4.803227529679198
107 5.1031887723543585
108 4.47534204347219
109 5.0558532421596665
110 4.496176026206171
111 4.188731824557768
112 5.504127589594333
113 4.812631924891502
114 4.898936308927086
115 5.090164390130745
116 5.082515370971608
117 5.310478008041375
118 4.692196253702161
119 5.065350169811605
120 4.845741389945874
121 4.915405667324013
122 4.760620335505569
123 4.69598030802585
124 4.977199618715225
125 4.327096722465453
126 5.083215492076815
127 5.217007484757953
128 4.6679553330503865
129 4.455472473246359
130 4.8000166030529305
131 4.854135496992188
132 5.052022926828507
133 4.188997238130565
134 4.9548581986383216
135 4.380485858156199
136 4.148296793625474
137 4.370426332680118
138 5.009042996801056
139 4.638207938368501
140 4.569213221450379
141 4.779374896169917
142 4.652663838524165
143 5.180448795341255
144 4.7127575426302535
145 4.357042175458549
146 4.967631558903351
147 5.4733953876994885
148 5.117466354689253
149 4.515603572303472
150 5.0493083494156155
151 4.806079033484625
152 4.822739481076654
153 4.213329474129273
154 4.643853222531474
155 5.033290440970112
156 5.640407334842193
157 4.414084491657893
158 4.770746734182425
159 5.684576270814782
160 5.373395619285951
161 5.117544705295714
162 4.933434269715002
163 4.828502187427157
164 5.832314493476116
165 5.0859101622243585
166 4.989638346779185
167 5.135683379529555
168 5.670126459651448
169 5.089990635898457
170 3.857572285312583
171 4.732445420387708
172 4.861058844656864
173 4.782047296795777
174 4.006346326636868
175 4.361403565437116
176 4.696711956483741
177 4.859011444043018
178 3.515617224543972
179 4.513400442348461
180 4.648042409466937
181 4.131332330688889
182 4.111558502422842
183 4.763534453769797
184 4.603971477279112
185 4.658188290473221
186 4.631918114088026
187 4.678307274841287
188 4.393070407756052
189 4.748291666819753
190 4.916525961864224
191 4.731533721537302
192 4.88589939116789
193 4.21244977814397
194 3.783981620814736
195 3.8092812287957925
196 4.038648161994894
197 4.063117300558337
198 3.778309494280602
199 4.6683811374221245
200 4.69196792409295
201 4.073334249531555
202 4.7018498011858005
203 4.203557478827997
204 5.115968715512704
205 4.516550069029652
206 4.236205964640512
207 4.600305641571573
208 4.0158648612888985
209 4.487970058576191
210 5.256296192080592
211 5.4681061465573695
212 4.872226699367125
213 4.422707380494917
214 5.49783914606179
215 5.084448533587698
216 4.638122869471375
217 4.994909425789005
218 4.032360156304277
219 4.2969093899241955
220 4.564675550400451
221 4.493587865162548
222 4.583967841169818
223 4.180495334694408
224 4.707071215002732
225 4.5897433266415355
226 4.669550293218438
227 4.426946134074333
228 4.8875103123155945
229 3.9907258070793112
230 4.255717618338733
231 4.562752542859014
232 4.206976486676258
233 4.955867752559097
234 4.2007254770330045
235 3.983709676776933
236 4.235494855447097
237 4.494221193271605
238 3.7062789106770895
239 4.1396709030789856
240 4.687164474601532
241 4.406374310600837
242 4.3894213651763945
243 4.358068604638599
244 4.512254520735828
245 3.9118123010530295
246 4.200289285379829
247 4.725425228639038
248 4.630819799881315
249 4.512036417214108
250 5.704650699537037
251 5.81088462485294
252 3.966731048186713
253 3.7936078601054217
254 5.164570731825008
255 4.923687085956589
256 3.6436780026187456
257 4.349347881965418
258 5.112938192611175
259 4.67805999825528
260 4.986488047980313
261 4.887265371417514
262 4.61529783457041
263 5.2325164488289335
264 5.368666040604968
265 4.691219841287683
266 4.261277187077859
267 4.923846528141058
268 4.5744040791068
269 4.39649580111522
270 3.9836325900255227
271 4.67858293354464
272 4.643340453229029
273 4.661465708489001
274 4.373265705987499
275 4.463442838440358
276 4.836574932299708
277 3.732166787986721
278 4.950350781265554
279 4.9120407721898305
280 4.417504618960635
281 4.460205731139473
282 4.5597319341571705
283 4.394851369308275
284 4.40847342379644
285 5.098637306869636
286 4.4061743987138495
287 4.421545388121471
288 5.043940218928159
289 4.547784796392861
290 5.050146197501388
291 4.278234789772504
292 5.0905035018767295
293 3.082462491923855
294 3.5299501180219877
295 4.385925072077692
296 4.367437491208134
297 4.493443668780637
298 3.9743818271422757
299 4.5512389186295295
300 5.344152258392732
301 4.268140956377727
302 4.593450503904022
303 4.498307612255735
304 4.758701577379153
305 5.118736233954754
306 4.294309892875225
307 4.950174284569359
308 4.751922534590776
309 3.8554530547265373
310 3.666628112940279
311 3.782510151852696
312 3.598078294618546
313 3.8532347362226735
314 4.8576818921408025
315 4.525837414657564
316 5.051299111925204
317 5.085043033296975
318 3.6187076269017795
319 5.510010855540206
320 4.516267900274321
321 4.2005424642774365
322 4.300579087847017
323 3.7070374953545757
324 4.86789340439991
325 5.186790861335954
326 4.358440241892679
327 4.202087263805151
328 3.5345148727899742
329 4.612565615483004
330 4.682670507774571
331 3.0314973550350564
332 3.4937348393933245
333 4.23094417421947
334 4.559270566813394
335 4.051154014088098
336 3.86282540220139
337 4.174095614567056
338 4.006925751878424
339 4.794918782394468
340 4.873305720230546
341 4.5953451990175305
342 4.104466897289506
343 4.5095539564765055
344 4.245459292034177
345 4.479987328810269
346 4.146151213435668
347 5.997169062899062
348 4.995694244310091
349 4.002622680231871
350 5.219558157747667
351 4.749142429105458
352 3.95121655413571
353 4.748184843452071
354 2.675736879164257
355 4.566088572292556
356 5.305215033778846
357 5.103116466770341
358 4.6007214217086165
359 4.408964164988844
360 4.662253706588969
361 4.199653417536411
362 4.037576570585234
363 5.6857271270859036
364 4.883263619167455
365 5.106015222087652
366 4.417655452877603
367 4.334795357619552
368 4.697312729989002
369 5.1790446839436735
370 4.475838207980359
371 4.46768606644418
372 4.410639260674419
373 4.604597530050543
374 3.815205798262456
375 4.705519995958754
376 4.54128771628222
377 4.214867611630783
378 4.556825918853907
379 4.293655163840295
380 4.632321820199953
381 4.608743396063032
382 4.231986928376154
383 4.803943349404592
384 4.732054306156951
385 5.0497795983109715
386 4.372887778292445
387 4.425476965612605
388 5.213419954063978
389 3.3465909961848133
390 4.549080589146611
391 5.1063272864892335
392 2.5595675547181003
393 4.3061931723396585
394 4.150377296696574
395 4.7116017978507685
396 4.935339949028041
397 4.86064099854831
398 4.691771688751393
399 3.9270530207209258
400 4.8820622402773335
401 4.038043722313168
402 4.54521637935669
403 4.157997186486801
404 4.800721324604505
405 3.73197366892432
406 4.896236325721784
407 5.066945482530651
408 4.195130552377785
409 5.03728738217098
410 4.052906052741792
411 4.411807140478591
412 4.539470562299696
413 4.492538705240788
414 4.283504341018191
415 4.438759435285793
416 3.952892555992415
417 4.590309579173711
418 4.758625471603048
419 4.776455961134139
420 3.8041756963865305
421 4.883647602655228
422 4.696586168239206
423 5.0682963602794295
424 5.405597822387687
425 5.8063159244345375
426 4.106272464890541
427 5.0893152291972275
428 4.154478451741711
429 4.648182394181113
430 4.254051769951716
431 4.353975092030525
432 4.013385188049301
433 4.606631672879712
434 3.904818220173926
435 4.535253109504952
436 4.192008555045189
437 5.343617333670791
438 5.154953970486013
439 5.289204059181467
440 5.43367613370316
441 4.062073211808581
442 4.851474449492741
443 5.109544403883404
444 4.760868843593998
445 4.53150803712744
446 5.236225892315692
447 4.559867447427665
448 3.322909118052919
449 4.524385718673968
450 4.824510100205089
451 4.822394860476282
452 4.663855379948956
453 4.26157639621842
454 4.913174256517512
455 4.584168063606355
456 5.256368569607254
457 4.050600661278626
458 4.58207570884579
459 4.443850560419618
460 5.224857628173226
461 4.995130520229778
462 4.396160851036978
463 4.620385131275475
464 5.032203090388629
465 4.445844302061796
466 4.3563353678067775
467 4.789489597599029
468 5.29811078562475
469 5.255120945019111
470 4.00177515949174
471 4.5592925137968745
472 5.346309546826452
473 4.440184162951157
474 4.710154898253854
475 5.20661074142676
476 5.214240994326254
477 5.1194878344178765
478 5.864118357044699
479 4.140353800679379
480 3.8739267638550903
481 5.441005143590084
482 5.184619637188057
483 4.111869503233408
484 4.586280625479562
485 4.355181882451325
486 5.357955946686751
487 4.523897168565016
488 4.951636930153735
489 4.187741299665144
490 4.839798119986378
491 5.318726769679822
492 4.711285999802116
493 4.88958213071748
494 5.6329993860164835
495 4.609254784872643
496 4.670510388452378
497 4.157150594871623
498 5.19531366004464
499 4.518694163500207
500 5.613121980938111
501 5.264205956119346
502 5.049577978023717
503 5.075237862439927
504 5.078543493895356
505 4.619367219640667
506 4.211170789808598
507 4.05269645777635
508 4.555345931962911
509 4.123921966916617
510 4.651094736502672
511 4.177015671491189
512 4.328957508230386
513 4.490668743510016
514 4.459700465613803
515 3.131734028681609
516 3.7022206000763367
517 4.290904305267325
518 2.950940762110061
519 3.7663436754829154
520 4.927104625126678
521 4.711645870107628
522 3.2392508280633767
523 4.440089951308159
524 4.046738488765654
525 4.688004999805572
526 4.248714463871015
527 4.135863103683762
528 4.590633551323967
529 5.379398178028008
530 4.266480872833476
531 5.79066012873126
532 4.710175310879942
533 4.393509264348095
534 5.069371059336361
535 4.300198325100967
536 5.1996613065875055
537 3.568867408448039
538 5.749552801673049
539 3.246424619795923
540 3.816705198643046
541 4.137696742579192
542 6.1945907581534385
543 4.968505460718606
544 4.53580300762136
545 5.273034114888253
546 4.844903693332517
547 4.94695535988845
548 3.669146433776176
549 3.974974095876193
550 5.233639467194267
551 4.702334690766484
552 5.542061600926702
553 4.541307742598132
554 5.377468804118189
555 5.267125202293758
556 5.284577066284375
557 5.064781016665477
558 5.537581579136216
559 5.247183440700072
560 2.668278550654514
561 2.7333879409762547
562 2.8350490789087424
563 3.0054170126215176
564 3.342029630431351
565 4.366441102111572
566 3.050699578889368
567 4.253406468517496
568 4.520338824748101
569 4.62353940648632
570 4.834859932207523
571 4.265269216595544
572 4.4505669153302785
573 3.491309451536189
574 4.797291186646348
575 4.977947894359047
576 4.481727989617784
577 4.281168226779218
578 4.884037635215417
579 4.117362358246245
580 5.241844945458916
581 5.208350014966494
582 3.799661200085785
583 5.193838942812554
584 5.658733202768742
585 4.384513267418368
586 5.020141932221365
587 5.067676666589983
588 4.676710100085292
589 4.471246362432263
590 5.544076302549718
591 4.162918662891251
592 5.234610018123752
593 5.490298306166973
594 5.138367402257105
595 5.162135087823027
596 4.487002886503724
597 4.7533049077196825
598 4.098124499249126
599 4.750667277585017
600 4.9742682809856795
601 4.643150874050373
602 5.283623735225074
603 5.468755650778416
604 4.773784504324932
605 4.5879361124599916
606 4.48953913183828
607 5.58476243088742
608 5.016945495950953
609 5.184271744560002
610 5.1505985742263185
611 5.0773015945950135
612 4.567211654635286
613 4.96022436927196
614 4.651473381338333
615 3.606862710315823
616 5.163129637541256
617 4.442485942599718
618 4.978883549910813
619 5.115919633473076
620 5.014968880063856
621 4.66367728889875
622 4.937122688825456
623 4.0592219684602995
624 3.887689689250135
625 3.8718460071199075
626 4.459366930065019
627 3.902420881650238
628 4.533702885094574
629 4.643536477557402
630 3.820715176608507
631 2.912587734902326
632 4.207047745631742
633 3.2313561388607988
634 2.8783487092787596
635 3.442248005558724
636 3.1796451289907637
637 3.4911357300224735
638 3.338547208200433
639 3.0424216887398865
640 3.3420632060426296
641 3.415869571165338
642 3.349778216716837
643 3.584218954643933
644 3.4223464263765035
645 3.5837467208075027
646 3.631506459626133
647 3.4998833202909987
648 3.6852455321991306
649 3.5105973007622353
650 3.5732157174437997
651 3.613401015153505
652 3.6412876257866995
653 3.430922578901768
654 3.4218091586053134
655 3.837992793466265
656 5.407466082513833
657 4.887704602446202
658 4.800202188909245
659 4.231330059190614
660 4.749292621187326
661 5.211949479199324
662 5.1903979190457195
663 4.78914345025461
664 5.298482226211994
665 4.399820956901778
666 4.618322317170459
667 4.409711659484417
668 5.34518804914109
669 4.237527260649906
670 4.462951873513928
671 4.9494315708313
672 5.018753913687682
673 5.230468879056231
674 4.650301041278805
675 4.177929410416466
676 4.601064176694055
677 4.727736646941831
678 5.2406205449520025
679 4.783182102950342
680 4.530384498478545
681 4.63914429641142
682 4.62905119094063
683 5.500994925726592
684 3.5918830133312194
685 3.637786980807917
686 3.7073937490294084
687 3.8027326526317564
688 3.563474366985985
689 3.7062683401002534
690 3.7210838862964284
691 3.4263227239152405
692 3.6499242045120823
693 3.9175000724948728
694 3.2840209805385068
695 3.4130406266249804
696 3.828524609064614
697 3.977123309222881
698 3.2388239843157485
699 3.748651316410762
700 3.6923227207829292
701 3.489119901644405
702 3.502470848628569
703 3.556113701567669
704 3.5414100525071373
705 3.1600180924862697
706 3.45088331163052
707 3.7387395715301683
708 3.497917818760138
709 3.4271186009202093
710 3.684177903727443
711 3.714124598333729
712 3.4561803509664464
713 3.736880604260525
714 3.1898259373685796
715 3.0545904607249046
716 3.096042752227827
717 3.5258697080598065
718 3.704559486710554
719 3.7208324394585595
720 3.0844822625294492
721 3.7656081888938373
722 3.5938222817104406
723 3.220864416871966
724 3.5299916554050177
725 3.401593496058652
726 3.5366309314125632
727 3.676246694240551
728 3.08567819562329
729 3.326242572070208
730 3.0679965476758966
731 3.6017443007224728
732 3.499934753202719
733 3.171529321148054
734 3.3319539245041008
735 3.251699553731321
736 3.3026668004045527
737 3.237546406387739
738 3.6165158034509473
739 3.6278884805063596
740 3.2407293553086856
741 3.3851819487597505
742 3.3862396032011284
743 3.484398976073592
744 3.135950635529083
745 3.0689451547988353
746 3.3593206238229514
747 3.5570871965380766
748 3.5302178153449115
749 3.726632478462394
750 3.672589191638715
751 3.740362889769113
752 3.4482557338207513
753 3.5171487007006124
754 3.448211736008341
755 3.5519090479689415
756 3.3431144753129916
757 3.6137277394490095
758 3.60407514540545
759 3.3955813703536837
760 3.6784742491540467
761 3.5758170038277526
762 3.6804310416980437
763 3.593116703677481
764 3.5120417882885135
765 3.439216957863013
766 3.4864593321691557
767 3.4893476455039205
768 3.054200519854797
769 3.5853922983508855
770 3.620873957426205
771 3.7332731031265176
772 3.231302545808425
773 3.371769902999491
774 3.48781519386533
775 3.4743018289376573
776 3.0978142127352477
777 3.56599806005527
778 3.4927638584724137
779 3.5178037998096756
780 3.3506693240095196
781 3.4879545296611627
782 3.5963615732757175
783 3.6058810480640577
784 3.2602265939994646
785 2.8632325196355954
786 3.347630643784352
787 3.399634027177952
788 3.662426009863875
789 3.844231635390159
790 3.4158132353120885
791 3.231282664533215
792 3.416433798230929
793 3.430820614409928
794 3.1462520360697512
795 3.557259725635605
796 3.643383237310075
797 3.6899819905130244
798 3.411534746704342
799 3.217754750617423
800 3.3947987409736533
801 3.12392243256777
802 3.523178213372528
803 3.5948970489630505
804 3.25317911828161
805 3.437114020090291
806 3.4984184093835875
807 3.381191864116544
808 3.5008973911021575
809 3.0924762851460628
810 3.3122807218258044
811 2.9065585058683525
812 3.4569600554553643
813 3.231880733205862
814 3.5051081555474486
815 3.1958768182800115
816 3.2015821605589134
817 3.533554378254691
818 3.1545809978864345
819 3.433089997660616
820 2.9304070575825736
821 3.238066104244702
822 2.93881499470294
823 3.4921498663779804
824 3.387050690628741
825 2.948869398089146
826 2.8325481443676006
827 3.704309700779081
828 3.2597095971938708
829 3.414035928581368
830 3.658324159565645
831 3.5188379474772518
832 3.314282752872548
833 3.3152632293264075
834 3.312912994611715
835 3.283154767294093
836 2.9342785293698874
837 2.9003869567304728
838 3.2611814681077274
839 3.3268953229015894
840 3.257436633918421
841 3.540096052863218
842 3.503825362895098
843 3.2983227916454716
844 3.287448084768619
845 3.272235099563358
846 3.2532105904077198
847 3.617109020336181
848 3.510918504631988
849 3.3196565557960303
850 2.967914251915399
851 3.1623471829503025
852 3.533685813221082
853 3.4292277550725245
854 3.3845222428132042
855 3.1922478239475423
856 3.5851174603800513
857 3.584695031414312
858 3.5367581804259793
859 3.712479477115843
860 3.6601242091350286
861 3.3460160028517074
862 3.575757932930243
863 3.357173822458895
864 3.3573573634809004
865 3.2015823893584003
866 3.565962980993313
867 3.542964641337161
868 3.353357153203986
869 3.3082837364621276
870 3.5818921197353144
871 3.261269020741714
872 3.3577667911798854
873 3.702100882124392
874 3.9941235408577813
875 3.0694819542242584
876 3.5121332197871435
877 3.5391289273882975
878 3.7956531460136094
879 3.4387220349798397
880 3.4520862067885645
881 3.5039413041489382
882 3.271891007384672
883 3.7594930482574003
884 3.4758865232049825
885 3.2649574780628754
886 3.459190702070499
887 3.4133475791605647
888 3.65148872965041
889 3.435835996763762
890 3.1116029895855433
891 3.1301718971610217
892 3.2586300180737235
893 3.466088862506745
894 3.1277830615662827
895 3.2975373925864977
896 3.6124044264005386
897 3.2961334644664744
898 3.13405041609698
899 3.226775442181415
900 3.061409821211845
901 3.3373877348775363
902 3.138603424178729
903 3.2183783826663794
904 3.1753765599828676
905 3.3976897747309014
906 3.390939269513233
907 4.972774098617824
908 3.0512277768372305
909 3.5676654930808738
910 3.1732858010074207
911 3.5502519735915854
912 3.492841720689117
913 3.4721197959896437
914 3.58736434096254
915 3.5906105806064166
916 3.533763775074178
917 3.408396888588157
918 3.3290175069122774
919 3.2328946746556535
920 3.6447395204039763
921 2.959974624528772
922 3.3580772417566886
923 3.640582462304692
924 3.3871000198328276
925 3.5114215335100907
926 3.500431713461599
927 3.5583225691247504
928 3.235029703664123
929 3.887638778291575
930 3.5523013644330077
931 2.8353508909187157
932 3.206913640697681
933 3.512079543292263
934 3.7089283730575655
935 3.246856811765164
936 3.5888893275009837
937 3.3469123264513416
938 3.5115220051397102
939 3.4400284774657552
940 3.5076850223218514
941 3.464121586819834
942 3.675972939305517
943 3.5665780463619106
944 3.2159431629596384
945 3.1832313658767486
946 3.9003146043132566
947 3.3659533816962486
948 3.473528474328
949 3.478006936041772
950 3.1494028717877023
951 3.1842344598436405
952 3.2874090427067677
953 2.9755838409516997
954 3.918586831985661
955 3.4637705969645625
956 3.7224232015026404
957 3.462038943540492
958 3.4197864522713766
959 3.4523250217469643
960 3.5129668704816712
961 3.5772042784726645
962 3.3034706562345573
963 3.324709669332992
964 3.3938544663393166
965 3.5046031109413325
966 3.9738810624791627
967 3.7868894764193852
968 3.426065532875691
969 3.6498449672323683
970 3.8474900922316593
971 3.7436052566198463
972 3.5444699051720576
973 3.570832775026685
974 3.6434626065239533
975 3.3958654388022245
976 3.5582993953027073
977 3.5533355080787357
978 3.6397576597849337
979 3.4685083963594043
980 3.693107534582538
981 3.263655321134487
982 3.4580523642866434
983 3.603047216502502
984 6.245190644109719
985 3.691269774694929
986 4.921068303707667
987 5.080708416983789
988 3.000354734024946
989 3.7535788088028896
990 3.6627712973335442
991 3.6701520033348407
992 3.734889694723805
993 3.5739127322624853
994 3.5229701943426583
995 3.6300653372122538
996 3.6949462753734177
997 3.7428161087327703
998 3.581004996373055
999 3.5386834981427002
