# Supplementary material for: Perforin-2 clockwise hand-over-hand pre-pore to pore transition mechanism
Source: Nat Commun. 2022 Aug 26;13:5039. doi: 10.1038/s41467-022-32757-4 (PMC9418332; doi:10.1038/s41467-022-32757-4)
Supplement: Supplementary file 7 — Source Data [file 41467_2022_32757_MOESM7_ESM.zip › Source Data/MD Raw data/pH7-CCW/pH7-CCW-saltbridge-13.dat]

0 4.160789190724497
1 4.195873940338155
2 4.270839941738429
3 4.580810368190216
4 4.028259675981147
5 4.036171857638752
6 5.995197161210739
7 4.7068553645634665
8 4.906787407725729
9 4.364681450643885
10 4.253628700175467
11 3.4185253258439663
12 4.195304062229943
13 4.125976519580364
14 4.198237150030805
15 4.124458684206712
16 4.590222092891313
17 4.5292100670245
18 4.498932982551977
19 4.690054873753733
20 4.133364600670509
21 3.9334539817310503
22 4.1311696860021225
23 3.888830409644644
24 4.422068459403273
25 4.70505625908067
26 4.161653929122938
27 4.220538315705958
28 3.9418680256622998
29 4.341198550123383
30 4.4216021008433755
31 4.274806640340874
32 5.6817846209223335
33 6.063062391710729
34 4.458649167508381
35 4.198806066570354
36 4.201321766907225
37 4.806348388887845
38 4.685384416508363
39 4.516731790559322
40 4.441611936232515
41 4.243629280198554
42 3.9417417388832057
43 6.380321390402296
44 4.479814961697892
45 4.866589483890227
46 3.4835482171034853
47 4.325406099560485
48 4.477110599134164
49 4.114751830042837
50 3.9875838306417055
51 4.2762838496022
52 4.277135924437067
53 4.420466296621947
54 4.492309361913379
55 4.278993831939298
56 4.235450720946673
57 4.413455962814741
58 4.505592693064829
59 6.795721491921587
60 8.274002448081566
61 8.12171159965974
62 6.931112885284886
63 6.669615383282404
64 6.571145970910613
65 6.58510317824085
66 8.514832531859875
67 4.452772902553163
68 4.3027477439275765
69 4.883884473009572
70 4.3782790826737426
71 4.760038678772011
72 5.41405803204678
73 6.090166393336233
74 4.435529854916295
75 5.245357295950898
76 4.137040008380893
77 4.633050663601361
78 4.350142450237989
79 4.522991154229583
80 4.324298383861882
81 4.882557333783551
82 4.793599611085301
83 4.538947806396053
84 6.098302398073645
85 8.636185480465388
86 8.32241203912098
87 7.443372232064017
88 8.64435949777008
89 7.086397677095896
90 8.615209270001124
91 7.809733463327892
92 7.493560202701515
93 4.77615922412067
94 7.986894953970057
95 7.898523895048334
96 5.0294400132319454
97 8.299069804601164
98 8.275409498148052
99 7.431182338362192
100 6.893103282302015
101 7.0721240115497475
102 8.086781522730188
103 7.037009226396141
104 7.647148367460275
105 6.585989871359409
106 7.956290238490049
107 6.923156187024385
108 7.484642620120385
109 7.5216853256140315
110 4.787906628717119
111 6.638598494149469
112 8.733402344125647
113 8.686570749456449
114 4.521120069682277
115 4.0512512508610286
116 3.4477568550650664
117 5.563730378598557
118 4.317792972487049
119 4.16345705407741
120 3.9001291178221122
121 4.341907257688123
122 4.437040762242056
123 6.747347888253658
124 7.73400943399582
125 6.68203247127301
126 5.504638386667399
127 4.188267697373733
128 7.443790280158657
129 4.294395865499152
130 4.50101239624168
131 4.1072343968486065
132 4.440693159798033
133 4.133015422683163
134 4.3980907426267395
135 6.099842642811374
136 6.345578589735827
137 7.4889749827724605
138 8.199862686087208
139 7.557184568619586
140 7.545565112971895
141 6.582111849732325
142 7.48038220183349
143 7.535913124688556
144 4.691449731575571
145 6.080950426101529
146 3.3078848729709116
147 3.5595997849713283
148 6.550127445606228
149 5.877765664070005
150 7.551250804175805
151 7.110439912226821
152 7.547930012525533
153 6.808640673319147
154 6.81966571731181
155 7.252863477123003
156 6.562179704841595
157 8.062767703984386
158 8.436373275835082
159 7.4520806868140035
160 8.103875959596206
161 7.098808399645767
162 7.151196558878854
163 8.52206023132076
164 8.212402776799333
165 8.409536736966166
166 7.473499554477694
167 9.444444309491516
168 10.052691962044436
169 4.032462210657632
170 4.520799104874284
171 4.699136147943836
172 6.0205972151252665
173 4.59303835608355
174 4.416262414407209
175 6.758036913880207
176 8.205981885433083
177 6.52489623423007
178 7.007060621567865
179 8.164455249916825
180 4.267169213175521
181 3.5264983624233093
182 4.092362653077833
183 4.183632327220444
184 4.224199187814716
185 4.5694876452868485
186 4.225033464496682
187 7.357751573314093
188 6.055495187536585
189 6.7226385822933015
190 7.764116715628849
191 5.388274246256032
192 6.790119202538093
193 6.5840396699313155
194 7.118648540378853
195 6.978690303903326
196 6.878342581494597
197 7.41283124436316
198 7.735725711649331
199 7.362017525094876
200 6.825946795983963
201 7.72546785672913
202 6.4230602417115685
203 7.9203378367957695
204 6.413037043783473
205 7.345088038961509
206 7.684858415262115
207 5.703957082112439
208 7.547751425228477
209 6.065971907779702
210 5.358132164162803
211 8.62981219912681
212 6.235703314953711
213 9.996514450109473
214 7.156972520391511
215 8.555278181305045
216 4.428357652060814
217 4.134997275206248
218 6.071297093625743
219 6.996236538922146
220 4.219886505847952
221 7.036738867876014
222 8.28312334274143
223 7.696899852430601
224 8.666832601301346
225 5.8768679187577915
226 8.30740160946577
227 8.208833841546706
228 7.514053724981646
229 7.227961582222888
230 8.612803151417895
231 9.032015187623738
232 7.182412703527725
233 6.259718991555728
234 10.087676627149909
235 6.501257966604227
236 5.999240374130846
237 5.456030799383128
238 6.000023514307747
239 6.328283915466804
240 7.431893739825569
241 5.930850672534572
242 8.591634106729337
243 4.462882586870437
244 6.623180931537595
245 9.303767957757351
246 8.801841449073633
247 11.805513762662871
248 9.400400251037562
249 7.731398954777447
250 6.423657584322413
251 6.167550478042369
252 6.494019482666698
253 4.193326094377214
254 3.699729984046309
255 3.7135459891401132
256 3.44161536160561
257 3.782116802981896
258 4.432252954153426
259 4.56374985086872
260 4.388789551360667
261 6.858084428076497
262 4.437323041514235
263 4.0378544653711055
264 9.1999544939798
265 7.287764310093441
266 9.528864106922976
267 10.696709344912076
268 8.52392598367216
269 9.723791256445983
270 7.926611691254968
271 4.551040758839384
272 7.12101561665034
273 8.663312531551785
274 7.609232197518185
275 8.368835480830455
276 7.538009629493862
277 8.37864449090413
278 8.363017374907043
279 9.219699309966016
280 8.097959002385227
281 6.647563834138802
282 6.915935630424668
283 6.374413615839557
284 7.7619781243807715
285 7.026242807246155
286 8.272581498473377
287 6.275308271789725
288 7.2767150300207675
289 8.347146418375443
290 7.498519729207519
291 6.2623068870374645
292 7.791010404750872
293 6.532894736691188
294 7.753421677086782
295 7.005581464687902
296 4.971716372940999
297 5.695072025618763
298 5.585003013552622
299 7.13305453794832
300 5.727665470408102
301 6.122843809274447
302 6.332367160343447
303 6.351017271214843
304 8.314284291408068
305 5.703019638048525
306 6.260760605703209
307 6.8885373717095035
308 6.530912339884375
309 7.03846634745812
310 6.09750614504593
311 6.659560204425714
312 5.225302507629061
313 5.898799500996435
314 6.476071894063555
315 6.412138932920353
316 5.752101347283227
317 7.076168591034464
318 6.047987865591224
319 6.402732502585842
320 5.795185997459912
321 7.179187319728184
322 6.2532971092885985
323 6.185120624183064
324 5.048096559192802
325 6.519541161407601
326 8.446352904206922
327 8.905313513794225
328 7.330099426585987
329 6.772300449598494
330 6.385260576940516
331 6.160698258988585
332 8.245451824533509
333 5.03670054931505
334 7.090433488379644
335 7.168637254114131
336 5.412681106290445
337 3.9865754359329917
338 3.409003276822497
339 3.366368395743924
340 3.335487522476711
341 3.382069232085658
342 3.3120633371932264
343 4.218515039271811
344 3.6744338476617897
345 3.43485001434281
346 4.074791405532297
347 3.4644512420559574
348 4.203847735192137
349 4.503474583939998
350 4.055454931186723
351 6.104851648268517
352 3.4596166108505395
353 4.276337287046368
354 4.063741905631701
355 4.269611326375503
356 3.635730804546534
357 3.8082550644143978
358 3.847436503684651
359 4.622962157843134
360 6.770648860393881
361 3.95429600807348
362 4.711480155082893
363 5.943770467299177
364 5.38692311516633
365 4.283114175456176
366 5.5537317178570325
367 4.344688758291294
368 4.286508901518758
369 4.2581002733009345
370 4.468397492608543
371 4.064416016014132
372 4.509036592778976
373 4.224302327366245
374 5.2219312296225615
375 4.648736032095212
376 3.9916472829830836
377 6.488509380423425
378 9.629972115476733
379 8.348998900106759
380 8.055755913705015
381 9.502655923756471
382 7.816217245026656
383 8.589481908257037
384 8.83493494374813
385 3.3606985196992345
386 4.265161590348871
387 4.567074176882509
388 4.155421164595187
389 3.9176272475733054
390 3.4025561083413165
391 3.28931090078036
392 3.3543592160569045
393 3.2859946256008596
394 3.3800762830180364
395 3.2599256739226066
396 3.371204309829045
397 3.320772394157415
398 3.2782104515492048
399 3.308978888296281
400 3.4293417878117247
401 3.366036692623308
402 3.393552535813627
403 3.356610593721796
404 3.4722869599355106
405 3.3622897456340994
406 3.256961087394373
407 3.4168397200273946
408 3.5237725062146423
409 3.606327063605528
410 3.409939669243329
411 3.3761976780967067
412 3.536126962239826
413 3.3122743690640526
414 3.386015639028485
415 3.4034682956531634
416 3.3363885081726004
417 3.464323560098747
418 3.4046753270160273
419 3.3421086029826275
420 3.2260813936429655
421 3.3114654605404743
422 3.2248046761406117
423 3.4311398450173334
424 3.3386311024961475
425 3.4603988954522618
426 3.40426512176743
427 3.410987829357756
428 3.375353949340922
429 3.323380636967993
430 3.4828743458653615
431 3.3893266278849157
432 3.3810973535890634
433 3.3299616900125537
434 3.573487779850508
435 3.3094716699167637
436 3.2904355719345864
437 3.5493617892772797
438 3.2799564117959075
439 3.2957858419763086
440 3.278464503039799
441 3.3014006342407045
442 3.3383729604242114
443 3.444325055599701
444 3.295003886665434
445 3.4268861826712516
446 3.4427203332518252
447 3.356568625927507
448 3.364229815006312
449 3.3430595305527
450 3.2798176546264353
451 3.276916881281912
452 3.3747519799982455
453 3.4008807149150906
454 3.451157293830818
455 3.440109229524088
456 3.3906524319940328
457 3.2893034161215335
458 3.2370266139212127
459 3.2952095014886478
460 3.3283393932694634
461 3.2756296729721748
462 3.34420717192594
463 3.620673787308783
464 3.5407426261414217
465 3.3659209701958326
466 3.318189910984841
467 3.3220467171788406
468 3.4153083806832236
469 3.3970810948819326
470 3.287531914402785
471 3.230665797559693
472 3.290562140637554
473 3.2801290080645567
474 3.504376851852925
475 3.3996358690178257
476 3.4651199940746524
477 3.4681733571827067
478 3.405650684626928
479 3.3041766753786854
480 3.3697918515473115
481 3.5202388654810965
482 3.4001699529220217
483 3.427357347149856
484 3.369213590948588
485 3.3311939640677433
486 3.32317874418064
487 3.4198910867053014
488 3.380431872425776
489 3.332530551068629
490 3.357353671726026
491 3.432738097555366
492 3.6902057303283575
493 3.398257794879175
494 3.3493374619151464
495 3.5452041565759522
496 3.3116541669773447
497 3.3794823775932796
498 3.3896846744439304
499 3.3062430735198296
500 3.413087220622171
501 3.3479965310315842
502 3.4489303321684166
503 3.3997303277568562
504 3.2853710598366535
505 3.262257614873646
506 3.3773543037755123
507 3.3737200200391553
508 3.2807854458046446
509 3.295991228331164
510 3.227187261670286
511 3.294123080312047
512 3.317253914825119
513 3.4045152751411405
514 3.9586048783183845
515 3.334459818143214
516 3.3837051380322274
517 3.259211622124443
518 3.291717480706667
519 3.372065729219006
520 3.286351383744398
521 3.389704805203909
522 3.277843363164128
523 3.3871132502542616
524 3.3012809105647034
525 3.3800655135932787
526 3.295221850340936
527 3.378420373246705
528 3.345845770117516
529 3.502744194773696
530 3.318224836330296
531 3.569274689212753
532 3.4680281887081694
533 3.330873606877224
534 3.297956126799742
535 3.360397566452881
536 3.424916855785701
537 3.238542656780541
538 3.3291274159798268
539 3.307742834586938
540 3.2995975186948674
541 3.3961130436863853
542 3.42836044638215
543 3.462044282166716
544 3.445833345077494
545 3.2971108138865737
546 3.3771108664760567
547 3.2091862354950296
548 3.3658746531039165
549 3.3071465770261423
550 3.2786482827645838
551 3.3423666215611316
552 3.3761417031725354
553 3.2555466720446042
554 3.5279244065053637
555 3.4234092373740537
556 3.4719161595191386
557 3.2355749634596322
558 3.3407163359375778
559 3.329671175165294
560 3.3024614814290434
561 3.20778483606134
562 3.3330802615912503
563 3.314753091013816
564 3.327559705238368
565 3.3765691487244407
566 3.4358293075243513
567 3.2791112079864173
568 3.2610723705573785
569 3.3533332501532263
570 3.3882435679440635
571 3.3257711279908366
572 3.260315418995046
573 3.343379354656127
574 3.2352918637172503
575 3.4943683671980272
576 3.2065578216205655
577 3.2766420049134846
578 3.3198003873360458
579 3.4138893197415516
580 3.403814083694097
581 3.3516204286959437
582 3.521893528316177
583 3.3769950499818275
584 3.2416675619653783
585 3.4452942695651414
586 3.3826731690227625
587 3.3332150497116766
588 3.411444344382528
589 3.375010662274943
590 3.2559035879125897
591 3.3170718616197266
592 3.4558458546329107
593 3.439410631573919
594 3.382077955799339
595 3.4314262218121234
596 3.406584095065881
597 3.60171038726345
598 3.3845322213238793
599 3.2811939908310523
600 3.4229072609382625
601 3.3297261283920925
602 3.4132282927752824
603 3.422079890025779
604 3.365127244015899
605 3.4930409992432114
606 3.418450688754812
607 3.280976175508243
608 3.4905742542165323
609 3.4467063822197437
610 3.2657744789834156
611 3.4862219495719486
612 9.170126108753967
613 8.464537038566407
614 6.034268564576792
615 6.3024585108522295
616 6.547428265993912
617 6.4787938408912
618 7.892072918726394
619 6.515717102040454
620 8.088349689691283
621 3.3237534339593364
622 3.427088298719122
623 3.3876438323925315
624 3.401317539696244
625 3.3474177460408034
626 3.4503589338380998
627 3.4134999361129617
628 3.4896473966381216
629 3.4561215958813345
630 3.5716261904321738
631 3.2650509863925254
632 3.3497326219431165
633 3.366858368845525
634 3.415740148418185
635 3.247017383250644
636 3.256520723564013
637 3.291769802408838
638 3.338329663640076
639 3.6989651031246473
640 3.377432814137278
641 3.38380584096459
642 3.294467189942592
643 3.2827507941766023
644 3.434648926402475
645 3.360764618229553
646 3.2799302285759926
647 3.375708340510116
648 3.4483698405170404
649 3.5510438234178237
650 3.3720260814292202
651 3.3965259742240392
652 3.5740916848887108
653 3.180309562061337
654 3.442858700413592
655 3.3038004057553665
656 3.3119207530212984
657 3.344152984489184
658 3.3123858898524703
659 4.127408181951036
660 3.4367440229876918
661 3.2898731708523012
662 3.331463441360174
663 3.2981120258987984
664 3.4446962616279957
665 3.309152684653199
666 5.711119729793202
667 3.5936857878098283
668 3.3821566541609607
669 3.446247768245244
670 4.1545192453446775
671 3.3188266708108927
672 3.4288867861475554
673 3.6824510686937164
674 3.413323155157434
675 3.389767121307048
676 3.38337784738179
677 7.77594750542088
678 3.4899070677130513
679 3.3112170794910023
680 3.427317828911189
681 3.375221957820395
682 3.361984671361819
683 3.262437422805559
684 3.31633757312266
685 3.3590051840878146
686 3.3475070474990014
687 3.4518131131354215
688 3.284352010574047
689 3.3341665568636882
690 3.2934426790305866
691 3.3392159035019673
692 3.334988516272058
693 3.2331291686074994
694 3.2443938539463484
695 3.4290295207102934
696 3.2909942573115187
697 3.5374150947455605
698 3.345296107973603
699 3.458885642600662
700 3.5459781501316425
701 3.403777803560963
702 3.5639347593788053
703 3.370893026634757
704 3.38851903213643
705 3.2378185116741265
706 3.4148378294271304
707 3.3294646670720818
708 3.348323815830585
709 3.297372642373595
710 3.4910427579342347
711 3.3428090087340663
712 3.517807361733381
713 3.2341040877188854
714 3.3464886505884617
715 3.398307827302689
716 3.358199017123746
717 3.4944430268615805
718 3.260916252522219
719 3.3085855858411133
720 3.3250639192347555
721 3.35381910583154
722 3.277321854825142
723 3.32180764639339
724 3.411586855061139
725 3.376603531210573
726 3.3013775645767116
727 3.4822124129897816
728 3.4702618419212805
729 3.3929001269137578
730 3.3087199685157036
731 3.2741268378353494
732 3.4883676785829127
733 3.3568302561456256
734 3.3375327727895865
735 3.335932703133512
736 3.4037834600137136
737 3.3373017258171145
738 3.199399646311588
739 3.317123002499702
740 3.25481243786508
741 3.375535504996828
742 3.306067010618531
743 3.282194032123367
744 3.278423767479465
745 3.3476117902844114
746 3.4482425771900767
747 3.2700165944930912
748 3.4510778072802313
749 3.4767650610273693
750 3.4966441242801207
751 3.3107442204668214
752 3.334917470550735
753 3.3921144362495705
754 3.315403384259067
755 4.5074314869790255
756 3.3239231596608265
757 3.4931752563772074
758 3.2849928387338445
759 3.330333685424226
760 3.536283288027567
761 3.4382316540697424
762 3.3471170250684055
763 5.965574640101637
764 3.3954827881485623
765 3.401160088768263
766 3.381391072306062
767 3.3717833504044985
768 3.537762997105609
769 3.4587097472636916
770 3.4482980207970346
771 3.358385299995001
772 3.3356620505406736
773 3.3329235788126
774 3.401063751721815
775 3.4088413395249857
776 3.4953262879379112
777 3.5303956284758176
778 3.376191158166827
779 3.4396405944239525
780 3.418128344080771
781 3.364417083030394
782 3.2133310922267944
783 3.3789739770362215
784 3.4622848865047597
785 3.2439821397806408
786 3.3396925419077084
787 3.296984876981226
788 3.2509023308568183
789 3.425238616120076
790 3.3308668064762395
791 3.4700892205241445
792 3.2986890672160483
793 3.5690263580708175
794 3.3356759438163004
795 3.3662505987182367
796 3.411775467534358
797 3.4344590239036337
798 3.3224036018327774
799 3.3846230684451175
800 3.5315815338878562
801 3.329020447411586
802 3.4853243543824117
803 3.429329538304533
804 3.389428255444049
805 3.3898230455520744
806 3.388966421031725
807 3.5244305300297762
808 3.2492804362564476
809 3.4999868074441327
810 3.3262198684592894
811 3.242523332944866
812 3.4766160028956166
813 3.394990178886914
814 3.364588617505355
815 3.4828661073589267
816 3.3974033834238484
817 3.408607244716142
818 3.3055019451228116
819 3.306964353202671
820 3.2998051797417407
821 3.3269762296842185
822 3.39585387817062
823 3.490025241826628
824 3.31373113643837
825 3.367796606749301
826 3.460872932089956
827 3.370144107650639
828 3.426465679630804
829 3.384331252106545
830 3.3720432613187894
831 3.3606957253743843
832 3.581469761716092
833 3.492812218143076
834 3.3370615541086686
835 3.2578496357051447
836 3.367387436564475
837 3.269502561335721
838 3.3700133910251897
839 3.327607886234384
840 3.5598674400570927
841 3.374567812817575
842 3.3814753753163584
843 3.5444730268251003
844 3.3669925858554235
845 3.3658396861158604
846 3.439517463085151
847 3.669469975371948
848 3.47353353491646
849 3.4060890720143178
850 3.4179004959419115
851 3.5334604343786324
852 3.4556332375203067
853 3.443199853196039
854 3.39358569834469
855 3.3932253454786374
856 3.69271659121607
857 3.294130502771162
858 4.195682924026401
859 3.3418867819161218
860 4.238383013714211
861 6.251049102642235
862 6.892604179762161
863 7.5981439636053505
864 6.156756169957754
865 4.79905262733932
866 4.262348162698637
867 3.811305949053818
868 9.393251768010305
869 8.823681294510385
870 7.130378749745252
871 4.426115501567287
872 4.201458181805061
873 4.6218381040379475
874 3.6438129574233407
875 3.3846671995940683
876 3.4764936456572713
877 3.72209895197052
878 4.012194451647315
879 4.184594878574529
880 4.437788584350102
881 3.8758582841772413
882 3.696346682483967
883 3.261203714318198
884 3.5887780411858454
885 3.5665602016663356
886 3.865579180080611
887 4.127106872106484
888 4.669786827366035
889 3.672928799543964
890 3.8725380008105224
891 3.757252846111793
892 3.285193816422653
893 3.529738986687271
894 3.2584071095155047
895 3.5659909464085726
896 3.607875729909826
897 3.38485179080135
898 3.880265903923361
899 3.384571906496668
900 3.3458740640160305
901 3.6771766664652494
902 4.317037837551061
903 3.2060572390558426
904 4.464918918607326
905 3.756784606102942
906 4.626262211178895
907 3.2690945219132543
908 3.396148122474869
909 3.597188847845155
910 3.3808456343495186
911 4.036914229978356
912 3.564155589410652
913 3.337825626201172
914 3.3816838039976793
915 3.434893668057247
916 3.985604931839382
917 3.400471051594044
918 4.628933606402629
919 3.359038426836487
920 3.389638592247474
921 3.744384654567637
922 3.3933012027010627
923 3.8769818595147
924 4.055956950938587
925 3.392024803262218
926 3.465743718978837
927 4.505611087279477
928 6.223153975516559
929 7.798748623352305
930 7.158463652622465
931 8.428112844540106
932 9.263087770719624
933 5.690183435592525
934 4.376094424677926
935 3.3552960325937726
936 3.418624625963651
937 3.457362100125836
938 3.3827120826562203
939 3.3715050351809994
940 3.3452164785784717
941 3.418335302481421
942 3.345412564984202
943 3.3249230097786073
944 3.3372006400524454
945 3.4432976287209383
946 8.314333570726937
947 3.4014688903921315
948 3.520494546651934
949 3.292237668913961
950 3.3521813837012733
951 3.2403730148206065
952 3.3704287674551097
953 3.4024482708291193
954 3.3560614011418983
955 3.2117791705208694
956 3.345775926874616
957 3.244211312572949
958 3.663856207859703
959 3.2920976359288576
960 3.3493226832872813
961 3.385584314954598
962 3.4661990462285175
963 3.550733021361584
964 3.532941308807563
965 3.305350651639457
966 3.4607409457007883
967 3.433207615374293
968 3.3737433708990388
969 3.3457303911034235
970 3.2805594864404335
971 3.204162172927404
972 3.258630930056552
973 3.40578744715365
974 3.6018513870269433
975 3.380875740992684
976 3.446320365022225
977 3.5684756674373137
978 3.607196522158776
979 3.5563088368817724
980 3.27227674996741
981 3.5241707506977065
982 3.369951182384785
983 3.3612600086972186
984 3.2366701808651106
985 3.350451254803566
986 3.2614379952025208
987 4.1427815601341855
988 3.3087025227992424
989 3.3998813047221494
990 3.6060558262651843
991 3.901612507033888
992 3.2977859284519724
993 3.5388779003328685
994 3.3571205365231984
995 3.3659529669013275
996 6.764478977600029
997 4.239686764809559
998 3.4120212888759918
999 3.3551678327087915
