# Supplementary material for: Perforin-2 clockwise hand-over-hand pre-pore to pore transition mechanism
Source: Nat Commun. 2022 Aug 26;13:5039. doi: 10.1038/s41467-022-32757-4 (PMC9418332; doi:10.1038/s41467-022-32757-4)
Supplement: Supplementary file 7 — Source Data [file 41467_2022_32757_MOESM7_ESM.zip › Source Data/MD Raw data/pH7-CCW/pH7-CCW-saltbridge-07.dat]

0 3.382061089604166
1 3.458590478855112
2 3.481245245956452
3 3.1828210897042686
4 3.6454525692966593
5 3.362311015670129
6 3.617009769241272
7 3.430675925779645
8 3.4165431914657662
9 3.249719335950421
10 3.2393793430381477
11 3.3741673521800677
12 3.5885602269023567
13 3.2684274667914446
14 3.3288670115846184
15 3.1990551223283687
16 3.1953131392811556
17 3.3778542833245524
18 3.5847173441028
19 3.4413260846667293
20 3.71427901576257
21 3.3910909141645096
22 3.461659468429016
23 3.8018349500114508
24 4.226370833186357
25 3.3866495869882787
26 3.479222163516885
27 3.3984812218908864
28 3.3068635713595222
29 3.807597610935577
30 3.9729082944576035
31 3.3197367003509606
32 4.5451364693091305
33 3.852493970889142
34 4.188888777561111
35 4.2219128114865745
36 3.893521950629777
37 3.356262472797158
38 3.6321481444878523
39 3.466576671149893
40 3.393925440324525
41 3.4121561011276835
42 3.6779484186133597
43 3.568044044645901
44 3.2662744786778326
45 3.4715012696143726
46 3.3883225607958347
47 3.660136795625334
48 3.335647351723351
49 3.287393166430309
50 3.810502005690687
51 3.692470276533409
52 3.4791167388347817
53 3.364334463147673
54 3.358563237561169
55 3.8230629671974934
56 3.4564793299059353
57 3.276473685405981
58 3.3557844967407973
59 3.447584016744701
60 3.6904257765695823
61 3.217790525243222
62 3.288156878232558
63 3.296276586531831
64 3.432834707990817
65 3.3708519110948885
66 3.4536355632141102
67 3.328205869238992
68 3.3982738145891864
69 3.6355200029061985
70 3.9816670458353998
71 3.2609338854027103
72 3.671037074593095
73 3.9708248957088594
74 3.465626337671173
75 3.449712996757312
76 3.4768597260336622
77 3.3200475551857656
78 3.486748974992744
79 3.9873853666317305
80 4.05008257106224
81 4.28334120058824
82 4.047880535925412
83 3.7779022307935564
84 3.5659957400607087
85 3.7105963307454566
86 4.105188538357129
87 3.5173739342494597
88 3.344267923793099
89 3.700125368225231
90 3.4442648394404363
91 3.417621642835454
92 3.5116243582256907
93 3.7815328122929355
94 3.6506422137293373
95 3.8056732309375367
96 4.0434931248300945
97 3.499286769012172
98 3.3122164030607317
99 3.8445418081822447
100 3.5741243139656658
101 5.588897051731041
102 4.343183698978853
103 3.8784477810851055
104 4.14478653237741
105 4.334072448659924
106 3.470729306479407
107 3.448645616147298
108 3.843095391613353
109 3.673571666723694
110 4.383152720236372
111 3.814200662789181
112 4.521692446437438
113 3.974772681159289
114 4.285477259566861
115 3.7311754211746013
116 4.147640072909163
117 3.706851496307374
118 3.330807482814538
119 3.6728612020744285
120 5.996445026035348
121 3.525402204486824
122 3.484353000848489
123 3.871528069903261
124 3.5470609341751924
125 3.9292223929399572
126 3.7740467010624994
127 3.3284236248421473
128 3.4756044683034912
129 4.162074232659723
130 4.546378142806969
131 4.293225216769568
132 3.9161551441326505
133 4.220346998850376
134 3.407357282189826
135 3.3223903316825765
136 3.4671315155915408
137 3.6422126949505347
138 3.7999189860754257
139 4.191077983371677
140 3.370454803325305
141 4.355265294239733
142 4.185217327933795
143 3.4793208486365037
144 3.716267775862907
145 3.825334898744417
146 3.8441570898716435
147 3.2932798893451394
148 3.394577651078555
149 3.383673442042051
150 3.637556703906457
151 4.110569882348272
152 3.660695653834166
153 3.484939220439887
154 3.9159139835480046
155 3.576726766662936
156 3.7119024567967727
157 3.5084949262252136
158 3.7543565114150055
159 3.5986927096377275
160 3.2370940728881847
161 3.3805654245563583
162 3.3603160986480805
163 3.462828355959227
164 3.4006006835651847
165 3.2780728151540828
166 3.3178479804265564
167 3.335243198139445
168 4.288795510150024
169 3.9414535618947246
170 6.302552766228691
171 3.6623770950007692
172 3.32345255850447
173 3.809621916422556
174 4.070834701825505
175 3.72591807855955
176 4.282403551261877
177 3.5203183804830616
178 4.08221253033955
179 3.30213639596425
180 4.6290796435992965
181 3.8597059159221967
182 3.8828360866645517
183 5.332705347303085
184 3.854149838147348
185 4.1793472977772055
186 4.409764347233909
187 3.6139462032010408
188 3.9461472784413116
189 4.30217601362802
190 4.089770890525084
191 3.47930334473428
192 3.3028193951631843
193 4.1845951057702235
194 3.3628069569723156
195 3.547804111429268
196 3.415457038898562
197 4.167947340078129
198 3.2615348421475265
199 3.8403472121153213
200 3.5180812343779566
201 4.075423539969781
202 3.7832362147397554
203 4.529989666285067
204 4.015573758181456
205 4.056928204224374
206 4.399711752639503
207 3.3234536381208395
208 3.191160389167234
209 3.299625361877821
210 3.4661634859648767
211 3.861839849974834
212 4.997636873232143
213 4.474363181351739
214 4.266763742253243
215 4.628565398759607
216 4.348862048649959
217 4.66218273413289
218 4.43907023036654
219 4.363199355227764
220 4.502305467917039
221 4.038933698089302
222 4.762621050230618
223 4.293360905653083
224 4.290254014895749
225 4.869396377468024
226 4.1337987825054805
227 4.4111358819069055
228 3.5063705538826757
229 3.3876456606010894
230 3.528070624632138
231 3.3159302367562487
232 3.3625572142571825
233 4.495920909158962
234 4.276507426234702
235 4.663988024260326
236 4.218476493828169
237 4.213143406937845
238 4.967841326671683
239 3.9427193065388972
240 3.9370182431787737
241 4.396613157963993
242 4.3537417222137185
243 4.109703804735344
244 4.193271130305187
245 3.977676330334519
246 3.6948476188780495
247 4.871726247812347
248 6.091714411742325
249 4.588752885349383
250 4.22438156191836
251 4.353974962471029
252 4.679097032516061
253 4.028758311953826
254 4.3072388110639634
255 4.276959699035139
256 4.36262849984212
257 4.238677869409702
258 4.547536653627317
259 4.51588196535578
260 4.130301483429992
261 4.464934145815146
262 4.40953500157989
263 4.553591046583466
264 4.191642843054756
265 6.4812368073618005
266 4.564157249529841
267 4.451562501289031
268 4.457099127041964
269 4.763869031174194
270 4.536694349344836
271 4.269452967446564
272 4.35906138274355
273 4.5781545177901295
274 4.486321545537914
275 4.4005323308098605
276 4.310653937685769
277 4.446786038167874
278 4.397133150861839
279 4.355671607961758
280 4.39052138443141
281 4.526497819190898
282 4.778140329143184
283 4.35949742713444
284 4.306120889622762
285 4.259465756686982
286 4.27427906590204
287 4.557431448691033
288 4.62428480676625
289 4.528770202242201
290 4.309767946537068
291 4.735242085092968
292 4.399083231209271
293 4.379545555260524
294 4.263371242489734
295 4.330053071525852
296 4.271432006510683
297 4.376678532337255
298 4.233025638518935
299 4.090371996619013
300 4.1698975230442805
301 4.7784408434440735
302 4.19812806807688
303 4.135657326775963
304 4.195848964959919
305 3.9912731118201576
306 4.592211743711499
307 4.204543577334783
308 4.366546781331909
309 4.174136187819061
310 4.247238456265727
311 4.013383450423575
312 4.317612120029935
313 4.525058088687445
314 4.327428493868995
315 4.825957977068498
316 4.9165487793798786
317 4.303808741052516
318 4.335433344177135
319 4.3770083081258955
320 4.3054549591585936
321 4.0401621661904725
322 3.9059652632435404
323 4.217220134738701
324 4.165719316551689
325 4.268650072885779
326 4.019845260945384
327 4.197439373586696
328 4.212428392827074
329 4.178848508073223
330 4.147212068598416
331 4.398152923180252
332 4.084671739612173
333 4.384035086330829
334 4.091355487254362
335 4.242288999318827
336 4.565567237004716
337 4.784433781901178
338 4.494589883550396
339 4.34130087202511
340 4.097430131203186
341 4.310599789521071
342 4.524863798032531
343 4.583918209851014
344 4.612875984117041
345 4.223365982552864
346 4.356928018343917
347 4.207554885062042
348 4.658694729901397
349 4.249418808971811
350 4.459486806622726
351 4.359606822844061
352 4.470671903097703
353 4.485906236963093
354 3.8226777635949833
355 3.3806384493286505
356 3.4216978385650254
357 3.2318827314797036
358 3.3784475556521194
359 3.398561609517948
360 3.394234670060372
361 3.4979210156690894
362 4.032983436253719
363 4.086921164135898
364 4.167137514658436
365 3.928534824990766
366 4.375534334155148
367 4.2389749892107
368 3.8150012376301583
369 4.427627630349457
370 3.197706222092332
371 3.3971080105137155
372 3.467558578699902
373 3.414828958759161
374 3.3958886978856375
375 3.4356475849670587
376 3.3984032952298433
377 3.5627784656063666
378 3.2680427759697164
379 3.351066906091071
380 3.3940728945897076
381 3.54217733432698
382 3.425359472395316
383 3.485751772195896
384 3.7646733562337933
385 3.5495293751438965
386 3.22257721799149
387 3.4329195154529066
388 3.376739894569725
389 3.438287704618759
390 3.4217193103452073
391 3.3009700613025723
392 3.300115105015256
393 3.343581664833114
394 3.296897534146349
395 3.810855525593609
396 3.42870246674095
397 3.3354213422639827
398 3.54503347193294
399 3.3486990518549824
400 3.3322235556337176
401 3.381276337357589
402 3.559038090385711
403 3.4292484488522588
404 3.4074392504648836
405 3.307229934331978
406 3.3326398091940113
407 3.334423402358092
408 3.428711360130763
409 3.4978933824518954
410 3.3807121744959656
411 3.3926266840405974
412 3.8886582050046288
413 3.387817457326493
414 3.262342755035532
415 4.1824783049700205
416 3.238489537218042
417 3.474251043258386
418 3.632426189668983
419 3.8922900413251917
420 3.9731201126370097
421 3.5878478356911434
422 3.821036868247557
423 3.7501032846505304
424 3.566066317950374
425 3.339707286585455
426 4.452379544062187
427 4.133378168532617
428 5.672496530817622
429 3.2868576165119334
430 3.1360832890538477
431 3.905701647852753
432 4.150154593328689
433 3.421950199650095
434 3.3838370818944017
435 4.082919862392324
436 3.620661075853096
437 3.442168855887485
438 3.4638096326816132
439 4.444907974140756
440 3.276514831481952
441 3.8676460875875422
442 3.4251494610083557
443 3.2364915877460607
444 3.348529185698052
445 3.9512253117247833
446 3.5505700858503313
447 3.7339279540597365
448 3.7373190212546916
449 3.279086510720728
450 3.2720251780349594
451 3.345390840470894
452 3.5806565337082352
453 5.298413838399857
454 7.159215377803611
455 3.447270865447493
456 3.272481815505211
457 3.3539463206626596
458 3.926401047378109
459 4.165883702343278
460 3.3218608350203107
461 3.3746973549461408
462 3.3626833031794967
463 3.6111960943217865
464 3.3366053543942615
465 4.250872891143366
466 4.12594402571027
467 3.813239393599636
468 3.907029730160009
469 4.053068289295357
470 3.6934311396574753
471 4.094742870241764
472 3.940541169903193
473 3.72456617834279
474 3.799186947621185
475 3.9846200009647355
476 3.6276385335466923
477 3.891894816214782
478 3.960116085705786
479 3.555862554772096
480 4.146102700628713
481 4.86427059768857
482 4.082339618928858
483 3.7521282616499065
484 3.3355700848059224
485 4.119006423271549
486 3.5634768248028204
487 3.41538843493645
488 4.07559114410206
489 3.7123438005703773
490 4.129706805396482
491 3.637372330547038
492 3.5297690606037877
493 4.20264362996395
494 4.121774731623992
495 3.4787776723025683
496 4.0372253991190155
497 3.2904780991649982
498 4.0896282881062325
499 3.3227973722614905
500 3.8231970978887246
501 3.549454232145558
502 3.689322293838329
503 3.827354664141305
504 3.562366534742426
505 4.146263100572088
506 3.3180317815986635
507 4.297788609101912
508 4.1091962160424576
509 3.350658214134661
510 3.5089849890735665
511 3.6577030129469996
512 3.9798190173795414
513 4.0866566575055865
514 3.5627931891726212
515 3.2987343467634296
516 3.6172362347320246
517 3.5041608951059087
518 3.4029430860396586
519 3.8227502615468087
520 3.830435575185591
521 3.376063637048242
522 3.2161937263564875
523 3.3044752145156853
524 3.551713423038122
525 3.8617024086341987
526 3.4285243638998204
527 3.3175993019160126
528 4.140487062210688
529 3.9256448046489654
530 3.908736076394445
531 3.958389210167683
532 3.378399176451172
533 3.598233711392593
534 3.403916523733456
535 3.4798911972547346
536 3.1208828756749103
537 3.386198701329111
538 3.256649359113222
539 4.004025352784853
540 3.384630272715604
541 3.3258159563535408
542 3.2492816612870015
543 4.786424762824682
544 3.159108784602715
545 3.6809318053009275
546 3.79187499476105
547 3.526196584870516
548 4.519128751382339
549 3.28841986773202
550 3.989344430271272
551 3.591570179817465
552 3.736399772106442
553 3.393205930811206
554 3.90800781677922
555 3.2650461579083743
556 3.8232259636937065
557 4.116941979036745
558 3.7622255496951422
559 3.6602465066162635
560 4.4881927752135065
561 4.553513091215887
562 4.66835665750285
563 4.428257684768644
564 5.47574037422862
565 4.149810343353843
566 4.161612300584919
567 3.2621920084999614
568 4.508377653663496
569 3.834885330774909
570 3.657827134038651
571 3.3847661852254136
572 3.6360809510215586
573 3.7610562540788797
574 3.8710656378928823
575 3.843431170571506
576 3.41340543489072
577 3.262946160552206
578 3.0449767852177305
579 3.7116833313757676
580 3.557214664936258
581 4.099649815183323
582 4.328240715062922
583 4.181707214011497
584 4.78619366327041
585 3.2783919569165794
586 3.4212115863564714
587 3.415606287100575
588 3.5137852150301963
589 3.8787371176357865
590 3.6372985386975323
591 3.674623594734291
592 4.041242833476154
593 3.619479016509716
594 3.531119172503949
595 3.7301252412508017
596 3.443948558542869
597 4.084572518482773
598 4.206544109250822
599 3.549634388645449
600 3.8773337667629404
601 3.681621722779836
602 4.231873560577175
603 4.374933675245045
604 4.032003519328759
605 4.159685185338408
606 4.07712634879979
607 4.301895864042147
608 4.707969822021421
609 4.589111293272122
610 4.359551488497611
611 4.160286120154842
612 3.789648781166515
613 3.967670662382601
614 3.919190567389036
615 3.989979839179162
616 3.931378358625353
617 4.383063415156453
618 4.182558954575464
619 4.240569467739106
620 4.17028340577524
621 4.227073948807866
622 4.070223211951681
623 4.204739369748138
624 4.232054148761367
625 4.242378224275242
626 4.420987161026038
627 3.334267788346475
628 3.383738383223591
629 3.2805423430912315
630 3.2907467835244235
631 5.8912111759222245
632 3.3540445869446853
633 3.9294424220160473
634 4.066651703488841
635 4.05037195473903
636 4.330458419421801
637 4.05468824794328
638 4.243913141504156
639 3.8789155987347526
640 3.9075715130244846
641 4.059570648341387
642 4.055494714610924
643 4.109507924998908
644 4.365703529549932
645 4.36559075094941
646 3.852924613141692
647 4.399395878063548
648 3.9549476972479614
649 3.9428586008446604
650 4.263901904342777
651 4.029452225790387
652 4.168684537738842
653 3.6408262859125866
654 3.9461857965366955
655 4.1671823123795635
656 4.397351336267054
657 3.4606456258056983
658 4.358201788305042
659 4.264055100253614
660 4.296025987947086
661 3.395073867964432
662 4.35524090096829
663 4.240677225444414
664 4.128240057691205
665 4.09264336250206
666 3.8073044269951843
667 4.275745072547777
668 4.347115775740137
669 4.013642301667897
670 4.119432201470355
671 4.390198774208914
672 4.189713507973184
673 4.348727389754948
674 4.14536293895973
675 4.007736115075856
676 4.128055205641204
677 4.211346284734212
678 4.302186810242153
679 4.357153607190156
680 4.200118102832085
681 4.382024449294946
682 4.306017032071897
683 4.466369196199127
684 3.9827595492093453
685 3.995632717219112
686 4.092749731447087
687 3.855671474036777
688 4.216717525924009
689 3.9615099944529937
690 4.232774736146195
691 4.112891913359224
692 3.6788964399016697
693 3.780085243789067
694 3.7894997479432817
695 4.257836492503617
696 3.9728915170942427
697 4.035429929500649
698 3.9644505028690773
699 4.082166834354337
700 4.14586397859537
701 4.0991242712661915
702 3.8412537091186976
703 4.063995273428628
704 3.994032477459061
705 4.276271958402859
706 4.091131655178818
707 3.975898232462762
708 4.13252230252945
709 4.340590841507656
710 4.291294239521564
711 4.05152765756571
712 3.8900956014847123
713 4.1703438551742025
714 3.742424676731827
715 3.8274472805625734
716 4.179941874493556
717 4.183061623989788
718 4.244938357281599
719 4.057993510632012
720 4.106140712591721
721 3.978949979685079
722 4.02942263314958
723 4.055111331206687
724 4.06316859435208
725 4.070645655024024
726 3.854847404293754
727 4.230828197789713
728 3.937112536956042
729 3.938880096570567
730 4.125709734718431
731 4.007982376240735
732 4.275600585127954
733 4.139753141891837
734 4.42707687176392
735 4.266586972682666
736 3.8435877023096614
737 3.9720015156102235
738 4.206805669088564
739 3.8320511892475984
740 4.116921494404072
741 4.344883848060789
742 4.0645158310287135
743 4.1400134532178905
744 3.8479767805543736
745 4.302450567357804
746 4.315383159943811
747 3.9548836395426643
748 4.001777279801876
749 4.022873718725759
750 3.723858662628776
751 4.082743986767416
752 4.111855118063689
753 4.173782286832023
754 3.9740056810982978
755 3.971482748530915
756 3.852536842608344
757 4.155740290992382
758 4.16746511890257
759 4.17365322765712
760 4.074885617674375
761 4.038682297701084
762 4.401661310956563
763 4.136488560815503
764 4.035091865058461
765 3.9436517301242646
766 4.226229125973986
767 4.218764518853005
768 3.9313267008696315
769 3.912884192246251
770 4.232239442147454
771 3.891486394740209
772 4.400196568956723
773 4.061661449861493
774 4.0692302940911
775 3.9026981319643372
776 3.986287203032979
777 4.019174135428041
778 4.319639235869309
779 3.996952797717435
780 4.212085048162998
781 4.180426712542117
782 4.224656481403485
783 4.000981221778108
784 4.027232408604684
785 3.572189867972433
786 3.682889303546812
787 3.9402870984568126
788 3.4736924651939574
789 3.7161401686223408
790 4.095209890605665
791 3.7867245920505823
792 4.148609384885116
793 4.2613940403753165
794 4.27006978202554
795 3.98684496830588
796 3.7851986598488985
797 3.613832627670211
798 4.53598265876353
799 3.977427794660862
800 3.49461316099378
801 3.7599135461189834
802 4.153490653241928
803 4.179708137999447
804 4.184116152157761
805 4.226993381207061
806 4.106641368163014
807 4.210972756823335
808 4.240338949448347
809 4.069160126253558
810 4.178816394622511
811 4.332031887390741
812 4.069360835664599
813 4.223982845171928
814 4.124404311768517
815 3.7637830781552872
816 3.7439164739900024
817 3.899321877416198
818 3.8559758800341917
819 3.720417635560482
820 3.5292010555230875
821 4.23845384678264
822 4.180488423159802
823 3.9321724456680167
824 3.879352859444313
825 3.901079444037267
826 4.165224638646317
827 4.366253412554392
828 3.6559979107746825
829 4.445578925224717
830 3.8337390725063205
831 4.340013751836479
832 4.10539933550007
833 4.233050107097524
834 3.9458635077229487
835 3.6485919823196986
836 3.876195459396097
837 3.6955245468457734
838 4.2209566599202475
839 3.8431753829840747
840 4.117797217717691
841 3.7650683626315478
842 3.8421234475477957
843 3.8451121433611775
844 3.8564346860030714
845 4.101567111096214
846 3.996881740155693
847 4.553797461273015
848 4.027622859972759
849 3.6148929760180706
850 3.876417955477502
851 3.7747890135639337
852 4.194072253466503
853 3.8474265769214226
854 4.143859187754672
855 4.200332571622028
856 4.117620343319099
857 4.004889654856388
858 4.026251149988997
859 3.98568115351298
860 4.097462256773258
861 3.9980063900831597
862 3.9960776614037354
863 3.3178703551248026
864 3.3898279614043885
865 3.3375764243421355
866 4.052001557132621
867 4.042510405582957
868 4.189009361844934
869 4.151396362259553
870 4.0880509301996115
871 3.660188655177235
872 4.259325117498417
873 3.862160673283171
874 3.9280739187440563
875 4.563551751781245
876 3.6897012144377825
877 3.4523910091466234
878 3.8912053214798643
879 4.034293406508309
880 4.145247846878305
881 4.159886788402596
882 3.971265568193959
883 3.8206057271597156
884 4.019833948947268
885 3.9643897497137632
886 3.7197625620074826
887 4.177363400239411
888 3.777765001903071
889 4.016811746482911
890 4.240493961904399
891 3.9687956123846027
892 3.8647531430258306
893 4.156346150473959
894 4.091574870988051
895 5.1190928159464155
896 4.158706500759915
897 4.005184117203923
898 3.947514164261114
899 3.978850601167053
900 4.316029732870061
901 4.005845425986732
902 3.5810277715665224
903 3.949118989374654
904 3.906934905151577
905 4.252753360774048
906 4.196558557526781
907 4.067373849577089
908 4.056654770647305
909 4.033911549330152
910 4.323577072741614
911 3.867941323283861
912 4.154179596783985
913 3.927767337677042
914 4.216865321919677
915 4.097642801302851
916 3.5471263326827995
917 4.211141286259613
918 4.061247733366462
919 3.9822214971096694
920 3.862187190878636
921 4.2668835865535675
922 5.57734427757083
923 4.2507918299346725
924 3.866067293102793
925 4.056791926428213
926 3.9289624945258357
927 3.844994584517157
928 4.014290794755027
929 3.840556211790651
930 4.148523392194093
931 4.1103299831176106
932 4.140648017905374
933 3.7815114281687494
934 3.3545327636121463
935 3.363538798173589
936 3.314516212410597
937 3.3776412823971467
938 3.3250725772486214
939 3.280626065511675
940 4.0763698720963
941 4.17078328326506
942 4.121244911752426
943 3.367670706752767
944 4.1328397684664
945 3.252204262304545
946 3.289023971359825
947 3.5285180262107643
948 4.134801785629495
949 3.3051836624415962
950 3.2352714680013728
951 3.3155170600849466
952 3.3563923306805226
953 3.508250890047491
954 3.778397450919534
955 3.2326130774340114
956 3.3028297878885144
957 3.4200677452183053
958 3.3439845696858743
959 3.318684639408128
960 3.208755138130834
961 3.3383556533490366
962 3.4142195037525958
963 3.384358937518067
964 3.524885638275155
965 3.3626635450322233
966 4.173989514828081
967 3.3605202695665084
968 3.3620529523415725
969 3.3842723068314466
970 3.2207056722754133
971 3.305861012847893
972 3.382627808444892
973 3.198658471494839
974 3.3868777963007695
975 3.2963330746884734
976 3.3554807350355884
977 3.2827573830606736
978 3.3087637330588278
979 3.3475080939982265
980 3.2332140055303005
981 3.1852634229644647
982 3.33068509833265
983 3.2971448921858983
984 3.237582392922402
985 3.332773750962319
986 3.2687429314600744
987 3.4227586235865415
988 3.667302724157777
989 3.3394895241064373
990 3.46089729935478
991 3.4620549829570697
992 3.2775126095919207
993 3.4029727524209488
994 3.3042833326838026
995 3.4185695943334813
996 3.2244440466706434
997 3.248201916404102
998 3.3475793008830927
999 3.285675814578212
