# Supplementary material for: Perforin-2 clockwise hand-over-hand pre-pore to pore transition mechanism
Source: Nat Commun. 2022 Aug 26;13:5039. doi: 10.1038/s41467-022-32757-4 (PMC9418332; doi:10.1038/s41467-022-32757-4)
Supplement: Supplementary file 7 — Source Data [file 41467_2022_32757_MOESM7_ESM.zip › Source Data/MD Raw data/pH7-CCW/pH7-CCW-saltbridge-06.dat]

0 7.560952959984055
1 12.175468854407217
2 11.784585269185738
3 7.6754970000662
4 8.898720865311104
5 9.91620967242921
6 9.988306002345345
7 10.96891518081049
8 9.366156535452772
9 9.458698789476841
10 7.96603855380689
11 7.453355909053251
12 7.769021866541154
13 8.602341188715503
14 10.206036650110539
15 8.940820259206864
16 9.307093439701642
17 6.8204428881975865
18 10.865580240932385
19 10.858777329160349
20 3.0297328345684744
21 8.229943332942012
22 9.217145282568959
23 10.420852999370648
24 8.143321193205589
25 7.077406678433619
26 7.749356166704245
27 10.2910027267625
28 5.810694002115891
29 8.835078609649791
30 9.670338966952693
31 11.073263289837541
32 6.0019523693000245
33 5.320920526783254
34 2.6297044458085947
35 8.001439970936003
36 5.856950631287137
37 4.567861595885328
38 3.336396110735184
39 2.661848109698553
40 3.1426877032289555
41 2.9668836698214727
42 2.615601373825413
43 2.7221846871506807
44 2.504129976564755
45 5.270123688215699
46 5.151858995546632
47 2.6723700440271307
48 3.1467120318344195
49 3.25532310938928
50 3.1258883988606483
51 3.0249509246639597
52 3.074405754979848
53 4.760861849085758
54 5.836053889674409
55 5.973392669563119
56 2.692403052044349
57 5.919024102516917
58 11.15030097059574
59 7.182916055789972
60 5.5822844290348
61 5.813590300472989
62 4.9268690185669906
63 3.0335307192386343
64 2.9747302545634
65 5.2619205775184055
66 5.183733787043203
67 6.4087983216455715
68 9.342167773528429
69 11.380305612688485
70 5.3510279976220225
71 7.658369809047062
72 5.577715139600466
73 6.004706956609843
74 9.962350857066992
75 5.601363765691361
76 6.423806148959866
77 6.142852990387219
78 5.937450884420419
79 5.698765589765181
80 5.115232804922182
81 4.815052433833634
82 4.62215177503014
83 5.577368096384762
84 7.686992638201859
85 6.674146309646774
86 9.476105501973274
87 11.298947521806312
88 5.946424408837249
89 4.599357154758029
90 5.758386455429336
91 4.837470332112047
92 2.6528173373492376
93 10.794328296330214
94 11.769930879955265
95 9.072275561629791
96 5.290008241499106
97 10.875982011048452
98 9.612607624986984
99 9.005882087893012
100 11.045165520665073
101 2.878337560214139
102 2.985337895209702
103 3.102753922061461
104 6.068056970920131
105 9.040383440620257
106 9.957670442496733
107 8.11478484016406
108 9.261145796665755
109 8.368582381683327
110 8.378108502819705
111 4.517462560604606
112 10.44873918334465
113 9.115227256960845
114 9.185856806646392
115 10.769320685535346
116 11.72250473604685
117 11.073018372084938
118 11.859074816254331
119 11.655314941813753
120 12.230906017450188
121 13.73259131763719
122 11.567201721354158
123 12.972934384580991
124 11.422060603560773
125 12.465387118706477
126 11.82024315583153
127 5.986779341683175
128 8.979214158581472
129 9.83739329101305
130 11.432558910462786
131 9.234967091293674
132 11.336618759727465
133 10.464268012173305
134 13.17883461176207
135 12.005779285927334
136 11.535046421214012
137 11.253880474215265
138 11.794177681574588
139 12.390633506125235
140 11.612481403889616
141 9.864587921745471
142 12.416306794627229
143 11.025632580982437
144 13.64825446282088
145 10.667430079788296
146 11.117523558785805
147 10.94371404538389
148 13.238145513714588
149 13.124176374036102
150 12.388419570475008
151 11.701902716678735
152 11.909457242615524
153 12.659475060116934
154 8.765081629635164
155 13.204468921722686
156 12.149988857889433
157 11.410275098926434
158 13.013457246441563
159 11.298803757743348
160 12.205731038351852
161 11.960707544421155
162 12.424978483640977
163 7.236031354968764
164 11.613580386693187
165 10.734091787039853
166 10.643075909967068
167 11.519359252688815
168 12.033231090045202
169 10.33328017380858
170 11.112429748986212
171 12.868405532588541
172 11.867660181293182
173 11.592352021870008
174 12.147002042336432
175 9.173318310315464
176 12.332194480957401
177 11.414211366733962
178 12.210515125855412
179 11.345439468668841
180 8.289280287634206
181 12.513166523946122
182 11.800865318572916
183 10.05778460450053
184 9.40035160216121
185 12.445001056868572
186 12.538693190311122
187 8.215591398625806
188 12.648967694540525
189 9.918121499577326
190 14.4507601403096
191 14.40571134352194
192 12.12536475787284
193 12.542430723073858
194 12.417633727945022
195 12.678448354032307
196 10.153114268203355
197 11.85733133575563
198 13.075279957256761
199 11.891240010993142
200 10.440747804837953
201 12.897318714846293
202 11.91666838909536
203 9.892778363422108
204 12.449963766420217
205 12.31974009893936
206 11.996730602398333
207 13.584804611506824
208 13.140838628622124
209 12.382316659703879
210 12.14658742417103
211 11.732247500791699
212 11.956966550688854
213 10.810290562222127
214 12.219830846519013
215 9.588835327413646
216 12.669875659876965
217 12.134536202530805
218 11.324998620062425
219 11.073933252675314
220 10.328581678897645
221 11.875993050114639
222 10.867444328883707
223 12.539526420102908
224 12.437519881444983
225 12.467294605490563
226 11.521823983547158
227 9.350103158319136
228 8.970155250384272
229 11.172311875929712
230 12.599287480177308
231 12.253457442360649
232 12.70768993871201
233 12.024145994613784
234 7.763849724717313
235 12.189085211307185
236 10.803331744121445
237 7.561396076991968
238 11.161752651475279
239 10.075289546061905
240 13.650611373003612
241 8.920052509995745
242 11.949583642937933
243 9.304585188807035
244 9.455879163652462
245 10.099331227038203
246 12.139201933047241
247 12.236373273060961
248 9.391215720410594
249 9.074913201050755
250 13.010595058876177
251 13.987590399610015
252 11.11689085823985
253 12.473534726133556
254 12.798066970761058
255 12.73882845696616
256 12.436922426078263
257 8.755828932526457
258 11.97878421063869
259 11.699585480973912
260 11.895331090856333
261 12.939215820157955
262 8.111882176674692
263 10.933860206227543
264 12.069967012748021
265 11.295801693333223
266 12.173537794625961
267 12.543776125755356
268 13.92136189068117
269 12.347747140545641
270 9.501593979317466
271 12.269948910976236
272 11.277148917581549
273 9.765652969403373
274 14.696088285932465
275 13.729635135531206
276 11.777996784131439
277 13.80121894614058
278 12.722593391594218
279 13.434949635173087
280 13.458546452951783
281 13.241298164501899
282 13.42926201399899
283 11.690435598645442
284 13.775893743520147
285 11.651308806922534
286 11.949204489382637
287 13.343454720025662
288 9.385123668359663
289 11.613694617901562
290 12.937236897020922
291 11.596878818620853
292 10.828509535594232
293 10.56761507591241
294 12.428120452941215
295 11.33093972522538
296 11.245275025262373
297 13.143111304315456
298 13.957033059817695
299 12.503030206589106
300 12.43439976714185
301 12.85765768008999
302 12.420918475263859
303 12.844973758713481
304 12.273297705475677
305 10.717910072791659
306 10.367388869952062
307 13.493620705452374
308 5.486022425672926
309 8.601037661319197
310 8.525126302336425
311 8.581958329043788
312 7.548211436039303
313 9.890034778324843
314 10.27107384106476
315 5.906917333318824
316 12.329729356807729
317 12.930451442898452
318 4.3966598512413615
319 3.8550278517284235
320 3.016725811103048
321 10.792123225427664
322 5.060448000714634
323 7.192456816218681
324 9.866849053780115
325 8.839466780697226
326 2.7021859200999225
327 3.0309894028035695
328 6.7880647301617545
329 7.616445848843032
330 7.044528698385807
331 8.284545391582393
332 3.3356647143805596
333 6.15603841815916
334 11.360595700006462
335 2.7246162058773367
336 2.7387480226577225
337 6.800743443640819
338 7.849556011597641
339 7.380962579450045
340 6.180876569955065
341 7.776935967651242
342 5.380762841641571
343 3.1544321469086922
344 3.0789787244340663
345 8.181197860166524
346 2.5173577248563666
347 3.021279434089479
348 2.509188691703009
349 5.52927973043675
350 3.202553394122367
351 2.639409929895232
352 2.7996794238613125
353 10.8067115886529
354 2.6635055169392086
355 2.6907405865520935
356 3.5583890984645015
357 6.4736383362545835
358 6.0339818796161895
359 2.9878082572760905
360 7.963610818607231
361 7.923257319465922
362 9.243675766820655
363 2.5054313461902282
364 7.167972842688527
365 2.6527875907639102
366 2.8933564510429877
367 2.8402516673912497
368 2.6451223747201142
369 3.0140515399764736
370 2.9315488124582116
371 2.7961172230656115
372 2.917988249827899
373 2.907578210151926
374 2.881829670528587
375 2.919833108189766
376 3.192171268203824
377 2.5766003941838402
378 3.0447144674484505
379 3.279211745241833
380 2.649745920848571
381 2.5957897511846193
382 2.5306538029614085
383 2.618371018595024
384 2.9551118578010946
385 2.9552780544593604
386 2.5075257375780167
387 5.862251328942787
388 4.715217685647306
389 2.803047075186231
390 7.1288639406530585
391 2.8485785244325075
392 2.617689058836109
393 2.7404942855674603
394 2.60504678077841
395 3.0651458272199874
396 6.022143790411135
397 2.68124291115922
398 2.7088220158025678
399 2.839008533038826
400 2.5907039418553763
401 3.2247334282741718
402 3.0691400828136537
403 5.816964861531944
404 5.058914118535094
405 4.845853604672353
406 9.244226027006613
407 5.871967152528589
408 5.899402950718793
409 8.932366022538284
410 6.902425019608507
411 5.982731874965975
412 8.035175072912928
413 3.657600631870694
414 3.160476956513669
415 2.5670195214961304
416 7.644248729726098
417 3.3465753334618937
418 7.001040847582319
419 5.242109730709095
420 7.950756716575575
421 2.5902567315221203
422 2.6987064921965787
423 5.1490580431797275
424 4.9685863869925635
425 2.694310317029017
426 3.1027011050527067
427 8.266004446274051
428 2.897273123659785
429 11.296009593531524
430 9.767753095326901
431 7.0290804633814234
432 11.2133163935156
433 5.161764367267971
434 8.98241391404584
435 2.96883028722621
436 5.578238964587203
437 4.94717865995773
438 3.2687953906688167
439 7.698354701204798
440 7.544048998081441
441 7.331723206893789
442 3.2436427478977503
443 4.523913584177963
444 5.504762881840177
445 7.496195565707375
446 4.883445753537193
447 3.2220477495580635
448 5.9125600251079895
449 5.8305171254302035
450 5.101706823958589
451 5.396719723482766
452 8.677749298647882
453 11.348737824532519
454 9.12547518714161
455 9.523582160399474
456 10.08359772058737
457 8.908284187563302
458 10.382026430433228
459 2.711305348800778
460 5.249594345002869
461 9.013333658422923
462 5.667006575249073
463 5.516368809252482
464 8.312387790990247
465 3.041875495479384
466 3.3355061429490402
467 2.6152546378389094
468 3.3301155232365813
469 3.3031683223400576
470 6.7811106938770225
471 5.537151800956475
472 4.576509974944318
473 4.858268401006866
474 3.1539193457673633
475 5.7440032425907415
476 3.1756364101532863
477 5.185231473483378
478 7.180425465046813
479 6.929033154289665
480 7.634649338469185
481 10.715169201342961
482 4.692724187886317
483 10.110884555342881
484 12.864019320038706
485 6.395258729607887
486 5.794105418808731
487 6.638023472621579
488 2.7387467358653637
489 3.2947740363721154
490 8.348400622840012
491 6.560687833119169
492 10.020446051565548
493 5.561654097029649
494 5.17206139893751
495 2.6399142851469457
496 2.833232703546973
497 6.229700022703823
498 4.3657055699919916
499 2.6471451839847764
500 3.443768138559486
501 5.190201352472799
502 7.3907163132252425
503 5.302012781622145
504 2.8448146622793686
505 3.2127203448598154
506 2.715427228974195
507 3.065498426769719
508 3.397148458416176
509 9.329495686736099
510 11.11089685419095
511 3.208711150674229
512 7.050598490717992
513 3.0268122857692337
514 2.638764537144179
515 2.818972071005294
516 4.828727159670343
517 4.798521721497784
518 5.461555362628833
519 5.602748368477582
520 2.9545165988604984
521 7.200061960482818
522 2.464877285511116
523 4.254693347688274
524 6.8170899256406505
525 8.294787859342442
526 6.220818162297582
527 4.999596982371967
528 4.0446580472843
529 2.873906904351257
530 3.1293568049850746
531 3.3135409514755825
532 2.9151411452113996
533 3.2134699232149964
534 2.7290624730752553
535 3.121607857950303
536 5.2928405153990825
537 5.8741921636205925
538 5.93228671637069
539 6.339808366711551
540 9.10542774566972
541 7.23163374529736
542 7.899024512415102
543 5.89987245215149
544 2.7159861744586484
545 2.628801453370949
546 2.8822277716916664
547 2.6888795143424473
548 2.5317025921605745
549 5.122406337631009
550 2.7425839992968273
551 2.958987993069191
552 5.064609403331458
553 7.437307825390638
554 5.308411829397277
555 2.617703901283575
556 2.7760858775509
557 4.87234101698275
558 2.66921294535714
559 2.9273294657067095
560 3.0068231044137708
561 5.562838517697625
562 5.011435903438638
563 2.5288323654824443
564 5.823778229332606
565 4.977690563094408
566 2.9529901870593043
567 3.2612504614527573
568 3.170209115513198
569 7.8702516070801165
570 2.793796880344442
571 7.205751376569316
572 2.6549148212711136
573 7.5607334323669715
574 10.470689412614712
575 10.031348221784121
576 9.45591104426459
577 5.45259092612377
578 3.0319952375076693
579 2.6690694173719076
580 5.139324966741157
581 10.661570929553735
582 2.5987811558563907
583 6.045546211074736
584 5.747273292460476
585 3.289158182241051
586 3.02279225740459
587 5.314253137495631
588 4.618851895157344
589 2.6803310138634204
590 2.9293083471689454
591 3.0255206472650866
592 6.91876067273453
593 4.677244769655481
594 3.0237803732660957
595 3.338923829080643
596 2.9848599403690326
597 2.969636056851749
598 2.75035925976089
599 2.9612834684943374
600 2.7290696754277044
601 5.5179265597053755
602 2.6853455393168963
603 3.047545110365431
604 2.712812831885162
605 3.4427355735411336
606 4.952926546705138
607 6.3940902073462915
608 2.5549923347087016
609 3.3123552557268012
610 3.2543077502877082
611 10.849654481548379
612 11.352705085070609
613 3.1455128930643856
614 2.9210199746791807
615 6.349680784658964
616 7.866777603978641
617 7.251802802107596
618 3.5204106304468814
619 6.796731939217162
620 4.41902665465875
621 2.681457530963625
622 3.1379426089355715
623 4.251881445865725
624 3.0395470900595756
625 9.915506580012764
626 5.709803182120174
627 2.637259852412948
628 2.764601400056796
629 2.481080276224608
630 2.957902680546169
631 2.6752703451907336
632 8.287024203760339
633 2.68170621220294
634 2.798189791134196
635 5.447647099315067
636 7.251637793784644
637 7.157857015930707
638 5.790022670283083
639 5.672565581657654
640 5.031150748017631
641 2.587184996256297
642 6.645555762530555
643 2.86059311259695
644 2.766164914984939
645 3.4859384063184495
646 6.5005540726970645
647 5.536767696457036
648 6.707060530888419
649 2.8120712854178254
650 4.983788074475802
651 10.916395530968519
652 3.1970060419997917
653 2.716312408972944
654 2.671158609182886
655 8.62927068512198
656 2.5291890659546814
657 2.603105945990084
658 3.0418305045022516
659 2.883910461313432
660 2.701232269886708
661 2.506377688413349
662 3.1170796165562225
663 2.578169227346554
664 2.5270762064380197
665 5.746417688224332
666 2.7551969517919606
667 2.7253449046830607
668 2.9428322801110225
669 2.8347464806315767
670 7.337125221102661
671 2.771109426034318
672 2.8925206368663057
673 2.8857022360157982
674 2.792799226882063
675 6.738431013355206
676 6.01701889315222
677 7.291756475270142
678 10.899114384897453
679 9.12237583401558
680 8.671455255483577
681 9.550494972002667
682 7.348639639360115
683 5.989492372703562
684 8.384673997566578
685 9.26234277573258
686 10.151308725993172
687 8.223209494827827
688 2.8207218031040164
689 3.2274732949085667
690 2.732542758732477
691 4.599951400081642
692 3.0889637048752534
693 10.462735155474936
694 4.464591555851135
695 10.187119575106811
696 4.3571618577186495
697 7.239293444455957
698 2.7664178863737576
699 4.916950226292506
700 2.590456720717796
701 2.8665053566329863
702 3.6181304333518547
703 2.915754244727969
704 2.593683402194161
705 3.0908109627216644
706 2.8304230109915594
707 11.045959004759268
708 8.402031410145398
709 9.430734945908615
710 2.8397782030457814
711 2.727796058453703
712 5.41245672662381
713 3.0823149229054523
714 9.977995481352458
715 10.281530816268589
716 9.892566611938951
717 2.8278528290004847
718 8.664508484999518
719 10.598982356969435
720 3.4342444211259098
721 4.841012181836934
722 3.8153556079883018
723 2.7004861770792066
724 2.8559150580900416
725 4.898818086718376
726 3.5816263334286975
727 2.704953989732359
728 6.896192407028706
729 3.1267725682748053
730 2.58092194664428
731 2.7701920214771807
732 2.997714927278288
733 2.9206639087290873
734 5.740582165589132
735 2.6771976922143184
736 3.1102035164232604
737 3.3962005168018425
738 5.234203740770882
739 2.6427757997212153
740 5.35447165502955
741 2.7763350914856044
742 2.651844918055938
743 3.254372911290215
744 2.997118394246837
745 2.710745822436245
746 2.7309794949798194
747 9.923279088105886
748 2.7201439020836715
749 3.365197713746059
750 6.161410325561451
751 2.6050120911976444
752 3.0390857181362296
753 7.892581503490262
754 3.022187460665868
755 2.8384956154114724
756 2.815278787245856
757 9.677851462862758
758 2.752699443835981
759 2.986927045206985
760 2.5661704266379415
761 3.1233753300367018
762 4.612971783182329
763 2.5838073594241067
764 8.00954227212649
765 5.7532261601397146
766 8.257443942871308
767 7.226675920905769
768 7.598004174094749
769 10.279137337854213
770 6.045122861622999
771 6.707895495370187
772 7.752172403212142
773 6.773899471404783
774 5.8609052285120775
775 3.2465770763675215
776 2.7222787835482536
777 8.29982709459691
778 9.341567262840869
779 5.369325291312267
780 2.6103478818248793
781 5.62778093372708
782 2.6153630395190492
783 2.821860019632731
784 5.9858386120021905
785 5.397718865103662
786 2.963918248148111
787 2.5754735392986015
788 2.892779642401885
789 2.9150316418639126
790 2.9093265756471975
791 3.183315239162894
792 2.5775243274726383
793 3.1695700646778193
794 2.604514205413975
795 6.208642996784344
796 5.230679160541966
797 8.571521542592155
798 9.727044659240715
799 8.77725456322463
800 10.017428580058848
801 9.550792052488806
802 8.304923436667655
803 7.076681955344699
804 4.598285720452698
805 3.2486967171813244
806 2.582798767068603
807 5.22402709063569
808 2.862119728131468
809 3.0629649691628242
810 3.217437217476566
811 2.8192630186241026
812 2.9056128181240264
813 2.9313417433579834
814 2.9081221191868445
815 10.533000325778726
816 4.95907996006899
817 9.972098782127084
818 5.119530271879744
819 6.5639831403225
820 8.709541975009373
821 9.41119052293198
822 2.8799520483569205
823 3.251518203939059
824 3.2889217677671563
825 2.725202276815026
826 2.721643245627573
827 2.7565056510186507
828 3.123875927605616
829 3.030218428212832
830 2.767505096432679
831 3.210468895518946
832 2.590022500454914
833 6.07538327257318
834 2.7452385633476677
835 2.9128320174341913
836 2.740587393951086
837 2.9529569617661777
838 3.382230718977867
839 3.109005407867891
840 8.053570029567629
841 2.9720729076379793
842 2.814625822963461
843 5.802785743044128
844 2.5930430589531763
845 2.5434547406073698
846 2.5921293292130727
847 2.979200250457192
848 2.7917817809904095
849 2.606805688116707
850 4.5760825908941865
851 2.5980132562534495
852 2.6813235205194466
853 2.6122439138930793
854 3.195774826724371
855 2.5408841177270074
856 2.8821199211007666
857 3.108288756575657
858 2.7759973354301515
859 2.897028903116242
860 5.9599613500327004
861 2.511057386120341
862 2.6711299111123608
863 2.6298311444943465
864 2.802458884031636
865 2.7441840064984917
866 2.5532355079248896
867 2.533088378017062
868 5.496774071564819
869 2.5738935935479623
870 4.743450633423798
871 2.8619870221820776
872 2.4468963241127963
873 2.9135316003837146
874 3.3766669705773
875 2.814811748781888
876 2.581933543264179
877 2.8006629523513764
878 2.9919727339932165
879 8.934028403057372
880 9.17923995908348
881 8.125953629962225
882 6.570788516033754
883 6.629203036848729
884 7.938069978614736
885 8.87872321970442
886 2.5384786067089906
887 2.5028061527902272
888 5.328451586980025
889 2.7618791582314253
890 2.5323589133767714
891 2.589841092936034
892 2.8801799060460502
893 4.946006074809684
894 2.6375674592616702
895 5.905443607451757
896 5.459317818515554
897 2.9239802125550862
898 7.283232840429487
899 6.344844195452018
900 6.612632330767504
901 9.62105681135012
902 8.627561913534764
903 6.398302832630297
904 10.55291496073026
905 10.399761224852485
906 7.965485729357867
907 9.16850258776108
908 10.130968329070598
909 5.651755679583446
910 2.8188014514525963
911 2.8213600233240212
912 2.7967221880087014
913 2.5279520262369433
914 2.5356582803460066
915 2.613670455501548
916 2.764279972172175
917 3.2187044837631476
918 3.140297202960501
919 2.6501198746015957
920 2.706361305729803
921 5.539701657247351
922 10.696646961481292
923 3.0030453070310474
924 2.5336541687857888
925 2.814715153619227
926 2.5602700219695422
927 2.7379164061003602
928 2.6505165023358126
929 2.7579662860708183
930 3.011934776586986
931 2.6849971477774677
932 2.7295607748845656
933 3.18496393067452
934 2.9156601199965597
935 3.19245311557021
936 3.7865587644735914
937 2.7198188874375413
938 2.6218971060242304
939 3.0756215411362273
940 2.693115512392884
941 3.1273877333591646
942 2.7998156986217655
943 2.7252679929231562
944 3.082272856582648
945 3.2824022469964422
946 2.7651687778704095
947 3.0828376379526667
948 3.155904311429677
949 2.6510927322138
950 2.7411875993746513
951 7.721172410735111
952 5.221915332856994
953 2.843328789478201
954 2.8364119207320044
955 2.6719045247837574
956 2.7058433198249876
957 2.668082423750955
958 3.130981574528321
959 5.645013265775796
960 2.738297223359172
961 7.631690443735049
962 2.7562425630766607
963 6.375261064836459
964 7.414125706437149
965 3.075306849634846
966 3.3841552086723
967 2.8619796670092246
968 7.116835221828826
969 2.5902486437126853
970 2.915239072353821
971 5.8627213730528815
972 9.915438197785504
973 6.304299682005892
974 7.713556340933856
975 3.302116407899191
976 2.6502699763276287
977 3.319166243852637
978 3.104861351406855
979 2.8525607032924354
980 8.597088418047766
981 7.877497775285974
982 7.357906220088281
983 6.16232788416792
984 5.344113370413401
985 9.34681283009558
986 7.231252827729436
987 2.852649954655421
988 6.944833702938434
989 8.448506151938293
990 9.537332994474601
991 10.19108464979565
992 9.68705760561258
993 9.977704443044052
994 5.544278426403673
995 8.99004966497551
996 2.7772877435801053
997 3.1503904308252997
998 2.934529113330325
999 2.98291598119884
