# Supplementary material for: Perforin-2 clockwise hand-over-hand pre-pore to pore transition mechanism
Source: Nat Commun. 2022 Aug 26;13:5039. doi: 10.1038/s41467-022-32757-4 (PMC9418332; doi:10.1038/s41467-022-32757-4)
Supplement: Supplementary file 7 — Source Data [file 41467_2022_32757_MOESM7_ESM.zip › Source Data/MD Raw data/pH7-CCW/pH7-CCW-saltbridge-12.dat]

0 2.7164804809454646
1 2.866743897876011
2 2.6659318562639798
3 3.246697598844462
4 3.052263575567987
5 2.804822660695732
6 3.55751233979191
7 2.768786202028956
8 2.6184410294355085
9 2.951948834518809
10 2.643177982230464
11 2.7890460576152183
12 2.9098821048016257
13 3.608450177476842
14 2.8809244161693885
15 2.8232401193654764
16 4.8567131070150085
17 2.7013108242923733
18 3.023450767055495
19 5.356617882683173
20 8.344806317291676
21 5.4556986250706165
22 2.7377406437590124
23 3.2295221468599498
24 2.603944770337265
25 2.7675469284386693
26 2.6558470352955585
27 2.6095630060395787
28 2.569492584317446
29 2.712064245960631
30 2.5614747938690314
31 2.546769337187239
32 5.478593082383304
33 5.072138778710904
34 2.6914224987610855
35 2.746175910834741
36 2.7684575553209885
37 2.6570239266693583
38 2.690888761791845
39 2.877332668392418
40 2.9752083225838333
41 2.6781726325442166
42 2.8748767990948108
43 3.003185271980816
44 2.8697699427459287
45 2.618165404112216
46 2.6859957335235864
47 2.7306730773331123
48 2.9953746279423576
49 4.532440066763492
50 2.696041249280242
51 2.6651600478469457
52 2.7092639003733407
53 2.742701491930832
54 2.900609393556246
55 3.0302486916657885
56 2.6178175569186988
57 2.6561940887660183
58 5.107700677533203
59 3.235608282443019
60 3.1950294443058342
61 2.5498964001188207
62 2.7619411576458006
63 2.5536459712534905
64 2.65600325147982
65 2.814852987224186
66 2.5932112095268702
67 2.907351954096711
68 2.73276671476192
69 2.7766103991182622
70 3.061524896656955
71 3.6586508218232776
72 2.602914120547807
73 2.5686099008072247
74 2.871669450579916
75 2.966172309572961
76 2.524225171766618
77 2.6847770749375592
78 2.747580223057518
79 2.955917677187697
80 2.644903558935994
81 2.635486477601342
82 3.2683798153103067
83 2.9785830746112953
84 2.6138302867073944
85 2.82026938213904
86 5.33022575407624
87 2.8474114016758
88 2.9271383239579536
89 2.713893965116665
90 3.128978428786184
91 2.6903066043894546
92 2.6335941451517693
93 5.4003964627827505
94 2.752240780182764
95 3.0650428174273614
96 3.36931577284518
97 5.043363634958338
98 2.930014066809418
99 3.418187963577708
100 4.631743124378637
101 4.59343128576918
102 2.649749374229288
103 3.4538404411371877
104 4.720458574669756
105 2.7340057820652257
106 2.955732694618548
107 3.03738209553152
108 3.2485667216299214
109 3.272502590847872
110 4.274400167676179
111 3.935008403193332
112 3.9174851948580685
113 4.542170771499884
114 4.379128666387466
115 4.535433251841735
116 2.97080951647288
117 3.8866707797822255
118 3.4178672352984463
119 5.128539935644461
120 4.904422177245625
121 2.9878764841893295
122 5.219420606171252
123 2.7385373500004326
124 3.712402805532636
125 2.74038094268085
126 2.7020703620801116
127 2.959241287427601
128 3.1947344687436052
129 3.064949060612143
130 4.028208728212177
131 4.283602889032947
132 2.7753356646228333
133 3.0342449072861273
134 2.8242053348527145
135 2.7676812434460882
136 3.0113616052927235
137 3.3742600139834713
138 3.025899787690831
139 4.018910895505824
140 3.5364065247827434
141 2.7199321935620646
142 2.6051506236784268
143 2.776358050568443
144 2.8973606935119407
145 2.5094465364522165
146 2.933436858707821
147 2.9718829786613115
148 2.7282284940962427
149 2.6769996921239154
150 2.8903641828572812
151 2.964763236341927
152 4.189436406168821
153 4.266634020010656
154 2.722691622785485
155 2.7470420301868543
156 3.212896734410021
157 2.7884186859327373
158 2.7332898385675137
159 2.8737089613916655
160 2.5308321426855964
161 2.7527755070786784
162 2.694045080591019
163 3.2296840644564524
164 3.1133411037755034
165 2.730544640008237
166 2.597446110041512
167 2.7375241800801606
168 4.08089758953543
169 2.779598742640391
170 2.8609594278262067
171 5.018622811548632
172 2.604114638141123
173 2.9790663954245113
174 2.661056824279939
175 2.7913324266781596
176 3.6187867577240618
177 4.531504066653667
178 2.8851118026150804
179 5.219837623538493
180 4.732477564480571
181 3.587792629749643
182 4.084935475620246
183 2.992084001683125
184 4.012362343003359
185 4.6976373415029125
186 2.7561560331962847
187 4.177809008750653
188 2.857191544576727
189 3.587923049359777
190 3.307410193092718
191 4.557629864732366
192 2.596712754537424
193 2.883551990176984
194 2.955073659705756
195 2.760503213775583
196 3.9227954458455745
197 4.835959563929056
198 4.580815709515366
199 3.094336075676762
200 3.0191294271889544
201 2.824664930005549
202 3.802310440943792
203 5.158140678944065
204 5.531727339318277
205 6.218070181722379
206 3.10587975701758
207 3.6521452497199367
208 2.642315118590156
209 3.0176360949354972
210 2.8579048297055647
211 2.7871151956210003
212 3.9780154564904873
213 4.812513929377796
214 3.655406051411099
215 2.904156992034941
216 3.234506714962686
217 3.223844629417704
218 2.9251022553320096
219 3.8502635442362707
220 2.7774044195975947
221 2.7371228900684677
222 2.7502609971468956
223 3.1345829491101367
224 2.775333397694941
225 4.158624855793411
226 3.869014195393267
227 5.037869168213061
228 2.6247995110473252
229 2.917767280750746
230 2.7400681471545427
231 2.7640808153370675
232 2.768910000029696
233 2.8690715248689327
234 2.7273977674966514
235 2.8326520003902314
236 2.5142312065328807
237 2.9275637907244567
238 2.6605111058539546
239 2.8691460551308166
240 4.54053769688791
241 3.034424071021471
242 2.6699201833635686
243 3.7921198091805244
244 2.654102126668297
245 2.5578838601911857
246 2.8886126557336014
247 2.6580085234964974
248 2.8300492886891058
249 2.6578791035723404
250 2.5011427937203856
251 4.14798081073092
252 4.411597094654203
253 4.5036264600264975
254 2.833390694254667
255 2.760283869894795
256 2.5786490509628304
257 2.9445553727384004
258 3.1205383028527116
259 2.667285375682206
260 3.8192099079545585
261 2.84098277276589
262 2.8360639110330514
263 4.427886476067595
264 3.0303471616422324
265 2.888821050784204
266 2.7999167881258287
267 2.6181522503781025
268 2.873368801397499
269 2.5228773996574065
270 3.03260753718636
271 2.6159659714051675
272 3.38093279843277
273 2.6105133373848477
274 3.005823357142124
275 3.517979159099957
276 2.9049475314412794
277 2.872175887647243
278 3.251218473357979
279 3.567150148237656
280 4.304011448111686
281 3.302638591881345
282 3.2601612149702093
283 2.5623732537791035
284 2.9032942842636182
285 2.768041076935198
286 2.9246661822198523
287 2.9591526508322015
288 2.792686919295433
289 2.851326575966195
290 2.7438861428548456
291 2.9465750256036563
292 2.8332667644123286
293 2.821847493985714
294 2.5247772782551787
295 2.7388553346277975
296 2.971261721886443
297 2.71144286386002
298 2.9907644963686337
299 2.631400128885885
300 2.7625433155126364
301 2.7862409774509684
302 3.0119941941338166
303 2.7978770597485485
304 2.634083308505266
305 2.714320341191696
306 2.865960043550904
307 2.6993928155892264
308 2.507307023783196
309 4.5798944421197625
310 4.481506808616373
311 2.938581455007932
312 2.781523126551508
313 2.815939952674057
314 2.690610534526847
315 2.800152826902568
316 2.7774407954971023
317 3.1377085855215827
318 2.6415132288697003
319 2.5866581532925355
320 2.7784726917251885
321 5.165378396920347
322 2.9890736933340554
323 2.6070089665157945
324 2.5755141910795887
325 2.8195527930331035
326 3.2641277067157763
327 2.94271458375832
328 2.5961500989798276
329 2.5996823655536248
330 2.7412831741013846
331 2.7128153321562065
332 2.8807261613202666
333 2.677300363257915
334 2.7084085355155207
335 2.5501317942508255
336 3.1247425942982163
337 3.334504621867404
338 2.729266522705152
339 4.941246823492184
340 3.3156024369846677
341 3.7403060820862404
342 2.7115485811526163
343 3.123048893690827
344 3.248909777601386
345 2.7547278705085056
346 2.8817249422006936
347 2.898756047997031
348 5.39292624742528
349 2.7987998707023225
350 2.8417007913846986
351 2.626391127707209
352 2.6366634569155734
353 4.92711126456484
354 2.5942941737886978
355 3.8354724643604285
356 2.6373494334618015
357 3.514991970429724
358 2.588711377964544
359 2.8622733159296496
360 2.9847645440659596
361 2.7551126912207504
362 2.566599257437025
363 2.9008330735827705
364 2.857275511000299
365 2.779470348179033
366 2.7123651813044276
367 2.7401783280970267
368 2.5158107827518243
369 2.6014521177411125
370 5.460635906726958
371 2.7873589463888235
372 2.6477799487651237
373 3.131558285608242
374 2.566931602196123
375 2.949338914669793
376 2.7569655198744925
377 3.150277171105486
378 3.7473290123245553
379 4.195141601638049
380 2.615939064303465
381 2.9233920389187715
382 2.663574244225738
383 2.705750284709822
384 2.9819400109109706
385 2.912069902467346
386 3.2416858388198144
387 3.3072554949534787
388 2.86802123333488
389 2.9663084469251144
390 3.0143120448871996
391 2.937167425072308
392 3.6003640516594215
393 3.22666667386624
394 2.6204255855276086
395 4.173416291614343
396 2.5733308844879725
397 2.5828726314430197
398 3.4454762169113624
399 2.8491662121304877
400 3.004020023236668
401 2.688621495089531
402 3.005037814766115
403 3.0825620246857395
404 6.67460451652935
405 2.7328018671933845
406 2.6973839762918828
407 3.0209834304928647
408 2.7807019808069637
409 2.8391171958607275
410 3.23082948219007
411 2.780360715280661
412 3.4296823255827555
413 2.7983453375789766
414 2.736855301808416
415 3.7221712332942447
416 3.138805202126528
417 2.9800785079115464
418 2.6680460613000334
419 2.59601118747175
420 2.690250122724648
421 2.743982790621453
422 3.2109063287325257
423 3.211993645541714
424 2.836857440294888
425 2.8086371245103012
426 2.9869479749607137
427 3.4896117572490035
428 5.255041058384389
429 2.781514080350222
430 2.808313868732568
431 2.7859965981967076
432 2.796912943129853
433 2.659535673209342
434 2.7420901791847885
435 2.9840334725167654
436 2.8244069140288017
437 2.9543724210665046
438 2.48244163463462
439 2.5473631758683135
440 2.6624477560184885
441 3.2065240669271375
442 2.6908471423866653
443 2.8390587370007543
444 2.640679835885724
445 2.5781289225213717
446 2.6893381609916047
447 2.5839672844175374
448 3.132338484766226
449 2.933065394093223
450 2.9005194831499685
451 2.7284973993041834
452 3.0054686931190693
453 3.0855823591741043
454 2.960126428968323
455 2.7642524630299405
456 2.9147588900420893
457 3.2068560260536074
458 4.435165521334839
459 2.6772099720332223
460 2.646360105553332
461 2.8853705659085715
462 3.024741540867783
463 3.053194130263178
464 3.723540970244497
465 2.8158962590936834
466 4.925619473388155
467 3.0705227472080274
468 3.0313123352696185
469 2.8301498878449767
470 2.978185693369078
471 2.9815466126796415
472 2.7460711911067412
473 3.3157951985702745
474 2.7544130822027184
475 2.803881347806911
476 2.7151734766906306
477 2.86345210875422
478 2.493705174945355
479 2.845807680353655
480 2.741161922653562
481 3.0141227184212007
482 2.9362059913449143
483 2.608954786281494
484 2.63836711097659
485 3.1898490707910687
486 2.781558650507424
487 2.6940544614725193
488 2.7864535297581794
489 3.2637517583111015
490 2.661050481093085
491 2.868262588769897
492 2.5068186244642963
493 2.8288891729070653
494 2.722155130460295
495 3.1054961450571974
496 2.6384207459660622
497 2.7928441640539954
498 2.878683997398594
499 2.968761507937092
500 4.449420172597874
501 2.6002297100430107
502 3.0913415380694045
503 2.9086905513600168
504 2.7208818649835003
505 2.9249747704218723
506 2.6351163046472292
507 2.5451439837354357
508 2.75684039776301
509 2.8563998513612456
510 2.5372586231818386
511 2.8432222714872726
512 2.5592208640687
513 2.593441444815752
514 2.5061391109423545
515 2.760905045734708
516 2.855206488463591
517 3.067388102501219
518 2.7361452124268166
519 2.8379258144673707
520 2.7556594603231153
521 2.617418333092047
522 2.733303087815359
523 2.9466029359750023
524 2.6148972361382996
525 2.7635127254457648
526 2.753728695008806
527 2.6808756570390093
528 2.6704600988967435
529 2.6664174589955305
530 2.747194903780963
531 2.8494752110810047
532 2.5555349653612476
533 2.5634667569375544
534 2.840412829058807
535 3.1214783191199698
536 2.9233878396514195
537 2.853843176358154
538 3.021401176736741
539 2.56313104975642
540 4.886974584659814
541 3.159983655052346
542 2.6642096497742647
543 3.327746682874911
544 2.7809231496265365
545 2.8591300388605285
546 2.662567712089963
547 2.976199347612894
548 2.761631737615393
549 2.8500510012752507
550 2.820618051134714
551 2.8489843551216634
552 2.476347911744246
553 2.5727177004061286
554 2.6790710992182003
555 3.562961530734456
556 2.933915385804684
557 3.00457311153257
558 4.655934844855519
559 2.710473946821307
560 2.803281728537622
561 2.948594570217708
562 2.638881193711357
563 2.696301025731591
564 2.8568769423969966
565 2.7569632965724664
566 3.443304507246204
567 3.0248145070997396
568 5.130797127925837
569 2.779391337720984
570 3.253738169951037
571 2.7463181058917323
572 2.922947123924116
573 2.9087840837964696
574 2.7292314276065843
575 2.748379339084553
576 3.144813791365988
577 2.92828522000345
578 2.960444021213879
579 4.405840048607276
580 3.184985437781795
581 2.748996559747986
582 3.3120194832031533
583 4.000070459363508
584 4.341090100536378
585 3.0790316149574126
586 3.681506155213578
587 2.8999297281041656
588 2.872098092419007
589 2.560269942601063
590 4.965999080600963
591 2.590078034195716
592 2.7166301338153893
593 3.0561121674892124
594 3.2549357613235115
595 2.723549623038312
596 2.706191006311007
597 2.828838199501158
598 2.8922674185802464
599 3.914965912069517
600 2.8348696608803925
601 2.8012182553306633
602 3.8721066829180977
603 2.969942262184792
604 3.0135146611001495
605 3.5219256438528035
606 4.547089718122542
607 3.607846041751915
608 4.21438647237753
609 2.7785681227263255
610 2.6731985627045782
611 2.6404388026097174
612 3.2668992873488327
613 2.871749065333591
614 3.7496286460255166
615 2.7637913981135322
616 3.044527922483308
617 3.2153239154738653
618 2.7738270979185984
619 2.818791086631016
620 3.0114113860133225
621 2.624366383470073
622 3.2667851030268578
623 2.851114045161274
624 2.823667536311704
625 3.160735805272187
626 2.7679683687650463
627 2.956249013536948
628 3.3254157370975257
629 8.259710654828519
630 2.944822278207633
631 2.6677423847927693
632 2.7621943853336153
633 2.818989519559056
634 2.9340860175491112
635 2.8395316572977727
636 2.950359744770388
637 3.0944926768943892
638 4.165845360160796
639 4.6731604352240215
640 4.474384624082161
641 3.2631468405927646
642 2.9562704050324
643 3.4313412074669514
644 3.121886390339631
645 3.593053945883725
646 3.9999093932394447
647 4.6872248662034695
648 2.823333258452564
649 2.64288906777934
650 2.677632449281043
651 2.7312407569277863
652 2.5588029863556523
653 2.769867361150232
654 2.8019470659490042
655 2.7635897867644785
656 2.9059885305942275
657 2.706399381981367
658 2.9083372131134193
659 2.7391140862800842
660 2.724647797411871
661 2.556111599673773
662 2.591024160949557
663 4.542575768341432
664 2.892425834649643
665 2.8370651133773968
666 3.0741952644061983
667 2.515098445595773
668 2.8429483368022868
669 2.6944023523840865
670 2.817419457672403
671 2.687131020207328
672 3.254270841544398
673 3.4704870687876075
674 2.6562222786240226
675 4.0528560416843
676 4.250471643726795
677 2.717625161274039
678 2.6203792480381916
679 5.23406909308266
680 3.7586169065402006
681 3.795342743916799
682 2.6895517103357807
683 2.7779207510906354
684 2.949910348483917
685 2.8645577359169914
686 2.805286702268301
687 2.526332056242188
688 2.6956840793114893
689 2.698853893830569
690 3.020636636852469
691 4.221362524267599
692 2.6138751133518014
693 2.7184425324265464
694 2.641616174328406
695 2.6732987764790233
696 2.854819044050481
697 4.121308497073624
698 2.804117443719322
699 2.6894698329588826
700 2.601053522888142
701 2.653355927557134
702 2.6787867670046133
703 2.7323586841433
704 3.1123288013909978
705 3.8628717864293414
706 2.578941375853515
707 2.8111710295086447
708 5.649373778966844
709 3.3544965424398283
710 2.846039046497895
711 3.359162633191052
712 2.587442688916798
713 2.693185232750709
714 2.6332881798042553
715 3.9095540959077004
716 2.6454654366023007
717 2.71448788405384
718 3.1736982028645904
719 2.749678534425599
720 3.4466933573301595
721 2.8621636344028403
722 2.671307320328265
723 2.7017780720579765
724 2.795707585921804
725 2.800341549662381
726 2.5850145736662675
727 2.6164813306876216
728 2.6747816759400984
729 3.1429601067234314
730 2.9232274486343557
731 2.884747494166858
732 2.6253182624193463
733 2.8951051546804263
734 2.562792357615813
735 2.5712720489397354
736 2.621323399530134
737 2.5890618150705254
738 2.9929437165994384
739 3.030335945609229
740 2.5849670640679507
741 2.750739396387927
742 5.44424500327744
743 3.098688737037889
744 2.9123144012666966
745 2.766737260289688
746 2.7146190371792285
747 2.890610993758672
748 3.1029570206186117
749 3.3078562701499883
750 2.511668440106349
751 2.7835810952743234
752 2.9300835296740435
753 2.8379977901725715
754 2.466269940981484
755 3.0372515669202556
756 3.036914121811687
757 2.8230545365964366
758 2.7025406738442705
759 2.7363183198851253
760 2.5996879244849223
761 3.21668777765152
762 3.5839629111339537
763 2.762155180331722
764 3.141755370167001
765 2.8592709331307
766 2.6298848304460565
767 2.605238031629194
768 2.9269637590893725
769 2.6833201229598553
770 2.9862289703017937
771 2.538251568224743
772 2.740145815924859
773 2.677245869294806
774 2.6051790443382186
775 2.627611156160078
776 3.1340970880881103
777 2.705395706166377
778 3.237981256453466
779 2.6462636935117394
780 2.6386814467435062
781 2.9923233797332958
782 2.852681618323519
783 2.600288758423414
784 2.8283119886961923
785 3.134463001639984
786 2.805228057076629
787 2.513230697102348
788 3.0983425025572493
789 2.7107240392163643
790 2.699246176315069
791 2.526222141993613
792 3.024479047154866
793 2.6500617839830123
794 3.9641542914988537
795 4.747585191692285
796 2.781313091134164
797 4.005128507649743
798 4.105821897130611
799 2.756406148443037
800 2.5619601822987574
801 2.705903759024687
802 2.601497507059929
803 2.8793135748089296
804 4.2555250261035455
805 2.4657445003316494
806 5.146881118402125
807 2.823958126493537
808 2.5803929493114444
809 3.0828976014068004
810 2.947026464879656
811 2.6618592521581914
812 3.0137580438865363
813 2.7392370824951935
814 6.028703466934628
815 2.7281827959819407
816 2.776287757672678
817 2.9628033833362584
818 2.718464040882594
819 3.007917811370797
820 2.856608324297321
821 3.14330783719402
822 2.6652945598850235
823 2.8703503902855965
824 2.6951671803830286
825 2.9061752573576487
826 2.7548230490024057
827 3.216858595081112
828 2.7681602377266064
829 3.384986057031756
830 2.644620417262868
831 3.010276533076327
832 2.725784641521317
833 2.8202660302711653
834 2.725747773113713
835 2.498630963190669
836 2.8166429087116205
837 2.6114397984447066
838 2.859389791988191
839 4.380995898153625
840 3.0636710874223003
841 3.249906151568433
842 3.521704314046634
843 2.5953258875533995
844 3.0652522427680458
845 3.276597767772709
846 4.72245663208645
847 2.9128495681980406
848 2.7256883919159507
849 2.5925416281756704
850 2.480243027221253
851 2.6155081074591724
852 2.835695365467692
853 2.933051899769318
854 2.7029907803490683
855 2.9410106285594617
856 2.8375428313336313
857 4.0931964959651435
858 2.808864016127973
859 2.7616162883518824
860 3.0677971919056235
861 3.0845306308957654
862 2.8165141100862123
863 2.8114556937547333
864 2.665650908529586
865 2.794599793144019
866 2.65181707154515
867 2.9606134770692374
868 3.3022021696935844
869 2.851354596805511
870 3.0086190764230905
871 2.7890713197295445
872 2.6070949271880974
873 2.9929029922506842
874 2.4970337999774137
875 2.6620445049193204
876 2.9046379363707358
877 2.878985477256881
878 3.1101457710230354
879 2.6829044245881932
880 2.6431213639318627
881 2.598191347075472
882 2.715478537145059
883 2.5353051724810673
884 2.8684397110934636
885 2.5875365494170244
886 2.9789442777918804
887 2.775053217472845
888 2.7760482812748184
889 2.5393339220377227
890 2.8936308918122084
891 3.0446468388274814
892 2.846582359532241
893 2.770362168794586
894 3.19109349485117
895 3.120355310443635
896 2.691191462148315
897 2.6895194752681415
898 2.945562636895294
899 2.7691042297193156
900 2.706561813217302
901 2.4545519298061715
902 2.6303938406962257
903 2.8710458586033223
904 2.5320021377494326
905 2.5811738382745473
906 2.6392069865684418
907 2.590350302667984
908 2.945367148993757
909 2.551829709076841
910 2.786961062064135
911 2.748542118193439
912 2.8531753495211922
913 3.3789311234474195
914 2.768163169587422
915 2.66890061081082
916 2.9655786709115945
917 2.9201575670060995
918 3.0111389883123434
919 2.5052320805617585
920 2.742990138724991
921 2.7410244850451386
922 2.489453001681292
923 3.12543889992792
924 2.617219576367985
925 2.670771169814244
926 2.911207606423425
927 2.5415712897235823
928 2.621387030355284
929 3.059891658809206
930 2.6636141474836
931 2.725899243290017
932 2.781240676201548
933 2.6000889241312666
934 2.637215997535042
935 2.615462624697215
936 2.5637043595265614
937 2.9103180452670765
938 2.59243841772736
939 5.257430212405308
940 5.1372748661023175
941 2.876109090453532
942 3.003353689727884
943 3.2738858258787764
944 3.2360130271347103
945 3.086286194252418
946 3.0981072568363146
947 2.9387039274557467
948 2.676557182652503
949 2.7779458292491954
950 2.8728427507127554
951 3.151035579652271
952 2.8044041691397497
953 2.7606840647343227
954 2.812245281199028
955 2.775357646316973
956 2.570237647171721
957 2.8092925521594707
958 2.800076972958676
959 2.8060495844086097
960 2.7091609250444026
961 2.591921155719313
962 3.1866152218249266
963 2.8455571203027983
964 2.675369011113996
965 3.029996096245652
966 2.806040686343763
967 2.4969123808548326
968 2.7665953954815277
969 2.5781205033206156
970 2.7122502634216743
971 2.603487080765183
972 2.7397900291085917
973 2.7216702660150163
974 2.813749348826693
975 2.573924770003927
976 2.5010878729978887
977 2.695200184023783
978 2.9023173574971453
979 2.465202097548624
980 2.7000826864668555
981 2.6576962356851297
982 2.7183388461706253
983 2.7641695706730167
984 2.715214684898863
985 2.8323848993637357
986 2.903739475329606
987 2.5465577163720283
988 2.8067408583042983
989 2.9291761407246235
990 2.723208372626495
991 2.901720484476429
992 2.6405807199548352
993 2.6810660095730805
994 2.675259717099216
995 2.799232665483805
996 2.7576276863398066
997 2.863115318268622
998 4.159640045138895
999 2.6272347631527873
