# Supplementary material for: Perforin-2 clockwise hand-over-hand pre-pore to pore transition mechanism
Source: Nat Commun. 2022 Aug 26;13:5039. doi: 10.1038/s41467-022-32757-4 (PMC9418332; doi:10.1038/s41467-022-32757-4)
Supplement: Supplementary file 7 — Source Data [file 41467_2022_32757_MOESM7_ESM.zip › Source Data/MD Raw data/pH7-CCW/pH7-CCW-saltbridge-16.dat]

0 5.818504251285086
1 2.916891166833588
2 4.473018147326392
3 4.899346667797801
4 6.082091565059376
5 6.266468547576204
6 7.1095374575243735
7 6.329933251842421
8 3.329201480636947
9 5.85147156444556
10 5.388925583799749
11 2.7608179168257103
12 2.900875911950282
13 3.2071711780382754
14 2.7030557537325874
15 2.669274789182476
16 2.832036208378242
17 3.452084329847246
18 3.130758489742002
19 2.7998008297714794
20 3.2208670494407543
21 2.727472842088856
22 2.6238060490476
23 2.7654010850969084
24 3.0331987167346113
25 2.6097860123121235
26 2.715870410462708
27 2.812229595581255
28 2.822159508285526
29 2.7176165985213405
30 2.5758446089743594
31 2.7218586730712335
32 2.8435662387521448
33 2.8393756471222464
34 2.687631139329887
35 2.8757478315964984
36 2.659774031796343
37 2.8090300657696368
38 2.6102368164197305
39 2.6492883246963106
40 2.881836715229672
41 2.8231441957646832
42 8.718177934338428
43 5.013168981532767
44 8.498968957922477
45 9.25240938309137
46 8.340866280503173
47 8.078694549661021
48 2.872638762678796
49 2.805267374804313
50 2.54191743421981
51 2.8853540520345295
52 2.800183076015547
53 2.6040843963029032
54 2.6853765334196207
55 2.8633928380922127
56 2.5865953098522088
57 2.995506600633066
58 2.5741082389530914
59 2.786193673318306
60 2.733795983757082
61 3.1807486853266305
62 2.5708316264495226
63 2.57938580967782
64 2.969354041129353
65 2.631461089474606
66 2.602107297839539
67 2.69287598061718
68 2.7665640390137622
69 2.910069157166298
70 2.7406952827339466
71 3.4003715840416726
72 2.837891478809872
73 2.783322490820684
74 3.1445899841258536
75 3.3639926541854166
76 3.0178604908780917
77 2.59629435902813
78 3.027562025094292
79 2.465841326608528
80 2.617735278303972
81 2.7315392812408272
82 3.4938082044732055
83 2.836592418179485
84 3.087260874689514
85 3.1060739445477212
86 5.339856908009912
87 2.8908295406670264
88 2.5994637183927836
89 2.9631214162398276
90 2.8780298238680957
91 3.419904927130088
92 2.6706027998200588
93 2.729205952292245
94 3.01714735432394
95 2.896158666909098
96 2.9581481504968585
97 2.947740338560325
98 2.678365558073928
99 2.8118665753570276
100 2.723740574119366
101 3.0043336387438404
102 2.5611869537427863
103 2.8533789938036263
104 2.8755601475940553
105 5.037350823926997
106 2.635393300365445
107 4.884553338228027
108 3.470574011201094
109 3.1626923262663635
110 3.0635445526855567
111 2.9278940711339603
112 2.7633409917495055
113 2.942691305648807
114 5.221691769219743
115 5.5246566253855605
116 2.8390761101345743
117 2.557813426567541
118 2.7693011676580963
119 6.6754987125531855
120 2.9592960614637507
121 3.4389116377278706
122 4.9372154984231456
123 4.857335438183162
124 6.745403485052633
125 5.36279161569814
126 4.668670493868923
127 7.640366678079338
128 7.047189438612421
129 4.872318849524073
130 5.946834916870576
131 4.879867772157733
132 2.8248536731001828
133 2.697738708962625
134 7.110474562804886
135 2.9115969019141725
136 2.805324422318953
137 3.246094533804795
138 4.171664496973456
139 7.897673401499693
140 5.146034024647165
141 2.866899046766304
142 6.645274609456821
143 5.299922381421643
144 3.564232531380274
145 8.102510196185861
146 3.220829110675079
147 3.1485959370152203
148 2.7690415260342274
149 6.064112356069135
150 4.62299681043141
151 2.8454367454096547
152 2.947115100158535
153 6.407516467598029
154 5.902524464476203
155 3.4360673021489423
156 5.93054843490438
157 8.279386629657983
158 4.75826714092709
159 9.201400799917678
160 8.748094875268116
161 11.632159040544913
162 9.256187922797961
163 10.22579478117731
164 10.354773831219333
165 10.00406330379618
166 8.041049984156498
167 11.5501262617847
168 10.520680766440918
169 10.086242000431023
170 8.95392050482503
171 5.005127475187493
172 7.608745164821914
173 4.871232184732394
174 5.707839220034732
175 4.867392206201413
176 2.8632488631136894
177 2.8246636290758094
178 3.190861662872039
179 2.832268504883937
180 3.0099549327616697
181 2.70429357268448
182 2.6795642539495774
183 3.2533941350246933
184 2.8960859530497154
185 2.9346705036654384
186 2.956610530316646
187 2.9432957071015933
188 2.7162415160437825
189 5.3139203007358295
190 7.58158111826895
191 5.38403630219603
192 3.1321420498569994
193 2.926755119038673
194 2.7743631376191202
195 2.7147176887175326
196 5.68878097671955
197 9.050212728802789
198 7.227124362355849
199 8.85084750174857
200 8.707480982737412
201 4.812023970137244
202 5.760717302737876
203 2.8063217470705952
204 2.6358778750233345
205 3.264157723954397
206 2.7050201075660962
207 3.11634682724798
208 2.588148209443436
209 2.7691101494209
210 3.112847883619553
211 2.700577257877547
212 5.330917693993356
213 2.9524171257483602
214 3.378636503180286
215 3.0632115731668663
216 3.5531041283411176
217 3.1937305009048638
218 9.340490582249554
219 8.963718574879707
220 5.470523797166581
221 4.811447748993862
222 2.5627732850587215
223 2.4916315793683093
224 2.5164751893016737
225 5.562202277744466
226 5.36072079508811
227 2.542536886136046
228 3.2433326173255823
229 3.026779327873563
230 5.372329423261336
231 7.773103437712482
232 2.672351788243223
233 3.1103305356442346
234 2.9083144880976572
235 2.680953009206326
236 2.8325201450584574
237 2.8736678757800034
238 2.9158634101931176
239 2.7757144167565087
240 2.724113278373546
241 2.8823457001219563
242 2.6389251062599355
243 2.69663725597933
244 5.959941807497181
245 5.296061475477138
246 5.6316605983355945
247 10.180596546555915
248 5.223288577842406
249 5.187513644994926
250 9.806003240172
251 9.289216736246004
252 5.461824148382731
253 4.886102553895699
254 8.040147270023034
255 4.776074946141474
256 5.386209256107934
257 4.869913842226146
258 2.8942054398804653
259 9.305242386058431
260 5.579202018668761
261 7.495159070644882
262 4.852947776175477
263 5.017573365596802
264 7.827535055730902
265 2.8368633345799545
266 4.068245401780499
267 8.542859609397377
268 5.55819759439988
269 10.578378105056338
270 10.282134443849781
271 10.318415209089755
272 9.234391645621368
273 9.917917738442066
274 8.69014179127455
275 10.152148933752503
276 10.064320194889339
277 10.3328236548064
278 11.191092212026811
279 10.091517934417844
280 10.368002632002273
281 10.320289094858953
282 10.351662369972018
283 7.778984820066133
284 12.041147469010086
285 9.824849640071722
286 10.958419915781361
287 7.945469907196107
288 9.504476645940935
289 11.247749683224495
290 9.544966018111031
291 11.157667007894602
292 9.620056339041689
293 11.725721421215454
294 10.914009840048957
295 8.041190171360354
296 10.233103082965313
297 8.480987348139099
298 7.47856736272096
299 10.244384385531744
300 9.586404519464763
301 10.829317680929545
302 9.789452396734253
303 9.955789113988587
304 8.600370753166697
305 9.729167334693013
306 8.731359611501523
307 12.154220977669937
308 9.331263598360955
309 10.85000820295627
310 4.966435957949086
311 9.054376022597886
312 11.896533164285573
313 10.327021131467964
314 8.564811431493826
315 5.2213405918737985
316 11.258337055713946
317 7.728128265689346
318 8.837609798640708
319 8.772315785836344
320 10.975648429266226
321 10.385106787082648
322 10.626426792362887
323 9.006752920350772
324 10.167651274679063
325 8.583747096990813
326 10.696227054812741
327 9.032208101842116
328 8.562637538926191
329 7.510227852061903
330 9.745315726671171
331 7.949113647967563
332 5.091623073714842
333 8.699905541012864
334 2.5655385000860207
335 2.805239510834862
336 2.7671383343331115
337 2.9602128419067633
338 3.0084221184210476
339 2.5587333146311013
340 2.9889651922889042
341 3.505289598273741
342 2.501976652477902
343 3.1030981317447424
344 5.292668300288273
345 8.402627104772543
346 6.402107733901669
347 3.1691209835235292
348 3.438552173711808
349 2.61296282687222
350 3.2699014966981523
351 3.1106350357064527
352 4.579612392263
353 3.281009066451152
354 3.438223639960775
355 2.987709282514275
356 3.387560607733493
357 2.8767241332466065
358 2.6982044567504566
359 3.359094042341759
360 2.8231941045341427
361 3.32550160323963
362 3.001372857868145
363 3.113650130060484
364 3.3966130250516176
365 3.5605135828230727
366 2.9059784033187395
367 3.2499027730034893
368 2.7706919815218156
369 2.887097684495064
370 3.047883014870004
371 4.544374371726175
372 5.211726471185946
373 2.6909898870564373
374 3.3909948304157673
375 2.8640844899969733
376 5.837862476948359
377 5.0371575363948935
378 4.668137479706096
379 9.033190667167576
380 5.272186925715296
381 7.707232183865058
382 9.960530846339196
383 10.477757654281357
384 8.875822680127548
385 10.633548135571436
386 6.658819627677267
387 10.02189614635654
388 9.946464275678332
389 2.628987539728847
390 8.000076293828217
391 10.588537114970087
392 5.184680555629875
393 5.078778135589864
394 2.651803877295449
395 2.7351031134774426
396 2.5946949258001397
397 2.6416209582856314
398 2.9714025712517786
399 2.7716617751580213
400 3.3215724085080756
401 3.1604957117009813
402 4.9459602979935875
403 4.853708009726239
404 2.8914401047028067
405 5.180597631646254
406 3.1650415614923664
407 2.9014926769176244
408 7.414387246651064
409 7.669297519098209
410 2.559446849658079
411 2.9609062221758156
412 2.597449696211383
413 2.7813001875952925
414 6.40061385178211
415 4.867208627296388
416 7.3583747694551915
417 5.44438476048603
418 5.423677115580985
419 4.725025364093541
420 4.992341632163298
421 4.784342212640616
422 5.019720285026163
423 4.721968315179247
424 5.333576513209371
425 4.971897988595933
426 5.7167437042490805
427 5.189440669386856
428 6.620567993724477
429 4.836820282712002
430 8.328315976051735
431 5.142882492590772
432 2.6435334186449526
433 2.6376646447313514
434 2.5801587643015464
435 2.902924757097137
436 2.9652564990218364
437 4.4281923972849535
438 4.858415119019177
439 8.01939998158771
440 4.99845491671579
441 7.114028251330502
442 2.7894522066557714
443 6.0308324799366435
444 9.47879172463193
445 5.270331627051484
446 5.058905775379724
447 9.258311320545479
448 9.137762853333122
449 10.22322499089768
450 8.579425123115254
451 9.018603747164883
452 6.361971712674128
453 4.848966439765777
454 7.120544690625907
455 7.818789068206649
456 2.7510473742208816
457 6.285964938298033
458 2.799043056276209
459 2.6818581372778176
460 2.999016983670831
461 8.072504613127869
462 2.9973442791381775
463 3.6156797413297355
464 3.707544182729798
465 7.4087473541516315
466 5.116534612293297
467 4.997405615503261
468 4.457151379822818
469 3.645853853352119
470 3.0248682177852646
471 2.466935431724011
472 2.5124345490787654
473 2.6473892917791453
474 2.8446931723020175
475 2.717220266009089
476 2.7732846793092003
477 3.3599665978279276
478 2.660774806559071
479 2.597216731086475
480 2.656390868233737
481 2.6483476286523584
482 3.0283093653050215
483 2.593936005702442
484 2.876286338866979
485 8.116987109631308
486 2.5809905683494936
487 2.7549007180126552
488 2.7590497649030605
489 2.608672846003852
490 2.509690664836502
491 3.1402460199520243
492 2.6454052502145733
493 2.651928478965961
494 3.213714539972467
495 2.4349072763007418
496 2.6083340717579273
497 3.089212948583692
498 2.8225105440736176
499 2.8083828416883505
500 3.2386986590815874
501 2.855111756427218
502 3.421199778533735
503 5.212658502563256
504 5.192835788280042
505 3.251028299151074
506 5.486775026573834
507 5.1993920324003255
508 7.864273285141032
509 3.0974539626139266
510 3.414852614275872
511 4.388721726485738
512 7.533311378071889
513 5.985637281126583
514 4.978296538141573
515 7.663277792306562
516 7.478860637435573
517 2.756192040164572
518 2.6495323275015035
519 2.6833038167153633
520 2.5098442650215906
521 2.5236302318924393
522 3.1376432482763583
523 8.945582176919679
524 5.77730010249464
525 2.7163805612017686
526 2.6257569845550446
527 2.808366801729796
528 4.1689801331966905
529 5.940716608906823
530 2.53050803061098
531 6.290428999471497
532 7.666234975988292
533 4.770789992183105
534 5.334184146324925
535 2.6968152702544117
536 6.229185808693733
537 7.879477830565208
538 2.977434893649886
539 2.7070319651004224
540 2.4818442961553275
541 2.85938287025209
542 2.6626053596924044
543 2.9611516719776465
544 2.654499376466894
545 2.711586760149228
546 3.095939368567058
547 2.7945982572494796
548 3.0331569423355313
549 2.7096695191964213
550 2.7381958108472615
551 6.408860877523639
552 4.767153816687828
553 2.716737915470161
554 5.035744186376681
555 2.679404598908999
556 2.4866662532675026
557 3.204457615252529
558 2.6331116450356293
559 2.6467519205503938
560 5.3179776135419585
561 7.849551500782072
562 5.68320387705972
563 5.290713226758161
564 2.7257771709359617
565 2.7546485884392733
566 2.619104600999226
567 2.6994017717632186
568 2.761500874746101
569 2.797417094686177
570 2.5095943794097932
571 7.881764837167031
572 5.28135965518218
573 2.7493985213279846
574 4.85972489193398
575 5.125505214342231
576 7.7582818514297776
577 7.860344759379226
578 7.229559781615836
579 4.527916772153107
580 5.895363790597053
581 5.391828239819344
582 4.69401669449309
583 5.710878155933789
584 2.5899617815187637
585 6.861849202678925
586 2.9694551924943235
587 4.108133714874155
588 3.0435100975404925
589 2.7232012911833663
590 2.7745009513694203
591 2.9598753699246823
592 2.5620309881920895
593 2.6250638070479413
594 2.7121063432281267
595 2.485785760345447
596 2.4657649514341275
597 2.5476619101970788
598 4.755398310443746
599 4.586420084921447
600 2.88705488321885
601 2.8570410459089355
602 2.7913266880432217
603 2.5497138065860536
604 2.6987206431606614
605 2.6368748520858403
606 3.0077395275563443
607 2.727915520912865
608 2.733564370200733
609 2.518148830226277
610 3.003171219630234
611 2.8126580274421746
612 2.761627948922426
613 3.0335215295530493
614 3.3749749955718724
615 2.7519023359202226
616 2.5695162033252514
617 6.793911951498358
618 5.903783094147232
619 9.320580398140482
620 8.179295525070781
621 5.30678289309076
622 5.29463418290833
623 2.7586778863740133
624 2.9407300275976347
625 2.6414867274002902
626 3.1272224005372173
627 2.654875095198833
628 2.9849144443458013
629 2.6443918740132744
630 2.5537532918289814
631 2.554965748094502
632 2.6355798746984846
633 2.672427702921259
634 5.020909197526485
635 2.627119407349052
636 2.7969629487708394
637 2.89391863572857
638 3.163274856270186
639 3.1602160621366684
640 2.7219966987369384
641 2.7923465744527767
642 2.647794035623795
643 2.708030042290702
644 2.7556332790049285
645 2.5470034899753258
646 2.5556000736109596
647 2.657062297620522
648 3.50286917526747
649 2.992232424075266
650 2.713915088933689
651 8.640594886607817
652 6.692464041498307
653 2.97283568589852
654 2.8548312592136234
655 5.197238701329804
656 5.154333117787816
657 5.5661274086502806
658 7.815967833858814
659 7.279080822369431
660 7.870974781678616
661 7.987486062932669
662 7.033168522338435
663 8.694748880835652
664 5.856073000116061
665 5.053380072931283
666 5.684490867591105
667 7.399797273279614
668 5.445724824077575
669 8.831334462294029
670 5.410100441534593
671 7.72824266223425
672 5.291801611728295
673 5.574500226363715
674 3.377187205857963
675 8.238848585425709
676 5.136344944464783
677 5.806852079615403
678 8.388453692242857
679 9.3748630721301
680 5.293748099827007
681 10.08410206179322
682 8.007080051334306
683 5.7344381590717965
684 5.197567734528841
685 5.131652601866374
686 5.829960076484527
687 7.315837616204524
688 7.566941677583381
689 4.996414552327017
690 5.81839350328287
691 7.2758274019848095
692 5.813063032806232
693 5.2766805136029
694 8.648053652477298
695 5.237659383869693
696 6.230653655270919
697 4.494574066304665
698 8.561316581786112
699 5.585182878871304
700 8.276223037952846
701 6.814594379539303
702 8.07969101841173
703 6.036631597143675
704 8.647089352044121
705 7.770162320747744
706 5.149315027413386
707 7.585049421708357
708 2.7848261860918995
709 3.086721512416692
710 2.698971886740073
711 8.920283323724744
712 4.83593192611581
713 5.808842418716489
714 3.9938178073863675
715 7.409961507270124
716 5.696718913273025
717 4.897662932754591
718 4.955715755940478
719 7.371488491371185
720 6.993856303096619
721 5.413917078846259
722 4.632242305908001
723 5.394597010233578
724 7.103253553311103
725 6.132770465537229
726 5.421169979040075
727 6.809610508289063
728 5.5357298092462965
729 4.798316886945981
730 7.133616946975503
731 5.19954892117059
732 5.396244538975128
733 5.257296182087865
734 4.819200576075445
735 5.391691107752264
736 9.586890591931489
737 7.71805511309979
738 4.993772722298695
739 3.421733162270182
740 5.671946267861273
741 5.4863256339035145
742 5.617418766346654
743 5.175161660336362
744 5.341314313331331
745 5.264127149602123
746 5.901602453657898
747 3.408443405688928
748 4.725299416155356
749 5.499664567100742
750 5.262886176611099
751 8.17232522039011
752 4.91502585979698
753 5.7370574019146
754 4.883555023388768
755 6.657462813045363
756 5.590314759818923
757 4.936569240565959
758 6.971363887161457
759 7.316133321671221
760 6.055261250883016
761 5.7095836873203085
762 7.457687705498087
763 4.870691221800313
764 4.559839279412794
765 5.049382807375506
766 2.9735724660055496
767 5.503564287502609
768 3.216348476894998
769 2.8413865542965535
770 7.641971020447511
771 5.612468546506177
772 6.781981202707359
773 9.75348836145259
774 7.012502425916643
775 3.332414653546604
776 2.556755223495101
777 3.273210484563892
778 5.006994935315338
779 4.979117390280174
780 4.736666497368718
781 5.071042042683023
782 2.907547318234506
783 5.131744871624714
784 3.086451901577293
785 2.6738470443116995
786 4.542475411149237
787 2.7878113408870138
788 3.3651431429233445
789 2.7717907353092883
790 2.6164777506558945
791 2.767544528793956
792 2.7391181291097504
793 3.465838572582652
794 3.1127242832862922
795 2.994338167452475
796 3.37950087736743
797 5.883922291868548
798 8.45879019941825
799 6.038258902186163
800 2.8856132185908954
801 5.093230932944716
802 7.85199951704201
803 8.8256621444618
804 5.26265316097079
805 2.5616771131927356
806 2.528014947927769
807 3.0081703790985648
808 6.360051794337166
809 6.623988867532223
810 5.131851288045418
811 6.213076418635598
812 5.3612001331763866
813 4.911552234770711
814 8.071201342511475
815 4.831853100167597
816 9.753679628145655
817 8.370551410622374
818 8.81919014364504
819 5.061849708082768
820 5.091792822846374
821 2.928745541238907
822 7.131366746678255
823 2.875584306678599
824 2.7641021428891235
825 3.039841616990537
826 2.576164928607886
827 2.864045508770122
828 2.596531776822963
829 2.8724328113640345
830 2.689474727129738
831 3.0386323309210796
832 2.634506402488361
833 2.7310340725376356
834 2.9014374029118253
835 5.431905482065659
836 4.990509898697819
837 5.944846791750149
838 4.994036335760832
839 4.786603438485192
840 8.238777066413517
841 3.3942572696460385
842 3.2588346365394263
843 4.909636347364894
844 2.925165215219391
845 2.658911046834814
846 3.4443237241690263
847 3.74528783984635
848 8.418284806369732
849 2.635552551261865
850 2.743892339241122
851 2.8259890668895524
852 2.8221695827123594
853 7.583298250851201
854 3.2532399902775078
855 2.659509783591111
856 3.3211220830718475
857 3.026849450840119
858 4.588780874130424
859 2.7565062934738895
860 3.254377880918176
861 9.186762803513165
862 8.844161811738042
863 8.126580391914093
864 3.1092167368168457
865 7.922512414662171
866 7.513066520450373
867 5.508914277765911
868 3.310134852957877
869 3.1447743620392394
870 6.650250899931357
871 5.5887236634729724
872 7.887348038838664
873 8.370436989664208
874 3.0069767793932694
875 2.8380161700254263
876 2.9691479398362897
877 5.710457565796574
878 2.7433664176991073
879 2.685493336096464
880 3.258462456698512
881 2.648677772531944
882 3.157393261568771
883 2.6503316994455606
884 3.514231645119084
885 2.560430494810529
886 3.1290063052293933
887 3.406583588138498
888 3.684843172299072
889 2.914780678337055
890 2.628450572538999
891 5.695199390165002
892 2.8907321450812633
893 3.3628357002060114
894 3.3796798565681283
895 2.6830770578185383
896 3.364596738210286
897 8.836462480199577
898 3.131540838767666
899 3.050364461628023
900 3.5171891313373838
901 3.2854359599925504
902 7.975849114172701
903 7.465827154949768
904 6.9680977697196935
905 6.181963649608376
906 2.535073391621653
907 6.788950855276723
908 3.0129098184509986
909 2.6601918030037544
910 3.82693568370664
911 2.8195726130172107
912 3.1923721473811817
913 3.142103780616534
914 8.131562408205312
915 2.7300481401329373
916 2.5603647886747054
917 3.5709681681191237
918 3.349500167890489
919 6.624728063159843
920 2.6518408558816238
921 5.866388716481265
922 6.2515625655910165
923 7.75200822846055
924 3.708523351848108
925 2.720034510329162
926 3.1102664933414332
927 2.6914383658881658
928 2.8469458576546423
929 7.4575557341876655
930 2.738060868917665
931 3.6425348497643664
932 6.1698427088388454
933 8.004682656125023
934 3.210363071921805
935 3.5991568326380525
936 2.8593851050719072
937 3.139313179123726
938 2.935838937390584
939 2.8450635269532194
940 3.4810972829904685
941 2.8980092836945923
942 3.2163141639596216
943 5.640111887190887
944 2.7075014789328726
945 4.384031943246037
946 5.654772093305848
947 2.652110009360326
948 3.770412743073058
949 3.186977745009819
950 6.265022132909464
951 2.7447981008015687
952 5.810719000752895
953 2.806425255404623
954 3.0232982667921355
955 3.646437818072352
956 5.094371672237338
957 7.117087101448103
958 5.4316432868304485
959 3.5721461478506584
960 5.328562891256042
961 3.034796889743901
962 3.3443013153967125
963 2.6811431253225058
964 6.148670246724797
965 2.705095354206997
966 3.5713229262336923
967 2.762786366468198
968 7.139713771500537
969 2.6020341523971675
970 3.1769486264238975
971 3.308957917088718
972 5.855622639906553
973 2.6109709339896123
974 3.2684548582422006
975 3.336036087654647
976 6.773577498664811
977 3.712355963274145
978 3.3072337856367073
979 2.8885438515449873
980 2.5497533147049243
981 2.53586396539483
982 3.2241815168508334
983 2.9405988473478297
984 3.723337132862503
985 3.4019640772592585
986 5.0922407706146835
987 3.244532908833851
988 2.622782111017473
989 2.5377213556999307
990 3.4282185708303077
991 2.9087270157686818
992 2.6229372025741076
993 7.943677781283975
994 2.8129013543503603
995 2.6392845583523217
996 6.871505669487397
997 3.1028311960313375
998 8.443677183641078
999 8.467852882436445
