# Supplementary material for: Perforin-2 clockwise hand-over-hand pre-pore to pore transition mechanism
Source: Nat Commun. 2022 Aug 26;13:5039. doi: 10.1038/s41467-022-32757-4 (PMC9418332; doi:10.1038/s41467-022-32757-4)
Supplement: Supplementary file 7 — Source Data [file 41467_2022_32757_MOESM7_ESM.zip › Source Data/MD Raw data/pH7-CCW/pH7-CCW-saltbridge-02.dat]

0 2.701493596350483
1 3.1875958811594693
2 2.8658390312310975
3 4.57549884288859
4 4.002076378457366
5 3.0875566684743236
6 3.1489863098915807
7 3.047338941138035
8 2.748013342086966
9 2.691502237644069
10 2.6328772567143206
11 2.986397015473379
12 2.766542795002933
13 3.075842187498371
14 3.2890023592468682
15 2.647384153859683
16 2.5919126452773393
17 2.527649964874857
18 4.150840503490002
19 2.636637998845327
20 3.4352770925277
21 3.0365228488834823
22 3.247488245952168
23 2.846522959823763
24 2.5940793332072287
25 2.8917770311391866
26 3.0162001151032496
27 3.0007102641152885
28 3.1169435552983606
29 2.974594002023286
30 2.897883938650484
31 2.8906468317958725
32 2.8533136552093916
33 2.5280298427496106
34 2.8636749419088465
35 2.689517443710765
36 2.784230843802937
37 2.604159500940217
38 3.226522791616139
39 2.878458192098855
40 3.092324514743621
41 3.0326193251828633
42 2.94564099060861
43 2.788965441043643
44 2.887356098278126
45 3.0871860706875074
46 3.0765869988127954
47 2.7999440626661887
48 2.9024786366226567
49 3.3295288019293245
50 3.038667039615873
51 2.5145764538600965
52 2.6933935647703398
53 2.846865014940345
54 2.6881974442349126
55 2.674945838490782
56 2.5233890907226053
57 2.5138922499543304
58 2.9142073407674443
59 2.7697969933498316
60 3.0903378971256736
61 2.739599299001354
62 3.2527225212630926
63 2.961801379146352
64 3.0157696892180685
65 2.661134824542585
66 2.799522016299884
67 3.0470858440918334
68 2.7174837438107735
69 3.4192403555963544
70 2.8403298523930234
71 3.1793596823033097
72 2.7020049217647157
73 3.105777505916332
74 2.8947773063646025
75 3.6444722232120745
76 3.462351489637555
77 2.876426233699205
78 2.6450553050643437
79 2.7768597268226647
80 2.8175099954059775
81 2.8782753196309216
82 3.036989192160481
83 3.5205182266152946
84 2.801308462644277
85 3.2012158485921813
86 2.9980839809888784
87 3.4041079894201056
88 2.958126928756366
89 3.156095576114661
90 3.201586166201831
91 2.8102232079059064
92 2.597445364218042
93 2.7658790674995464
94 2.8323555735702715
95 2.7443752359534934
96 2.9296436719928876
97 2.4794365561204157
98 2.7921433241497944
99 2.613239113709604
100 2.578874673541094
101 2.649698937194183
102 2.5095182707455153
103 2.9990678209683366
104 2.569743927973097
105 2.6619848650894817
106 3.0690281607904253
107 2.827683762438249
108 2.715362169153036
109 2.540062951198513
110 2.6301982165025475
111 2.5089792670496407
112 2.6496300726413637
113 2.9193246610023844
114 2.8420740516779373
115 2.521561863511924
116 2.484455401189602
117 2.9444423702813896
118 3.2103360925882503
119 2.563546177264674
120 2.672011444115938
121 2.515446721043255
122 2.573110355996223
123 2.718332175986214
124 3.3480241026748887
125 4.2714742926312885
126 2.5893344892561423
127 2.687883218099286
128 2.6246393306825255
129 2.6777091013370002
130 2.538709857732623
131 2.6257410780048462
132 2.5739675858399473
133 2.675813311010771
134 3.02998032308871
135 2.509326488314729
136 2.6029820644008663
137 2.9791617227185307
138 2.5983133047947455
139 2.984522817478457
140 2.991726369401701
141 2.9755749799595335
142 2.751478334769468
143 2.557868363488415
144 2.4653340974438795
145 2.662220049034067
146 2.624987837278658
147 2.6233451956205127
148 2.876297621060846
149 2.698808806769828
150 2.7174648340052197
151 3.339642096895039
152 2.66703887705287
153 2.8596343119857464
154 2.568313070653316
155 2.9899049903500274
156 2.560741731022212
157 2.5321281944230005
158 2.5295249076384274
159 3.067860026006408
160 2.573483099779016
161 2.6423995058340752
162 2.5632970587299377
163 2.658276199291496
164 2.9487221759500843
165 2.618212914880624
166 3.067144239486691
167 2.6888229286929572
168 4.832357804747421
169 2.625453422162994
170 2.974854325064062
171 2.8113909346204053
172 2.715236180247297
173 2.4715255941197363
174 2.830425788110245
175 2.533529310194198
176 2.481316334743817
177 2.91900501619109
178 2.9128502440833977
179 2.613226501365324
180 2.6984403139067323
181 2.580060613156366
182 2.7592710386368973
183 2.7428097104710556
184 2.895014224732508
185 2.5883735092616007
186 3.169252625575181
187 2.460462160031478
188 2.587890761276431
189 2.6512884308445805
190 2.707754017655964
191 3.106520298600606
192 2.88683787982689
193 2.5976962692818786
194 3.4306613378822837
195 3.8948210521337265
196 3.4535571236062177
197 2.6401163042368077
198 2.566896776233574
199 2.8382999083375027
200 3.1207327112739325
201 2.6387659599237905
202 2.6351044879494054
203 2.652023089908697
204 3.0413297269071697
205 2.7478401139477393
206 2.7052916384604724
207 2.538270668499462
208 2.524619221294878
209 2.7022901412300397
210 2.4917636708550073
211 2.5254455688245674
212 2.7777209508305036
213 3.0003750179321877
214 2.8332310328049064
215 2.7166176855244375
216 2.784387978494148
217 3.0474513795667844
218 2.813689544815174
219 2.65611434048579
220 2.5957776953195317
221 3.364612681290316
222 2.7406338930408256
223 2.79383225355209
224 2.5389190317696047
225 2.8010105385693316
226 2.8267370308792743
227 2.56264498520449
228 2.6665982066700082
229 3.0345837615157
230 2.9179746713005708
231 2.7281691555204413
232 2.9584210643589772
233 2.5556779465605537
234 2.8212983357182067
235 2.8400802018719644
236 2.5682549555573706
237 3.53606096613418
238 2.774693083060658
239 2.6947689708637728
240 2.9775263097566422
241 2.8181881144601517
242 2.872035966087876
243 2.5881358714939333
244 2.49391706046028
245 3.6986244360702103
246 2.659453974244655
247 2.8864012092218774
248 2.7292165479565274
249 2.781137737844672
250 2.6085647145947797
251 2.7989491614876405
252 2.63056116381967
253 5.2664481007559445
254 2.8068260826633833
255 2.8001692705120536
256 2.8723971911718715
257 2.7028756708648793
258 2.8245406615888355
259 2.5124646310474557
260 2.648756112112504
261 2.6656518001215646
262 2.849596933176081
263 2.8225707853806847
264 2.869621338035458
265 2.8598551394323692
266 3.118358723012883
267 2.9388443945252885
268 2.5779907214947566
269 2.6169532401305498
270 2.5527104907286167
271 2.5298713112211284
272 2.6967662450712315
273 2.618559166123866
274 2.665127988666812
275 2.783992301867175
276 2.6352150557397893
277 2.7241003221266817
278 2.8430634911295316
279 2.477368948530933
280 2.7925337853133128
281 3.248009357481507
282 2.7632295908411275
283 2.5995206375037894
284 2.741408745086128
285 2.4801175160614015
286 2.896478230861041
287 4.409248042741605
288 2.759627690013268
289 3.3493151465329167
290 2.942875545939261
291 2.5245002172787845
292 2.502799530367792
293 2.8154673823162355
294 2.7349439710462207
295 3.081918592340981
296 2.7919061779745866
297 2.6997376386342964
298 2.8115328598254847
299 2.875259567551972
300 2.8075453432004345
301 2.5123636297017877
302 2.883385119840042
303 2.98896245901027
304 2.8457085672597593
305 2.575480780717303
306 2.353349236580592
307 2.5259890282942172
308 2.743272280186597
309 2.522652104309623
310 2.7780722762053487
311 2.890948290706882
312 2.556136227475728
313 2.866140893482252
314 3.370937093031066
315 4.337598125811293
316 2.6233999101924756
317 2.874391205770743
318 3.608787602002497
319 2.535325170946729
320 4.800020621209621
321 2.5889804236701592
322 3.171063593180944
323 3.082776769666349
324 6.187562588498667
325 5.836461670830127
326 3.0768161887275713
327 4.924819005736796
328 2.638256246097978
329 3.4533011825119453
330 3.2255513569882948
331 9.106177273588317
332 3.5887371141105584
333 3.0768714392167698
334 4.628241988572575
335 5.090256559336462
336 3.0979384025250654
337 3.2605156996377533
338 3.2222793828107017
339 2.798472874318983
340 5.538308453481612
341 4.471780270637477
342 3.7972388307243006
343 3.2159236117392616
344 3.6350543055849736
345 2.86068158380346
346 3.621544218502104
347 3.1624392798430567
348 2.6250440617648416
349 2.66461346013763
350 4.777117531382402
351 2.925243639880525
352 4.351507815892743
353 2.8688811428970435
354 2.734722119674855
355 3.4897045796968875
356 4.126260946066591
357 2.7415025314279085
358 3.0091566627488033
359 3.2810333531028397
360 3.092261318447889
361 3.2355658690993265
362 3.4985379686026103
363 2.992613623680624
364 3.396818408301042
365 2.770479785933779
366 4.71795392118766
367 4.421668512609408
368 3.3446171441637844
369 5.455195254928138
370 2.9682228285367795
371 5.673113367364158
372 2.677880683345372
373 2.7733136794849695
374 5.3298300456440435
375 3.344960443587765
376 2.9472344148614256
377 2.6984898163291806
378 3.1214126145676144
379 2.8285001452208256
380 3.4690810379747314
381 2.9596453190304577
382 3.3098552464287088
383 2.682725539880825
384 4.268504236105876
385 3.0174834382030813
386 3.225343840763327
387 3.1250336906901772
388 6.04566403176484
389 10.872281087697496
390 4.72161655640664
391 5.504411613113762
392 6.118020273284469
393 4.786378435148579
394 2.8804363789411216
395 2.8837531498307536
396 3.8768906105524428
397 2.849960131246329
398 2.8161778677514833
399 2.8008299859038757
400 3.35854874827885
401 2.7608108113470338
402 2.7249570739590743
403 2.6653720308384763
404 2.8072138644670708
405 4.251189317610841
406 2.654261887975088
407 3.011163597554014
408 3.3386615289517203
409 2.5084689802212305
410 2.8125853409507497
411 3.043691831936101
412 2.7063284760808646
413 5.093933344724542
414 3.0212831354930834
415 2.7631579724052453
416 2.527154086169908
417 2.726458386410194
418 2.5941264487299533
419 2.843997445631661
420 6.251541240092426
421 2.828576113125071
422 5.293362109124516
423 3.1438548728885958
424 2.6990754541087743
425 2.5680187972604456
426 3.3733939642198814
427 2.832936801427999
428 2.7852932871646017
429 2.8080533433210046
430 3.1652604400897943
431 2.790760812069067
432 2.9631675343839903
433 2.8980241868065546
434 2.8289240717095283
435 2.5836325430016527
436 5.907590633253338
437 2.9795011678403998
438 2.585652536869497
439 3.061938702026245
440 2.644964330103741
441 2.956749462321116
442 2.565173375683638
443 2.743376431874866
444 3.1336018089232716
445 2.54110913734973
446 2.7894583903198837
447 2.9930702346859106
448 3.745676351837734
449 3.6980422259345396
450 4.610808161025453
451 5.549338145449718
452 4.761475525242417
453 5.619945806773492
454 9.127423386190342
455 5.519191115663552
456 9.24920608611268
457 9.679169930774998
458 4.341731854893338
459 4.097611354430118
460 5.142472570522555
461 5.2819131401112545
462 4.465176636696597
463 2.7714095713612372
464 2.539320852762123
465 2.9172119231097096
466 2.6180675095261408
467 2.645132837568875
468 2.630782533939569
469 2.728133309730567
470 4.363712681818855
471 2.6900663201234547
472 2.9413987585980217
473 3.054563744140524
474 3.131000108066915
475 3.5409032954212174
476 2.6808228625614174
477 3.0312377753350597
478 2.912834842119437
479 2.803339370152215
480 3.0800441385884376
481 5.35049653922059
482 5.6401789123288815
483 2.7866509571314477
484 2.8077663004653797
485 2.829996633743565
486 2.619149625628457
487 3.111858913372582
488 3.488636389992365
489 2.636108670951916
490 3.490734647499496
491 5.319996454496949
492 3.0457864979944116
493 3.659835282346697
494 3.809787766983834
495 3.3084884693664955
496 4.367486432276771
497 2.86167816941596
498 4.701500055971729
499 4.382497312338375
500 3.041598258609109
501 4.480523386653677
502 3.782657328115468
503 3.942486258383188
504 4.502590489821168
505 2.97251962738521
506 4.8571188042783335
507 2.8203865426488015
508 3.7517891494689626
509 4.923247367803971
510 5.105773232051483
511 3.856840736478261
512 4.263795196214177
513 4.849499839684598
514 4.413354105973078
515 2.853703581611235
516 4.793837064277885
517 3.2802759066126983
518 3.3600019633332616
519 2.751383058444093
520 2.6002041897657286
521 3.2914113109669625
522 4.359741095987676
523 2.6943969563363646
524 3.0880144439966184
525 4.839775666254175
526 3.1985587000339217
527 3.5652957691031553
528 3.7100890872122743
529 2.9198971955715094
530 2.4912102380757357
531 4.972429872479229
532 2.501268764472397
533 2.6273906574888515
534 2.7469779366585274
535 2.5965409016000818
536 2.5255576563659177
537 2.6897887976260013
538 2.6971512897988763
539 2.7340326435567137
540 2.8106407813224448
541 2.7947229655439516
542 2.55565554409512
543 2.9151688738475534
544 3.3513269816087212
545 2.5578780510860457
546 5.158341640876033
547 4.241312710605919
548 3.6746212613846625
549 2.6948911679344976
550 3.1245049354490613
551 3.164141975708758
552 3.9695388654602053
553 3.853074023798818
554 2.6288125631173425
555 2.4665763034057226
556 4.3977245244421175
557 2.7652758467578433
558 3.4151127454531536
559 3.249019666861874
560 4.84713692050192
561 2.9794182653265047
562 3.2499871717684523
563 2.948551376346394
564 3.0673813652573267
565 3.27931639202027
566 2.611581100242914
567 2.786280342105988
568 3.5074463804326887
569 2.7413855057891277
570 2.7505496658649933
571 10.16799505201914
572 4.183190099593343
573 3.119997660970496
574 2.7509911461896936
575 4.016377132041214
576 5.103457824443858
577 3.084305774304775
578 3.065636687242022
579 2.6077943321281256
580 3.073924143071295
581 2.8147350846088752
582 2.5447487364848684
583 4.3556814105617585
584 2.695360733265363
585 3.040991481570231
586 2.8654607778109766
587 3.685504250915748
588 2.7316913586352936
589 3.069838842638957
590 2.782600570870226
591 3.3110894904450894
592 2.898042244901963
593 3.0032686846698953
594 3.465383311743864
595 2.6972804940509922
596 5.441159876333087
597 2.6525576112886164
598 2.8416915530141136
599 3.262359182731206
600 3.2772411146600153
601 4.71285144147882
602 2.998548422670997
603 3.318268797924914
604 2.87457288886119
605 4.633600288007055
606 2.5456290216177004
607 3.1701695752397283
608 2.6840862854865133
609 2.7230850254085284
610 4.714062844986892
611 5.389283708917148
612 3.13049446831694
613 3.1163763947247047
614 2.644174605004269
615 4.823923568508745
616 2.9205591514427756
617 4.814331773057833
618 3.049347113612014
619 3.3634446435271093
620 4.9819431975992
621 4.349186534165383
622 3.693500199632612
623 3.8873639087164085
624 3.25965510402734
625 5.10766068061265
626 3.4688174303267725
627 2.9833177136271702
628 2.8626978234660014
629 3.24832669595604
630 3.7102096373804243
631 2.971428776654905
632 2.74478352465549
633 3.369387727344779
634 3.38365353098584
635 2.8642245188527355
636 3.3778314552321
637 3.271076981891954
638 2.992478007431466
639 3.2605852175663466
640 3.1308724708049374
641 3.350807414935813
642 2.647541598783126
643 2.7432976308076444
644 2.91172559070933
645 2.6227445548480057
646 3.0024226964940373
647 5.165394930881774
648 4.971214747576612
649 4.495868226646975
650 5.436592495208992
651 2.6378088042571917
652 4.493156446546034
653 2.690283319897451
654 2.7411968988097932
655 2.665408151295851
656 5.086519221707759
657 5.069715701984573
658 5.1922810863328195
659 4.011608259526817
660 2.4339312068360552
661 4.98203513285015
662 3.332949364780654
663 5.1946144061020965
664 5.99075301624367
665 4.596531107730666
666 3.1498136152404883
667 6.540166175047122
668 6.366555393799416
669 5.157058811182008
670 3.9804549896205415
671 3.191865906805922
672 4.5452811482758095
673 4.061498635168002
674 5.39207865841399
675 4.904183386336266
676 4.789725896482595
677 3.1931684542974246
678 2.8659172063889145
679 3.3185828621139257
680 3.3762526507480755
681 5.492920314582265
682 5.182294223165791
683 3.1538753657238026
684 5.059301929335799
685 3.32972186651882
686 3.484720528672502
687 3.2933909696997787
688 3.149936417895778
689 2.9242675150655257
690 3.1891173301032647
691 3.1701091887016015
692 6.4287636367337475
693 3.489865645261981
694 3.568425379536869
695 3.3662849245789834
696 3.2138159986948183
697 3.3696398821055116
698 3.0881187335663594
699 2.7248454896736627
700 2.759620237894398
701 3.6359398962770064
702 2.83213914814188
703 3.148838684436401
704 2.6726983482266577
705 2.8114838567520395
706 2.77849697247437
707 2.8325325799717973
708 2.6003263937008385
709 3.1683724225220797
710 2.9287296248207175
711 2.7597438562086274
712 2.724819524771522
713 3.3700207926659194
714 3.45508323408578
715 2.686397056191886
716 2.6979448402124238
717 2.9587854929778747
718 3.2207857630259693
719 4.362731024847995
720 3.0670825009856317
721 4.581553970986944
722 4.483764774478904
723 4.387558184546004
724 6.655668930366988
725 3.6384562003120546
726 4.727801400895223
727 2.6840216237853114
728 3.192805719421002
729 2.8188865473713687
730 4.080159849100562
731 4.351946821874725
732 3.2923493966111197
733 5.533551660892949
734 5.268254770699532
735 3.0597667433845017
736 3.9174579439926833
737 5.075809846004598
738 2.7724363810180415
739 3.014071298514648
740 2.6232806295255973
741 3.665220075849315
742 4.535423953733409
743 3.349959051796725
744 3.3930253278205806
745 2.686866108679416
746 2.7224757821902195
747 3.094122109542603
748 3.1040878151356526
749 3.2611203224314242
750 5.18749831553123
751 2.670670113925313
752 2.9245897037038895
753 2.6634879517473014
754 3.7182486135528765
755 3.437092590718948
756 2.5862728255297576
757 4.198294206560749
758 3.0840300086370402
759 4.0992768529243255
760 2.777948441083792
761 2.816073991021028
762 2.519757060095062
763 2.580447577606105
764 3.0154733515270737
765 3.4054165750109804
766 3.3853413819108242
767 3.2801622221234017
768 6.655690118553596
769 4.824916835064899
770 4.747376942211144
771 5.449957739460297
772 3.63157971853426
773 3.5024037430406145
774 3.3854951871845276
775 2.706270279286361
776 2.708184181831533
777 2.9114988832682753
778 5.264454958090469
779 6.031709487728975
780 2.814967477854996
781 2.7456153243667925
782 3.3451009389952415
783 5.788021382144204
784 3.2477584123762213
785 9.071663081361686
786 8.851401820008467
787 10.348806917092327
788 10.36575265609312
789 11.18112729490854
790 8.01914306825688
791 7.408780688182013
792 4.250827725140082
793 5.50784380892137
794 2.773046479868116
795 3.584529648068812
796 7.772710218011296
797 4.090119178535911
798 6.394160845264917
799 5.625025510295601
800 8.40007652602581
801 4.708032966628345
802 4.077471881961008
803 6.258814994325228
804 6.892670691471461
805 4.467974788093602
806 2.8683513140590415
807 5.330452567770132
808 4.3466737321657485
809 3.9056179688598074
810 5.0397088991134815
811 3.938625793624064
812 2.825438023087637
813 3.600676775902667
814 4.080335843774887
815 5.031107257331738
816 3.074409607078767
817 4.504696522855245
818 3.078259450587975
819 4.518457103240677
820 3.990293320105875
821 4.520794374285888
822 3.5292793379152663
823 3.222242888241937
824 8.003592434574227
825 3.0770599545886608
826 8.430980936352865
827 6.833329363883252
828 8.136715518056292
829 3.91567418701855
830 2.956109622613812
831 5.903163849799017
832 3.6743711052484156
833 3.239601153416878
834 3.188113210010719
835 2.8713152377591324
836 3.3637533635237458
837 3.8736417643668557
838 3.0020848187783216
839 3.2738210326413264
840 4.2697925903684535
841 5.497076821787334
842 2.9410910771061967
843 2.9828102299508066
844 3.0907713811169946
845 2.8888247171737405
846 4.650512306560248
847 3.2874466310256554
848 3.524269085848466
849 3.472271112211872
850 2.9845095176295753
851 2.8948725614368147
852 3.0140385656500612
853 2.9330015817406507
854 4.103732252321374
855 2.835931257536748
856 2.981863361305968
857 2.5487841991712616
858 3.1742192810986363
859 3.2593784111639357
860 3.1567798641044353
861 2.6006463867489535
862 3.1608500180076713
863 4.106861329625674
864 7.109120513529481
865 3.590978010680125
866 5.324121445191733
867 4.557126521035193
868 3.0822445064983013
869 5.155177492308112
870 3.2050120435395892
871 3.7644333331734554
872 3.3313378247741166
873 2.833737879050524
874 5.018956555489573
875 2.7268714503278266
876 2.467409942177699
877 2.835557700573108
878 3.21385168632197
879 2.6445861044203234
880 2.9839553667462977
881 3.594747069571042
882 2.882852206899908
883 2.956455448465831
884 2.974965259140681
885 2.843096206951155
886 2.9121243748862065
887 4.042124962522094
888 5.002362668855486
889 4.921161041399411
890 2.6569888120707543
891 3.6055585495611027
892 2.7935612474947287
893 9.145282170780723
894 4.531106814816937
895 9.412728116230648
896 5.947515357160697
897 5.672090504722976
898 7.043918989298114
899 3.815619694790056
900 2.992648061469646
901 2.658467632716058
902 2.5316768573350825
903 2.991812137538416
904 2.968570216997371
905 3.203257424354788
906 3.146355729613351
907 2.8986012778945023
908 3.13772428610403
909 3.9288635025689285
910 5.630390036304737
911 3.5082393322933934
912 2.6944371981086825
913 2.8315724798413915
914 2.9160262632470935
915 3.265766264140052
916 3.0500657336925734
917 3.597967196245702
918 4.322643380948196
919 8.184467167920102
920 2.551798975713402
921 3.263386482347091
922 3.381457744114699
923 3.135771919665501
924 3.1728812292148487
925 3.4943875160442914
926 3.3516261325202343
927 2.974765897985117
928 3.6063188630896397
929 6.805012590667755
930 2.7338273711716083
931 3.0200100698353713
932 2.7291908169781687
933 3.1713092654682877
934 2.584268551843498
935 5.5088692076046435
936 3.243142341348773
937 4.461113725685945
938 5.312765608452286
939 5.284442393754116
940 5.8933945451035665
941 4.687710660341096
942 7.104766784676076
943 9.667535908581023
944 5.008330426198097
945 8.304722386869157
946 5.036454294233484
947 8.63659155709944
948 10.6806263285701
949 2.8572018814340576
950 2.6969479834531924
951 2.933013078505562
952 2.596127930052278
953 2.9699127352993395
954 2.42113267333566
955 2.7982028708996265
956 3.481635693949366
957 3.329027248917506
958 2.9472344406052127
959 2.79121545572752
960 2.5882354124972924
961 2.9598307925164664
962 2.616917140247083
963 3.0765784360676283
964 2.870307834304526
965 3.327159417343819
966 2.927581521344611
967 2.6700657312240543
968 2.590863607754866
969 2.676740760620288
970 2.710214441813118
971 2.846638486497065
972 3.103689069970938
973 2.755398168021788
974 2.9616237622901576
975 2.5728108797318483
976 2.757478440074866
977 3.0399253670426347
978 4.904006437332474
979 4.670281297796028
980 2.668716064709097
981 3.2420235318406676
982 3.179880429293713
983 4.097470192727224
984 2.777692956688863
985 3.1622538582347217
986 3.089896326939462
987 3.1920593044663566
988 3.9913690437364133
989 3.8745673608155586
990 2.896015957876457
991 5.261941343103241
992 9.479598264968399
993 5.4050659001582035
994 6.050094763666377
995 4.011245904173944
996 2.8294991096480597
997 2.8806306965603867
998 3.317274808866043
999 2.8419250995801777
