# Supplementary material for: Perforin-2 clockwise hand-over-hand pre-pore to pore transition mechanism
Source: Nat Commun. 2022 Aug 26;13:5039. doi: 10.1038/s41467-022-32757-4 (PMC9418332; doi:10.1038/s41467-022-32757-4)
Supplement: Supplementary file 7 — Source Data [file 41467_2022_32757_MOESM7_ESM.zip › Source Data/MD Raw data/pH7-CCW/pH7-CCW-saltbridge-03.dat]

0 4.313369719522753
1 5.931337387903873
2 6.130641054672026
3 6.484541685268542
4 6.96438915759585
5 4.304875881040575
6 4.218321390995856
7 4.38761751104103
8 4.135921081223346
9 4.032193240732325
10 4.283607967184585
11 4.334307633129419
12 4.264590066540089
13 4.163400185609851
14 4.61968627187666
15 4.774830728554178
16 4.17087749472487
17 4.572116855142545
18 4.607747182322787
19 3.3535321143038006
20 3.4303848831172243
21 3.3359001479270405
22 3.1865154108216696
23 3.2831441709531664
24 3.399042360345174
25 3.418725423001576
26 3.318523763519077
27 4.6390508711477505
28 3.518904949236958
29 5.113781543023383
30 3.302440520281033
31 3.9884381981586814
32 3.5374012172257134
33 6.9832514190978765
34 4.284131436753285
35 3.5493938053872833
36 5.963821511873137
37 6.067118786357406
38 6.042333800889005
39 3.951195770086322
40 3.24637303947745
41 3.4455516271612114
42 3.4722644071947606
43 3.364248914201871
44 3.3983997992467656
45 3.3505390386971827
46 6.2689288016852
47 3.4962244657610118
48 3.3209299942926522
49 3.356487644080195
50 3.3980957858501104
51 3.2448031493567178
52 3.416317639311307
53 3.395647998071419
54 3.2874730322699124
55 3.376429661627345
56 3.207147802832834
57 3.4154869661276894
58 3.3039251197499158
59 3.4495562716307515
60 3.3767565905821533
61 3.42396883054582
62 3.399507494507153
63 3.534102880894616
64 3.3211984805696515
65 3.3164053546694614
66 3.265894021338097
67 3.3053111433763744
68 4.403370428788422
69 3.251309701601272
70 3.5688108024903675
71 3.2901670377457384
72 3.3020180734483193
73 3.3734262544196802
74 3.3386776553098447
75 3.521578160632835
76 4.3692901118515435
77 3.3925246406632694
78 3.4771542498240997
79 3.2892259653317475
80 3.416305134274048
81 3.3552619877596754
82 3.3861467814271045
83 3.3750582378290344
84 3.4220880599404384
85 3.4657972283714646
86 3.271817348912137
87 3.3614137584391277
88 3.3134964388935204
89 3.3632903098707585
90 5.268737818687658
91 3.5000038868265335
92 3.3910195849064055
93 3.4037384126899353
94 5.732610973416389
95 3.3714362706723584
96 3.558666081677603
97 3.5814170552417477
98 3.449481131923484
99 3.3254658448506405
100 3.396365673497366
101 3.3994336504197
102 3.3312701702707974
103 3.2014908468459367
104 3.402323972287072
105 3.4570957997812513
106 3.401062079400196
107 3.2553702815560204
108 3.4898608086925034
109 3.3056914445111754
110 3.3803744013578005
111 3.329678405661037
112 3.3726898911762695
113 3.312033811924019
114 3.31060695310098
115 3.369725403558073
116 3.3572617944730707
117 3.2921874194679077
118 7.381234495106249
119 6.044648423908779
120 5.703517365406582
121 4.110723831917706
122 7.092168398984198
123 8.496493025356516
124 6.396194542838743
125 4.831882930527368
126 8.571293905389204
127 8.911290242725755
128 7.993061998324441
129 7.2582241850431
130 10.18912133526507
131 12.312400336444146
132 12.57928459704141
133 11.549168819073063
134 6.391338788974566
135 10.505784741993592
136 7.46799923458136
137 4.166550907426572
138 4.567387904434296
139 6.485158711340232
140 6.47061249157584
141 7.128301353899056
142 8.267142443443378
143 8.152406083726554
144 5.614890496558824
145 8.587217560429938
146 6.7728138201754415
147 4.93216735776613
148 6.481708070766062
149 5.7456089011711295
150 6.674344363611602
151 5.056855085115833
152 5.964765436525498
153 5.9128589656911315
154 6.920129003940909
155 6.909064952323681
156 7.552038774608259
157 8.494095412871959
158 6.761209788311593
159 4.656478660905028
160 3.140283119337326
161 5.350914872336852
162 5.5821962503032445
163 6.316847216945344
164 9.270280123372848
165 9.32288511636434
166 8.222839460723486
167 6.55708836270346
168 4.436423030898959
169 6.659739258577491
170 5.968508423438799
171 6.0393682826328545
172 5.205356771952452
173 5.801436742148623
174 6.73563875207189
175 6.627394015853272
176 5.930408879444904
177 5.30221294099698
178 3.665017600912272
179 6.280205281089527
180 6.385783511399026
181 6.310755273979271
182 5.045289813932176
183 7.0877846236195525
184 5.6877586168509975
185 7.982454665863286
186 8.127399498491595
187 8.165287842863785
188 7.099728185045525
189 7.461519286861799
190 8.621944195555377
191 4.179358923345398
192 8.312367510423728
193 9.109552604658134
194 8.863532981483605
195 8.72794843448417
196 8.117616630655712
197 7.613637381731319
198 8.016281196038394
199 6.5236321189271536
200 6.795634378245289
201 4.166752166141744
202 6.327426573465822
203 4.34976159086884
204 6.467572116469781
205 8.128142940817746
206 5.897091489983794
207 6.625426097591037
208 5.772158275027674
209 4.130527245182734
210 3.4073277688737393
211 3.4372492044060574
212 7.630828751680285
213 6.229808276569755
214 7.1723185150548545
215 10.779346414423065
216 5.817534793703404
217 4.322207728649933
218 3.4121465978182397
219 3.7217109844656338
220 4.1171604413070035
221 4.340363872271353
222 3.290195892023944
223 3.2124439272430245
224 5.462657597648752
225 4.33663128335295
226 4.024801309610479
227 3.339734262435581
228 4.058488804263886
229 3.8983912165511034
230 4.099212428061979
231 4.236449384874388
232 4.150436693215364
233 3.846522114267244
234 3.8017034192963104
235 3.90241041920917
236 4.324248029885278
237 4.182587691892555
238 3.712969357178665
239 3.585724578290534
240 4.161768977958576
241 4.848510237873152
242 5.640401189056328
243 5.6694528156039325
244 4.145369559834001
245 3.3406511651382433
246 6.7339582051729145
247 8.43004005982675
248 4.390642519484375
249 4.069642250649005
250 4.122308904268334
251 6.437376322205343
252 7.514246415433205
253 8.314675967644476
254 8.522378723494947
255 7.6711035369904685
256 6.0018215737363665
257 6.201997683154521
258 6.708215625311112
259 3.758453518887215
260 4.097316514971214
261 5.381191835770744
262 4.244804133180682
263 4.487140525326918
264 5.965122622577107
265 8.86521315287073
266 7.561064497069767
267 7.982945765167974
268 6.929348983633483
269 8.623568884991197
270 8.98255145604231
271 8.715384061665505
272 6.667575260373629
273 5.735146076940616
274 5.854463500594494
275 7.090966336785591
276 5.712563525450087
277 7.407229922955521
278 5.672036052895502
279 6.088440071086502
280 6.3706170713618855
281 6.67718774629663
282 6.658306358330965
283 5.821889445049242
284 6.531701236676081
285 6.450015997949737
286 6.791585684674584
287 6.060834742950165
288 6.13884372153459
289 5.475804481296188
290 5.270695304409088
291 6.367749960895752
292 6.74107840103266
293 7.226538668482017
294 3.2803237343153406
295 3.348691412236562
296 3.3948883518054926
297 3.437446902039472
298 3.5168717618425056
299 3.423006656936696
300 3.2535575740355913
301 7.153147363518754
302 4.6784683604414115
303 4.471878262770248
304 4.010409943864064
305 4.39339187840381
306 3.4610172060231763
307 4.176664217696543
308 4.823970606222297
309 4.347076126408182
310 4.255202542392472
311 4.2006368131024105
312 4.132522344167824
313 4.519775407664988
314 4.306256590651147
315 4.571830686304594
316 4.241244965289992
317 4.436994742613218
318 4.619038159104504
319 4.687331434908193
320 4.4505425318117595
321 4.177699234239982
322 4.9609160836073745
323 4.271990619446475
324 4.181911079375586
325 3.9691455653916385
326 4.096646762642512
327 4.0315466018446084
328 4.01516228792108
329 3.8384391511640144
330 4.088322905651313
331 4.460103803698579
332 3.543135093431153
333 3.8555292935170997
334 3.7457910855577983
335 4.41870746363443
336 4.365719704618586
337 3.971870688780324
338 4.491627879545622
339 4.931172144822288
340 7.365346283195996
341 5.891763434641476
342 4.378216703078211
343 7.757182458434297
344 4.524888947859539
345 4.129426342383082
346 4.178641830763863
347 3.415356355563917
348 3.362144226921525
349 3.3594617431000757
350 3.3487877424108294
351 3.332796430124551
352 3.4297424615641394
353 3.386824761553928
354 4.160381321259471
355 3.340636247602557
356 4.076230464044451
357 3.9960245431824446
358 4.165491365036884
359 4.671845646327649
360 4.161831675142939
361 4.926026075148888
362 4.703836978264065
363 3.243309407763695
364 3.9955975774272474
365 4.705696171356915
366 4.155970984031227
367 4.536106236967405
368 4.43961008746318
369 4.129770855571528
370 4.060551056856418
371 4.760599175068065
372 3.887577330302666
373 4.200429856767312
374 3.8403032805907573
375 4.256873004767428
376 4.6220658480826105
377 4.354542061225648
378 3.9321784195890293
379 4.071215188906453
380 4.192588596295715
381 3.942716658022222
382 4.349414870985679
383 4.339372917262647
384 4.404380209224299
385 3.8911124679946525
386 4.098804893326985
387 3.5948271611865956
388 3.361409212398583
389 3.4480936788478775
390 4.554310309544773
391 4.699942290273173
392 4.27979331219018
393 4.344844742005601
394 6.178269496992132
395 4.183731933611128
396 6.855663278491497
397 7.327922218675359
398 4.843367264891254
399 4.219190773886372
400 3.264600646959955
401 3.319288055514593
402 3.399339230270971
403 4.194399405071895
404 4.092533680910991
405 4.613554393600498
406 4.580114848230492
407 3.800473965986004
408 3.8313206022693436
409 4.318759369478477
410 3.413611759687529
411 4.258983645352046
412 4.101768102850638
413 4.4834271038605396
414 3.7572402540513994
415 4.038078982324995
416 3.297195831252116
417 3.4639899219297456
418 4.167697375638038
419 4.0815954185861685
420 4.653841399269111
421 4.1681166536036
422 4.15306547044516
423 4.344348988256115
424 4.751874414180292
425 4.547611318626736
426 4.389005770888526
427 4.285511010187579
428 4.103917318720712
429 4.184726532001521
430 9.157120974919897
431 7.02425458015146
432 4.772405100438662
433 3.9815893405582288
434 4.159917591592957
435 4.259993107742646
436 4.129277107406318
437 4.039888861892457
438 3.6111453991228535
439 4.319064503013602
440 4.126383044447283
441 3.8967295165180476
442 4.086210249688858
443 3.50305816945534
444 4.036469748520177
445 4.085993514601411
446 3.9029979222212248
447 4.5646110774586255
448 4.50770747316074
449 4.2529254736586735
450 4.405970459115767
451 4.494725128363029
452 4.21654870089956
453 4.20580204133017
454 4.550698713146555
455 4.066778840760891
456 4.093139861642205
457 4.146392029232851
458 4.098240495086403
459 3.6351800587287038
460 3.9407340215914486
461 4.327615957152693
462 4.138148613012209
463 4.186860175808081
464 4.695506247096426
465 4.587712558523014
466 3.8704668679748977
467 4.0594020339128525
468 3.3899695931842526
469 4.104898731570475
470 3.754250443577215
471 4.012332516741045
472 4.034027597713323
473 3.942071372354155
474 4.332559314492085
475 4.164038122093416
476 3.706623969435078
477 4.027612786208202
478 4.14016448675741
479 4.127856197378056
480 3.876514973273746
481 3.34569023128542
482 3.9238434410167344
483 3.4626033699012138
484 3.761827909000058
485 3.987800602476058
486 4.108122566423459
487 3.747583014059133
488 4.1767220172324935
489 3.7816266494755952
490 4.294759738248607
491 4.15317549437371
492 4.10092975147596
493 4.419358020837732
494 4.470347528980388
495 3.921190709833927
496 3.9163916729402004
497 4.006796532159254
498 4.081204455566686
499 4.319432278590916
500 3.9832580583813932
501 4.32097732857255
502 3.2537771603169174
503 4.100283975673336
504 3.9853430912579073
505 4.115527823942941
506 4.260675789106553
507 4.14336279054146
508 4.048207386299784
509 4.091315298239917
510 3.933899073491149
511 4.1098292292131156
512 4.0601662365757525
513 4.193844691707178
514 3.9661695943892776
515 4.531900913219764
516 4.127475279378589
517 4.172154493610279
518 4.387812387230525
519 3.9978515026854016
520 4.107387968872884
521 3.9121428751411784
522 3.5955026272792545
523 4.239044571640751
524 4.290644062115546
525 4.0620761348127274
526 3.3789164597782873
527 3.8042899067893496
528 4.553872158018196
529 4.3010742771283885
530 4.216817078658513
531 6.9958695336325984
532 4.071627203977342
533 4.877383435174002
534 4.170948423967774
535 4.413136646838295
536 4.2495264776942605
537 4.1498400782993805
538 4.054416593250692
539 4.2767844037391765
540 4.111093884742115
541 4.400714647789545
542 4.185684720929333
543 7.5224228075124335
544 5.983985171384557
545 3.876577306420166
546 4.120641461477818
547 4.268070354377748
548 4.411391815409849
549 4.361042885800292
550 3.8602861640810775
551 4.11978048559484
552 3.9283800884293774
553 3.9709383233878173
554 4.20028815149647
555 4.003505948945542
556 4.098315901090054
557 4.207809751405991
558 3.4029281805374496
559 3.4166096556035424
560 4.310017543416417
561 3.337292600388749
562 4.229321903146718
563 4.162799061440834
564 3.485521544743483
565 3.346024376869608
566 3.579304642753667
567 3.4291746512241104
568 3.857350199593934
569 3.5393121214710437
570 4.2189524180211135
571 3.4137704122528576
572 3.334530174008179
573 4.334455389126248
574 4.112473420719019
575 3.563605864545954
576 3.9289125684937267
577 4.140460867850415
578 4.174789114183843
579 4.148137934103928
580 4.000405289629797
581 4.010227170802586
582 5.774105485491301
583 4.147814968076087
584 3.8782511820864216
585 4.269515881537261
586 3.3875829931172987
587 3.2999018291065845
588 4.289921641416228
589 3.224285820665785
590 4.376766498363303
591 4.274851510685821
592 3.5886424361610607
593 4.159485318134803
594 5.935916544730791
595 7.4821255185587106
596 6.400290466628779
597 8.49216744506125
598 8.671742321179757
599 7.345777549331474
600 7.985904239637107
601 8.645621873792265
602 7.0416797373018305
603 6.170075711818259
604 6.170755140140879
605 7.194615560929738
606 4.317105342171229
607 3.910054889852767
608 4.055918769236139
609 3.898550128457085
610 3.6780442785422145
611 4.024730829173561
612 4.073900434389107
613 4.3133353197494495
614 4.650443713596893
615 4.237859303833124
616 4.110281386825521
617 4.00181987744193
618 4.023480806096162
619 4.388087627445509
620 4.346555038686469
621 6.661584184888655
622 4.70514579182574
623 4.755082126545436
624 4.206586668983203
625 3.9946126231607826
626 4.104776324584457
627 4.518736981529692
628 4.048009873769195
629 4.0365220390869965
630 3.577738031096891
631 3.749498568041191
632 3.8110096059069325
633 4.05812838870778
634 4.168233223289527
635 3.99003490194639
636 3.8604621907057144
637 4.063205808141708
638 4.105814897619295
639 3.8942790559294957
640 4.0070374492614995
641 4.237803885275321
642 4.304033825644758
643 4.54778304128079
644 4.713612868829166
645 4.184613931530525
646 4.3540916499065325
647 4.137563089617819
648 4.501096792496717
649 4.425470566052559
650 4.051863822044701
651 3.352833646012264
652 4.417521337568061
653 4.147737725219457
654 4.213073636190691
655 4.685077116362546
656 4.522210312422967
657 4.235933513157492
658 4.175993688344009
659 4.414232784792539
660 4.254206328245968
661 4.497336163469697
662 4.320969580683873
663 3.391043842711596
664 4.501801651920453
665 4.20947145676213
666 4.6325951013636475
667 4.3203574231680655
668 3.870782741375214
669 4.312960939551605
670 4.464780351842589
671 4.623149741822834
672 4.3409338367342105
673 4.281927251799141
674 4.234657186296793
675 4.119687323012634
676 4.1433531849183485
677 4.663965390594185
678 4.128707308668674
679 3.419364608420625
680 4.118339705709074
681 5.041085425312133
682 4.293060324519366
683 4.330212878786223
684 4.26588345524818
685 4.335520652689063
686 3.753575958490063
687 4.358236146700253
688 3.33396206508886
689 4.348051689327135
690 4.295188278113162
691 4.202312104443529
692 4.425454121335352
693 4.319579265528764
694 4.454591522975838
695 4.285575138026647
696 4.347817890990798
697 4.6113186029396935
698 3.921619493995931
699 4.41713735969672
700 4.330790516791194
701 4.707852254772659
702 4.494805131853047
703 3.9987755325815013
704 4.3750418433120135
705 4.205337281137396
706 4.143307833413492
707 4.246920380093488
708 4.026056738205379
709 4.4691616956657985
710 4.403396786184043
711 4.3199450408588245
712 4.305124487931821
713 4.33224137856776
714 4.413256442265833
715 4.370745627471084
716 4.5060756790774965
717 4.276115405682587
718 4.126272032497099
719 4.1345022982698865
720 4.306016795003007
721 4.2774851728827725
722 4.0289483413726295
723 4.158274556512232
724 4.480400529118848
725 6.303981040604602
726 4.36104042625866
727 4.272406848396812
728 4.492719927094899
729 6.524718863178791
730 4.469867585531981
731 4.444628407447261
732 3.6544980793480706
733 4.1252949612413365
734 4.217952810701916
735 4.092562512525256
736 4.448361836486135
737 4.52766705389418
738 4.121071257895795
739 4.704175346684525
740 3.958796867876961
741 4.297979815506771
742 4.590737829528577
743 4.547811315325597
744 4.040424918980084
745 3.825116728264286
746 4.837304857528648
747 4.451756523768523
748 4.136417902916413
749 4.345049923930346
750 4.344855983952188
751 4.066291739027286
752 5.244865902112409
753 4.737349435520551
754 4.56609968953198
755 4.3745510713111875
756 4.172269361681959
757 4.239965518957146
758 4.01999708120921
759 4.531411543112822
760 4.0685244570565064
761 3.9154429986271846
762 4.4236661686706915
763 3.904546094831352
764 4.446196196330402
765 3.8064084117750765
766 4.243812454805061
767 4.358913881695272
768 3.984012730514736
769 4.52764118036415
770 4.042543045580847
771 3.4532064236165474
772 3.971471442136261
773 4.218365115792744
774 4.262592820343025
775 3.780374985441599
776 3.9737640175902267
777 4.316685026997539
778 4.4148467142255905
779 4.224828111364694
780 4.122110610839656
781 4.12709920330063
782 3.8055879754278776
783 4.2246129108716595
784 3.9391538824423034
785 4.16954440178853
786 4.102888766039703
787 4.201533962509722
788 3.806604485123681
789 4.1974457426717136
790 4.291574007874462
791 3.538705893576908
792 4.2469901499869485
793 4.339354795773683
794 4.307813662532307
795 4.3688379008585265
796 3.8293317439118004
797 4.013766374997833
798 3.570093759599337
799 4.286845764843392
800 4.10048824507697
801 3.9792052967664513
802 4.170724613289737
803 3.9737950194743417
804 4.436681501388408
805 4.2872576203661446
806 3.8470404405595726
807 4.136063496705845
808 4.016000104720661
809 3.717303652948169
810 4.41534022086197
811 3.890013036352684
812 4.203626223173088
813 3.940158479830189
814 5.71784112390775
815 6.749891768517949
816 4.180493947813719
817 7.059899911891551
818 3.936322068366738
819 4.236814710066319
820 3.2672699031104555
821 3.358833020034971
822 4.062989181186563
823 3.3365827465109303
824 3.8822074061529985
825 5.9054155685354885
826 4.793768721150922
827 6.475254564488323
828 4.108500539831335
829 4.09131043359629
830 4.453717079996338
831 3.3171109672338632
832 3.8532102522387834
833 4.150711718287139
834 4.110508825005084
835 3.98036260221906
836 4.222760496163969
837 3.4708583630951897
838 3.6500556288101134
839 4.265553462817998
840 3.818854964881816
841 3.7276265714000574
842 4.132122655132342
843 4.514622589986344
844 3.9341604482911827
845 4.318122855527709
846 8.785503020092895
847 4.154913731019183
848 4.3606224863917085
849 6.0037554766203955
850 4.881176429225555
851 4.529743042837767
852 4.352024135247171
853 6.801493257259284
854 4.038433023210262
855 4.307465172582291
856 8.934473644702992
857 9.174268928877776
858 4.1306386211060735
859 4.824876890953393
860 3.3916828015719513
861 9.78481739035386
862 3.2572587602832357
863 3.545782804627349
864 3.3251311295255763
865 7.010074133229143
866 4.74979477710694
867 3.2653736571246172
868 3.2659254665352138
869 3.4016260428813325
870 3.339636431061436
871 3.3184042483771834
872 4.268443548208018
873 4.0874720147014605
874 4.106410320076231
875 4.626615031965698
876 4.15973682932466
877 3.6340705501901667
878 3.279277137630847
879 3.4299028219226915
880 4.172214516643888
881 3.7633554363617945
882 3.9976996770338307
883 4.390411086999321
884 3.9561237336390307
885 4.239512346810731
886 6.3439471704342605
887 4.006298527056321
888 5.022151164425999
889 4.628507080726641
890 4.314398032195322
891 3.889669160258119
892 4.382014799471823
893 3.9344638380192944
894 4.224132637506929
895 4.029867264729149
896 4.038763843781627
897 4.008164848269188
898 4.229662500636195
899 4.1506190073232005
900 4.138170291098393
901 4.517248185179754
902 4.216154080269094
903 3.8473396674714593
904 3.8150643877782726
905 4.080410319542231
906 3.5152198772110705
907 4.26297562978189
908 4.161203594315432
909 4.286261848560765
910 4.100464722053146
911 4.00588107515567
912 3.987104868016958
913 4.164846408334729
914 6.140975980754277
915 4.524495091862181
916 3.9412994774797014
917 4.022918804312223
918 4.236540906642307
919 4.239786072176623
920 3.934523969234384
921 6.045198932049301
922 3.9809821401209686
923 4.142152166289095
924 4.09752058430243
925 4.47496983666859
926 4.070214654192154
927 4.33206658701206
928 3.347636644169581
929 4.051305422609571
930 4.390233900410599
931 6.071100940264678
932 4.1603309636084695
933 4.380356551159491
934 3.4089591337673704
935 4.131279352997834
936 4.282324190934652
937 4.460189080666949
938 4.165305928790945
939 6.024483426267294
940 4.2977857970794195
941 4.13930854489148
942 4.236498192145933
943 4.51313584289615
944 3.7327649099391
945 4.053420292323067
946 4.969006791815643
947 4.235609423550013
948 4.045082144199843
949 4.267601634666607
950 4.1083412338651595
951 4.050853082024851
952 4.058658495603361
953 3.981981792607881
954 4.269994803046358
955 3.9466019477282894
956 3.9648225618156387
957 4.936217416543108
958 4.131786395525163
959 3.851765317433221
960 3.449133899265795
961 4.076730254557586
962 4.527805346944294
963 3.9700677166911755
964 3.648248257344387
965 5.031716927055969
966 4.100662138413713
967 3.292620950858557
968 3.393752913898042
969 3.4739268116590596
970 6.716914314857866
971 4.064683684038891
972 3.8575609700561286
973 4.305791526267095
974 5.547704046067063
975 4.285227701434033
976 4.453097421499205
977 4.229636172042447
978 4.086355187724762
979 4.028335902922646
980 4.025588438231732
981 4.236685691797601
982 4.318066946774002
983 4.151462138971281
984 4.228773316653665
985 4.2454798242758205
986 3.9570018444872836
987 4.6328556039610325
988 4.064355367493874
989 4.43066306497803
990 5.718441242810674
991 4.330184397603097
992 3.7443741382316373
993 4.32663368642669
994 4.283998454519542
995 4.1552695477094215
996 5.644834180167655
997 4.447628609643938
998 3.41101636429545
999 6.145733993087002
