# Supplementary material for: Perforin-2 clockwise hand-over-hand pre-pore to pore transition mechanism
Source: Nat Commun. 2022 Aug 26;13:5039. doi: 10.1038/s41467-022-32757-4 (PMC9418332; doi:10.1038/s41467-022-32757-4)
Supplement: Supplementary file 7 — Source Data [file 41467_2022_32757_MOESM7_ESM.zip › Source Data/MD Raw data/pH7-CCW/pH7-CCW-saltbridge-17.dat]

0 4.323137704612233
1 5.615555829938813
2 3.7572999948860586
3 3.4459315121770784
4 3.2179909287306634
5 3.480847888478858
6 3.3956219894065494
7 3.2286628820687304
8 5.967509581374951
9 4.565547257795163
10 3.8372085794632844
11 3.4399313765511734
12 3.5924335051254292
13 5.722020658026737
14 3.59185352384362
15 4.138240922730354
16 3.8663499195206814
17 3.4495947697440776
18 4.2125261513890395
19 3.4107295192645135
20 5.781050865751228
21 3.7672726754232113
22 3.860935350069416
23 3.906670884437793
24 3.407352122086061
25 3.725738478437656
26 3.866231567123205
27 3.152993146228698
28 3.482368630170727
29 3.242589420479898
30 3.472625810364778
31 6.0235265506247595
32 5.230805898756042
33 6.13825750342238
34 6.383366390430076
35 5.31526062146964
36 6.125186762921424
37 5.890918214313198
38 5.48564713990021
39 5.649636970313801
40 5.72421600861374
41 6.365978146870579
42 6.695858070199031
43 6.101482439669091
44 6.224697985136897
45 6.034694544342406
46 5.925449088348389
47 6.061327172956876
48 6.101625418717517
49 6.466866415695596
50 6.032728005772197
51 6.3280185111181
52 5.930912430634867
53 6.219712683826474
54 6.066521489127938
55 6.3531514546787795
56 6.086816327810035
57 6.010380577896079
58 6.096395972643489
59 6.379198872349686
60 5.7576808835957705
61 6.6572867586169115
62 5.95296149713918
63 6.2273242775135635
64 6.1951927546353
65 6.096674179949483
66 5.66348291069405
67 5.725652285789257
68 5.908880682178542
69 6.044867980623154
70 5.790701172102846
71 5.98181114933557
72 5.7453515167177915
73 6.378972393357395
74 6.318902301996997
75 5.788492235125457
76 6.197234560639928
77 5.948800445237781
78 6.289322091401833
79 6.276534518933417
80 6.3163904537652344
81 6.182615827085515
82 6.35088436081619
83 6.026925607969829
84 6.854260197816442
85 6.34203423068054
86 6.026827180720102
87 6.033594091729358
88 5.989614356026003
89 5.141408825486066
90 6.12142540636623
91 5.365549533887975
92 3.3525236362559037
93 6.148721078771818
94 5.777271396992846
95 5.8464330152288
96 6.027385595337118
97 5.511487429312981
98 5.673605994063708
99 5.653257977112996
100 5.901055259696636
101 6.191602116190445
102 5.967220273487103
103 6.0005959932016735
104 5.726868931301434
105 6.141991516835366
106 5.802730471871387
107 5.824824452853191
108 5.95220666400872
109 6.1015025814674315
110 5.76950501512365
111 5.84492767855573
112 6.091414988575805
113 5.891677674029185
114 6.178653122083006
115 5.728741848468961
116 5.537524209610874
117 6.132396623589374
118 6.229581569586574
119 6.044642079168245
120 6.175818251650068
121 6.106783627776383
122 5.843102601621195
123 5.923894660965091
124 5.848431574257951
125 6.08181044774605
126 6.167986861938499
127 6.183752697139408
128 5.952521566723337
129 6.484641185516876
130 5.657454675863498
131 6.334986866478363
132 6.250428390152806
133 5.8663281138291445
134 5.545629966846713
135 6.14393707081211
136 5.899625974395724
137 5.779892687159619
138 5.518985492429026
139 6.0608774823158775
140 6.011503239128322
141 6.756794996235294
142 6.155101735821868
143 5.704564980987438
144 5.77763506501598
145 6.228024613462748
146 6.172953979799236
147 5.852192670663114
148 6.245521183721056
149 6.187579275662084
150 6.039893017712769
151 6.045416860977955
152 6.031657621510206
153 6.704873723483574
154 6.251285243969066
155 6.116512682365876
156 5.810563173862636
157 5.697068147439674
158 6.12689940585494
159 6.42189697033767
160 6.557698957886086
161 6.544451861159675
162 6.282247928888684
163 6.20908173337139
164 6.207770279143994
165 5.657408416483036
166 6.187802638598797
167 6.349114623930643
168 6.235850398625617
169 6.259140913999669
170 6.685709751339553
171 6.56188392483019
172 5.967736093001387
173 5.921958852548198
174 6.10390326949839
175 6.4462347834469265
176 5.839549386046429
177 6.185063977403872
178 6.069443707811171
179 6.433392397397836
180 6.397543475827088
181 6.4461094019033185
182 6.427074933752833
183 6.28263528146134
184 5.877645039133896
185 6.123030613474823
186 6.304384982728489
187 6.163720274348676
188 6.942511538457773
189 5.8478896499743405
190 5.768991871024614
191 5.997509452667348
192 5.901997313370563
193 6.101760396100469
194 5.898715126032819
195 6.3067168457335425
196 6.246967189254439
197 6.311916983080927
198 6.08064094512905
199 5.860137190843823
200 8.125839463082023
201 6.193052416353527
202 6.08625057497474
203 6.31846099987104
204 5.9985490292297365
205 6.971937717894362
206 6.062224084041151
207 5.854668118887676
208 6.299192699728613
209 6.283864116596565
210 5.835383711440162
211 5.939290280347187
212 6.34609655196417
213 6.023263543186269
214 6.134894167874263
215 6.2521048032466355
216 5.975594884861344
217 6.03708416271119
218 6.202555114772518
219 6.346315956871102
220 5.832566545729264
221 5.773299923385458
222 6.033620228688431
223 5.854863496800569
224 5.775643573992651
225 6.051053028278247
226 5.929086503898652
227 6.020638772927594
228 6.248233287691399
229 6.198288120309092
230 6.403404114478203
231 6.5556176854815265
232 6.4550049303702135
233 5.527151650695478
234 5.866664073462316
235 5.930330521468807
236 5.801624783517968
237 6.195115927657037
238 6.316431558271165
239 6.1902052947865664
240 6.034324076083223
241 6.542571481068637
242 6.33394313721286
243 6.078481948402554
244 5.68415935330186
245 6.129520791856223
246 6.0129146674427725
247 6.042358178221956
248 6.790065804839638
249 6.931009321947006
250 5.838889698908788
251 5.9771019172002795
252 7.041956764568793
253 6.537343045243387
254 5.81020652500223
255 5.876402171127253
256 6.102830019232688
257 5.780644866776738
258 6.187203402693401
259 6.344125824596672
260 6.325562026093368
261 5.885286749776619
262 6.327251449821412
263 6.268133906897679
264 6.352263343443511
265 5.693631741940272
266 6.127098108163108
267 6.540111737372029
268 5.890774996041866
269 6.1875894516833165
270 6.069493719529301
271 7.197610107326921
272 6.113207884476817
273 6.026717546366715
274 6.232624228000003
275 6.074792177009975
276 6.05167411048451
277 5.883014959853058
278 6.244154721865069
279 6.177735824165213
280 6.304320824699872
281 6.248656270476868
282 6.346125578344814
283 5.956813417765057
284 5.848985721481074
285 6.139839296508263
286 5.768002317397413
287 6.4325399626618704
288 5.860652555782867
289 6.186822646553099
290 6.395840167187993
291 6.013859734731739
292 6.442994325813524
293 5.996973224677081
294 6.050470379904515
295 5.7264038731290805
296 6.213123609892572
297 6.617633073155357
298 5.979485470311871
299 6.208427655212077
300 5.875880628750955
301 5.830569937230914
302 5.987537400916528
303 6.070938621236971
304 6.166945219272099
305 6.002692113412981
306 6.111342313811181
307 6.222376332657644
308 5.949274412732266
309 5.989580488240954
310 5.914531855099888
311 6.069086169084249
312 6.086155898091401
313 5.9406322010359185
314 6.289747073005383
315 6.56004451362617
316 6.1858360917587785
317 6.010803805534935
318 6.237787882435502
319 6.279675467704152
320 6.373544210765216
321 6.2835609352162685
322 6.10632161429204
323 5.898066409339462
324 6.148500126044248
325 6.051776323963097
326 6.359516625720963
327 6.113053325647887
328 6.416164957023766
329 5.343444112791465
330 6.136678420031749
331 6.109591843522153
332 5.940896488786835
333 6.456881981835106
334 6.215253330640788
335 5.920212979475204
336 6.093999647899775
337 5.777607756547955
338 6.01616901537098
339 5.646670643087562
340 5.595413982315739
341 6.078303960238567
342 5.568719297642884
343 6.088729331460648
344 6.077343617361882
345 6.247632454407584
346 5.913659471441333
347 6.0389474957251625
348 6.096984466290438
349 5.994869567312158
350 6.76551631819479
351 5.871402050657953
352 6.161966909046714
353 5.863292619781214
354 6.126229416000298
355 5.881858977379588
356 5.842826283511373
357 5.978058708569862
358 6.184574333037825
359 6.044866530271804
360 6.143150207938706
361 6.723745585651943
362 6.292036134367591
363 6.322346853794638
364 5.874676722857028
365 6.411394757139289
366 6.2070325222221125
367 5.82264757790464
368 5.622114466518685
369 5.813058162586957
370 6.55454730046724
371 5.814339311374608
372 6.037145513722129
373 5.740231154579907
374 6.040132430259444
375 5.283972866058451
376 4.867490226545554
377 5.950339395827022
378 6.643518448244442
379 6.208802983883955
380 7.157106037095817
381 5.791361131789533
382 6.133870178703298
383 6.2410404389983185
384 5.981809870818581
385 4.12819251984881
386 6.137318873054794
387 4.161550641274214
388 5.699594586631285
389 5.978483265734654
390 5.674744755048904
391 6.068064051659313
392 6.178577239041436
393 6.152597028932278
394 6.049207266120642
395 6.352457564555156
396 6.122063881568081
397 5.960153222658901
398 5.957798151856714
399 6.137226709919834
400 6.561124902633079
401 5.530551271375546
402 6.188415543403694
403 5.809281883156236
404 6.137445687418658
405 6.044069419941257
406 6.428923269594001
407 3.297363109341198
408 5.727882376082417
409 5.5291732611709445
410 5.931437506428093
411 5.800724891640995
412 5.728079711451505
413 5.926543390105112
414 5.841307522697275
415 5.507086733785863
416 5.953094613071109
417 6.130383841532252
418 3.9446031690301155
419 3.3031323818399825
420 3.381244423601457
421 4.187434563416623
422 4.194670647579278
423 4.6359792107172
424 6.236764370109068
425 6.268865122655487
426 6.038350085213456
427 5.8636836446524425
428 5.791475139655396
429 5.713224711993262
430 5.30999693202848
431 6.0843899067631595
432 6.015827853240311
433 6.072785550317201
434 4.346528991711388
435 3.3422327260273197
436 3.4262754885086655
437 5.823079368149689
438 5.4711582831064005
439 3.540774400701756
440 5.5574253370367055
441 3.697050122762406
442 3.5568302432025267
443 3.3483145523290223
444 5.664952170912517
445 3.320780784740474
446 3.42105092870249
447 3.7771858645107983
448 5.852826861230055
449 3.7741116449737673
450 3.939958631906785
451 4.066860490181913
452 6.397706654543768
453 6.400479029154283
454 6.359420917718485
455 6.464720314868494
456 3.319288627833365
457 3.9636895394456704
458 6.006416002831227
459 5.898896240907437
460 5.83364081906413
461 3.5592879043938246
462 3.4399135153983478
463 3.589045408475374
464 5.967867191667768
465 6.9217648298403915
466 6.263373748055264
467 5.896477560092712
468 6.246418848716748
469 6.010131740338481
470 3.4193467238126742
471 3.388258715719349
472 4.408357413028273
473 3.8369346240242344
474 3.304232570869961
475 3.7250815524881484
476 3.399697336391764
477 3.286329986486552
478 3.3958835879569578
479 3.3103712775371408
480 4.464546198860001
481 5.8724889291858275
482 6.070382845433957
483 3.3487803819286786
484 4.594162544249356
485 5.835732623311261
486 5.9467162402775475
487 3.3765186862168206
488 3.5089263099176855
489 3.364291997199437
490 4.3604728475335195
491 4.207698962286606
492 3.4416819388927924
493 3.365235279694897
494 3.3238419915854696
495 3.508418582295692
496 3.437496673808655
497 5.740904598731946
498 6.191718643114918
499 6.635637602496502
500 3.6246657938870626
501 3.3452399350352278
502 5.900749308167637
503 5.831427679342711
504 6.1541071284126865
505 6.539940995631606
506 4.0304158506999865
507 3.4984243708488187
508 3.42356648055369
509 3.2155260813768853
510 3.482775783107804
511 6.294690410439181
512 6.262803921538398
513 6.423620707553003
514 6.065510429454992
515 5.9605355760491925
516 5.921107711881122
517 5.7511110055229215
518 5.657942319695349
519 5.843170158494749
520 3.524987640464726
521 3.273431036650237
522 3.523823159585527
523 3.4334811173159916
524 6.087054591025833
525 5.837946485233806
526 6.175249180806939
527 6.494425392105508
528 5.983684159127828
529 3.454168703033653
530 3.6891744427251725
531 3.9442112550940376
532 4.092770089004312
533 3.3343514054419385
534 3.2604689326399527
535 3.2657506071734357
536 3.159827898855355
537 3.4831068645890273
538 3.223238863237311
539 3.4844721040541353
540 4.010165665928821
541 3.9737775706884757
542 4.016169074962916
543 3.4719581116031324
544 3.702110046291186
545 3.397574059141464
546 3.732815350358047
547 3.5066977371859878
548 4.130319936325882
549 3.6325767986906423
550 3.5886837573995916
551 3.6947956586680686
552 3.4401418172862845
553 3.426164368332129
554 4.135459924286187
555 3.4153672557326202
556 3.572523070189141
557 4.260142155927235
558 3.293870291894619
559 3.3029771402476182
560 3.511189621118329
561 5.986887788945087
562 5.805803309087915
563 6.328313264487732
564 5.911437756981481
565 6.4677313793658495
566 6.843608201249601
567 7.077050914962874
568 6.190333075271792
569 5.384117559511396
570 5.2696119749985595
571 6.315796211331205
572 5.7546047229752055
573 5.686570804054513
574 5.706722837032242
575 6.494708909216058
576 6.853121858138493
577 3.3492979640860567
578 6.027186251144614
579 5.79460052758
580 5.906931313888585
581 6.456491832777748
582 6.249074869557317
583 5.926575817817483
584 3.842705150448913
585 3.8967596902712365
586 3.4989869167055203
587 4.518351803139811
588 3.4625166439664685
589 3.6666751622399163
590 3.3015177169700256
591 3.3826232226994324
592 6.3138828411125045
593 4.256457463714701
594 3.4158703768371024
595 3.419435006250471
596 3.6063320715005567
597 3.400041507265229
598 3.5050401075183655
599 3.472432997918369
600 3.3963749357498116
601 3.3043927268025315
602 6.013179132500555
603 5.8334864647575735
604 6.1929831580993815
605 3.496584829769563
606 3.433420581872247
607 3.5512777513783176
608 3.3797104923558647
609 3.4024499495230565
610 4.217485961357927
611 6.697270600328405
612 5.900978091781548
613 6.709908682020448
614 6.22107561976713
615 6.174815487820848
616 3.34193215732881
617 5.41826945808
618 6.306909701149837
619 6.215431379419111
620 6.297587181268331
621 6.1895738632559585
622 6.195718853780743
623 6.667968486850099
624 3.4948497252644817
625 3.3043452175129318
626 3.499114350925649
627 3.5853660116721255
628 5.091775141315672
629 5.659968416174525
630 6.846042876585827
631 5.795713901714343
632 6.3194725935397145
633 5.9359211641520595
634 6.200926710484179
635 3.449710722553816
636 3.314946019297252
637 3.3193982728951608
638 3.468677287412353
639 3.3918519665270472
640 3.6065336754872144
641 3.3351862162375436
642 3.4525883359466762
643 3.539849486175597
644 3.4368690429105735
645 3.311888826512667
646 3.493856096686631
647 5.760688714340625
648 5.883714797942435
649 5.903652428900988
650 5.85034692650476
651 5.928409727054781
652 5.820915885902957
653 3.728095856640587
654 3.3656951665311525
655 4.054132673888963
656 3.3909256885498795
657 3.556475842859721
658 5.809686694669336
659 5.912481980093071
660 4.955145475628494
661 5.713657896917639
662 5.666833886934901
663 6.209939869688677
664 5.649999855798155
665 5.903414395746946
666 5.341019203991945
667 6.024468142066704
668 6.675516315276692
669 6.140215832322395
670 5.773485990082692
671 5.782696947809743
672 6.461195650239429
673 4.169550595356279
674 5.689724618548665
675 5.994508986508052
676 5.824067478657968
677 5.72277514281246
678 6.1133631294195885
679 5.8717506023840285
680 5.948620449426458
681 5.92726381647194
682 5.909270851202278
683 6.0551278562732405
684 5.945635856444207
685 5.378369364942991
686 6.0220627334435655
687 5.969591268943509
688 5.8822268242370175
689 6.576839150239574
690 6.206582154648627
691 5.994443077033073
692 6.293575777543063
693 5.872119118810968
694 5.95176476215272
695 6.205516058129248
696 6.315161410698596
697 5.804795986070087
698 6.164456507561917
699 6.057437989284738
700 5.746453106472067
701 3.957273863889665
702 3.4775511123784706
703 5.475200087334609
704 4.120851440725119
705 6.602525514717886
706 5.6662488517606
707 6.245452198653362
708 3.690819683724097
709 3.3378100692412542
710 3.8781021057753864
711 3.8817147143594712
712 6.110743648279317
713 5.94247903229317
714 6.30968354591791
715 5.58558442052466
716 6.0273256550826275
717 6.074102318642579
718 6.037273584162196
719 5.891958778677055
720 5.160709897192132
721 5.770439920511654
722 6.197319720725627
723 6.364455212405415
724 6.166949205002678
725 6.566541097873925
726 5.755806689839983
727 5.515587375015879
728 5.987715779881536
729 6.5268333862692
730 6.100889608595924
731 6.069872058364067
732 5.978301486641017
733 5.85985641434567
734 5.9520541839025185
735 5.287303398941698
736 3.3803194994133965
737 3.4602542903630917
738 3.691656756011817
739 3.4629968483544946
740 3.358919851759045
741 3.5428438900136143
742 5.633303169743005
743 6.117011739987573
744 5.369487561983733
745 6.484526068862351
746 6.554573703787519
747 6.129014225655292
748 5.867837714806427
749 5.0060325010403135
750 5.718247086540673
751 6.0338924225931665
752 3.520506311844503
753 3.838666526502083
754 3.4289801217289897
755 3.4673097445167556
756 3.4406139922867984
757 3.493072349717795
758 3.499750599362237
759 3.3458319024411143
760 3.4189322132211206
761 3.496434702008384
762 5.826709391679324
763 4.58140133964954
764 3.4951976741714916
765 5.643559523137945
766 3.594868069313767
767 3.434894969122612
768 3.4553588029593074
769 3.3601567310452576
770 5.768906351108675
771 3.892424761844922
772 4.179490609392875
773 4.29630136575728
774 3.945897428183887
775 4.85997255314535
776 4.529464272021943
777 4.1312691247929125
778 4.108981613523634
779 6.00332151381565
780 3.3642458379431313
781 3.439329299032901
782 3.2542750646308476
783 3.17590017007519
784 3.407689138913259
785 3.320583663009709
786 3.288335807772065
787 3.3171239964902246
788 3.4345547874551596
789 3.344325333954133
790 3.3849256532548284
791 3.245071802686586
792 3.326083476099429
793 3.415361755309591
794 4.089056561904034
795 3.333541018927354
796 3.375676505520772
797 3.3185654599482177
798 5.042213853398181
799 3.2472881923480634
800 3.9128886862349694
801 3.327008203641394
802 3.670272012550833
803 3.8965941877795434
804 3.358902649090328
805 3.3750301191126733
806 3.2652962669444734
807 3.3541706568256906
808 3.3493703933946506
809 3.2311191618863453
810 3.4125995618867004
811 3.169876228232837
812 3.5723251070355477
813 3.386328406349224
814 3.393324526841792
815 3.339097354673488
816 3.222558907319463
817 3.5438373658140576
818 3.274980384222939
819 3.4092085938232795
820 3.277805963805951
821 3.343489625260901
822 3.3499769120170546
823 4.229949084137648
824 3.4208586578538815
825 3.4036356651903668
826 3.5106157006703644
827 3.3247807095803488
828 3.3889412416244804
829 3.258053158401263
830 3.371457070195155
831 4.216996591456463
832 4.021594159240194
833 3.963796803085647
834 3.882080958014408
835 3.2624934686508493
836 3.33358187127861
837 3.266541509901291
838 3.3528646427300877
839 3.290473887381914
840 3.3274003852346543
841 3.3050314282622573
842 3.3538944527763057
843 3.3291159574884897
844 3.4257705158986114
845 3.3633561220859334
846 3.2905862342165473
847 3.454849282096873
848 3.223498893060793
849 3.4694950642056304
850 3.7229707491354502
851 3.2214033533834114
852 3.3948522421201
853 3.3438105541372938
854 3.2554131989530792
855 3.486316924362454
856 3.753307342091428
857 3.7438712580191216
858 4.1368226774733685
859 3.4478515272395565
860 3.4373301266652163
861 3.3377349376255343
862 3.3282695500932453
863 3.9629554715214184
864 3.8045670041543986
865 3.477404417094604
866 5.54025731975526
867 5.937672608925627
868 7.421359069760692
869 4.748802779978575
870 4.949019604244977
871 5.67853601371903
872 6.187341741382339
873 6.203337215072265
874 6.80132077523442
875 5.894416090253488
876 6.656899809978413
877 4.1738200121950815
878 6.629449423170697
879 6.129060146921256
880 5.6082151826863935
881 5.728001021247858
882 3.491586515744688
883 4.326097353600782
884 3.4028735387633455
885 4.654272518729382
886 3.3495688367876832
887 4.396289347840855
888 3.3343105755332942
889 3.2148120110677687
890 4.056747503837409
891 4.905314544605561
892 5.885391929758749
893 6.733009889409256
894 4.9514399863104535
895 6.295083790998557
896 7.679635005903611
897 6.961119599102462
898 4.255741418043419
899 6.735856022855368
900 7.382719882373307
901 6.1215210836386476
902 6.859958988497086
903 7.442063285928559
904 8.312520209343727
905 7.72805013229626
906 7.093698858942805
907 7.6337591095277295
908 6.926680968134401
909 8.262126611332421
910 9.007775769009966
911 7.607493702426281
912 8.459792654858793
913 8.572754317013652
914 6.38552306351607
915 8.107280142608007
916 7.015860969853541
917 5.938980673635647
918 6.621103845780833
919 7.768358132451129
920 6.499945440496472
921 6.402104059343737
922 4.639492314204299
923 4.15181000085244
924 5.644933145844173
925 4.109050735184438
926 4.439793693176487
927 4.36899901685648
928 3.4219296738727967
929 3.3280252032260043
930 4.7555348814071845
931 3.433050334782977
932 5.946472697040475
933 6.5560980782536795
934 6.859846205104913
935 6.101103395330801
936 6.149817768684021
937 5.9906334983734695
938 4.4652409070416414
939 7.009531000443227
940 5.5770078807761045
941 3.3897987244480943
942 3.5010653482137823
943 4.575461162072911
944 4.004101769008653
945 4.319398617126222
946 4.268989268495872
947 4.466076394735518
948 7.067193292784066
949 4.592246126205207
950 5.001468307644229
951 5.410548010760724
952 5.060969794347218
953 6.195795744734958
954 7.227637880740137
955 5.961925636182681
956 5.627421443771049
957 7.81941629200654
958 7.597659851449279
959 7.127359984977184
960 5.930125526689732
961 7.75534606358055
962 6.792382701841864
963 6.366778545831017
964 8.53813552119663
965 8.339576726567076
966 7.744609828624646
967 8.405117881739612
968 8.540852854645445
969 7.866605579276847
970 7.914216563564548
971 8.22987564208913
972 8.23283385959051
973 7.9620783818261796
974 6.116819376876616
975 7.7377529244509855
976 7.8683287671030095
977 8.004350344443493
978 7.796849315005934
979 8.58369845278447
980 7.455513814607602
981 7.100842834577336
982 8.088215811651095
983 7.84428636488738
984 8.039343300606628
985 4.208108509697839
986 3.4423531640085203
987 3.6728133825246037
988 3.468732002455259
989 3.3037783414412023
990 3.2478610215824015
991 3.593743566550888
992 3.293991224277617
993 3.2476885771359836
994 3.417255478887581
995 3.229689304387726
996 3.364029703797169
997 3.2306148988514867
998 3.2349142557631443
999 3.235691146617866
