# Supplementary material for: Perforin-2 clockwise hand-over-hand pre-pore to pore transition mechanism
Source: Nat Commun. 2022 Aug 26;13:5039. doi: 10.1038/s41467-022-32757-4 (PMC9418332; doi:10.1038/s41467-022-32757-4)
Supplement: Supplementary file 7 — Source Data [file 41467_2022_32757_MOESM7_ESM.zip › Source Data/MD Raw data/pH7-CCW/pH7-CCW-saltbridge-01.dat]

0 15.760947692906944
1 12.33302182108701
2 5.796962723517974
3 10.883935137046903
4 7.7814637645411375
5 10.796312639635177
6 10.678324874393052
7 4.232253289098255
8 5.712408389886074
9 6.287407516596029
10 6.102249540564703
11 7.647710177582013
12 11.40680493694759
13 10.421444019427183
14 16.676053857561925
15 10.649302799980598
16 10.339579750158116
17 9.334355264382197
18 8.953366456636285
19 6.536533321922149
20 5.6642764895215665
21 11.213666218235426
22 11.40895322479965
23 11.561408493494751
24 18.374572542250572
25 9.972129267186821
26 9.371646516069328
27 9.123381884857361
28 11.673877229106537
29 9.672798169981283
30 13.917388012628294
31 13.79545509713163
32 17.51155193811613
33 10.021537276522421
34 16.321621288716887
35 15.936226551599239
36 13.056380353762892
37 16.095633424585554
38 16.225905643503804
39 10.483149194285884
40 15.515712593871388
41 19.718287340444263
42 17.426219455574515
43 16.925752833510494
44 15.840595725779167
45 13.751903180927696
46 11.992314285191124
47 16.152172671834087
48 14.676678350952617
49 10.017055356427731
50 11.318242235593962
51 15.565005524459107
52 12.404211380523357
53 10.611770636374983
54 12.31244798615726
55 13.016073531553713
56 9.188633185289941
57 8.933537769146547
58 8.667959820472785
59 12.053909044524419
60 12.700777211752873
61 16.804742086466273
62 14.29605791695448
63 9.965160369720083
64 9.244442019654974
65 9.885791194449649
66 11.310943840295703
67 11.573062275203904
68 16.891638415360255
69 15.422715053930284
70 10.237664799402665
71 6.690749913240994
72 7.66092189160346
73 5.9851481246103555
74 5.552931286641298
75 10.657617475339283
76 9.687638336960113
77 9.08370836085835
78 10.573167448959138
79 12.096573759853838
80 12.294686194577357
81 11.424077357803009
82 7.761536331213147
83 9.268723565227779
84 10.39227275781223
85 9.354808161917305
86 11.344483735918876
87 8.267693421187678
88 8.644384369660612
89 14.501589116532358
90 8.162474685952285
91 9.771861661526726
92 10.32116048341514
93 11.166646819282859
94 9.902572363239944
95 10.320491330159959
96 9.514611303175757
97 10.917471484594458
98 10.083471141795423
99 9.836705839376089
100 11.879905066805604
101 6.791271519152079
102 8.272127589728612
103 7.868591112857178
104 8.558867858440546
105 6.550678032663478
106 7.846181080808166
107 8.093322474700836
108 12.07151311000831
109 7.525821420918754
110 11.183040543985436
111 7.870150138523483
112 7.812215477791811
113 5.7307429822182865
114 11.305811803267167
115 9.87896433725935
116 7.696741381167858
117 11.364695427977749
118 8.851620033448551
119 8.756295198815085
120 11.92886839888701
121 11.348140510802585
122 8.87038881173483
123 8.761089589885646
124 10.619974698113486
125 13.670588093084566
126 8.400708631205253
127 13.608642690293332
128 6.139321244232379
129 12.432020189737193
130 14.080436679649639
131 8.973441205780532
132 11.567886042727588
133 10.47727622237579
134 12.930315782169039
135 10.843152886355208
136 11.204635586003828
137 11.481195747041506
138 14.292713228445614
139 11.179148055692886
140 13.45857195952114
141 12.170966326167632
142 14.03804941272601
143 10.603583176357466
144 12.760134712891452
145 12.540266719454026
146 10.120448507463308
147 7.874416924530699
148 10.547833119724789
149 13.137468519571613
150 9.460439662943932
151 10.7227033510359
152 10.79983725935818
153 7.971152739611847
154 7.377947256725977
155 12.6898824025839
156 7.564034371206641
157 13.076797599922275
158 10.539773055455383
159 13.648606914441908
160 11.637637995950582
161 8.389326845164812
162 12.111481943146787
163 9.370735944393239
164 14.184474661582325
165 13.265260384548071
166 11.66938308366267
167 15.051965679175577
168 10.886531726130462
169 10.875693516079327
170 11.28406911522976
171 15.103238311842654
172 15.170287153704999
173 11.29625375437823
174 10.771511735976995
175 13.762497579649322
176 10.34567440434082
177 5.526632036089175
178 5.691711176891621
179 9.670656591068347
180 11.549496865611529
181 13.575183189662603
182 10.855063077018
183 10.341117038554057
184 12.131459723273398
185 14.074580793340502
186 12.718092333138133
187 9.325745559646082
188 7.350227279817762
189 15.562322416226925
190 8.672455397411957
191 9.28350352702466
192 15.178239437717126
193 7.862054418885486
194 9.875722053095776
195 8.286384466787094
196 10.93097865413611
197 12.047437097973118
198 8.4145220966727
199 6.975411089105564
200 8.100518063344607
201 8.453459863160619
202 10.535218431396302
203 10.97203667636686
204 9.232538136151518
205 12.210208702615356
206 8.815402744033824
207 8.257049587478917
208 6.637243173612841
209 9.619110902311325
210 8.037939213729551
211 14.347748306882227
212 15.56688128479015
213 14.022578162462539
214 12.461844023262836
215 10.652717860359761
216 12.589327441622936
217 9.651242652585005
218 15.668793392902794
219 13.822036018166697
220 14.850725137675777
221 9.31908137900334
222 9.293023083839522
223 10.290899050099064
224 5.942497932733113
225 10.284663894802328
226 9.453590276628129
227 9.454859108325376
228 11.404324381717714
229 9.674064039926323
230 12.018478591602669
231 15.576006213350322
232 12.661256674116855
233 11.391226591380931
234 8.139131941795322
235 9.396762031460428
236 8.737765533285268
237 10.015084766887348
238 11.671528012148768
239 10.550115851334793
240 10.104906005628878
241 8.113623830858513
242 11.146244777907603
243 15.630220731309198
244 15.640005899216709
245 12.829275068963451
246 13.958474455909535
247 13.51246962264695
248 19.007018568388446
249 16.34843857555623
250 19.351223409910457
251 15.35696065400327
252 15.4184695302915
253 14.832113733309264
254 12.465648515476586
255 17.01321353120097
256 7.7914122059869255
257 12.447882502835691
258 11.412242800976031
259 9.433209978102918
260 7.523388272302287
261 7.567731614597174
262 6.010983037493368
263 11.634278736851291
264 8.968656070509489
265 5.5665635018916735
266 12.724859422792285
267 9.398376888075145
268 7.915530820564359
269 12.143856840700712
270 8.381625809543033
271 9.023388437157385
272 7.719292915284081
273 12.20605902639863
274 5.571800326079305
275 10.78353176296089
276 7.013382640006473
277 8.273791286383817
278 10.255409768818668
279 7.9976839031964175
280 6.217996806344795
281 11.927758838738084
282 7.01402524151381
283 2.776935963413435
284 3.101310428736817
285 3.229604446872392
286 7.578531038146004
287 4.980648854578901
288 5.024405873453484
289 8.810677895795344
290 6.993670011938952
291 10.718950314607453
292 7.632669429953715
293 2.578129372150135
294 2.800909621536781
295 7.281945310919834
296 2.68681485374816
297 2.937829127429885
298 2.8833790535531567
299 3.164009460181916
300 3.2054121900116868
301 2.8425319602858172
302 2.6642281491281077
303 3.0551141684121363
304 3.4287338153913094
305 3.544762159044043
306 7.838406317289685
307 5.882149093514473
308 2.707267719557088
309 2.6319814211689545
310 2.8442699850846007
311 2.8819216278927797
312 3.5264640253433956
313 3.0978101807351135
314 2.771674928539611
315 2.554973303256542
316 5.279216267742621
317 2.499197431502172
318 8.016815263165547
319 3.8340520624974133
320 3.181832691413951
321 2.67509101548716
322 2.697060140981155
323 2.8100711211692344
324 2.950335006134634
325 5.010387379769794
326 2.9057139231479643
327 3.174671175851435
328 4.765971422786599
329 3.5611842109465424
330 2.7469509907739424
331 3.0171334543885786
332 2.8152788247585545
333 2.7078412352296093
334 2.994282711342758
335 2.6612585043335444
336 2.6470480445274203
337 2.6481581618622005
338 2.6967331972012203
339 2.651616012798477
340 2.6575363396084093
341 2.6609570480005074
342 3.1958205162423052
343 2.6910782849378863
344 2.676370709428542
345 2.824147564760691
346 2.5866465753226424
347 2.877443328493186
348 2.588440810916565
349 2.642358225616159
350 2.68777310972107
351 3.684995807623719
352 7.595489643543102
353 3.4807521650324875
354 7.199815135061211
355 3.263530297310347
356 2.9283112854578994
357 2.612808570282238
358 8.205899576495627
359 3.7829873694260336
360 3.1195176582587716
361 3.885313965770055
362 3.6118116210851277
363 8.380140797577864
364 3.430632357381903
365 4.583000691588965
366 2.946811825188501
367 9.906556339890505
368 6.226152926597594
369 3.690967456926066
370 6.247765285507715
371 9.619413230297166
372 2.716171834136015
373 8.288076521158207
374 2.845367639630099
375 3.0317314515649763
376 2.6867952256947616
377 2.780717370843832
378 3.468245520673511
379 3.6715448940433215
380 3.3498740836969074
381 5.746963320430824
382 3.3281527819983356
383 3.497427522543224
384 5.983227235010546
385 5.739612192105511
386 6.9597375126513255
387 8.3242451291488
388 7.615206947165183
389 6.295760353958952
390 3.727905984603267
391 3.7637002226656917
392 3.8057118892187924
393 3.5817825176583886
394 5.338566905408329
395 3.7016224734329497
396 3.790359459687267
397 3.589285152904959
398 3.122316190101488
399 3.5188920429786705
400 7.14295854631681
401 3.0806345345532757
402 3.722268484411173
403 3.8010666667778956
404 3.6635504535318835
405 5.570978627472096
406 5.250131686263482
407 5.21682743199905
408 3.579448305921279
409 3.0171262212046486
410 3.058693363803446
411 3.607203844699583
412 5.268225703378117
413 6.033047853406494
414 5.31036928936957
415 2.6397428939374987
416 3.3797290088349836
417 4.222019847891232
418 2.6292343657192903
419 3.4434127323359407
420 3.102925239735751
421 8.536177693848892
422 5.246188692244722
423 4.973265922455102
424 5.239823479685176
425 8.228961245209595
426 6.325087085975697
427 3.385215009657442
428 6.327940506602014
429 3.6979256447566486
430 4.021290845623824
431 3.7664658220417144
432 6.339639735517475
433 2.920865369648466
434 3.326066551804843
435 2.5377655900389184
436 2.8062356155062638
437 3.6286797005672415
438 15.191444562695878
439 2.707196836840703
440 5.013124024495523
441 3.1621149365183094
442 3.428977322332945
443 6.040817391837746
444 3.5680559680320223
445 2.8168700619175104
446 2.4976834273233877
447 3.6806671089325014
448 3.7356179651226395
449 3.3074590192869553
450 5.503245370027119
451 2.8279197986028994
452 2.6769401602940066
453 2.944914374994186
454 8.921070190398867
455 9.575164518970988
456 2.6357566004725013
457 3.097781438404637
458 3.6759832322277806
459 2.8833092008117727
460 2.891554097170846
461 2.899786920412052
462 10.984552613467413
463 2.6150343418799538
464 2.7282418275582763
465 2.6296281422356347
466 3.189840795801461
467 2.8441038401746623
468 2.8765464168251937
469 2.5636949648547227
470 10.268886125514014
471 6.1362013560844515
472 2.7737835511538877
473 3.702571742208632
474 3.6704399753285
475 8.242010067606268
476 12.184272666960712
477 3.133658183215073
478 4.265266270607404
479 4.239123010116497
480 2.543910026512217
481 3.4110520881501984
482 3.438322370819211
483 5.160207946106318
484 3.461235264898554
485 2.5160836507503794
486 3.0083308603510384
487 3.667854871381817
488 2.968530906267932
489 2.6838450514671335
490 3.080075365687852
491 3.169499354021452
492 3.61044858719641
493 3.6066579280079725
494 5.649048068939387
495 6.307864437074016
496 7.473143341061354
497 5.909195855431826
498 3.583257873248427
499 3.597954436825522
500 3.0929038370314714
501 3.0427773076302516
502 2.592194993876213
503 2.602888428740316
504 4.363274610226173
505 2.8199017080045214
506 3.5528259267708213
507 3.609969135532979
508 5.8504444275692515
509 3.5725427385103923
510 3.7373549899560494
511 5.510540540215172
512 2.7098759372458923
513 2.644111635859917
514 2.6360424086037626
515 2.800937534684352
516 3.199351511687479
517 5.291998222823688
518 6.787561891861582
519 11.078943058017318
520 13.628978084403796
521 11.98080359441956
522 10.63172847792797
523 7.420811935140756
524 5.153251283326177
525 3.5730511934863967
526 3.5389905676669065
527 3.4814396769707874
528 8.17423528148339
529 8.317295124829535
530 8.908475924576832
531 12.950132680253455
532 5.174329163728812
533 14.523512784988315
534 8.051142307419292
535 2.8778394776584233
536 3.0808755072270317
537 3.370019641827443
538 3.5244803830748292
539 3.2451332533082184
540 2.751264945938593
541 3.226490428922552
542 3.633999349384124
543 2.8867062620979604
544 4.47841445989294
545 9.363288619825097
546 2.7054747160779455
547 2.8223319511036666
548 9.394825347578587
549 4.890805543815658
550 7.113524556923583
551 5.867477372838878
552 5.785986310190005
553 2.4254825344498103
554 3.451529134631862
555 3.512044822232669
556 2.849921105038957
557 3.3697751242839393
558 6.253635630150546
559 7.309604701491024
560 3.8000042408578083
561 8.163918754708094
562 8.743460162972582
563 2.7943191555705478
564 3.2100849848046256
565 3.7222444456533244
566 7.991625112710099
567 5.742544137291669
568 7.160215038548672
569 3.7154908313177843
570 6.089076822659226
571 5.843871798639047
572 3.3054874484951022
573 7.23102234025443
574 3.8289420490966704
575 6.290948969642096
576 3.6832117366812804
577 3.5608963495188166
578 3.561405261411296
579 3.64603216284996
580 3.574823532913702
581 5.647217781664117
582 3.7127942489635775
583 3.818071081011859
584 3.4838829036585373
585 3.4380462929350033
586 3.627468838251864
587 3.373315709984704
588 3.6325332015953062
589 3.589449850726959
590 3.3228104071716076
591 2.7081278512766134
592 2.651391792556077
593 2.9341621520976675
594 2.937510970819034
595 2.6128828641119135
596 2.8270358035735637
597 5.237898256323785
598 3.03196855673951
599 3.765371417871722
600 2.7263775021336203
601 2.6817286524186494
602 3.102705296952794
603 3.662708524463056
604 2.8586723099071283
605 3.4728755659093347
606 3.6743491005701694
607 3.6833656824697796
608 3.404824450102311
609 3.546461539501874
610 5.188126691370261
611 10.111287243702229
612 3.3458297605612435
613 2.6806801470966555
614 3.0737717385320784
615 3.200260391079333
616 2.9371745678888255
617 3.5652170282988234
618 4.770108614668197
619 2.6133340857192437
620 2.6550379673412827
621 2.804543714284731
622 3.571396483879144
623 2.5466029016153775
624 2.7232137529714464
625 2.8321607388720023
626 5.366485344610441
627 2.7330672988231717
628 2.5338349723310745
629 2.559303619730045
630 2.555465345475034
631 2.6284867770454525
632 2.5708887926134354
633 5.851973700496749
634 2.8630103146372554
635 5.099590024685277
636 7.664415165714293
637 3.2346534078543248
638 3.4098258655254834
639 3.583596201163913
640 2.9262581705856756
641 3.5897649507131226
642 3.592752710010253
643 3.116009045778202
644 5.1016585228201725
645 3.4027058675732365
646 3.5058345884505924
647 8.220020760999608
648 12.887864890697491
649 10.106833577765727
650 8.034942336190714
651 3.383813953773097
652 3.191477788261728
653 3.689647722273724
654 3.6390172470475557
655 2.6486503351332873
656 4.176297970998086
657 3.602437072806318
658 2.8442309639859724
659 2.7052013604858525
660 2.823241520087146
661 2.5363540162968383
662 3.5553569478420206
663 3.1284498983830833
664 3.613648099173059
665 3.5809608499815053
666 6.046367761653598
667 2.616962119153171
668 2.814216665729233
669 3.6529364480635187
670 2.4340883212271933
671 3.5432372113431048
672 2.877693049292838
673 2.7216672183300146
674 2.9200123437835384
675 3.135862913197698
676 3.146295217148488
677 2.547522577786647
678 2.911345226538469
679 2.6604516077102627
680 2.7693961653637196
681 2.559031333882027
682 2.9562292640203416
683 2.6279256509359974
684 3.7391864226627742
685 2.6813175945112255
686 2.8024742359533175
687 8.485613028743051
688 3.1183642444167203
689 2.820418393341095
690 2.527485296640966
691 3.598587846462673
692 3.5117053878209608
693 3.386270946936564
694 4.155558990617501
695 3.5492872283241934
696 3.0907398620144724
697 3.697858690571835
698 2.673160395445962
699 3.0629283304068786
700 2.8151325322850633
701 5.548740320188377
702 2.5187564020764035
703 3.67340395604162
704 3.632746608846277
705 7.7408696145400055
706 13.822110513631419
707 8.476107597980864
708 14.840926683511123
709 10.07422465686699
710 3.614807237617429
711 3.635086903542833
712 3.0344478828828145
713 3.7384465424141724
714 3.6030669040726595
715 3.610559736119064
716 3.685811589021062
717 5.102560120867637
718 2.9429589807590832
719 3.682560232915011
720 3.7946609536627163
721 3.770920562238647
722 3.2166199293589024
723 3.6867041278668777
724 3.121598025689953
725 3.6660782052540166
726 3.442139674455694
727 3.673404895984794
728 3.321818004478298
729 3.420768141586554
730 3.5374096967909625
731 3.3110052942549966
732 3.13053680067595
733 8.828190564085267
734 3.9951931871907775
735 3.6360951330644875
736 2.8357714527600977
737 5.64645226598182
738 9.752102802467151
739 13.411530698352383
740 8.274901718878365
741 7.353252153250637
742 7.624590773316348
743 10.963727602359288
744 12.246938189905242
745 7.476801664306784
746 11.149147592312247
747 3.126720114570272
748 3.6782260580080304
749 3.5004014674046564
750 3.7181683140799184
751 3.6336829495797396
752 3.8662635481712204
753 3.4841178066952057
754 3.388694452581044
755 3.6423621096583543
756 3.8004133797928543
757 3.820916497808466
758 3.603122032335562
759 2.7079266567763054
760 2.642394359225592
761 3.030497788143614
762 2.9629347329150666
763 2.702980733722217
764 2.7364167670726705
765 2.7888403360944305
766 3.0173654996690296
767 3.0117936985024314
768 8.40144707947436
769 14.369043664700795
770 9.377826096511173
771 11.206116579348288
772 2.6619510015152517
773 3.5251634346623666
774 2.5142667065269713
775 5.713718793595771
776 6.370560207860513
777 7.597227153614706
778 3.6357375373309155
779 6.4923056372213654
780 7.097915700790504
781 2.773275353309557
782 3.74845329055725
783 3.238343696265639
784 2.8074606329955363
785 2.9390391558167646
786 3.594572737076443
787 2.5709208029467474
788 5.114702876772001
789 3.640474443728956
790 3.808614972807971
791 2.5668603340435636
792 6.957793262425194
793 2.8652307834611164
794 2.632254490890522
795 6.9065839581439565
796 3.4682802625849227
797 4.862135351134405
798 5.085420472672461
799 5.715360766831783
800 5.651788560991643
801 6.820888216719416
802 5.849557107732185
803 3.5865470825263754
804 6.5898886791544795
805 3.5292873765811033
806 3.6880497276211868
807 5.578519433092183
808 3.4696221527568
809 3.7886862445344494
810 3.877057530017215
811 3.7212376366087834
812 5.965402972351888
813 3.816170317011867
814 3.43916390395489
815 7.829666488840177
816 5.357199686696625
817 2.5708736122809235
818 3.4165663490220095
819 2.9793546001602556
820 5.532549698312406
821 6.859508707440017
822 3.310166044159005
823 2.716765170192033
824 3.6684585270548484
825 5.692143553068595
826 5.4691895612591885
827 8.430241788513282
828 6.82013583782961
829 5.692514673720044
830 3.886019633001089
831 4.636319656980431
832 5.222174952884305
833 3.1158251616097052
834 6.323015793910485
835 4.807210303188161
836 5.891947461807726
837 6.077659287336941
838 8.675292571130251
839 6.401810890517764
840 2.657600362973199
841 5.447691385823665
842 2.7985122761422043
843 3.8450536436177463
844 3.708893464305511
845 3.9147098411267436
846 5.980962929589202
847 3.4690854349355513
848 3.806497870632199
849 3.424639920207789
850 3.748239175280857
851 2.577513973493684
852 2.818950128164924
853 2.7872562359743136
854 4.937922083040196
855 6.1399709459126655
856 5.082449494643191
857 3.422407579367678
858 5.355534755336172
859 2.890741470096308
860 2.6969574005561956
861 7.868525768666905
862 6.51586811605912
863 3.713597295483039
864 3.7787049789083973
865 4.749442389336714
866 11.738466726585656
867 7.17902818700421
868 11.434319215447381
869 8.170012283901105
870 6.162274411229226
871 4.712706201823257
872 12.007955355669148
873 10.62006830784487
874 8.309994824105337
875 6.772957203487091
876 8.219349331366915
877 5.320245690959481
878 11.005035594373817
879 5.873495295697482
880 3.5747373786943606
881 5.713288680998745
882 10.789376421725366
883 10.21209284930255
884 7.063340081243988
885 10.836047239104055
886 7.769234963842405
887 10.631987150658729
888 6.571162820015542
889 6.173109474232682
890 5.948630040571864
891 7.68389202520281
892 7.670850770090581
893 7.1807974882007315
894 5.328663104155308
895 6.838226791390948
896 12.199349513653026
897 3.679883526038548
898 5.876293406517342
899 9.42946309741763
900 5.962379004943926
901 6.183424638153124
902 5.108899131935109
903 5.542518262563552
904 6.585610027364382
905 5.101229056046845
906 6.92261571391725
907 2.662184193819411
908 8.424963851806956
909 5.62907892811417
910 9.348445704291034
911 9.159812292011248
912 5.311136048633758
913 7.7119458472274705
914 13.548029591154732
915 9.878719440951107
916 4.824087068554353
917 11.388296631792658
918 12.256630996083684
919 5.231964602088957
920 7.0679108616621695
921 7.978518585438324
922 5.397453138307776
923 7.451867075999589
924 5.329201577753997
925 5.567824314304779
926 5.5150784152340755
927 5.00289144932548
928 6.092319883319657
929 9.086457460996222
930 5.954402854634337
931 9.46459704376313
932 3.576473107974884
933 9.049366054208589
934 6.43250993209355
935 6.198558203185525
936 5.617316929449672
937 5.707029758539292
938 12.030762177732859
939 11.01730150288753
940 13.478030980009127
941 6.091323984602455
942 5.339865685786626
943 5.311137109013778
944 7.330567083028217
945 11.864199704655015
946 13.291641877597126
947 9.999829870509197
948 14.781725155078439
949 10.336663426124703
950 3.5834861594729626
951 9.089797579371867
952 4.816304538907167
953 2.726655201413337
954 5.505281665406009
955 6.164593173988612
956 4.357302653694895
957 6.758192607233089
958 6.985449290619235
959 7.0287104529946305
960 5.112172864884039
961 11.221671101970017
962 7.873183952895264
963 13.776451815937975
964 9.274112588869533
965 6.7935274689266985
966 8.430346625572275
967 10.656960662508068
968 11.796758845862804
969 10.710670863763237
970 11.970045214045907
971 9.959806304214888
972 7.227150824447532
973 5.030954166577484
974 9.547992460278799
975 14.55648798854102
976 14.718528232896224
977 7.530931795310675
978 11.155581759827005
979 9.094405333284406
980 2.861479101582748
981 4.8894679054905374
982 6.205783705555538
983 7.421395105646533
984 5.527053947956838
985 8.423481600381994
986 7.377424003959107
987 6.210301748782078
988 7.24492937845017
989 5.157941920813523
990 4.824542337330789
991 5.978481583783461
992 5.591184847378739
993 6.92223255136522
994 10.375274229680853
995 9.20405348482291
996 6.481248519518568
997 13.510778514907539
998 8.222321642586671
999 7.716711580241164
