# Supplementary material for: Perforin-2 clockwise hand-over-hand pre-pore to pore transition mechanism
Source: Nat Commun. 2022 Aug 26;13:5039. doi: 10.1038/s41467-022-32757-4 (PMC9418332; doi:10.1038/s41467-022-32757-4)
Supplement: Supplementary file 7 — Source Data [file 41467_2022_32757_MOESM7_ESM.zip › Source Data/MD Raw data/pH7-CCW/pH7-CCW-saltbridge-15.dat]

0 3.1795836154044315
1 3.634251109443756
2 3.9587810327398496
3 3.884543991578564
4 2.762056966196251
5 3.7399414840682366
6 4.102306924815142
7 3.330803287121479
8 4.346620449729249
9 3.711420022863941
10 2.5748700723102576
11 3.537017099629002
12 3.7765606280626156
13 3.6044675297415294
14 3.6807082820519517
15 3.7239845609292415
16 3.42393000963657
17 3.706341567030349
18 3.8164264852441616
19 3.8904285827237133
20 3.5235774504517994
21 2.85486079848527
22 3.686198225260678
23 4.308986864102601
24 4.97509123947681
25 4.705579225546663
26 5.26445173521689
27 5.285101039249003
28 5.047688971950622
29 5.4202703081821975
30 2.8546308271650833
31 3.6807609049101138
32 3.9640771865307136
33 3.6938089703249077
34 3.3381196894694445
35 2.622761501382991
36 2.9163127996577245
37 3.691522211018185
38 3.7962915188400066
39 3.555841080149399
40 3.5095020263815777
41 2.8829293530855207
42 3.7106807765815324
43 3.535989638356
44 3.5279966214002574
45 3.6101880601095857
46 3.443548673106374
47 3.6708476150633724
48 3.8933499572653982
49 3.679145413701952
50 3.59308775965783
51 3.7873867059023003
52 4.311769061918592
53 4.521687760600259
54 4.087708135340545
55 3.4642145885571116
56 3.4337957921358453
57 3.5700410050619493
58 3.55568790373461
59 3.5106650011874225
60 3.955841742834812
61 3.4959901850112205
62 3.5636072623748265
63 3.46793411335675
64 3.4320133949865435
65 3.77678592029032
66 3.5406687232479794
67 3.592576551840667
68 3.32393407963387
69 3.4906441063536136
70 3.5363565259751297
71 3.7428459094641964
72 3.772142458838918
73 3.7544908334738203
74 3.729155334816521
75 3.982892465958525
76 3.7407995062884183
77 3.5170301156509205
78 3.8012230359207253
79 3.449570166644378
80 3.7206269429495533
81 3.719551345140879
82 3.6517383338901612
83 3.7026767008567596
84 3.890019305201751
85 3.8336277052886936
86 3.5134082729799494
87 3.6527655627869007
88 3.677790498119245
89 3.5019494590911724
90 3.6482495204246876
91 3.4074664554864142
92 2.992510655619093
93 2.793646020634213
94 2.8778931491587225
95 3.3686291105680906
96 2.5476235426879947
97 3.540606637231542
98 3.1560859560995973
99 3.0677049691221296
100 3.7621917921057
101 3.518733434894349
102 3.2989408387898185
103 3.629125542828335
104 3.4760013373109984
105 4.207690064894905
106 3.3290390976224136
107 3.395184869822383
108 3.4340268433216217
109 3.4485302255837422
110 3.4937309190763246
111 3.7028490309273963
112 3.1531360989851884
113 3.470820744504429
114 3.807297347811924
115 3.080351100727733
116 3.5115896726609526
117 3.509892848446343
118 3.0451592458231613
119 3.6488942975550653
120 3.4224412698218662
121 3.7919814611557485
122 4.0517647499975205
123 3.484506621589495
124 3.7929624291365958
125 3.669243559163678
126 3.535101169122307
127 2.862220697162315
128 3.693576519044595
129 3.992149374022918
130 3.9291544619760943
131 4.2628555037272395
132 3.5396365960164156
133 3.753117078327601
134 3.6931432195182943
135 3.5080266051720845
136 3.653592544584803
137 3.938317746444635
138 3.6949072449388893
139 4.492476305143576
140 3.669454534889331
141 3.7611208118732806
142 3.6529538191890967
143 3.808863252134844
144 3.8561910344441084
145 3.712815969899206
146 4.093840032049638
147 4.007168250213832
148 3.808921854838026
149 3.873935714591569
150 3.574209729846743
151 3.84221608849573
152 3.9017092565790263
153 3.627784669388982
154 4.064446113431256
155 3.84991985884961
156 3.6035306922929182
157 3.6284223699995417
158 3.7889311198809583
159 3.7642328285348188
160 4.330295377341706
161 3.5485981787953764
162 4.552519910373044
163 3.65165020357602
164 4.718721564735319
165 3.941246140784971
166 3.64882679655128
167 3.5001564081729963
168 3.706803823145787
169 3.546914842066401
170 3.586969396731713
171 3.6518219423723552
172 4.846902000466365
173 3.6769384679499457
174 3.8370304624412594
175 3.7851490412453557
176 3.640806302987819
177 3.6386034580774242
178 3.5746477956669556
179 3.4295011730851357
180 3.4334188573968865
181 3.7088925341594052
182 3.487768836373678
183 3.7436934031482925
184 3.7351304976890503
185 3.6289059095307676
186 3.9018951427027524
187 3.802624352171199
188 4.036411812274032
189 3.600886363382042
190 3.829606835480628
191 3.6707331453974983
192 3.828536262553769
193 3.3109547143247906
194 3.587570864707186
195 3.7744560712733866
196 3.600308769889909
197 2.9661593199815584
198 3.5802939654888255
199 3.880493408959255
200 3.723529791632968
201 2.881530704144901
202 3.744668335315562
203 3.6162346240892562
204 3.983070269711352
205 3.5448178559306096
206 3.5662824914629376
207 3.8065066890017265
208 3.639776005871877
209 3.6667715035767476
210 3.5925174599768583
211 3.7745033005440574
212 3.7657446821979077
213 3.4755119497959326
214 4.03086558165639
215 3.7095540363768773
216 3.649875582356598
217 3.7480222809293813
218 3.693975932772683
219 3.923640832668158
220 3.446297612626282
221 4.261864237020585
222 3.624487203037055
223 3.7401937901880387
224 3.6585913724691603
225 3.7847633419588025
226 3.5520305825830296
227 3.5903282436042785
228 3.6164682268507726
229 3.667660348726686
230 3.958812571262384
231 3.823665304339154
232 3.7376009686678935
233 4.148147697021454
234 3.760543746362455
235 3.5447960749926004
236 3.8365671988464634
237 3.8224957589739903
238 3.623044399706952
239 3.7737588080605904
240 3.639796484229107
241 3.7520881220968243
242 3.57214515867872
243 3.589736084571975
244 3.588652285966979
245 3.5869519598287463
246 3.575685801635296
247 4.043965630028197
248 3.4241520443810023
249 3.553135393068702
250 3.792883883360181
251 3.537581569385468
252 3.0754781649765217
253 3.3712432415601348
254 3.2650275289029156
255 3.463371965825953
256 3.5149361627717597
257 3.6737439154288882
258 3.653372059497343
259 3.4874526640130354
260 3.735184181641107
261 3.466747323696252
262 3.245545566392754
263 3.6445662979609748
264 3.2255576402303965
265 4.791693204330486
266 3.8055486375864187
267 3.622807296856658
268 3.8460581007616876
269 3.836448894385467
270 4.458234309206918
271 3.4277388759232656
272 3.7305397714672366
273 3.702704969467082
274 3.627554090277874
275 3.7187588914158436
276 3.423642240969926
277 3.575482390621624
278 3.847403126730572
279 3.8751416429714913
280 3.492619804602894
281 3.645199426736709
282 3.745553660561753
283 3.7846039925306183
284 3.9751195292503314
285 3.5109491151285535
286 3.707123070530958
287 3.376154399497273
288 3.8261023680020187
289 3.3928785195265747
290 3.566535661755148
291 3.9270377961470073
292 3.7879325259597123
293 3.5475461505042025
294 3.347464290995487
295 4.0712675503662
296 3.7155066442950986
297 3.839540089310077
298 3.618076669397426
299 3.9788430458181443
300 3.6897772973864282
301 3.6156165957804975
302 3.4035133978175134
303 3.7210720798104737
304 3.7452642243457213
305 3.682227848584746
306 3.3223250772951856
307 3.5633278958542687
308 3.4658801147348783
309 3.551592228309427
310 3.894022043506655
311 3.807538528709006
312 3.929275259541417
313 3.6706088288466123
314 3.6476333545955204
315 3.8413232476785106
316 3.399079471235714
317 3.470856064948507
318 3.688787933250931
319 3.7108150949438077
320 3.527893716591936
321 3.582888998496558
322 3.545258834811776
323 3.6960883972426926
324 3.7239052650534474
325 3.563206243028533
326 3.6087546787383995
327 3.6360109171991235
328 3.6491701683987627
329 3.5589635480561252
330 3.603447397619757
331 3.8781273401704457
332 3.7955121648757655
333 3.693625853077956
334 3.1578734853077024
335 3.7202671345533744
336 3.643202335557698
337 3.6976826449690887
338 3.4268881871327412
339 3.677615668556099
340 3.5593171494921796
341 3.8397928508416355
342 3.424381014762451
343 3.300178963744012
344 3.5025743186560745
345 3.580684298149567
346 3.564428625318965
347 4.001310550628215
348 3.4257313643459173
349 3.3919689671895195
350 3.6337114351323896
351 3.7344246057934747
352 3.420811456163022
353 3.7761822670538656
354 3.434772221069341
355 3.5855526583907906
356 3.643145561054621
357 3.3914083789266845
358 3.530119502454271
359 3.668277632406534
360 3.8488887838911428
361 3.508836940701119
362 3.568730758898667
363 3.527278681442982
364 3.472166193776334
365 3.721308847880812
366 3.6656846969539982
367 3.6537366078136664
368 3.652430086346368
369 3.55073270266624
370 3.7533436179627
371 3.8564615187321065
372 3.624564085108271
373 3.5212073228609695
374 3.5191422430627006
375 3.732556836570632
376 3.73475308537271
377 3.5962088336336455
378 3.5677300735589244
379 3.6537261539123342
380 3.6516272488613577
381 3.7071094743932815
382 3.7508425494327033
383 3.5245307336085796
384 3.5413856228916027
385 3.8488156912836122
386 3.451993188620071
387 3.446169158733055
388 3.6034427571907566
389 3.6691644274064346
390 3.616307018583107
391 3.7032850802284054
392 3.5464859640783404
393 3.5515024547661955
394 3.610696094601326
395 3.5626397969193246
396 3.568844235668217
397 3.7741733400519233
398 3.689336244076785
399 3.4873838053143955
400 3.2342210069641357
401 3.7377480856970773
402 3.893514709947923
403 4.152384957611467
404 4.026311426317202
405 3.9650035085734934
406 3.3241164024336176
407 3.5178350130484337
408 3.658214924668637
409 3.2362266233504573
410 4.4890201578289135
411 4.296187092170924
412 4.238523278982445
413 3.8041288681639025
414 3.698424601459319
415 3.9898127763214797
416 3.8384064542989846
417 4.108624200016209
418 3.9820605044307604
419 3.271403019818881
420 3.363392546443719
421 3.6294012468787167
422 3.4172942614421675
423 3.692141572031449
424 3.8274949346686347
425 3.487946542037706
426 3.7542420139754897
427 4.426884410395217
428 2.534850474392774
429 3.7829403940922433
430 3.8805454988207284
431 4.076152944914261
432 3.886236479860601
433 3.750998967248021
434 4.243320855574687
435 3.447371862596687
436 3.6765213304967146
437 3.605183555224447
438 3.0991058482655487
439 4.495666249754602
440 4.033570186424156
441 4.452897903701542
442 4.064237073254891
443 4.0198436564608935
444 3.6146924348134775
445 3.655040612903643
446 3.792764757383292
447 4.06400272576406
448 3.643995241891568
449 4.00446095330721
450 3.467019501353764
451 3.4986547339048406
452 3.686984046918275
453 4.135446525020625
454 3.6068249024015433
455 3.543212160063843
456 3.325420335902293
457 3.7672341408583727
458 3.232502937364453
459 3.485835601083656
460 3.7513987870719347
461 3.54766000314557
462 3.5118525138237615
463 3.5108548506769632
464 3.646378282691207
465 3.5371591380799
466 3.314482943014813
467 3.6073155043762934
468 3.876073066038014
469 3.692631839445184
470 3.090641776930653
471 4.25561596208055
472 3.7362931025632213
473 3.5264797970351505
474 3.666213007221864
475 3.62245026577121
476 3.576598601196869
477 3.9761148752715454
478 3.7418328693233374
479 3.7775540673935475
480 3.787814859997942
481 3.7388278515508446
482 3.5176113859322693
483 3.6565661228675355
484 4.231796138732781
485 3.5592231858593006
486 3.787784832499865
487 4.619036063775209
488 4.642296009514218
489 3.2689741723142163
490 3.821962679155151
491 3.6796623669025665
492 3.6506272416306427
493 3.5474333172685664
494 3.570055184060246
495 3.608935405321718
496 3.649874617258081
497 3.6822017831202305
498 3.5059201391546027
499 3.794171448852101
500 3.3722367121442227
501 3.6080124126049826
502 4.010942828701383
503 3.8603848162394305
504 3.6135029709712447
505 3.5884875687598656
506 3.7157427904453164
507 3.591284606555387
508 3.6482739704174554
509 3.3796356930093774
510 3.556919664266648
511 3.7382626356792126
512 3.6809452551464616
513 3.6069723590640197
514 3.4557509932417614
515 3.6138081533559396
516 2.7960121303417953
517 3.84392152642663
518 2.7896836874817708
519 3.634774782715558
520 3.7026751438951897
521 3.5995445269556305
522 2.638883021624794
523 3.603540710652471
524 3.9733198891140082
525 3.2744052193049633
526 3.574726542361298
527 3.5991829911123925
528 3.5084723628208083
529 3.3742551831208654
530 3.717322810781813
531 4.131356465316078
532 3.6227140946894028
533 3.5445545392832374
534 3.738639066432757
535 3.5983993758779502
536 4.108278764270173
537 4.6585886885063
538 4.02789924774223
539 3.7996660169570053
540 3.9165798660064546
541 3.736813352616326
542 3.7794696010384183
543 3.4288376639128755
544 4.223532891433923
545 3.9195997250628096
546 3.6319579171078296
547 3.544490465024457
548 3.5846743486191808
549 3.9380042946524103
550 3.832653122590428
551 4.237161950304073
552 3.9846245435595753
553 3.21819929018089
554 3.7614625323754205
555 3.165085012782518
556 3.660056571319002
557 3.7216781368937477
558 3.6357951741154
559 3.2747553615561187
560 3.6356963051624174
561 3.390563135473929
562 3.550311322473708
563 3.528453778421037
564 3.788983175226271
565 3.513438306299011
566 3.4555068167358276
567 3.657852736451837
568 3.672302218633116
569 3.825955754268257
570 3.3024408101963725
571 3.524074846438659
572 3.3087334486895728
573 3.381051263780507
574 3.5490008346157618
575 2.9880398523899343
576 3.540213347732841
577 3.4292458288824554
578 3.4559960293965246
579 3.429548680841605
580 3.4658041866901277
581 3.625097764854143
582 3.582444481320658
583 3.5217752514229232
584 3.525780998505565
585 3.1710000198240698
586 3.601593043339169
587 3.7986151171622353
588 3.721059315842059
589 3.586397492541242
590 3.6991885713371957
591 3.4787310687085333
592 3.704820050510491
593 3.640248685000638
594 3.4274970702958507
595 3.599808588266976
596 3.835167517427872
597 3.4315941226749946
598 3.487437481899511
599 3.2871052527821103
600 3.718527625790384
601 3.753385665341418
602 3.7985874605973824
603 3.2181693100479576
604 3.504709672155301
605 3.6803789863307514
606 3.4168900666392195
607 3.6132972894109585
608 3.7138299684597533
609 3.553674520662597
610 3.0844154132933257
611 3.4896179771599716
612 3.538691899941236
613 3.560486062184074
614 3.881539555486202
615 3.1308722403444205
616 3.4405621568076885
617 3.511657635565876
618 3.3898319308619054
619 3.573417362933667
620 3.8643132461923337
621 3.611103837189012
622 3.6496271940328353
623 3.225945499323556
624 3.616030289866948
625 3.5420923726600315
626 3.446515874863733
627 3.725105442576167
628 3.4086444847521413
629 3.6320741364187104
630 3.47958502744719
631 3.577232723041576
632 4.282349676115709
633 2.672263732923525
634 3.5300923477972224
635 3.5096425067213235
636 3.521698674124558
637 3.18613895817444
638 3.5792281457698483
639 3.5267252822763777
640 3.6386629158959014
641 3.3515647781048328
642 3.627608713158887
643 3.398714524175447
644 3.3981337286474824
645 3.5509992670451775
646 3.7562385690382376
647 3.292456218376505
648 3.557504940381596
649 3.4664760540711055
650 4.0477367064106256
651 4.059274431942163
652 3.504805779485892
653 3.472673878058891
654 3.714738004266038
655 3.4087339396829948
656 3.6766018231586064
657 3.512298646596617
658 3.50647714169793
659 3.4084043699383795
660 3.540617744339003
661 2.580095338428847
662 3.6802523129315623
663 3.6195420437901182
664 3.740133667100722
665 3.5140457321819567
666 3.501353707091745
667 3.2751859324062496
668 3.6066594666858935
669 3.568161187477368
670 3.5775679391922406
671 3.501456431744816
672 3.319173246252054
673 3.4606422858945027
674 3.567092794937076
675 3.622729820474243
676 3.381640168942052
677 3.468847076221028
678 3.2681304186674778
679 4.20693934149286
680 2.934340174507683
681 3.462283273724597
682 3.6494403107811126
683 3.3931502609085125
684 3.6031817411821456
685 3.6371317933994765
686 3.45093426107809
687 3.3605147600730794
688 3.6059868199221614
689 3.481720156198981
690 3.703346221443178
691 3.3589107217519363
692 3.53460556831422
693 3.3250695888089634
694 3.5526070845309996
695 3.5974156017653622
696 3.727322817728455
697 3.6025118978350976
698 3.687653487222924
699 3.513766200744116
700 3.660811897212918
701 3.8636891373187403
702 3.848396426482154
703 3.5605437639545663
704 3.828907759998933
705 3.5463701895101263
706 3.4753875583768132
707 3.501957463702549
708 3.6648368322697205
709 3.3313687532594374
710 3.544552144311614
711 3.569690621603417
712 3.645045244845839
713 3.283939697125425
714 3.637132451455012
715 3.407910681917619
716 3.5523649329786675
717 3.6272812081736268
718 3.7349369018582492
719 3.6706219633600337
720 3.539308950004382
721 3.542343312033684
722 3.466283251336191
723 3.818644596982355
724 3.514269628240279
725 3.3946669725152763
726 3.3662603950981436
727 3.7474512778699016
728 3.8230391899758445
729 3.321744191084049
730 3.414903701711822
731 3.779589783038044
732 3.333663398220337
733 3.6554770380717128
734 3.684547056851952
735 3.658597753889255
736 3.298703857634799
737 2.8709002508656436
738 3.802791089756638
739 3.8332694958608498
740 4.017273423431995
741 3.5729829271385274
742 2.754550724616122
743 2.6950154590811373
744 2.582509767540627
745 2.749767194050659
746 2.503439273348059
747 3.720003853344932
748 3.7821011005576315
749 3.722378446978228
750 3.1062020395513885
751 3.766992860046741
752 3.842649648996107
753 3.440812187709007
754 3.684026455848108
755 3.500233196917657
756 2.8746486488449325
757 3.412769073101915
758 4.59658133326106
759 4.674957261711956
760 5.609924996657796
761 4.612081494659992
762 2.6976909766199855
763 2.6723952253233723
764 2.5476010447248045
765 2.607106321375181
766 3.5126217865887206
767 3.755108421447671
768 3.7407994787606884
769 3.5386243820007306
770 3.9527702316401596
771 4.18315173490279
772 3.8419954370290084
773 3.6696365690213577
774 3.3773915956843243
775 4.055336131073773
776 2.715367441946573
777 2.796225724522909
778 3.4837538858753545
779 4.9881476702023635
780 3.541294181566985
781 4.838313302571867
782 5.814220185255109
783 5.486675750872832
784 5.300864195172357
785 5.230594221339784
786 5.5932984660512535
787 5.487850215991257
788 5.349779832914991
789 5.594508499608703
790 5.7763221728351875
791 5.345574516389294
792 5.065188436675238
793 3.9614282183290666
794 4.694560364939031
795 3.920896350599609
796 2.50561083916377
797 4.8621697242675515
798 4.026663099417698
799 4.7923132906733645
800 5.289264830487531
801 2.771832057177061
802 4.442517214558752
803 4.509824154153415
804 3.851566436325624
805 2.541870561198554
806 2.850209267632805
807 2.7218918596632657
808 2.7580339429009637
809 2.77435095914194
810 2.6583497851839972
811 2.773443859803643
812 2.7030061820438647
813 2.5217011500973845
814 2.7856384890250725
815 2.4753972736924252
816 2.7974771186646192
817 2.9052196225028264
818 2.61725718287995
819 2.399549769844954
820 3.129419550166359
821 2.733683166968304
822 2.6113560816998946
823 2.6319786325883925
824 2.6683000224429176
825 2.6458036848103132
826 2.897669490047407
827 2.5617224069361706
828 2.6694765727286893
829 2.9187902858153185
830 3.6997690031219603
831 2.6558656374212535
832 3.715320053813841
833 3.6229262582106116
834 3.3843799628755726
835 4.138989170487649
836 2.554966704587483
837 2.8839782686897792
838 2.578608120251966
839 2.6779605269055504
840 2.545908603251673
841 3.0395506986857304
842 2.8879027672207536
843 2.647012401342176
844 2.967338332818108
845 2.694805899428917
846 2.6039953193776597
847 2.7879228416201887
848 2.8287919556104817
849 2.5710944395727497
850 2.8000366370979877
851 2.905182718763215
852 3.2607507715047372
853 2.6763248502405763
854 3.400955080398016
855 2.976364988221695
856 4.073300905905276
857 3.7213593256279824
858 3.9822480436940997
859 3.785070314319851
860 3.6621670945717626
861 3.568910633775826
862 3.3158643096371683
863 3.4926114508328086
864 3.7393145398776584
865 3.7912000716410383
866 3.3901994397228026
867 3.814547409802054
868 3.585276738269985
869 3.554066798238987
870 3.9912877334594556
871 3.5126693998756955
872 3.7464980419798586
873 3.3732066871394664
874 3.5933046485834224
875 3.688066752677012
876 3.3014188255690007
877 3.6598468987312964
878 3.771985309418704
879 3.754284261298612
880 3.463730308095903
881 3.7029262602238187
882 3.6131397607373716
883 3.8007238965730217
884 4.160952396630243
885 3.9841338719799957
886 3.899289226635235
887 3.5746427444929143
888 3.794191340637091
889 3.577996481141052
890 3.7847591471905306
891 3.568677445971417
892 3.7718236490552184
893 2.75022154826979
894 2.565712590569561
895 2.9714981491891215
896 3.772930870003884
897 3.363090096787092
898 3.8728624598572985
899 3.7903065333855452
900 3.5566817265049435
901 3.5082400006950603
902 3.638686909890089
903 3.5121609872746555
904 3.6323303694685807
905 3.3737149593503655
906 3.5862794097671444
907 3.180288942993221
908 3.496384855906364
909 3.642093532253891
910 3.6875199760536783
911 3.771981522571793
912 3.8773327205415122
913 3.9230224630786186
914 3.3925753730111947
915 3.892311603583611
916 3.6443844409217983
917 3.8542064219960825
918 3.871527076135707
919 3.565241195129303
920 2.6939148130401853
921 3.2686522772185933
922 3.6512975551442413
923 3.9232525317694256
924 3.463938025637745
925 3.78539204590998
926 3.3939500020882716
927 2.9796876807028965
928 3.3584910011482556
929 3.4815670541370074
930 3.534140735363804
931 3.319246948623105
932 3.821902104739248
933 3.3971423527628906
934 3.8083946628855956
935 3.820241995714526
936 3.455154994657978
937 4.187797301186379
938 2.7174157195323976
939 2.523505948704629
940 2.8251553119975186
941 2.723519898907746
942 2.834526853847935
943 3.116977242746134
944 3.5833845964786515
945 3.737977933544485
946 3.662426051017926
947 3.782834021799093
948 3.6580190033767868
949 3.5601734054546235
950 3.636942850099011
951 4.065096210554429
952 3.3689021331206996
953 3.3777553193130645
954 3.5715866204523214
955 3.616611368475519
956 2.6225885810974363
957 2.703863699282244
958 2.745851358706288
959 2.658297854800421
960 2.5898858922635117
961 2.5726813536376656
962 2.6688852954229163
963 2.787288768445812
964 2.603922929307248
965 2.578890280420194
966 2.6282194927307945
967 2.9871689286126335
968 3.3718631792422467
969 2.7610615670749996
970 2.653618344860704
971 3.494547153222278
972 3.5484185679985942
973 4.21359783186714
974 3.685045851778316
975 3.5398342160946243
976 3.491848843846332
977 3.6117384822686978
978 3.7403300187546265
979 3.173398354616948
980 3.3824202130615832
981 3.2871400869082636
982 3.5054636652061473
983 3.667623245531592
984 3.8873681387344234
985 3.359335431363574
986 2.788949957138038
987 2.7599372373761764
988 2.616368385663709
989 2.646078220282036
990 2.809558981880664
991 3.325338582409442
992 3.0024204323866126
993 3.2839648830226498
994 3.120955487069815
995 2.6465113829254525
996 3.0209566640714662
997 3.477180545489993
998 2.8859618909112195
999 2.644973966053279
