# Supplementary material for: Perforin-2 clockwise hand-over-hand pre-pore to pore transition mechanism
Source: Nat Commun. 2022 Aug 26;13:5039. doi: 10.1038/s41467-022-32757-4 (PMC9418332; doi:10.1038/s41467-022-32757-4)
Supplement: Supplementary file 7 — Source Data [file 41467_2022_32757_MOESM7_ESM.zip › Source Data/MD Raw data/pH7-CCW/pH7-CCW-saltbridge-14.dat]

0 8.393709262865865
1 6.4799575146420825
2 4.509561886355209
3 6.011541905058373
4 6.023487404756385
5 5.813365022765908
6 5.3853380184398665
7 4.3747539637740935
8 5.1131149692303905
9 5.685235403228764
10 5.650634272117327
11 5.7616683206583374
12 5.432417940138046
13 8.908039472973153
14 5.243498523080819
15 5.168977476372759
16 9.622295178385507
17 7.909747306503614
18 6.546564417537604
19 10.121449017937115
20 9.198465810145688
21 8.559713508598902
22 9.449670108191523
23 10.794005179762967
24 10.841433356545773
25 9.370020899026294
26 9.430084284499353
27 8.459834542881161
28 10.56216182690079
29 10.919692341482294
30 9.929234214324158
31 5.501535281093749
32 4.98994137731376
33 6.751732352233186
34 5.368020340030832
35 5.259825465738938
36 5.9314231251210146
37 3.9216064268652118
38 3.0912249328507984
39 7.431330321913289
40 5.52030315603194
41 5.877836661133341
42 10.561714619369067
43 11.821861329997782
44 11.53726689566316
45 11.326025266541553
46 10.901956242687948
47 9.30537872150928
48 9.147196319665241
49 8.70904679657145
50 11.24492163016015
51 8.748612802679132
52 12.946179878347985
53 10.378755185299577
54 8.90117542627101
55 11.940130529372954
56 9.433672483104852
57 11.516453561255322
58 9.174936349055201
59 7.927835200207477
60 8.275906738793044
61 8.212976754220886
62 10.881731535214454
63 8.815363256052256
64 10.93992464249168
65 9.004568386028367
66 9.535799844624274
67 5.8375106293177685
68 5.527432822723864
69 5.345970959069984
70 7.938107193251617
71 6.395453250692025
72 5.368744914616707
73 5.719091184237027
74 7.558195263574567
75 10.440508756764553
76 5.192330058590394
77 8.336067753307876
78 4.854037105572099
79 2.5969983014373472
80 3.1702103007201337
81 3.937958573503636
82 7.590344149598119
83 11.085324726939316
84 9.902549813712808
85 4.08956559305998
86 6.214870395997238
87 6.936696495809144
88 7.965660255186902
89 5.378835990291888
90 10.38290949088622
91 10.259494899875902
92 9.24497121714339
93 9.123286079966247
94 5.792377892677799
95 10.255336231511787
96 8.84809350537329
97 9.050135249272113
98 8.581961828574737
99 9.338401743568362
100 7.563731049253103
101 9.892966132679868
102 9.818878416284424
103 2.8880045611863676
104 8.552763269267277
105 8.050334013134075
106 5.299640880285901
107 7.27609668862961
108 4.838781065344975
109 4.363052239214795
110 10.129952796236704
111 6.111380609529748
112 7.99125661646453
113 10.373492079804812
114 11.439065161694465
115 8.059140110932272
116 7.4964414747035475
117 8.12633096051483
118 9.682372133333098
119 4.760693473556849
120 5.85624541848473
121 4.508818186446947
122 5.0165758944208765
123 5.708657265628063
124 7.039665103046951
125 9.026854128527825
126 8.74749629568364
127 9.848923599708037
128 6.534894128020403
129 8.013383877975222
130 4.985109158739645
131 7.382449354206384
132 12.985539810651924
133 10.156622685711405
134 5.723599859099913
135 7.268241004094876
136 6.01881854498021
137 10.037321843107792
138 8.18044426938048
139 6.86923622376532
140 9.676534340648933
141 10.83180507852671
142 5.321401836555872
143 5.562984044062578
144 9.325449822246476
145 4.620609549243142
146 5.034128288111634
147 5.785420784990941
148 3.3826379509726845
149 4.827936390661756
150 8.331347120618478
151 8.80004729872324
152 5.487838510580808
153 4.876612373439851
154 2.7162052107894827
155 2.7946403435888914
156 3.373684105455905
157 6.197369223078302
158 3.1954009548464075
159 3.6476075792809275
160 5.724895027255703
161 4.217069438163611
162 3.25956392822939
163 2.962655906533246
164 3.728133078025972
165 2.8061763053485667
166 3.194221210930083
167 3.163656311931785
168 6.534727575448061
169 3.155835927718418
170 3.4867052974964015
171 3.363565940306087
172 2.9601202639445487
173 3.314001643238939
174 3.770777868506218
175 4.532063667236877
176 7.536599362321597
177 2.6712044550418486
178 3.044012365757629
179 2.776873173176983
180 2.592329156886739
181 2.9984558198120523
182 3.332297136500089
183 3.2798972238119855
184 2.885919479198612
185 4.853445225311119
186 5.754678910586126
187 6.074008996173611
188 2.5064214021616307
189 2.7611379604249104
190 3.577147167504911
191 5.61477206688787
192 3.1000951106904506
193 3.163803152825487
194 5.093169141803515
195 2.9982656447707012
196 3.5364936418701163
197 2.543475991824289
198 5.339324209855919
199 2.925623512388419
200 2.919229884869831
201 2.5546481205888862
202 5.53753182401402
203 2.9343497447269087
204 5.347353834311755
205 3.2554496200790495
206 3.228859904612164
207 3.192235859228445
208 3.264341993950908
209 3.333893004750284
210 3.1035611944756623
211 3.4325121831090732
212 2.7068547318478773
213 3.059919733034131
214 3.2888634775612973
215 3.5309986002683567
216 2.793736558183802
217 3.397631562778706
218 2.7881636664115166
219 3.856872923958221
220 3.3235266292222376
221 3.2036785182890846
222 3.375490845305484
223 2.921299879252961
224 3.276566387669951
225 2.6129019128260165
226 3.481278848551651
227 2.862222979416977
228 2.8223359573590865
229 5.386128046176594
230 2.947988850904003
231 3.6092581412722904
232 3.146327550195718
233 3.466811646219933
234 3.3634856540604603
235 3.173000864391023
236 2.754925311638565
237 4.579342630197999
238 3.6615844633816055
239 2.898204325824992
240 2.9170203086607462
241 3.531319644320747
242 3.5123345670025645
243 2.665013997868318
244 3.0106824278192374
245 2.8031948430199076
246 3.0648578999419738
247 3.0903182294367184
248 3.131523164513747
249 3.587835701813581
250 2.742672266296288
251 3.0083373484565015
252 3.3361266498310918
253 3.057620958674721
254 2.9368917879757346
255 2.7400600432429862
256 3.2671897416682394
257 2.710865898934518
258 2.7265549681066155
259 2.6655757416586234
260 3.143505532262154
261 2.6280840555493983
262 3.306462234841822
263 2.734548242504402
264 2.68447565628173
265 2.9958981129493596
266 3.6224181236156916
267 3.2355753773588267
268 3.2359272139197275
269 2.6778227291939034
270 2.5922622944514075
271 2.7111692597328956
272 2.5367873982282747
273 3.1661927129702665
274 3.62210608011063
275 3.3394062592842384
276 4.915732577914233
277 3.8800628085360027
278 2.777194587577128
279 3.5146381757628995
280 3.525408633328498
281 3.5574196380228544
282 3.485734883310738
283 3.436488804499974
284 2.5326089597706964
285 3.554284891686303
286 3.3317418621875188
287 2.5471466513173855
288 2.67229169519722
289 3.332723272636303
290 3.531616838036036
291 3.3691630567426354
292 2.564819712543914
293 2.648370098934684
294 2.7147598985551307
295 2.9448312194666895
296 4.96624328548423
297 11.023677386832743
298 2.746278161748582
299 3.965155531984134
300 3.43720477197008
301 2.8054381662162955
302 3.5987633395598038
303 2.66743081423271
304 2.8750079174755268
305 2.6885345607636153
306 2.850064065970914
307 2.55738723737805
308 2.498134372370753
309 9.427064076513394
310 2.7280948053602545
311 2.797618417207748
312 4.853662483722752
313 3.2437540876509505
314 3.0010373822399234
315 2.5501405988593078
316 2.6129761557741604
317 3.293215021528965
318 2.7440053653913674
319 2.609786392305581
320 2.6696767202588165
321 2.4776621377676853
322 2.784821840049315
323 3.289095323876311
324 2.8326932184100593
325 2.936892821473756
326 3.00385269204184
327 2.6064364322861
328 2.5798403712334856
329 2.5267231251372246
330 2.6733160745692808
331 2.803291647428412
332 2.7570538392344837
333 2.851347155607899
334 2.916310992402779
335 2.634819356463517
336 2.776369267007893
337 3.081887998591215
338 5.426265095716715
339 2.6235485788134367
340 2.800846462896456
341 3.835504838694275
342 4.558130250716723
343 3.1682508600727206
344 3.5233478774745755
345 3.4429907111789992
346 3.1950719082042083
347 2.5760484510530537
348 3.671602565987631
349 2.85604293183669
350 5.009604170937221
351 5.919909705356463
352 7.646489714448175
353 2.8476985480728176
354 2.7850511047853765
355 2.538891729962449
356 5.293671217865267
357 2.57826271685132
358 2.876896725107266
359 2.5980372336986246
360 2.678275277260595
361 2.719373601294919
362 2.7009263823655227
363 2.8765768617742373
364 3.1573749718691393
365 3.3242491693260328
366 3.6372456974539515
367 6.872802796419739
368 7.133039983111256
369 3.985723881909215
370 3.282921333332388
371 2.647691579283455
372 2.861559325531006
373 3.048086375207755
374 2.9179313454551767
375 3.321434782210582
376 3.235182951383435
377 3.2199855339787056
378 3.3238792591787596
379 2.9722755556799156
380 3.510335278182481
381 3.5686233293975587
382 4.640908872588597
383 2.874181960675962
384 2.980718941888545
385 3.220741129049547
386 2.759941042296704
387 2.8758988652044124
388 3.2040566525163428
389 5.063927348042161
390 3.3786817518179286
391 3.0092779648230237
392 2.7586916820179734
393 2.7815823177898285
394 5.255695627745758
395 3.5684411985524997
396 3.0808753284918913
397 2.700510857092363
398 3.424022254834891
399 3.1378355500427775
400 3.139263669443014
401 3.1182298966288475
402 2.6814726378934863
403 2.585447316424181
404 8.894560185380639
405 7.08850928482276
406 5.205457803273816
407 8.18417924246097
408 6.482207810997273
409 6.921859488437055
410 5.310457265756302
411 2.6849644527613092
412 3.623606748311677
413 2.7850294798143915
414 2.4538917278591263
415 2.8711014338283
416 2.759612846815089
417 3.185640841981984
418 2.597799764467359
419 6.45422397318765
420 3.7675884899683387
421 3.08885873704988
422 2.582482372078998
423 2.7567399126775483
424 3.251951515331309
425 9.088209022919866
426 5.354624041689036
427 2.675580439640946
428 7.810568549064883
429 3.442503729639818
430 6.120932170101984
431 5.936656792847505
432 2.7011780785291895
433 3.412637230578378
434 5.38663702642938
435 3.000029075602126
436 4.66062197224378
437 3.2382412862030634
438 3.438925958237973
439 6.180507815442117
440 4.211530873348058
441 2.8205899468006588
442 2.9646641727693623
443 6.064907466424996
444 5.228849344714323
445 6.108109018301235
446 5.045720242750544
447 4.004039798733072
448 5.3251360944828114
449 2.4729416068139884
450 3.1246011229300428
451 2.9384733318279594
452 2.433972909452379
453 5.140638366780961
454 2.7257913901003654
455 5.782409928032854
456 5.3460391902171
457 2.486779577945436
458 3.3471854741154057
459 2.6040106230077216
460 5.168505370869263
461 2.7326628971350932
462 2.9668647026683406
463 3.7136685168268344
464 3.598214061213137
465 3.451637566314775
466 2.8833359012285373
467 3.0296385967238084
468 3.6204319077529408
469 3.0973142710238277
470 2.7459083640524735
471 2.917203742067899
472 2.9498259398794886
473 2.651600202019905
474 2.997192606463427
475 2.66958830707493
476 2.8640928053951327
477 2.9131779264635473
478 3.5698154246791978
479 2.9898709199485336
480 2.643345352150614
481 2.9762751863480847
482 2.6781429203472533
483 2.805212766351337
484 3.5252723905614554
485 2.9055165945878203
486 3.0425368046952244
487 2.83827829055824
488 2.767220038022503
489 3.302594880294785
490 5.362325389779959
491 2.971135739185921
492 2.611025657166515
493 3.1214167977016833
494 2.953190545685524
495 2.5962194938995555
496 2.800103592516301
497 3.028341222612748
498 3.1775036892840727
499 2.7915905811523554
500 2.591806025062908
501 2.671418359637372
502 3.0790182633266103
503 3.117680049354801
504 3.0104068138126987
505 3.2922889929352723
506 2.613152299771888
507 2.9518111511580747
508 3.1443355969147273
509 3.2918029826922623
510 3.0537954354744854
511 3.384957350212737
512 2.47959080182562
513 3.748125895234747
514 3.0074340831244553
515 3.1721931027958825
516 5.126269411032246
517 3.466159696859517
518 3.9919639051769873
519 5.944277795534612
520 7.044788234336358
521 3.0611316858771125
522 5.522213093561009
523 2.621517675562149
524 2.682631928799374
525 2.9804704995384155
526 3.059164585214888
527 3.138866786603681
528 2.615204295714653
529 2.972257187395832
530 7.782163291479868
531 2.7512332116492484
532 3.8301926633602013
533 6.122774755853659
534 2.6842260217588185
535 2.6793217889221483
536 2.604999463503399
537 2.7130400326986397
538 3.4170428140798914
539 3.363771328344377
540 2.608972353909703
541 3.2807813493407045
542 5.481006141888935
543 6.259035073755061
544 3.3436620458462523
545 6.1174347266944675
546 3.647536124096124
547 3.3507573783879185
548 3.294055730294674
549 4.255561289063675
550 4.4827720521088645
551 7.199351565386062
552 3.1388387588791793
553 3.36342040553151
554 3.6515002688917226
555 2.7944269630811776
556 3.0910441029821736
557 5.369238327828638
558 3.053446957852871
559 6.310417282410903
560 5.768082285268737
561 2.9550714697147598
562 2.910216387652582
563 3.367504080524755
564 2.855644111190661
565 2.656484223442243
566 2.793662332712197
567 2.83643576369257
568 3.21337208691215
569 2.821636358753719
570 3.6206375385075917
571 3.257223142510468
572 2.697456858675635
573 2.6487161415261418
574 2.8266390707569062
575 2.8545865772464127
576 3.0681977874591415
577 2.6543057855061205
578 2.7072560026025836
579 5.8264562106092
580 5.319150954381419
581 5.516386060315073
582 3.065368863005041
583 3.5602867781976095
584 3.3382849392325444
585 2.680092508224859
586 3.6152414537079087
587 2.8127521286018973
588 3.139773260328265
589 3.3729219775097334
590 3.023766744047015
591 2.6089020972258714
592 6.919770044753619
593 2.663087577222708
594 3.2387428549543857
595 3.5243269783715525
596 3.4190234996539886
597 2.733337038406746
598 3.4757421575848166
599 2.558679476625421
600 2.610714397302324
601 2.7201471690828405
602 3.438706400160967
603 3.55005953265358
604 3.5830432621972985
605 6.143606051117337
606 3.5650769324817504
607 2.9028253007285802
608 3.112549453176725
609 3.532057312977937
610 5.301485419884871
611 3.459467373103478
612 6.231095858415298
613 3.426584127016803
614 5.820052869700953
615 3.140182111321844
616 2.8967520010369614
617 5.778493923791038
618 2.6106900010551817
619 3.2261715423725605
620 2.488199981723976
621 2.847443629868731
622 2.705038680624991
623 3.5130710770465
624 3.474576154292335
625 3.221246974908293
626 3.0935472983718593
627 3.703385701279087
628 2.716548513393331
629 3.20515576123296
630 2.685558971972317
631 4.663073360164027
632 6.851451466102394
633 3.2189201372352123
634 3.487954797673725
635 4.912180517270926
636 6.96976625660425
637 3.240757846189245
638 2.942413174599411
639 2.959049085401243
640 3.7154054894351973
641 5.35040570358826
642 2.8407435923014632
643 3.01014694138588
644 2.9976273944437
645 2.9552588528609074
646 3.6088629252721978
647 5.818421952497215
648 2.682633462766766
649 5.655641176029121
650 2.681962864677299
651 2.987382560821848
652 3.1050071143423814
653 3.6160373590089225
654 2.9753388902526208
655 2.9955407011742
656 2.8414723145994
657 3.543730917779468
658 3.11983276826413
659 3.540134100018656
660 2.8512639665749973
661 2.551383924893838
662 2.8400035299398745
663 2.5916125749400285
664 2.5653688937891106
665 2.785731100952649
666 3.034654551240259
667 4.996858420097929
668 2.6736648699427517
669 2.606191711617221
670 2.736781134635711
671 2.978133676283999
672 2.7112162117507337
673 2.520151207313585
674 2.7222973634765575
675 2.888857861621989
676 2.660757776598101
677 5.433729448012003
678 2.881443620759415
679 2.650320128039046
680 2.756146408979016
681 3.1751318306623832
682 3.4523430097962153
683 2.6363085811048883
684 3.1780487453902513
685 3.163920501368485
686 3.5369762966444056
687 5.463767105480206
688 2.495870688877953
689 3.464275193972332
690 3.6076304303940465
691 2.476466148115327
692 3.1388467158087296
693 2.6322378210774677
694 3.321594286679322
695 7.3129783369293415
696 4.942439604479732
697 3.379453966131939
698 2.645121298041626
699 2.687274582946693
700 3.4041546949541543
701 3.4844076227003504
702 3.7566096182807507
703 3.2856474540424685
704 2.6331902561786644
705 2.8548068270230487
706 5.024273583929318
707 3.1080393483006414
708 2.9701965969470985
709 4.962968788016133
710 3.088757555126459
711 2.7802771756037346
712 3.77148724304913
713 3.0932289271258506
714 3.6959815694890352
715 7.653638009313076
716 3.704698441476754
717 2.822209143449708
718 3.8461849689244443
719 5.603043978451072
720 5.141975060544143
721 3.453492083045686
722 2.9193501241978628
723 2.6131078130006142
724 9.054203726922303
725 2.704442235491821
726 3.2071578206202567
727 3.569451651965116
728 3.3919796465121874
729 6.076552366275502
730 3.866376060582967
731 3.556752991243168
732 3.6213856622316993
733 3.469387195109241
734 3.504641318488652
735 2.980275179301586
736 3.0493345299104986
737 6.198084184281509
738 7.587682270716883
739 2.825909259671876
740 5.124108302672986
741 3.536400863806573
742 3.457099504975589
743 2.869534038852468
744 6.062476844507477
745 2.8107184115691055
746 3.5710257555420886
747 2.7105420743237723
748 3.804879389149481
749 5.5093159659648645
750 3.335099819428234
751 2.736978796151528
752 8.061444618619367
753 2.7628108241635947
754 2.883841338680629
755 3.5420770130066375
756 6.009719832976402
757 6.568525324776842
758 5.792287347355409
759 4.114064337338573
760 2.9096475828923274
761 6.981638695528904
762 9.987822618819072
763 8.414085230071937
764 10.652858295516582
765 5.258085208465945
766 3.1798030267208084
767 2.896768191419343
768 2.840712441389978
769 6.8477906842759495
770 3.4899429305937297
771 3.3566779341017834
772 2.6794272015076075
773 3.5250974347402013
774 2.830052834118566
775 2.5121976498554655
776 6.425300721732443
777 3.4165392492925384
778 2.7092992895556742
779 2.6562427546964713
780 3.705491714755352
781 3.180522649164961
782 3.479806720853681
783 2.74232425742879
784 2.8482672264606004
785 2.642201605125727
786 6.058261719454035
787 2.537011116397648
788 2.5346485953963853
789 3.38442028180792
790 2.720689383329457
791 3.3129112324573406
792 3.5437843012461583
793 3.2064000424634775
794 2.5653928933339123
795 3.0795132388658013
796 2.7182127872625896
797 2.7772851972414045
798 3.677764729782266
799 3.2369047211527704
800 2.7478066904369958
801 2.8069970366103223
802 3.4192369169044654
803 3.3764384348999648
804 6.152881257304344
805 3.3232533505232755
806 5.187849596972701
807 5.817749967695648
808 3.0786197246007148
809 2.47852665028719
810 3.2671008469574265
811 5.821404564787289
812 3.5785589956513726
813 5.638790525137887
814 3.1480607401395004
815 2.7690307908724976
816 4.839015224491158
817 3.8018208293831433
818 3.6440255117294504
819 8.54918661481895
820 3.0907982467308694
821 2.7574108644957573
822 3.030385729890882
823 3.690913238983199
824 3.610684271126154
825 5.807959857036119
826 2.9081246920047192
827 3.260063529762105
828 3.4353689104209995
829 7.241917369660682
830 3.1204540864064616
831 3.4018402960187966
832 7.633342393911259
833 6.034513064135377
834 5.5372230105771
835 5.363297381682841
836 5.892240968851956
837 3.1381818890773983
838 3.7529505833358314
839 6.490199027298145
840 2.8205990052519745
841 3.4882465648583585
842 7.492249003758959
843 5.198686857080335
844 6.769618276111858
845 8.483887015884736
846 3.159109625904824
847 3.41694449824065
848 6.339933446640198
849 2.616974218753288
850 2.7475905865786436
851 6.939470418712534
852 3.3350520570503726
853 2.9408119136425346
854 3.2811283948871037
855 3.2904514744032434
856 2.726034171130906
857 3.248083624295391
858 3.475833029780468
859 2.6977277365661583
860 3.256040812988281
861 3.2615957157399804
862 2.7350255202976976
863 5.120605100590728
864 2.577174992348198
865 5.6112262584409764
866 7.132661291750037
867 3.5381617719058536
868 2.7728116037679245
869 3.364069234085027
870 4.692007179340503
871 2.9820384816048255
872 2.6666941191464058
873 3.5075955343730763
874 2.5341623805028894
875 3.2450934753160805
876 5.736442241678465
877 3.323321514016234
878 5.517271438542485
879 8.395114664837868
880 4.881343589221412
881 7.847319175596009
882 6.089563432686926
883 6.682028593262637
884 2.7705189797512286
885 7.0677467455515055
886 6.484202650084315
887 5.313209337797192
888 2.8907838728181647
889 3.034319883736315
890 3.5266642746556447
891 2.716196922671857
892 5.625812934171131
893 2.87450089712186
894 2.818740259910273
895 2.5770308679247034
896 2.8804130134473924
897 2.655586566596096
898 4.862499141217886
899 3.016147400563579
900 3.5812714950746547
901 5.679771041502017
902 4.859144887067855
903 6.087085474916183
904 2.510551491292983
905 2.6556455639998724
906 2.59530579514751
907 2.7322056501125487
908 2.6882842918055827
909 2.6681922713941653
910 2.6960619748266006
911 2.822686158450657
912 2.864042764381707
913 3.072872544997283
914 2.774137907676185
915 3.0506050851018265
916 2.8713284072758345
917 2.885794007052259
918 5.893233655690712
919 9.145509653967435
920 3.637193549979205
921 3.3613005767589077
922 2.5624280749652373
923 2.5754506644491535
924 3.738954428993892
925 2.8151593739322527
926 2.7036704648634946
927 2.724989429833592
928 2.6027310813047926
929 2.877600096017516
930 3.0311315093029343
931 2.683744912211343
932 3.245169491881024
933 3.1142521419171785
934 2.4772573912628646
935 3.0014043793869556
936 2.781424360431221
937 3.128347712110737
938 2.9303130066201954
939 2.650498721760407
940 2.767745415901827
941 3.2658870719324313
942 3.032355500756285
943 2.6575357356607068
944 2.732470811036132
945 2.6264407341370135
946 2.565268740052224
947 6.321140153801744
948 2.8675629142404406
949 2.873452122054941
950 4.692706728634158
951 2.54421241407501
952 2.765708009903089
953 3.005086986076358
954 2.669934056316887
955 2.655722091353966
956 3.371571486794095
957 3.2032811145924214
958 3.3925759935709072
959 2.557779824807697
960 3.387837528365277
961 7.794146372590706
962 2.566178123975174
963 5.9179652855017535
964 3.808452533618394
965 3.0190681183776995
966 3.3549675216694657
967 2.6382568290813446
968 3.245705696057859
969 4.822383844689329
970 3.4953806673608487
971 3.052926661370595
972 2.935834467536448
973 5.124222166764787
974 3.3639416192432288
975 2.757403556845453
976 3.3965442957883827
977 7.244835273959545
978 3.0318210760044693
979 3.205066203929161
980 2.798235303742979
981 2.7096176073394735
982 2.566552124075717
983 2.653274497543113
984 2.4861428620617345
985 3.108829944124052
986 2.6532314666382195
987 2.5579280671572877
988 3.5135113496577204
989 3.011541604427839
990 2.7335250077695874
991 2.5251007544624535
992 3.2355176718241303
993 2.9289941585908013
994 2.7040496262635965
995 2.8152740042174402
996 5.962891383985601
997 2.789187739943355
998 2.71773645457301
999 2.569521747338762
