# Supplementary material for: Perforin-2 clockwise hand-over-hand pre-pore to pore transition mechanism
Source: Nat Commun. 2022 Aug 26;13:5039. doi: 10.1038/s41467-022-32757-4 (PMC9418332; doi:10.1038/s41467-022-32757-4)
Supplement: Supplementary file 7 — Source Data [file 41467_2022_32757_MOESM7_ESM.zip › Source Data/MD Raw data/pH4-CCW/pH4-CCW-saltbridge-14.dat]

0 4.590124009191226
1 4.858892704000393
2 5.005589467809971
3 4.320020872885269
4 4.843663482387487
5 4.790520368425545
6 6.519372524832257
7 4.824326278271732
8 5.322953047592259
9 5.859490273606648
10 7.0414820052140135
11 5.967019032058742
12 5.615133742621387
13 5.074011808781008
14 6.420801109521669
15 5.001967315534258
16 5.224325629028999
17 5.97004034872776
18 5.954069220333439
19 6.613624636131676
20 4.6929235225541195
21 6.003133507762681
22 5.014958359633226
23 6.093480907073256
24 5.4872285375241585
25 5.092731990481836
26 4.855113370605506
27 6.495521791297837
28 5.289720597314321
29 4.582882640200659
30 5.253733116862923
31 5.6941250298314605
32 5.227558741796222
33 6.322732369386622
34 4.767516994898691
35 4.93996903134744
36 6.8290008558737
37 4.464058657809544
38 4.8153939733506474
39 4.899653617828325
40 5.512870048459201
41 6.8621936428701735
42 4.671156723519099
43 5.394999756121081
44 7.227485321639146
45 7.533800173108575
46 7.063391174057659
47 7.135916489207609
48 6.83843984486263
49 6.117023478636751
50 8.045125147855714
51 7.381736340395234
52 7.679012386623443
53 9.372576053577834
54 7.791518261181249
55 9.276563433884526
56 7.2747614617619245
57 9.347173955187085
58 7.79546044080833
59 8.750436433770517
60 7.346023703835722
61 9.39292613932188
62 9.095871696307656
63 9.184040226317313
64 8.992498874340525
65 7.695512378492647
66 8.159080381799193
67 8.510050091460474
68 7.377275905713167
69 8.869500640824752
70 8.305580930831741
71 7.791267140267551
72 10.009586838478466
73 8.350570786203921
74 9.096226770998248
75 6.8660372949358806
76 8.483251958727463
77 7.256554543125316
78 7.855110710215352
79 9.2341908265665
80 7.475425862560637
81 8.340527060424082
82 7.90588551081759
83 9.077647147099396
84 7.627717100428527
85 8.220388259809623
86 7.307924594528838
87 9.11330347057358
88 8.020656082963113
89 7.325301442387492
90 7.83059607303454
91 11.167990434711724
92 10.183010597491764
93 7.238472729615842
94 11.52741894265336
95 8.33130761931785
96 7.375850466478318
97 7.526970639830378
98 7.116440872092376
99 10.743900980423234
100 6.018243222382754
101 6.597438248955636
102 9.41562127988939
103 9.136792383092693
104 7.797794327242169
105 5.643099912375613
106 5.901037640896205
107 6.589407300553133
108 6.563056041101104
109 7.562637029543398
110 6.043198171856529
111 8.012007470629793
112 7.6305390155490755
113 6.545531640036707
114 7.412319912683191
115 6.428277632694214
116 8.454556304979056
117 6.315735050631939
118 7.3917122697442
119 7.622843108796554
120 6.828022052315188
121 6.321210534326829
122 7.1730112475081125
123 6.175836034766962
124 9.686697752234355
125 6.9598524771628245
126 6.518200393553652
127 9.864659622015195
128 7.938948536412246
129 4.840522893680269
130 5.793767055887177
131 7.456530830519486
132 4.853802340804573
133 6.464429834018097
134 6.269820606158688
135 7.588095354424165
136 7.649252457401497
137 7.405888220725712
138 5.03926817742864
139 7.86660580815423
140 5.1198234782416
141 7.382157519749148
142 8.175482630337141
143 7.5980978873553315
144 6.225913504018478
145 5.564488309249008
146 5.987433954231551
147 5.547514837826594
148 5.903440736562866
149 5.08225489263651
150 7.028552811879535
151 5.987720297168334
152 7.505774919588203
153 4.652976912347336
154 6.814196136557956
155 8.415564793991587
156 6.984144984741534
157 5.7166752116750725
158 7.75549313469474
159 7.774986231189743
160 5.742715763712648
161 7.4640711011448015
162 8.44491468338827
163 7.8714734288675245
164 6.345291133444412
165 6.219786104803757
166 6.803738609085133
167 7.279152137794974
168 7.736576053738293
169 5.8687893832639295
170 6.279188162375526
171 8.232281625634865
172 4.353999358734911
173 6.907312948053461
174 7.13313850138072
175 10.706730427932122
176 6.804057440957835
177 8.365061288254692
178 7.934685950336497
179 7.099975320968981
180 7.41177580482025
181 6.55064857561369
182 9.272177185912978
183 8.076757790584324
184 9.673888211004243
185 10.224677081798767
186 7.512822468421684
187 10.15692151746245
188 8.524336922639344
189 7.237405193579025
190 5.7967712467643375
191 6.568831026064405
192 8.588836365970094
193 8.08396173857355
194 7.901013710104652
195 7.7087046197358
196 6.538081577771596
197 7.371571043323202
198 7.595091376976897
199 7.792435502172973
200 6.3055631755607795
201 8.045337438837173
202 6.663382652304168
203 6.698857733746253
204 5.739007253130939
205 6.57655190451848
206 7.469034213549992
207 6.349177543675714
208 7.215620987158743
209 6.788893622950493
210 7.946383631754255
211 6.788386899266586
212 7.086400154634217
213 6.68721053416533
214 8.232734846842026
215 7.441081232859974
216 7.291619588915807
217 7.285417291045873
218 5.772871313923624
219 8.467447811901078
220 6.5765475942681535
221 6.66867440599226
222 6.0358262858196605
223 6.467667946148834
224 8.13153767617758
225 7.735853840659938
226 8.906083738620774
227 8.70244349573524
228 6.942703939458757
229 8.103880257121263
230 8.287361011385485
231 9.123560350239723
232 7.665434729799417
233 8.846975338281519
234 8.858114695992363
235 8.05958843037659
236 11.064765597227433
237 8.479075093673929
238 8.402282697831788
239 7.977926481059489
240 8.856924134283922
241 8.63061950498744
242 8.3696702075642
243 8.124457730177571
244 8.401556730088016
245 7.979717533823432
246 8.513458267264758
247 10.05460457496551
248 10.731724572739234
249 11.208917508640301
250 8.343308254045764
251 9.354572933369372
252 8.595560437828478
253 8.004470035509796
254 9.092057602201965
255 7.431674178273073
256 10.40244332177537
257 9.506666307989603
258 10.140960954323404
259 8.967037715864505
260 9.558530829260466
261 9.450234719405108
262 10.91018863041623
263 9.53641392811435
264 9.226755027765948
265 8.566670251354877
266 8.087374829320572
267 7.983184070856876
268 9.772612831099046
269 7.6887083545948585
270 7.304886317012658
271 7.889525820122976
272 7.57681187493201
273 8.483641091071053
274 6.444336021804788
275 8.788691325073925
276 8.44262702493767
277 6.045995165827195
278 5.930070721748334
279 7.768675329330192
280 8.530060329172722
281 6.5947829943615455
282 7.078121378257007
283 3.757703244173852
284 6.583372007521638
285 4.783762067348233
286 6.087377201451067
287 4.205546019109068
288 7.814712936996304
289 5.566617064642312
290 7.130061634364911
291 6.825432914860849
292 7.502381420374549
293 7.35034710433533
294 5.455000378113437
295 5.136766455703859
296 5.134924276323372
297 5.313965348823943
298 5.47460309748686
299 6.903348457940559
300 8.14430864608399
301 5.285145516693235
302 6.886297823193555
303 6.444494773662339
304 6.189629054593856
305 5.888556345226624
306 5.730585987399253
307 5.70115609559049
308 4.826691331984094
309 5.5196891321762935
310 7.293016173281732
311 7.554654157659889
312 7.426800834747469
313 6.73642956485959
314 6.2785629490328185
315 7.282898786260334
316 7.465050708450279
317 4.663555682613124
318 6.650016471388686
319 5.131754592754717
320 5.318702981371902
321 6.0717191789755365
322 5.593918794683039
323 4.697069421748947
324 5.318630795524112
325 4.3625053192769725
326 5.876242394277354
327 7.319017123329007
328 5.540588238706836
329 5.56499079765506
330 8.609339596185665
331 5.323949147383921
332 5.030082757500683
333 5.912863983147471
334 8.12465109637166
335 5.381598608245248
336 5.255985770363224
337 4.385825576537147
338 5.064537758536694
339 6.98524238467141
340 5.916146373173249
341 6.727941478588837
342 7.178102950934391
343 8.074173662640124
344 7.013748786940406
345 7.045531140862249
346 5.598959948795294
347 7.447176783196507
348 4.677875607498459
349 4.984845971175037
350 4.8380287449003925
351 4.35104741157224
352 6.032120055643075
353 7.345049830380638
354 4.865624526091529
355 6.350992761275711
356 5.437219613659479
357 5.677729501225348
358 4.272584112711177
359 4.950909236882802
360 4.375941991070115
361 4.321886124740366
362 5.672636470016715
363 5.496174389776469
364 5.186536156843015
365 6.071032385896529
366 7.182244382632449
367 5.404932810128356
368 4.606696892812564
369 6.361134260825833
370 6.678058692592619
371 7.8410351240963125
372 7.570804929135445
373 5.105064584483474
374 4.951004856464513
375 5.260514882253803
376 5.986875273736533
377 7.289425568746224
378 6.931159421947362
379 5.831817995489514
380 4.375082813723261
381 7.82207943305429
382 5.294829519784214
383 7.175824186721155
384 5.124914705065515
385 7.1679480625336325
386 6.020799747942127
387 6.444306753616526
388 8.38734964027622
389 7.026926054070754
390 6.47678181110148
391 4.373024632817882
392 4.566320582301835
393 7.2065715795279255
394 7.345532022626856
395 4.566736118721029
396 5.892916265513411
397 7.434415927259852
398 6.160633891415499
399 5.497451364886746
400 5.517922024594042
401 6.545744518630201
402 5.898669154999243
403 7.252497448141966
404 4.839028781569201
405 4.266468500233877
406 7.510031996476565
407 5.9865761084343
408 6.76170536223015
409 7.036592939448083
410 6.729898109258344
411 5.785332368098651
412 5.426590262500301
413 7.093975793387002
414 7.627562968957324
415 6.326848494927392
416 6.913364911228498
417 5.757278101124124
418 6.5286325839345976
419 5.573514768377615
420 7.26736837134177
421 8.794748438455807
422 7.584112706704284
423 7.461206191503338
424 7.0149135776376665
425 5.534666324610039
426 5.599243061229886
427 4.965362991215927
428 5.450330401454627
429 8.616279984498426
430 9.652393043915527
431 7.780698714333471
432 8.240524230954401
433 8.26909688674486
434 9.129194378449487
435 8.387421144847348
436 8.07338489805878
437 8.359786348575568
438 8.531492547825119
439 8.722538439731196
440 7.892339757063177
441 8.131292156442226
442 7.454911976981796
443 8.741133107423208
444 8.205018610284656
445 8.257203969444861
446 7.55284822411692
447 6.763377284774429
448 8.568898560396718
449 8.525626978402872
450 7.382686667812084
451 8.622340396287953
452 8.264703725877496
453 7.722053312695166
454 8.384629526784474
455 7.605169575931761
456 8.183214889260082
457 7.953887106960481
458 8.195116520472624
459 6.97328428587576
460 7.485862092987159
461 4.3973464962831645
462 6.7625038311875985
463 7.487347655719057
464 6.412960246741037
465 4.912286671768937
466 6.695866967229971
467 5.306884424462758
468 4.520202855777525
469 4.686876911594479
470 4.4651632805852595
471 4.455321801340591
472 3.8390421489784976
473 3.7808682766504
474 4.416554093109583
475 3.4291638795738657
476 4.76769576183395
477 4.941641413062272
478 8.260623867046764
479 7.539222606297478
480 7.444260834244167
481 7.575544411430915
482 7.063820979896217
483 8.199386638346063
484 7.481584345443742
485 7.3906566622800165
486 7.156452024795187
487 7.616147526450998
488 7.820533275967273
489 8.569860080868157
490 8.510373355165827
491 7.350372518083572
492 9.371560134534917
493 6.175207721237857
494 6.0637331659045115
495 7.764392072368343
496 6.785996257156188
497 8.215478786605619
498 7.368225804167854
499 8.733456377091025
500 6.80292208345974
501 6.08203155159202
502 6.224038010495618
503 6.793052611752284
504 6.2476613980180105
505 6.630142013541462
506 8.027737758252488
507 9.262039901615957
508 8.528333568789046
509 6.344316737466327
510 5.981259825897997
511 6.871015760196391
512 6.572161316813166
513 6.380202393616857
514 6.630485790211722
515 6.945865719967738
516 6.442552391836122
517 6.679538005747554
518 6.408329488218849
519 9.219147903990972
520 8.273101742822806
521 7.830444453650453
522 8.461276045401814
523 7.117642860571905
524 5.751791625021044
525 6.171522440639124
526 7.83229474985866
527 7.290447816943074
528 7.504257224793173
529 8.514653838655681
530 6.9384033451214915
531 7.125978314245623
532 8.146241708097518
533 7.502973841604298
534 7.917698100858422
535 7.583220115121624
536 6.532615007976336
537 4.5799935523878
538 6.881174697476311
539 8.077802949370229
540 4.7536799364929765
541 4.6321027438790106
542 5.186586922212196
543 6.4990887087972915
544 6.090456029773107
545 6.749847154985031
546 6.133464317247483
547 5.923870729321097
548 6.355884102813881
549 6.318789498448514
550 5.68469107149733
551 5.8376195355997025
552 5.989634258816193
553 6.032496632919419
554 5.982928069140291
555 4.931543893700806
556 5.620941894551439
557 6.360041166237005
558 3.7859839857104873
559 5.852050153250334
560 7.275228482329892
561 7.111444496332445
562 4.019326555193353
563 4.908900286895238
564 6.328815056371905
565 6.311101141043274
566 7.045145030301519
567 4.930562040775238
568 6.98077121765547
569 5.17031453337796
570 7.6413045971829305
571 6.017333336211683
572 9.14213703430236
573 6.533840998511417
574 6.111587933300006
575 6.528908461067872
576 6.2731429353905055
577 6.596130690304492
578 5.652203444319504
579 5.711615109066625
580 6.228957133864878
581 6.21937576482588
582 6.191112498467385
583 5.935748856668998
584 6.937571117476659
585 6.618092349380102
586 6.268838419099103
587 6.5815968270948035
588 6.386001542734179
589 7.095866326808853
590 6.478453004486386
591 6.314222417897912
592 8.105742554924811
593 6.362955665215606
594 6.87518077812991
595 6.87995838826612
596 6.286011556309564
597 7.223286414096968
598 6.349125102602817
599 6.482908490976245
600 6.2079248478318645
601 7.83479676896297
602 5.7799654738792094
603 6.264678771379088
604 8.138012385529143
605 4.556038595928855
606 5.046690332776072
607 5.244150574924459
608 5.470696775572039
609 7.596478951484895
610 7.523503222254418
611 6.278264386367159
612 4.375646584859955
613 4.056274546423037
614 7.462073085265077
615 8.196902611599471
616 8.458964763552805
617 7.4994319450165055
618 8.102149891313523
619 5.238413703489901
620 7.4519357538910365
621 7.7851845112799465
622 7.923160270232264
623 6.128024713255386
624 6.581368624338114
625 7.810195349281295
626 6.27188496150936
627 8.086910508687204
628 7.351847145621079
629 4.795096943640968
630 7.3903532170023105
631 7.833663986467753
632 6.100384709689008
633 7.884946225541957
634 6.453948173305292
635 5.6366115528257446
636 7.922461951062273
637 7.603653332996219
638 7.934793365519419
639 6.569155572418258
640 7.587376114380285
641 7.765664453549701
642 7.519313645490063
643 5.196985993546495
644 5.829258526060973
645 5.344380725560009
646 4.992259461845038
647 7.687734162643139
648 6.011728380556087
649 5.332803036545397
650 6.084228392951586
651 5.175887041528559
652 4.968358969545806
653 7.499035221240848
654 6.39026277968726
655 4.423778250248578
656 6.85077214111376
657 5.937434768366167
658 6.676340901434328
659 4.969829856912678
660 5.9051750211869765
661 6.965530943409158
662 7.501215962740429
663 5.412135591253518
664 6.045263308108528
665 6.084198963015345
666 5.209741251029761
667 6.685399909091061
668 6.0253399146320294
669 7.912571931689605
670 7.666806865496281
671 7.206041092005511
672 7.054106362168009
673 6.928640473030296
674 5.0459573140346565
675 5.378978713608299
676 7.1288372170643655
677 6.427159265028917
678 4.082359011819257
679 5.530559035017931
680 5.638794191127022
681 8.036322832106483
682 7.0108272094991975
683 8.79236021785629
684 4.729750251810863
685 7.816101313857658
686 5.454211520297812
687 7.524591336148933
688 4.954770545036021
689 6.405207715359671
690 6.367569947458432
691 8.61651725054747
692 7.904939704502475
693 5.585214448378099
694 7.9505597962259245
695 5.434468583632004
696 7.479139432795616
697 5.54161705802237
698 5.093537679681457
699 8.43984027684707
700 5.895523899520288
701 5.443582290383872
702 6.248760536753359
703 5.376377549918683
704 6.356161276253721
705 6.667466701813516
706 7.466589018387689
707 5.4561238590378185
708 8.097816448995074
709 5.899835230405289
710 6.1449143596224065
711 5.119765439194853
712 6.981343530126115
713 7.030407067697518
714 4.222295231237966
715 6.362040108922133
716 7.330118485970686
717 6.624082652274496
718 4.326603405763326
719 6.557988705253188
720 6.825417195217267
721 5.338176093374663
722 4.746627603525021
723 4.962067181690396
724 4.755388460214206
725 4.342621993704447
726 5.696812677755204
727 6.528241371640114
728 6.370059563344881
729 5.096073626395824
730 5.159676994686742
731 7.484844489908116
732 4.524965284245242
733 5.453086304022062
734 6.852975162537879
735 6.205783074180095
736 5.64363677060177
737 5.849039954716804
738 5.174323898246644
739 7.255463958080285
740 6.03421940724133
741 8.302142095294236
742 7.519243817166785
743 6.227005864704964
744 8.080026574830223
745 7.07936617183088
746 6.668039497853495
747 7.698967726969601
748 4.595613465794406
749 4.900016190057043
750 6.706862286665527
751 6.352645541065548
752 4.75752227638352
753 7.57169543155109
754 6.897605455121039
755 5.019631395208787
756 6.468572885124795
757 7.09420364027203
758 6.343172433705601
759 5.348052387722968
760 6.144055125178316
761 7.3765949999925695
762 7.436873732251199
763 7.627651284502777
764 7.363165787425926
765 6.274952544507762
766 5.323879137003271
767 8.40231420583288
768 6.664346329758309
769 9.30237427147472
770 7.252186504915209
771 5.505710886862516
772 6.802045208737227
773 5.729657491219172
774 5.7985968831491626
775 4.9302065787470255
776 5.5511406359444555
777 6.51294095727019
778 4.385736907467691
779 7.993770709659109
780 7.382447396038263
781 6.0162722966093
782 7.088879162853408
783 4.269713318201706
784 8.539688374265358
785 6.527811067048106
786 7.633558104114057
787 4.8365224956465545
788 6.224430910717913
789 7.513698316594372
790 7.731586037703315
791 8.597429250757548
792 7.516083545289853
793 7.612019906386483
794 6.962545835194742
795 6.3030711745497445
796 7.861944699132207
797 4.879649256377787
798 5.3922281607185525
799 8.859181599004936
800 7.031340552283388
801 4.695093094724013
802 6.193510419477807
803 5.478689332325094
804 7.031302160229543
805 5.7855689993035355
806 5.729638080035314
807 4.975441635559457
808 4.86046068324165
809 7.023971037035977
810 7.930883455496547
811 6.0900188601592715
812 8.06980483758197
813 4.184985438633961
814 5.634520278747074
815 6.504642271434413
816 7.265182667097014
817 4.42902234588816
818 4.497558299751171
819 6.139749399337993
820 6.747837321287185
821 7.222344627150115
822 8.323722692532591
823 5.846045060768641
824 7.425305711116997
825 6.052130689407123
826 5.387989192065675
827 7.22313095531666
828 5.976112357719437
829 7.348355818650987
830 6.130413233705927
831 6.340452255696851
832 6.369200723344771
833 5.501180663104125
834 6.73965652445228
835 6.259577394254185
836 5.170991349928049
837 8.009862686119078
838 7.576014178040144
839 6.744791435935274
840 6.425968874424241
841 5.913471459003977
842 7.323011311071171
843 7.441617323148912
844 8.707955002984262
845 7.595796463455428
846 7.930002712797009
847 7.58271816273308
848 7.978708521056376
849 7.227866013702594
850 7.778308954186664
851 8.551650885108462
852 6.870980997234244
853 7.938931181899837
854 8.375346824310364
855 8.621429961736672
856 4.900202462724938
857 5.239718056343926
858 3.850133423216919
859 5.239907188948915
860 5.248982451293533
861 4.60950475431652
862 4.889948426077757
863 4.915541373336695
864 5.504846351821879
865 5.364031499499283
866 5.497564765955816
867 6.2273767074527635
868 7.7010374137254685
869 4.6843623717651495
870 5.1664452304414
871 4.751351908325058
872 6.055739540038951
873 5.4909991820779025
874 6.8891552600683195
875 5.091678214651862
876 5.19466718928658
877 4.74833256702953
878 5.945836718581668
879 4.946274386820644
880 4.896672517403975
881 5.056343057989407
882 5.219323333004106
883 6.1785548981050304
884 6.5132092366683505
885 5.0383439851423
886 8.25164313592136
887 6.359019259847329
888 7.276441508992775
889 7.528304739781029
890 5.845364468659083
891 6.751588431031927
892 4.274095323961418
893 7.358981593901653
894 4.367200629187203
895 4.7351529747899495
896 5.000049469036052
897 4.860852482347208
898 4.02862014098438
899 4.553425717788652
900 4.770945414936751
901 3.832552676330135
902 4.877476470898422
903 5.0186118164753495
904 4.0082396269583525
905 4.575002757031787
906 4.434430205822563
907 4.518507982330502
908 3.914899166205472
909 4.273652391164484
910 4.080970514893446
911 4.0601881527146935
912 4.7825685880980755
913 3.863660635954427
914 4.091895290402685
915 4.075353252084914
916 4.020536282532543
917 4.051351044874885
918 5.320114462607668
919 3.3779500068710164
920 4.123439042883733
921 5.536501567638817
922 4.670835743542665
923 4.449079012908415
924 4.577187248614552
925 4.688371338894017
926 4.648131467210465
927 4.7015887906050615
928 5.003087308261854
929 6.05147297364837
930 6.18105045108638
931 4.731889321731916
932 5.742981586872663
933 5.110675526988363
934 6.227568513015955
935 4.559296338486381
936 4.701326888633139
937 4.96482964921809
938 5.998179552341608
939 4.448546754136623
940 4.811777841278366
941 5.668276348358317
942 6.5009427919469776
943 4.202160875491749
944 5.753330832406139
945 5.7311045626491754
946 4.662578189844012
947 6.036514596107063
948 7.693900776665326
949 6.398712573212231
950 6.287430637017487
951 6.034520847522669
952 7.044837677911525
953 4.966472163392786
954 5.416990322100464
955 6.494710342798258
956 4.491834664724514
957 6.717415024670976
958 6.160760811031163
959 6.065620615072508
960 4.386999078890498
961 7.599592343603608
962 6.225890871445811
963 4.265369377295184
964 5.85067050197419
965 6.786048855535602
966 5.097398467500327
967 6.531201898364209
968 7.4000462071010995
969 4.9081775826000165
970 5.436728544244521
971 4.967727781321748
972 5.2473896253185845
973 6.26614973595729
974 6.776149262656794
975 7.538863959497357
976 5.526392668723335
977 4.556344238636685
978 7.053076118184398
979 7.262168611820977
980 6.426856845892043
981 5.60733748770519
982 7.384023830976957
983 5.201378309802575
984 5.194687484943931
985 5.936954470637117
986 4.975525461337063
987 6.3182320156021685
988 7.083072329634952
989 8.328200384524912
990 7.980836787219678
991 5.014301428582988
992 5.288538645711115
993 4.136979502712748
994 4.517601631811569
995 4.484199370907112
996 4.880207906930871
997 5.084293624778242
998 5.256185101164409
999 4.821700891908687
