# Supplementary material for: Perforin-2 clockwise hand-over-hand pre-pore to pore transition mechanism
Source: Nat Commun. 2022 Aug 26;13:5039. doi: 10.1038/s41467-022-32757-4 (PMC9418332; doi:10.1038/s41467-022-32757-4)
Supplement: Supplementary file 7 — Source Data [file 41467_2022_32757_MOESM7_ESM.zip › Source Data/MD Raw data/pH4-CCW/pH4-CCW-saltbridge-01.dat]

0 11.603113551412637
1 4.5253347792908984
2 6.01106112507681
3 6.878596307300012
4 8.043246678498134
5 5.938028215425207
6 5.916482226308487
7 7.11040269722689
8 6.762084488608081
9 5.806670753232188
10 10.16275376064269
11 9.836310186988388
12 12.10758788493798
13 6.644328541223489
14 6.360334533361611
15 11.17600695308035
16 10.624109247016243
17 11.828343835536979
18 13.81687804782771
19 12.198501562797563
20 8.94326518042669
21 9.684586907683533
22 9.861145134158987
23 7.001554708009589
24 6.663532478974023
25 9.133921487952485
26 6.14078322995639
27 5.818723427059061
28 10.540084314457959
29 11.897944672804389
30 12.790723220775726
31 12.96681297221586
32 11.140266382784883
33 13.389837346197929
34 14.397051012314135
35 10.76597957966235
36 8.102773910867752
37 14.904964228807227
38 11.79114076997902
39 5.546488605559077
40 8.54626190063918
41 9.161976958121311
42 10.472605435922091
43 12.51115296658125
44 10.328169967354
45 18.40009827879823
46 10.510074094845201
47 9.248609840205416
48 9.751849827193805
49 14.559225683285886
50 11.208559847857337
51 11.440486399241577
52 7.52748313532133
53 8.8633101589762
54 11.820714535248122
55 8.427370326902894
56 12.134282155905701
57 4.30225353053624
58 6.918967901452314
59 5.989091385141634
60 8.959594172792347
61 5.86653919659752
62 5.330483261231881
63 5.761206196553557
64 5.323211494304028
65 8.945202428730537
66 4.999049933084094
67 5.362146033450731
68 6.183200151114876
69 10.502621457699126
70 4.902978414427353
71 9.031119607387836
72 11.627736183006716
73 6.329592443251461
74 7.106665356466506
75 9.261475567919224
76 4.051642005154971
77 5.4607205110840065
78 6.769139733181216
79 8.01983589152307
80 5.373718825169227
81 5.16263115179558
82 6.494532957612773
83 6.907348305421344
84 9.227407190157813
85 7.0046344960539555
86 10.614502894490984
87 5.154903700265666
88 7.125525941522198
89 7.338508517477745
90 5.309004950408145
91 7.59629509860597
92 3.7383690577785895
93 8.284939359784232
94 4.1447078302140605
95 4.579930957080954
96 5.807181804580349
97 9.59453325067308
98 6.284446981217252
99 5.49449719642817
100 5.13970911116689
101 5.8460887376633845
102 4.0186819550432835
103 7.907310407227842
104 5.874593995293505
105 3.9216222097037807
106 6.992464685561374
107 9.075336142219804
108 8.112417963260427
109 6.815271950721022
110 6.363440149294078
111 5.922730726782486
112 5.1149530047752245
113 5.8301530811308835
114 6.615123524356775
115 7.213380102871277
116 11.73611925998934
117 4.724507294530525
118 8.339261089278324
119 4.226867215813886
120 4.616582121879213
121 3.8196025026892704
122 7.996366042812551
123 5.135609590407307
124 7.730212528335102
125 6.165075937553402
126 8.125077828317863
127 5.153286466749563
128 5.443098163150882
129 5.635581274066082
130 4.100054562033054
131 4.752840036039695
132 5.542959540415783
133 5.717425368933775
134 5.467554419523737
135 7.5980757392080935
136 5.001227191820891
137 3.7432606376059896
138 5.449868330763398
139 3.7669786090286674
140 6.667423530887481
141 7.549084904527931
142 5.848969819398717
143 6.479757534734406
144 5.992379746167065
145 6.9742626884401515
146 7.0622496798470555
147 7.962733797676732
148 5.56088448368008
149 10.53637983556561
150 6.258067059064932
151 7.775681402901101
152 5.468774736073833
153 5.102633721202478
154 9.666138195794865
155 9.955533008056099
156 10.554067724084936
157 6.611789107265786
158 7.456465319736479
159 4.91109032434109
160 7.416566122635734
161 9.26879003457514
162 11.123918072767143
163 8.761197977245788
164 13.152033022480362
165 5.8313176268166975
166 7.650422733282475
167 7.785888170438601
168 12.71978563071098
169 5.428374870744377
170 8.625704774622863
171 6.545465160067501
172 7.7819318410115494
173 7.059162818413156
174 9.075890098240132
175 7.204580691471069
176 7.7447082439583435
177 4.7322538383956685
178 9.408135272512983
179 12.273053084104191
180 9.987039448906838
181 9.12547994651492
182 4.69495902385478
183 7.871481505404366
184 10.347870708932875
185 7.045415467834888
186 7.1081311591224425
187 7.54864502916173
188 9.028309337034791
189 7.708793432139714
190 10.011203480772789
191 8.814815290280047
192 11.10551676204911
193 7.824536162684248
194 6.878019333666656
195 8.550097150246229
196 8.325474553648135
197 6.65551393702737
198 8.7797717417367
199 5.262707056557539
200 7.040402868113614
201 8.655647384996486
202 4.4836398569656986
203 4.247678233918569
204 6.158763255136766
205 7.108679206854605
206 5.767715290750666
207 6.412990415073455
208 7.579731169391933
209 8.629931134708773
210 5.258435916647588
211 4.338618446526808
212 9.667214395379881
213 5.714483870738685
214 6.092459373148271
215 5.547385289257725
216 6.856517551412072
217 5.93326944270587
218 6.314546900550259
219 6.336823684903187
220 10.140193104555543
221 9.077563813927474
222 11.350420690200092
223 8.626240041322783
224 10.293471329143905
225 8.286671191228491
226 8.348822670038427
227 3.856996137839969
228 9.42505254011352
229 4.732786369706947
230 7.700839917811032
231 9.183475880230471
232 7.195911633150761
233 8.705934412584805
234 8.198562299072119
235 8.038616236185565
236 6.669494338404459
237 9.01469946485078
238 8.177837297746937
239 7.822494977396463
240 6.408024821112974
241 7.252019712255253
242 5.5753229818232315
243 8.056508260114835
244 4.292281967126087
245 6.450060840741352
246 6.011431265582161
247 8.809471392749078
248 5.7551233607268335
249 7.666019261676169
250 7.801639142318468
251 6.328161086744529
252 8.540566880672296
253 4.6455225754439695
254 4.968136433330521
255 8.85855773330909
256 5.889359534108693
257 7.344442331151518
258 6.953823853388743
259 8.337594996654778
260 6.803170235990279
261 6.759883315667451
262 5.030856162873244
263 6.344312191491548
264 8.259725636692854
265 6.205876007047022
266 7.7061371563452115
267 7.2893264167637275
268 5.111734291689335
269 4.892729593490545
270 5.90515031543898
271 8.819014484979503
272 7.556660071241221
273 11.32919745912522
274 7.799487773422263
275 12.871440464098871
276 7.411742634366044
277 5.222270247567335
278 7.453465952514314
279 8.222110579069037
280 7.570528239065301
281 8.043445291089036
282 8.892576216034913
283 5.994369595712265
284 5.763109962314048
285 7.489967813622896
286 5.172806392034967
287 5.5687830284540185
288 5.600502705247389
289 6.953872034276367
290 5.708808609683485
291 6.3325312663023405
292 4.387837944291881
293 3.4737377467766675
294 4.8602203977585665
295 4.673900470294397
296 5.232972126357273
297 5.559196407674047
298 4.837607237632913
299 5.387842874461144
300 5.9401515943034
301 4.972806243918137
302 5.044297745365488
303 5.295913082126578
304 6.6924625967845595
305 5.187209497538887
306 4.814138876312183
307 3.2238624711500026
308 4.5758679113631935
309 4.8268767433005335
310 6.426081736738595
311 4.09658510160316
312 4.708905094704746
313 4.793617188781502
314 5.894980498700049
315 3.6674068125876125
316 4.214421422065309
317 8.608117537778291
318 4.946096141166015
319 5.295093116652698
320 4.894371160421428
321 5.272974132944617
322 5.139064574780574
323 5.311644834958234
324 5.342124829091212
325 4.437854849669562
326 5.4872241615021355
327 4.841270675206523
328 5.424707229013764
329 5.6921571526200045
330 6.575937477487538
331 5.250338978695312
332 5.538701410909328
333 3.589800761423599
334 5.418529374305396
335 5.830878164366784
336 5.791229035400291
337 6.342332348804781
338 4.294126491441655
339 6.73926590383311
340 4.940251642628026
341 4.28032534634518
342 6.774927530690964
343 5.966092082078169
344 5.838132623155756
345 4.407382309832697
346 4.247158745251679
347 4.865132410057005
348 4.328170167039509
349 5.482386440153851
350 5.474816587726942
351 5.490868337822803
352 5.1130313278090815
353 4.283042749287675
354 4.9644263894358085
355 3.7528936202767937
356 3.6297587907522537
357 5.753097910564349
358 5.858113410873219
359 4.86578960536458
360 5.844568874225384
361 7.8468317957139915
362 11.234672695696426
363 5.457761122252479
364 5.661310879285885
365 6.749770778488737
366 7.680394171672564
367 6.235816116865854
368 6.030518855353829
369 6.059458788443262
370 5.018740278852873
371 4.1658265490752315
372 6.205415943007787
373 5.522284567562894
374 6.072152297361402
375 5.402875635678971
376 6.510628413483264
377 4.173843625548809
378 4.591688419247659
379 3.3159023514460193
380 4.892697693761534
381 7.518995821412838
382 3.4628257424029703
383 8.178528250345613
384 6.108535223366072
385 3.3222655965315604
386 6.297803064578264
387 7.46665649993781
388 5.362593713287829
389 6.426419960121355
390 6.067753663099061
391 7.922855623825377
392 6.045750829818017
393 5.363130623665828
394 7.322016487252169
395 5.064969708876409
396 6.488410514859556
397 6.384566922620055
398 5.59928688260581
399 4.121159199913288
400 6.170848785210433
401 5.809747552006067
402 4.311990554013208
403 5.844897042838128
404 4.949359198377644
405 5.914206068597341
406 3.7509577158050664
407 4.554713043529309
408 6.310050158162377
409 7.215680674352763
410 6.003290122973225
411 9.077605292303755
412 5.094553691841667
413 6.386168463731792
414 6.929500112270798
415 5.224935785943848
416 6.8761050096506375
417 6.944255075415815
418 5.890109759067602
419 6.346569856276486
420 5.214246692319098
421 5.970279249394191
422 5.014110501729828
423 5.584481113556419
424 5.24323808222047
425 6.914312660112357
426 5.742786967396152
427 4.503306264243622
428 5.642578198952491
429 7.290334458893104
430 5.837768432457423
431 6.93047592688964
432 6.203221455794577
433 5.49896473280217
434 6.415311771322444
435 4.8813722870793805
436 6.930566711914637
437 4.962649115824381
438 6.05191226952032
439 5.757372695477665
440 5.847653863938678
441 4.429017555826387
442 5.558944638423294
443 3.5182546356844404
444 5.4865530221633785
445 6.59435288981443
446 7.185859432577083
447 6.901114423925254
448 5.551815629221196
449 4.644757999122221
450 5.495992490975689
451 6.067689317610105
452 5.246224950743689
453 7.052381302040901
454 6.189172608945432
455 7.394277262175048
456 6.338683041099044
457 4.146327256140092
458 6.348202884852138
459 5.463330460108162
460 6.149648425511562
461 6.186586844864911
462 4.795455899916518
463 7.016766698797457
464 3.907436078779647
465 4.9837695156163875
466 4.606021032228857
467 6.382361787088269
468 6.871669811018404
469 7.005097268118364
470 6.164596806232525
471 3.860978025145647
472 3.6006208974484655
473 6.888048408979006
474 7.526605075917285
475 6.433203210041872
476 5.3131455103584075
477 6.771570791086239
478 5.9150216301346
479 6.867207706619254
480 4.8783815579936665
481 7.470512294668254
482 5.102641824488963
483 5.3518537953131595
484 8.618698201645984
485 4.306041197315824
486 6.053565825373035
487 5.763441283744468
488 4.378828121598094
489 5.317636706853595
490 5.432817598009537
491 6.496517435203699
492 7.04096805904705
493 6.948751532673787
494 5.422641852508433
495 6.332648830014166
496 6.178374361283654
497 6.095654145375693
498 4.8569477164611845
499 5.9453428894573905
500 6.137026521455141
501 7.393778938507171
502 7.35584702344319
503 7.195409983674882
504 5.032742247090191
505 7.632328348614859
506 6.818667420227072
507 5.322549822561051
508 5.211385057526609
509 6.464386560469753
510 6.86158616293045
511 5.473947649474708
512 6.522435410227146
513 3.655222935670496
514 6.062578035654779
515 5.9036010125270435
516 5.043827067886801
517 4.834639318434173
518 6.210968648940401
519 10.717853830235493
520 8.33755226126613
521 4.140661464958899
522 7.08742692450382
523 7.349413308952382
524 6.359866168469164
525 6.452825448704645
526 8.29894492931636
527 5.505686956164562
528 6.159067443984464
529 5.134996084665654
530 6.4989581432454795
531 11.077416910013516
532 6.480404063583599
533 8.817772151365732
534 9.684227056777587
535 4.8274617946831775
536 7.783925927756599
537 5.107225734749906
538 8.073211232836357
539 3.788948482103538
540 5.224999234117145
541 7.477057296641956
542 5.627210095498868
543 5.568049507781765
544 8.626102723311137
545 7.205529726106529
546 6.289023645544849
547 6.536741821738469
548 5.751312853332582
549 5.506279274749816
550 4.9572878838433425
551 5.954132900572946
552 7.524805983342162
553 5.433964090695345
554 8.273961961805817
555 9.69656457508865
556 8.867574935415716
557 4.930339503031631
558 6.639639301970744
559 9.981226818498548
560 5.597261549157114
561 5.598243398496089
562 7.440082916197361
563 5.856551820259271
564 8.301263819517297
565 5.704043301881455
566 9.476441306571253
567 10.108906516737953
568 6.271216840269117
569 11.52020424114582
570 7.874154980267644
571 9.811774256425617
572 9.850550003890406
573 10.655041843379749
574 8.605541622226088
575 10.79822794511588
576 9.293034534697702
577 6.954919734298173
578 11.175479539236061
579 8.5716570991102
580 6.715544473303346
581 6.731391290102972
582 11.186733290685467
583 7.978888527357404
584 9.614377650562044
585 4.542043595431547
586 6.135440850092605
587 6.563318732416645
588 5.787543170870358
589 5.63183407111286
590 5.887706786242986
591 5.332873747874928
592 5.992231236925487
593 5.178910856152125
594 6.011719006440482
595 6.281667905384206
596 6.757816789062518
597 5.941994961240271
598 6.520070251922489
599 6.624234068969574
600 5.164116103677779
601 7.245442890239209
602 6.488013336983039
603 7.335421952702033
604 7.324804045052095
605 5.405316872705188
606 5.509131582950238
607 5.743849641755979
608 8.086235076019134
609 6.384198587492683
610 7.2055119757001345
611 6.732629596198317
612 5.7086605288911905
613 5.8790058470406406
614 5.927249579704505
615 5.60105435151267
616 3.5154245245662605
617 6.074511258776763
618 7.080617437145637
619 5.712771114951072
620 8.431817885380243
621 5.609738631962755
622 7.178948687811885
623 5.929205588300882
624 7.1551517575135275
625 5.337394694522981
626 6.331928201490635
627 3.9192868998200288
628 4.488767067692344
629 5.638994514462157
630 7.9393697391362155
631 8.976485524796468
632 4.145930500397396
633 9.194651784226332
634 6.11793354253208
635 4.131398682340822
636 7.289317064708028
637 3.5416534061886176
638 4.949507005197503
639 5.5969154240510575
640 5.396935687716255
641 5.814381387680204
642 6.347680067133054
643 5.259468290697419
644 4.2104777299946035
645 5.4186890050271606
646 5.339437175112502
647 7.047786119449882
648 6.858227817249393
649 11.849585052261798
650 7.426611594652932
651 6.307443385669609
652 4.875646623091377
653 7.627661427067983
654 7.021241045503256
655 5.421824124973552
656 7.861084489596511
657 6.227387359946799
658 10.674075961826192
659 5.497465674687725
660 12.690764893826744
661 11.195898101018502
662 12.246864053049764
663 8.821076392224928
664 11.475504514362292
665 10.535331185663415
666 14.412118705483344
667 10.831216706375185
668 11.087250869719806
669 12.798118972609124
670 11.820716327079912
671 11.65716416487914
672 12.355993611802049
673 11.76217589612224
674 12.983767495371156
675 9.200564512574491
676 11.048660570156532
677 13.831939937917552
678 11.32469581823928
679 11.415000286551967
680 13.056176059754225
681 12.458620616274121
682 12.07508257565114
683 12.975874478503716
684 12.723043768791447
685 8.676650693423131
686 10.38262113196044
687 9.908013759369618
688 12.874254280375661
689 12.286021175643905
690 12.57620276229473
691 13.18230812102144
692 14.428075910955096
693 12.193692186360838
694 9.854303908514675
695 9.816459618093448
696 13.50771644503287
697 10.907386651060182
698 12.976800953534486
699 12.440647109865706
700 12.397780534131227
701 10.588182106507185
702 10.044057644727665
703 11.685402689854525
704 9.091066740111662
705 12.344287253360699
706 13.530710293868609
707 14.160893488126385
708 12.058665458798027
709 11.934178090794296
710 11.687181615246892
711 12.569607679679013
712 11.815925625188507
713 11.516688746277007
714 11.010070460519161
715 13.190239588419805
716 12.387167810705954
717 10.493166755280459
718 12.444676939509648
719 13.036113756360113
720 11.35928659037824
721 13.459280385421561
722 12.191592839727063
723 11.60320895731933
724 10.604269086213595
725 12.390105875225647
726 12.313417915564036
727 13.159548628806348
728 14.933394728026888
729 13.737376182334902
730 12.199778224201527
731 13.21439730780273
732 12.927582555915723
733 13.139422714840613
734 10.079569705568648
735 9.851306900878848
736 12.509478893770543
737 12.529521028335193
738 11.718932424868049
739 11.467818250766948
740 11.24604474923909
741 9.410811571739886
742 12.587958755148914
743 13.554141154489582
744 11.177428943204927
745 8.6628651628153
746 10.269029178904278
747 11.938160694710426
748 8.179749251537254
749 11.639549588262305
750 11.669599983622081
751 13.662267896898499
752 13.859162813583989
753 12.469415286883137
754 12.91153941437739
755 13.085699032465541
756 10.961451763134436
757 12.975707985148892
758 9.810680003402757
759 14.081124408577343
760 10.819522961528085
761 12.260402627150059
762 12.372085182782271
763 10.501997098393865
764 10.710457748037454
765 9.443483819950801
766 5.361603773288013
767 9.6025606357445
768 9.69560025644606
769 11.53732844053687
770 9.002307481022873
771 10.198051020440195
772 12.630935171477185
773 10.659861513546195
774 12.247556512785593
775 8.436705484060772
776 11.990314438350104
777 13.08087960649971
778 7.429374098941972
779 12.566862881358434
780 6.990853879334807
781 10.341545786345595
782 11.987017873279322
783 12.136571958743966
784 12.715395027831462
785 12.566672875165656
786 12.427543072902093
787 11.181622503415202
788 11.449811386057545
789 11.713155446822514
790 11.641429227483242
791 12.671500769500486
792 13.353876728093015
793 13.877158963969103
794 9.63098667989706
795 12.304545586666912
796 14.462086173716644
797 12.510893015138588
798 9.53393156526858
799 10.400678225527635
800 10.934506528579554
801 11.916716750307744
802 11.644607605632594
803 12.316937166376041
804 12.704569486559139
805 13.19213633330945
806 9.731572008647136
807 11.363078722373954
808 12.550911096931616
809 11.216843138919376
810 9.114118846630886
811 12.76129659486453
812 12.78523831910745
813 7.275569849141469
814 12.68303445170671
815 11.730501253277861
816 11.343663008924716
817 10.4178513918924
818 9.671507268798118
819 12.604050521994333
820 12.782247096005586
821 14.144605365073497
822 12.173542697667635
823 13.282920810141382
824 8.483154475251592
825 13.668314430337523
826 9.867117188506894
827 13.139388720811278
828 12.031577019193934
829 8.469367721894614
830 6.262552804035106
831 4.900562573837652
832 6.556758855216848
833 7.015373160695325
834 7.562321867499164
835 6.636136339319968
836 8.652213804638084
837 9.238088001564417
838 6.573441354814954
839 5.161684556238568
840 5.728808489356678
841 7.511970834388731
842 5.668319571217868
843 6.216612953547422
844 5.609593136081923
845 7.920056938427923
846 13.297070805099258
847 10.766728177387433
848 12.181147517056452
849 8.449417292153738
850 13.365404154118407
851 12.490460894274216
852 11.649203509196349
853 10.029872446071776
854 5.52299400850597
855 7.349227874314516
856 6.2828882942504825
857 9.727492007112788
858 5.395221223259541
859 6.775812945281485
860 5.3181328028884165
861 7.119902022770409
862 6.458462164128107
863 6.244478459307478
864 3.6442681076550487
865 7.189507848135314
866 3.664202789384911
867 7.115832185665182
868 5.025906116213873
869 6.958322340478283
870 7.2369892901682
871 6.764760082827721
872 8.805729898457281
873 6.703920854588562
874 6.386055658936048
875 5.370244681723051
876 5.3393756781750445
877 5.807026365219268
878 8.177068792674408
879 7.122080878949663
880 5.099697003776141
881 5.5886089046303775
882 7.581798349328872
883 10.488705075920901
884 11.641222165907777
885 10.517746905380234
886 7.7930605647702516
887 6.296224353062922
888 9.413161842532054
889 10.019812050100358
890 7.838518882271819
891 8.924598347292791
892 6.0292627680614705
893 5.398967740088241
894 7.842161512998214
895 4.76214737881927
896 6.817738743241411
897 9.299904554664096
898 7.884363748891772
899 13.673465820222962
900 12.737287498667474
901 6.635066738887752
902 6.923932289340842
903 4.669242239926231
904 6.983851004943152
905 7.957558464944991
906 8.158069035774309
907 4.979044362185906
908 7.66854857910255
909 5.968144921798574
910 7.371941096850857
911 9.933621819351442
912 9.363802157875956
913 7.759747396185676
914 3.5992906523328885
915 6.2245952754451
916 5.4939711222733125
917 4.898783925097484
918 5.24274561335521
919 6.213222018748314
920 7.152607344814957
921 7.819793934597999
922 3.5193867407735016
923 3.9230501991979887
924 4.325118921236621
925 6.630929222754608
926 6.87804715488154
927 7.218363459048272
928 6.06854352099975
929 5.170942502423978
930 3.461459099537056
931 6.182525645078882
932 8.112429329384128
933 5.345023251219876
934 5.447257023710816
935 6.061456611650373
936 4.575221936068246
937 7.447666810186944
938 5.466739083399109
939 7.199774075734054
940 5.531289553125037
941 7.666666274028292
942 6.476627613053858
943 8.14496848454081
944 5.918659709026548
945 5.6396288570447775
946 4.517004281602046
947 6.436188281422985
948 6.66096557319064
949 7.165729695539342
950 7.725512443858206
951 7.363676846328159
952 5.898102718713551
953 8.062813493131477
954 5.509045831554097
955 8.74081798975204
956 5.478582571804515
957 6.333916124410083
958 4.623653961000806
959 5.098757377707205
960 4.947960606585496
961 3.6049153342062366
962 3.8083488833712287
963 6.292058001101781
964 5.483959213719806
965 6.247409067712454
966 8.571104380491999
967 5.9157567334987755
968 6.542258341025121
969 7.438112034257835
970 6.215251351097066
971 5.34002980173336
972 7.582075247347681
973 3.8433130582879222
974 6.21379489787842
975 6.044443288479089
976 9.900436902102514
977 7.61442561717257
978 3.7784433379275635
979 5.646862832713942
980 5.813464891560872
981 6.329613358590206
982 4.242902641124733
983 9.022843834224872
984 6.945639054064001
985 4.756485660415572
986 5.10698865795711
987 4.652789587857073
988 4.93206808195312
989 3.7480536221454672
990 3.7920799386947643
991 4.001453959594336
992 6.38064814069562
993 8.193630703467456
994 5.450201248922096
995 3.5561863004197165
996 3.7316241793758076
997 6.819285142961352
998 8.477264953284136
999 7.8136817225121975
