# Supplementary material for: Perforin-2 clockwise hand-over-hand pre-pore to pore transition mechanism
Source: Nat Commun. 2022 Aug 26;13:5039. doi: 10.1038/s41467-022-32757-4 (PMC9418332; doi:10.1038/s41467-022-32757-4)
Supplement: Supplementary file 7 — Source Data [file 41467_2022_32757_MOESM7_ESM.zip › Source Data/MD Raw data/pH4-CCW/pH4-CCW-saltbridge-03.dat]

0 7.940209424744457
1 10.592015083843625
2 10.204275836399896
3 9.058945577791224
4 7.971651498878534
5 7.071122162027666
6 8.564903781938511
7 9.47496790945239
8 10.204713476086178
9 7.281993149123716
10 9.790087277030672
11 8.500670376518286
12 8.958728990515603
13 8.769810431362119
14 3.898584526224
15 8.497627710369217
16 8.39959020113145
17 8.626592364598702
18 8.014171108642977
19 6.941648952829191
20 7.40701247903183
21 8.369419778539601
22 8.401191921116684
23 7.145932992423658
24 8.69105359281643
25 10.566306602439205
26 8.745768173325281
27 11.864165304641535
28 9.720930640516935
29 8.308194182172915
30 9.031780871144534
31 11.262089649512097
32 6.947334962525592
33 7.194470148616254
34 9.106808551947022
35 10.339601125093132
36 8.304434282934105
37 9.56310457174021
38 11.346110908231271
39 9.730423042007578
40 10.640335078243544
41 9.366933431779957
42 8.007414948618935
43 7.817491987054817
44 10.804147306623323
45 8.544397627584175
46 8.083330916374274
47 8.066278595808086
48 7.951811608493978
49 6.486355494668587
50 7.690783608412173
51 7.795236470705668
52 8.07354029509044
53 10.39520941597946
54 7.197094241512316
55 10.906282818576152
56 7.147516964343997
57 7.125771649148919
58 7.7704516080826185
59 5.967881866651133
60 7.491265725539375
61 8.206427759420919
62 7.936887909108614
63 9.960545998569676
64 6.827051870616195
65 8.166819565174116
66 9.842287469181695
67 8.046886107060022
68 8.300333383628947
69 8.817470925873796
70 10.32698870125908
71 7.13706976261083
72 7.420177884772573
73 8.884882882724204
74 6.677532631488305
75 7.1791306399121195
76 8.61886398460791
77 8.539720315676085
78 6.174774276740152
79 9.884200773867542
80 10.665167695066529
81 7.594235320718851
82 7.969431037146598
83 10.528352602104562
84 6.6189566376303315
85 7.384739121110867
86 10.103822177576403
87 10.095854903412208
88 6.594917581999934
89 8.55746432234434
90 7.6180321014669286
91 7.661234113686148
92 8.933633862760399
93 7.686222314597344
94 10.279701421470874
95 8.251236047142886
96 6.300330481697241
97 7.522480866712562
98 9.306206669991829
99 8.584359726755146
100 7.961857912695608
101 8.769418933355688
102 9.597880593935107
103 9.056453432851043
104 6.977539357991898
105 8.494238046407666
106 9.590921414949916
107 5.651661596451513
108 4.504421121825227
109 4.623951327305357
110 6.75498074801326
111 6.293153520773699
112 7.9085882387832065
113 8.888024150988226
114 6.827732489723532
115 5.204490212135736
116 5.759915583692751
117 7.558623437340807
118 7.739308952497174
119 3.903541398031389
120 6.543463722567368
121 4.927482553115
122 5.6294878156882735
123 6.846318832782729
124 7.325279496366057
125 7.408526946643238
126 11.81411853645995
127 9.58074253216385
128 8.046453997769666
129 6.359184431277805
130 4.225643311713586
131 6.804980855413139
132 6.092923698591471
133 4.675757723015425
134 6.814805820915486
135 5.312127320677713
136 5.817037740656957
137 5.316424270470733
138 3.9280416198737473
139 5.990870532273932
140 7.9106247184224525
141 5.84398845919612
142 7.739299230850893
143 8.21638576168587
144 4.753730244109918
145 7.584314904897057
146 5.815985720107445
147 7.733094877911515
148 5.001141108585056
149 4.372755566584307
150 5.288915419782453
151 9.27572198752057
152 7.971891964379214
153 5.545067859356589
154 7.402493900301433
155 10.612827283595339
156 7.23888334610618
157 7.1414164059786085
158 6.374799793412127
159 8.412785345841606
160 6.011196457342592
161 6.575191226511197
162 6.108907701696974
163 8.83748523098481
164 8.647024065019364
165 6.33723039589192
166 6.02624853712844
167 7.273057444188407
168 5.416443026335376
169 5.117950683388074
170 5.6481865025206
171 6.342929656948644
172 8.590033707968791
173 5.931443315030595
174 6.3815733451026
175 6.013667430141741
176 5.706434343718096
177 7.765086520784703
178 6.362497015390406
179 5.596158341265477
180 7.966171625147435
181 8.040966959300551
182 8.10192181274204
183 6.676381753196269
184 7.1653446902384035
185 6.541714781976496
186 6.1400695016263445
187 8.346975488945967
188 10.435188157976404
189 10.218998553627303
190 5.283607714747314
191 8.947003522227398
192 7.942441885328046
193 8.694341955895199
194 6.09521862978884
195 8.790793718759875
196 6.515946301657047
197 6.858700221063613
198 5.770576738815659
199 5.368960871617095
200 4.937262538915645
201 6.294287299373157
202 10.123556023446682
203 6.79972996916614
204 9.267450366014028
205 7.9260898052160025
206 7.181494620186819
207 7.576932463537993
208 7.343723465861532
209 6.340953456358443
210 9.034678888394536
211 6.067648851992253
212 8.132374733435615
213 6.231093705096427
214 7.717472290849418
215 5.030312443651371
216 8.846951406882793
217 4.0478724976718565
218 5.667375161183399
219 7.614593677467671
220 6.773558762745996
221 5.320924127599009
222 8.012778347968943
223 6.079400394012628
224 6.842528425116607
225 6.783377173075464
226 7.557593199431745
227 6.27703456302245
228 10.26458441172461
229 7.430531015854705
230 10.349739681294288
231 8.877073684884273
232 10.853451304046667
233 8.626183295268865
234 6.3182664925750265
235 6.198266487756051
236 5.3933260353865515
237 4.3127140755022175
238 3.8517354637620906
239 9.827594157403304
240 9.90861857890312
241 5.682656919447339
242 6.255650349975015
243 6.515142602319741
244 7.164110291499694
245 9.057515059258693
246 6.872232288316265
247 5.467468967268451
248 4.6454449031379825
249 11.345878329921172
250 11.578344333712252
251 8.89415397886818
252 7.736827306352453
253 5.425232123555933
254 7.9073578041087815
255 5.728056375043147
256 8.845982882398602
257 6.13330016591274
258 8.24572528588635
259 4.266021754260206
260 5.680829004617432
261 5.083268506923779
262 6.194414913943139
263 8.828398612815953
264 9.265560333476573
265 7.300476069706954
266 9.390684664609605
267 7.941475411007373
268 5.907513922151467
269 3.347513980447513
270 7.836480451484769
271 8.29561826080013
272 5.154739363278887
273 6.195147315180186
274 5.31632340033257
275 6.465763180764869
276 7.301737735553694
277 11.342622382576467
278 12.128692657710557
279 8.936410056998149
280 8.687132998649092
281 10.9829704591588
282 6.417802814780078
283 6.318653519530582
284 6.886552651173336
285 5.234289665718742
286 10.28341647254845
287 8.86634931912132
288 9.454977083323474
289 9.177347759962307
290 6.370603314398866
291 7.9893505139325045
292 10.122750351245223
293 8.671574960270073
294 8.965467552150638
295 8.787321349421449
296 9.227773204284105
297 8.67474351935754
298 9.606250188608287
299 9.29117511034712
300 9.086779029188781
301 4.393392879062606
302 6.516932040927463
303 5.696540210491288
304 5.655060256468325
305 7.242817011726127
306 6.842358818690035
307 6.439411289542763
308 10.482499721421386
309 6.900107142168078
310 6.54681359438117
311 8.057502594181585
312 5.767425932957159
313 7.886124723280113
314 6.28833523364523
315 7.18329786221467
316 5.849100803172887
317 7.233128125166374
318 7.185708307096498
319 5.4182884018953175
320 6.532843514364475
321 3.440277997786659
322 4.867692679564214
323 6.072961965682863
324 3.616167091266052
325 6.936368718059929
326 7.517488078687378
327 7.34584608249924
328 7.481820493743472
329 8.286172008398704
330 4.886676985587155
331 6.6647018266447215
332 7.890297732556967
333 7.5010417215198615
334 6.385423548872967
335 7.154755406469312
336 10.109805982931197
337 6.390525250438898
338 5.841204774123642
339 8.101087357378377
340 8.287852276276238
341 9.678907368197224
342 3.8782712228061906
343 4.361124367761746
344 9.57263227129656
345 8.403256353512221
346 7.648350476479605
347 6.080673221274903
348 5.763681410207873
349 5.93989393280117
350 7.7074119479149745
351 7.932127524510011
352 11.088498003468064
353 6.400715009524173
354 9.760920574054804
355 8.10334380419134
356 4.590131591581681
357 8.069186928071629
358 7.671551825547971
359 6.324418759947022
360 5.459201417683496
361 6.248063415614348
362 7.914542146798739
363 6.625264276244911
364 8.316111556578791
365 7.314339944026895
366 4.632033860366709
367 5.977566506027188
368 6.6753243319860855
369 3.823349075260348
370 3.569528364095996
371 4.273008393429813
372 3.9531249342553667
373 5.730553881932397
374 4.4982346989666135
375 6.87658978092041
376 7.430537688833423
377 3.570856413171071
378 9.627369843783727
379 7.481460822352008
380 6.6575231817731755
381 4.719077630103904
382 4.453867871972123
383 4.501243099687111
384 4.772507731318942
385 7.4827956089779235
386 5.989803430146262
387 7.6630295549028515
388 6.227798495554262
389 7.812192901533425
390 9.564723722037945
391 6.135508956346885
392 7.743734247521171
393 6.721018879087527
394 5.597641464779339
395 8.59312680010799
396 9.653899834404108
397 7.702777518496051
398 10.718864362372406
399 11.166333075319109
400 7.452136191568337
401 9.443870478831633
402 7.108507924065965
403 5.213424825650399
404 6.704082499293386
405 8.630788897588817
406 4.192434490926652
407 6.446256760649246
408 5.001854251338075
409 3.756821036769349
410 3.322741511143743
411 5.213674415668103
412 6.270716838291593
413 4.757289811085496
414 5.017386416672855
415 7.685607862089795
416 10.14860063549404
417 3.862857687331968
418 8.408102781251925
419 8.212911120740488
420 8.805714602993927
421 8.472596968398992
422 9.680361943398829
423 8.974642543698364
424 9.145860447959036
425 3.998169283368164
426 7.748595772876961
427 7.291053322933559
428 5.7922457266496785
429 6.256278041821104
430 6.328844287081571
431 6.849187281100604
432 7.485723164826481
433 6.860762595842109
434 5.941577293646316
435 8.333095036503524
436 8.538882229970566
437 6.455205423210447
438 7.880939908784404
439 6.0546899152527285
440 6.776807568495826
441 7.344284438408835
442 7.660520538654934
443 6.911902869972356
444 8.48035336510587
445 7.025628428389543
446 5.609188401599136
447 7.580292993055165
448 9.485354072850184
449 9.914715620542554
450 6.058008319210865
451 7.521299898218721
452 6.310109420418236
453 6.763402564382681
454 8.997796446219034
455 10.365714157941579
456 6.966591129981904
457 6.007766387426804
458 6.017707619898841
459 6.872016681221733
460 7.658675185951917
461 7.770377809233152
462 5.472701015461789
463 4.568891635461957
464 4.9603045456057595
465 7.4116977640957025
466 6.327742854173228
467 7.446612887606406
468 8.933427198988555
469 8.976338027660034
470 6.125801386344582
471 6.074293065744861
472 8.292428282928046
473 5.694071442425925
474 7.0814642848775335
475 5.135881319988087
476 9.00102344047557
477 7.858216624445859
478 8.309477215511277
479 9.224975519329382
480 7.074855099028713
481 7.819033916599692
482 3.586089086164809
483 7.2552164000993935
484 9.525137810663308
485 5.300421799708948
486 7.271863858630686
487 8.580355427992123
488 4.932261015170466
489 6.794830706039666
490 8.544067767192322
491 6.744305892407959
492 9.069608609259134
493 8.614047160781952
494 8.093321001688809
495 5.4942461143656685
496 6.382745188117332
497 5.858430132469775
498 9.436972793314359
499 7.816634317796825
500 5.593966490095222
501 8.493600795512808
502 8.702475241086779
503 8.67131590292169
504 8.625502058638851
505 8.761211066156399
506 8.216506779207048
507 5.666136895278965
508 5.856633521605616
509 5.834598829066129
510 6.169998073754354
511 7.954796457737072
512 6.690775114592313
513 5.73290993930871
514 5.682170197108239
515 6.865393264703095
516 9.993365682380317
517 6.835539819496582
518 6.871975435253958
519 8.160627228497587
520 7.185433755779557
521 6.139343759336139
522 7.587609956866488
523 7.210396431844423
524 7.053410449501322
525 8.61046107836474
526 6.479020558207802
527 7.506240076628246
528 8.703262684385061
529 7.8869462729716595
530 6.132974850628731
531 7.170914807112323
532 5.4446469523149625
533 5.873272440803368
534 10.1765178054718
535 9.26395152576829
536 6.28379793978622
537 7.006626753375127
538 5.788725985529984
539 7.805182784329784
540 8.133008177745845
541 9.110573151339842
542 11.576766004526608
543 8.765879798604239
544 4.72346348170819
545 9.203226721624153
546 5.897295774206282
547 5.980644602559588
548 8.37602916798326
549 5.172533598863897
550 5.584250982527578
551 8.5982869572617
552 6.303905591815592
553 8.729957891026114
554 6.339695937969011
555 3.925444131712208
556 5.446214213937615
557 7.402489175598281
558 5.851716437674919
559 6.9294152682559345
560 7.852968672341004
561 6.580107610356473
562 5.9918282965115255
563 5.759269020476473
564 6.241169028728565
565 3.9287344202611405
566 7.354747890940407
567 8.882709450774449
568 8.326383831371444
569 3.4140880296924503
570 3.763507627613257
571 6.190278160273076
572 7.172546129411012
573 7.545730797004793
574 9.218318531461819
575 7.487400913644283
576 6.080072622870962
577 5.0084944119463914
578 6.985080220531227
579 5.644975162133173
580 7.417172726160552
581 6.327987151110905
582 7.198779519812776
583 6.259591768721388
584 6.0429283494008
585 7.2314977326848995
586 8.064614456041973
587 7.576633120586304
588 8.236564880478918
589 6.571505024930364
590 4.8037582281550035
591 7.676592873667722
592 10.412371326869668
593 6.149303806470548
594 6.194218569577379
595 7.789966859754001
596 8.52949307315573
597 7.338991908547937
598 4.933502453481047
599 3.817275670394243
600 6.194300055475974
601 6.201556114266378
602 3.496570593872175
603 3.487682085081814
604 6.969388345987622
605 4.418193135075923
606 7.16996418312927
607 4.809883837907902
608 10.276079548538169
609 5.292125835137636
610 7.403791600358269
611 7.82406993290206
612 4.774212909548085
613 6.199309746915294
614 5.749476382195433
615 6.866365580184065
616 5.140525310376459
617 6.729376894596679
618 6.623372114225921
619 10.059558596353025
620 5.062261898384075
621 11.709957537918443
622 4.498422391671298
623 6.699912638891752
624 4.792083710197281
625 5.998325064997371
626 7.783255191976711
627 4.698532334135073
628 4.844879867948636
629 5.544666433902124
630 7.126836333958968
631 7.106411489315908
632 3.91113766651118
633 7.736915889190884
634 6.727644083937965
635 7.307398278158534
636 8.136130515831649
637 6.696131524002529
638 8.47870774514918
639 7.811221781782627
640 8.596773850556193
641 5.600566876158744
642 8.086879119540027
643 8.157655119039811
644 6.982797647873798
645 10.257351640517111
646 6.621631186544721
647 6.8504384763278185
648 8.28990029718559
649 7.4415007510548135
650 6.257794580469354
651 7.618846771078937
652 5.86736506330063
653 5.4195989153431565
654 5.793588995378784
655 5.430293811720116
656 6.4022987834715455
657 5.706431302258935
658 8.498080250480696
659 7.388108102002589
660 5.999525269586548
661 8.117509902437327
662 5.2511761559053065
663 4.249987374187048
664 4.313487463474743
665 4.593644247039045
666 3.643672834353965
667 5.433165848081026
668 8.64481169361078
669 8.332758950360558
670 8.396107086766243
671 8.492541229031087
672 10.376122995301365
673 11.39868382417423
674 9.873826393933781
675 11.287497705211623
676 7.426731590831372
677 7.6482240056062905
678 9.471783995024435
679 6.8160456499428985
680 5.17218821599114
681 4.185059019798817
682 4.622048292692248
683 7.508654589400403
684 4.909421442717429
685 4.964327826187733
686 8.116075898759776
687 6.719551267854482
688 4.803064641619487
689 4.537226504314636
690 3.707884193990746
691 8.742996782593961
692 5.225315486158517
693 3.6679921256425905
694 6.762916450310845
695 5.538031402257158
696 7.407272115270847
697 4.342989213406921
698 3.8023287218103294
699 5.749821498786855
700 5.113436250503816
701 7.228736444956832
702 7.55283515761055
703 6.091032325229191
704 5.710996072152342
705 6.824010344698589
706 9.227105382859968
707 6.934828471462553
708 11.572334408752171
709 6.326086741118145
710 9.29976690002578
711 3.5117144296178178
712 10.369265372735544
713 6.145961609740839
714 6.97130620294763
715 7.974266242590115
716 7.234127494872017
717 4.011923948738078
718 6.731392635416318
719 6.152141823060587
720 4.405029194255051
721 6.799215603104531
722 7.604925566957492
723 5.57684087624865
724 7.94604333826283
725 5.938684250762243
726 6.700053145341856
727 7.435661861807993
728 8.584289186630162
729 6.224906475796305
730 7.118696644479793
731 7.93779839139709
732 10.201129947148834
733 7.682796510426046
734 5.828614298979825
735 7.6555745320507
736 8.396947614251083
737 6.98599902329903
738 11.05021751007957
739 9.644841824914934
740 6.510372094623191
741 8.142876876398724
742 7.25665970564233
743 8.18109134899283
744 5.824999653029944
745 7.991769510836135
746 7.949184421537557
747 8.252139390097566
748 3.2785427263046056
749 7.594235691808727
750 8.152613101366347
751 11.545552725106855
752 9.785512128006285
753 8.14445289289027
754 6.801987750168475
755 6.077952906992207
756 9.52252973675892
757 7.427516816378013
758 7.792059243227047
759 13.073072061373177
760 9.473380972360363
761 3.494671358086627
762 6.8450090274577935
763 4.2212040287815595
764 6.9573503685436275
765 9.551883831712331
766 10.118638351122884
767 7.300336723365442
768 9.72148245151735
769 9.492082567793274
770 6.724939526638215
771 6.172272329937433
772 8.921935595718114
773 6.117296994199153
774 8.130391435806352
775 8.0690591188883
776 4.699745317756382
777 7.131838620512944
778 9.457089179309632
779 10.593668017926303
780 8.836120905681067
781 7.25133416772521
782 6.965222604572919
783 5.830763055880144
784 7.0745493426509585
785 6.970163731998536
786 5.109119144400029
787 3.733638858701527
788 5.942475026687933
789 5.600113503933097
790 7.292476682299604
791 9.673066591352464
792 10.566675669786745
793 8.670280781899972
794 8.448983359490173
795 6.276059959227976
796 8.438657474883689
797 7.446151252002402
798 9.880099258854296
799 7.233199576117542
800 7.773042461158525
801 7.980024437273866
802 10.62391959231674
803 9.51615471584555
804 9.595157511871214
805 9.98244030054378
806 9.418504583833522
807 7.713010371428364
808 10.564151748796487
809 10.864669292616007
810 8.980666395207214
811 9.899915508885925
812 9.548378301362852
813 11.303657438088225
814 10.04996378707175
815 11.928521732085642
816 8.386035895714048
817 8.225903121798737
818 13.365827668232141
819 11.833866373522161
820 8.321271393096927
821 11.431711954730172
822 12.802484616809336
823 11.873946868570027
824 8.432279225933451
825 7.365438267365293
826 12.278559412956483
827 10.343740695384275
828 11.12151294145401
829 8.887524426941521
830 13.204110726883153
831 11.121065928707246
832 12.02666207426995
833 7.040754233446602
834 10.888924348608173
835 9.86128558974488
836 9.674705794165833
837 12.777279828958264
838 13.485538845976595
839 5.882107393804873
840 7.015470341979043
841 5.420483569062495
842 9.52208851474614
843 7.398104871282699
844 6.724987536250542
845 8.26623697801076
846 6.968276516055398
847 7.998110369383856
848 8.295249973251158
849 8.480478355219534
850 7.699339645483438
851 15.659374170000346
852 11.9887608000893
853 6.0657213748447765
854 11.56415319361497
855 3.7299713904152165
856 7.1421221910450985
857 7.051925575661348
858 8.606027813820143
859 6.478896145676228
860 8.902876490266422
861 7.7374336067155705
862 5.496368330175166
863 7.415801313219351
864 8.50782140355418
865 8.130688715336932
866 11.8863793378263
867 11.54057607189116
868 9.107373307545462
869 14.82423498330854
870 5.739208889474827
871 7.558411461142864
872 11.134318657905691
873 8.596789866695206
874 7.601935112870858
875 7.512512315769472
876 6.9250186637687206
877 6.186847113049403
878 11.349278668383946
879 8.742035927478796
880 9.64791030870498
881 10.943470277805126
882 13.323994382887406
883 10.994231779152472
884 8.485865020547278
885 8.77824539125766
886 10.135734974602848
887 10.162645261672266
888 9.427425154419767
889 10.762103837359476
890 7.91818374185788
891 7.2274386909486585
892 9.079989736603752
893 5.832372328597169
894 9.27816015741015
895 9.52945048434324
896 9.319039127351012
897 10.579429847702887
898 11.524154578477074
899 12.970452715519594
900 7.100237086626175
901 12.327921655044113
902 11.555561376911333
903 8.15130723129995
904 8.725635616354474
905 7.6814022544895755
906 10.026126671482839
907 12.51608997790396
908 11.332830514148638
909 10.472657252456717
910 10.15534284799882
911 9.629557076596488
912 11.027253591979559
913 9.663616186331732
914 9.298200823168573
915 13.737139553452966
916 14.88622011629834
917 11.04478124649708
918 12.268703243416093
919 10.911149636692429
920 9.157889817486527
921 8.461507730120424
922 11.484274403070193
923 10.722913689295652
924 14.280677992257532
925 12.584153813857029
926 11.831863375753665
927 8.944663371765806
928 8.39535176848393
929 8.778772655508153
930 8.35680476774774
931 11.760086800659547
932 8.240086199174028
933 9.258628043832886
934 12.557346396133866
935 12.529168509856975
936 12.7560142689269
937 12.361232100238476
938 9.273204331802686
939 11.278589321843775
940 13.49338361117899
941 10.482050120414021
942 7.756816948828839
943 7.059525903663202
944 10.211424379957366
945 8.89345202979268
946 8.470578920923453
947 8.007051908465892
948 8.709224905654938
949 7.549340124789829
950 8.197726361737429
951 7.862434351548526
952 8.247454916588767
953 6.555482086477988
954 8.022479199467622
955 8.918408570326948
956 11.034553152278392
957 8.821524113349563
958 7.877682502968537
959 9.353221902996683
960 7.370105970374591
961 10.035462672537488
962 13.634236922715704
963 9.356948094886244
964 10.59130851780275
965 13.774991422766046
966 13.477692039092364
967 12.87685688860841
968 10.71211172416947
969 10.634606506857724
970 8.489351824060657
971 7.23019126037078
972 11.021050924335093
973 10.427382985190615
974 12.070848804827254
975 12.312720705558188
976 11.312896085020807
977 10.934587007932674
978 9.128643523758342
979 6.221095910618573
980 11.106554438354651
981 10.972252763341858
982 5.888838945569341
983 8.294904465262722
984 7.334506675426629
985 10.66691899568002
986 10.886237613701393
987 11.375565740004541
988 10.564291853424129
989 10.893768214514749
990 9.696409297388767
991 10.887619661207042
992 8.411985865318155
993 8.732236112144566
994 7.894102967661572
995 8.752187478216046
996 8.18421350687355
997 6.615255355228929
998 8.189075338957581
999 10.321697676206117
