# Supplementary material for: Perforin-2 clockwise hand-over-hand pre-pore to pore transition mechanism
Source: Nat Commun. 2022 Aug 26;13:5039. doi: 10.1038/s41467-022-32757-4 (PMC9418332; doi:10.1038/s41467-022-32757-4)
Supplement: Supplementary file 7 — Source Data [file 41467_2022_32757_MOESM7_ESM.zip › Source Data/MD Raw data/pH4-CCW/pH4-CCW-saltbridge-02.dat]

0 8.717561616406103
1 9.316087238827567
2 4.519259469946408
3 8.519760961861705
4 7.069948311400985
5 9.189512095942186
6 11.059997223818275
7 9.547388441423664
8 10.416349178589202
9 10.167532172628283
10 5.628418053180209
11 9.504915893487023
12 9.616227136871167
13 8.514668080512825
14 8.285617015037001
15 7.209771265553219
16 10.458285420499276
17 10.231779276842001
18 11.341574585152898
19 10.051642261886382
20 10.01590059268784
21 10.178996325479927
22 9.28704782756908
23 4.9469146627919764
24 6.79060964613469
25 5.291607812349115
26 6.63735403376024
27 9.157471604563185
28 5.730590406223059
29 8.957548270287367
30 5.420180272874984
31 8.08521285506308
32 7.267113734934245
33 8.265222166716157
34 10.371961947754833
35 8.870585118905932
36 7.9422821173658615
37 7.618976298915042
38 8.418586717919855
39 6.64258802911348
40 6.613632755345845
41 4.351882453839778
42 7.272100320608201
43 6.171669664225857
44 6.667255213706919
45 6.036542342419235
46 8.06975883834323
47 5.944843122205136
48 7.854088980199336
49 7.444088163120459
50 5.9165145978282805
51 6.384370978293422
52 5.918255534219816
53 7.501226099169645
54 9.202958937908862
55 9.122286700053506
56 8.76871503614769
57 9.555134817048494
58 6.656213013173514
59 9.633625968434295
60 9.888693709115003
61 8.721963225495992
62 7.966622265935258
63 9.291255226602233
64 7.198696787121125
65 6.2027062663346
66 8.741071935786783
67 6.699383378991723
68 7.812768142456477
69 7.715257961824726
70 6.853766385465599
71 6.194517199792154
72 6.421754150033077
73 5.426156844935899
74 7.6086574299145155
75 9.170949023598311
76 10.86540951243421
77 7.096476031133712
78 8.620059841149205
79 9.255917141118271
80 8.04640840687327
81 9.065105772496679
82 5.502932804336674
83 6.863444180085784
84 5.832523931116714
85 6.761647701054671
86 9.984139998039522
87 5.371444386875194
88 8.60085184656416
89 4.61816562008133
90 9.287901186928854
91 6.446913714445327
92 7.263110375318572
93 5.859859851565729
94 6.614782513452817
95 5.422297926477914
96 4.641826354825639
97 4.401303360943501
98 8.077004285136082
99 7.1563680498114035
100 7.137954975686921
101 5.379421595757293
102 5.73563361765382
103 3.259659173907155
104 6.766640534754853
105 6.906954487097615
106 4.134948875588517
107 5.6262621657359375
108 9.07397542283007
109 7.80863886419673
110 5.2736758975227
111 9.507991438025119
112 4.9260235359086675
113 10.179016916841533
114 7.379884910892675
115 9.629895549855434
116 6.93623010414239
117 6.073649111556373
118 6.947751655292798
119 9.857740453609324
120 7.484558373657809
121 7.010579914407701
122 9.018884446332972
123 6.739677170637348
124 5.322666448408902
125 6.303587063861348
126 4.658606229708721
127 9.268435389768628
128 8.757660033268424
129 9.957702573117938
130 6.329305534398441
131 6.496872072245001
132 7.741633267558624
133 7.783133930627866
134 7.427954853507323
135 9.3656666781775
136 7.890988960416729
137 6.901335279841264
138 7.126115838197856
139 7.795867374615713
140 7.847492685772761
141 5.245641120685727
142 8.305896325133839
143 7.1376468176170755
144 6.713606822400362
145 8.099803373173179
146 5.997759869759432
147 8.865205942589265
148 7.3011840025526284
149 7.8849977564843625
150 5.774402625437872
151 9.06023977606084
152 5.288086854371688
153 7.477880929259683
154 6.463366385871238
155 9.114997067055793
156 5.414535078207545
157 8.937697237501304
158 8.458233367772012
159 8.496442748033546
160 8.019401403558422
161 8.172422642170025
162 9.085517832230884
163 6.133413046373823
164 7.471580655381035
165 6.536781952699473
166 7.833694958350723
167 5.603653758890583
168 7.556770858179734
169 9.860305648828461
170 8.38518032240082
171 7.513891242415297
172 7.765778276674141
173 5.80851691495229
174 5.09931548679484
175 9.005094888040812
176 6.355772632527808
177 5.45311019253904
178 8.835356812785822
179 8.159634985943235
180 7.4748491324676305
181 7.061916580955545
182 7.154801889675964
183 6.916505758773647
184 7.280331656746118
185 7.731348518575373
186 7.568721613251522
187 5.192719909316937
188 8.19678643547539
189 7.525914207138095
190 7.49628451409026
191 9.384544468665624
192 8.512968810461073
193 7.222676031486775
194 8.561337062089207
195 8.050309563101742
196 6.2242822592869445
197 5.538325650823385
198 6.3010726668206205
199 6.78341501535861
200 5.6066453500597175
201 6.9324907242063345
202 4.935814042532124
203 8.568379826575196
204 4.589562823187771
205 6.591154833102805
206 7.373549502700023
207 7.225288426652414
208 7.347686088404891
209 8.280684267515072
210 10.425660236270648
211 9.555814390201846
212 7.251667872408757
213 7.770462194444067
214 6.306963986366241
215 6.796326233886632
216 5.350374703386125
217 9.318028472567864
218 5.057649539114774
219 7.755820575115281
220 6.337792653670481
221 5.892961578898598
222 4.6613767607490155
223 5.7267983957784505
224 5.449343919289296
225 8.87760721840263
226 10.457599594667716
227 9.644362365404492
228 8.314874032439901
229 7.248482618950529
230 8.71709944336786
231 9.661445830457955
232 11.036347947684986
233 9.169258305002657
234 7.655856607314939
235 9.261899369974772
236 5.355307117729261
237 8.34995504571765
238 6.472460871240591
239 7.073423152380011
240 5.071514995159716
241 5.888333351180328
242 8.624296343403156
243 7.421518517728825
244 6.441691795601646
245 7.911461723155973
246 8.929469280624373
247 7.930557722514824
248 6.973637785418833
249 7.126285497243567
250 6.776113658927834
251 6.678895556477629
252 7.889059309430663
253 8.799435484267017
254 6.638544984296763
255 5.802331177802373
256 9.346348053089773
257 5.646772634550156
258 6.799042595502886
259 6.308275995328091
260 7.200691762526668
261 6.328426125266962
262 5.268309868513387
263 8.821356043528672
264 5.849976324548612
265 7.849294272740978
266 5.016093693866776
267 8.525629053067341
268 7.7054472877491955
269 6.6730411956268725
270 6.752178788344848
271 6.101815032755961
272 6.91197426455571
273 6.838594626633844
274 6.082595887002564
275 6.367297076716301
276 9.204851036041573
277 6.003561441343932
278 6.141846119906517
279 6.456583840361281
280 8.390818087224133
281 8.072117143711239
282 7.431119433394719
283 6.6094555414978355
284 8.898047697762562
285 6.782920142730418
286 6.343965092613313
287 8.639016855079108
288 6.026875308880367
289 4.9347586501447935
290 8.197560667056875
291 9.297550444577242
292 10.057191578734471
293 6.016655862950581
294 6.211035681297763
295 8.003245860275099
296 7.713481750615566
297 6.079232743338106
298 7.911281506277328
299 7.608052080279179
300 8.396333353539092
301 5.521605502279848
302 7.79985226429459
303 7.977460080020411
304 5.74934949817028
305 6.550519062611234
306 5.277427213675122
307 9.534914797384547
308 7.790220246733178
309 6.133606847883025
310 8.73796391695727
311 7.437725724697786
312 6.668780175900831
313 8.33162193097432
314 7.590179461929419
315 8.917965420520463
316 7.654578752523241
317 7.328282694645433
318 5.719815476084355
319 6.033368409405557
320 6.836581750003426
321 10.47966371648396
322 6.788244157672723
323 7.157911373355272
324 8.540397102718075
325 4.550283087897557
326 7.047448621807419
327 5.146009304916769
328 8.06530945256522
329 8.258805748126353
330 7.949285501538065
331 8.634216555731603
332 8.131615458915286
333 6.053688648975769
334 8.668201082157237
335 9.892256150229759
336 7.378768174086563
337 9.213056347303237
338 9.24706612333738
339 6.819391132969662
340 6.687680006967937
341 5.7203783789865765
342 8.28586242193389
343 6.475871333673527
344 8.19459630957535
345 5.26902081528208
346 7.150211235485766
347 7.265767534346756
348 8.164574218171468
349 6.643904805651801
350 9.269186416108724
351 7.6965458821972845
352 8.617853030250993
353 10.89078811194308
354 7.417544811939265
355 8.077016806974454
356 7.327880903637381
357 6.837119756254635
358 5.826612262828676
359 7.079447347831286
360 6.461083388057446
361 6.5703878278651935
362 7.730583706263867
363 7.314971682755911
364 9.005981816982194
365 7.81329384638928
366 7.353623289604763
367 7.496205580327762
368 7.421622300109117
369 7.265707164605836
370 8.70194976519221
371 7.698646239024912
372 7.38388271030293
373 8.14710167078711
374 8.596564620427461
375 7.442220683865571
376 6.779424355767655
377 7.520849034416888
378 7.468708980154519
379 6.753854329188915
380 5.934457833702899
381 7.779539441147994
382 7.825413930306772
383 8.686352286728162
384 6.3564420304577505
385 8.281155367706331
386 9.292295426878091
387 7.30337972196335
388 7.279804261264976
389 9.054813417986885
390 9.363817495277296
391 8.311380647317286
392 8.514143009251764
393 7.619842533465419
394 6.8291970789867875
395 4.988946113988652
396 6.3226752211537995
397 6.849243647675545
398 6.209058483524161
399 6.137326000721565
400 6.402727578150527
401 7.286326551245223
402 8.864648375224304
403 9.015912816708218
404 9.571291789707834
405 6.041430442184763
406 9.28600246024071
407 7.262982112604449
408 8.846479213100482
409 7.225137477018567
410 8.555298439720904
411 9.609341703559549
412 7.364847247738417
413 8.54018995395376
414 8.924529425724595
415 7.837697056725697
416 8.952079966467588
417 7.13988170878758
418 6.594564752072141
419 5.119006401407447
420 7.069245575754559
421 7.112106028502016
422 7.697453616245153
423 7.2173225373616665
424 7.7255948406181325
425 7.846280915022397
426 6.865922138182155
427 6.356139103692906
428 9.301505550992198
429 7.264282372143872
430 7.010297066913721
431 7.47831639683011
432 8.693292120709465
433 6.567698681442308
434 9.243019196680445
435 7.58766902978191
436 6.681253100777168
437 7.624791035058339
438 7.326973570359609
439 5.321336927306122
440 8.369163116341179
441 11.505723336573405
442 7.9803174625390145
443 9.477755796937057
444 11.199996549476849
445 7.457197354932036
446 6.971803995066594
447 6.9906584890418415
448 7.5413777782828815
449 8.006248294947708
450 8.277138784345203
451 8.80400933623043
452 9.406562767842331
453 9.052998702440469
454 8.97608022904038
455 6.701511234718393
456 10.023213718723934
457 9.969804281695199
458 5.4001291701781895
459 8.3225220940872
460 7.093406404801834
461 4.625662459271294
462 5.662601782612019
463 6.320097629543547
464 7.317785607392543
465 7.805673500553444
466 8.602876576772426
467 7.07528412786954
468 8.559620196261127
469 4.7248366653079
470 6.566838094621978
471 4.941824617646547
472 9.394999934952246
473 10.434014312571627
474 8.580437787483023
475 6.365995773939866
476 6.434775966779461
477 8.944940008852011
478 7.428325949529683
479 6.450303182609259
480 5.6521512760825106
481 7.408231900886058
482 9.305297958686317
483 8.03933166905011
484 3.905067019693676
485 7.808880974357446
486 8.839345918658756
487 7.163402117985803
488 5.2605661123069085
489 5.853787960788059
490 7.4581677443403995
491 8.807336918132814
492 8.642495840931877
493 9.75751808858383
494 5.450543109001602
495 4.5306924591931965
496 5.999887051932811
497 8.526603935026454
498 7.903540583114556
499 5.661403435793384
500 8.438177710275944
501 6.891754185882787
502 4.856849300407277
503 4.762976124375143
504 8.145956703885599
505 9.533329290117987
506 8.34620944161647
507 9.194042601117223
508 6.756579949907847
509 9.067319091682966
510 6.734714476018939
511 7.68215452860806
512 6.433722300022583
513 6.708568208815342
514 8.049574220657409
515 5.275853111012969
516 8.141763821015081
517 6.653105494785763
518 7.457532089499027
519 10.064516257582595
520 6.1173931644643265
521 6.466019442866719
522 6.83642048938621
523 8.397146587482364
524 9.52592241943751
525 10.08634970953142
526 6.738495243085108
527 7.001373023417081
528 5.232464877788554
529 7.354770604123991
530 5.030595611495714
531 7.731540033545549
532 8.094834855875717
533 4.577110560679706
534 8.561641218689696
535 10.092078892546018
536 8.51392188617526
537 9.656295435522077
538 10.40916108102266
539 9.71149962970509
540 9.841800817788828
541 10.899779666150788
542 8.36218469822686
543 9.81135701764624
544 5.749246474130933
545 9.625697167821224
546 10.369321947471917
547 8.397621956254676
548 7.351689467776363
549 8.981256754358453
550 10.528860823235702
551 8.176697780695601
552 6.404782964278976
553 9.220293127080673
554 8.236141525250506
555 9.565199600122499
556 8.743857724194582
557 10.216290418155927
558 6.280114897630121
559 4.61916365858263
560 6.119180795658453
561 7.616151360971006
562 7.909759788362734
563 8.40167324705937
564 7.472476675765953
565 10.619170153665243
566 6.52326593661488
567 3.918742532966678
568 6.779412733959487
569 5.869097967293042
570 4.888372372676995
571 7.203247417229717
572 8.790999241195998
573 7.0838244494571345
574 8.564254128538975
575 7.082641768442101
576 8.884785972720294
577 8.76259763709106
578 5.896924159150494
579 6.894160372016301
580 7.9386259436580175
581 5.8043520806922
582 5.436789933283696
583 10.557077489453171
584 8.312128018337296
585 9.866973655439788
586 9.601435421354271
587 7.527809733345721
588 7.738502117513685
589 7.7423325040248505
590 7.635298019372784
591 7.0970591302510915
592 8.469033733393701
593 5.835749249968595
594 8.162209512517201
595 7.810844528199314
596 5.859835853356369
597 8.305460904642041
598 7.317636872902269
599 7.327104313939763
600 9.706717985653986
601 8.959336202034171
602 7.9686889002533094
603 6.96618209112366
604 6.979759582706408
605 11.279618190521619
606 9.62337252917454
607 10.120200216977775
608 9.929401773193131
609 8.869161013722174
610 10.718961923794858
611 9.146018228833848
612 7.837069276890381
613 6.547117038103227
614 7.5375758380274105
615 7.061791085191598
616 3.557900868330057
617 7.9311303374351265
618 9.17697549099629
619 9.225655334789485
620 6.621258712849055
621 7.892604512595925
622 7.081057413394098
623 7.740163758239842
624 4.050045127904671
625 9.659485545088561
626 5.3968145786379775
627 9.512218033297406
628 7.937529628311065
629 7.4548669159183385
630 5.743972645846095
631 6.853929170946361
632 5.44626715211658
633 7.067278977793552
634 4.897856738926104
635 8.376582246315074
636 5.111399045870885
637 5.947052833865013
638 9.091999091024196
639 8.122793228019114
640 9.325198779346822
641 8.512194004187757
642 5.689066383551279
643 8.543684519285586
644 8.927182279769495
645 8.183529249962913
646 7.841752816619555
647 7.306270680634402
648 9.989538676466392
649 10.461546620468395
650 8.192841569066946
651 8.250707485791608
652 9.61200282868569
653 6.066713450218503
654 7.803668224290771
655 6.455698177727906
656 5.889852439530508
657 7.022596169436221
658 7.88895815567317
659 7.145101797913621
660 8.623880595953317
661 7.732780604146373
662 4.925208039533234
663 5.315803695560616
664 5.932745592336484
665 7.839089078331484
666 6.4817756593258835
667 6.731032622624299
668 9.255432205039488
669 6.877893453356104
670 8.712289448980684
671 6.432014273624251
672 5.71264152974655
673 7.285397193637615
674 8.512164218534215
675 5.173959328689763
676 5.832389475394966
677 6.04827806749031
678 5.692718302866108
679 7.969826827202249
680 6.59158084094825
681 7.846966566772296
682 5.839282030783993
683 7.3138288859152025
684 5.551961514162411
685 7.4849798713074716
686 9.00033496753593
687 7.490411926140982
688 4.696172434298684
689 6.195152342762113
690 6.791674249759384
691 5.931835188531848
692 6.331624602988208
693 4.769994559025087
694 8.014887207841108
695 6.119071419463246
696 5.290836596355019
697 9.216470416144139
698 9.392531558436692
699 7.629624242071093
700 9.135730199755557
701 7.050288389016757
702 5.354951228226399
703 6.985913603860643
704 7.365111745490938
705 8.294265536092954
706 9.464015908421828
707 9.99117710416921
708 9.627060972167772
709 9.64748630200707
710 4.470274072367425
711 7.534335336090519
712 7.266253564102733
713 4.699613401902258
714 7.383937726880852
715 6.411562714171994
716 6.751383068031718
717 5.215193185434163
718 7.678072649094718
719 5.926129258552603
720 6.548360872116427
721 4.967364219219306
722 7.026983658931549
723 6.86338747246802
724 4.5242168071115305
725 9.292027688836441
726 7.992890989213824
727 7.1813376728207245
728 9.313016865300193
729 4.846032182411747
730 9.281298683815562
731 8.636763587772291
732 8.475341799567653
733 7.220073818745024
734 5.78372827895551
735 7.294277882441448
736 7.723282064950268
737 10.292214277892974
738 8.062914342351977
739 4.95429517593337
740 8.184755392227135
741 4.70879162184339
742 5.512130827201639
743 6.986638129684031
744 7.272609372479791
745 10.900723398316913
746 7.0717298451689565
747 5.874090065377207
748 7.0571818295565105
749 8.132185589097235
750 8.457651399999534
751 5.548247198757677
752 7.052538714216068
753 6.308436372256522
754 7.278141857106673
755 6.813095321937336
756 7.607227723645859
757 7.379664492150571
758 9.340870037264517
759 6.9658659573302595
760 6.382607866750516
761 8.223571020962751
762 8.81723889263136
763 9.536713355179145
764 6.506793415932028
765 8.92375972059556
766 8.381686778904585
767 10.080094459481057
768 4.652914747250709
769 8.357355368421473
770 7.596338702795645
771 7.84039698747357
772 8.127725234169432
773 6.940742061122211
774 4.57132955986453
775 5.391324488477891
776 7.29133971516433
777 6.5904686892039015
778 8.344897566139789
779 5.889262539844365
780 8.695557641470419
781 9.741530441935884
782 9.656202503989697
783 7.04884178963756
784 8.479484689328983
785 7.213238781762861
786 7.011525173439846
787 5.998260018572934
788 7.553747004865344
789 8.154160704724573
790 7.097643427417477
791 7.3330093029227035
792 9.376260612170581
793 9.507797052928057
794 7.857582362074112
795 5.376351305636504
796 5.977185185074754
797 9.543269483135864
798 5.111733614654497
799 5.884615402032923
800 6.694035862927477
801 6.118290066694977
802 5.072099449600015
803 5.318808727761743
804 7.130272913647506
805 4.7290750003230775
806 5.904637135339212
807 5.041450554317763
808 7.646149554713089
809 10.986744761602916
810 6.48931829233307
811 7.5650166533097805
812 9.329244920174826
813 9.016074101083786
814 6.283226323628071
815 8.091456576551126
816 7.739732222917064
817 5.621682785247563
818 8.099369819312775
819 9.938417876065214
820 9.695727400161065
821 9.301742344924119
822 8.771740309415065
823 5.622044615548751
824 8.86004637544749
825 8.033509754697722
826 7.366375190478196
827 7.295977022170116
828 8.701172024159465
829 9.686888259872175
830 10.44253113687082
831 9.175397837416304
832 9.780268913291048
833 10.984633140700069
834 9.778580982022305
835 7.9451815412198945
836 9.532330925328164
837 10.06992845601418
838 6.357639165764759
839 8.29909298663541
840 7.461471095793363
841 8.913995312894684
842 8.093760480975266
843 8.62300098177457
844 7.277133617826237
845 7.699675101659259
846 7.179798869678133
847 7.344519349664204
848 8.22301206037322
849 6.714739251893655
850 6.941909532430982
851 6.824634337211642
852 6.915756714060448
853 7.68106213886203
854 7.796129813577783
855 6.46328038426086
856 5.3463078925395315
857 6.325254608097717
858 9.73286836804595
859 8.629741025854903
860 5.46282200547392
861 7.552270470483843
862 5.681958852286987
863 4.2943490551235355
864 4.834361045223251
865 6.888323192187084
866 6.496931388890456
867 8.555952199211191
868 8.013722623091034
869 5.609390473757331
870 6.3792278801828965
871 8.782125283622234
872 8.76138336494429
873 6.591702702024809
874 9.603937972220958
875 7.5392783657165845
876 8.10087583199699
877 8.285239631740513
878 6.607382373483003
879 7.862079601506509
880 10.087366444725832
881 8.379713659112975
882 9.044264113886385
883 8.59313602315412
884 7.941362657180408
885 9.019970062019233
886 8.212478111983597
887 9.77357909316972
888 8.033363081904511
889 8.879564554091141
890 7.867756770993064
891 7.142460880290906
892 9.10615828606252
893 8.522795492359178
894 8.288285152361164
895 8.466920587468334
896 7.686456897736229
897 8.532173589972375
898 8.907939382267994
899 8.811189894128464
900 8.754130202738649
901 9.699260170562626
902 6.952951923540996
903 6.390525912126058
904 5.764540121560165
905 7.434942486245592
906 7.233025411095079
907 7.275270795504368
908 5.868764463262171
909 7.4570471050149
910 8.060809634785612
911 5.309374263716014
912 6.129046109298071
913 5.456657768134394
914 5.236779403671945
915 6.985652547624994
916 4.643464968976504
917 5.284026608362962
918 5.1795102795902155
919 8.971599057235672
920 9.945703899796662
921 9.202660779578443
922 8.822613443268839
923 9.573794928037104
924 8.485179308351494
925 8.210060413046374
926 8.150056652250877
927 7.247743208621819
928 9.830802328375585
929 7.13956305538751
930 8.855456231462323
931 7.23573715386005
932 6.345726708011201
933 7.591518045863197
934 9.144544168049414
935 7.936346529884752
936 6.394582565929771
937 5.129389361904098
938 8.122126407954669
939 7.619460484475784
940 9.490281515498793
941 8.694086145358638
942 8.926299500869666
943 9.292345843922563
944 7.565305583360769
945 8.618841371876249
946 8.77233196831464
947 8.465587215301655
948 7.956673947137268
949 8.567098878918808
950 5.645673742781978
951 7.679984704812062
952 8.816771060513576
953 9.562408621828268
954 9.668568606645744
955 6.171685251664393
956 8.75340707581303
957 8.328864397960439
958 9.696160997670534
959 7.201444998533079
960 7.634390958825156
961 7.377570900922115
962 7.7944669974154674
963 7.158534153054644
964 7.998598125488683
965 6.551149884634663
966 7.386854681090589
967 9.112959732038242
968 9.377787681198793
969 7.576239593948575
970 6.577609131260796
971 6.604019130420539
972 7.9296227191776065
973 10.105933099604096
974 9.217441167623434
975 6.734566444864504
976 7.581647046301205
977 8.564859413304212
978 7.39289983263558
979 6.665755066951335
980 7.855823102143665
981 7.743661523816149
982 8.671418991125979
983 8.225118195863532
984 8.908253517115714
985 7.199464167556472
986 5.362007167648675
987 5.935496413494488
988 8.739742176932003
989 5.748134061421706
990 6.021367462167002
991 6.573000608562568
992 9.197671463405381
993 7.412977509401132
994 5.141513841719806
995 6.977172360019954
996 8.452658968934303
997 7.756723585361582
998 6.763763823514896
999 7.316895438936253
