# Supplementary material for: Perforin-2 clockwise hand-over-hand pre-pore to pore transition mechanism
Source: Nat Commun. 2022 Aug 26;13:5039. doi: 10.1038/s41467-022-32757-4 (PMC9418332; doi:10.1038/s41467-022-32757-4)
Supplement: Supplementary file 7 — Source Data [file 41467_2022_32757_MOESM7_ESM.zip › Source Data/MD Raw data/pH4-CCW/pH4-CCW-saltbridge-12.dat]

0 9.221761597650394
1 6.231440261769391
2 7.7528309556132955
3 6.433196006528341
4 4.155584598044197
5 4.985308496217719
6 4.813665382059229
7 3.761017356657392
8 4.740296197260595
9 5.735996791823842
10 10.01742976003867
11 6.723754316154978
12 5.959721017227431
13 5.870423586008306
14 6.4905459838125745
15 3.842000225841242
16 6.121950914278201
17 9.198949951345597
18 7.520239973839595
19 7.6334020046286595
20 5.326904256072494
21 5.510626821638537
22 7.743024515614869
23 8.767418930480483
24 8.06150297873953
25 6.1135553061905
26 8.735148467255096
27 8.519812356066577
28 6.4923087122983425
29 6.518317269066416
30 3.864028829902971
31 5.799875858529986
32 5.427678583744616
33 5.101150917060649
34 5.599585045706727
35 5.403774967906453
36 6.0621235917693275
37 4.26654884057886
38 3.51882040033026
39 5.347231120927642
40 6.797972258988127
41 7.275232163951662
42 6.267273315687202
43 7.998447306142984
44 6.497239331915802
45 7.028300023703799
46 6.351353069850861
47 8.153164918502542
48 6.170869401275765
49 6.077480953639789
50 5.507866810964063
51 5.517443240050815
52 7.661198161718858
53 9.761321677073507
54 5.887652786139306
55 9.084310266029004
56 8.540326796722947
57 6.53331055065114
58 8.08128458107361
59 7.748463214844197
60 8.454494685239252
61 11.340899294451779
62 6.457226001946673
63 5.833451438849504
64 7.735161825360875
65 7.281915792160705
66 8.643330968343648
67 7.806356952571475
68 7.783323704287833
69 6.012954517952606
70 6.636290014809606
71 7.574199318162565
72 7.602306462315036
73 6.640277970306565
74 4.747700342624765
75 3.939669065383548
76 7.293458835784437
77 7.769850778609625
78 7.921859042582845
79 6.1464243941790535
80 6.316682288401028
81 6.740847433917372
82 7.1038676742011075
83 5.2441194434522505
84 4.561021164863318
85 9.561658942368274
86 6.140543392369852
87 5.108148037674122
88 8.646308789485268
89 7.141588913871784
90 8.149312429554996
91 10.167242462405763
92 5.1048462295345
93 4.728213637912671
94 6.030202194328863
95 8.703853513367378
96 5.835391187131981
97 8.534706302916483
98 8.689941566379499
99 5.7827656070697495
100 9.105813805952419
101 7.015368816568479
102 3.6537062948636043
103 5.990470762091618
104 8.38150749682489
105 9.310913230377517
106 7.908745368608907
107 6.240949626329258
108 7.325372548214023
109 8.588283126806495
110 10.459923711201847
111 8.200051741187645
112 7.163554798109916
113 5.550561280005358
114 5.917875239689941
115 6.1752696345976785
116 6.273117806872483
117 6.427860253984727
118 11.33985748059702
119 11.380177070016954
120 5.9795730032422
121 6.561177369448816
122 6.035004935052021
123 5.082704700966573
124 8.018147471987646
125 7.920120387424479
126 6.75033515302221
127 7.0420092226840625
128 7.021336795066916
129 8.596010552500388
130 6.337002333249382
131 8.172728616506808
132 5.253084079653069
133 6.6939512972048325
134 5.725742423290862
135 9.102359883512406
136 10.522995230558449
137 5.211218706991064
138 7.669448727430083
139 8.106946610843533
140 5.239038723782155
141 5.303073257561409
142 5.060506568177579
143 6.030250221977365
144 5.692517644515257
145 9.53157186838242
146 6.820444679798904
147 8.5864533633182
148 6.644289813216841
149 5.775895137219397
150 4.468330012625626
151 6.4576043863607975
152 7.064857514415739
153 6.116253243632884
154 8.310238557344407
155 12.277092432227628
156 11.242690718891966
157 6.442986384573775
158 9.18915359032602
159 11.217040974987917
160 8.054971752747731
161 7.956259556909383
162 7.173993454715014
163 5.991364411693487
164 7.483742080760246
165 5.5740566557359115
166 6.0586837351264
167 5.048141955026735
168 7.487320465397496
169 6.106931777785236
170 8.493997086144793
171 6.542944890220876
172 6.445241502346028
173 6.057358173791301
174 8.342450132042982
175 6.117451197406489
176 9.526953475049426
177 3.5865695298255758
178 6.875233053858723
179 5.947632926148656
180 7.720571083220368
181 5.878448416079893
182 7.410705001571501
183 6.908423270046298
184 6.560762509190064
185 5.093808514399872
186 8.1905474443677
187 7.456160100826981
188 5.046234015921952
189 6.2713792269889845
190 7.265717042384802
191 6.074882959129785
192 6.218505997439923
193 5.441830936398589
194 6.677035150821559
195 8.637068102004838
196 5.572186827717151
197 6.803754310820714
198 6.722306520413065
199 9.172071964124024
200 7.409889144366798
201 5.834319023060271
202 8.001485081726889
203 5.270588290019042
204 6.806875373118019
205 6.3069079212988335
206 5.117840980634953
207 6.042023206135247
208 8.209547423054158
209 7.4654778315016115
210 6.348266723794428
211 6.216613223271771
212 5.251886989965569
213 5.782806390694743
214 6.197951483752102
215 10.01514125044357
216 7.632216687597905
217 7.5084479789765375
218 7.712526893831031
219 3.500473343373035
220 8.711377026893896
221 7.8023124498293015
222 10.940361328364125
223 8.99795505608154
224 6.606539570302255
225 5.237550849733972
226 7.10024546345126
227 7.883903095837754
228 3.7355081582835776
229 7.6708390804233
230 9.52494605123317
231 8.252776892739089
232 7.63596108413273
233 5.321403213531799
234 5.877882431182841
235 8.27543972938218
236 5.270003527126612
237 7.560016315145986
238 10.884853712217922
239 9.746765680308693
240 5.606331853244528
241 3.5555624109382986
242 8.666233645301686
243 6.494634800554011
244 7.118588491355748
245 6.000094414030093
246 8.027110696674926
247 5.93420942992084
248 6.531029664031877
249 5.297404910430514
250 4.413626288227439
251 7.0971025704543935
252 7.12443148493003
253 8.676025614527136
254 5.721578534105802
255 9.976719414357836
256 6.337476126803607
257 9.110467976919509
258 5.222052635570805
259 5.1102558325462715
260 5.7787256416997455
261 6.678651904184535
262 7.196190044596022
263 7.272193231937867
264 7.614428061265401
265 6.581936092333428
266 7.315031413732509
267 6.706969412013827
268 7.799232604349675
269 10.841637651574658
270 5.75137938629822
271 7.575774008943967
272 6.394432101843631
273 6.145698608027452
274 7.789862033938152
275 7.365503530941881
276 8.369031323773577
277 3.986912782088228
278 6.175623175885577
279 7.542347584553584
280 3.4397194278691816
281 8.449111899209173
282 5.7369451788568755
283 5.7540056787695955
284 5.959708618899575
285 8.3583757209719
286 6.082731754372994
287 7.720032806906904
288 7.635288546362769
289 8.280391056762863
290 9.839597831573286
291 4.449463763063987
292 8.409760117169157
293 11.742097982626893
294 8.723624930637278
295 7.857546474656015
296 7.6724540847215374
297 9.31327539817199
298 6.805922970505565
299 5.9685638727373105
300 5.036614860834555
301 6.212996166061594
302 7.988516048688757
303 7.740250710456393
304 7.951843944417291
305 7.151174990355757
306 7.562207475260707
307 6.913756373622604
308 7.814539429013006
309 6.508482656224663
310 7.10951573280716
311 7.841308329883965
312 7.9306230506648046
313 6.7225015636174055
314 5.930211148444522
315 6.676016484530147
316 7.166679018841278
317 6.467076162649306
318 8.778262808304989
319 8.283790217311708
320 5.3247655929154
321 8.980441397144364
322 5.470553570423317
323 5.433921917236322
324 8.589449868535521
325 3.467992577381173
326 6.140302153914314
327 7.365141899378377
328 7.690466184634739
329 9.304172175078287
330 5.389015639345484
331 7.471712912899802
332 4.748827550527091
333 8.227695073943373
334 7.41554665569599
335 9.119356769582524
336 8.98215136811877
337 9.097289276305368
338 6.882083033454025
339 6.793174457449094
340 9.4612396432979
341 7.458332123884593
342 9.817668973820135
343 7.064820297796061
344 6.205981559416011
345 7.613560641662323
346 9.105161251346637
347 11.9053248370772
348 10.20016993661712
349 9.08318965888878
350 8.683458028226852
351 9.993675670013214
352 9.375902619334134
353 9.59219610480513
354 10.262687869333963
355 6.718382905408178
356 5.831782574258835
357 8.35740001551707
358 7.84295146418928
359 5.977191877579811
360 8.938534552812552
361 6.488741292577022
362 8.012475282873062
363 10.632979999121579
364 5.945609508484343
365 6.224920014157693
366 6.44226863246512
367 5.727937882008603
368 6.687481000669627
369 3.8105753986896995
370 7.875220356410407
371 6.518932626351505
372 8.207601829077024
373 5.359859731417425
374 7.020542890521811
375 8.767457414859903
376 8.901680934745247
377 9.19867751823433
378 9.851074751647454
379 6.953542252489212
380 5.513414203407324
381 5.362478472310611
382 5.71090542668581
383 5.88239382106163
384 7.597793286872419
385 6.9932350751039225
386 8.570495404683669
387 7.9771791014811075
388 9.752988685356312
389 7.748212226886838
390 9.92672335449187
391 7.1592608417533725
392 5.262826114090767
393 7.534752813023631
394 8.532741967957891
395 9.59851352518016
396 7.641492210499502
397 6.420434140533863
398 6.045276829503859
399 7.414945193034896
400 4.980641653332994
401 4.627827547686461
402 4.521719082742448
403 5.907584221994677
404 6.467312544308938
405 8.275294320142317
406 7.906349905302363
407 7.946195884116022
408 8.397201457901774
409 7.89419092903702
410 7.571324546096924
411 5.753547888267279
412 9.968410304615784
413 7.069068800654935
414 8.611324215843263
415 7.6621938263237315
416 8.893571504772309
417 5.531290648062066
418 6.184827514405154
419 8.84484489514472
420 4.999801829158271
421 7.594275477489839
422 7.274662528773731
423 7.668236293560582
424 8.041897666581248
425 6.963807401321761
426 8.2201867438804
427 6.036125902569221
428 6.635161696808497
429 5.950077274743065
430 10.004008775542697
431 8.260799871520334
432 7.871323575226892
433 6.6134624165061435
434 11.12425931070985
435 11.050846540989847
436 7.898712504728333
437 8.635664106872346
438 11.93482457736223
439 7.440790733549494
440 11.348554496469664
441 10.000057862809022
442 12.223695702499155
443 8.745990993849297
444 7.627921747443317
445 10.13587192258553
446 7.229497962531481
447 9.213062093709704
448 7.881201747952604
449 10.481498939469702
450 8.789949613854716
451 6.633960110075689
452 12.029026754616867
453 9.210829134563086
454 6.218692248706226
455 9.083046838092319
456 8.198551689337082
457 7.046142063384114
458 8.054137593328921
459 8.796218729554301
460 8.323046427879271
461 9.8192918139837
462 10.389293001130191
463 10.272923386686085
464 7.657920833161238
465 10.155103465335788
466 9.657314606233593
467 9.825386308595439
468 7.9954371306958985
469 10.092481547359133
470 9.326761188895489
471 9.210183822383623
472 10.24751846194727
473 10.666102795821844
474 9.08692572415728
475 8.547090429034796
476 10.693758590910292
477 10.682526031157918
478 8.66169763785142
479 9.8829745341144
480 8.820363046852743
481 7.558586527169083
482 10.220976280917204
483 7.7010937476523535
484 6.694821572468008
485 9.037760345921416
486 8.606210319669577
487 8.344132625481583
488 7.4557426615961155
489 6.4922543765133165
490 9.503994537810529
491 10.556876403519304
492 8.430400867716079
493 9.049454754852087
494 8.402278017627058
495 8.920317524264902
496 8.835238690074341
497 7.363635480313378
498 10.258641419109358
499 9.251969579131183
500 9.404362674735209
501 11.067325322435169
502 9.960692851222344
503 8.7423948634958
504 8.24913682220669
505 7.863044210294679
506 8.827275706612895
507 7.990457587393611
508 9.592220845273546
509 8.842052097323256
510 9.297298218897328
511 8.220316650171444
512 9.989624983230833
513 9.601813200784997
514 9.364228599524719
515 9.560043063040185
516 9.668098300247754
517 6.648547065283748
518 7.100651431052512
519 7.821925802091266
520 8.61700749388145
521 10.569420003092622
522 11.073269897377017
523 8.978376145429714
524 9.008387581923982
525 9.103545877833632
526 8.307567546535758
527 9.54649455428937
528 9.37865093870481
529 8.337985817735499
530 9.383351565882977
531 9.982617078838054
532 12.101200983539899
533 9.571042137569648
534 8.437748033405763
535 7.824511333596326
536 8.42865360203943
537 10.050210896599213
538 10.47511889142455
539 10.298700205356326
540 6.959669320433726
541 10.26492718298582
542 7.98999529259367
543 5.923184306399917
544 7.998486078048227
545 6.229007814012885
546 7.400996145596305
547 7.670055910785071
548 7.010303888466378
549 6.584916072609835
550 5.685583478407616
551 5.685508736742995
552 3.479949841640478
553 8.385087128483136
554 7.456175123671323
555 6.195583304788961
556 5.033086047704503
557 6.690063372728554
558 3.5096363716005583
559 6.739780178816672
560 10.168786643325305
561 8.204453046308101
562 7.46416783002089
563 6.080007836780001
564 8.309003836127623
565 9.957599583209909
566 6.406970993419996
567 6.671692456609641
568 9.070675419771593
569 9.286706430734235
570 6.259630791338683
571 6.699707694422299
572 8.242313048840547
573 5.343184844884456
574 9.43410058992276
575 8.41659384889937
576 9.817239668779042
577 9.726811939364795
578 7.895345252319905
579 8.482736267864674
580 9.383452223776738
581 7.345483920061219
582 6.6276560937346085
583 8.674314369210698
584 9.70103473115925
585 8.94754182024466
586 8.835143031592896
587 9.404460047132488
588 9.531308786916846
589 9.629225531840568
590 8.66127263977113
591 6.359455037349817
592 8.721638814828411
593 10.637568035649746
594 10.032313012745568
595 10.228535830629939
596 7.665863894455922
597 9.209887734535611
598 7.772789651761235
599 7.627857974973162
600 9.930528688789463
601 9.205499893778057
602 9.239464346354824
603 8.20360798431276
604 8.52395409828602
605 8.56757197458615
606 9.328256132175394
607 9.418996569498017
608 8.3656845190943
609 5.904760582494692
610 8.291010482549977
611 9.173448388488127
612 8.345965580994601
613 9.37839947065392
614 10.800795043767447
615 9.157255508895462
616 9.253935342243246
617 9.64095875860579
618 9.169335392318734
619 6.531290279334569
620 9.094063871410778
621 6.230506243189929
622 9.265490534340573
623 10.005263370363494
624 9.646084390185964
625 8.75537626808736
626 8.877110527423381
627 9.176834214814203
628 9.951075227089646
629 8.620770502302177
630 9.702253878550437
631 9.761670183254283
632 9.066866004309666
633 9.00983584202912
634 9.710904687820868
635 7.98946939055034
636 8.708715225846543
637 8.84181999102252
638 10.159709489122275
639 9.2852438929142
640 9.94837625415077
641 8.092650434272485
642 9.493285859535444
643 8.186685304295743
644 7.94722034177426
645 5.693805665334369
646 10.014265593111066
647 8.17802998897825
648 9.546475789839915
649 8.974111760879486
650 10.19617102925053
651 9.475891849055726
652 9.380068118679851
653 9.151444183565022
654 9.215443694820031
655 10.854099764299677
656 9.97496874642243
657 8.909312227210966
658 9.43812508915866
659 10.254461499074512
660 7.640574403219607
661 10.226908771004597
662 8.157299978678498
663 10.130994782589053
664 9.758609763012759
665 8.873172908777569
666 9.43009838468616
667 9.07830997961665
668 8.994195013969147
669 10.769651972665965
670 9.267401596589796
671 11.703873138150499
672 9.311239753719954
673 8.281603881144212
674 8.931308585678877
675 9.376465931644312
676 8.503062342353756
677 9.288209203312176
678 8.931520758448137
679 9.680237566990312
680 10.021862542690654
681 9.367887662873601
682 10.212113144206057
683 9.881172240498547
684 7.664467728562725
685 9.250556400723953
686 10.085498285900025
687 9.704697939083854
688 8.648861982298325
689 9.4618474620486
690 9.197283175840832
691 9.258208390962592
692 10.208404598354463
693 8.796755033619217
694 10.364550759501181
695 8.522915812412798
696 9.683512156261951
697 10.781348121015023
698 11.157726900068386
699 8.716371862445293
700 9.337290096032683
701 10.100343622219762
702 8.944771136146683
703 9.441616543968813
704 9.885085082460538
705 9.64044718541157
706 10.14869317458779
707 10.153904870353491
708 8.395363311791996
709 7.820581802038109
710 9.224829134845232
711 10.720776171132394
712 11.164069547745717
713 10.01707813141393
714 8.795650112351897
715 9.244130424099165
716 11.500390546737359
717 10.476751621632436
718 9.378976766306158
719 10.728389373612352
720 9.945551365631012
721 10.434086333091935
722 10.922651105855973
723 9.198837041616775
724 10.099302127821419
725 10.830873318386708
726 9.729232705672162
727 10.419973136790935
728 11.676630051097181
729 8.774638793858276
730 9.077547549091179
731 7.823675540637152
732 9.476951761796812
733 9.781185238411084
734 11.336757621667468
735 10.897727901312274
736 9.951035125855705
737 9.501702407580126
738 8.7806877015715
739 9.701368783132523
740 9.299561813569703
741 7.715465370149501
742 8.029216442673036
743 8.437565301628576
744 8.357559678046846
745 8.842941734322169
746 9.140308208618606
747 9.020713816841791
748 9.782966501629929
749 9.708189948580147
750 9.293161218505453
751 9.57618677937076
752 10.421166529077373
753 8.57781910605589
754 8.904507964001871
755 8.578049532413363
756 9.17905609030815
757 9.22507217654435
758 8.972760292745308
759 9.604214360126077
760 9.25577103683131
761 8.635718525576623
762 9.672424178113078
763 8.870046037646688
764 9.423464519940078
765 9.810250203363225
766 9.416670551978081
767 9.31896944556183
768 9.323603704344817
769 9.444797953004093
770 10.347725363014993
771 10.535484055957026
772 9.422978568558467
773 9.445122406895473
774 9.446210633472209
775 9.261256743091959
776 9.340269213044532
777 10.488829941400116
778 10.579431251661752
779 9.25094729255819
780 9.844493258623123
781 10.749422535898939
782 8.143937171150622
783 10.311585933428987
784 9.020170835666944
785 9.270242667492886
786 8.105075110860703
787 8.39072952836482
788 9.736825130691397
789 8.882338087313421
790 7.913356920647054
791 9.744099999937877
792 10.333259980446114
793 10.207094591263877
794 10.055866893620815
795 8.690275154213252
796 9.310247966177613
797 10.187431558372847
798 9.714232220105764
799 8.144737638637466
800 9.674046713498964
801 9.638329910897385
802 9.232691656671793
803 9.220698781764018
804 8.666767402764131
805 9.128988240623759
806 10.170893601672912
807 9.488089215351119
808 8.936782880291002
809 8.266815376201555
810 8.934327987801291
811 9.170963094508924
812 7.743759243048513
813 5.239925513312279
814 7.708990269003027
815 8.176330419012217
816 8.209456083193343
817 8.839926363330104
818 8.503520189211725
819 7.6553686120463125
820 6.647887282511706
821 7.749325335496664
822 8.224620169399083
823 10.604435930343667
824 9.780435499271906
825 8.52311679676055
826 9.045879645774983
827 8.574068706197659
828 6.188226708941646
829 9.038279971217547
830 8.598392548209032
831 7.881905036304321
832 9.987425944744604
833 8.70682921174621
834 9.77210577316084
835 8.723978046814958
836 9.505828651161103
837 9.0442796748306
838 9.677935130136289
839 9.116808939384345
840 9.967458939637297
841 9.962929564009142
842 6.008453281711598
843 5.692912246289197
844 5.541986154597169
845 5.994960484776583
846 6.395744284683202
847 7.012853071665465
848 7.102765639492877
849 5.4833082743839645
850 6.431735882859897
851 8.34626781812224
852 7.414138663860317
853 6.12012696419113
854 5.3274448051237515
855 5.6637693867070515
856 5.3654935309302365
857 5.7070901576671655
858 5.375947578938591
859 5.856322019232068
860 7.780189626689966
861 6.696933492776892
862 6.0867958235966
863 9.45083415793872
864 5.02496066654305
865 6.832177331308008
866 5.805467754992548
867 7.213132059208719
868 6.858569920465843
869 7.211355719290013
870 5.567379538491294
871 6.0646344818269124
872 7.018537499953885
873 8.325079875312909
874 7.559035773101736
875 5.51607052142267
876 7.7768144342346295
877 6.20021789963882
878 6.624364368178967
879 6.792340192216505
880 5.854290724777645
881 6.1977062114054755
882 5.9524494435747535
883 6.425025872313493
884 5.035586724834052
885 5.145343003117837
886 6.034046339815023
887 5.012006306248335
888 8.043405899087775
889 6.0145445642898085
890 3.9426924156539607
891 7.6913669974962415
892 8.355858129814694
893 8.029238030502972
894 5.405069625804293
895 9.11792804833257
896 8.420212513082555
897 6.9236742243881135
898 7.683569340122016
899 6.287059245641874
900 5.847426874800083
901 6.730949105220407
902 7.412237225467814
903 5.364124815147712
904 5.998577401248018
905 6.442613380752894
906 5.979397255521448
907 5.728700679975752
908 6.704907752648145
909 8.065070200504065
910 7.011590889867387
911 5.383075643620482
912 6.04468083169753
913 4.312417573680823
914 6.491594245227985
915 7.910205447184381
916 6.075523866084708
917 6.500727002445715
918 7.991660430733441
919 6.244468989270438
920 7.129600124764494
921 6.232752780216187
922 6.314862383297952
923 6.646266396043382
924 5.559002236734242
925 7.660946235443246
926 7.98063731302214
927 6.349321300745625
928 9.013978966598879
929 7.646860675053866
930 6.188930680583445
931 7.792004513468073
932 9.130426950349783
933 10.22048576993283
934 9.920504087445305
935 8.909758803825682
936 8.435055489096376
937 8.818118539987351
938 8.021970432791504
939 9.916203387269194
940 9.26450202639861
941 9.631244051573447
942 9.460023582821023
943 7.319073315953787
944 8.479471377432887
945 8.246293369562999
946 8.677977852893681
947 8.885805042401406
948 8.805250179085515
949 9.915599219403232
950 9.376382559683751
951 8.637453754260296
952 8.618146858632532
953 10.324357919122436
954 9.736062274393271
955 8.882430478804794
956 8.48032115963293
957 8.863407184800133
958 10.20741212364125
959 8.394381535607405
960 8.754763291007906
961 9.152095650956417
962 7.528032866417662
963 8.307740121631173
964 7.737236917471104
965 8.817375679018394
966 8.20584945317798
967 8.794854398156119
968 8.454921057313049
969 6.47842418074532
970 7.9108733894635295
971 8.660144147824989
972 9.082099539652209
973 9.494279255285898
974 8.318707016391535
975 8.695791096004413
976 5.693057484217488
977 9.313399959722384
978 9.20340433975024
979 8.136366198086101
980 9.03586202645745
981 8.82780478617866
982 7.267317166991783
983 6.40864112683942
984 7.103328146922234
985 8.165071387388563
986 7.123737117019924
987 7.314052229467502
988 8.330750455177949
989 6.071842983841589
990 6.920571160359817
991 7.1577966347046384
992 8.750280178610009
993 9.137525518100878
994 7.620785556558948
995 9.13329503622041
996 8.462136161319647
997 8.804519963363255
998 9.088472536385266
999 8.221686178238338
