# Supplementary material for: Perforin-2 clockwise hand-over-hand pre-pore to pore transition mechanism
Source: Nat Commun. 2022 Aug 26;13:5039. doi: 10.1038/s41467-022-32757-4 (PMC9418332; doi:10.1038/s41467-022-32757-4)
Supplement: Supplementary file 7 — Source Data [file 41467_2022_32757_MOESM7_ESM.zip › Source Data/MD Raw data/pH4-CCW/pH4-CCW-saltbridge-06.dat]

0 8.024434843874282
1 8.088672198028997
2 6.071063718727608
3 5.740998868043316
4 9.105563722664897
5 7.250649092414389
6 7.3080637734501614
7 8.56404931270559
8 8.27136478458198
9 8.281357462398134
10 7.3305767496112315
11 8.181791472519617
12 7.621932511153618
13 8.042003599822097
14 8.378428414368527
15 7.224239519834713
16 8.68844398804344
17 5.807612450089242
18 7.926905746165772
19 7.820746170420823
20 8.744503498727635
21 8.563003845149845
22 7.676842612241664
23 7.843522952422285
24 8.123457683855124
25 7.953529615456127
26 8.06949895342642
27 8.372794990449018
28 6.861252091508329
29 8.563654846865514
30 8.013871052564177
31 7.4114109581698076
32 5.560337002098684
33 9.297301760282767
34 8.993267211581362
35 7.089275479024851
36 7.0855116932223545
37 8.429143802995336
38 8.331574912130733
39 8.454075320055201
40 6.777581081566004
41 6.7906393284394175
42 7.982014015960799
43 7.621156757838355
44 7.952602130733949
45 8.141757041250742
46 8.220729012576633
47 8.783614290197148
48 7.900591310606008
49 7.976681588972183
50 9.604868177679503
51 6.943333862045274
52 7.98544616833878
53 9.083685032348654
54 9.566727708272442
55 8.81970186987916
56 9.054140934720179
57 6.988512119930798
58 8.335744084897927
59 7.736997893334346
60 8.456226556322074
61 7.119490009428184
62 7.843808460372795
63 8.902742492848416
64 8.61066036794805
65 8.201641423040241
66 9.36959267542223
67 6.954236504612687
68 8.678503715969534
69 7.792907948316839
70 7.925620513428881
71 5.855448775596179
72 8.192505667676503
73 7.0509696416948335
74 7.900202698509482
75 8.652618729467267
76 7.075803878100044
77 8.541890648695581
78 8.322364949696526
79 8.955489755718817
80 8.076956038974316
81 7.985235487141251
82 7.625131022045125
83 7.892260184327227
84 7.815489094973197
85 7.540007208020042
86 7.5419422964104665
87 7.593447937443807
88 6.104362591890558
89 6.750576415383987
90 7.726115876417481
91 8.387449326582582
92 8.760535723867617
93 7.189025138186996
94 8.120788052415577
95 8.008144491763879
96 8.089531806936195
97 5.924769736200875
98 3.6342487321153483
99 8.05932302305445
100 8.069501138469198
101 8.299873232739557
102 8.302882626240953
103 8.206607182633618
104 7.958870328559654
105 8.837998863330133
106 7.854395790926172
107 8.359906843154247
108 5.266961558039
109 7.482891125064603
110 8.496224362528551
111 8.601815328715148
112 8.63326983478179
113 5.75157872219485
114 8.58937050248935
115 7.496100461375397
116 8.364993439200012
117 8.099932911902581
118 9.101179837738679
119 7.00546244908646
120 8.235870147627308
121 7.780221709536295
122 8.800251306040282
123 8.530424623839535
124 7.402421809325653
125 8.846705668164661
126 8.171236472758244
127 7.616456054960861
128 8.913009076982023
129 7.093157335107505
130 7.897637550985681
131 4.9017937337066
132 7.8965415569707975
133 8.900425039009567
134 8.620790507226763
135 8.47246177068133
136 7.79561858390727
137 8.041543994528514
138 8.350296980736768
139 8.296678387022029
140 7.929234428400933
141 7.221961282644265
142 8.706634285386945
143 8.15539925157246
144 8.656183469423258
145 7.95520940483544
146 8.420600235075092
147 8.159580458027607
148 8.316393530777237
149 8.634013183996505
150 8.073287989167444
151 7.669058205338109
152 6.737656339578427
153 9.11912150820424
154 8.448458881160972
155 7.702448842234434
156 8.808529079864888
157 8.458933666513015
158 8.153919301728331
159 8.822169570813578
160 8.368089442060747
161 8.476953179828987
162 4.9148507331693425
163 4.118822908665058
164 3.831922399502973
165 7.386748139219544
166 8.265910531290595
167 8.646371842550499
168 8.298618556897848
169 9.037642189347965
170 8.242689776644566
171 8.288023648820138
172 8.911042619539566
173 6.587917852012181
174 6.739850850958832
175 8.5370361324208
176 8.38174640992194
177 8.976832575294468
178 7.336186553780005
179 7.457088177180028
180 8.171219776539964
181 8.098390722675466
182 7.761603349488549
183 8.963249600025529
184 8.653714693847368
185 7.268226802509822
186 5.259039380300135
187 7.258717941912735
188 7.766362214957619
189 7.626887414901159
190 7.5683732340082175
191 7.754566739526315
192 7.067110301708378
193 8.151693972564411
194 7.660045352134804
195 7.736538633061925
196 7.776148453185611
197 8.917480261029876
198 8.212443623017933
199 9.15342479432167
200 7.990730971190878
201 9.109680561783259
202 8.405348177725621
203 8.356974001451517
204 7.5150841377311
205 8.21465610374488
206 8.196119509674366
207 9.57918975292551
208 5.5135890186605545
209 6.723529060029992
210 8.22913666691585
211 8.28481181830933
212 8.426854149256837
213 9.195129485570437
214 8.722160560555462
215 7.578031502201417
216 8.793415438561452
217 7.764934350342183
218 5.114872370304136
219 8.291844419500062
220 8.103036577205948
221 8.265743234700913
222 7.925630395545255
223 6.326009971232727
224 8.615827536541646
225 4.824070048826307
226 6.94880557635216
227 6.650786553224088
228 7.42168252910002
229 8.977125651518516
230 7.182320477486204
231 7.822923870742436
232 7.233847209258242
233 8.709668450320391
234 8.21970348176988
235 7.643130240386431
236 7.511028033494443
237 8.756296259678399
238 7.804987000965535
239 6.639938653346803
240 8.46782340309024
241 8.291946083229124
242 7.917557933578869
243 8.420110613392795
244 8.085421840146378
245 7.548289983071955
246 8.410685712593144
247 8.628883301561835
248 8.433989583378056
249 8.413706865867722
250 7.634476097219317
251 7.660047717160563
252 7.84409552343986
253 7.413960348860836
254 5.121754051626153
255 8.295089428093092
256 6.246638702726522
257 7.5733204818132585
258 8.335254197654264
259 8.084263711580677
260 8.703903693074235
261 7.53420652924476
262 7.75449499977681
263 8.433704921616833
264 7.722895340956018
265 7.681687478056555
266 7.410072217442092
267 8.184321058054309
268 7.538456243943029
269 8.331344526212996
270 8.495954119384072
271 7.886483674066617
272 7.467164189143068
273 6.91304419089179
274 6.326210316701549
275 8.488732717547647
276 8.562272489329976
277 5.397688540063754
278 8.162237457160346
279 8.469920749657675
280 7.654610191822715
281 7.738228053973946
282 7.902953598895333
283 8.214518903834866
284 8.020315266316647
285 7.49206959930535
286 5.124001604120082
287 7.405302631133213
288 8.136604056908254
289 8.51828041140951
290 8.09439832141397
291 6.054599509054087
292 6.852311398332526
293 7.259154492160821
294 9.092591723277357
295 7.7589858098294755
296 9.668700556726778
297 4.574149690402864
298 6.981648324470808
299 7.049404529461133
300 7.951215544041196
301 8.62918484661412
302 7.1375104703645
303 6.856091350720623
304 6.223369782873181
305 7.883414392015073
306 8.976617089053745
307 8.134697571852955
308 8.040323460869802
309 9.832444128230833
310 5.842891575082721
311 5.208519575220981
312 4.917605820693094
313 6.442588031937451
314 7.2873285538633725
315 8.279705379191507
316 7.481822338428983
317 8.067851871598752
318 7.746162813069012
319 8.456347557809083
320 9.147078654161493
321 9.027105366680537
322 4.312479474635699
323 8.97544854755736
324 8.670476516391583
325 8.739220037320548
326 7.870548811380932
327 8.410461843677128
328 8.55704797374699
329 9.02361754943881
330 7.755648943835586
331 8.494013403576103
332 8.1133358730819
333 8.213637191852234
334 8.313069439577687
335 8.835158108589601
336 8.140093436248792
337 8.176545399426644
338 8.049516256887651
339 8.407734402267517
340 7.43047178101559
341 7.72410163926155
342 8.98966365430773
343 8.045106636598783
344 9.001008669544477
345 8.39542423820292
346 7.33300698975255
347 6.679348674823762
348 7.85797158573921
349 8.11192356939675
350 6.7883056213718085
351 7.545779779239749
352 8.132819685033462
353 7.731091815809492
354 4.6095379456328
355 8.123913422812935
356 8.126623750097126
357 8.10236848586206
358 9.244338095633335
359 8.204492591885149
360 7.163207767535256
361 9.299096508211965
362 8.031819076341552
363 8.704700786444059
364 8.497185557964489
365 8.480312994359004
366 8.938235416922836
367 7.152223152466989
368 8.242763490113648
369 8.688685289715869
370 9.420690856911948
371 7.877731769643818
372 8.684503678094853
373 8.0482532454686
374 7.693012728281959
375 7.692182807813564
376 7.595165077727539
377 7.827724864088744
378 8.563743551777183
379 8.530788675385864
380 7.480660382073817
381 9.216129941482038
382 8.037554792196953
383 8.597463660909783
384 7.197406842909437
385 7.610088699775784
386 7.840389717096475
387 7.884050454982153
388 8.102549869954963
389 7.952954765155831
390 7.083731881324426
391 8.170285203983576
392 8.554516868949785
393 7.714622574913179
394 8.62085185941075
395 7.815789219531149
396 7.931878143082152
397 8.304027075551472
398 7.2500823555259455
399 7.47499726396865
400 8.097728920693521
401 8.278642538462263
402 8.728163582960839
403 7.677351242431934
404 8.819321284344829
405 8.71858724898571
406 8.434988841814732
407 9.485161741475176
408 7.64027272777147
409 8.10034213783065
410 8.44308435617571
411 8.097056362669715
412 9.30383824746696
413 4.989355686001343
414 6.350857297187912
415 8.650360807929664
416 7.834932207563171
417 6.924937901001883
418 6.432908838197512
419 6.310069141259772
420 6.376799270823682
421 4.312360455358117
422 8.207760251019295
423 8.656980664180372
424 8.132732153286106
425 8.88108663595928
426 7.221227228897895
427 8.633751048115622
428 7.680425658252968
429 7.787714415533426
430 8.627311358347162
431 8.112578811484443
432 8.06268705539693
433 9.348311542399742
434 7.35137066929128
435 8.574277928236985
436 8.398996988231227
437 7.770867039724302
438 4.939918841502407
439 7.532865214020956
440 7.182204474175735
441 8.038420376137982
442 8.20671504663196
443 7.79547379577111
444 7.793037396786076
445 8.123437190811607
446 6.476248446028941
447 8.70360629039481
448 6.873474718361018
449 4.3222500633227625
450 8.19519013855252
451 6.686517883913254
452 7.782073507752708
453 8.200852262002014
454 6.065164983727217
455 4.051515394498934
456 6.7353616328655495
457 8.041194116543153
458 8.352981862892094
459 7.837249907440894
460 8.12768499865134
461 8.613224350197937
462 8.084891459276031
463 8.339171810674449
464 8.574641797199412
465 8.405360994311767
466 7.872017320701211
467 6.646079892982122
468 7.239775383800561
469 6.493834894943993
470 8.838703921478272
471 4.779553471780854
472 4.841868430797876
473 8.329308826772785
474 8.501376992065023
475 8.952382027015641
476 8.58886534707737
477 6.95858662997033
478 8.209882882383326
479 7.212135849941926
480 7.159221378435755
481 7.3371528938754915
482 7.84006779356281
483 8.063160324668107
484 8.421958313886037
485 8.497049781218372
486 7.661703069755665
487 8.401516056558538
488 8.153909283266962
489 8.54592057572317
490 8.763084752316669
491 8.753254219563956
492 8.600127178865211
493 7.950569013331082
494 7.621722615068321
495 8.159670697163453
496 8.636220613770815
497 7.952386132478463
498 8.196115317341862
499 9.303386773074669
500 7.435148510889174
501 7.841320313859689
502 7.8938735261606965
503 7.951123761540911
504 8.605162153146818
505 8.293065042255229
506 7.630043537470298
507 8.004927503502076
508 4.766818442280453
509 8.193454151182207
510 7.7857281077472615
511 6.36937182626334
512 9.014720793633055
513 8.83117316265519
514 7.540333701566029
515 5.798156772843624
516 5.4371919297212585
517 8.019008333477206
518 8.652041678072255
519 6.8865557494004666
520 9.060192941462729
521 8.17188107069152
522 8.600405145649171
523 8.723350988480146
524 7.587849167685991
525 8.334097902556907
526 7.566628333685498
527 9.323140132965108
528 7.019538971637863
529 7.334203779044043
530 9.021681300859543
531 6.9714885318962265
532 6.92484071560617
533 6.418387787746328
534 6.468963797178496
535 8.0930808453784
536 8.031013931594183
537 8.658325373106466
538 7.535184598394394
539 8.20873894123554
540 8.302876275033137
541 8.576385920300583
542 8.335273632471178
543 9.053325931237774
544 7.4676029705318605
545 8.44309182556271
546 6.968261987453835
547 8.223924404666294
548 9.112123627663374
549 7.288353495328213
550 6.959558073385653
551 8.35325127657488
552 8.280191875525535
553 7.437037128150338
554 8.234052108143187
555 8.343162817916365
556 8.821497999187681
557 8.902673283598885
558 9.10220892346667
559 7.130779568298484
560 7.895400528656456
561 8.47244129201209
562 8.835717813881029
563 8.924907793301658
564 8.227934191472082
565 8.265095103395616
566 7.116120700311415
567 7.475026685220986
568 7.822584786951937
569 8.62836985282444
570 8.148080178334354
571 8.640607413013838
572 9.116506242920732
573 8.683621143665917
574 7.8602009388338185
575 8.131440286938316
576 9.797128068094677
577 9.168697836625126
578 9.512352765507742
579 8.567423193600403
580 6.9381032393405775
581 8.43460478751636
582 7.993810950003392
583 5.794322746643724
584 7.324512009054797
585 8.41709381462724
586 9.264668228852633
587 7.8194923186266125
588 7.844853611137757
589 7.541288764617487
590 7.868029808688251
591 8.9453541374987
592 7.708872721480824
593 6.904795567051907
594 7.879409310468483
595 8.086103636801273
596 8.217943021472554
597 8.99346179573589
598 7.970603775572134
599 8.62819815473422
600 7.3651330504501935
601 9.220641562186835
602 8.295390926040191
603 8.40277926548785
604 7.636527806951147
605 8.891925181682819
606 8.225256910027385
607 5.925524125749
608 8.249192675772683
609 7.526730249384529
610 9.332469140721724
611 8.658850696431655
612 7.879719683212153
613 8.788280389837059
614 6.722435721827627
615 7.514863076179004
616 7.99736528925839
617 8.940263307070214
618 8.477805195551637
619 8.284368698062133
620 8.241865464455026
621 8.635917151470304
622 7.591624093477278
623 8.8086547784929
624 7.526776206429328
625 8.566234521966162
626 6.859689737508607
627 8.880480612939095
628 6.724381464771562
629 8.810796960929231
630 7.679251140522533
631 8.102208686276622
632 8.416054905554901
633 8.561547922955617
634 7.847052089432786
635 7.564165720904846
636 6.374528784535977
637 8.486837975830325
638 7.90260128603855
639 7.340588085373443
640 7.955069925037089
641 8.57232103996841
642 6.8653881303062105
643 8.211428233690523
644 8.103811277565763
645 8.579549651154304
646 7.4272728365942715
647 7.592167269322111
648 6.9000146215372835
649 7.373357200258612
650 8.419892803705979
651 8.878739667197607
652 8.942038584484035
653 7.084805529191701
654 8.645385110756955
655 8.190400808294541
656 7.588254079170345
657 8.310288706876499
658 7.649943389526626
659 8.75175175805093
660 6.343736668482443
661 8.545256506209013
662 6.80714609889717
663 8.028066318154178
664 7.792829570270697
665 8.006742855517292
666 7.773509609797353
667 8.305472848666959
668 6.411084250111566
669 7.98719699634066
670 8.035968123393932
671 7.224976238019571
672 8.60556412286672
673 4.0670078884411955
674 6.355333964969062
675 4.995279092880625
676 8.366125425537584
677 8.8449126681016
678 8.966422225293979
679 7.894822962545475
680 8.258968138017773
681 8.489616643060158
682 7.921286837834278
683 7.809184485296983
684 8.419009494461543
685 7.361076398168787
686 3.8792479057054634
687 9.851940319973016
688 8.572457117212293
689 7.8442418207424724
690 8.90963320521771
691 7.861596592930419
692 4.41275642809578
693 7.886233004400691
694 8.616738492863576
695 6.381457304274075
696 9.374118989156617
697 8.200950525814878
698 7.972998559500718
699 7.704770057749281
700 6.743647679703545
701 8.274770439236603
702 8.51044639437472
703 7.97640236238091
704 9.003307560633642
705 8.514334062919628
706 8.521472578391402
707 8.905871580116383
708 8.541386214985923
709 8.212437433903725
710 7.883723020800265
711 8.784940048223088
712 8.947866813316102
713 7.8557304032471595
714 8.678749419923154
715 6.983543819907726
716 8.471316966645562
717 7.1017214011040535
718 8.423187622067806
719 7.311917508482632
720 7.750898976591173
721 8.394566989504106
722 4.5657657234613716
723 8.37434095704602
724 8.566391553706563
725 9.594553906080062
726 8.213789436172611
727 7.464665759311351
728 8.713490214487674
729 9.275300303292198
730 8.428956385933242
731 8.067466311389785
732 7.577619827101271
733 8.198701991899586
734 8.466593471076875
735 8.863996733522528
736 7.256351859089803
737 7.638047880774021
738 8.704687139011423
739 8.25265026073965
740 7.855481580438621
741 6.902975768452521
742 5.600333084712445
743 7.92036157726668
744 6.891348742328051
745 6.464239706169122
746 5.557162495089071
747 4.622053662411208
748 3.7366535939225725
749 4.777599224854048
750 8.375432275369189
751 8.158186735139216
752 7.6884522175368915
753 7.927359527328283
754 6.297623399977244
755 8.395061007740175
756 8.348468465149395
757 7.754405450958859
758 8.36491838993093
759 7.306449292827678
760 6.438788295570404
761 7.1065047554693725
762 8.608517583060186
763 5.111997577418051
764 7.799860916584347
765 8.598709778767116
766 7.9804010474739275
767 7.44104517819773
768 8.585160410967067
769 8.616148099523357
770 7.823688199670307
771 8.049192356706548
772 7.778998034309211
773 8.672429822046062
774 8.209323096748093
775 8.139483951323246
776 7.380881154606447
777 6.70169743253232
778 8.079719313735906
779 8.953009322154232
780 8.394159656637132
781 5.474755028841769
782 6.587721979329664
783 8.933299829755148
784 8.962064350416458
785 5.872863767911533
786 6.849401859756193
787 8.43013465754996
788 7.9704690848000945
789 8.309627780448082
790 8.634611302666064
791 8.189262657537137
792 8.06223805563988
793 8.601646104818624
794 8.728850312530602
795 7.846437409410507
796 8.222164620599562
797 8.359664564637036
798 7.8699675843192605
799 8.189986605747706
800 8.993983878139554
801 7.853225417957608
802 7.755279548306013
803 4.762911049214028
804 5.210107822842297
805 8.07973293945174
806 8.469879841216633
807 4.878118570617307
808 4.212131553708491
809 4.388626513736294
810 3.819668853417575
811 7.255882804851738
812 6.972101249358905
813 8.51345701674178
814 5.401024240941658
815 8.588668063576318
816 8.235780909223765
817 7.6553101115937965
818 8.584003839250828
819 7.704508588816142
820 8.108013412239336
821 8.777486959305225
822 8.27281365923037
823 7.243672016068613
824 9.464137389244938
825 6.822325165957769
826 7.489464953935274
827 8.13151106020358
828 8.257463954464043
829 7.846811922715182
830 7.465400679899321
831 7.803862312663554
832 8.360069794945797
833 8.808659584193515
834 7.42036770570215
835 6.74475693877261
836 6.913890918054206
837 7.434873170982244
838 8.616098407252048
839 4.566778045726472
840 3.9082692265930343
841 7.511423694725498
842 6.177668134570738
843 6.606611722757892
844 7.852529162711825
845 8.381519735980822
846 7.372838336072262
847 7.117897606343048
848 6.849121025886681
849 8.959869352318776
850 8.750763216386858
851 8.00566130613032
852 8.428482282645977
853 8.748154260235461
854 8.780904458821029
855 8.33059738479663
856 7.344911689015839
857 8.346629178579231
858 4.09315827697397
859 7.9081398560947145
860 7.667584320254284
861 7.912223431592404
862 5.151611754578084
863 5.632771660592004
864 7.958746345762084
865 9.409968714414422
866 8.374708302109822
867 7.1198709743474025
868 7.113894736526142
869 7.56387335136914
870 8.29404722769135
871 8.53027550711791
872 7.969782078433118
873 7.410588142491722
874 9.024488007211698
875 8.243336717161112
876 6.735737384320137
877 9.089878394807323
878 7.625422520726752
879 4.829008685421199
880 8.222610054889493
881 7.514405247543329
882 8.685228937423883
883 5.719520065344325
884 8.09877870567411
885 9.716831583161428
886 8.836374724895649
887 8.262738207795975
888 7.148372785282678
889 6.20900626925045
890 8.647560035482062
891 8.276544389329448
892 8.320010771779067
893 8.788426210045314
894 7.284805391110049
895 8.22501344629298
896 8.178123666891745
897 8.38714378745608
898 8.704008485839397
899 8.696770199238513
900 4.903639329322538
901 4.028684731054587
902 5.126385525397189
903 6.36357843279818
904 8.900777603454506
905 8.115946851117984
906 8.153334338497391
907 8.27395919496887
908 8.914407954145107
909 6.17575499467362
910 7.633067668299394
911 7.960709162531927
912 6.279475263093089
913 8.059955457069007
914 8.487202669210774
915 7.665267395238936
916 8.22221984615084
917 5.896198179757798
918 7.910685084745014
919 6.002692761179058
920 7.68879137663319
921 7.93117012607388
922 8.269121962588875
923 7.834682448912265
924 7.981733025287869
925 7.771874829887915
926 8.725645364403256
927 8.01953342512649
928 7.785410183460205
929 8.685330031204746
930 7.818381968176917
931 7.730012058216053
932 7.544802383999297
933 4.640049218779234
934 8.079748106589301
935 7.158818870940897
936 8.826767189111571
937 4.680489735322782
938 7.681651869786115
939 9.256159084789726
940 8.578817331015834
941 7.969792482706146
942 8.90087856133194
943 7.590349587315794
944 8.560219675292691
945 7.824829121479997
946 7.513071771243325
947 7.554129199301517
948 5.086781787504975
949 7.923396412594356
950 7.7434644449794625
951 8.482462093547992
952 8.398636980719768
953 7.827111245998314
954 8.455987798106493
955 7.814049655842667
956 9.118287327389455
957 8.062507290113459
958 8.87205653982311
959 8.554318250068862
960 8.53375473438901
961 9.084484193672765
962 8.565438693790657
963 8.373915683796122
964 8.803230928087247
965 7.013663775434108
966 8.22239591220305
967 8.00894036373697
968 5.281026740152618
969 8.445450833708808
970 8.904890391976632
971 7.89071087329373
972 8.01712791487511
973 8.106153635639393
974 8.231867897225476
975 8.548033441283309
976 7.6239897826464045
977 7.988168237536597
978 6.177240318827668
979 8.260838767211105
980 8.227397896448537
981 6.210234881670655
982 8.711023199585037
983 8.014884441904064
984 8.32699904848595
985 7.863627917681668
986 8.259370233417236
987 8.60926620729116
988 8.446284326153053
989 8.616302378159554
990 8.209661112446899
991 9.136170401120607
992 7.738935882624493
993 9.264766223899029
994 8.614743854531946
995 8.385660532789421
996 8.00890425776714
997 8.305223409076287
998 7.892474297514142
999 8.162710639035271
