# Supplementary material for: Perforin-2 clockwise hand-over-hand pre-pore to pore transition mechanism
Source: Nat Commun. 2022 Aug 26;13:5039. doi: 10.1038/s41467-022-32757-4 (PMC9418332; doi:10.1038/s41467-022-32757-4)
Supplement: Supplementary file 7 — Source Data [file 41467_2022_32757_MOESM7_ESM.zip › Source Data/MD Raw data/pH4-CCW/pH4-CCW-saltbridge-07.dat]

0 6.1871090388536825
1 6.495363147197729
2 5.899082572658459
3 6.545078323021289
4 5.65697867114066
5 4.5590840155320045
6 5.033431625832634
7 6.899189899790025
8 8.020273531428769
9 5.328442040918655
10 6.235874234363835
11 7.76599274147972
12 6.0471680658813405
13 6.309219612542902
14 9.215936163054083
15 8.516344694225793
16 7.974428592174528
17 7.929893315590937
18 8.694543391675559
19 10.378686019459161
20 9.815004408655772
21 10.351773286300793
22 10.68791301616994
23 9.568813087143031
24 9.145662079552471
25 9.106428315102832
26 10.102160813769347
27 10.196090211289079
28 8.487838655870108
29 8.05803315580151
30 6.582578813160943
31 8.432586456636708
32 9.668567054436657
33 9.610233877676254
34 7.394487358482599
35 9.03891058800095
36 9.363726874567067
37 8.24161241904817
38 7.915897580581357
39 8.619592227800153
40 8.062766782358748
41 5.739108807989814
42 6.054987012182726
43 6.720249234738916
44 7.991281971196068
45 8.896077630423308
46 7.769444171938374
47 8.985596576607367
48 9.669360336884264
49 5.942926155919633
50 5.214052316129712
51 9.419675345712545
52 8.208851652596028
53 8.173527921748196
54 6.924019060907071
55 6.865672860195588
56 6.34500674544443
57 5.7799967343123715
58 9.705648473676213
59 5.415016652868336
60 4.940970269362922
61 5.297955376927529
62 7.5147716367552535
63 5.5178994524081855
64 7.887665311417551
65 8.991639731853136
66 6.557015249551198
67 8.720255379656027
68 6.770885223083208
69 6.727722529288935
70 7.513253031731332
71 7.4169671023398145
72 7.541494727178128
73 7.143100573619971
74 6.947599436197482
75 8.5191066054395
76 8.87065565236697
77 5.936101385819546
78 5.7393466045567045
79 10.031239322639816
80 8.198711681521845
81 8.993212881495975
82 8.214520674569371
83 9.313304494485115
84 6.641750290360501
85 6.578712085483368
86 8.499769733597349
87 8.365173152680864
88 6.325173362421063
89 9.181952488453136
90 8.881282338495867
91 7.7932381677723805
92 7.620702567251146
93 8.404406910582894
94 7.790872576402757
95 7.971487096539246
96 8.405878770751768
97 7.528361266728595
98 7.125257358680924
99 7.7516474987988655
100 8.332861922990881
101 8.711965960048893
102 7.886539228740269
103 7.8494387301994415
104 7.682272339907664
105 9.272364581409057
106 9.205343489697654
107 9.370729351196445
108 8.807665059838248
109 7.910256572119629
110 9.251345904287115
111 8.769445385388263
112 8.505451464985427
113 7.378365066754516
114 7.206061880402026
115 9.224318490256584
116 7.0313020659336205
117 8.304108003205402
118 8.249927896406202
119 8.93191966900173
120 8.144860018808304
121 7.458141195180062
122 8.524971756026293
123 8.830263136778358
124 8.082145356697211
125 8.74280329562414
126 8.82496388889048
127 8.447923006799334
128 7.839527776856399
129 8.794544244443564
130 8.000900275909084
131 9.804940119845792
132 9.531462571156494
133 10.192176323950342
134 10.551470641799002
135 8.73883874833497
136 9.926247109368372
137 10.43211854804185
138 9.35650007533325
139 8.742843770704768
140 10.174617046782654
141 8.6671167374294
142 8.526086732004327
143 7.866272502852477
144 9.828333519983733
145 8.614777154444818
146 9.840037267890843
147 9.25457105862877
148 8.533441670489282
149 9.204192107238601
150 7.993984807462338
151 8.219671784466229
152 7.781888531832445
153 8.598950001497629
154 8.817397834125812
155 8.491289671479883
156 9.636452311808544
157 9.744892496898022
158 10.1501585620393
159 9.78420751328558
160 9.397234555226321
161 8.43147239060945
162 8.850229679861421
163 8.76810616593831
164 8.638209316933091
165 8.208467792008344
166 8.025185224058841
167 7.436515946969567
168 6.9797244352541
169 8.254709180666376
170 8.832533090152848
171 8.75617967675655
172 8.789455243787893
173 8.016727410414678
174 7.893963236072134
175 7.654174703755867
176 9.3928715371645
177 8.146453255316684
178 8.295959107049978
179 8.045511204724246
180 9.218791262603016
181 7.941988489825805
182 7.447711848249397
183 10.330804205366857
184 10.081294532150954
185 9.706038161707472
186 9.538176410279588
187 8.150040039124187
188 7.599702250992979
189 7.604432720713832
190 7.5488691548821745
191 8.447944768994265
192 6.738891273237709
193 8.843961435537185
194 7.608673577348943
195 7.020578528835454
196 10.200075928466457
197 7.889136536629468
198 9.145966091147859
199 9.534390236213557
200 10.03196641869725
201 6.293468370208504
202 7.963482432002438
203 6.696244885121495
204 7.976127068352376
205 7.212254166486721
206 4.610703586395205
207 6.716577707568126
208 7.157597452593291
209 7.091831351470424
210 7.291587890575365
211 8.22955726748476
212 10.12085444945201
213 8.807672020396582
214 7.360084145525902
215 10.47205596263562
216 5.940452768257809
217 5.2689531231525
218 7.450101055190724
219 8.163159341682233
220 8.633701550938238
221 9.22610545005697
222 9.713240085339867
223 9.016705193006194
224 10.285970062403598
225 9.941301814013968
226 9.998975243173334
227 10.107469754310452
228 9.335133431490004
229 10.159222434076565
230 7.904508428173759
231 8.838721797151573
232 9.990974878139403
233 8.756000617505993
234 9.5810795345803
235 8.910581131288467
236 9.276393821810732
237 10.228973061505421
238 9.31591949452189
239 9.534678771309382
240 10.062570526589045
241 9.08458928979831
242 9.777363442039231
243 7.9160322353251145
244 9.029285897618063
245 8.341730181096501
246 7.881629829603737
247 8.87434584281225
248 9.338520112132196
249 9.362349047500295
250 9.85087274355638
251 8.30598368925354
252 8.94011602975054
253 8.498234204173487
254 8.728384602087297
255 8.562131971644513
256 9.078274140203261
257 9.981999231181604
258 8.888569373241515
259 10.04434709957343
260 9.357482572909513
261 10.039812254958386
262 9.493732077726003
263 9.283849978654176
264 8.660432843648305
265 9.469875241622349
266 8.03104519090905
267 9.362460435354146
268 8.613608314221906
269 11.010076192837179
270 8.694239951712547
271 8.383254981468518
272 9.719794129312826
273 7.860882643799488
274 7.5378241830970945
275 6.43441909903251
276 9.344423557863927
277 7.522687223640995
278 7.662187648950671
279 8.959183865403391
280 8.902346028889719
281 9.470745305944329
282 9.28571308024737
283 8.705530154227413
284 9.05816216334769
285 8.951771966180605
286 10.246917733117995
287 9.680485457178868
288 10.699506628130775
289 9.384410143327486
290 9.335181526594036
291 11.183053889485203
292 8.1489013712544
293 9.437539549936558
294 9.117963143943264
295 9.06564920441159
296 9.69875406202952
297 10.197672201083563
298 9.721255637496066
299 8.612145680253768
300 9.75134610342107
301 9.65116197753569
302 10.308098237450574
303 9.250732080773505
304 9.587334678639433
305 10.323700527897604
306 9.400875983151417
307 8.909969906945161
308 10.01894359132731
309 9.284643529838743
310 8.338486197110415
311 9.012185780101362
312 8.559798661364573
313 9.28254742918348
314 10.428938361268495
315 9.331580851789397
316 9.925665163309391
317 9.011187033695098
318 10.458709122906479
319 10.233048700481328
320 9.771749067620743
321 10.334419936644789
322 9.945639745741563
323 10.107563300670567
324 9.084614691122368
325 10.138615943104714
326 9.4617336540528
327 9.604878139193692
328 8.960179332667789
329 9.572812103773966
330 9.933159636592656
331 9.627918324042575
332 7.880962576057525
333 7.627903891639714
334 9.485509985848182
335 10.400665221788408
336 10.096681130448953
337 10.630074745450864
338 7.784045694493755
339 9.755927769778339
340 8.406412450215983
341 10.225230508588766
342 9.627374036478146
343 7.965540167703647
344 10.436259534945858
345 9.935479467445033
346 8.774930844955826
347 7.700920228040701
348 10.021258780401235
349 8.130276222043562
350 8.730749758441117
351 6.615696383625091
352 6.765934616809395
353 5.252746819933729
354 7.645553961584971
355 10.445626758063241
356 7.117353845973444
357 7.069199807942517
358 7.055010499594377
359 6.918937978842553
360 10.984170733659845
361 8.055830547124865
362 11.240584243459157
363 8.11454950004722
364 10.325678446165732
365 9.733821761330491
366 6.660977342794171
367 7.698696424678749
368 10.74330225164268
369 6.6662327210345795
370 9.02396458445993
371 8.594289466688403
372 7.777554506127574
373 10.678794940815468
374 8.665267551239733
375 8.550614880588252
376 9.410753803863603
377 9.343513261392106
378 9.697473614093774
379 10.2690534333557
380 9.245964857292817
381 9.954364418153563
382 8.150117685829459
383 9.119854282033891
384 9.291291215222222
385 8.529751623024344
386 9.948673134424054
387 8.346777979787344
388 8.512935858516126
389 9.630452621307587
390 9.493427411860186
391 10.643318197139658
392 9.996307377471146
393 8.356099026669765
394 9.878753753938982
395 10.252026908626092
396 8.423770809641457
397 9.336439328934516
398 8.677665402605795
399 9.105732679051375
400 10.60734161931837
401 9.152651322287873
402 10.051379471032174
403 9.992375656800814
404 9.705992760664358
405 10.31620889525515
406 9.78839865450507
407 8.60191008966917
408 8.116070602389444
409 8.61983991172819
410 8.934911381832867
411 9.760877786937305
412 9.600391667104121
413 9.661661800591755
414 10.189740061848415
415 9.173891644363698
416 10.434237175794117
417 10.405825064211442
418 9.033066266192673
419 10.513708150950714
420 8.175357936957834
421 10.879442630108096
422 10.245122153238839
423 9.643906068168777
424 7.089655643197777
425 9.888115119935414
426 10.324450816466404
427 10.07156728905649
428 9.954682910319436
429 9.686977789901366
430 9.513437835867197
431 10.801008611721027
432 11.338426565011124
433 10.755542299090607
434 10.228174550069157
435 10.130009837645176
436 9.692326443611126
437 10.034111911389695
438 10.635871258102322
439 11.138869699918171
440 10.88656225734768
441 10.782009448165775
442 9.901327163290688
443 11.675629608028995
444 7.7313199222663185
445 11.331919608448658
446 11.152045482711117
447 11.460470252300416
448 10.107040365160636
449 12.08423557870983
450 12.044878954588631
451 9.338363556918901
452 11.121109107176355
453 11.766959909799379
454 11.135931570958496
455 9.903135756435784
456 7.764921206641996
457 8.227891808421846
458 9.392940897267218
459 8.181043199648185
460 9.933818112112649
461 10.251335844855317
462 8.957683398467966
463 10.450192080664435
464 9.663816582165564
465 9.266350774994631
466 9.562840072445274
467 9.862630728015093
468 9.486609837531201
469 10.487026590160344
470 10.328938152480019
471 7.56091186623271
472 6.092161390646832
473 10.407567080130661
474 9.95029808426246
475 7.358592008799208
476 6.108511472463084
477 4.243030525711702
478 7.025657532954923
479 7.343988703534025
480 6.869932531913218
481 4.965843250586441
482 9.03689123681665
483 10.581902679937523
484 10.023724842768676
485 11.677046087964701
486 9.489848768014962
487 9.815253133103225
488 8.338232467615871
489 10.331327507746813
490 10.388981924315805
491 9.636735312702623
492 9.796886751056729
493 8.240361579911278
494 11.362554101049296
495 6.857176236479801
496 5.411743155412632
497 11.08564992850711
498 10.593109975821948
499 9.541181867520617
500 11.017361819504224
501 10.673785856303653
502 10.993132617843942
503 11.290330124770275
504 11.270626469385444
505 10.22395169423087
506 8.606871839303423
507 10.039302452386245
508 9.791248887421839
509 10.400855563826441
510 9.612493817427588
511 9.437247605857852
512 9.771498479495513
513 10.715507158644304
514 9.76770188773231
515 9.972457730298217
516 9.432269683734733
517 9.750165732107897
518 9.416611429803133
519 10.23746004345697
520 8.86704611215945
521 8.979118782494767
522 10.536922558185784
523 10.391878587065518
524 9.88807630076637
525 9.866027421530742
526 9.439415400197177
527 8.942060092506761
528 10.631842626896491
529 9.134087520208315
530 9.923337166184936
531 9.675226456585364
532 8.968486505331693
533 8.991796055872676
534 9.336514714987977
535 10.040958012609032
536 10.476024583682314
537 8.090307873374872
538 9.153430350025443
539 8.253083941368805
540 9.785153339498704
541 9.100665046220765
542 9.379573318232609
543 9.275113137469457
544 9.933906410120738
545 8.271714149792526
546 9.884933457111611
547 10.189268193601832
548 9.386548731178388
549 8.980920713339653
550 8.553716900425638
551 8.277850005153052
552 9.396018007909626
553 8.769195909252272
554 7.7278487558860105
555 10.002741896227771
556 9.202456379552057
557 9.531810589281994
558 8.78175196522947
559 9.03964341557044
560 7.359631274592812
561 9.532459131465128
562 8.52591854416041
563 8.541297070965472
564 9.665598454545792
565 4.891339765473516
566 8.607126090571914
567 9.388341236622018
568 7.685663182922344
569 8.269920247242798
570 7.7603251879956865
571 8.847779066811235
572 10.69379887945119
573 9.947899437299398
574 8.136773048643656
575 8.426375023490706
576 9.27632659132245
577 9.62863113962065
578 8.602352626423718
579 10.338805130389025
580 7.671722513338796
581 8.190366074528885
582 8.188429063145362
583 8.207616260331562
584 8.673219366124686
585 8.413652344570616
586 9.777711063122123
587 9.724444575202192
588 9.60879763629176
589 8.211610372230217
590 9.384199248955333
591 8.31408089643456
592 10.299260521772714
593 8.317208562077296
594 10.336785165368083
595 9.85222434552321
596 8.809097634953668
597 9.956487356096993
598 10.59992059237012
599 9.93595934975113
600 9.862139890895776
601 9.36767503296482
602 10.103387949734337
603 11.10862853455294
604 9.79004143287341
605 9.514588093853122
606 9.158757316426772
607 9.411384056821683
608 8.707929710702372
609 8.828383672088213
610 8.993648388483834
611 9.946846823004947
612 10.149783304853361
613 9.532903213104138
614 9.914587179338165
615 9.592225097497744
616 10.264484148469512
617 9.684842274557575
618 10.562765381984892
619 10.793252934634566
620 10.088622612024677
621 9.940147005553488
622 10.339916649939246
623 9.870512979773409
624 10.493049475356878
625 11.0777167063258
626 10.622563139809483
627 10.346076523779772
628 9.571077556106681
629 8.92668391149147
630 7.169775825800191
631 8.299798840841117
632 7.595071138258268
633 7.760900916986547
634 10.483468014033921
635 9.395231521155827
636 8.897569047890588
637 10.38268470337151
638 10.568137251841977
639 9.449335442036077
640 9.630849237353953
641 11.277106333521825
642 10.138677724079166
643 10.34783383302767
644 9.488637361805996
645 8.961337438244534
646 7.273437931794998
647 10.759754194556683
648 10.293807004005023
649 9.62406699652479
650 10.356223523455757
651 10.3010656187219
652 10.586382729306658
653 10.203965956365016
654 10.100973293536455
655 9.011922267898928
656 8.715904959503003
657 10.08882939131042
658 10.133546361434645
659 11.06087859783512
660 8.762588464687708
661 11.22276096729823
662 9.907287694552092
663 8.939272659273845
664 10.22251059557965
665 7.941606666045588
666 9.021120483813432
667 9.558706042660972
668 9.092005003544912
669 7.919034439608642
670 9.282363144695703
671 10.07811128450054
672 9.016644916074126
673 10.006956045092808
674 10.005584733790993
675 9.125545152601
676 9.702402907537437
677 10.314729510750048
678 9.744213850436925
679 10.587573764333547
680 10.61264993353694
681 9.81488744574819
682 9.64634623374737
683 9.508150086852188
684 9.398918138143706
685 8.956086063278354
686 11.30217147958363
687 11.147494149858503
688 10.621473196542027
689 10.206165389677109
690 10.838055817759358
691 10.267875347687992
692 10.781878107202466
693 10.923432173008525
694 11.153607241293903
695 10.423816759837074
696 10.139092359141506
697 9.935934547517633
698 10.455896616143201
699 7.74218662214072
700 9.35275177378861
701 13.207622892050686
702 11.444140637293597
703 11.104216993804222
704 7.037593520172178
705 8.892669672576616
706 12.267868309449243
707 12.686212164655457
708 11.00714509861425
709 10.74538103830155
710 11.433974922134103
711 7.548487983063246
712 9.297380738348915
713 10.387605789556302
714 10.592093942192898
715 10.817065363997473
716 10.038642842126904
717 11.100036733151713
718 10.248682094139353
719 10.985337014268195
720 10.697909485568234
721 10.768325431330073
722 11.170936755560597
723 10.535883198628172
724 11.511648523260892
725 10.538785728484857
726 10.816976764886332
727 11.71650793781299
728 11.391119605393708
729 10.154434227739277
730 11.661154701548883
731 12.107561693365403
732 11.521188945488355
733 11.241774358085229
734 11.32770763892184
735 10.846052260471982
736 11.647565724123327
737 10.95414929386154
738 12.447326295664856
739 11.209439102369142
740 9.731332134974759
741 10.326001300682474
742 10.238651075391227
743 10.22375023093968
744 10.145256708431758
745 11.64426682313765
746 10.56219717726074
747 9.951902069004495
748 10.802175667592799
749 11.048379086426074
750 10.957722993756263
751 7.4189606052902235
752 11.775555528090228
753 10.452098445487099
754 11.766316354502257
755 11.88283213742836
756 9.051754629701732
757 11.063684433328337
758 10.862241018412949
759 10.201473157046333
760 10.31823842316295
761 11.210175257931471
762 11.02198089953393
763 11.03532715760575
764 11.514352066461448
765 11.577837294464926
766 10.205084656055131
767 10.957891320448812
768 10.949008782040814
769 11.826876940635124
770 11.170410774738379
771 11.603028359373372
772 11.125116188268528
773 9.649814466401699
774 11.491210939215609
775 10.989435022017101
776 11.582237893614336
777 11.811564141451687
778 10.696411041369547
779 11.2206384926796
780 10.932529920121752
781 11.97135409448408
782 10.94028480966103
783 11.67653366375649
784 10.768547076113437
785 11.183415090400704
786 9.82789064100638
787 11.249227989435763
788 10.691106381716383
789 10.571972290684853
790 10.505513780398564
791 10.898128160968778
792 11.135729535154917
793 10.839891430040051
794 10.598389387831496
795 7.988736598774797
796 9.743412089894015
797 10.860554135876793
798 10.699478591931989
799 10.896967073298924
800 10.8055268793438
801 10.042055917496747
802 10.627600994763474
803 9.781420638336366
804 11.266216743916345
805 11.043938887360566
806 10.780356259347712
807 10.41603899763985
808 10.85872653439078
809 8.648370394685507
810 11.413008395517132
811 10.431818513213422
812 10.125739807692987
813 10.014691102430755
814 11.186902367925027
815 8.118393166066078
816 10.175877655114457
817 11.169329625244561
818 11.027280851246836
819 11.209968446862414
820 10.610419005198597
821 10.895971649824006
822 10.568202502765745
823 11.77377039265075
824 9.690525470183806
825 10.872150401600688
826 11.852152576996902
827 10.690248760120928
828 11.220753494006741
829 11.610871663168307
830 11.534885052713523
831 10.942861481175976
832 10.789563274599134
833 11.270995190904982
834 10.921341372437496
835 10.871867893456372
836 10.845848011991608
837 10.823634138329485
838 10.258416685149504
839 10.855615067188369
840 10.137598253154577
841 10.640677328637107
842 10.015647312171861
843 10.865354869184655
844 10.251236633522304
845 10.771692191349072
846 9.987862069997865
847 11.774127590027033
848 11.223750661820908
849 11.468809161640806
850 11.661209996179585
851 11.696072319071728
852 10.273179479889079
853 12.136388584520288
854 11.189341400120677
855 11.502631779944291
856 11.884463262319086
857 11.18507740538605
858 11.055827608764348
859 10.671932647496094
860 11.183121583104992
861 11.429455914375387
862 10.88466705189279
863 10.74124621392244
864 10.915021300297708
865 10.851153967884798
866 9.567586547019486
867 10.847299190413407
868 10.428549131494085
869 7.857389200733917
870 8.986370531165234
871 9.371526261752456
872 8.627053265011682
873 11.287356455300685
874 10.925626973643993
875 9.932203422173524
876 10.936045040435632
877 12.202867144264516
878 10.7781135123172
879 9.480427609274443
880 8.699845618373514
881 6.76326589103946
882 5.632373704713583
883 6.914987283202927
884 7.632181951562938
885 10.026430418191223
886 11.914035140188387
887 12.335628561092056
888 8.015290640136566
889 11.509216347845774
890 8.42893261762194
891 6.804906876444905
892 8.913087344963815
893 8.431052168849757
894 6.909456286412079
895 7.4742856340877175
896 7.213232266210021
897 9.423853181463729
898 7.754735067552771
899 9.010633484666139
900 5.703369603428196
901 7.238873537704633
902 6.436390770660886
903 11.380559867373778
904 9.22851366106539
905 9.607126313980984
906 11.617853416952283
907 8.8591956212012
908 8.55246136356435
909 11.945879435654671
910 12.190317889722175
911 8.553830448606266
912 12.836121343190134
913 11.527438999313624
914 12.286892535339119
915 10.872353560433146
916 11.40452990774919
917 11.623510979296997
918 8.53687441020602
919 11.87631874227818
920 10.66230530667194
921 11.792363804494686
922 11.63580176814515
923 12.890751185722497
924 10.918271055180378
925 9.387869640424425
926 11.288834958960903
927 11.481341595491696
928 11.370417751758739
929 11.5593204694176
930 11.304006261070334
931 11.820811554486587
932 10.749525032446085
933 11.173146832342816
934 10.058587310019838
935 11.05549635682945
936 11.578163128530013
937 11.314520214409283
938 11.62627670742502
939 11.90821193438512
940 11.59921308743192
941 10.211350636272417
942 11.5596678568815
943 11.825473711541067
944 12.062645675017926
945 11.180313926337478
946 10.75004107302461
947 12.515583451276987
948 9.96966462831863
949 11.068111248911652
950 12.27740711443915
951 11.683822537837012
952 9.136270283151278
953 12.417337481085863
954 10.764856404796783
955 11.041240395333375
956 11.596554523281508
957 10.091361497460802
958 11.134032212271418
959 10.8404832688243
960 10.78180527925852
961 11.522674375667291
962 10.940791710912473
963 10.952799706284237
964 11.343813551399133
965 9.8027066090496
966 11.41616866396318
967 11.18650721624237
968 11.08724218216978
969 10.978200165108076
970 10.223997726929523
971 9.468748820030267
972 8.727881798836517
973 11.482896663015426
974 11.631333056304577
975 11.877743573543903
976 11.62145035030241
977 11.341101616767673
978 10.60348200581709
979 8.793132590722431
980 9.920116291545144
981 10.809885772107867
982 10.780502029268913
983 7.761367281594202
984 8.083981751335717
985 7.314017016964867
986 8.36679270851051
987 12.631630591709328
988 9.923899411986817
989 10.672324269763067
990 9.281733142658931
991 10.365873790703162
992 9.23477207333699
993 7.929771474779517
994 7.887525406606738
995 12.079566303476026
996 11.010284808226858
997 12.129983176642389
998 11.82476107348827
999 11.947169387299299
