# Supplementary material for: Perforin-2 clockwise hand-over-hand pre-pore to pore transition mechanism
Source: Nat Commun. 2022 Aug 26;13:5039. doi: 10.1038/s41467-022-32757-4 (PMC9418332; doi:10.1038/s41467-022-32757-4)
Supplement: Supplementary file 7 — Source Data [file 41467_2022_32757_MOESM7_ESM.zip › Source Data/MD Raw data/pH4-CCW/pH4-CCW-saltbridge-13.dat]

0 6.3217529364485845
1 5.2101314020790195
2 5.1123867973128485
3 4.3877855001933455
4 4.287755287902163
5 4.877284163552393
6 5.179053071881176
7 5.349293856697831
8 5.2159526331045525
9 5.366859935678972
10 5.080147531123938
11 5.762621423302418
12 7.026301543196098
13 5.5976156494907245
14 6.016033307357327
15 5.443294375806025
16 5.778150838709784
17 5.713265436657732
18 5.973067259125376
19 5.755559349183634
20 9.428106335880637
21 7.778221024081233
22 5.5654693066939585
23 6.906010974741183
24 5.730197140917753
25 5.953361811643179
26 6.1265808721400665
27 6.014244080814092
28 6.550323911165308
29 7.315104194665622
30 5.906018648864713
31 5.850401472527938
32 6.376975013040077
33 6.924412990858602
34 6.106677156296783
35 6.2139717399032515
36 6.262720790241518
37 6.3911088790976605
38 6.343427548154835
39 7.074727128633607
40 6.726829206714391
41 6.626931677894793
42 6.695388187401678
43 6.649263618562402
44 6.6878320088875345
45 6.1311298069768565
46 6.986729458495958
47 6.800919550022013
48 6.884421747410011
49 6.808354840386033
50 7.110719005624916
51 7.109529571995072
52 8.023451839598643
53 5.706627871485497
54 6.7415239615010645
55 6.491971344546574
56 6.974679956035789
57 6.206828626346035
58 6.556109030498558
59 6.732031537754232
60 5.923005223157376
61 6.793158241655021
62 7.0930090818819
63 6.616731690612203
64 6.772944554138021
65 5.914774174138616
66 7.506990012627834
67 6.4234693431542595
68 6.526519814138009
69 6.4230967614392975
70 6.444108581052397
71 6.615183956971785
72 7.039187809799342
73 6.966183151072859
74 5.7108106720472485
75 6.883810859771507
76 6.740128172212977
77 6.832623437752189
78 6.398872927047709
79 6.662764950253772
80 6.348608473798808
81 7.054969763078064
82 6.932857959032578
83 6.630705073725066
84 6.621955409469873
85 5.937972508398443
86 5.791372987493222
87 6.152180660549304
88 6.666923422355811
89 6.059797833615952
90 6.067289269805192
91 5.896550142675186
92 5.957949817150396
93 6.375437824210974
94 5.324796553872945
95 6.690476776095071
96 6.5443082788048255
97 5.988942954489086
98 6.912468893634096
99 6.832895033829062
100 5.964149401319797
101 6.75665335686901
102 6.735864473826425
103 6.494906901355186
104 5.1898277802745385
105 6.704458595530866
106 6.624257492119453
107 6.366004625819932
108 6.5579480954535105
109 6.4086823974469596
110 6.552418997295538
111 6.64803250652952
112 5.964827115182577
113 7.001430533050966
114 7.532818521545254
115 6.909025294208503
116 6.758647988055151
117 6.617522778925691
118 6.563290216507924
119 5.615964742264491
120 5.611878760932665
121 5.895060947280548
122 5.463539036396103
123 5.38545097445043
124 5.8358992714647275
125 5.577922413389429
126 5.660929759823287
127 6.95716996895194
128 6.6985191078028565
129 5.322772716381907
130 6.58814188008913
131 6.563171118687345
132 6.577686520613398
133 6.435846743454917
134 5.826238573100214
135 6.3290966273475435
136 5.9050128375148665
137 7.112039051613475
138 7.066339012916234
139 6.368656694689365
140 6.521008342168326
141 5.517752379255656
142 6.229055466183106
143 5.5611212578760725
144 6.293242167007169
145 6.013656665590537
146 5.9045088556274035
147 5.795831510312024
148 5.481909606313384
149 6.81354174974057
150 5.789429836784025
151 7.467657823970267
152 7.4351852984142965
153 8.068322795888598
154 5.499546808050174
155 5.899385882733312
156 5.811275519364245
157 5.677292734608288
158 5.572567223643608
159 5.639435817439585
160 5.240259927797479
161 5.623654296388354
162 5.612314902264251
163 5.0970612138427756
164 5.239481040328565
165 4.908897565212803
166 5.02106628101779
167 7.486459312222488
168 7.536126687118639
169 5.188222520305003
170 5.157022009825065
171 5.517013889016622
172 6.007884266446894
173 6.788412714339379
174 5.312378529141966
175 6.891649915735962
176 6.537978262528928
177 5.737190440907033
178 5.750154886442897
179 5.067823994066294
180 4.998584501137228
181 4.773160831883401
182 5.097883603146279
183 5.106753605096571
184 5.685846654282302
185 4.976128307127969
186 5.299447324025118
187 5.526332283893305
188 4.944383367203388
189 5.228459029030997
190 4.97975407060221
191 5.377084109817939
192 4.959645138203794
193 5.203284826880312
194 6.670618692572796
195 5.308729805960812
196 5.299215139773084
197 4.877654592677291
198 5.231748329009855
199 4.9845237325729235
200 5.695717717216288
201 5.7122420111413605
202 4.705329492675404
203 5.176948159553999
204 5.01627725139428
205 4.7084656049745135
206 4.591694666948487
207 4.82266312037476
208 5.1833902715783156
209 5.127638810542965
210 5.949455891675689
211 6.341751504091971
212 4.951554643944909
213 4.580524380181922
214 5.236255924561164
215 5.008540119961064
216 4.771094279246064
217 6.391278619319176
218 6.160287808322996
219 5.783492495124712
220 6.370598791806455
221 6.73295166008834
222 6.238098101873897
223 6.305562675147415
224 6.588372356812988
225 6.547610495616422
226 6.1666288545259915
227 6.232895064002212
228 6.6421638129214795
229 6.962348553089502
230 6.956452065509382
231 6.263241820057863
232 6.1703632794816095
233 6.7982284986793795
234 6.941860928104591
235 6.214356021125265
236 6.810296831346829
237 6.516329265696743
238 6.185339909697434
239 5.566064701040677
240 6.348450229783531
241 6.6382037577585775
242 5.947121193646035
243 6.0729496271202335
244 6.733015284721811
245 6.060679855192714
246 6.514057933164689
247 5.662087397419798
248 5.645676258953941
249 5.497854536485724
250 5.880532652507355
251 6.116283913945877
252 5.501667458371393
253 5.8203518411095985
254 5.808789432497619
255 5.667187174201667
256 5.704155043730767
257 6.226132857768057
258 6.067297741925371
259 5.596245066268334
260 6.050342055829586
261 5.72540191152068
262 6.494925625438052
263 5.68427403592284
264 6.252301174533893
265 6.7438443895496745
266 6.375059083130031
267 6.19593755162469
268 7.00280014260352
269 5.887137250195741
270 6.341134062208872
271 5.822978682261003
272 5.98816832687511
273 5.989997081169831
274 6.483489729705398
275 6.564090721540388
276 5.145603308405309
277 6.13658015907465
278 7.173904386603385
279 6.551394064066193
280 6.26562834707738
281 5.892770782003875
282 6.9371591664760475
283 6.744201362705617
284 6.142697092556452
285 5.353655141147012
286 6.0457898998137605
287 6.123897527102614
288 6.556018457701037
289 5.855137270075654
290 6.4423739705619845
291 6.382522586676701
292 6.218480267526552
293 6.195527691745218
294 6.232456585854679
295 5.957574255387235
296 6.478825403713707
297 6.820939064979667
298 6.7096642453446425
299 5.959483939749069
300 5.291184414469755
301 5.840115474615945
302 6.226276313097286
303 6.785122765707803
304 6.257070713481543
305 6.25588838422496
306 7.079744117094787
307 5.71752725246792
308 6.0907582424009306
309 6.64800503838899
310 6.915793825716333
311 5.857904259992752
312 5.628242312832102
313 6.184432623274053
314 5.402159594414454
315 5.746782605190627
316 6.1829756623214625
317 6.153481943358859
318 6.529427827678709
319 6.785917637748989
320 7.555877909579906
321 6.125138552629276
322 6.482508784888186
323 6.697796177165787
324 6.027076324304208
325 6.731924436329197
326 5.7157067800348695
327 6.290625964959089
328 6.733461832918082
329 7.125309370781631
330 7.061241148371174
331 6.296119780506599
332 6.96266476461725
333 6.018691827784428
334 6.971417179269936
335 6.809816198545569
336 6.90480429192866
337 5.737077928847132
338 6.61859908332526
339 6.215847848962468
340 6.967559519296737
341 6.266992675262183
342 6.792300473956167
343 6.50316111183541
344 6.586347970608299
345 6.587032390901308
346 6.252395821266545
347 7.2873808641049225
348 6.763551985703072
349 7.016526402809171
350 6.675480260668248
351 6.645478677199234
352 7.29199406430054
353 6.623727189377353
354 5.928794778047362
355 5.894305510563308
356 6.8787539800353095
357 6.743640673657854
358 6.956650327415377
359 6.772548895949783
360 6.732978201220397
361 6.015341825250591
362 6.410104235885008
363 6.655340998091705
364 6.105819167734508
365 5.505060702263267
366 6.631926617227197
367 6.577676285389553
368 5.904291269344523
369 6.592114878121785
370 6.221698865985006
371 6.42483751851963
372 5.931467118982075
373 6.776084393366597
374 6.496716649366437
375 6.60354973031331
376 7.282717573274123
377 6.932609188919958
378 6.293076940521621
379 6.68623741261181
380 6.625492902944335
381 6.291851855042163
382 6.270093128656536
383 6.743093294168536
384 5.858209969991077
385 6.5466787420095205
386 6.711204496429431
387 6.387677400652169
388 6.239507571565301
389 6.454843481258152
390 6.962671785952829
391 6.479805806143026
392 6.350115871954036
393 6.454636237686611
394 6.583014711858877
395 6.885238501258703
396 5.639100143914262
397 5.7835760204862705
398 6.446068061766007
399 6.696645761590269
400 6.506359310427336
401 7.04093412253609
402 6.632274928605378
403 6.696082084756864
404 7.8901482166220385
405 7.007290690512771
406 6.307700933311794
407 6.79781313474781
408 6.208689361453507
409 6.250963718542048
410 6.082891150212014
411 6.066615338821486
412 6.4979190232105335
413 5.8447832621616485
414 6.110784265716808
415 5.7674487500308285
416 5.517277772269052
417 6.543579985373456
418 6.728389808808099
419 6.815188328729608
420 6.692617455074601
421 6.382620999863244
422 5.916341110765398
423 6.984378677111976
424 5.928153104580019
425 6.639094876653242
426 5.945061975432815
427 5.566238906303402
428 6.735247616362259
429 7.002863838631245
430 7.288293699909236
431 6.108477381227475
432 6.433023651761259
433 6.163113398780756
434 6.037455917794688
435 5.89426569848713
436 6.023505347141331
437 7.122064001284887
438 6.6278864307360825
439 5.675887954979803
440 5.972963026202345
441 5.8053571180784065
442 6.362478618828808
443 5.555996892371756
444 6.807448304946374
445 6.237415260152233
446 6.659943988270453
447 6.372175229295856
448 6.70093256867455
449 6.360052590351178
450 6.115479968923793
451 5.924745023204215
452 5.99837702710128
453 5.71366459454464
454 6.029244068824575
455 6.155923852947342
456 6.119478710079084
457 5.8480464316868215
458 6.556475239637951
459 6.208099604809376
460 6.23209331726402
461 6.020289126503452
462 6.556517569845908
463 5.874855856356455
464 6.214614189126494
465 5.56353556229579
466 5.579793734006515
467 5.440035978701817
468 5.771011022976629
469 5.9345567153710945
470 6.366964453918718
471 5.346557803080601
472 6.265881000235615
473 7.105554798603164
474 6.155812548300854
475 6.115548376237483
476 6.865651296895019
477 5.604934822730092
478 5.41851852937662
479 6.526312888174976
480 8.138278587486779
481 6.921013811692758
482 7.771695350781174
483 6.641278942748895
484 6.328311154952288
485 6.598820330227188
486 9.56147875136016
487 7.82002476439814
488 6.92080297603747
489 6.852586733750243
490 6.247986273768163
491 6.635847626387636
492 7.187675258594066
493 6.9372017731596625
494 5.989656002666764
495 5.940266152338207
496 5.915412981116704
497 5.5672176517227365
498 5.757425955685731
499 6.50765688654425
500 6.882292042858036
501 6.047769851583715
502 6.865900470581186
503 5.925873690359279
504 6.965115386927418
505 6.720601202399901
506 5.635927695308259
507 5.9169248744424
508 5.837754593008088
509 6.847135302705318
510 5.488383906683898
511 5.688024280286145
512 5.980478430591913
513 6.965648732619844
514 5.494122496583593
515 5.34372944101083
516 5.440333490191087
517 5.308653362657212
518 5.863708380876667
519 6.303794633730169
520 5.379913372377157
521 5.513248526452431
522 5.76501951738807
523 6.35143869690685
524 6.081863277113068
525 6.249071703496957
526 5.634912880262902
527 6.311482421088285
528 5.233754231760757
529 6.014392856043217
530 6.576461064988558
531 7.131056881428708
532 6.973248917237618
533 5.953295586943554
534 5.280189353913736
535 6.0496725779294
536 5.6773556030775865
537 7.053375525216008
538 5.782384450295241
539 6.3465979700220885
540 6.269472354964725
541 5.583135833384544
542 6.131610122059902
543 6.121470750212972
544 6.875632823407519
545 6.919002515954634
546 6.9333940614711
547 6.568897710010905
548 7.018081729726541
549 6.802221455051501
550 7.791299069043177
551 8.190542577663825
552 7.68727083806177
553 6.458169850708945
554 6.280830744313616
555 6.629881505208176
556 7.152175357875021
557 5.918570024176531
558 6.340974452111297
559 5.20196568994621
560 5.6409886787440895
561 5.825024832003496
562 5.97824566409029
563 5.648629376036886
564 6.198540156011269
565 7.1576423473226765
566 6.478022953513288
567 6.4309598841147375
568 7.845749354824146
569 7.341817393629796
570 5.728359406742821
571 5.530672890409378
572 5.6148683217117785
573 6.19825507075623
574 6.240977917593024
575 5.613349306099881
576 5.255616616817121
577 5.802002617684636
578 7.284960683297171
579 6.905056732964812
580 6.111414178275311
581 5.598325999148511
582 6.1282850475157264
583 5.892102578343443
584 5.675800152212241
585 5.202672343333739
586 5.130808711668787
587 6.12507444790978
588 6.543449637764244
589 5.230310475232401
590 5.49941293067804
591 4.4474546920763895
592 8.89114377578375
593 6.5889994959402385
594 4.445183745065654
595 4.326494324878621
596 4.913654823338056
597 5.16852032909423
598 8.865895097246907
599 10.538505474034446
600 8.892760845130608
601 10.722272856841496
602 10.17978128439761
603 10.73283691808492
604 11.371366321271559
605 11.295420446417388
606 11.422027814028784
607 12.338156457846402
608 11.26537278414245
609 10.501573349950467
610 11.116394076881141
611 11.127459106807676
612 10.537340555796439
613 9.580014172793447
614 11.53176798956739
615 6.737810959680244
616 11.357935319390435
617 8.969186018847328
618 11.320066008843018
619 10.347332919361797
620 10.530357006650744
621 8.632231602799289
622 7.813942930859537
623 6.20981913377286
624 6.267559023247264
625 7.86768857522045
626 6.201043778781754
627 6.907403824988723
628 5.84067706450597
629 4.334198293383488
630 4.571811968088753
631 7.394103383404565
632 4.87818371587351
633 5.40567570115277
634 9.229660033078941
635 7.037182403217691
636 7.582667609329287
637 4.143806332826459
638 4.344112563474686
639 5.543233538211968
640 8.372748959162108
641 5.6999424377784065
642 10.589401566626451
643 8.079790269450404
644 9.99035440550922
645 11.543567870721958
646 9.889272816267066
647 10.22423803927155
648 10.232067500380385
649 11.839200096210565
650 11.077608298645952
651 9.938160535380213
652 11.745922338524911
653 10.093442067197097
654 10.587953214484287
655 10.656599484254233
656 9.95000719921731
657 10.275687904383515
658 10.818705347366373
659 9.335775420171556
660 8.43428632959537
661 9.380524757429882
662 9.767631450503279
663 10.092468866160415
664 10.620911717805713
665 9.539831107366066
666 3.9912615909408746
667 4.353830646797449
668 4.458332629377873
669 3.7691695799298457
670 3.899036639240305
671 5.19978575647211
672 4.400956117056529
673 4.467785186854218
674 4.953456624443957
675 4.03197948219254
676 4.978527148166802
677 4.452588541838469
678 3.8359736832462277
679 4.749664310844511
680 5.16387662412777
681 5.759271421233537
682 4.44132174635635
683 4.522554259186826
684 6.252112948796529
685 3.947801122795266
686 4.889092003228022
687 4.05107506429613
688 5.162060879811107
689 4.172490417030347
690 7.455239347266747
691 5.032612587751421
692 5.764672369653149
693 5.030532572313662
694 6.323472162925416
695 7.055050085667108
696 6.112907431899541
697 4.514638613050369
698 4.155131986890648
699 4.138816823553398
700 4.884339267636747
701 4.478475493273659
702 5.4537186046205335
703 4.102261413289683
704 4.691834602856621
705 5.038229694941838
706 4.580686536708177
707 5.432380875023807
708 4.935417016187323
709 3.976169934296576
710 5.466738586850173
711 5.205309075666296
712 4.5256209817715645
713 4.537616131468527
714 4.602129287209995
715 4.240459442955627
716 4.407394508061824
717 5.172320913538501
718 5.690195024869538
719 4.7286882587898695
720 6.941403800064735
721 5.975246986198643
722 6.666808624568151
723 8.326364574360001
724 7.908731328049722
725 6.701658464663131
726 8.653687016959074
727 6.630100837059468
728 8.088015555722233
729 6.682581321777826
730 5.7235295450801775
731 6.576633041725851
732 6.457761673031141
733 7.879015088792452
734 6.801256922793915
735 6.037669082235984
736 5.922543517128186
737 5.996163668906221
738 5.756207468441824
739 6.518412240903725
740 7.312306789958384
741 6.499508769082188
742 6.511912989866627
743 6.048584888873086
744 6.478653405286551
745 6.494540463602946
746 6.006289965461197
747 7.7776284329482674
748 5.353177030920917
749 6.609258479508637
750 5.973145430913668
751 5.908934367820964
752 8.065374019466265
753 5.110187668706042
754 5.113157403148681
755 4.438604390311363
756 4.657145016289991
757 5.466662413107897
758 4.015181091404895
759 6.605940904797284
760 4.747074918578678
761 3.995140599171038
762 5.210434953265774
763 5.599927989941705
764 6.4129063155918296
765 4.79632973041773
766 5.760786207363638
767 5.010206438186484
768 6.62728699437501
769 8.866152213993596
770 6.783563741339459
771 4.792220599269074
772 6.268542575785917
773 7.973752084972612
774 4.8457308437150655
775 5.5260913429295115
776 5.929659057935492
777 4.7538022684508565
778 5.098712905918878
779 5.3488759270447925
780 5.168290598290341
781 5.404128733251605
782 5.949889016783964
783 5.270869997652739
784 6.397332283431375
785 7.667269856161815
786 9.343245061457669
787 9.48316632200884
788 9.717923021132686
789 4.74327855694299
790 4.935410460980307
791 4.815042892685874
792 4.436871084173289
793 5.234381033279827
794 5.220717073315968
795 5.101391662779221
796 5.570647761928726
797 4.336215593629691
798 5.3323522664157865
799 4.566162622724277
800 5.290624674040311
801 6.293036259130735
802 5.235916673085859
803 4.889604429691488
804 5.009849895822536
805 4.7871661846573375
806 5.312729334816753
807 5.282723870363691
808 4.782018280225463
809 7.270865899485598
810 8.202664789214369
811 5.325699525470806
812 5.342618777225982
813 5.114262167460403
814 5.606667344718845
815 4.852825505713936
816 4.841175466154299
817 4.54150239276758
818 4.354311166754318
819 6.288598410556003
820 5.810375951074532
821 7.063962262892061
822 4.279900100603368
823 5.5959502496850195
824 8.304057607812691
825 4.517962604708385
826 6.766725358655614
827 4.938776892376668
828 4.68961160261227
829 4.711447129431044
830 4.4296746490986845
831 5.30528276649207
832 4.580719360548589
833 5.150626760408815
834 5.285202714613641
835 4.550908715702569
836 4.5950111695504186
837 4.465423246754229
838 4.92873250955958
839 4.750141838572632
840 4.534631408034623
841 7.559309468220926
842 7.618856634768839
843 9.869364627626767
844 10.635278307232902
845 8.828858458363914
846 8.259267403451652
847 7.647653418134786
848 6.559830525308023
849 6.033039255929834
850 8.004788454197755
851 8.04702715195865
852 5.977622100066859
853 7.436396504796658
854 10.928174447244512
855 6.835922307168613
856 6.8294768132977826
857 8.08598920485432
858 9.325947300945337
859 9.823114728500437
860 9.302191403151246
861 9.770139838244162
862 9.046318194137491
863 8.26088294798306
864 7.774641979379405
865 8.50140950976392
866 5.494836531775464
867 7.21160975382894
868 8.801719178469138
869 8.18512405612527
870 7.680418762493794
871 9.727677241061606
872 9.511924841121315
873 9.252154249586622
874 8.219987189980223
875 7.834462152445734
876 7.951873986809697
877 8.96845696978717
878 10.034599739452684
879 7.275813629550862
880 8.63853884026263
881 9.150165925465618
882 6.920443474820008
883 6.618945533476961
884 6.813830871293517
885 9.071431044056794
886 7.7841249738427685
887 7.235989406392511
888 6.652514715937728
889 6.63099588745037
890 7.164048672683618
891 6.328760456024389
892 10.266075358352225
893 8.362084438221451
894 8.923205005281433
895 8.508009974626258
896 8.053649837598723
897 9.243167437076982
898 8.15257267580115
899 7.6858421093043
900 7.44171367788821
901 6.460593187004015
902 7.057150353630611
903 7.9518416142180595
904 6.896441258295513
905 10.64471353380938
906 9.616068484757504
907 7.919505834027776
908 9.349689553863882
909 8.47205098559365
910 9.983197623368309
911 11.362528552059056
912 5.780222207635296
913 6.969307567424031
914 7.049167632404517
915 6.464876752770258
916 6.22658185418422
917 6.971075437101344
918 7.1125194867775035
919 6.920936971548599
920 6.577066407657561
921 7.445247363452317
922 7.517690891015523
923 6.821914346157575
924 7.125964371516955
925 7.616880459122717
926 6.7334710883118225
927 7.058862583193375
928 6.921810870073574
929 6.466956799876672
930 7.198229058818874
931 6.430489141457252
932 7.405185493138119
933 5.532615435915032
934 5.2326453719155515
935 6.625683798523902
936 7.177932646658144
937 6.320968290884625
938 6.552433004009206
939 6.530961116174421
940 7.045153271392587
941 7.726071912656996
942 7.396995838058449
943 6.982192238043115
944 7.938854562329943
945 7.738904114127168
946 6.916065667864706
947 7.268717402690281
948 7.4240825152400225
949 6.914684413864608
950 7.266731921285816
951 7.48249934249858
952 6.771984477378119
953 6.675979185435817
954 7.360653845542614
955 6.562532217882296
956 6.679637023366479
957 7.188460440573642
958 7.1582349159105405
959 7.240062362146077
960 6.93901438129436
961 6.136586729410909
962 7.373374723067723
963 6.814760355269382
964 7.08459818679362
965 7.417164726972798
966 7.072787702795027
967 5.556134052120728
968 6.82111065679138
969 6.094555107551932
970 5.676485072141455
971 7.3106950325208375
972 6.9274976985063805
973 7.405722145942878
974 6.655197145305447
975 6.744049102554872
976 7.436698971973997
977 5.948896341444616
978 6.37206217401673
979 5.812800351389919
980 5.905005704657536
981 5.526890418767478
982 6.649171743915398
983 7.299389353942779
984 6.674795448368911
985 6.269012541616311
986 7.6207730075548366
987 6.526469200375304
988 7.594479814387939
989 6.817368216410302
990 7.256156468836203
991 6.0706570601080445
992 6.18772156312406
993 7.946586856880851
994 5.797574575889551
995 5.631701120448316
996 6.725358039844335
997 5.273652192933554
998 5.839540357792252
999 5.273882425963715
