# Supplementary material for: Perforin-2 clockwise hand-over-hand pre-pore to pore transition mechanism
Source: Nat Commun. 2022 Aug 26;13:5039. doi: 10.1038/s41467-022-32757-4 (PMC9418332; doi:10.1038/s41467-022-32757-4)
Supplement: Supplementary file 7 — Source Data [file 41467_2022_32757_MOESM7_ESM.zip › Source Data/MD Raw data/pH4-CCW/pH4-CCW-saltbridge-05.dat]

0 7.77993885094957
1 7.352736165184069
2 7.473497452079479
3 6.108206306380827
4 5.535975000266042
5 7.891179170830101
6 6.33604839815238
7 7.1981680822973635
8 9.21299980757131
9 8.161808459850397
10 4.3464907088403875
11 5.935688461082261
12 8.405127304811645
13 6.468285927603463
14 9.421084928270872
15 5.882711659444412
16 6.2409409187904155
17 6.819438797970633
18 7.001007909253804
19 6.024268495579406
20 7.0833231388893765
21 6.502386275674833
22 5.595544352113801
23 6.063952136260502
24 6.507342980834467
25 6.781200605630141
26 8.96158433163598
27 7.760931807871406
28 7.263884113779558
29 7.866857192444343
30 7.176205691768506
31 7.518617822284563
32 7.282178052431763
33 7.421730890114128
34 7.421558487931649
35 6.95808176071731
36 6.7530727314776575
37 8.57746627503249
38 8.531484858627865
39 6.029522598462212
40 5.699243431217983
41 7.519025157450607
42 7.516592498245921
43 6.804949937326765
44 4.582675511399705
45 6.981709241789731
46 8.126702320512226
47 6.389315770904993
48 4.768893957524633
49 7.217974322619973
50 7.4318088418854416
51 7.614408986813175
52 10.671468952004375
53 8.503319264364865
54 8.404316852667126
55 9.04676093384509
56 9.614551039178293
57 9.30613333344636
58 9.414475932663825
59 10.574455992117738
60 8.31554937201055
61 10.274057320559145
62 10.385432403223518
63 10.098845278676903
64 10.074043448528252
65 9.976466670200479
66 9.685149658374716
67 10.048360695009473
68 9.924309794115127
69 10.665661275377657
70 8.989756189747839
71 9.33736807890237
72 6.7966892203978215
73 7.818347013928953
74 7.951956763551068
75 7.8476444182347125
76 7.3908242606297705
77 7.424678189315505
78 7.856409249870869
79 7.413627155695836
80 7.606439199189045
81 7.552769975135515
82 7.169677768642371
83 5.6297362712003265
84 5.712750043684863
85 8.02936994113075
86 10.118060503519242
87 8.5675728813007
88 8.174862483190648
89 8.073736790470143
90 7.197523531667702
91 10.33065974213095
92 11.53482680459031
93 12.120104070870676
94 12.024217436385216
95 11.797201056683406
96 11.758596154539571
97 9.115776404212225
98 10.100983886021151
99 11.857326564323921
100 11.586170862695111
101 12.010890618656711
102 10.9671024188661
103 10.249754290914098
104 12.764474368308756
105 9.880637232036005
106 9.836072263776234
107 8.225590442555669
108 11.407788488632013
109 11.378376868230411
110 10.420815199319152
111 9.624862016526363
112 8.681912190324738
113 10.524192784457368
114 12.12191820610223
115 9.602470893988293
116 9.54475347070349
117 8.543449576349941
118 10.8182800275654
119 9.654745515707164
120 8.260756957075543
121 10.057470893947139
122 9.265236786061482
123 11.235972638485391
124 9.03300288187252
125 10.064614670182172
126 11.233986029352764
127 8.189244172172565
128 6.925444726431316
129 7.774679165630356
130 11.113540507034909
131 7.3223489175972345
132 8.665052862195802
133 7.5500165537998765
134 8.04420073144304
135 8.163377409735379
136 7.593450367273342
137 9.351228143849166
138 7.722725971820256
139 7.9179493986690375
140 9.390648702150012
141 7.45917198501908
142 8.516822866134852
143 8.695819364329509
144 8.15112892138099
145 8.549717928571134
146 10.115384397367924
147 11.140163275583214
148 10.53900357171548
149 9.284390753801134
150 10.038372546672015
151 10.87717207490427
152 10.735212448937444
153 7.891362745612826
154 8.44016927820141
155 10.198258221916687
156 9.367216132647043
157 9.127263944035331
158 8.213837222477352
159 7.91020819684433
160 7.626204766203051
161 7.640108634452659
162 6.455312411040734
163 5.854920199691376
164 6.955572352677502
165 5.136140462005133
166 6.033635591741861
167 6.037483524071968
168 6.335041194209526
169 6.272859578245833
170 6.622729122255148
171 7.052839419082613
172 7.50504301562063
173 7.8546062996753925
174 7.089901706139731
175 8.391753198653879
176 8.664372468026723
177 8.015742609306633
178 11.007724407463755
179 10.37812727145024
180 7.553425758275955
181 7.904074383029647
182 7.650548806610693
183 7.866959554761016
184 9.047864191657586
185 9.338627799336377
186 8.89270383758673
187 8.64447186674939
188 9.831894363595413
189 8.648891705645259
190 7.495928760723281
191 11.90921753948185
192 12.056980227589367
193 7.68603640842551
194 7.018566988622809
195 10.679797184557607
196 8.90124839364922
197 8.042717589767568
198 8.473831759050904
199 8.562209218297527
200 7.9634292350295866
201 6.816439394860263
202 7.5970255586993725
203 7.105764897056611
204 8.024200131141663
205 7.99263989275388
206 8.241270714391177
207 7.342292969010586
208 8.020073683392496
209 9.12598511935178
210 8.223898110458311
211 7.412523496885928
212 8.77356518053623
213 9.398246319706015
214 7.17410970087143
215 7.662633285543868
216 7.354992719711607
217 7.177468588711359
218 7.764235273334392
219 7.3883700680445665
220 7.557783593711485
221 7.1949350515894315
222 8.248725535940773
223 8.344573212964947
224 8.30526558514799
225 8.385312461132521
226 8.697648391133699
227 8.528452553391281
228 7.434300667203944
229 7.458733717019164
230 8.257746041781958
231 9.295215546402764
232 8.343793117198604
233 8.03638670737453
234 7.793299859231357
235 8.993599834255257
236 7.550307570817808
237 8.35168492893125
238 7.961656810068999
239 6.869773726608778
240 8.414396735635144
241 8.018045091755681
242 8.066483597811613
243 8.132646559787705
244 8.317582656895658
245 7.510628453044725
246 7.959159619740403
247 7.3734994597008985
248 7.804776657541577
249 7.565065598181075
250 10.312550737211819
251 8.718437683529176
252 8.264746634480597
253 7.898297393528981
254 10.667813401226674
255 8.149862922596355
256 10.150430000420174
257 8.188174813243187
258 7.92362115091871
259 8.81139748556328
260 9.939796813285156
261 8.02174346819527
262 8.327364854122012
263 7.418739064711265
264 6.824157675707861
265 7.53256490580893
266 8.123696370547329
267 8.324164031850621
268 7.85803887627185
269 7.53830760390056
270 8.174315040055967
271 7.105250962183833
272 8.30825874700764
273 8.98578766387977
274 8.174459481409556
275 9.015617147656872
276 8.128810544624036
277 7.683340573966083
278 9.043104486229863
279 8.104379339185675
280 8.372401108584775
281 7.688588997753252
282 9.183224293525178
283 8.304586035386103
284 7.391919903177601
285 7.9579198382020655
286 8.641290100584916
287 9.65744543710163
288 9.778169297026484
289 9.576304377445341
290 9.139898086246767
291 9.293137831569663
292 8.727620540569927
293 10.083266664898973
294 8.488077604087064
295 8.547735628219568
296 7.502155352108458
297 8.722413253010581
298 8.21859385597446
299 9.208077449165682
300 9.394044804153676
301 8.746096742389563
302 7.438311879027284
303 7.86878509556664
304 7.812467993551917
305 8.355519162213774
306 7.28205647670016
307 8.216931107887149
308 8.498605802907214
309 8.849348559025584
310 6.096467207663061
311 6.8852023003975065
312 5.547029945693404
313 4.9738862579688705
314 5.039930226713227
315 5.99229106230112
316 4.729390598203732
317 5.989558377794103
318 7.584193524301911
319 8.050930453309343
320 7.534227266746669
321 7.535219469457572
322 7.640910048057604
323 7.554424970444095
324 5.151487011505303
325 4.748902820176417
326 5.181588745672028
327 8.133671331590168
328 9.992732430846722
329 9.63487570958788
330 10.486062246970947
331 9.60276831116586
332 9.282677794452704
333 9.270938579477699
334 9.98171834780796
335 6.433799518891591
336 7.331706999661766
337 7.476308268723579
338 7.360112154717716
339 6.741100502381849
340 7.789645835929269
341 7.769889878066462
342 6.915127223150228
343 7.712814880020764
344 7.6878946215184
345 6.8893635706679435
346 7.070493468268534
347 7.461374425636279
348 7.686465068186421
349 7.555884949176356
350 8.871291512822475
351 9.636424026328012
352 9.261123430669505
353 9.727956948673341
354 9.372386864181081
355 7.558580369004345
356 8.21855366582671
357 8.042332632939623
358 7.92311169399491
359 6.8040644900351905
360 8.032574328347753
361 9.199598534416348
362 7.567302210185488
363 7.97363490133159
364 7.339499749793245
365 7.899150036615935
366 8.722194273420214
367 6.665880643834892
368 6.137250930684792
369 6.981449138233624
370 7.545538566028216
371 6.759252497291488
372 7.057381774702601
373 6.956230490313623
374 7.982133423486834
375 7.728826189860956
376 7.7907562697561366
377 8.26186755486838
378 7.593845272659276
379 7.059803198987629
380 6.819579466509204
381 7.279749615848488
382 8.165976285541552
383 7.829525700378111
384 7.169548515419118
385 7.0841500171703595
386 7.4999217794333575
387 8.855991977696272
388 7.716794336320332
389 8.11028701399517
390 8.055962670410887
391 10.10859282912766
392 7.312959332380303
393 7.902206746427813
394 7.1922920972493785
395 9.235018207046375
396 7.842204401387135
397 8.190311149575958
398 8.098423307507515
399 8.287392615150454
400 8.03407627788835
401 10.036939374108313
402 7.545573044454357
403 9.355945003487161
404 7.583334415310278
405 7.432534834324501
406 7.737133283863556
407 7.957029595457325
408 7.6092867705510585
409 7.894095304660896
410 9.767085799646063
411 8.472597593625705
412 7.561073139381256
413 8.13022405037111
414 7.782348653483835
415 8.452071032696216
416 7.231098367922742
417 7.636199350167873
418 8.184577898452126
419 7.596848945524575
420 7.264488415912468
421 7.9283464338209635
422 8.036925641394623
423 7.731564507978145
424 6.746277037038893
425 8.17867884858865
426 7.917216496139849
427 7.0909688273445735
428 6.231445542711668
429 8.550457849310733
430 7.751017604044631
431 8.247197327485308
432 7.3364254710560575
433 7.086816263810329
434 7.637792777536594
435 8.12850129625788
436 7.3286692150173405
437 8.158764574445923
438 6.545915616669803
439 7.4123139138181156
440 6.250333305914547
441 8.102000791227823
442 8.044064830510093
443 7.3105552478447295
444 8.437837656507142
445 7.874619757878095
446 8.0136107468168
447 7.571646737755874
448 7.34189369061274
449 8.158911457792328
450 8.367621109901272
451 7.91413892761273
452 7.377364297846168
453 6.549883407800594
454 8.530585881665788
455 9.838086909196017
456 9.102146939662104
457 8.687582158799897
458 7.585042291437286
459 7.469747809354239
460 7.398603699518883
461 8.563911182203642
462 7.22924153192352
463 6.411433250122772
464 6.846167852354576
465 7.299515830733339
466 8.507915606154455
467 9.623703277141926
468 8.703924860080392
469 7.936583600549851
470 7.582158867754446
471 8.24226260630279
472 8.73781828305203
473 9.180000574474684
474 8.603691349346231
475 8.957577321884521
476 8.103427048128102
477 8.074603084074948
478 8.30842515137513
479 7.245972888105591
480 7.324539465984321
481 8.54791237524625
482 7.817839118896647
483 8.122099950721388
484 8.702183694221976
485 8.28041491238143
486 8.355071771621837
487 7.965456612758698
488 8.215944862698787
489 8.364260986987366
490 9.606722262177419
491 8.699636426833028
492 8.216692711531392
493 8.690041101080757
494 8.116763421640723
495 8.254329758381132
496 7.656267538873305
497 7.7988924903694965
498 6.497333149764465
499 7.427761957731744
500 7.687877020761374
501 7.17240815018607
502 8.099475300846823
503 6.9746587081102716
504 7.3144872196172965
505 6.9543159985441125
506 7.815759787128785
507 10.119893415388571
508 7.586576595260702
509 7.266634248231519
510 7.840311102943945
511 7.6381937670580795
512 8.165703932857411
513 7.6804930147652435
514 7.7621784509982845
515 7.554558715345814
516 9.182505382044846
517 8.204653587461966
518 7.823465855716277
519 8.433460534100538
520 8.419533581465457
521 7.295606650822484
522 7.228549576532087
523 8.706096515639187
524 8.270682259483237
525 7.400163205284206
526 8.055489668149239
527 7.442402914741053
528 8.937127761805165
529 9.632890976112927
530 8.220055443926057
531 9.499584042264686
532 8.541355347971503
533 7.8384547916114355
534 7.3699027894275995
535 7.692291962067847
536 7.461990843532932
537 7.261574700489712
538 7.270279995279903
539 7.626824135877089
540 10.19885462985439
541 8.691470153518974
542 7.059174236879079
543 7.298212439596733
544 7.726614625025654
545 8.727059379458856
546 8.882943960249671
547 7.300745659681486
548 7.200112521027661
549 7.979049483130542
550 8.266777872606777
551 7.278021418339589
552 7.520584910431907
553 7.827032163931009
554 6.0012782385913335
555 6.1671317966668155
556 5.889164205920253
557 7.037866023250513
558 6.904525614140856
559 6.263430315375528
560 7.423827557561026
561 6.8633674861247815
562 6.218798793186492
563 5.739311309958047
564 6.370968017962631
565 5.966129810833707
566 8.445861250161675
567 8.028633385978
568 8.213771220396945
569 8.444646243303275
570 8.979878924858689
571 8.760078202511787
572 7.469450586493842
573 6.852777464499893
574 7.4511126741329035
575 8.035652229990292
576 8.658139466964828
577 9.217616298483923
578 9.86040153453435
579 9.201457093296007
580 9.223001934601355
581 7.9231675481495705
582 9.141293239613393
583 9.09677672272147
584 8.822945561527144
585 8.984972071533177
586 9.684691782444657
587 7.949826286647664
588 7.983889683551286
589 7.8125825916441425
590 7.953283689037765
591 6.76293440188095
592 8.246639599581394
593 7.907977381223886
594 7.079400594494263
595 7.257799433108959
596 7.917453680737239
597 7.02507345932329
598 6.676702041415761
599 6.382967465186759
600 8.117970954811796
601 6.080936095624871
602 6.739516673598464
603 6.54814619379652
604 6.087261856864702
605 6.789016686972925
606 6.64461133439168
607 6.096015088838796
608 5.705417071519914
609 6.366169317300121
610 6.256091249699769
611 7.221515653256803
612 5.556620944894516
613 6.282460096152573
614 6.263465099856017
615 6.988527497574711
616 7.184744457436139
617 6.211073036940742
618 6.533404016725196
619 6.329380824523497
620 6.346775890357244
621 6.328890010967922
622 6.10771980841892
623 6.392533945383388
624 5.8675441424293
625 6.527391172290365
626 5.997025282915116
627 6.134229677012823
628 6.322214995808791
629 8.127701600395284
630 6.760146032503709
631 6.427531991540594
632 6.499201663178779
633 5.61565457204878
634 7.325472085882071
635 8.200944438191494
636 7.406431627310792
637 8.193272263783916
638 9.241161703332311
639 8.62747400334091
640 9.21241274161915
641 9.01736631393226
642 8.247905022316075
643 6.742648175478854
644 7.1834812839564695
645 5.600583343731439
646 8.716650405911274
647 7.137994615785872
648 7.474612665717536
649 8.186257706514478
650 7.021859045128874
651 8.826680634088502
652 7.55855230980286
653 8.255558005909272
654 6.899533380362304
655 7.899590836509829
656 6.601529406136479
657 5.985703850799499
658 6.444693712199352
659 8.038914784340493
660 6.045690539660322
661 6.796446631628373
662 7.5234000412867825
663 7.577315688988435
664 6.23710614947406
665 8.194797802815215
666 7.270848230960399
667 8.146335658397968
668 8.455257769863731
669 9.777511979064425
670 9.87061776243521
671 7.493663640767028
672 7.130687965962707
673 5.148136610847368
674 8.47849833593859
675 7.78654275744376
676 7.926624941533798
677 7.362449978099128
678 5.8772799000818745
679 8.786742842905632
680 6.856088328329717
681 7.97220180920488
682 7.576269261134195
683 6.621672498268783
684 6.974680990272869
685 8.269120281246048
686 8.488259589726669
687 8.525215077917
688 5.016599570635782
689 6.762548602480959
690 6.565823333540621
691 7.6468745682009445
692 7.047428816728764
693 7.071020601494892
694 5.2896496331271035
695 6.185733175431536
696 5.422218344691102
697 8.51347175232545
698 9.40360036032871
699 9.709688797076499
700 7.438651935591607
701 7.447207238630976
702 7.891024153028568
703 8.855392687309333
704 8.30247245683451
705 9.531026832258847
706 6.923668882091023
707 8.87717862710083
708 6.083166531724338
709 6.195876289034981
710 6.145028326393186
711 5.5535374344848405
712 5.5450623209515335
713 6.947600091833319
714 7.222442200156882
715 6.73288156928888
716 6.483245075024534
717 5.32106741380665
718 5.523978823885709
719 5.363698547939683
720 6.3516141667666925
721 5.273377958620855
722 8.82736604876828
723 8.83069613588024
724 8.500776563284592
725 6.796612939042783
726 9.532168644002898
727 8.719366021832496
728 6.71155585227964
729 8.734372029215029
730 8.972575303602556
731 5.643539920393274
732 5.908430067981256
733 5.194210373825574
734 8.533210808852939
735 7.48476044091855
736 7.89437082201473
737 8.701102761428084
738 9.03630845759739
739 8.905311713477756
740 8.872284085701416
741 8.074772705542602
742 8.683925771110331
743 8.010659281948417
744 9.034182849185106
745 6.666007795378046
746 5.036536670888616
747 4.4202494721124275
748 5.51759586097956
749 3.9661760960011363
750 7.032726475281829
751 6.378170696958844
752 6.996359830316934
753 6.334442901543699
754 5.796901314224456
755 6.22327111707483
756 5.700736217626524
757 6.077273524185722
758 5.213314618679465
759 8.569196444897916
760 8.636758599027742
761 7.247915670408608
762 5.420935707979553
763 6.118018850192046
764 5.389714411709634
765 7.303883066409946
766 7.214603176007718
767 8.689488573634238
768 5.690925766322402
769 5.628326427689705
770 5.547014642951315
771 5.6867127308431185
772 5.500800207902745
773 5.204494026065493
774 5.693873778538246
775 5.907442639708475
776 6.763057851087984
777 5.7647212899057445
778 6.243542789305521
779 5.974120695480544
780 6.04825599817385
781 5.802414687640992
782 6.013919432259988
783 6.521638129960198
784 5.799404118619336
785 6.350639812364082
786 6.865488993063349
787 6.1987518711593195
788 5.932774937436675
789 7.19829601485091
790 5.99383633017181
791 7.296483019617378
792 6.031080964600894
793 5.510325162540496
794 5.784222096916612
795 5.696614150629871
796 5.340801571352175
797 5.631620941309242
798 5.795207481408808
799 5.571370906831334
800 5.28256849979896
801 5.880996120591942
802 5.030866553185989
803 5.407224265883294
804 5.618094078414861
805 5.959948222314683
806 5.6074788027049625
807 4.729624751223186
808 5.675208019959627
809 6.287450921066455
810 5.844645891911047
811 6.857692120656495
812 4.974013470031249
813 5.687391262827207
814 5.668883503911519
815 4.7560950210684565
816 5.9142511877726065
817 5.574589726404134
818 5.705942651175233
819 5.813756545460923
820 5.6690708534111325
821 7.36747382601884
822 5.366618223191326
823 6.1417731856607904
824 6.336816124850182
825 5.53162476034004
826 5.8937858519448865
827 5.431411231648158
828 5.540692888530071
829 5.670301347639974
830 5.832048251507107
831 5.915746334885123
832 5.2255373456399035
833 6.291832702576564
834 5.484988010363403
835 5.634167193822453
836 5.9912309142863
837 5.6391191251231705
838 6.19511316425658
839 6.025630455364927
840 6.314622463379402
841 6.441734140760089
842 6.368717667870156
843 8.542708171061086
844 6.701304631496299
845 6.600547729814585
846 7.929311895955038
847 8.10577462570774
848 8.651855350225588
849 7.678711492239672
850 7.8767354404872165
851 8.99336961066607
852 8.159319541323963
853 8.113344040509743
854 7.477519470690284
855 7.142355024651326
856 8.297974986072084
857 7.076707570785026
858 8.256238007182793
859 9.191082752508454
860 8.552924692387618
861 5.745039191605625
862 6.444701022214882
863 6.479214368047298
864 7.60884857331955
865 8.055604370111025
866 7.059575507624648
867 8.241080958721389
868 8.125616803692681
869 8.1116139326293
870 8.768708978438244
871 7.309198204018936
872 8.180781352918078
873 6.69422731206632
874 8.95807659522804
875 6.655397774801427
876 8.179095543381182
877 9.72604109842438
878 6.721647374008714
879 7.683442045954737
880 6.899742955909156
881 7.094908215426179
882 8.642704789336266
883 7.0843070590107535
884 7.149253802375351
885 9.630591227240282
886 9.243264591459326
887 8.25996893557905
888 8.266192589590695
889 8.544061748287218
890 9.156726443874788
891 10.114520789783874
892 10.013708824234898
893 9.854019725927095
894 8.89898158606397
895 9.199715796804712
896 9.102190222385836
897 9.949521218005367
898 10.31021333780722
899 9.230167107601867
900 9.67288429173019
901 9.747150130080021
902 10.504038970063919
903 8.87175550333296
904 6.482067414348675
905 8.237355269352063
906 9.989980750864053
907 7.608117627614166
908 7.254777574467418
909 8.029291800848549
910 6.7301576760692265
911 6.599553359965348
912 5.955772684674564
913 5.809329973543719
914 6.236426626905839
915 7.940095568637683
916 6.127296240551751
917 5.79614761266461
918 6.34547837696743
919 7.098063789390076
920 5.677912399189911
921 6.849531199555547
922 7.1031133277199014
923 6.007519627375564
924 6.44884365771696
925 6.300320897866283
926 8.445107015884464
927 9.434407368581011
928 9.253016669692084
929 7.800536860859171
930 9.301623393095465
931 9.133767276117332
932 9.317323084546487
933 7.607648768303639
934 9.37934538513017
935 8.728477376625285
936 8.47276208198109
937 7.084774643390787
938 6.201878352225331
939 7.413091805502226
940 6.077553903163707
941 7.536677218438409
942 5.9772317893107685
943 5.605831381479395
944 6.663976521975594
945 7.109460455367506
946 5.806940316592592
947 6.320870882625898
948 8.342882852896317
949 7.592738776912939
950 6.5755604597369315
951 6.781834745446836
952 6.874322442094673
953 6.930737386009014
954 8.949860868283885
955 8.424717251964307
956 8.210250395381012
957 8.760139372076205
958 7.385555247224641
959 8.153017941466267
960 8.990777514195923
961 6.803493881286066
962 6.367717166017478
963 7.596112731664508
964 6.946012997547886
965 6.82743406148564
966 6.5369967323257505
967 5.772082957356102
968 6.335068564885891
969 6.891904918393659
970 8.412664794785856
971 7.893124561624649
972 5.756252117012684
973 6.162416947445385
974 7.352708791884775
975 6.250973717725898
976 8.124560473210304
977 8.945552691934667
978 8.630412373203278
979 9.22157874245618
980 7.232769397770354
981 5.35810138367941
982 5.524379655343327
983 5.343812777383796
984 5.607636104138949
985 5.95063091988734
986 5.545522786439754
987 5.540875054990974
988 5.38193096637663
989 9.011153761550164
990 5.270366374736364
991 7.16313783020354
992 7.54288660320298
993 7.1741432857692224
994 7.65132440424189
995 7.7385669581999545
996 7.027069396718326
997 9.074494327280101
998 8.672135474038338
999 8.833930369507078
