# Supplementary material for: Perforin-2 clockwise hand-over-hand pre-pore to pore transition mechanism
Source: Nat Commun. 2022 Aug 26;13:5039. doi: 10.1038/s41467-022-32757-4 (PMC9418332; doi:10.1038/s41467-022-32757-4)
Supplement: Supplementary file 7 — Source Data [file 41467_2022_32757_MOESM7_ESM.zip › Source Data/MD Raw data/pH4-CCW/pH4-CCW-saltbridge-11.dat]

0 7.470803926617223
1 6.726451170366437
2 7.172804834975696
3 5.703563192526049
4 6.333720610840224
5 6.287520437815753
6 7.040572624145913
7 6.501875379821265
8 7.137982694893115
9 6.914154694038786
10 7.474897742224739
11 5.922741214451031
12 5.174933733506089
13 7.264366135115193
14 6.921930305184204
15 6.962353722420827
16 6.330552290831385
17 5.875824337465784
18 6.192702948597417
19 6.300991387342676
20 5.993388372808057
21 6.219532094228992
22 6.526470675880919
23 5.762107662033483
24 5.405439869088407
25 5.312594661177245
26 5.465743613419945
27 5.599671355276715
28 5.756611982479411
29 6.634035815218207
30 6.290831525771124
31 6.223463229894543
32 5.21367342005455
33 4.912511759215659
34 4.819462482803495
35 4.510342802282247
36 4.7624132185674775
37 4.43114751957209
38 4.472027523093404
39 4.508292295321295
40 4.568352399927234
41 4.588690487216678
42 4.580128563598063
43 4.726337658793892
44 4.418771452687214
45 4.581886646533597
46 4.599623716092286
47 5.001234874614263
48 4.61772383521857
49 5.38109365264359
50 4.566966284576498
51 4.593772014525964
52 4.951014894320024
53 4.902352969709277
54 4.172934509150352
55 4.463963022610352
56 5.645033423404088
57 5.970355289024413
58 4.609100403634784
59 5.344359742183115
60 4.493431260711477
61 4.4581103814913865
62 3.857915346345695
63 4.2474167034623305
64 4.993169670447205
65 4.662635062207579
66 4.438225812785932
67 4.380606436752224
68 4.979100960468728
69 4.934099391873176
70 4.689286713115764
71 4.787988717002014
72 4.533126635279884
73 4.713862620948953
74 4.0648298422538955
75 4.761933584189238
76 4.95111920375964
77 4.664815782405942
78 4.703786086143332
79 5.159365095491853
80 4.669060322733553
81 4.283475245407438
82 4.885188336283555
83 4.527117465584488
84 4.481430933578513
85 5.057831800657538
86 4.486324992356519
87 4.4029205517392365
88 4.1610412813582265
89 4.5488086678493485
90 3.284264030251554
91 3.760133473051617
92 3.622300446322418
93 4.738100693160518
94 3.842160973005769
95 3.8614569248970794
96 3.662236198754461
97 4.294832422894434
98 4.25664840386893
99 4.101507030862303
100 4.058965557552165
101 3.927686887162065
102 4.2286431965790285
103 4.035954337125919
104 4.871718816367829
105 4.173669090887587
106 3.7118641329278796
107 4.416231014200653
108 3.6570597697656138
109 4.202624504995129
110 3.9795599134248856
111 4.9707733812346975
112 5.435535678301191
113 6.971942335314173
114 8.248744427947083
115 7.459856985718435
116 7.258825827709704
117 7.018241499588783
118 7.140513390222367
119 9.030880147601152
120 7.026378586486715
121 6.507706868357475
122 6.654294396259574
123 6.98928735077406
124 7.810229719239727
125 7.886886666400703
126 8.108550475954454
127 6.349527459754444
128 6.830621172670978
129 7.480753376977999
130 6.992979202529889
131 6.7462959167482515
132 8.662241405008116
133 6.1319038519452915
134 7.288961206554479
135 6.071116725539188
136 6.78338703960266
137 5.719266120727335
138 6.124850111536183
139 7.576310060523009
140 5.8108158087301165
141 5.1469184602923965
142 7.55017059353347
143 7.632665298573582
144 7.5990782816088345
145 7.150239832222784
146 6.077826805963535
147 5.814752894227422
148 6.4167192639494495
149 6.817912234917142
150 5.829729898330201
151 6.5733671957800235
152 6.052890093263306
153 6.679820674996161
154 6.282296549781356
155 8.563111266931504
156 8.244449214266455
157 7.965058383822539
158 8.040082367650813
159 8.418260270499918
160 7.514945386848266
161 8.532648286094306
162 8.42298629126634
163 8.714703511322956
164 8.364600210256262
165 8.503094153424607
166 7.194628356719546
167 8.130618187654783
168 7.382272351624979
169 8.742391166625683
170 7.568581213919622
171 7.3544572823318495
172 7.940821199052727
173 7.900881701248709
174 8.378688667261073
175 6.549777669457782
176 6.110285874740088
177 6.069235109850035
178 6.531837711067188
179 8.794162812654694
180 6.659794831917302
181 6.800234435557332
182 7.468075854557196
183 7.69128298382572
184 7.675342223706639
185 8.553984163832537
186 7.554112440536224
187 8.446816650656583
188 8.407808333317448
189 8.610575473086794
190 8.472769153143531
191 7.274687015592349
192 7.335367356047214
193 8.035568262993111
194 7.587931337666339
195 7.753709564400483
196 10.743094151218786
197 11.313572103988664
198 11.63226511587126
199 10.646999516908135
200 10.795186677519403
201 10.829686616153454
202 11.524908528510277
203 11.175601862252153
204 10.974357830134531
205 8.92776238729863
206 11.122365366425564
207 5.332613455735008
208 5.851208415436702
209 6.291020239974557
210 8.174998137127634
211 7.332262063692391
212 7.69254988167801
213 6.1030106804333055
214 7.203216349657835
215 5.756238102550134
216 6.06095685766787
217 6.203990619019447
218 6.375186169761219
219 5.952645296416145
220 5.923653082085838
221 5.815839380626761
222 5.898875977285097
223 6.626622361528852
224 6.6162911003531475
225 5.58773622929133
226 5.735478199324704
227 5.353415202402324
228 5.9331072023366485
229 5.799854326736337
230 5.584377266915633
231 5.612451408281154
232 5.99476517912761
233 5.85842492745295
234 5.676979789006395
235 5.7700817503904505
236 6.166572321649924
237 5.389470101044145
238 5.636558431012204
239 5.313413812619608
240 5.41578819121114
241 5.6725372564094805
242 5.063472072518526
243 5.478945947688971
244 7.122427656198467
245 5.889899211324438
246 5.714021140594626
247 5.92849334948015
248 6.271039974563133
249 6.138340608836866
250 5.636225677159119
251 6.072860168039063
252 6.069211510292554
253 5.680339010210313
254 5.947459865607177
255 5.604393151373788
256 5.141673171329837
257 5.335649413270229
258 5.95890248261262
259 5.826736302465535
260 6.232650570330245
261 6.118450479502007
262 6.182189825970725
263 6.274046713515703
264 5.4660260939915295
265 5.563961499310408
266 5.569798822288024
267 5.738777326747012
268 5.986163462142336
269 5.66206002685132
270 5.981978173837207
271 5.898204386993422
272 7.404245035673443
273 5.275427889177493
274 5.901040807190139
275 5.906914865097974
276 5.13820452366267
277 5.284935450744612
278 7.11189968771902
279 6.0354715670202195
280 5.890837738045689
281 5.535051236195496
282 6.226438107023408
283 6.462377280796566
284 4.547355065797778
285 6.953468295474879
286 5.477948399062852
287 5.770037451248408
288 4.703994162263552
289 6.044962693864113
290 5.9227413114107135
291 7.932582745841414
292 6.366921116006364
293 6.613781588506819
294 6.641131915450472
295 6.601892296847953
296 6.0921189986770825
297 5.653802800945798
298 7.0761727416954505
299 7.112285415535077
300 7.105541613569657
301 6.203447781755241
302 6.239835251699894
303 6.432433725411085
304 7.1418971250729495
305 5.891727178511008
306 6.1152022884103
307 6.229711528036394
308 5.974810023488713
309 6.049316142429492
310 6.764828493126294
311 5.846766365045159
312 5.6250505608885755
313 6.071224344360308
314 6.098196749009103
315 5.80428602592979
316 5.171430033278105
317 5.625078617768512
318 6.612378050789137
319 7.295574161522623
320 5.4280002572272235
321 7.049638517019376
322 7.346707759102926
323 7.052100303883861
324 6.820910457165142
325 6.825740845017955
326 7.251457837385552
327 6.347236507382956
328 7.26928643323632
329 7.085826883238739
330 6.511502355206182
331 7.252560677340711
332 7.749951212633743
333 7.025872628854891
334 7.156118252613281
335 7.762110221219735
336 7.754179513088284
337 6.938260537408508
338 5.7979876074771
339 6.105912218244984
340 6.303705142232459
341 6.19208882014943
342 6.867924054954365
343 6.6588610363677585
344 7.550525241405652
345 6.853924770100177
346 6.374699654837115
347 7.28945694061448
348 7.820792363645416
349 5.944352225959398
350 6.419302187428574
351 6.021336711524368
352 6.041927870199394
353 6.765528184287419
354 5.328998086624048
355 5.070912299961792
356 5.687195285885605
357 5.508913457543703
358 5.3773049315364485
359 5.299137524641068
360 5.325802224279069
361 5.154208112839908
362 5.7181193169471385
363 5.111929000170205
364 5.373424900955475
365 5.144754373521646
366 5.565697628850582
367 5.686432987987354
368 5.149332013328313
369 6.0894623995655985
370 5.455337124681977
371 5.526871606768781
372 5.783190003256917
373 5.134619649593952
374 5.360014392985177
375 5.551285077610635
376 5.294838146818546
377 5.794253766527301
378 5.467667506807263
379 5.302584657145522
380 5.485396344916808
381 6.172592114450443
382 5.721061721643709
383 5.236261682285452
384 5.712508272474031
385 5.029135051272643
386 5.622991185113044
387 4.870572348110742
388 5.880951284959852
389 5.5517133818314335
390 5.64849122745336
391 5.5178101391185965
392 5.029477845821984
393 5.807195764371473
394 5.0782805700165135
395 5.581338920712463
396 5.602845202169043
397 5.310221793574134
398 5.213174695003322
399 5.7206129920020885
400 5.369410469123953
401 6.29348716130859
402 6.1555183861005744
403 5.420125404472666
404 6.050073666581562
405 5.953678268414702
406 5.7999575702568045
407 7.081519656440996
408 5.663820647321721
409 6.280748031667805
410 6.724029505785331
411 6.349965631425186
412 6.473743787336496
413 6.303058166266855
414 6.350718431221409
415 6.516046891306561
416 6.347063512171204
417 5.464882744595807
418 5.4564104405574945
419 5.5082604978668845
420 6.382768667287025
421 5.280928501671009
422 5.946997360632553
423 5.242714317210503
424 5.386153545062054
425 5.470209874957362
426 5.96637051915308
427 5.989801506187851
428 5.670157845330345
429 6.649403906314523
430 6.665074175372611
431 7.06941405269923
432 6.227111176954851
433 5.708389941791437
434 5.514739776226784
435 6.346358419912849
436 5.361198546292284
437 5.606477358085905
438 5.6592666224266805
439 5.8784259331365405
440 5.515994586235389
441 5.871360876207383
442 5.789732994307084
443 6.135622399645233
444 5.466594495454987
445 5.709453628117689
446 6.6580854705739965
447 6.412275727779313
448 5.416693421953512
449 5.754191300456284
450 5.043952830370944
451 4.3699463094094755
452 4.478039308635919
453 4.4930780179697685
454 4.245911183203024
455 4.76921510934431
456 4.62702240385242
457 4.487473799846595
458 4.861107836368365
459 4.545875927539607
460 4.5516693252742195
461 4.821950935982341
462 5.145902368281789
463 4.929543672132834
464 4.279240420138927
465 4.418882720617591
466 4.542578469502575
467 4.699610710320432
468 4.912527832512554
469 4.875254644070374
470 3.557762751743433
471 3.794369174138769
472 6.283072699132656
473 7.313820232568254
474 6.43450369676774
475 6.10601602240775
476 5.601088887824532
477 6.250871158286305
478 5.3478100791276555
479 5.531735587350627
480 5.573723742895709
481 6.313847516153983
482 6.104309440846874
483 6.048567621015801
484 8.313855810277488
485 7.336297376296882
486 7.081278909809172
487 6.155528380841275
488 6.958462101152456
489 10.426890173803178
490 9.60400483090391
491 11.414399562103958
492 10.758119959285883
493 6.68387605984989
494 9.09926022244625
495 6.896236106896721
496 7.084833726443252
497 7.780702197253227
498 7.135978125701652
499 7.645466420196302
500 7.132543528003498
501 7.453118144233446
502 7.422951326967499
503 6.975744842357724
504 7.39840938875904
505 7.463746646179989
506 6.613575256663742
507 7.137751048715623
508 6.812640603512491
509 6.553054291861879
510 6.63567022661187
511 7.039742931350892
512 7.018933942100938
513 7.117369024022835
514 8.808095174527418
515 7.119072122151584
516 7.464947798198995
517 5.958182873047022
518 5.619440134596211
519 6.373059263961896
520 4.981975979323191
521 6.107883012660787
522 5.762994281989466
523 6.190797751732576
524 5.174350538591699
525 5.527244606640112
526 5.028231897563993
527 6.040804732336014
528 5.255348402198422
529 5.685412342191401
530 7.15523667927118
531 5.4325641225886185
532 5.719086533464796
533 6.177895120498946
534 6.044252803775884
535 5.232645272820339
536 4.775285268363433
537 4.630247087823913
538 3.136883572008311
539 3.49031003275577
540 4.3684502504666405
541 4.728805074608575
542 5.223062171046547
543 7.472651821912257
544 5.788389247814881
545 5.792174435661854
546 6.709363798787956
547 5.837163143373678
548 5.812920922116725
549 4.504069497339109
550 4.995436331826881
551 6.598101403829227
552 4.741122482624834
553 5.036369868286623
554 5.238893360395219
555 5.795939524573281
556 5.266447199167456
557 9.163478019881223
558 6.093177506789839
559 6.286505180892071
560 6.618397133349836
561 7.200589612828657
562 4.737685801254004
563 5.272516498167271
564 7.185672117378647
565 7.859530673666264
566 6.9186671217440185
567 6.841418678201298
568 7.392106778948513
569 6.355385424248617
570 7.260209672336982
571 7.946692266325547
572 8.08624503109609
573 8.93793151666539
574 8.982721247629089
575 8.262137478652765
576 8.786709256425278
577 6.332332983966281
578 7.1814243787981695
579 6.882823225788035
580 8.39840657007223
581 7.429314878039397
582 7.57334308100417
583 7.222250673430495
584 6.870237766322228
585 6.5021319378843
586 6.455198950464432
587 7.304265972169568
588 8.80716964294167
589 6.985253239419645
590 7.3643737762433314
591 7.995685696072358
592 7.139515803605883
593 6.476797115729484
594 6.872521312300359
595 6.427905818490847
596 5.96427268291995
597 6.294734631210975
598 6.129856925487556
599 5.898234654471078
600 7.575240822185168
601 7.45841306439399
602 6.662539718316543
603 6.927438441197526
604 8.095123292859691
605 7.474756120677536
606 5.805652653739374
607 7.752915923622544
608 6.291352170565308
609 5.641177371218643
610 6.333239495352769
611 6.30831694222599
612 5.8309922450271365
613 7.277910306387554
614 7.897125904395884
615 6.904154991248306
616 6.753420371551551
617 8.479173851007111
618 6.579342564492986
619 6.880501591526585
620 6.936358113415556
621 6.982537159570804
622 6.172252928459884
623 6.079483330330956
624 7.379929196435704
625 6.619628876888509
626 6.15149792276497
627 6.272381855642605
628 6.086333128626491
629 6.64887733011351
630 5.360279529963867
631 6.103285698852741
632 6.448170515958178
633 6.019902896611598
634 6.258175048991416
635 6.616734103960461
636 7.167209884742855
637 5.3883770712267935
638 5.649965168845175
639 6.151394215942787
640 6.189444384987556
641 6.394279355637692
642 6.2053935488650165
643 6.157455497274774
644 6.179738111001036
645 6.958995118248143
646 6.125236928640589
647 6.288992720272448
648 5.448497673136432
649 5.641653817826878
650 4.847000131904242
651 6.206032514187208
652 6.500124410480413
653 6.392975532746729
654 6.785405854229834
655 6.374079189717512
656 5.916495186766905
657 6.161717912922725
658 6.0696055773303375
659 6.646215661392321
660 5.573837864534013
661 6.2412159217203245
662 6.263303190717091
663 6.37777728713641
664 6.286495295141529
665 6.040726566015464
666 6.223722524997618
667 5.794358309412916
668 6.033584904291083
669 6.214123768558236
670 6.3173318862755075
671 6.054183259851499
672 5.842132006801317
673 5.965868267929337
674 6.44094025487026
675 6.580377820602519
676 5.922599396812365
677 6.0603784233457505
678 5.9387207171066905
679 5.733993929611839
680 6.174455580895543
681 5.936015137686501
682 5.8038510445499005
683 7.148155624018349
684 6.227841372299063
685 5.788893138873604
686 6.137240216096513
687 5.893163311946984
688 5.71599562741609
689 4.896638683148908
690 4.879857473556608
691 5.81048621794678
692 6.450156309871404
693 5.518653135405238
694 4.754747739755047
695 6.638677176743644
696 5.704899970854739
697 5.988129382575992
698 6.3567341744497945
699 6.034669699992232
700 5.777255655027663
701 6.212715019951473
702 6.733575654934693
703 5.869814325122432
704 5.785814378872031
705 6.202051389359341
706 5.92011731348911
707 5.771157802926958
708 5.6815654266860465
709 7.043923937082359
710 5.982166785624861
711 5.931072506965104
712 5.69027231265976
713 6.493086110620824
714 5.402592373569689
715 5.749557692577823
716 6.076244832383673
717 5.67278208464728
718 5.0785200318897745
719 5.333285053188924
720 6.893926745279565
721 6.504413729882729
722 4.96727347570201
723 5.566155675026282
724 6.498328692634172
725 7.0874597739029275
726 6.450005661576166
727 7.407742691177543
728 6.383977502998905
729 6.5091517791588
730 6.914376281704191
731 7.2301779004049305
732 8.123970602846919
733 6.436500438690371
734 6.686239186371766
735 6.786085105559468
736 8.03873063969304
737 6.373705059175435
738 7.947600908008995
739 8.138207532825037
740 8.220023470900658
741 7.3415402059491335
742 6.498457720584213
743 6.827990018223135
744 6.165302322259975
745 6.92289338321652
746 6.854822760112598
747 7.585022607715184
748 8.27788724750352
749 8.073448918066973
750 8.115368109535511
751 7.732226077866651
752 7.842189481822847
753 8.5784543138027
754 7.842132807913677
755 7.729376312162482
756 8.009057161166382
757 8.2254373413926
758 7.902104709946065
759 7.939241252044942
760 7.030399721735895
761 7.441982808695131
762 7.451343950439965
763 8.269546975914787
764 8.165018080848725
765 7.73871012911866
766 7.644654064530742
767 6.65337584749246
768 6.2709484584218425
769 6.761672565590768
770 8.180407813353105
771 8.355272900037873
772 6.17115244265232
773 7.113415934963812
774 6.6435664994282275
775 5.926841688492519
776 8.217117963446482
777 7.575574119049557
778 6.856017755814025
779 5.860636178856004
780 7.987891265776016
781 6.9581324993283316
782 8.055927229953411
783 8.439038089399917
784 7.48447006760774
785 6.141665442320796
786 6.72681112441939
787 7.431893240306816
788 7.208821800204901
789 6.79068915769551
790 8.058902458651438
791 8.14363497246375
792 8.029274046370885
793 8.029104402103382
794 7.322741766251404
795 8.272543922426047
796 8.029458330942813
797 7.945363306676453
798 8.171696068658795
799 7.469984229656757
800 7.407333344501321
801 7.033265708963383
802 7.7885862971990365
803 8.245484716163235
804 8.50493581619983
805 7.84929971680595
806 9.041835413467123
807 8.259845071025385
808 8.214328654485792
809 10.945157335311137
810 7.9251993724315435
811 9.503801899382678
812 7.934975583544929
813 7.68736766458934
814 8.03008057411382
815 8.114703237455409
816 7.422335173794391
817 8.57980005193913
818 7.394487175697948
819 7.24343529857073
820 6.49828451106133
821 7.883501074183415
822 7.190298884140707
823 6.904010524789468
824 8.239838767129877
825 10.56760954414707
826 9.700180471702435
827 6.33457145028499
828 5.9014270425493685
829 5.6698306122871305
830 6.255212049337484
831 5.686657162714399
832 5.567524961402604
833 6.471551066538819
834 7.894375020725701
835 7.836411768112323
836 7.123954047445699
837 8.234366475977387
838 7.856333011078297
839 6.778109911969447
840 7.436341450002854
841 7.629697646916312
842 7.072607070719247
843 7.471007577993244
844 7.106395457917176
845 7.308977489124366
846 5.66293106427852
847 5.803127291647955
848 5.887462328111184
849 6.007291111126708
850 7.825823846296241
851 5.517336114070006
852 4.729574638492255
853 5.763886939348501
854 5.773465863464078
855 6.7294124770893315
856 7.045247173846232
857 6.070709017045841
858 7.592197935263116
859 6.556723280380051
860 7.57248879051062
861 7.218250576819342
862 6.84590433259261
863 6.928230709854677
864 8.07594643979257
865 7.273233525135929
866 7.2974152931139935
867 7.57326334645785
868 6.993139385149764
869 6.414255804534787
870 7.177119292145748
871 7.466314394851627
872 7.409227941734945
873 6.493761073071873
874 6.902528789611977
875 7.308217376716558
876 7.980648151723485
877 6.280653038915739
878 5.950469461429953
879 7.536107744217749
880 7.948082085513905
881 7.215904121437574
882 6.3308351247983
883 7.335563898099427
884 6.771425501330546
885 6.912597372049908
886 7.1785613408232205
887 7.563336121173682
888 6.378121023712847
889 6.542647079942062
890 6.995656757496287
891 6.334109213547505
892 6.225663890702046
893 5.781452094324149
894 5.842055648940917
895 7.0158650265677105
896 7.228634955662834
897 6.877860776048599
898 5.75936477392984
899 7.19992989069222
900 6.138643712039432
901 6.47765363674932
902 6.1539649327383374
903 5.5539800885863695
904 5.845772606745415
905 5.887397751421301
906 6.04717489995465
907 5.58525960062796
908 5.907719783589048
909 5.994754765210276
910 5.814348768417473
911 6.011059313879868
912 6.39587217371256
913 8.229230519007011
914 5.737376701265536
915 5.909022103198688
916 6.198285918689843
917 6.16654020207683
918 5.863966014033022
919 6.143728636610728
920 6.062812978726426
921 5.904533472593219
922 5.37093996011835
923 6.0287355166925325
924 6.932896802174983
925 6.142600841866868
926 5.475356605483314
927 5.3414835850571585
928 5.77948099809113
929 5.864901134160016
930 5.8546324331240465
931 5.8353638885484225
932 6.054566798990563
933 6.186700009432114
934 5.3941951808250215
935 5.385691903081882
936 5.7260645186430965
937 6.25105921927951
938 5.617870340670529
939 5.892160107778682
940 6.444970495652781
941 5.874990853243474
942 6.058229564960826
943 5.964234485454014
944 5.806808752768428
945 7.1170980861289985
946 6.2349267542627365
947 6.876385872744074
948 6.192345950248668
949 6.779117482151128
950 6.738165078837099
951 6.410211583901508
952 7.1494027526403965
953 6.076831871857619
954 6.3656040766767195
955 6.015225457684147
956 7.692685821458549
957 7.498604893018043
958 6.127194229826208
959 7.511405913227388
960 8.185954703678625
961 6.852555750713951
962 4.984214383456792
963 5.497753825236286
964 7.290706582273202
965 7.487894707634154
966 5.841425579306172
967 6.1070897106630735
968 6.517788323611888
969 6.043713638817055
970 6.400893779450999
971 6.300872955848946
972 6.78042694671852
973 6.379732613207474
974 5.772354607515142
975 6.0207668328307795
976 7.7352043253645775
977 5.867626019053225
978 7.55211013057467
979 7.170900809534391
980 7.7677516872969266
981 6.361315537995554
982 7.144958626460334
983 7.173272541897054
984 7.447316061571825
985 5.91164360134586
986 7.394438043107638
987 6.755407470799012
988 6.624172825284522
989 7.010270852815116
990 7.77911987494979
991 6.521834220055255
992 5.866855381416015
993 7.826340763891903
994 6.190002827482008
995 6.189358368509942
996 6.238130706847898
997 5.846758999402206
998 6.484984588268272
999 7.006448459598679
