# Supplementary material for: Perforin-2 clockwise hand-over-hand pre-pore to pore transition mechanism
Source: Nat Commun. 2022 Aug 26;13:5039. doi: 10.1038/s41467-022-32757-4 (PMC9418332; doi:10.1038/s41467-022-32757-4)
Supplement: Supplementary file 7 — Source Data [file 41467_2022_32757_MOESM7_ESM.zip › Source Data/MD Raw data/pH4-CCW/pH4-CCW-saltbridge-10.dat]

0 4.994575699620106
1 4.174607414459144
2 3.889337665361785
3 4.070441239043352
4 4.222377245503955
5 5.137004353672562
6 5.053937563515286
7 6.606775282108632
8 5.196657426045842
9 3.734515022606226
10 10.113998597244995
11 9.56523838488168
12 9.530323508860914
13 7.026687024634055
14 7.662277806199261
15 8.095109496392105
16 9.912039960349452
17 8.116570650332445
18 6.4627646979743245
19 7.295213672866277
20 8.301726545174462
21 6.529167342407973
22 7.343493161849576
23 6.760441873155442
24 5.987116017592138
25 4.967478707151089
26 8.609139738638474
27 5.091364956327218
28 7.304103026177856
29 5.241113748727235
30 5.57488992727312
31 5.41301571417559
32 4.897512554291906
33 10.759793872469277
34 9.948509908906747
35 10.159433882116389
36 6.858293421946385
37 8.679111406684612
38 7.625792627798985
39 6.906900999824863
40 10.781239964008094
41 9.54103750446115
42 8.692137351616722
43 7.739043790224945
44 11.054142784520966
45 9.647961044828305
46 9.694778422947866
47 6.116281665245517
48 8.904524970850712
49 10.848694700592883
50 10.913336427660912
51 8.562452036810962
52 5.784863888478714
53 10.664171629055529
54 7.735743330128514
55 8.394845223174586
56 12.757195153488935
57 8.655523471843273
58 9.206970671972114
59 8.830817451846949
60 7.1349826938589604
61 7.9055350823784405
62 9.7951757279747
63 7.772627613383051
64 10.45423598628129
65 7.74213750933182
66 11.189239077838913
67 10.687352974437811
68 10.023540664609786
69 10.512895442887942
70 8.625519191582617
71 9.332149550777695
72 5.515508503411253
73 6.269027577264229
74 11.624027393041322
75 9.778229648937616
76 10.78814537596173
77 9.438290083373971
78 10.59957186793714
79 10.760923393207165
80 10.546315199436687
81 10.617535867113233
82 10.045505161886066
83 9.728629836474282
84 10.422540161356912
85 12.326448755498852
86 11.825753210925441
87 11.2586759078169
88 12.278181130734618
89 10.686576747497632
90 13.833091389101165
91 6.150514557157226
92 10.58512367791201
93 7.884452915200166
94 11.323211895261068
95 7.298949374438494
96 6.691149333662204
97 11.890579163673454
98 10.621713337513912
99 8.8393964708819
100 8.930727927674985
101 11.056991400609292
102 9.760536762834205
103 6.449713780955693
104 8.002791246302177
105 10.723937474931015
106 9.906652209376816
107 8.824733207003286
108 7.317064294181085
109 6.431256471259371
110 7.611386456088213
111 5.90699512749057
112 6.939977488755636
113 7.867486148010393
114 8.354125176384702
115 7.179525405448253
116 7.35977115312781
117 6.193038775623619
118 6.463537236831576
119 6.4077226125266025
120 6.938821456281145
121 7.658076201014287
122 7.23083579403003
123 11.734787602843578
124 10.423986270554886
125 10.790740546388548
126 8.08080553434888
127 10.363996282822335
128 10.79681414221353
129 12.747865452376317
130 12.694703287134555
131 9.823430201674533
132 9.746269533912589
133 12.75890589192604
134 9.830105597270087
135 11.189155362123762
136 12.212306901417207
137 8.283405613280092
138 8.793973440234438
139 10.538631700836582
140 11.828230142902564
141 9.987374078006622
142 10.95196913867562
143 6.617320076195453
144 9.761350149160554
145 11.030975300076289
146 10.773147905806097
147 10.637131862152327
148 10.264543248553768
149 11.364786243274088
150 10.14130103474579
151 7.061878041488542
152 9.356644774006865
153 7.6984905711538865
154 6.062724717162135
155 10.839823615006079
156 11.98536510234481
157 10.259649065776205
158 10.40625953098083
159 7.111999309400825
160 5.331868237632871
161 5.233720657857467
162 9.662973731364668
163 10.096581138481218
164 9.590359541539065
165 6.100953739380602
166 9.539310203589885
167 10.10540292490321
168 10.099756824351154
169 10.276783841060587
170 7.381433199530704
171 8.891509742055048
172 9.30336148542684
173 9.802046262572649
174 9.75531710394256
175 12.155232393899931
176 9.921595397373535
177 12.719773492696952
178 8.198052255355075
179 11.144935614168489
180 12.475163192774689
181 10.64699976421644
182 6.056601736105043
183 10.297211964491744
184 9.482998568987918
185 10.510988339654224
186 9.850012629592648
187 11.570541681935572
188 8.177676338443227
189 6.400733603281715
190 7.175283638973491
191 9.245828566282468
192 5.400181966102532
193 7.650486888407188
194 12.82129279905622
195 10.416339991403296
196 10.050579274557576
197 10.834538889348213
198 7.835139782766919
199 7.881188593819184
200 8.585243012916498
201 7.7887387578844205
202 5.200656578981062
203 5.565455362268593
204 7.94910071207969
205 7.8122576174895935
206 11.272774345421432
207 4.571670579597527
208 7.001452876130327
209 9.214508312032681
210 8.173606076194627
211 5.638701028972009
212 9.164655022743595
213 5.913249358055012
214 8.494817399995421
215 6.9853880343369115
216 7.059950634593563
217 7.322206067969447
218 7.803051069688739
219 8.428319123875761
220 6.709215972407676
221 8.885559347741662
222 11.003085235078489
223 10.639741901108115
224 11.599456608246758
225 10.788170495817406
226 9.753955898299939
227 5.95938296932491
228 4.98356371919185
229 9.772389423307507
230 5.6730493040026735
231 10.148812053475003
232 9.374297868028213
233 10.05059528083804
234 8.277101418332006
235 9.350986094393706
236 9.53324898731856
237 6.595128552295066
238 5.201103360487443
239 8.354431657922719
240 9.164157678587916
241 9.98721455210395
242 6.386911774557848
243 8.618406017229782
244 7.648055154439884
245 7.874765651941666
246 6.09051777815877
247 8.168988960814545
248 9.877757841591551
249 6.861432394795151
250 7.82995647619953
251 8.420811593609766
252 7.523531604726026
253 9.220971654298179
254 6.991392772507303
255 10.821787387216997
256 7.4702296388447795
257 7.101128735009075
258 7.430254729274522
259 7.726686701115239
260 8.692690687806765
261 6.472514133488229
262 6.680739396126379
263 9.086535448139733
264 7.373831350898488
265 9.21064555618944
266 10.67078410733198
267 9.347655745492322
268 8.838351432778218
269 5.089918891487402
270 7.231677889862208
271 9.204709368286078
272 5.503445165704899
273 6.919834486063853
274 4.6916929631559965
275 7.566602029897527
276 6.729969456233452
277 6.73116723670195
278 5.759193717678295
279 8.004174541268386
280 8.858315471016576
281 5.8251587280217
282 9.449939358045123
283 7.5403536314371955
284 7.58792912628757
285 9.491737866702717
286 10.11652017422391
287 8.262892486224093
288 6.938707004071568
289 6.165051459311576
290 6.70264877349809
291 6.8036155642646055
292 8.478055577463405
293 9.181527661603303
294 5.689122891616197
295 7.920439789537296
296 5.498756260394362
297 8.854207103660249
298 7.85110655332326
299 6.568513072220944
300 9.47514297976488
301 7.471260680553702
302 10.405948838310014
303 10.176110841462917
304 10.774325236928284
305 7.477435079914185
306 6.971213682026894
307 8.860098968453217
308 8.53158940536477
309 8.539342549825147
310 6.2002436048449345
311 8.223338468773381
312 8.273996938514468
313 5.501175284865615
314 9.943197057981484
315 7.983120982564831
316 7.367708368936156
317 10.584219845131718
318 10.38375325872083
319 9.478162191305433
320 4.994441463052195
321 7.431567256296206
322 7.7567111137260225
323 10.19148640979773
324 7.484197236362556
325 9.187314805141222
326 8.652963375142244
327 9.736224513896252
328 9.032781334376066
329 9.630439779256747
330 10.20611168830122
331 10.083874017797163
332 9.640882379333954
333 9.944572197218259
334 5.54462006180116
335 8.881445864920016
336 6.027415017021046
337 8.287676120017805
338 6.635838235706785
339 6.491328622876957
340 7.692047355298381
341 6.422486283133676
342 7.861404942210085
343 10.794808432990768
344 10.909000869367109
345 14.180041929984625
346 10.830304636925442
347 7.3263297415138
348 7.9517743357426465
349 9.586546377358966
350 6.821264658126286
351 6.969880282828415
352 5.837940089377499
353 6.384381080479286
354 9.988093268196199
355 11.025815932911733
356 5.957938075254657
357 6.296484460543666
358 7.618820409708015
359 5.205934358372035
360 6.443608650351
361 8.891947830104156
362 6.34899963459802
363 8.652553341578615
364 10.407056724074634
365 10.042000539528365
366 10.116949500249499
367 6.874313108772708
368 7.968217438932382
369 9.585527224345542
370 7.4105161573732685
371 5.732016237840283
372 12.355615371857608
373 9.009752148660267
374 6.0588671152759135
375 11.902115317766505
376 10.869420514292441
377 10.012667555752852
378 13.55247620888314
379 11.201226388762592
380 7.408142843142129
381 9.866143819086787
382 8.25790790097496
383 9.789535064454826
384 7.600907310184329
385 10.322372793291027
386 6.854444189006865
387 11.924469527533903
388 11.333980313007787
389 12.78200738762107
390 12.576962643227938
391 12.712043095552698
392 12.130600611319652
393 7.6120306286545425
394 8.490132113299985
395 6.275141355074202
396 7.027483301542171
397 6.841870010224523
398 6.7079531037527405
399 11.058511320290386
400 7.071673971163965
401 8.456545780753652
402 6.554885917013174
403 6.443734979306356
404 7.8426576032791155
405 6.134440928455557
406 7.361624478438175
407 8.028199303327254
408 6.612455704188818
409 6.829685552001584
410 7.508149904751584
411 6.177918283188303
412 6.495259414384259
413 6.6434513955667756
414 5.87167243475725
415 8.017969796252894
416 8.610800389202796
417 7.659742171341967
418 7.298853970708554
419 7.4121112573219525
420 8.401108913822723
421 8.1526822048531
422 8.251674160704768
423 8.327988061575306
424 6.064433930280585
425 6.203354821304391
426 6.58906285957086
427 6.277685831750152
428 8.93272670985891
429 10.459907755665922
430 9.177007823483175
431 7.214019204092154
432 8.500344146614323
433 7.326449788036363
434 7.019210431878376
435 6.6506605261945335
436 5.793587548839301
437 6.199467333795268
438 9.691507206342228
439 5.457760457597286
440 6.6372806249190655
441 5.665661144244979
442 9.289583055141987
443 8.36669447955764
444 6.10357864006573
445 6.880004387525983
446 6.69232050171579
447 8.580066432219049
448 7.199448267137976
449 5.336963171120005
450 7.677420054312949
451 7.825482909122951
452 7.346705920145817
453 7.565297884144114
454 7.895738973830198
455 8.749377629565542
456 8.272250968179527
457 7.092701657461652
458 7.192605038259004
459 6.504608963041683
460 7.183484118577209
461 5.813121126788839
462 7.093816802322213
463 7.00272190644884
464 7.196757051317515
465 9.089266874188612
466 8.219360759278604
467 9.458075726300354
468 8.989548190896363
469 6.89656076414504
470 6.392935889178494
471 8.196819036491595
472 7.760496334494283
473 8.789597556693872
474 10.478299986349361
475 6.813472636012877
476 8.90869048612858
477 9.345686773513822
478 8.630109680457824
479 7.292544593535799
480 7.093884328397249
481 8.537062169922896
482 11.010248733805089
483 8.194633970732001
484 7.31809923780098
485 9.204997095136196
486 8.61974071410413
487 7.741886767807462
488 6.5523048299821935
489 9.180294134372538
490 11.120082962393695
491 11.677128666241064
492 12.29284559880805
493 9.469798933420991
494 6.963010790130249
495 7.820223344458945
496 8.130881108006614
497 10.39344888497553
498 9.829492764660491
499 8.58622785288744
500 8.770936902906719
501 8.661919204481022
502 9.662016552651131
503 8.430419974146417
504 7.937743446892643
505 8.27848505998888
506 8.119256261826859
507 7.225825614198
508 8.995022030068418
509 8.248451830167884
510 8.747120968466916
511 8.859604634636616
512 8.019583194183376
513 7.321485498938214
514 10.143214609771066
515 8.812556282229737
516 11.927877334246272
517 9.37906194251217
518 7.536285549685657
519 8.40747427630677
520 7.781161854443426
521 9.592907082400002
522 6.745785529343141
523 7.895925297838246
524 7.0731964888743235
525 8.056560626461671
526 9.543376809345805
527 11.667701325624996
528 10.768304882408506
529 8.426680305880847
530 7.676360460810682
531 11.289307324740449
532 9.404918926483395
533 8.77603896185709
534 7.960164027839691
535 13.14123424332539
536 7.273098325886978
537 9.603871043168175
538 6.703727118938327
539 9.954131870136473
540 11.124152363926207
541 14.912422287450578
542 9.572051197730405
543 12.02960978783899
544 11.564683263276084
545 7.91954651115716
546 17.07647596728644
547 15.625276045298389
548 17.209442287745176
549 12.603479238140785
550 7.932756298914049
551 9.743736972350701
552 5.820794119406906
553 11.021196595133997
554 6.635513783867126
555 13.314801115472985
556 6.779786399170457
557 7.6038897093799545
558 6.34401593368312
559 11.143003567223902
560 10.168903487675665
561 10.11050467973085
562 9.76692483707016
563 7.134527383006134
564 10.6835249180567
565 15.81895751218533
566 16.68756727500163
567 9.567297929869348
568 10.22387362758729
569 6.234718442870925
570 12.805535676032088
571 8.051686213365025
572 10.182556924647528
573 6.835352999650083
574 5.594429757521704
575 6.738728864697314
576 9.235049851972763
577 5.439720643190924
578 9.223162460802362
579 8.588348340491539
580 10.794236954888884
581 11.545308370982687
582 11.491992664024993
583 6.09204301061889
584 7.803177781429995
585 8.981273154379272
586 8.039827019558205
587 9.196332914948433
588 8.863063322800386
589 10.785007828515585
590 10.81507553353541
591 11.842989688384067
592 11.228057125770853
593 7.963870501075324
594 6.761734951064759
595 11.749331633623898
596 8.230891327403555
597 9.906806453688734
598 8.919151206558984
599 8.078018020392287
600 9.031323767453578
601 6.87053767182276
602 7.336802476204272
603 9.689017291662736
604 7.665115814930192
605 7.499269906555025
606 7.966808808752245
607 9.070602193289709
608 13.35246883946779
609 11.578783103762362
610 6.792437061534252
611 8.251239811834681
612 6.851137550335916
613 8.79053074975538
614 9.31604742766095
615 7.649503219449202
616 9.660908779968164
617 8.609548979817228
618 9.829227272709256
619 8.406169091094066
620 8.179015256069894
621 9.633380068720372
622 9.761828408613646
623 8.76090696934983
624 8.242594931073173
625 8.976837346477629
626 8.592462059935688
627 8.895920216893446
628 10.28725708241892
629 7.9432336722748556
630 10.056106516510436
631 6.807484884844328
632 8.026233789228256
633 7.172799890816558
634 8.410830282144614
635 7.880960955679716
636 9.168291562190266
637 10.753556725659518
638 9.275417304856484
639 11.717211242425742
640 7.921541899417348
641 8.86299101266337
642 6.471662008260933
643 6.79528679944608
644 11.109710673769753
645 9.82516984487306
646 7.594215635274789
647 10.591142867539853
648 7.034698173336685
649 8.07998651692741
650 7.908702474725856
651 6.512417469843399
652 9.196871509859372
653 10.595207506236148
654 6.585986152280227
655 12.888199046521503
656 9.991404461467011
657 10.363853196006163
658 8.858226839513721
659 9.27112903904611
660 9.246677409486042
661 8.203021516614537
662 6.76652358507211
663 8.716636231081512
664 16.17517470956842
665 12.645170872556335
666 8.881290258158742
667 11.676983152264574
668 8.643639563651636
669 8.547366733647033
670 6.091231305942415
671 8.363965547899308
672 13.847434237302586
673 13.207322748360198
674 8.659344155915631
675 8.852894848602489
676 8.324753835167833
677 10.974958400777613
678 7.5405740016251706
679 10.108604814945789
680 12.277484479674317
681 7.097732757070838
682 6.44222348868438
683 7.092288042429549
684 9.705156567629604
685 8.80517085085955
686 7.657191528641444
687 7.432281411660965
688 8.34329890956322
689 7.488312153735824
690 7.6405511507143
691 9.777491334836187
692 7.054918690927927
693 8.64591621628179
694 11.36488067143533
695 8.16889846475102
696 8.675203654136489
697 9.800799634314252
698 15.969399366531793
699 10.398223184964344
700 7.8440351379095965
701 10.384946669519785
702 11.442540396316474
703 9.524904683101681
704 9.752542818238545
705 9.339956469700548
706 8.19210375213474
707 10.981274423248712
708 9.910367236115729
709 12.309876536735342
710 13.103294449593886
711 8.774466932815184
712 8.450732753581418
713 7.585392010820606
714 7.759789568013342
715 7.656081442025735
716 8.512584683858783
717 7.5123607276674775
718 10.641533610252814
719 9.06584289307713
720 9.07287668170478
721 8.320148153449848
722 10.154796566026706
723 8.318582118950252
724 7.884405035072365
725 6.7582235580128005
726 8.43425160350058
727 8.379181301042497
728 9.722919165785797
729 9.925732155448584
730 6.6710699748081845
731 11.692562765618286
732 8.845303218549178
733 9.580704384325129
734 8.334495784731027
735 7.333470976531733
736 7.384345468932491
737 9.671304261275765
738 14.458625962334828
739 12.166259160491867
740 8.139140349393875
741 11.93082203400349
742 8.068188065600248
743 6.445314567956713
744 9.18589670898508
745 9.072733720695373
746 7.0438679917871445
747 6.002302126171789
748 7.523085360084275
749 7.6766465830897594
750 8.888135784391539
751 8.403165741338919
752 8.804802922601475
753 6.781799480803688
754 11.37066031614995
755 8.243380035208974
756 7.8629028640213
757 7.085448173943228
758 8.639976901184067
759 7.407146616634306
760 11.021494363406001
761 13.696401178003232
762 8.54844147849101
763 8.387162819246914
764 10.983840485203899
765 8.042151094167588
766 9.956842823827184
767 6.838609708515205
768 7.425164138810296
769 8.951275981768703
770 8.623164560936713
771 8.050814952127917
772 9.602901677996362
773 9.262724529820748
774 8.371595862819886
775 9.502546109232469
776 8.097103717014674
777 9.764360081714464
778 13.596070678369053
779 8.114974266506248
780 13.633097378930689
781 13.430951248187029
782 7.7753457448148815
783 9.50763217325892
784 8.877924195369093
785 7.192101414995633
786 10.66405684805822
787 9.644601723054146
788 8.847490593264919
789 7.60654978754281
790 7.823717497152603
791 7.10568442244479
792 10.080843359411903
793 9.482710321632696
794 6.889280354570293
795 8.16540138696447
796 6.080373974593025
797 7.080437001615601
798 9.047915329680325
799 7.607680218722144
800 9.684456228704573
801 9.526940702788123
802 11.960378122497634
803 12.79514308087243
804 7.025618115672652
805 8.459341246632631
806 7.8123083286641775
807 8.556186114965232
808 7.9599137615302675
809 7.940812102962412
810 8.471782116278195
811 6.614362667652305
812 13.011822621726948
813 9.60824906128117
814 8.905597618573598
815 5.316656754053941
816 7.551105880819912
817 10.318325711851465
818 9.350098981500315
819 8.42335956306298
820 8.139736238428167
821 7.992844926520098
822 7.734730663141429
823 7.565881146148167
824 9.08605584253053
825 7.637211476278381
826 10.72377324663429
827 10.674236867620806
828 8.998324536963384
829 6.43056256529829
830 6.193011465315911
831 11.94501983651878
832 6.190264774992273
833 6.706772406521363
834 7.924442416935945
835 9.520494830762473
836 10.202676576136993
837 8.557900945629264
838 8.15181747418304
839 11.88337203817814
840 13.883713915135209
841 6.928976792697357
842 8.827139271945635
843 7.477824756208317
844 8.185846290806625
845 8.273800809370284
846 13.647669262893922
847 11.729612494935827
848 11.774458111992557
849 16.16207788036519
850 7.33920120863158
851 8.654507145170685
852 6.372287356602786
853 7.182489126971512
854 8.433401274832587
855 8.15035495891834
856 7.3669214385446
857 9.757844744516346
858 7.891653783142254
859 6.98410979370078
860 10.719581950077183
861 8.400865994082082
862 9.435610574994168
863 5.322084186300129
864 6.663212660993526
865 8.550424857249688
866 9.859529516491929
867 7.754940686186357
868 9.05720474867322
869 6.847519843964826
870 7.1129553547883315
871 14.201623713250305
872 7.9128310755340125
873 8.873605661035763
874 7.365176557536823
875 7.62328571640502
876 6.771751139300659
877 8.3402247166941
878 9.279307158191285
879 5.742902636727142
880 7.135186464965231
881 6.64976690336932
882 7.601946805045159
883 7.280916494853749
884 9.983439540500605
885 8.79547347714286
886 8.607704378420738
887 6.646150478152421
888 6.472232682050597
889 9.325133965364298
890 17.224150087251054
891 18.58285348104903
892 18.776369144024255
893 15.654605896382979
894 11.916382786586457
895 13.842656385223318
896 8.618421885217284
897 9.61341269226218
898 6.61064750956657
899 9.677183600439076
900 9.617035535165543
901 9.538975484683123
902 8.574867875374327
903 7.039117131393042
904 6.755546614198921
905 12.089732184681827
906 15.038924797521696
907 14.447519276421962
908 12.324229980451548
909 11.962791751606057
910 13.663527177047449
911 11.87912272440616
912 15.76333228459036
913 17.06026013623934
914 8.493044463446271
915 7.228714081760332
916 8.14495573959812
917 8.976969643090193
918 10.201769961907264
919 12.310190005539576
920 10.355670904135685
921 6.26129763001712
922 8.205440068737655
923 8.977028678899622
924 9.596751251235128
925 8.9662707712404
926 11.744680737859637
927 9.299629685177221
928 7.764228436801922
929 9.585610891410166
930 9.779838763147989
931 7.428218663018018
932 9.1858162579077
933 8.742303559238561
934 8.22296350218511
935 10.331551640282633
936 10.796665693161138
937 7.2957845399578725
938 6.908037671790933
939 9.100547340071545
940 10.602631226118223
941 9.87228699744158
942 9.861924116546572
943 14.321689138627365
944 14.979502342142256
945 17.190677020952958
946 14.522458836985718
947 13.048192021225837
948 6.037100480321049
949 7.745511388610038
950 9.472749867145373
951 9.048361894521985
952 8.713644019377487
953 10.629289837988985
954 14.67482155771394
955 9.349920483825663
956 10.556835191452498
957 12.449062363831516
958 9.065587367023044
959 12.562886586111029
960 12.321351568932933
961 14.289440770399496
962 9.02435563065903
963 8.248099321258692
964 10.255544260297818
965 9.448294444399183
966 8.401656145999326
967 10.621040910573505
968 11.365903873249074
969 7.8769639473471775
970 9.90696354237411
971 7.197971373862609
972 9.01818242804984
973 8.460268608749162
974 10.913741486754931
975 8.70577316506901
976 9.40156689377868
977 13.968430314698479
978 13.075475025574097
979 7.4095706289455725
980 10.418179659006896
981 7.168751028068627
982 7.633265602880745
983 9.637864297742052
984 8.66951209130981
985 11.723122943843206
986 8.595083434760868
987 8.582491674745256
988 9.154821689957393
989 7.421510958455641
990 7.889493663936369
991 8.47008406546262
992 6.824948238210462
993 9.865822411307752
994 12.024582325441033
995 10.679806808414643
996 9.243878127798519
997 10.246537647260768
998 13.615121189858028
999 7.6830324033882675
