# Supplementary material for: Perforin-2 clockwise hand-over-hand pre-pore to pore transition mechanism
Source: Nat Commun. 2022 Aug 26;13:5039. doi: 10.1038/s41467-022-32757-4 (PMC9418332; doi:10.1038/s41467-022-32757-4)
Supplement: Supplementary file 7 — Source Data [file 41467_2022_32757_MOESM7_ESM.zip › Source Data/MD Raw data/pH4-CCW/pH4-CCW-saltbridge-04.dat]

0 15.181007087983778
1 10.750409056827579
2 9.541800051467488
3 4.873724333556294
4 5.807225802788
5 7.186486543984794
6 10.261340308134184
7 8.243167312333274
8 10.641222808426942
9 6.680163827164826
10 3.943310466423417
11 5.591226129112935
12 8.226133405565827
13 10.009580993039343
14 10.555861983170715
15 15.202667284040169
16 16.871209802591647
17 15.263838119386229
18 20.680372777229774
19 15.07297313921268
20 16.97321773260363
21 17.939293102094975
22 18.121213075545004
23 13.93196764955154
24 21.14738455207558
25 14.71731618481834
26 14.948727235714363
27 16.382538039238284
28 16.847195985588716
29 20.09919913524678
30 29.36919605885876
31 18.693933709245435
32 14.114930140240398
33 12.086502382676537
34 17.116220644823855
35 18.183255575480587
36 15.208553265979623
37 15.033985346476376
38 9.68010884030963
39 10.493539253490876
40 6.456498409512104
41 10.938390236455414
42 9.01300782192038
43 13.549495039947777
44 17.051150897126284
45 18.007841137432138
46 14.757227610475816
47 12.175721134237236
48 19.11036006464381
49 12.474399535293523
50 20.55120680759044
51 16.556800211520166
52 14.348181037585759
53 13.267553368571605
54 19.057921526313343
55 15.715019439946945
56 14.949138024567203
57 7.796007636451721
58 13.933692328790604
59 8.664369066829787
60 9.607752602585542
61 5.982267877505812
62 10.520097112766663
63 6.426820373454662
64 7.900343761424179
65 10.35796214516426
66 8.027989838655134
67 8.530592661989731
68 5.852383067555915
69 9.212814718427394
70 6.11076533968276
71 8.180511859204723
72 7.888864407160015
73 11.941909374573157
74 6.911605933616171
75 10.22465236936646
76 9.339551055362222
77 13.059236339370779
78 7.23647863054499
79 4.277440236295795
80 8.071192806272801
81 9.031337328850913
82 8.212503377475718
83 9.401875674314486
84 13.662110957058587
85 8.441598122540137
86 9.472383271379718
87 12.282911728870564
88 9.035782188446287
89 12.738473329513976
90 3.66659097124006
91 5.366779073173018
92 8.721168876449239
93 15.036542481247011
94 11.100949841242779
95 7.685714804658225
96 9.694435192815
97 8.643628351791131
98 7.956725593685485
99 7.712858657492357
100 5.224638154062922
101 12.3420079547457
102 6.382096840018541
103 5.978399970005524
104 8.594908722221804
105 7.2989396691215145
106 3.9710426573418056
107 6.684574994746185
108 8.228107277588462
109 5.9706328055705
110 12.49554049063614
111 12.45014495080624
112 5.644340040416564
113 10.558327510967608
114 8.655853938146864
115 13.122744192394034
116 10.41908110673102
117 8.417221647943922
118 3.9905722115704196
119 6.544310659772102
120 7.397705120073036
121 5.837629265375561
122 7.7241200218565895
123 5.017991758591625
124 8.799285484275151
125 7.364069398924872
126 4.434677714990796
127 7.11738148487792
128 9.506492764184241
129 9.975506809397237
130 5.21447302003722
131 9.040219819539056
132 15.043101364251203
133 10.114131629817168
134 10.179652454355711
135 9.86094383574378
136 8.192785178592896
137 6.659715938255999
138 8.836422914392559
139 8.473686249818542
140 11.269586884709142
141 9.856529136071632
142 7.735030663690087
143 8.454129977647696
144 10.670724340745247
145 8.960258552092458
146 6.909112985218795
147 6.769339765661396
148 6.829918114254531
149 7.15028812187697
150 8.981653794275852
151 17.04235929081737
152 8.663650937355685
153 9.849968752754286
154 12.460399640774442
155 12.514526297041655
156 8.64599815009992
157 4.978664186636232
158 8.660331643281479
159 10.142327450737719
160 12.567575097701422
161 8.435313830394959
162 7.175163865614574
163 14.358011309616641
164 11.47524907576075
165 6.622964583564213
166 6.3637301938014845
167 3.753183572845352
168 9.154963659668097
169 10.007211953782837
170 12.643291362807837
171 7.6985716058375555
172 8.114357757028131
173 7.542103601610726
174 7.707510354806742
175 7.347560506869046
176 6.418996207023142
177 5.583174792221145
178 9.516342656052869
179 13.697474181968891
180 9.652463162882164
181 7.469939375966936
182 11.12267016040663
183 8.171741406757404
184 9.219952096109362
185 8.375312149740491
186 10.357393563643928
187 7.056752068485871
188 4.086613340026481
189 5.736246074818231
190 5.168180649875608
191 7.507286801711992
192 7.595116595884133
193 5.419337979870859
194 9.383676212891778
195 10.506696256503542
196 6.239467478919163
197 7.8888254050795155
198 8.548722076463731
199 4.387427038905347
200 8.943731042666727
201 6.444690005555845
202 6.144489124299545
203 6.509446730084154
204 6.51262523256755
205 7.698912805810031
206 9.361186588479537
207 8.583057303641798
208 6.861848772353576
209 6.916516765390907
210 10.198959796261166
211 7.2366415431107285
212 15.55733556009545
213 8.606020542378861
214 10.264225312529618
215 7.199923195991256
216 6.703525718388684
217 6.460859805336022
218 4.368330536640132
219 8.063409332739306
220 7.023228725489205
221 7.093730193530716
222 3.2752130299226514
223 9.344634581247679
224 8.879182653451888
225 4.11374745311324
226 10.847712928773339
227 10.644453646861328
228 7.013711916754504
229 5.946071099281967
230 13.228448850712471
231 13.849912374933252
232 5.101998180496468
233 9.469618456805026
234 11.257559087371774
235 5.356484691093469
236 6.175723921686505
237 5.955661176339011
238 6.76488767031435
239 7.743334438011788
240 12.120585367299404
241 9.847443780856372
242 9.057311681498115
243 8.291879070379805
244 6.819922457885941
245 9.73545255709686
246 11.16769949105502
247 9.784373018498444
248 9.366516865326533
249 6.379423913192745
250 12.892669932452048
251 11.771246165705541
252 9.34967321446105
253 9.457712638197805
254 8.84605787526506
255 9.665416364407053
256 7.848557076005426
257 7.948337355983402
258 8.189117814780458
259 10.95438286503314
260 10.428076005008048
261 9.350126072537453
262 10.575603349491786
263 8.78445211703644
264 14.233124162516667
265 14.329098369998606
266 5.74404421809653
267 9.006053410601224
268 7.766317902912572
269 8.184593509554093
270 6.062890958620059
271 10.506889833666596
272 9.942696818873003
273 13.449940116087454
274 6.400853691683328
275 9.714070923275196
276 5.199013226425649
277 5.56818190494865
278 8.328561003515736
279 10.985804327967573
280 5.443475034673125
281 10.815297834004722
282 7.88080376256025
283 7.852604404494062
284 8.941149252110192
285 13.189449509958601
286 9.29267751504876
287 3.540188110443005
288 3.2032265099545776
289 5.545694669094584
290 6.430068231204345
291 6.334888851619472
292 4.276475396093113
293 4.6561816248960035
294 3.6613622333486218
295 7.567189199453935
296 8.097640715854103
297 3.5795346624866817
298 7.132831399847919
299 6.669672119198211
300 10.178457540932374
301 6.009272755173733
302 8.38661279021266
303 7.498919926861769
304 4.853232554702429
305 4.766865646005759
306 9.152402334549397
307 3.248485509708877
308 5.822110408990337
309 8.007042269755784
310 8.441487418776179
311 9.506534340715746
312 10.566364585112579
313 10.645049178501225
314 9.977581933511148
315 7.259108978688601
316 9.69769573314784
317 8.006321581744473
318 9.420024863843409
319 5.686288037110406
320 7.111103974405645
321 3.9719851406468263
322 3.6976732816634326
323 5.56461461893365
324 6.4525807040196215
325 5.153465782109848
326 9.84690875861023
327 7.695859119180114
328 9.418241574778737
329 9.373341269676592
330 4.745511077991268
331 5.842936565285544
332 5.604018112196318
333 7.904654844873806
334 4.9774673417564745
335 5.6615931409281774
336 9.600930564966877
337 5.0544019888618354
338 3.5592614674246716
339 4.982847168119291
340 5.310914652320269
341 4.489216177947974
342 6.762951486226453
343 4.571616577702777
344 8.91998723788983
345 5.832667730660861
346 7.524000150493031
347 5.9245054609365075
348 6.396267417753464
349 6.6433860653866175
350 3.7163343163240343
351 3.2857846736224015
352 5.497948865875796
353 6.75637180799817
354 6.45737403426739
355 4.168654860764084
356 4.713509031667978
357 4.148148099587989
358 7.351825372271177
359 8.600372559430195
360 5.547486644495419
361 6.085151088141217
362 7.3281412823644425
363 8.267648518408787
364 7.282239159477281
365 6.306650114519936
366 10.582372764362237
367 7.793717536639292
368 5.389697571608316
369 7.480010399346933
370 6.735125585931657
371 6.014378169994769
372 5.31245304320363
373 5.47762859076574
374 5.178283403962741
375 3.986859259036027
376 5.256240679263474
377 4.687622522771214
378 5.837784468300397
379 5.939478819410388
380 8.572454578585141
381 6.376929261624825
382 4.310693163022393
383 5.614994365635142
384 6.277056690494313
385 6.650358974995069
386 4.946363337256172
387 9.572255924499034
388 8.108134619361705
389 4.757126445255576
390 5.678792345147887
391 3.2236172981311246
392 8.68015109971304
393 8.984711942931394
394 11.839595810713282
395 9.021831011447082
396 6.982341689011761
397 5.656301700832875
398 6.711821472339387
399 4.065365772593614
400 9.66413419186214
401 4.645311500073219
402 3.884011184516842
403 4.580727039914578
404 3.3485579196331745
405 4.575700283363346
406 7.665776464161718
407 8.033414343868332
408 8.655809524555616
409 9.357023215355875
410 8.13012431291946
411 9.371803432557812
412 3.811369103760033
413 7.53543577258862
414 4.248970932112774
415 4.683098034436434
416 8.741429232739577
417 6.653308358987777
418 10.572608138348388
419 9.958636282859455
420 9.468587571101725
421 3.3816673493455918
422 4.9302675209209985
423 4.903387498633711
424 3.749269022828103
425 5.354005260694508
426 4.998318777684301
427 5.633059346238887
428 9.610813928911481
429 7.013369394228501
430 7.493422876136701
431 5.447602104675448
432 6.496994430763479
433 5.469570252338836
434 5.5041971956430364
435 3.7951484721523823
436 4.481647719679494
437 4.767294494223042
438 7.720891563447805
439 9.009423470924489
440 5.634993297431512
441 5.243795335733154
442 5.098719014938319
443 7.959621479682891
444 5.33885638662135
445 5.623117974008172
446 9.013863566198902
447 5.863222599407356
448 5.7500123115578265
449 7.9874692598509816
450 5.813629617770894
451 5.386158212726347
452 5.706213115923033
453 11.840045142607282
454 5.877486718249129
455 8.201907344696105
456 6.023048225009815
457 4.262561518382162
458 3.6280500963736446
459 5.620447603960506
460 4.78668370794688
461 4.65669366086748
462 10.41783203103075
463 3.964328113450389
464 4.672510352727476
465 4.587394779208247
466 4.8627733342723625
467 8.42370050246355
468 4.142848301667543
469 5.73869478411808
470 6.990295293634088
471 5.850487502580291
472 4.860102246624183
473 7.339072344221209
474 3.750593174407142
475 5.508480980983342
476 4.505910430195998
477 10.473944169671332
478 8.093648854813676
479 7.446282949034551
480 5.565094126782671
481 5.6920851754484385
482 6.094781183752406
483 4.198479851345607
484 10.223692627993179
485 8.383382186734433
486 4.893931338881956
487 6.602756980923534
488 7.5696367760144545
489 6.7711850774643025
490 4.7432871686509595
491 6.009311508594428
492 5.410029196726177
493 7.897541125498275
494 6.604162439536355
495 7.136155016616399
496 4.49209602801183
497 7.279624149645457
498 5.27890720158788
499 6.912433828909767
500 10.377990547877642
501 4.704468268761857
502 9.533828114945111
503 9.368198083986549
504 11.859493662591065
505 8.828589452069828
506 8.316278258101086
507 9.570787096008809
508 6.368296337703208
509 7.055744289464564
510 7.4983683388798426
511 9.45631075138594
512 7.029404358660278
513 9.937104005599434
514 10.674513700195245
515 11.589267164803182
516 7.5318384122109014
517 7.974431478893978
518 11.867331409010447
519 7.6882442690551125
520 5.44075800986131
521 5.551660213661045
522 5.4083142157435775
523 8.093525508178598
524 7.286452073746533
525 10.37208147246202
526 5.162715367741027
527 6.764689374890133
528 3.641077490007109
529 4.236494077270871
530 9.462939550347778
531 6.771953495678705
532 8.673237209920323
533 4.061676842495672
534 3.657259688789791
535 6.426847661224107
536 9.529087343565848
537 5.762371050595235
538 6.715997177710659
539 4.508761537744065
540 6.319493594715136
541 7.086821631728663
542 11.324518521040678
543 5.39391791564067
544 9.753130006291672
545 10.043465243314904
546 4.384103951222909
547 4.597405823558705
548 8.470840792135677
549 6.847910327239039
550 10.690537550826429
551 6.69426229622103
552 3.6505997111992015
553 5.928494614898399
554 6.14062283085626
555 7.1602160736433555
556 5.307460313498272
557 11.092129184735047
558 10.652060443551601
559 5.100802833480686
560 3.469953342533647
561 11.930982415049522
562 11.373729574506305
563 6.4899574682269545
564 12.318621400733258
565 5.376047482709558
566 7.271235297780304
567 10.309842918415175
568 7.136940727279286
569 8.085651630182618
570 8.579261973141596
571 4.8238660385191094
572 8.190138186743738
573 10.46284554703425
574 9.211944490352808
575 7.110947116146225
576 6.535870698240129
577 6.598484673204295
578 9.511217890806284
579 4.771211262567481
580 7.484026133616392
581 9.94155896984133
582 3.844947112096325
583 6.1898271979662685
584 10.074292945949072
585 8.946443356412036
586 3.842427756307862
587 7.81414337220046
588 4.857071188464094
589 6.697662311022781
590 4.583455144174848
591 4.023010026957268
592 9.374323804601788
593 11.581340847258163
594 8.006522461186234
595 7.831547129347267
596 8.855603855359353
597 8.540364792894547
598 7.956995771273211
599 9.113240655028548
600 6.365281040709881
601 9.191331602032143
602 7.581533067937361
603 5.138525663895092
604 5.748069229247859
605 4.233847128415652
606 5.445274600266909
607 3.8602073755771587
608 5.088246903653221
609 6.417640466005192
610 10.926224883915188
611 7.80698949688236
612 6.124904795833775
613 6.76046549104495
614 4.717086185577144
615 8.028035222574697
616 10.881118007703202
617 6.0390502412545635
618 9.990759614961476
619 5.341155024075427
620 10.207690668388075
621 11.714972784732675
622 7.938665148522238
623 4.514207892480212
624 5.803647721972547
625 4.65549331022762
626 5.887847467272374
627 6.78866052515742
628 8.257908003717608
629 6.34793023572459
630 10.743095257206589
631 8.960901422203111
632 7.483205873075531
633 3.7926470117446884
634 7.869234783111604
635 6.550396739641339
636 10.604744300826816
637 9.917922274574813
638 7.725713905906942
639 8.137520232045837
640 5.545978806446101
641 7.244655334871086
642 9.03319960186976
643 6.516531114103157
644 10.637709293683917
645 10.271497348544615
646 6.959259329943464
647 6.909721594979061
648 5.44691309543922
649 8.833106968700996
650 5.891714092780342
651 5.576900685020486
652 4.953968450573796
653 6.820055762838718
654 8.299926333256082
655 12.123489828530825
656 9.155951818083404
657 10.128377809703794
658 7.972838137327849
659 7.98947367646997
660 10.576839892305538
661 10.801145362334735
662 10.926437409885656
663 6.675639560883648
664 8.403410464610737
665 11.931750771913062
666 8.233090103767998
667 7.818303513486583
668 12.086093646816435
669 8.053581373615632
670 9.14890302321792
671 10.292207767025923
672 7.72286050808302
673 9.727919202029877
674 13.081801534262118
675 10.362392697062011
676 11.29891768511746
677 13.02059570617384
678 10.791173870478747
679 11.687886002711155
680 8.432953765521345
681 11.302006322346651
682 11.934844998289389
683 8.885229521793832
684 7.914905408254247
685 11.86765204192706
686 11.748923791720253
687 9.651911460247408
688 9.929173742227865
689 7.988202380878394
690 13.430713342174142
691 10.95957716950696
692 11.192444332465424
693 7.577488926549844
694 8.027391684684856
695 9.320687653444649
696 11.680681423264849
697 8.170021140076278
698 8.53700863582723
699 9.205443189493245
700 9.37342490552482
701 8.838211188099121
702 6.856044372411705
703 8.08367186753944
704 7.89473864431527
705 9.697459936188045
706 9.360719746309826
707 7.694414688444066
708 12.242027814902873
709 9.072681243019138
710 8.344568306792032
711 8.688986434423008
712 9.525432081148113
713 8.408588684343018
714 12.46426221703329
715 12.177007047275803
716 8.093003606591541
717 10.372936674785242
718 12.156842899170098
719 7.533457941375745
720 8.605935748015039
721 9.564773962784335
722 7.428119194549783
723 11.679899989746412
724 9.71518697822595
725 7.318468388853424
726 8.611416670042702
727 11.392465923288176
728 9.541644175331836
729 7.951145598676382
730 6.927510621827293
731 11.942156676969226
732 8.222513877286914
733 10.848844349129301
734 10.25995002794472
735 11.69474093728802
736 10.126512784945572
737 12.142670702045354
738 11.153530478105067
739 12.208547755384407
740 7.6296489445067355
741 10.676390642497779
742 7.1607280533353155
743 9.068991737361648
744 11.273118169891694
745 7.498986310613278
746 11.352697268191827
747 6.701701121878135
748 8.994919024295067
749 11.880043048714366
750 8.454859688106323
751 10.327836500620723
752 10.720520728267848
753 7.729642195015389
754 7.2822006744603485
755 12.164011563544207
756 7.860555519708562
757 12.242595119132337
758 7.186547694322478
759 6.250045294995926
760 7.110851140756441
761 10.693098210823722
762 8.0244402866613
763 8.05225604035488
764 7.768368846522578
765 8.280884464673793
766 7.189868866112402
767 9.669490613125014
768 10.891707078097452
769 11.759712508917495
770 8.081185382180228
771 9.69043281600337
772 8.440695565138695
773 10.052170485125782
774 12.316458594841443
775 11.78311519429621
776 10.859735411482976
777 11.099824412866491
778 9.774625531829454
779 11.199018557072593
780 8.835124062396126
781 11.55262888311019
782 5.846642280891604
783 8.27362898729639
784 5.842264836521609
785 3.7272423271342006
786 4.687448016434702
787 6.788116962785702
788 7.44945872747557
789 6.294004933767029
790 9.757265923298943
791 6.2911103691117205
792 7.5115533517014414
793 7.597957735965441
794 7.151421157034936
795 7.653550253039629
796 11.284016409784556
797 8.061573005305736
798 7.680275487695569
799 8.078496667521714
800 11.496247605108518
801 7.978484971326232
802 11.60311613870374
803 9.601409259786832
804 7.134281651188095
805 10.550297178248847
806 10.716188975960225
807 11.634425905911712
808 11.581257236183571
809 10.953019058147454
810 11.079124873448581
811 8.158173802471012
812 11.483447963297628
813 7.025653345922135
814 6.690485319649539
815 6.488024759902071
816 9.388986444538412
817 11.603260489699737
818 13.166413757073434
819 8.056433881114035
820 10.03007785371734
821 11.542328098378944
822 11.104366337088575
823 8.17355716553314
824 10.187838196576463
825 10.662434169150963
826 10.857827790611726
827 12.52066416850877
828 5.23818673791026
829 11.302406346757373
830 4.487070712375234
831 9.124742571682043
832 4.93159840399006
833 9.85580069537808
834 5.52311166511474
835 10.098126765898497
836 7.881780999093849
837 4.8413296798655105
838 8.222878900390997
839 3.632060784715481
840 6.617644843767703
841 9.943197834936369
842 9.384666839302678
843 5.652616585236126
844 9.227547990702693
845 9.402359469603025
846 12.348361976124282
847 7.394364495544258
848 10.112558299614342
849 9.812767035303068
850 7.8327148424286985
851 5.177714800456225
852 10.181094888162502
853 7.985534338873922
854 6.394399800022202
855 6.5436037368975635
856 7.780950383713907
857 10.300772572509729
858 8.689529239232485
859 8.55154518195338
860 4.601799314209775
861 7.906323501753318
862 8.973815505136146
863 7.910786063298229
864 4.070674164622541
865 5.43191496609388
866 9.783325328562366
867 6.874871207005268
868 7.849501646619658
869 3.806653361836087
870 3.7622283407355455
871 5.786528491507898
872 3.983874196081399
873 9.468014819415398
874 8.905044951649865
875 9.512887594007829
876 11.55245305343224
877 6.159897209901451
878 9.835250441071627
879 3.615922056699553
880 9.752388708166354
881 5.935067469099929
882 7.706974100030788
883 7.796437243300225
884 3.663844047372277
885 7.625578855878682
886 5.304342559060652
887 7.577135124524377
888 8.92007871843354
889 10.05613857071024
890 8.901244650556027
891 6.678533166929991
892 14.34869417670317
893 8.097194975122639
894 6.239643210066239
895 8.13613819713968
896 7.155332537494373
897 8.88431986050668
898 6.519241673717734
899 10.168793082016679
900 8.058887458198203
901 10.201846184875114
902 9.975817822461233
903 8.376306065095129
904 8.13788820142755
905 9.14849530481733
906 8.748433690617697
907 4.993522273528259
908 6.533013152807747
909 9.347068574096205
910 8.29255682693062
911 8.771958179818695
912 9.448838447020195
913 8.042513812608911
914 6.978829445442213
915 9.323422740325503
916 8.878680274031165
917 10.486364560794243
918 5.620742656009384
919 11.202063650941323
920 9.325661584592414
921 9.178634028251263
922 6.767629290993671
923 9.165741830848177
924 11.656359293415674
925 5.562569091107693
926 10.034540910260134
927 4.452741817396789
928 5.487246487295031
929 3.2960202293608094
930 7.7102158220587205
931 9.375022143330543
932 7.628479789820501
933 6.83691525040106
934 5.528090459679194
935 3.483611833860273
936 9.459920770240648
937 10.410991353505407
938 7.362343962743208
939 10.128832137620794
940 10.697619799104723
941 9.820051419645422
942 7.846240307245922
943 10.739350893667881
944 9.872766732594004
945 7.245465912123255
946 4.139611024239045
947 8.720639208872521
948 8.898482270536313
949 7.077804003983279
950 5.767712662135947
951 10.798624504052425
952 7.423452336508635
953 9.084210580305644
954 8.913000209764762
955 6.862352576693877
956 5.3969721288617984
957 4.137375290389072
958 6.2666823303595605
959 5.349899070400507
960 6.859350454047094
961 8.421258865292684
962 7.064475515962413
963 5.243056380215925
964 8.911168204078034
965 9.032542769707387
966 5.828700926637171
967 5.416079196761648
968 10.240908583727627
969 6.41292230585984
970 4.279610994176639
971 9.26020927955162
972 5.734547478099074
973 7.135913541928438
974 5.434608885323571
975 7.174866141224905
976 9.038673750437294
977 9.166786126809466
978 11.687391687377676
979 5.431885984252772
980 6.091728326692832
981 4.749273635866436
982 9.563649064178843
983 8.314685435202085
984 11.173230557654746
985 10.75288050942128
986 4.395292393242274
987 7.71853832807565
988 7.017512842820375
989 8.358945317184682
990 11.54677565815492
991 9.136060240370126
992 10.090376092681023
993 7.276446345678046
994 8.476565456721518
995 9.979591450708053
996 11.681246749693356
997 10.958438859439497
998 6.150666937662802
999 3.504698569462065
