# Supplementary material for: Perforin-2 clockwise hand-over-hand pre-pore to pore transition mechanism
Source: Nat Commun. 2022 Aug 26;13:5039. doi: 10.1038/s41467-022-32757-4 (PMC9418332; doi:10.1038/s41467-022-32757-4)
Supplement: Supplementary file 7 — Source Data [file 41467_2022_32757_MOESM7_ESM.zip › Source Data/MD Raw data/pH4-CCW/pH4-CCW-saltbridge-09.dat]

0 9.7767700913766
1 9.65597016438225
2 8.326837928574323
3 11.097960303200963
4 7.643282981536339
5 10.85536150165477
6 9.46791525228647
7 5.3033207138507805
8 5.810105258176771
9 6.4643490526096645
10 7.0856359920398955
11 7.23974978322928
12 8.491595459611464
13 8.158243688540809
14 8.732537055388995
15 8.270930699312698
16 8.151212902152771
17 7.0513728784745995
18 5.586697515165978
19 6.22978388776753
20 6.683090401160084
21 6.786030274225819
22 7.109176253023278
23 5.958499351799388
24 7.973912401708625
25 6.806497440968023
26 7.569304123147118
27 6.6480572542522465
28 8.945235250567537
29 8.65888247666819
30 8.138791122405827
31 6.662187452304481
32 5.742388978713882
33 6.329983148958426
34 7.710609258745019
35 8.675985250691822
36 9.782101832980798
37 8.29110505244168
38 8.072945425983756
39 8.76863921099864
40 7.6408324263254075
41 7.038417569185865
42 6.499056453274771
43 9.427237189977724
44 7.19201995021303
45 7.894976888416942
46 7.6126369857101635
47 10.155563239353766
48 10.66335477364114
49 9.995448742476944
50 12.147814564876107
51 11.272134429172414
52 11.93709118435184
53 11.768605830849461
54 10.194844901027302
55 10.238810640139938
56 11.24532798552426
57 9.029470908691925
58 10.804267928258037
59 11.322435349586675
60 10.826500767357892
61 9.121854124596384
62 9.268960464710013
63 8.981814341957316
64 9.318405646734414
65 9.407409806826625
66 10.094976093725306
67 8.892313835120412
68 7.176370103488094
69 7.376563729851532
70 8.627975209122315
71 8.40627887442065
72 9.776005179952397
73 10.391942708713097
74 8.741629087776198
75 9.461562540754958
76 8.80307333105634
77 8.513641163166085
78 8.842679635644927
79 9.078486191741922
80 10.105324720256204
81 8.517061173979041
82 10.12560131713395
83 9.3344526890754
84 8.232809182108895
85 8.808486615533866
86 10.055775518639578
87 11.19554048518369
88 9.418388418432807
89 8.97110267837382
90 10.44246550630068
91 11.943309184053645
92 10.73647293147232
93 9.653399867074873
94 10.735466494586445
95 8.24627795668184
96 7.614190011682972
97 8.442069288328506
98 8.589654511454995
99 8.213883491470142
100 8.550890365373606
101 9.953651466345233
102 11.156979784752938
103 12.407773364683802
104 11.620519443605334
105 11.66541277549215
106 11.410225232374898
107 11.447143412371139
108 12.050021493243818
109 11.17982678551615
110 11.114672027812105
111 12.426394330050641
112 10.078838692968457
113 11.437083025077321
114 10.300835209197496
115 9.85349724218616
116 11.443444265057567
117 7.324389443851594
118 7.618024376054652
119 8.167195975605996
120 7.814780467678468
121 7.684531388873326
122 8.53037308130806
123 7.181654501913154
124 7.725636912390738
125 7.7893034401374095
126 7.0259436903777255
127 7.805635382812019
128 8.69960092266801
129 7.189294421074119
130 7.6375864114872005
131 7.8785319198282115
132 8.132178993526988
133 8.68672092490034
134 7.087386441857839
135 9.088754301879623
136 9.293673408131125
137 7.682767761583805
138 8.655091759032782
139 7.93927378937646
140 6.806270306725462
141 7.7933434239035035
142 7.3742153849902925
143 9.067370527099012
144 10.872353950862694
145 8.269411551086517
146 8.269269221095806
147 10.888929173285145
148 11.67662934513128
149 12.286964449090412
150 9.901494515055811
151 9.332309289728837
152 9.168176184840027
153 8.596614918556028
154 9.345766371229303
155 9.312589929936586
156 11.348488896883286
157 11.986330663900569
158 9.264468987821836
159 8.966118456665221
160 8.604913766235608
161 8.683153598359352
162 11.296149581086485
163 8.33247186747921
164 6.834409147172879
165 8.410346066617425
166 8.079667151474101
167 6.779454544681594
168 6.904026696256255
169 7.430749460548731
170 7.031250265814818
171 6.559844879777553
172 7.281460806616538
173 7.02426521469298
174 8.051493487611362
175 7.486071668510677
176 8.048512061880395
177 8.424098182614228
178 8.12031900438372
179 7.498920451181069
180 6.609153254917654
181 7.707932881827082
182 8.135561748560384
183 5.851382731940643
184 9.77834407241546
185 10.258895153824705
186 8.985600221357778
187 6.9471559849185365
188 8.059381295121877
189 7.223767230558369
190 6.859492668668558
191 7.84018498105566
192 8.459917489269392
193 6.522278592144871
194 7.3702720499228
195 8.63278243151639
196 9.063932553758976
197 7.114563954168743
198 7.00664914015628
199 8.58795334184093
200 8.532711566689558
201 8.523802604104533
202 6.585266929758834
203 7.630478964439271
204 8.09885160322272
205 8.146082709193909
206 9.195470724929901
207 9.70092349462412
208 10.215538326617724
209 9.576430784928881
210 10.352028621167108
211 9.644991593035574
212 10.88058940906022
213 10.89616628331673
214 9.476927150049129
215 8.63637254006733
216 8.6643274825427
217 8.611568786450986
218 8.749234930569333
219 8.613718668900388
220 6.65225109611779
221 7.985129158208166
222 7.174128650963151
223 9.921236492686706
224 9.43303582761554
225 9.694244756932429
226 9.854506077800888
227 10.558708789699631
228 9.080941317463955
229 9.417399847132689
230 9.39681265159031
231 9.223022406840096
232 10.35308672893877
233 9.461999620005189
234 10.004106206380198
235 10.665259440211816
236 10.226522994685066
237 10.579700790539013
238 9.412095342240258
239 9.232675778276045
240 10.371180857324799
241 10.019893780959455
242 9.977155465380337
243 8.7559064032175
244 9.773493604370291
245 11.12583936260845
246 10.510864428489668
247 10.124830068176642
248 11.044563302158977
249 10.176047903467637
250 10.712106338442089
251 10.733104961734732
252 10.383928307214829
253 11.486582475602644
254 9.578687632930995
255 10.641713432092697
256 10.762022628852185
257 9.353752313620037
258 10.223725027491614
259 8.185791583026505
260 9.519474608049446
261 11.559461056111482
262 10.687308269992203
263 9.335894523654401
264 10.276963954296534
265 9.89241844436562
266 9.336636869874694
267 9.90553585622734
268 7.353236515186968
269 9.189319644904614
270 8.608510709315835
271 9.661826765660773
272 9.414787236016954
273 10.087265553730257
274 9.856706151202198
275 9.462818044138078
276 9.174275243599473
277 9.33323183901728
278 9.966796823335828
279 9.881737553503363
280 8.526774605336454
281 10.28145672346256
282 8.589420886297138
283 7.441653622815564
284 8.697964396968986
285 9.027551775268101
286 9.211211767975104
287 9.996446210095492
288 9.02865221195433
289 8.12721064048396
290 9.39678135144172
291 10.708702933216916
292 8.867933219999607
293 11.16682950915521
294 8.05131423324731
295 9.493964752799707
296 9.130530642315577
297 10.214607073362956
298 9.492490287722703
299 9.309958004161873
300 8.77128587607088
301 7.523744121318326
302 7.596066750416846
303 8.711072083419074
304 8.098428187373292
305 8.459763416431686
306 9.114532415284716
307 8.642860582571888
308 8.406813532712027
309 8.68778445279192
310 7.02009010287265
311 8.082892098803208
312 7.496883809956906
313 7.462444273405379
314 8.0196090539968
315 6.96969841790204
316 7.308619789379261
317 10.209336231333872
318 10.668734148826115
319 10.340800607650904
320 10.583899487096376
321 7.749649485671981
322 8.189134793855432
323 6.4363296861249575
324 8.490988773324522
325 7.279047408588472
326 8.339260688524428
327 8.30362985950433
328 6.2161898003146305
329 5.315832315680349
330 6.890716505005061
331 7.671806258709555
332 6.416178302801055
333 7.228596577381804
334 8.20686093416668
335 11.11330181859897
336 11.5726544673198
337 11.412733551958743
338 9.889694295947312
339 7.973196429545014
340 8.883086121490729
341 8.997315598672083
342 7.457424980371244
343 7.789452077397953
344 8.366558378321711
345 7.278661439931501
346 8.550553607876273
347 10.305943366115958
348 6.944458705609583
349 7.582096099181709
350 7.064765751985377
351 8.032833535935136
352 6.442524962507185
353 8.86028539258894
354 8.707009657906955
355 7.505040846094814
356 8.309118477963052
357 6.775732385145744
358 7.015742558507222
359 7.993168043766795
360 7.786142099391013
361 9.248751489029685
362 6.724922258935478
363 6.4770103526022496
364 9.623829345504399
365 9.648841437749175
366 9.353754252511377
367 9.015351794665195
368 11.514909029452298
369 9.490762115570432
370 10.374931397009677
371 10.389163528676157
372 10.445227064795208
373 8.963124763362293
374 9.052321413560152
375 7.696150702449418
376 6.650896700896708
377 8.905388839002816
378 9.241771704100605
379 9.969405140367533
380 10.852869005296927
381 9.895005362874716
382 11.205405452373657
383 9.777482152983042
384 9.871128005414848
385 10.438774885916546
386 10.681268452983817
387 9.282571188878459
388 10.550437764674037
389 9.638167740144882
390 9.646835040082914
391 9.8620303409655
392 10.120313702627456
393 9.25487487094198
394 9.639817824552605
395 9.487676568574727
396 8.299591163531435
397 9.802457259994231
398 9.019447424023843
399 10.481510072970519
400 10.166776311338278
401 9.343784818782632
402 9.854926109582115
403 10.368281101532865
404 8.633061688143181
405 10.29776650732897
406 9.656066108109249
407 7.88940799118987
408 8.328492987330446
409 8.622770737240467
410 8.104723368621361
411 8.838552551556635
412 7.87501453108688
413 8.181709649773113
414 7.021433141717415
415 7.21374857181605
416 8.416669008298058
417 7.845825947572904
418 7.876423432943337
419 7.917802859224995
420 8.886257787290807
421 7.742793034747788
422 7.463859768361458
423 7.93912880433093
424 7.804905144291619
425 8.340401421523744
426 8.627322059815585
427 7.192189101588114
428 8.996135023939921
429 9.813361376015413
430 9.068712682516153
431 10.765111091260824
432 10.469986157136018
433 9.920874113360632
434 10.099314557238987
435 9.037858684061723
436 10.07065366488036
437 9.42925300431155
438 9.990606176900695
439 10.174914391052551
440 10.46108669786905
441 10.667706453231233
442 10.57861151557346
443 10.450381325310294
444 10.506794637556037
445 10.182363960211495
446 9.958286414270853
447 10.483641265652448
448 11.651807660358205
449 8.719933870777403
450 7.530063169048252
451 10.826497817936016
452 11.302713368715752
453 9.702291644462987
454 10.988906837567095
455 9.42973531567871
456 8.887421785602893
457 9.507990429348904
458 9.048654882753615
459 10.256575115879345
460 10.212723804785409
461 9.639514739403367
462 10.445288147066536
463 9.800647589004445
464 10.059371778415581
465 10.101688289333358
466 10.753231056597652
467 9.57317511407359
468 7.149108069211953
469 7.53908484676601
470 7.6220545765552075
471 8.057584948356602
472 6.9866695600755975
473 6.897882722671795
474 7.162802469661962
475 8.042978151930582
476 7.964544007004279
477 6.962058536685846
478 6.951107313676178
479 7.365529619012932
480 8.211719931327996
481 6.623468714469909
482 7.487012384721681
483 8.902285181004094
484 8.193293808078174
485 9.533601726550744
486 9.369062412054488
487 10.685937979987115
488 10.683181135250608
489 9.632633317714909
490 9.276765685877844
491 8.730927786720677
492 11.085482942491247
493 9.7071296518531
494 9.731565678684738
495 10.10402918906739
496 11.34298333074621
497 11.72321005073501
498 10.815716144088002
499 9.193354052213227
500 9.225944576046787
501 10.11315450943112
502 10.402530005873745
503 10.19468546068507
504 9.627296482229207
505 11.442260434755818
506 11.018093370977203
507 11.257069493881449
508 11.275081691440755
509 9.481507488740096
510 11.007863765079668
511 11.258447211867399
512 11.580439714301015
513 10.964576901930185
514 10.337172209659641
515 10.085775395283786
516 10.138344326816037
517 9.348994664361662
518 10.450015389142777
519 11.314039576513474
520 10.900769335781089
521 10.402329304946287
522 10.441013808470517
523 9.800671780781684
524 9.066997749230946
525 9.275000953882506
526 7.488567061634332
527 7.564612717720274
528 7.65299159780245
529 9.712762845802558
530 10.414231339483553
531 9.138917914632112
532 10.394743299923743
533 9.792168185441074
534 11.541378536491216
535 9.51952541448323
536 9.787359232940384
537 10.192138489827093
538 10.410603895482616
539 10.09474620586246
540 10.567547762590555
541 8.745738659826035
542 9.361722084785837
543 9.398297437816783
544 10.129686466450355
545 10.555468816315413
546 10.065257191734482
547 9.381456387915224
548 10.822997462772792
549 10.321455778441504
550 9.866778932911714
551 9.69353918970613
552 10.499524605410292
553 9.99409767318759
554 10.05616898850106
555 10.567488409909894
556 10.196117218114527
557 9.704999615288795
558 10.272905499921817
559 11.010033915792194
560 9.290708140229556
561 10.44814124840205
562 11.354284659482772
563 10.467531999499933
564 9.240422223385659
565 9.494545405134998
566 11.085330451931224
567 9.013488503839845
568 8.695565347145571
569 9.24850708434681
570 10.740433343571077
571 11.108301811825072
572 9.353898312428072
573 11.572145170016901
574 9.973072276364912
575 10.552839895656527
576 6.6922103089494716
577 7.871321537828126
578 7.937084311587583
579 8.396155699060206
580 7.210190670955287
581 6.47333849642792
582 7.786604797108714
583 8.53270697915636
584 9.01314817929784
585 9.552965804312542
586 9.376059922293056
587 9.053415169160928
588 9.577441685985725
589 11.754363363842991
590 11.031627555264011
591 9.90305889770366
592 9.377943356612516
593 9.005593798481407
594 10.019294962063938
595 10.344662447571327
596 10.491916973702372
597 8.793163856584375
598 9.229704011963454
599 11.03666674667272
600 10.79062954766126
601 11.158054796226706
602 10.433176157113898
603 9.835102844557614
604 10.395812370677989
605 7.803854509944286
606 7.164597385048359
607 8.07586899711982
608 6.972652296222543
609 8.247555158719184
610 6.985587175645503
611 7.7927923270780575
612 8.008295486699977
613 7.501762407948034
614 6.841282345160053
615 7.8694729978796385
616 7.100975243277645
617 8.488472281067551
618 8.085359371221047
619 7.726046036544978
620 9.289708048287801
621 10.307110174048908
622 9.148431138365142
623 9.935373037685292
624 10.088404945246307
625 10.769081797823063
626 9.839798794525178
627 10.985252266760408
628 12.231971135250953
629 11.913239108615437
630 10.437174639923931
631 10.44320350142604
632 8.425607450269244
633 7.1477124801191145
634 11.11262608108318
635 13.273304091405373
636 11.488257162176456
637 10.359842952976088
638 10.287013466890375
639 8.488356646320359
640 10.531529992924156
641 9.021146216515927
642 8.658946072941024
643 6.435141288203807
644 7.729439940974737
645 8.146908807701461
646 6.55819196340969
647 6.456673958577823
648 8.388202915481624
649 8.747022776778952
650 8.162154763363477
651 10.024381781994316
652 10.916711902516719
653 11.60685947398638
654 10.346889671474068
655 8.807686664484443
656 11.778119277156941
657 9.070525787123268
658 11.877259329681658
659 10.222983181418188
660 10.10416033528273
661 8.174429698206005
662 7.615374487913867
663 7.394257164885408
664 6.457496363395417
665 6.629117078609108
666 6.4701838355597525
667 7.0631814450042185
668 6.877218701065726
669 6.316034282275309
670 7.557915696202685
671 7.352378062404295
672 6.940868237705899
673 5.7799906834443
674 6.4823422748978885
675 7.615176159839977
676 7.0134985649639825
677 6.354235049839224
678 8.13864608322621
679 7.975235679727205
680 5.87405452200433
681 8.122806774964385
682 6.024155285597693
683 9.578744692671085
684 6.587911929642609
685 6.867623931874875
686 8.418092690487406
687 7.168889222470305
688 8.053008689229966
689 8.949424785293479
690 8.386787352661988
691 6.810199238850782
692 8.889295163377305
693 7.473999513663484
694 8.281831568621703
695 5.542214798822562
696 6.6942850490771795
697 6.743831122682006
698 6.119072134085513
699 6.652952203502728
700 6.1990844107843985
701 7.508368704121905
702 6.424749829274698
703 5.925578196001347
704 8.050238476811215
705 7.565167758425032
706 6.8018732769133
707 7.641081286685523
708 7.526021541106477
709 8.662554552928981
710 7.156131026344011
711 7.023086198875086
712 7.6143132561730855
713 7.346049359050406
714 7.792455213217165
715 6.578480683608283
716 7.3890829483459735
717 8.32175096270079
718 7.448157248418182
719 7.6510861256318705
720 6.395168828945077
721 8.232176129756285
722 7.6088286351503
723 7.0501583967295405
724 9.448943609590792
725 6.693882622590401
726 6.175306739167017
727 5.956843948068809
728 6.600450227081385
729 8.768212923837558
730 7.773705222061932
731 8.627536472628293
732 6.379825646035546
733 8.66127712870562
734 7.938309594586504
735 6.99878495397544
736 7.858415062906064
737 6.306754105739774
738 6.149207119312926
739 7.030458533389282
740 8.22533663558573
741 9.747736061347366
742 11.248943469492842
743 8.57328442159362
744 12.27327023104456
745 12.572799896709714
746 10.380454431311403
747 13.017557979969396
748 8.431800633425519
749 8.166157962624887
750 7.936142607235114
751 6.964216164338002
752 8.762974672789055
753 8.409301746079116
754 6.252633420289916
755 5.980683164694249
756 6.42190903685531
757 8.930558594532346
758 9.390411303488609
759 7.920071475022865
760 8.066833755494315
761 12.461729776791756
762 9.154658204253414
763 9.20292859873689
764 8.657540727517116
765 10.618178719827961
766 6.88964235650325
767 5.781740812792126
768 6.0965000425576
769 6.595934085680994
770 6.547525252421372
771 8.36644607513872
772 8.158969812487019
773 8.490234939279842
774 11.322584749495006
775 8.4940212720801
776 6.723496978412694
777 7.573336016116
778 7.054794911581023
779 7.543801825646325
780 6.868522783256218
781 7.718243444179852
782 7.850102775267331
783 7.011855849075259
784 6.703268867860295
785 6.659592945183443
786 7.079653568996211
787 7.2853748252916315
788 7.050394814858313
789 7.126652462520036
790 7.073961275041626
791 5.433825574624216
792 5.261195215275827
793 6.9969072050204435
794 7.034917541803798
795 9.841301303689258
796 8.582859228822626
797 8.5289143964307
798 10.00367319774725
799 11.273614678500904
800 10.072132685772877
801 9.898008853896776
802 8.233510216822472
803 8.315183156077607
804 8.260033721781308
805 8.689600662170758
806 5.782042778994981
807 5.793466977639576
808 5.6308004824592555
809 6.594501629935677
810 6.187166463289526
811 6.997173791892035
812 6.410277625419216
813 8.446116307127577
814 8.507577685770627
815 7.543856323454144
816 5.174027467520829
817 6.146346235558484
818 8.172598486736142
819 5.468867608621639
820 7.050589270247985
821 7.168148433906603
822 7.143302326633304
823 7.041725854528069
824 6.332184539321602
825 7.2920842075605865
826 7.207075493550936
827 6.745723761224637
828 5.883871024304162
829 6.108184386535051
830 5.878520385614998
831 6.47095448138642
832 5.722198313650029
833 7.3462786755138625
834 7.125159642968261
835 6.645956452704662
836 7.421794867592135
837 7.734983476195039
838 6.9756896123045715
839 6.944186161473771
840 6.650698963985791
841 6.866167913972716
842 6.3123400571169705
843 6.948970082455232
844 6.6348553869567635
845 6.573174198478883
846 7.355247128485441
847 8.115394068655506
848 8.815579489994516
849 9.62570404115216
850 7.218645577838827
851 7.417175511982819
852 7.392986246249698
853 7.9233988273727745
854 6.419030409088195
855 7.9253246852516055
856 7.214914069914344
857 9.564908637389925
858 10.45345343800337
859 7.274801807920884
860 6.861651167186244
861 6.932881334229949
862 8.252635158987237
863 8.798766840634382
864 11.704634087638764
865 9.548976752488858
866 8.732381591263692
867 7.188546726167744
868 6.760347918261676
869 7.269879987486073
870 8.200217603311323
871 7.3114114397115255
872 6.967464538763616
873 6.965424652952666
874 8.164091734241332
875 6.7237134317168765
876 7.214328506602846
877 10.282256919373133
878 8.60320949839375
879 7.7966510509564015
880 8.139770362539494
881 8.058642018562415
882 7.430165584635482
883 6.638470017694815
884 7.2574633401336
885 7.317733656602207
886 7.12908674022088
887 6.110028723874177
888 6.759614761848522
889 7.926554918846612
890 9.090283506787044
891 8.459435746111822
892 7.693397365483002
893 6.932970632683271
894 8.524125122383406
895 7.761793425828141
896 7.509689855272938
897 8.182551272298442
898 7.066886472726752
899 8.658530570197955
900 7.757438807468785
901 7.668812563932773
902 6.976166741421725
903 7.1417200988476806
904 7.575848963281445
905 7.405540193814342
906 6.199507099208712
907 8.331785676595752
908 7.083935914348481
909 12.330157051204633
910 10.672036994037917
911 10.807596648708653
912 9.29114915832065
913 10.17667162872869
914 7.93644754581886
915 8.803270030344464
916 9.032228970965026
917 8.956401442386143
918 10.40366449134326
919 8.550670327055661
920 9.128814155336006
921 9.655298846881971
922 8.286876226407628
923 7.790935130469908
924 8.313806582614623
925 8.4833902136568
926 7.530258205300905
927 7.756997980769918
928 8.435162808841351
929 5.563241019998108
930 6.58748943389566
931 7.6657640688064355
932 6.8289708749599916
933 7.133200999806567
934 6.8514008406042155
935 6.774397563840772
936 7.609154241103569
937 7.221192522491215
938 8.870982839487642
939 6.910917119514075
940 8.855107933383039
941 7.585767855687978
942 9.18131029257139
943 7.060046973702487
944 8.645705957157325
945 10.262344364580514
946 7.5779710729618
947 8.074730264656953
948 8.703915535493227
949 7.674750591266721
950 12.111664310098485
951 9.244995683665069
952 9.686515386548209
953 9.239278949199354
954 10.815951707499247
955 9.386735409757037
956 6.628243450211843
957 9.608131838437838
958 7.2369553594471
959 5.937560179349134
960 10.003736602662302
961 10.345138172608731
962 10.27403519280288
963 9.415686248599018
964 10.246275906335924
965 8.595111451655056
966 9.788211089206884
967 9.435836627542795
968 10.248092479045377
969 11.27487104965443
970 11.49740835176011
971 11.722345367542331
972 8.93998443954478
973 8.402925509024886
974 9.802177587304278
975 8.986061061612038
976 8.800653981553623
977 10.154071904666877
978 10.510154467835239
979 11.305135560324699
980 11.924864797418662
981 9.574429571182327
982 9.310547027113925
983 9.92374271625796
984 8.809930009422692
985 8.955153485908342
986 8.329734592113333
987 7.9070653721952056
988 7.003102536028351
989 10.529459363438804
990 8.432508012586794
991 10.026451354860232
992 10.538210820601476
993 9.600625734027407
994 9.944231660190068
995 10.051225844402232
996 10.06892374346402
997 9.444323610717452
998 11.457068579658719
999 10.153256760631866
