# Supplementary material for: Perforin-2 clockwise hand-over-hand pre-pore to pore transition mechanism
Source: Nat Commun. 2022 Aug 26;13:5039. doi: 10.1038/s41467-022-32757-4 (PMC9418332; doi:10.1038/s41467-022-32757-4)
Supplement: Supplementary file 7 — Source Data [file 41467_2022_32757_MOESM7_ESM.zip › Source Data/MD Raw data/pH4-CCW/pH4-CCW-saltbridge-08.dat]

0 11.918448132423089
1 11.424447267007201
2 11.707215625553893
3 8.57208385144711
4 9.162079585733862
5 8.510730373660813
6 8.701252615616268
7 8.227086672150895
8 8.880908420806698
9 9.015722437424275
10 8.75464750881966
11 6.668566840654352
12 5.646290558267759
13 6.7305633386715495
14 6.652698592298055
15 7.355998452768903
16 8.187445633236349
17 6.145582883470042
18 8.318865686558864
19 6.424321174058
20 7.2758201172701105
21 7.188948373868003
22 9.037987643956884
23 8.489593801593625
24 8.681244105531675
25 7.121505124290672
26 7.099762545518766
27 8.484564195578772
28 8.33390863631342
29 6.440938617795907
30 7.099255573747928
31 8.060330509543434
32 6.801305714914353
33 8.510201385644294
34 7.108260893025101
35 7.150617202076213
36 8.465700611189414
37 8.985261330948788
38 9.06352443080779
39 8.814406078916052
40 8.709878743300274
41 8.118355965826211
42 8.267191283514917
43 8.792964928601952
44 8.562553653545589
45 6.792808043103053
46 7.470502543165725
47 8.371837907617255
48 7.744238250453873
49 8.155873145493148
50 8.188803725387519
51 8.135053916785617
52 6.575611951443074
53 6.885964981860747
54 6.943418733557702
55 6.990318618257372
56 5.6950058269012365
57 6.880193182367948
58 8.700321605089337
59 6.4220228795771455
60 5.8842572272335385
61 8.462888659957887
62 8.764654826236292
63 8.462238918721182
64 8.190065590081229
65 8.288242081297318
66 8.969021226801269
67 8.628882249078615
68 8.814187963651728
69 7.884934635527449
70 8.446720249397346
71 6.900475981537282
72 6.713313746722456
73 8.3640980647261
74 7.2063710705319295
75 6.541794722302889
76 8.283150881222639
77 7.1909818814461985
78 7.148433487166373
79 6.25165660131834
80 6.937938015033278
81 6.8325385229787985
82 8.324124802630484
83 6.707184780016393
84 8.0517815037256
85 8.198772107030928
86 6.992449499832081
87 6.873047372512728
88 8.912651229496715
89 7.293447970586707
90 6.584456570721724
91 8.228760361582523
92 7.408926449110738
93 8.225199993332787
94 6.76122321919611
95 6.755692237173012
96 8.451170776549487
97 8.31826817412024
98 6.672143346177239
99 6.341937274941885
100 7.984415016930962
101 8.005336690378684
102 8.563261607335576
103 8.709732805920744
104 7.0512769224714615
105 6.470565631782055
106 6.402944421544328
107 6.535764873441524
108 8.089260930549402
109 7.145438238824793
110 6.721163776355447
111 6.748711374988459
112 6.977917935670781
113 6.6863555580363645
114 6.724912997297513
115 8.762462759598627
116 7.718274916751856
117 8.654507637579554
118 6.855376190324951
119 8.97979877598365
120 8.235543691519913
121 8.775275135109494
122 7.241926771765111
123 6.835208028008269
124 8.63703897172703
125 8.767778599993997
126 8.523016937834678
127 6.994082910518193
128 6.765202189575889
129 8.292651296272053
130 9.243546683271996
131 8.23396950809315
132 9.11630204271673
133 9.367958980627956
134 9.28834183535823
135 8.805330949317177
136 8.742608166748944
137 8.891181092044002
138 8.425908774665169
139 8.682717266980594
140 8.367199351166295
141 6.5506255909296565
142 8.205944306756939
143 6.768870294119718
144 7.635011074457514
145 8.611373531811289
146 8.940120795534902
147 8.558105478455454
148 8.671756825066993
149 7.268014900061654
150 7.221078251274544
151 7.256863122348271
152 7.243962725098411
153 7.140359911336164
154 7.08736336888355
155 7.184875553471734
156 7.438518278085703
157 6.790219822696323
158 8.375929412107153
159 7.021732759655052
160 6.422761275570541
161 6.959988034020202
162 6.787628634695316
163 6.753651612816666
164 6.398666269738771
165 6.545131755252948
166 7.900329020395743
167 8.847276231470687
168 6.876663974158626
169 6.693956223906377
170 3.688828557399386
171 4.370026796161254
172 4.120708893118652
173 3.9648735794609538
174 5.45491904517945
175 3.94168490873914
176 7.8903822916410835
177 7.147118142186406
178 6.925428573047686
179 8.861992812735775
180 8.195849247503284
181 7.367418313214249
182 8.809729210846506
183 8.895261539169033
184 6.982736545733763
185 6.884139037045383
186 7.175428134852099
187 6.664753645782184
188 8.676476826803482
189 8.704300381807734
190 8.244054543717874
191 8.699848843890491
192 8.569423554592817
193 6.557925679295962
194 6.758608417802955
195 7.756391156015656
196 8.101554712867944
197 7.245952255156537
198 6.499859234201381
199 7.376598044120729
200 7.209005869273502
201 9.052438477477013
202 6.459786560030497
203 6.63142764539734
204 8.961655207455747
205 8.951347188111923
206 8.666285760309162
207 8.225516101553152
208 8.498344189260099
209 9.724687482128251
210 6.627849051706596
211 7.156435193748346
212 6.671281388204052
213 6.848872052204301
214 7.057254486170184
215 7.118676513722837
216 6.970087854212454
217 7.443796534585092
218 8.015353189450801
219 7.898697151264375
220 7.499550406737851
221 8.335904460334586
222 6.525412272570694
223 6.868910056482228
224 6.119724737627638
225 6.880092542842527
226 7.125401305652741
227 8.579426543916222
228 8.538857412410179
229 8.263581327443388
230 8.533814922122188
231 8.257765286157914
232 7.505914964190197
233 7.645593974805145
234 7.878186839854543
235 8.561582760700748
236 8.55739480977105
237 7.970085190794617
238 7.410209694087605
239 7.212619607464718
240 8.212377725547698
241 6.765506789283371
242 6.545441031816688
243 8.68986444060605
244 8.48376269830563
245 8.473031506857025
246 8.509491826479785
247 8.846211009323094
248 7.179550328483431
249 6.890663938153985
250 6.818306997739831
251 8.69159272456783
252 8.95507643458696
253 6.632630171916619
254 7.368957012801133
255 8.854920092982177
256 7.0473844589258565
257 7.541183403395436
258 7.828726603211071
259 6.302942173298074
260 8.58970956117578
261 8.81978882221036
262 8.485432019436521
263 7.082431865291109
264 6.908735651836073
265 7.113057782299022
266 6.824736332559786
267 8.414051272217623
268 7.2116365694835665
269 8.601128177629429
270 8.937517103058925
271 8.748993078008427
272 9.505467096270939
273 8.484959130957625
274 8.56906943183862
275 7.124860382606705
276 6.834665356600301
277 6.950351552778963
278 7.4355222330408575
279 6.485932882983167
280 8.529109150873545
281 6.612949464661199
282 6.8296420472618715
283 8.80661761728915
284 9.081199424184074
285 8.747052758851556
286 8.7201011693559
287 8.387485890706008
288 8.676367250710582
289 8.465862957703639
290 8.396001739645138
291 8.711907923748168
292 8.577280646364422
293 6.854896636355907
294 6.9116734738152195
295 8.37926520236755
296 8.798529966000057
297 8.401876747258033
298 8.443674478796028
299 8.384334265220408
300 7.124003138831751
301 7.33374405756059
302 6.740860534440108
303 8.456893732140411
304 8.296018666166267
305 8.424380171529616
306 8.423933530235145
307 8.040536015787554
308 8.01099235548082
309 8.091210067437574
310 8.758297367822724
311 8.506353688305138
312 6.867810479697267
313 8.602905661226307
314 6.9578974594167295
315 7.210582335716844
316 8.96922784826083
317 6.910959740656352
318 6.919576904213769
319 8.255877343661888
320 7.132255082546561
321 8.308852500970435
322 7.908497311679712
323 8.67915862929038
324 9.044869478241846
325 8.795058560011135
326 8.22281571229507
327 7.981746286915599
328 8.95319817763144
329 7.896557834995686
330 8.451012237140633
331 8.197012681233907
332 6.197191713071713
333 8.173659335685668
334 7.237981916699215
335 8.31250874972779
336 6.504940087812411
337 8.991671728267663
338 8.767089403320986
339 9.244018805520255
340 7.362515268249458
341 7.9619653143732325
342 9.00307333569711
343 8.581863280573216
344 8.360876040499404
345 6.939522146069729
346 7.25672423143538
347 6.786178743550459
348 6.733329650001343
349 6.5096670109666395
350 6.461674077855423
351 6.673417398080565
352 6.79274411768646
353 6.357839556030281
354 6.690338814248601
355 6.741226063830763
356 8.218540233718759
357 8.269678931253374
358 8.135146796860747
359 8.708322981514943
360 8.416588938090445
361 8.770007266374689
362 7.253083947405705
363 8.13672307665248
364 6.747588323331695
365 7.1603504840764405
366 8.401762636655363
367 8.532587109463158
368 8.702668841380506
369 8.06004923166856
370 8.320187124117437
371 8.456880910744811
372 8.007928309582432
373 7.147627441637309
374 8.112806145970856
375 7.890382104673249
376 6.90113168830782
377 6.92283104624387
378 8.723324785587232
379 8.437056790863384
380 8.256036709980554
381 8.331336669788328
382 8.865641721176829
383 8.661988250094169
384 8.52564998282369
385 7.633486048725057
386 8.416629665465953
387 6.74505536414077
388 6.511921508698143
389 6.495861780933031
390 6.624617975062006
391 8.256975511535769
392 8.732877284590163
393 9.086671007615118
394 6.906486352262408
395 7.9986376579822585
396 8.45521515847008
397 8.272029729605936
398 8.723214677893468
399 8.251988916364507
400 8.980844710942556
401 8.368146054056938
402 6.749829348699466
403 6.979291660962396
404 7.626852669739099
405 6.744835146898162
406 7.447710225250898
407 6.247974706438135
408 6.520633120499987
409 8.47468280137754
410 8.263456094801633
411 8.628854297505413
412 8.251537997738717
413 8.199201558921342
414 8.220326533086523
415 7.098449734667598
416 6.840084713317127
417 8.141230118591713
418 8.402116231232792
419 8.245583829520124
420 8.724256863985083
421 8.601021870749673
422 8.32113351172246
423 8.71411909549443
424 7.044826981322534
425 7.4413407510800695
426 7.951055515946414
427 8.091684970340475
428 8.679382903181207
429 8.210739081730805
430 7.401102218815683
431 8.23826438623808
432 6.886111721090441
433 7.178510979426259
434 8.184196199086532
435 8.446597977953228
436 8.823619149842877
437 7.023787011508895
438 6.570506468640676
439 8.195952432755556
440 6.432752174071435
441 6.958771751713606
442 4.725224168554787
443 4.85096401186055
444 5.121674510707433
445 6.712218436451853
446 4.932818711666022
447 6.191411292792146
448 6.690684877125786
449 4.8143955675618955
450 5.500358589078335
451 5.994009551102842
452 3.9308014118007515
453 5.015510949679578
454 6.483520103081386
455 3.5383162793019287
456 4.872792955829999
457 4.087460243123041
458 5.368818261917452
459 5.624321720652909
460 6.4621540522531005
461 6.741915848378143
462 6.8090472672916205
463 7.167916387050722
464 8.44323133048855
465 8.450335477918017
466 6.953721510209115
467 6.811600810144991
468 6.610598336387928
469 7.207745001305092
470 8.51741766435484
471 8.148150433853724
472 6.932220436728035
473 7.578124261399063
474 6.737627399013737
475 7.066502076780865
476 7.601686977680687
477 7.495693843803935
478 7.345966513543178
479 7.746939986885609
480 7.038369933196024
481 7.666249642685224
482 7.152631547436798
483 6.7702500344314585
484 5.28217623602978
485 5.9216927739474805
486 6.145491990093021
487 5.304945581051348
488 6.180528058327363
489 6.426079073406648
490 5.390678297671969
491 5.815451134127954
492 6.009970444816169
493 5.747475787102416
494 6.835359556672245
495 8.746255479709392
496 7.65946285364883
497 8.316907310696006
498 7.3966605876329785
499 8.654496109888616
500 6.834836025938921
501 7.004999842234396
502 7.141742420247533
503 8.294244375120767
504 6.8322641941307545
505 5.759951909017374
506 7.2669028730672585
507 7.326142228335452
508 7.342532304749969
509 8.77803518713551
510 8.777801974287971
511 8.685000236378183
512 7.826841152196192
513 6.583142417219924
514 7.424231389970311
515 8.726077139536097
516 7.301620304700428
517 6.300977984368936
518 6.192731930222508
519 7.972674297930107
520 8.133191859108384
521 8.399698167275098
522 7.7679733296179645
523 7.502095464727455
524 7.473716287613147
525 7.022837149096431
526 7.49882620960988
527 7.483571534116263
528 7.278068062365523
529 6.7044727915187385
530 6.8846896109821785
531 7.467473896934768
532 7.978921113291815
533 6.826293330073608
534 8.381430597756204
535 7.8232993093786085
536 7.076424336249139
537 6.557558121323373
538 6.201535104465317
539 8.018935269249097
540 7.252653093049527
541 7.409535845052976
542 7.283872220178882
543 7.001619451112694
544 7.260070963518922
545 7.4006180839643525
546 6.699068565661301
547 6.586810986685109
548 7.501300459459391
549 7.534584956462131
550 6.960443389333348
551 7.45809314704424
552 6.414291967239879
553 6.936937737654488
554 7.200202631837866
555 7.6814198838248995
556 6.852083195894849
557 8.740072679223031
558 8.379815456293587
559 8.449471061792863
560 8.503394188357447
561 8.826840974145638
562 8.695511074142757
563 7.2862913531792906
564 5.879018459606666
565 5.05450869005264
566 6.142179316649865
567 5.834983800768603
568 6.148612535382228
569 6.06164065444112
570 6.787741272941227
571 6.895715097408899
572 6.677064496675868
573 8.130086758191883
574 9.152700642637521
575 8.52569293544609
576 8.326262945098721
577 7.505605262276189
578 6.400399250352826
579 8.093517136333348
580 6.954839694690149
581 6.8574446402807485
582 6.5145181328816895
583 8.15940867870941
584 7.861622921514638
585 8.056418251740789
586 6.6379836043008895
587 8.27408981753988
588 7.938014225977577
589 6.959865839161317
590 7.99167847193419
591 8.315617725348607
592 6.961813990928574
593 7.251865896179886
594 8.513838617629402
595 8.500986192328396
596 8.067614061743399
597 8.45149199221155
598 8.276527581090473
599 7.96912527968649
600 7.689047784397672
601 8.545093434811939
602 8.635721753033131
603 8.597004121368109
604 8.531349066308975
605 8.678298790676518
606 8.457141099577761
607 8.35807070859803
608 6.822862264665279
609 8.258830141507868
610 7.776273141702408
611 8.62207146051737
612 8.454543911822615
613 8.31721182584315
614 8.481091775736608
615 9.11299235095846
616 9.035196629172624
617 8.819670672453933
618 6.623976027423006
619 9.115761281043802
620 9.01960046980777
621 9.001846874901739
622 8.726156520203538
623 9.671576953899658
624 8.775539822689002
625 8.093480232453441
626 8.62850794479951
627 8.309977902941641
628 7.889011753941698
629 8.30945072929435
630 8.873043942614334
631 9.243212977687474
632 7.020019164031081
633 7.094372551128127
634 9.41535408841496
635 8.3097831220775
636 9.284013123463446
637 8.835043762913608
638 8.497073131772787
639 8.231526664931868
640 8.85822024615227
641 8.726855503864492
642 8.365854142203652
643 8.491331262275805
644 8.755542966142052
645 9.287918412984101
646 9.412151183197706
647 8.28107998664599
648 7.93960938451103
649 8.418548833615706
650 8.518399056124068
651 8.553901993530085
652 8.395187457712934
653 8.279278871779876
654 8.897324791895208
655 8.82601126949158
656 7.89535950171211
657 8.031082940858521
658 4.1683799429167205
659 6.8969041978938295
660 6.942456626930802
661 8.762160359365263
662 6.858525057921525
663 8.851653708886806
664 8.228688048369309
665 8.531874207334491
666 8.930234914507949
667 8.978121315034551
668 8.820757450536963
669 8.778257479302791
670 8.291068786638817
671 7.05116862747251
672 8.396028009837504
673 7.2034512608116845
674 8.859745209952084
675 8.713011432498917
676 9.390997744279918
677 8.32700577380817
678 8.974054645475164
679 8.681101261649685
680 8.746388988673937
681 8.24219391959281
682 9.078770611772933
683 9.717223317075813
684 8.7745321883391
685 8.888176204840525
686 9.05384677321914
687 8.679195910884838
688 9.176864814726638
689 8.611458007000891
690 8.853945787976684
691 8.998271832032684
692 8.807662738925222
693 8.848571974277199
694 9.574689445758564
695 8.296409482822483
696 8.342114220391553
697 9.013392311022903
698 8.593137866540614
699 8.915229238386688
700 8.546407392780122
701 8.33253073026798
702 8.293409640551209
703 8.652297332579877
704 7.999522146212394
705 8.008247228366926
706 8.885675982417688
707 7.407265813606351
708 6.787736362626459
709 8.41082287128033
710 9.009380395141333
711 8.06503994615276
712 6.74477523351463
713 8.47068521113147
714 8.074084798251535
715 8.736995543360838
716 8.469598450714788
717 8.348528159969598
718 8.638987224948085
719 8.860733349824422
720 8.695351388034537
721 6.975249723249842
722 8.592848764194592
723 8.57300435848158
724 8.785078104380482
725 8.781066200145444
726 8.881385509788505
727 8.789766049622559
728 8.28644399734717
729 8.584461081549149
730 6.672656315919932
731 8.301578282705897
732 6.487186642625488
733 7.037397289208489
734 6.721887528795198
735 6.650731781522311
736 6.26054301687691
737 6.39763979009579
738 6.2404195985022515
739 6.656998495985776
740 6.726118940771226
741 6.781459115732104
742 9.664273545474094
743 8.209987809783742
744 8.198192944432124
745 8.853123529499463
746 8.899035961656242
747 6.974086625537623
748 7.471246715513623
749 9.320670134363851
750 7.238317976582907
751 7.064935143388647
752 7.255478724622611
753 7.273810122040881
754 6.789410892573137
755 6.737275737078393
756 7.128775432740137
757 7.202778939978113
758 7.199661174826845
759 7.133201973118506
760 7.2206578491056765
761 7.490153794254974
762 6.578362945799647
763 7.179197627480276
764 9.32542553265184
765 9.131082507176703
766 9.356792632446306
767 9.058694492988252
768 9.164318076692732
769 8.168805321193942
770 8.955125952414784
771 9.162351536800363
772 8.787881819921498
773 8.786087616662945
774 9.638176247963422
775 8.794726261145005
776 9.136040899557882
777 9.00596159033126
778 8.498957629441646
779 8.663115706861651
780 8.873974196632314
781 9.275488205571625
782 9.405776289092957
783 8.70890960521265
784 9.802449318575924
785 8.687751236637014
786 7.081540202549793
787 6.795734872071214
788 8.1676824537827
789 8.477230453844218
790 8.121745431611574
791 8.661559945881862
792 6.319055107179255
793 7.007026587117076
794 8.689060169875589
795 8.901060938610142
796 8.864626085221698
797 8.970305188368823
798 9.278030317122804
799 6.831964963407958
800 7.836701225499404
801 8.977738217299626
802 8.98333032893188
803 9.111409853068887
804 9.62075311131434
805 9.035091525236831
806 9.041697151015262
807 9.510538901472938
808 8.756574091355779
809 8.311621337894408
810 8.388568366502115
811 9.269469566633278
812 9.283241578242011
813 9.53841727630301
814 9.035514532610241
815 9.245014078758667
816 9.266786426934322
817 9.942931955269817
818 9.309472263663217
819 8.828454568809986
820 8.767818828599355
821 8.559187722574649
822 8.72185565638053
823 8.610616866687913
824 8.804400273788811
825 9.33081066401281
826 6.991496487179148
827 9.310652364576173
828 9.1977886609811
829 8.39928387803934
830 8.927803088828506
831 8.365799631267231
832 8.568947676223415
833 7.301989542207951
834 7.0224320216485046
835 6.357027933287922
836 8.747251942451463
837 8.937902358208932
838 8.738630793813213
839 9.258443518069749
840 8.928287760032582
841 7.056637780818183
842 6.954057146043926
843 6.534818684159895
844 6.5197190796919
845 6.530354361068475
846 7.269723865832925
847 6.959788571560576
848 6.8622517965932435
849 7.813118001134432
850 6.547401934406735
851 6.739739807150107
852 7.3264818008980095
853 6.9906174693470975
854 7.223747246946984
855 6.81440580591938
856 7.404243401552939
857 7.541662729732954
858 6.963622448072959
859 7.0338657448684385
860 7.397883151960052
861 7.370193288603931
862 6.71772598913571
863 8.166593003358726
864 4.487322200081267
865 5.129547425729393
866 7.504859665678314
867 7.242980034155088
868 6.519734743325096
869 7.643909794346523
870 6.822655571108965
871 8.086497169075372
872 7.0503305187590755
873 7.217294749346556
874 8.762376864049871
875 6.602811632723056
876 7.0492842414310175
877 7.045828251846277
878 6.756198112335566
879 6.9617110531932
880 6.875009597892812
881 7.215486613311955
882 9.05748478611461
883 8.491670771338852
884 8.271076093513331
885 7.728296646348987
886 6.720414578998393
887 7.085066260039511
888 7.206549028890522
889 6.354517342552046
890 8.258254622479049
891 7.687920724785257
892 7.46470571201347
893 6.731626264941107
894 6.8536856440585865
895 8.34428004319331
896 8.492583186167192
897 6.630843432053537
898 8.307974706652342
899 6.849629493422172
900 6.936590323695344
901 6.81816305862906
902 7.312330388415548
903 7.993572219284427
904 7.149903356840012
905 7.363308723689018
906 7.123144956370394
907 8.339285152746701
908 7.8336296991265995
909 7.097730879171072
910 8.667961262708546
911 8.839377242983769
912 8.252342198870808
913 8.99868800001536
914 8.943464608630572
915 8.885168513227
916 8.31003571399618
917 8.940687467268456
918 8.15364454113349
919 8.273174989743776
920 8.708315988182838
921 8.126617075797174
922 8.197048874175922
923 8.377827398513917
924 7.420537443033109
925 6.367988813879707
926 9.539821362097223
927 6.580132836824687
928 8.955097493671044
929 8.441596542664056
930 7.7173066901093526
931 8.44360528831694
932 8.75741120581127
933 8.477906780140314
934 7.757081705349914
935 8.584458816419932
936 7.20660708103377
937 8.81285404961273
938 8.16932302841059
939 8.779670979000064
940 7.301746377596885
941 3.9979406319158843
942 7.427372042189833
943 4.352133146104554
944 6.662511903153713
945 6.703336314419493
946 7.210086157109185
947 5.879491462188077
948 7.105287746814075
949 6.597729005814463
950 6.183054881707756
951 6.62912815980707
952 7.149530582445906
953 6.375189221134076
954 6.415168643441949
955 6.856243634340386
956 8.291570547405993
957 6.887494510697522
958 8.394145939483105
959 6.930998355145329
960 7.0661006956958134
961 6.8717236440297
962 8.24563834680581
963 8.792003734107915
964 8.18530288729049
965 8.705180516004674
966 8.311658717239865
967 7.061773603006426
968 6.914237644044149
969 6.871013952668463
970 8.658232344271827
971 8.656854821365366
972 8.90672950396203
973 8.1087100910447
974 7.996056661044018
975 7.382355964498431
976 7.059556385619947
977 6.61900590082396
978 8.288966038255133
979 6.787353534541991
980 8.141687084718074
981 6.5241437153188615
982 6.896059156379589
983 6.652776126466656
984 7.000773592495088
985 6.764845897903535
986 6.995189038197903
987 7.575722210533653
988 6.644234805905251
989 6.929658539760291
990 6.921479387748403
991 7.214602344589113
992 7.251993603105734
993 7.566442081329255
994 6.211301705244743
995 7.16157235441199
996 7.086535943426266
997 6.78930174832447
998 6.962730268883081
999 6.7938530238207075
