# Supplementary material for: Perforin-2 clockwise hand-over-hand pre-pore to pore transition mechanism
Source: Nat Commun. 2022 Aug 26;13:5039. doi: 10.1038/s41467-022-32757-4 (PMC9418332; doi:10.1038/s41467-022-32757-4)
Supplement: Supplementary file 7 — Source Data [file 41467_2022_32757_MOESM7_ESM.zip › Source Data/MD Raw data/pH4-CW/pH4-CW-saltbridge-04.dat]

0 5.56894153765609
1 6.448636800427679
2 5.5167736237793585
3 6.7305761623235885
4 7.670692835018304
5 7.522617013888026
6 7.581802690950517
7 9.00217089697766
8 7.672835078767941
9 7.907943847959532
10 8.38237186983631
11 7.035758821342846
12 8.317832722258302
13 7.0554292894730475
14 6.640846845319126
15 8.08978990267211
16 7.292104534182035
17 7.0536959946813
18 7.57161700500999
19 8.501479785593038
20 8.657827430436926
21 8.470304645785054
22 8.609215399577842
23 7.430225355719218
24 7.9685068952312825
25 7.860623818149544
26 7.734429596302814
27 7.836493054413848
28 7.4346646363842
29 7.489510952171273
30 7.589597120889255
31 8.190989350020512
32 7.357609454759323
33 7.522690721834248
34 7.650296471160783
35 7.863089836386759
36 7.412485570389518
37 8.293845696237502
38 8.01298911532214
39 8.753888121896159
40 8.030766302354484
41 8.215550811600945
42 6.7534926373377715
43 8.570428448384025
44 7.970348633223977
45 8.670192007778335
46 7.891712939907437
47 8.089799546270186
48 7.0905006529123
49 7.248698549449778
50 7.065669366599258
51 7.336265459952296
52 7.989180738578732
53 9.540650082345975
54 9.416604853005454
55 9.222003807194188
56 9.641005005967596
57 6.822899902534992
58 8.039193701831993
59 10.468166360645583
60 8.3042989349356
61 9.825375841256257
62 7.628598603653406
63 10.143800150660711
64 7.360563641564747
65 6.857484293358374
66 6.492921923553099
67 7.154440504129802
68 7.986390971650147
69 7.121720470165652
70 7.645667124307251
71 7.680654543645179
72 7.074539111041923
73 7.342035751936216
74 7.521351125550625
75 7.848090109012501
76 7.9901059291098955
77 8.54187749946422
78 7.694316538792864
79 7.5637697032386795
80 8.488167422683139
81 7.79590423961024
82 7.326259595876948
83 7.0354568234324155
84 7.591648314972661
85 7.399957171414346
86 7.557348913926519
87 7.5854946490166775
88 8.398671949869545
89 7.786664944534033
90 7.213764979956087
91 7.559689777681175
92 7.879593665255693
93 7.399608615542821
94 7.234585214153375
95 7.0003919499236815
96 6.527167822208135
97 7.1119201277787445
98 7.937585587017124
99 7.031157504493957
100 7.251726872215759
101 8.07765862717089
102 7.1682998816512615
103 7.948865038359249
104 7.3293599187756895
105 7.4656041259300885
106 7.275273147721875
107 7.552419205100318
108 7.382048066326586
109 7.529618261573408
110 7.7989786098773575
111 7.212197425656379
112 7.312903064333364
113 6.953803989482214
114 6.379252286617071
115 6.973065899219411
116 7.347510265735324
117 7.598997133288245
118 6.956585297408082
119 7.440429011081646
120 7.067746364598538
121 7.2565782606628275
122 6.903371232862652
123 7.722844506266201
124 7.352101324899436
125 8.339752493053549
126 7.158768571450407
127 7.832158514531693
128 7.781946211130803
129 9.27526126115487
130 9.127053112243816
131 7.381086696385851
132 10.039760947653969
133 9.808627296521353
134 8.664056203952804
135 7.647340689586027
136 9.558978594924671
137 10.39658197415063
138 9.523915698808427
139 7.782204415983928
140 10.392546985865131
141 7.443833252943215
142 7.9367263518927516
143 7.4390611798603565
144 8.08476545916148
145 7.9956523504549795
146 9.673616726147158
147 9.907066744415905
148 10.221341001091854
149 8.87710628497763
150 10.406934883245391
151 8.217823259842296
152 8.438298950457384
153 8.081084132799328
154 8.160861125197997
155 7.843370917840411
156 6.978357996794147
157 7.652885262790381
158 10.117607156946562
159 7.040888581265878
160 6.8470832478078245
161 7.456591654647952
162 7.582499576908445
163 7.346902206916376
164 7.851503367651818
165 10.277855960420228
166 10.586789561295614
167 9.458787587777088
168 9.810576061175531
169 10.225380222690113
170 9.346171950850334
171 9.405816651029212
172 8.91256763782035
173 9.309921168142543
174 8.92405547385276
175 9.430643077606298
176 9.369292533967442
177 9.521795134396262
178 8.66003518868976
179 9.75968186802819
180 9.48903019630161
181 9.397312141409962
182 9.88224123957316
183 10.033228916908762
184 9.490826167054474
185 9.483344437817692
186 10.078277775040187
187 9.413459192511944
188 9.353553348840874
189 9.511560018285516
190 9.65993111919947
191 7.517416445870811
192 8.049678219517935
193 7.718711737117009
194 6.882772194335375
195 6.96076441728733
196 7.53178685035024
197 7.467949911950795
198 7.513731124257285
199 7.491859315631267
200 7.765919106932267
201 9.450517744329998
202 7.009223490889202
203 7.778142568675571
204 7.40332303193496
205 7.140587575915358
206 6.966887824381149
207 7.449155536603832
208 8.009930112344318
209 7.962434614175728
210 11.49338984618679
211 10.351585183911101
212 10.908168832295699
213 10.242258610807808
214 9.41771172510589
215 7.374301514339084
216 10.360091481170599
217 7.118692467655383
218 7.7372548731551385
219 7.302196822737759
220 8.047145620335659
221 7.524439469378186
222 7.952971354404023
223 8.341642084393023
224 7.923874771540904
225 8.455698360699664
226 7.389403691596428
227 7.560931055013375
228 8.300040727602006
229 8.698010757890776
230 9.064888559546276
231 8.831927275038632
232 9.639046368424095
233 8.93895586316505
234 8.365830906711647
235 8.845813785726053
236 8.279425157598256
237 9.051244410028115
238 8.041228916144336
239 8.334467840179004
240 9.526883364744332
241 10.734509198734898
242 7.788816220512193
243 8.49482807403514
244 9.359722149699458
245 10.069849937256496
246 11.616027392490842
247 8.106328155337183
248 7.621662095726088
249 7.551088127132523
250 7.66637839031588
251 7.10323771347738
252 7.593516112415784
253 7.750858647912798
254 7.806359048997984
255 7.111189794556379
256 8.353959554152777
257 7.396279076848249
258 8.500926466126497
259 7.415451212853307
260 7.772108074739071
261 8.40294901964462
262 7.673381081665634
263 8.249208588730799
264 8.092096498576925
265 7.498218876155322
266 6.662492246161867
267 9.066792454245826
268 8.579638155048796
269 7.179961130082987
270 7.859496373225369
271 9.074845041169006
272 8.3957766279647
273 8.388552674519989
274 7.902804182956166
275 8.392494258507286
276 7.531576721674362
277 8.71832129058304
278 8.471366901426176
279 7.711643271320707
280 7.012153788216576
281 8.701143576459819
282 7.204019103187681
283 7.259476291118324
284 8.085342020888946
285 7.44129606543692
286 8.418279525369085
287 8.401417537460041
288 7.865804933613086
289 7.582989366458712
290 8.95843650353577
291 8.221822548525616
292 8.280732567431848
293 7.767222275364601
294 7.439320364189025
295 9.080408761386243
296 10.327321418212954
297 8.807922575606144
298 8.315850256568341
299 8.45857786129844
300 8.248859056660441
301 11.867071987573043
302 13.191402917225075
303 11.783734296065266
304 12.303922048251996
305 13.680261970897318
306 12.560838425180433
307 11.572391545502377
308 11.923844083086614
309 12.103875674098258
310 11.256545367852945
311 12.508462262496407
312 12.256269750015338
313 14.057736044803717
314 13.023702613004946
315 13.368120618182104
316 13.717006022340081
317 13.78616637739674
318 13.601997069554397
319 13.714421824318602
320 13.142300910114388
321 12.816847429305973
322 13.69434570447995
323 12.454238235062554
324 12.325734176014508
325 12.528249275779356
326 13.202643176358412
327 12.897251888769677
328 12.518904232934826
329 13.34112205625381
330 12.798179137776021
331 12.169589130448891
332 11.569020901478101
333 12.622057401480502
334 12.867879229972493
335 11.995688659696278
336 13.126002038054956
337 13.371724596811312
338 12.336929666228235
339 13.099334437659413
340 12.766252008236583
341 12.29287338899183
342 11.66687547422497
343 12.716177944077817
344 12.83604496079554
345 12.635772747790604
346 12.300681194354027
347 12.994240983989515
348 11.607292962460194
349 12.273484332943642
350 13.08781588922021
351 13.17159375794231
352 12.687620291473957
353 12.733116891780742
354 12.800203893734386
355 12.42381497505841
356 11.810918183035609
357 12.073662081227063
358 13.491892825801466
359 13.690621900195191
360 12.366436067186669
361 11.72411607236376
362 12.01175385495342
363 12.836741436395043
364 12.75099544965819
365 12.145093061680512
366 11.997758652737145
367 12.562710860542902
368 12.593273626187475
369 11.96046129553642
370 12.958478233226325
371 12.367879703770942
372 12.721791217169152
373 12.851011941151775
374 13.013768049525465
375 13.10877790262842
376 13.094048750675872
377 12.354562368111997
378 11.919074000920125
379 14.034867220992048
380 12.628841364531839
381 12.643475795025212
382 13.163111144955796
383 13.654431235787214
384 12.750078922396396
385 12.952659981618883
386 11.88020904532049
387 12.276877307900508
388 12.548481062094284
389 11.215997795015225
390 8.72097938281486
391 10.727922460309724
392 8.766031675374906
393 9.457982738872055
394 9.31931095573454
395 8.899888383657578
396 8.06422780579259
397 9.053167506015177
398 8.393331778877187
399 9.612050897238708
400 9.160839914257862
401 9.46874133454625
402 8.207346646322112
403 7.976578663148321
404 8.74202997130379
405 8.500526837508005
406 8.289648255083474
407 9.188638383008149
408 8.124499567924701
409 8.227995470180575
410 9.09593322058737
411 8.425359783957688
412 8.030041926420695
413 8.676643355130226
414 7.099172811559813
415 8.21402441542878
416 8.550657873764873
417 8.455158334639886
418 10.422036560609234
419 10.66014951469912
420 8.806289068479414
421 8.613000885577419
422 8.247183845416318
423 8.804389316549335
424 8.514241809879149
425 8.672884026068177
426 8.554023286379177
427 8.065386117908886
428 8.975867986606993
429 8.46008226555866
430 8.577384667525699
431 8.39899207760707
432 8.472219529903327
433 8.229506689901804
434 9.135969558193363
435 9.017117973727853
436 7.863682691270545
437 7.915766739821958
438 7.211690269843876
439 8.62937520561979
440 8.80062718124003
441 9.058562574709716
442 9.025722371414393
443 9.462374629774386
444 8.559211208395702
445 8.649092243426981
446 8.74902038520487
447 9.160764256698789
448 9.119048981975439
449 8.595421556826391
450 9.253089328469413
451 9.156111803153761
452 9.480838359207262
453 7.732981235351514
454 8.879501073947601
455 8.436802871053255
456 8.41984849514897
457 7.443565033184447
458 7.771245237599488
459 8.803365564473049
460 9.059857895894257
461 9.158637906648494
462 8.76699665786938
463 8.35231921648129
464 8.710862051121603
465 8.182347067417348
466 8.474062183446812
467 9.623234114234492
468 9.414751282078814
469 8.335925307601945
470 8.081482545726459
471 7.841085652184576
472 8.466828947925386
473 8.650510178113175
474 9.000714968616485
475 8.900546120725844
476 8.07326237143277
477 8.684425575110112
478 8.703230843030749
479 8.376111461406332
480 9.673880150415611
481 8.580241477796275
482 9.45487557781872
483 8.94978042706703
484 9.970819605403689
485 8.83535007939037
486 9.443619571864971
487 9.673006613867884
488 10.455678084142242
489 9.071802986253026
490 9.203465186024076
491 9.130836133963637
492 9.513055138660656
493 9.012001704785641
494 8.709517079669485
495 10.138623012280364
496 9.005871242443318
497 9.438619507414566
498 8.728851467452113
499 9.995508329307134
500 9.115213131461745
501 9.18918124170088
502 9.99522175444566
503 10.551244128384937
504 10.648567061349842
505 8.952471923935057
506 9.56572125124838
507 9.905177968331625
508 9.16578172448136
509 9.477363435728424
510 9.812732323385012
511 9.446606423326182
512 9.474586662424661
513 9.223269358271041
514 9.66671873816321
515 8.795619289941637
516 11.737052749755527
517 11.837811204625662
518 9.681673162116946
519 9.754344324313665
520 10.102806981500455
521 9.574631806401978
522 9.770366974950377
523 10.669246539302932
524 10.41468698906895
525 10.279494285555813
526 10.969551945742927
527 10.9305331081139
528 9.444370206125631
529 11.085198866964355
530 9.982960642284597
531 9.850756228358806
532 10.645183357961393
533 10.447187148033082
534 10.338132094895343
535 10.126974578957446
536 10.102301275047529
537 8.986374885974117
538 8.853997794573578
539 9.467806490232352
540 9.121727151246867
541 10.65107497065359
542 12.961321497033138
543 12.308132139523938
544 10.50209120694122
545 10.111514565196003
546 12.122239588614788
547 9.483822009630414
548 9.035606273572089
549 9.09072590202091
550 9.169689355656804
551 11.91124141440342
552 10.930671338417929
553 11.163341061986555
554 10.053710944730158
555 8.936348562846133
556 9.3926888679635
557 9.624900461308496
558 9.267104655186786
559 11.23125444542491
560 11.103548157738253
561 11.727269804756753
562 9.425693919987921
563 8.899814806303734
564 9.691500561188777
565 8.794880078763605
566 8.768313626325291
567 10.216544453339296
568 9.802775297903574
569 8.735793001014022
570 9.977882650686219
571 10.395104140631187
572 9.481451831491668
573 9.522779594384263
574 10.183745902949452
575 9.688423064920327
576 9.256640536168117
577 9.943603879340152
578 10.12688036651434
579 9.312022484046272
580 9.953539510183202
581 9.55298187971892
582 8.96395698781415
583 8.850533395929673
584 8.98237593767986
585 9.30428919872073
586 9.278710801286612
587 10.230450447834
588 9.690278790104154
589 9.674232018440396
590 9.83830479241622
591 9.126249934381791
592 9.463591976124688
593 8.983849517182453
594 9.167599724613348
595 10.458806713609949
596 9.79731799149874
597 9.322325855423268
598 9.600896545531533
599 10.82045928580671
600 10.187077586456049
601 11.399102944113286
602 10.589264056418433
603 10.133111234133017
604 10.946911083157863
605 9.221485965884755
606 9.61581462119561
607 9.643264090593812
608 9.209736316495128
609 9.280984995860395
610 9.349858660307754
611 10.396389113570438
612 9.960044270712867
613 9.056819589974348
614 9.573273365994337
615 9.358503573477076
616 9.74805936674395
617 9.31902021840753
618 10.342935347822783
619 10.102045191620991
620 10.375457160991344
621 10.048961403749745
622 9.840862938028081
623 9.292382258107104
624 10.435707174562706
625 9.94759887575321
626 9.27630246626799
627 9.109236666744433
628 9.519248072110532
629 8.773430888640402
630 9.227520376730443
631 9.155396459233852
632 9.964979484951291
633 8.98168513139465
634 10.031384592391294
635 9.066703911853109
636 9.230973104666743
637 9.695109539116894
638 9.250231356446248
639 10.013775499311388
640 8.341607167987926
641 10.194600298050203
642 9.657691040434985
643 10.698044292448692
644 9.501270573990977
645 9.469575940241677
646 9.039775830974598
647 9.773300163931683
648 10.170854244083424
649 9.939951059931944
650 10.17297941403468
651 15.05618148085234
652 14.376348886555624
653 13.693257166329763
654 14.035592381267854
655 15.075763616644853
656 13.627898071713243
657 14.323811934827068
658 14.364535062265835
659 14.258050882601125
660 13.888167922025193
661 13.897448619105386
662 12.834150020386094
663 14.73595967626352
664 14.42142767577654
665 13.700283032119309
666 13.330956538528937
667 13.727937886597308
668 11.02019286707726
669 9.27865510200689
670 9.721439781286545
671 9.84746865942142
672 10.844461249121359
673 9.613461453399514
674 10.495703730134377
675 8.923579613247073
676 9.602014503502392
677 8.970772412238977
678 9.438401067834928
679 9.95898603851062
680 11.792242563810559
681 9.800743049653343
682 10.171025508702257
683 9.291809791161546
684 9.082067924695078
685 10.389919612479824
686 9.409196795739513
687 9.325980526625694
688 10.161893315611032
689 9.231768607072333
690 10.665558327663184
691 9.360627882250126
692 8.931242630034133
693 11.56189356092913
694 11.468949791622691
695 11.6605887362737
696 11.072699737136181
697 11.98636153946506
698 9.619250317413032
699 9.120087769159134
700 10.154761540535548
701 8.35612679083508
702 8.678781844198216
703 8.431487270334172
704 9.76794273414038
705 10.621544262938494
706 9.862996965246511
707 10.51209742010965
708 9.970512598316802
709 10.082627229434559
710 9.818460058634813
711 11.05179005997303
712 11.830502849412287
713 11.109231667324226
714 10.613801393971237
715 9.534784457158883
716 9.692677897316571
717 9.519922218785242
718 10.067276491772402
719 9.581245885462247
720 10.013228358007206
721 9.32490217068149
722 10.366078595527155
723 9.862325604252932
724 9.119277774927701
725 9.967779974924005
726 9.291187272605363
727 8.956482180919178
728 9.230157494753698
729 9.284537304207774
730 9.28829557572479
731 9.071242561176225
732 10.050011547237741
733 8.618015165781493
734 8.252676250017336
735 8.954796756840622
736 7.88326829613067
737 8.35336713247263
738 9.017073130218641
739 8.774792210617631
740 9.060449953961436
741 8.603021761797608
742 9.589633005632766
743 9.54956964288443
744 9.87675852020239
745 8.625682063771047
746 9.30042926563604
747 8.348109272895218
748 8.515789448033372
749 9.032522165676594
750 9.376119771651439
751 8.926025919396999
752 9.141631153109682
753 9.680372189538671
754 9.177413868836945
755 8.243026866080035
756 9.510504296891122
757 7.900341246714329
758 9.018962702202824
759 9.252955296149814
760 8.740472762131759
761 10.042613507532312
762 10.361079197523118
763 9.291761897022072
764 9.296120897977387
765 8.588218652683834
766 9.357659605005656
767 11.899477845990614
768 8.995428557496924
769 11.017097243541674
770 9.007311383976262
771 10.969023896897154
772 9.892829017958402
773 9.738523136224781
774 9.044250400883884
775 8.774807821598033
776 9.215562896293786
777 9.501051255370939
778 9.619360656056317
779 9.100047594084621
780 8.561051598480638
781 8.895797006781393
782 10.10155114018481
783 10.749507419256286
784 9.873744283562617
785 10.221172021535219
786 10.518662485809257
787 10.22334866441779
788 9.585536784861166
789 11.186514474224632
790 10.553064567881554
791 10.300262364077845
792 10.36600952259227
793 9.048209356319715
794 9.423122841094735
795 8.537191064386695
796 8.606874307213388
797 8.871476601610762
798 9.272819740395718
799 9.370867106889722
800 8.617498666679223
801 8.69992804388339
802 8.954705407804866
803 8.940398588062536
804 9.53402222213132
805 10.098326558307967
806 9.474283952044324
807 8.361155228558463
808 10.075772494782623
809 10.40169060727035
810 9.801081268960399
811 10.147785787185802
812 10.607174203983764
813 9.645382565670541
814 8.850910771076784
815 9.523962454784085
816 9.549440158026849
817 9.134867372146925
818 9.757216793234695
819 9.671031827213193
820 11.561615097320765
821 8.752572279201301
822 9.106657087681567
823 9.496420128223743
824 8.91060135245402
825 8.784349411644172
826 8.434802638461154
827 9.782105083121566
828 8.818850385403008
829 9.19576366605957
830 9.167112423138967
831 8.938305163314359
832 9.189352829150575
833 9.894063185037455
834 11.514718761444806
835 9.316885229012264
836 10.352309708916646
837 12.658954100765202
838 11.036656423407598
839 9.70468663623118
840 11.186528380115629
841 11.315565587821578
842 10.794771848371168
843 8.82359992530135
844 9.73833641977668
845 9.617432927259026
846 8.824795307916101
847 8.562451603829048
848 9.18374515239634
849 8.702192807526224
850 8.64757314585046
851 9.20792179922932
852 9.38820522497957
853 10.238302296032495
854 8.572588298363097
855 8.241434795254905
856 8.404945733690965
857 8.712360844473446
858 9.131006632210175
859 9.584782065236086
860 12.80343904723337
861 12.169544468983348
862 9.816980537061964
863 9.087711326293615
864 9.256012021954852
865 8.558570445546199
866 8.757242321474903
867 8.321384212712742
868 8.610882309231133
869 9.539668257553958
870 8.502141908008252
871 8.573111237042694
872 11.498984640617413
873 8.586735124189259
874 8.256184016069332
875 8.557137579204605
876 8.664675525540167
877 9.994791070429676
878 8.960933347770315
879 9.393007126981578
880 8.004709100895047
881 8.869509083068852
882 8.666252813391795
883 9.004001262517262
884 8.290013875019229
885 8.391047593789823
886 8.084105896011256
887 10.988387619394718
888 11.210716071534929
889 9.635374252575652
890 9.08446752958465
891 9.217523695333535
892 8.510749784879144
893 9.232221222582764
894 8.74083870505316
895 8.373317458636118
896 8.443689155012391
897 8.37006764084924
898 8.783740735436668
899 8.537851570395562
900 8.577766370933897
901 8.789781264212518
902 8.837327280684478
903 9.552453209118163
904 9.096570357147554
905 9.059651428396828
906 9.258019015437673
907 9.218793641093939
908 8.975427056087941
909 8.320657751818192
910 8.681822234175836
911 9.537603157559705
912 9.578559543969488
913 8.225503689177394
914 8.981371864344563
915 10.010656657331968
916 8.659521009790407
917 8.860038708266218
918 8.345711368465086
919 8.222314435141538
920 8.439574472783223
921 7.733277164395378
922 8.729065928231927
923 8.907744155251038
924 10.401306328364223
925 8.592346075822329
926 8.911263276483028
927 8.537833526215477
928 8.072773155096481
929 9.018540595718123
930 9.170576748209818
931 11.646338126065322
932 8.934615577507431
933 8.9908266165631
934 9.35208172571324
935 8.569816538057344
936 8.447325311281244
937 8.532884537320207
938 8.886394716570733
939 8.49630130262939
940 9.490986228263507
941 8.63926691488786
942 8.425849074834288
943 9.343304617139633
944 9.025184232749531
945 11.637858279416125
946 11.84009442383683
947 9.943356498972264
948 9.071399376516196
949 10.10352776327464
950 10.686312072462893
951 9.972190727680703
952 9.889304935977556
953 9.973486081250146
954 9.662839434219062
955 9.054620183980195
956 9.57574400263713
957 10.205489435908019
958 10.37158364693635
959 10.333967843810152
960 9.367520212722427
961 8.751835647512515
962 9.266010620722046
963 10.221548262993961
964 9.97931838189465
965 11.339563660339111
966 9.336096987206515
967 9.555418720917537
968 10.602383723104067
969 9.33721979454118
970 9.557660915726844
971 9.638548121977447
972 10.561295765468184
973 9.098522257768057
974 9.29624451270542
975 9.916275330254308
976 9.017094107837629
977 11.689326999404868
978 9.588745958459986
979 9.318848760083144
980 8.775089555180436
981 11.374641333810972
982 8.62081623309661
983 9.892680397316498
984 9.139908396242088
985 9.673464204508313
986 8.479797435351257
987 8.788683461245421
988 10.473345218723203
989 9.60621039482582
990 9.50092444499023
991 8.858791289969862
992 8.151920864612423
993 8.786117152005199
994 9.519297818222027
995 8.934259907696402
996 8.769280244215842
997 9.320030111075889
998 8.881377830826919
999 9.022093746946634
