# Supplementary material for: Perforin-2 clockwise hand-over-hand pre-pore to pore transition mechanism
Source: Nat Commun. 2022 Aug 26;13:5039. doi: 10.1038/s41467-022-32757-4 (PMC9418332; doi:10.1038/s41467-022-32757-4)
Supplement: Supplementary file 7 — Source Data [file 41467_2022_32757_MOESM7_ESM.zip › Source Data/MD Raw data/pH4-CW/pH4-CW-saltbridge-10.dat]

0 4.592578261550918
1 4.161232873382736
2 4.543205816176606
3 4.304946786720468
4 4.875862857373643
5 4.329487898959973
6 4.837199729328545
7 5.045517664947268
8 4.872236182328364
9 4.163082088259767
10 4.5419097462657305
11 3.441177077153565
12 4.544601334574531
13 4.334677394910895
14 4.483935674611568
15 4.784807715383293
16 4.625093855158425
17 4.584417149530631
18 4.742765670979651
19 4.811515121502972
20 4.673547571258579
21 4.384369434665117
22 4.509367700964607
23 4.385682892620272
24 4.879504202351392
25 4.386343887360178
26 4.42605611957978
27 4.744742409035834
28 4.642949165501528
29 4.565830475782914
30 4.74459329755632
31 4.7350370924464205
32 4.769734441856718
33 4.343896059030417
34 4.383374210321917
35 4.5660733159898355
36 4.505766700154608
37 4.464767133818689
38 4.339058767491956
39 4.238759801264418
40 4.579748373106138
41 4.610375292110841
42 4.4935930170183465
43 4.934090051941418
44 6.931668036740598
45 7.794412219518017
46 4.9769535586502105
47 5.117051410118792
48 4.928688833523303
49 4.934047586852544
50 4.660953988256705
51 4.6243984381744605
52 4.424120955268126
53 4.5574137074209
54 4.645605621320788
55 4.86637918882369
56 4.234103922525397
57 4.610901531424295
58 4.794853493316412
59 4.635945424837383
60 4.329083023283484
61 4.584995264742716
62 4.693711145023682
63 5.2895218530851285
64 4.7893625190250235
65 4.584301321465939
66 4.981211153810297
67 4.4774909473200575
68 4.395588153228749
69 4.533661759421129
70 4.528869588222009
71 4.8472748359733115
72 4.49179217091283
73 4.417744554781075
74 4.6480182164195325
75 4.862563512107112
76 3.7932626106011043
77 4.06926414998601
78 5.203177608695893
79 4.50103120216718
80 4.852143251411562
81 5.010830492582437
82 4.999978691639514
83 4.798454999665595
84 4.825257693137316
85 4.8163217934098395
86 4.329610923859243
87 5.772055058964546
88 4.976805954141669
89 5.7102322438329685
90 5.73318704542323
91 5.493891078608852
92 5.59645025678188
93 5.234324455089647
94 5.370732310530684
95 6.204388852378261
96 6.173494341657047
97 5.885679174961599
98 6.143403218818927
99 5.843562583336461
100 6.104919472850026
101 5.884375559867148
102 5.96797203697371
103 5.462461353894395
104 4.908699988575125
105 5.4362335982256145
106 5.4366885704561465
107 4.972226835684391
108 6.831152699975865
109 5.701253787049975
110 5.3000972154694335
111 6.030091854055107
112 6.507112780802886
113 5.992559442796586
114 5.602546556211226
115 5.670094883584579
116 5.895318914535878
117 5.218206476806188
118 5.569020752691172
119 6.082939889794926
120 6.155470218520212
121 5.924119297900376
122 5.279780874133694
123 7.182634869148814
124 5.647023980561224
125 5.75712339937292
126 4.611015644243697
127 4.425837947621487
128 5.401044046227249
129 4.272876412642508
130 5.029392126217173
131 5.660932443446968
132 4.6859575089222805
133 3.9128683253547925
134 4.528809213619587
135 4.411154838017823
136 4.815406802767189
137 4.889426676466932
138 4.835312279890059
139 4.906362809771135
140 4.986313435049463
141 4.472295991846601
142 4.609944966800393
143 4.9156753222717455
144 6.5172321439915155
145 5.2157509862997715
146 4.638853220605753
147 4.892854530418031
148 4.2811187780884215
149 3.9481745378768394
150 4.791974608762133
151 4.284582457164809
152 5.392056236921189
153 5.810293967331808
154 4.987271955270255
155 5.105885464578513
156 4.767774967723879
157 5.7230449658244655
158 5.266765448727551
159 5.230965681686576
160 6.2206781832420885
161 7.176808336956952
162 6.667825621245433
163 5.155904858305118
164 6.719581494475856
165 7.3410886043955115
166 6.041821392891462
167 5.314848920485372
168 6.687669388409433
169 5.881255610882598
170 7.024606023648326
171 5.009137692625033
172 4.476773258413901
173 5.234506860167219
174 4.578178278764512
175 4.803451519870583
176 6.087972098533497
177 4.9755719549806825
178 4.903821164785627
179 5.262572291832772
180 5.6350002690973175
181 6.037256481998222
182 5.554380106292636
183 6.306310709035116
184 5.51503273786086
185 6.939217517393259
186 5.03657798263882
187 8.486929611199677
188 5.695417721861167
189 6.070384602750547
190 6.253641519885231
191 5.961845195283003
192 5.767247297333036
193 6.098256913407079
194 5.9947447389613675
195 6.003330077793926
196 6.392518993447282
197 6.406563708887656
198 6.123335761604871
199 6.578689905339072
200 5.802551353809197
201 6.0039639294234
202 6.458806570150756
203 6.429869979011226
204 5.908015071863823
205 5.663497072339351
206 5.9386948806467705
207 6.297252592497581
208 5.856572758972468
209 5.880437448885882
210 6.593835199527064
211 6.250195179540609
212 5.7107040455205995
213 6.553028945190786
214 6.379667528730544
215 7.025601248649128
216 6.571506704408231
217 6.441109750503357
218 5.649456373324095
219 5.977741352234212
220 6.327140676231671
221 6.496513054893947
222 5.78551417460742
223 6.001688117121934
224 6.432341247605932
225 6.991419451586068
226 6.371644399410851
227 6.043815264666545
228 7.42125344757245
229 7.065728265032987
230 6.88736778195716
231 7.284103422980307
232 7.216072224696798
233 7.55133353636098
234 7.465955430103776
235 7.037903042372505
236 7.175357158839241
237 7.530023155278988
238 6.612469884414652
239 4.581512297886153
240 4.582426317723614
241 6.7961045127241055
242 4.909651849783287
243 4.639343288280637
244 4.582342126636234
245 4.748932678122234
246 4.926142963081975
247 5.837619638110392
248 6.9425499342588415
249 7.278602197335684
250 4.84322372289231
251 6.774905982455923
252 6.241909705205873
253 7.6082325919442715
254 5.66181990479509
255 8.10558519270214
256 7.632996377501651
257 7.5341928777966185
258 6.3566907563955795
259 7.761413158230987
260 7.335770904763772
261 8.448416335008693
262 6.691555436053247
263 6.7898339252237525
264 7.099516634845252
265 5.111341433188403
266 6.843801078610289
267 4.5237682017649705
268 4.468009875774214
269 6.255085667641933
270 4.937835851600968
271 5.083263394577108
272 4.618407921486684
273 4.810434773716796
274 4.668845248951115
275 6.576463004222448
276 7.368196226065955
277 6.918201338070178
278 7.405960406131057
279 5.3101076165041725
280 6.497945129474058
281 7.167342567282593
282 7.544004553406664
283 6.9695195633128435
284 8.006926027163084
285 7.909475170532148
286 6.831752512365431
287 6.334317414766713
288 6.828499635849495
289 7.187225036401869
290 7.325446271093006
291 7.341109494477222
292 8.287202435666945
293 4.966129317172289
294 7.142865887146343
295 7.756714595059698
296 7.1851314308345735
297 7.941493159610624
298 8.08679567166422
299 8.703327587050316
300 7.777822978780771
301 8.011886404479348
302 6.83664325148503
303 8.223155683082988
304 9.27584681150126
305 10.17386857288411
306 8.372684889714993
307 9.072928162871758
308 8.825146262657976
309 10.534160153333472
310 8.761339896801497
311 8.12746031446078
312 7.381003474352932
313 9.158667943152084
314 8.806806382944785
315 10.051843682147341
316 6.238655609845984
317 9.72927338831009
318 9.768024417035763
319 8.982260377478672
320 9.675040002255962
321 7.465609214723643
322 6.697018232537128
323 6.289287272690529
324 5.935794495475213
325 3.514278181453656
326 5.301554296762402
327 4.607515089696324
328 4.871770638245209
329 7.8907827734363085
330 8.984194539985545
331 8.386217929664275
332 9.132331229456133
333 8.344866803055954
334 8.524592356201207
335 8.308532213982973
336 8.861172313366144
337 8.756797204700023
338 7.791509896886221
339 7.639339749964762
340 7.071879117426012
341 8.038368699596449
342 7.087142346456717
343 7.413304100257648
344 5.967769640753756
345 7.9553561552418826
346 7.2210767771363304
347 4.28798324008934
348 4.837522943574599
349 5.052138590703489
350 5.860912841840624
351 5.723891032451247
352 4.134324806693543
353 5.505195733841551
354 6.524032761720155
355 4.813717003914469
356 5.2730772354966735
357 4.217147690659353
358 5.04222016953736
359 3.314529129381029
360 4.434907397883629
361 5.304272174390833
362 5.266003225593554
363 5.12895374362085
364 4.861327642292941
365 4.566257704767511
366 4.6178185842561765
367 5.245974793289755
368 5.811361976350449
369 6.340964298955073
370 5.704527143478225
371 5.192420061235195
372 8.868779713264498
373 8.386948732674924
374 8.033531392409474
375 7.315402118085231
376 6.48397749228223
377 6.140198124473253
378 8.196219060680361
379 4.8535004402441
380 8.040043279237187
381 6.5929425833718245
382 7.5311475974121675
383 6.994659213945597
384 8.036476815692664
385 8.08775046826767
386 5.87403935716604
387 5.434611390357241
388 7.721038897907897
389 6.708406118989916
390 8.27443458835958
391 8.185069470281771
392 8.135793821066464
393 8.591779290402124
394 7.675273378286447
395 8.213794017938268
396 7.8765471491237475
397 8.989164995396871
398 8.092554769428057
399 6.169876586841738
400 7.616162411733389
401 7.74539104203584
402 7.993866965402673
403 8.377460490347476
404 7.766502508815442
405 7.642674183520803
406 7.460132313566764
407 8.082055808627826
408 8.301132949382488
409 7.61669651196258
410 7.480326360774967
411 7.940360263429927
412 7.768918928842618
413 8.110551355100315
414 7.179653169524052
415 7.668805624803893
416 7.552946345434735
417 8.067332060840766
418 8.132286846111773
419 7.412895310304721
420 7.920729841193691
421 7.816841889512248
422 8.94454207735574
423 8.6393093629273
424 7.852920737776238
425 8.077141802917062
426 9.08191613550443
427 8.141153308148043
428 8.566227270160914
429 7.220519660253174
430 8.217157630468
431 7.177926855812974
432 8.723273090456845
433 8.273091403069586
434 8.297552215975726
435 8.159170018611091
436 7.868820913680032
437 8.208271733741908
438 7.93617147027857
439 6.99930383048419
440 7.469846099534857
441 7.626351702316942
442 7.759473716770009
443 7.842564518454524
444 6.367736951585557
445 8.364776885926092
446 7.7724604587914055
447 7.269945831583056
448 8.016571627894622
449 6.433705687941545
450 7.093779580364712
451 7.465111918017598
452 7.761555506932453
453 8.064010336829242
454 7.993573443351448
455 7.7851826189443845
456 8.309303842788623
457 8.609552536138066
458 8.001035893924337
459 7.878245021881797
460 8.283081696290564
461 8.205215932966311
462 7.388294787452709
463 9.550079864859754
464 8.2525882532839
465 7.732704434812902
466 8.296123296433315
467 7.018168750416182
468 8.172237946543147
469 9.037675305345015
470 6.004729582362197
471 4.504521719200587
472 5.365496415574344
473 7.163709101552769
474 7.80377096166373
475 7.584990097138233
476 5.67903314501094
477 5.130404089591051
478 5.044220785414124
479 4.660787094097019
480 4.998030447915836
481 3.9818908076676456
482 6.801731124742996
483 3.6641388741053964
484 5.190496136200029
485 8.465773256535472
486 6.961120430602966
487 6.309681946709221
488 6.290047632117393
489 7.744442007693703
490 7.892886139685633
491 8.849057903156961
492 9.021541647666098
493 9.148120162503034
494 7.810994542001321
495 6.554070701097424
496 4.7206466470145125
497 6.462349919185496
498 4.722748848325886
499 4.452439473326556
500 5.578074038188377
501 5.715974985908239
502 8.351960602356327
503 3.8749978021691676
504 4.35359637338753
505 3.930880675282504
506 4.883652800820658
507 4.878740546431873
508 6.12715336443523
509 4.781327934030416
510 5.392288920906989
511 6.402803265610532
512 4.947673998456591
513 7.060950704383156
514 4.0691647372967825
515 8.124108772438904
516 7.728573924800943
517 6.729595449210539
518 8.548938642121302
519 6.4516746986634175
520 3.4511389425741896
521 4.945318224077923
522 7.138627906215736
523 7.24249623563477
524 6.918211160971394
525 8.61071412436323
526 5.125732525124982
527 5.002316875941051
528 4.061419405567275
529 4.64758584373885
530 4.755568609223661
531 6.2716870001790594
532 6.870416012244163
533 6.141455257204151
534 5.390445978261877
535 5.40391264918034
536 5.038652609309867
537 4.507959702966853
538 7.032186880232937
539 7.609440395797858
540 7.5375943244085155
541 7.747970173992155
542 9.238462709296876
543 8.396141447115381
544 7.708389113081242
545 8.70678652381848
546 8.427141389614428
547 6.884588674220644
548 5.6956753139310585
549 4.989482123069857
550 5.441006343804533
551 7.244996809926739
552 6.444115557117033
553 4.981494107410554
554 5.783782722917137
555 4.3581794480127485
556 5.474602719405996
557 4.591338696767123
558 8.04926956895533
559 10.431704041555534
560 7.4542104271071015
561 8.258940228529916
562 8.086222156580634
563 8.63345755256299
564 8.600161867964838
565 9.294286326725281
566 7.906209469026228
567 8.182647586612756
568 9.005960597423353
569 9.583523105143374
570 8.131819475058492
571 7.752042661021015
572 7.632180770105162
573 7.069698486805396
574 7.142657875211803
575 6.928738133728665
576 6.432531766653205
577 6.790470164986786
578 6.826600664288162
579 6.787285247775073
580 7.907086907498502
581 6.201613881889989
582 9.551669975864337
583 9.262713574128645
584 8.402911286593097
585 9.222629604772306
586 8.481762321124846
587 8.375346867746181
588 8.653002166167898
589 8.648368944587135
590 7.369314396257678
591 8.929523750787029
592 9.86333152855878
593 8.182003364636987
594 7.270177078622041
595 7.837705514051554
596 7.97695165972075
597 8.762840430018166
598 5.789899579977588
599 4.636703665740928
600 7.027373411578634
601 5.271516143389834
602 4.449898717581972
603 4.24147706340447
604 4.0539704357133015
605 5.151584777329316
606 6.498437581493358
607 6.145642376174127
608 5.794629821132161
609 5.4139641205697195
610 5.624557650701444
611 5.719946034284992
612 5.249778028139831
613 4.385784779667568
614 5.099695116854513
615 4.0806255731367145
616 4.364536555601937
617 3.776515257483825
618 4.4432679709840155
619 5.052125482991483
620 4.218700562568494
621 5.337819967956369
622 3.8567787905705395
623 4.243916243008793
624 4.43196052437617
625 3.986250926935016
626 4.2436807237985175
627 4.262052576996609
628 5.276584518247118
629 4.133680924562059
630 4.356601055613838
631 4.022789833578042
632 5.402248413720067
633 5.482800352441897
634 4.616123797791152
635 4.484697634249753
636 5.333005428130259
637 4.12585519451185
638 4.669391354057088
639 4.648665846841398
640 3.770019694453271
641 4.403084994490281
642 4.297116976033849
643 4.3528990721712475
644 4.105620150364169
645 4.13574432216479
646 4.576007409454961
647 5.021116014242591
648 4.056839514146724
649 3.871381388284557
650 4.003723849075431
651 4.160610473516464
652 5.1623417374403315
653 4.503790911160571
654 4.547489291161834
655 4.1888557989794
656 4.907751725911021
657 4.451348173382906
658 4.017466074280584
659 4.268862503315334
660 3.852441715141896
661 4.124643043253805
662 4.53059337659896
663 4.227023312121568
664 4.31997243838665
665 5.1261817423564064
666 5.114528672276645
667 4.779577569716922
668 4.111842179262242
669 3.991246192767035
670 3.6545800431903426
671 4.257332712472303
672 4.726897283200044
673 4.306016983949024
674 5.246697842513325
675 4.5423377717938624
676 6.1014582140877565
677 4.7227074384841075
678 5.205810350077797
679 4.835467095783399
680 7.0840846756124405
681 6.69836145462774
682 6.8941338157188765
683 4.787779657154924
684 4.031761015184461
685 4.305911487290629
686 3.9130186611020745
687 4.279443895339928
688 4.028293178727736
689 3.73989756214739
690 4.3076318593526555
691 3.6249864964904894
692 4.094997710413362
693 4.896510263424232
694 4.2526779592449
695 5.429188142935943
696 5.411947763704402
697 4.803368472969609
698 4.897061048418808
699 4.7208079359136095
700 4.903898694797664
701 5.434428207755153
702 5.794001375780257
703 5.702738285304062
704 4.632736101724521
705 4.917943063634758
706 5.302095051541551
707 5.23221942708471
708 4.766012039009799
709 4.735066516236064
710 4.042307774867609
711 4.1124354627907165
712 3.7577879068744453
713 4.981277770213287
714 5.989019457314478
715 5.989502313437381
716 5.935887939050321
717 5.480597744583789
718 5.658060250812559
719 5.237768183714585
720 6.172860199986461
721 5.879803166434351
722 5.7324947266292465
723 5.855740504806965
724 5.736133738592992
725 5.646247310413872
726 5.716735133226738
727 5.7139250340755465
728 6.072187602178768
729 5.283061631583827
730 5.70253131383961
731 4.72048749469651
732 4.827153218299535
733 4.80700770713164
734 4.814914761163405
735 4.706754553964213
736 5.27281871676497
737 4.609098468090836
738 4.9670287274715
739 4.851657825232853
740 5.101391811862923
741 5.343150113763981
742 5.029634050218884
743 4.705541685352407
744 4.642357413349911
745 5.120092387248434
746 4.373289176668218
747 4.968522338097552
748 5.0540623101837046
749 5.123808303335267
750 5.038398776886629
751 5.08075530310519
752 4.928889625169108
753 4.790230107697311
754 5.117690328613141
755 5.320571442434644
756 5.297848381878206
757 5.074849703624098
758 4.743633852852299
759 4.837910835921725
760 5.533357533656372
761 5.886098148629125
762 5.38608060558132
763 5.271154808204822
764 5.105265772421316
765 5.705720539540549
766 4.881336628958016
767 5.604923603582795
768 4.871327244184488
769 4.492456752719203
770 4.539968609530062
771 4.651193573162836
772 4.704298176909315
773 4.75118039987752
774 4.716955500790423
775 4.896978686478889
776 5.140087400966105
777 4.687081385436915
778 5.064994018996557
779 4.659020131001126
780 4.824104203415981
781 4.813497778216924
782 5.2578050443269575
783 4.717766482312823
784 5.0519682713689225
785 4.636479960737008
786 4.1863577178221565
787 4.994466731580922
788 4.935016750935522
789 4.77121093398235
790 5.5380883983983225
791 5.148037656705786
792 5.154442632649963
793 4.660841430323014
794 4.741155932322907
795 4.8001485474243895
796 4.6368709988332695
797 5.213404770543962
798 5.081163138403643
799 5.086985324321659
800 5.351109739328896
801 5.0391422278015785
802 4.729106309522904
803 5.030873594314342
804 4.853846402916312
805 5.262811415100573
806 5.327292341527229
807 5.430848747170821
808 5.4894099795456555
809 4.863896829734472
810 4.714510043448967
811 4.885445001258355
812 4.73061638710962
813 4.667698254125188
814 4.657940211573774
815 4.904064995722705
816 4.749090033902553
817 4.565643316756564
818 4.822535080002527
819 5.184304226794256
820 4.672229706247174
821 4.578887693154674
822 4.803729508232673
823 4.716062880018554
824 4.571745839363612
825 4.742063958368779
826 5.131854979658029
827 4.130227024318892
828 4.765464569061208
829 5.351280951266773
830 4.671469550167929
831 4.499007860032669
832 5.432949418380239
833 4.540369931558426
834 5.325367484614382
835 5.560998368399331
836 4.767928721201849
837 3.923757054623085
838 4.829603202059185
839 4.657931543070886
840 5.302383371295758
841 5.406730825212076
842 4.595723990861377
843 5.239296308782293
844 4.936667084592683
845 5.016140489255099
846 4.754714569197154
847 5.078206173912272
848 5.169571064661822
849 5.193918105680626
850 5.603808239641319
851 5.512950922631238
852 5.428711423329702
853 5.852260419586375
854 4.873341736751194
855 5.196017195128631
856 5.165466335260668
857 4.734537544917975
858 4.867629497039086
859 5.268176260929041
860 5.326357191854775
861 4.925675818105305
862 5.154690729698203
863 5.0532611413422925
864 5.004146792245272
865 5.379382583557254
866 5.114253502952708
867 5.230743317080882
868 4.419259842795981
869 4.722516004936706
870 5.274501830128568
871 5.124555445943315
872 4.824769808082286
873 5.193489470766393
874 4.497280877920322
875 4.664514689542362
876 4.8194559736888305
877 4.743272920428745
878 4.977788543790138
879 4.897118137083425
880 5.004289725029411
881 4.781945825777426
882 5.177875481884453
883 4.7441631519287855
884 5.641732869531534
885 5.223825528436897
886 4.809814064894937
887 4.617870750835267
888 4.8969324642656815
889 4.671675567019608
890 4.936225237995938
891 5.0585371881396535
892 4.474901421050236
893 5.966750960723228
894 5.3827316529648
895 4.739764757374763
896 5.210915828308051
897 5.129678461116226
898 5.035661842028378
899 4.9094169673908565
900 4.93318760035308
901 4.0443269975211225
902 4.367356083611729
903 4.252132606991813
904 4.888159729701647
905 4.815658945556968
906 4.880998739965037
907 5.292366208097582
908 5.421216385642487
909 4.981967625358774
910 4.789197708731159
911 5.323797943732448
912 4.331347350341837
913 5.642460655424301
914 5.242539139150062
915 5.1638449734811225
916 4.777973902208241
917 5.429630342915253
918 5.1708094766983885
919 4.55857218289993
920 5.204174229319809
921 4.6292156085543645
922 4.640138052957844
923 4.857203717246534
924 4.670661833975035
925 4.700747130727004
926 4.586689843503728
927 6.258320929399791
928 4.632942912848156
929 4.435344439158876
930 4.965520310574782
931 4.892598353113948
932 5.730910627755205
933 6.241125364219007
934 5.485381023314896
935 6.286720375237774
936 4.9256457913577245
937 5.443191002527368
938 6.09810142630694
939 4.546965657559492
940 4.955841284906309
941 4.502482068319926
942 5.1004961328976455
943 4.9228491828979175
944 4.948715203941368
945 4.677783867702471
946 5.212980832030737
947 4.391917629634498
948 4.750798944173026
949 7.071789158310222
950 5.764349242670385
951 5.498667410514251
952 5.664959895020278
953 5.415846599922656
954 4.799460097650902
955 5.350887913835315
956 5.367250447554317
957 5.391419691670916
958 4.7479384265916655
959 5.555513114007969
960 4.3504362364823805
961 4.418832990740623
962 6.065390482833701
963 4.882401243759574
964 5.175629315213447
965 4.545412980395439
966 7.244710359649695
967 7.977974015944988
968 4.3851528731877885
969 5.091078335800177
970 5.941662904073633
971 7.56657801354756
972 7.795901078861737
973 7.512211593567513
974 7.110246734500409
975 5.96737367565902
976 5.649246453896291
977 5.2509539809710635
978 4.621355882023043
979 4.006312421875019
980 4.123259626836896
981 4.436071673192139
982 4.407977866599599
983 4.632231566973056
984 4.43578118355931
985 4.748012012109571
986 5.120109186685448
987 5.024802302197666
988 6.517081844550813
989 5.285058446481433
990 4.916097909193293
991 5.191313972786673
992 4.7186647473982815
993 5.129268267339642
994 5.270900659725562
995 4.717587817992543
996 4.34368268228387
997 5.449375548783243
998 5.450828165438965
999 5.3836732840929615
