# Supplementary material for: Perforin-2 clockwise hand-over-hand pre-pore to pore transition mechanism
Source: Nat Commun. 2022 Aug 26;13:5039. doi: 10.1038/s41467-022-32757-4 (PMC9418332; doi:10.1038/s41467-022-32757-4)
Supplement: Supplementary file 7 — Source Data [file 41467_2022_32757_MOESM7_ESM.zip › Source Data/MD Raw data/pH4-CW/pH4-CW-saltbridge-11.dat]

0 7.15614336351725
1 7.321258142247973
2 6.8128051283744515
3 7.3378261145037795
4 6.723141967906873
5 7.80143495849755
6 7.714634988664323
7 6.848087996228941
8 6.88468835171067
9 6.5147378829430025
10 6.674185425938468
11 6.72607433886066
12 8.377245314354866
13 6.926659493929137
14 6.711781091801043
15 7.116221945403333
16 7.567142690099706
17 6.628112510063091
18 7.168582242646424
19 7.814411484669989
20 6.9006357445909074
21 6.669207562757183
22 6.429578250381128
23 6.875862897956191
24 6.431752593958462
25 6.6840719292591455
26 6.865472709684556
27 6.611876546101019
28 6.739942993401991
29 6.521603230800861
30 6.759983402963694
31 6.955238820330835
32 6.710966369377444
33 6.502878360740574
34 6.486371476264191
35 7.304758052283201
36 7.3748486010763
37 6.84247975591651
38 6.963302497296305
39 6.901639106325408
40 6.613130264904334
41 6.79858650185395
42 8.351948084409559
43 7.3638399171905125
44 9.923076126242865
45 10.195962337989906
46 9.688811231626
47 10.742009405775258
48 10.4771818113101
49 9.421877350641148
50 10.103712978101207
51 10.155137262506749
52 7.494963566645377
53 6.901957788533245
54 9.17811392378463
55 9.309595507324596
56 7.4470972437988365
57 8.463823803993476
58 9.664193985042457
59 10.201065323355412
60 10.644340423874752
61 10.22252764251972
62 7.576177778177316
63 8.623273592938258
64 8.192809020552328
65 8.557199265566437
66 8.92524020739291
67 8.714639391154812
68 7.920990982084735
69 7.377088694058125
70 9.123016286848395
71 7.797983026172662
72 8.0437262748948
73 7.644560062021295
74 7.806095895128981
75 10.499997142505197
76 9.751106404000208
77 9.408914978197163
78 7.770075621520746
79 7.532582541664805
80 10.387132393709372
81 9.336329236743515
82 9.657976220130223
83 10.313187324406941
84 9.35268220932828
85 9.08645072698976
86 8.677884011902547
87 8.588522697813614
88 7.5167496124426885
89 7.603314032991108
90 7.4100626228442446
91 7.903462690685725
92 8.131843369023507
93 7.3932037831615345
94 7.4595316206268265
95 7.4890894558161865
96 7.1014059028981995
97 7.4940331961310305
98 7.6266761386729405
99 7.329267643368916
100 8.156664561225698
101 7.15156362740193
102 8.027390977074804
103 7.7300582074228
104 7.181984298849286
105 7.3874470791728575
106 7.594219170283368
107 6.990218431664564
108 7.71789338671888
109 7.938749934158521
110 7.876422573972663
111 7.4160640680388346
112 7.236483202422626
113 7.459781411181767
114 7.510693840140189
115 7.675661623825569
116 7.907115637643789
117 7.00460305073039
118 7.090744836612274
119 8.810252863280692
120 7.273965606733282
121 7.362217042986383
122 7.723030743453172
123 7.305148945304812
124 7.1109582698506415
125 7.752269586719406
126 7.22193533503787
127 7.594542174863757
128 7.63907156780776
129 8.33674206657269
130 6.764320152238321
131 9.942928966615092
132 6.799743750032262
133 8.140271752353447
134 7.33665970240005
135 6.925041759012098
136 6.823475168651305
137 9.526120755540212
138 9.035224045048137
139 8.279064801538881
140 7.5019957770636845
141 7.358260048288265
142 7.775809546961384
143 7.517267811752196
144 8.504280714437218
145 7.01525001355372
146 7.309856272950417
147 7.313557638447891
148 8.004317975526988
149 9.410040460510071
150 9.534371023185088
151 8.947129436330437
152 9.635310915807274
153 7.398312400383175
154 9.337050383318896
155 9.87059257180924
156 10.100751437344819
157 8.962659371126113
158 8.194265950304809
159 10.116432329470776
160 8.850938975113245
161 9.643730243051039
162 7.593676327455889
163 7.55630692795706
164 10.469209415780693
165 10.018874754765319
166 7.951214396070395
167 9.983232494231427
168 8.326426214285709
169 8.907396709758999
170 8.474626844399245
171 11.263755053237219
172 8.360914681282175
173 8.237649620515258
174 9.625488360535313
175 10.211866355921693
176 9.552644519492173
177 9.736039637769478
178 10.23600225334542
179 7.556648348205041
180 10.24745373232417
181 7.407418492996872
182 7.296568552915655
183 7.429896432257803
184 8.649923320806108
185 9.632399429961902
186 9.07810026482599
187 7.8404505029754565
188 7.231523260170459
189 7.6308087444150585
190 7.373790580443471
191 8.973509740350165
192 8.875519974326018
193 10.151603158430282
194 8.130699463289574
195 8.547823785862835
196 8.87104767686381
197 9.881254764730691
198 9.991938236305273
199 10.240146797996612
200 9.631633045128437
201 9.158425791252144
202 10.967690310802864
203 10.350032630060486
204 9.433541349495574
205 9.362141659195872
206 9.542882729376727
207 10.36948168833396
208 9.067641718065934
209 8.525398143983137
210 9.164477573044339
211 9.96362049964365
212 10.244163777821472
213 9.741962172634873
214 10.09922320132479
215 10.726012854994725
216 9.770097961840541
217 9.758716225307868
218 9.806624528998935
219 9.979447754205932
220 9.209866049380484
221 9.342081573147611
222 9.698599203444054
223 10.227702348546515
224 11.192960693549578
225 10.151787178059386
226 10.084254717114305
227 10.747943436843537
228 11.006261293330379
229 10.290492250456053
230 9.786182247028389
231 11.147145599882641
232 10.7398334522093
233 10.23718931215566
234 10.509184642679328
235 11.200508610010381
236 10.809175136893813
237 10.341127861066528
238 10.868456308221466
239 10.151508794853067
240 10.918662262931353
241 10.551056972345206
242 10.668345153230735
243 11.561620804523816
244 11.959173809533143
245 11.935668466644254
246 8.937292830420924
247 10.773613899046007
248 11.380732615829377
249 10.394605324378528
250 10.999577133383294
251 9.11835620053712
252 8.498931645778496
253 10.000133048950394
254 10.20289727909175
255 11.237989532322915
256 9.353327286389982
257 10.513299877447174
258 9.360539851655957
259 10.6185041757205
260 9.959545032614715
261 8.573343105145456
262 10.580075019238235
263 9.988463823132626
264 10.334365486131537
265 9.52404751906527
266 7.501023676743749
267 12.02595074178884
268 9.035972124254695
269 9.407753711851047
270 10.232176481420995
271 10.130513122393337
272 11.01260726282692
273 10.239360812839859
274 9.479708659447713
275 10.00083800853803
276 7.409402604727536
277 9.679186334586788
278 9.456147922987224
279 9.277659113538942
280 9.136074755116505
281 10.151091419189132
282 8.88095918979078
283 9.658668331294471
284 9.786478397566302
285 7.760436283902184
286 8.087366534420795
287 9.559066643943115
288 9.911647317899485
289 10.859296396354841
290 9.862554030511403
291 6.059096050378384
292 9.134438509989318
293 7.957689030335989
294 8.796405790124666
295 9.340500890241435
296 8.004153649335636
297 9.5410188380872
298 9.327585464121439
299 9.408951064191216
300 6.3230386744444615
301 7.219124406475477
302 9.003517140333091
303 8.376076957684887
304 7.617902300245598
305 8.15325868914964
306 8.16512825112623
307 8.173275968387994
308 8.905214828638474
309 8.9357741499267
310 9.808269490558057
311 9.755094824093554
312 8.441068326333271
313 9.485712531935418
314 10.810356236753844
315 9.138198411242477
316 9.141206810922105
317 8.041152072147312
318 9.736621459000782
319 9.372964998147156
320 9.776691155354225
321 10.090900580155656
322 7.250371563269023
323 8.910260628683645
324 8.640511871848593
325 10.17256664336232
326 6.717722908279803
327 8.009929677415466
328 7.943154745644673
329 8.607370478451726
330 7.996909358284505
331 7.459602776181519
332 7.03644957337755
333 7.553388387806645
334 11.960053497082566
335 6.5182311819524426
336 7.721773674931335
337 7.287746486470559
338 8.6880254015771
339 8.501465899038172
340 7.851702971802985
341 7.527794508824196
342 7.3561139329842655
343 6.449977692013703
344 6.922830132470734
345 6.480287268207312
346 8.30785501920615
347 8.06887528697728
348 8.499511858477895
349 9.2529279569412
350 7.980122944027419
351 8.145484697221898
352 7.812653578608998
353 12.239297167382405
354 11.536321579021648
355 11.692979236179928
356 11.824322232228637
357 11.933801808712564
358 12.610188859917868
359 10.282559283008373
360 10.430993185927878
361 8.652113598876317
362 8.187672518019713
363 8.241580404072652
364 8.16174412220314
365 7.885011203927148
366 9.767699912867885
367 10.123424660007691
368 10.502621771666572
369 7.638375498577385
370 8.940420484599414
371 8.949770350721007
372 9.475462742704552
373 6.50243209946234
374 7.038913897657697
375 7.219315978504697
376 8.501102876009396
377 8.586097916458575
378 8.34873500423796
379 11.730653543235777
380 11.01021300882902
381 6.894743434383149
382 7.374162114479971
383 7.619356552687579
384 7.5141133802312465
385 6.270057027886966
386 5.865699094917169
387 6.079547716721587
388 7.519737749837936
389 4.936655557226779
390 5.597729018962299
391 6.284824124850843
392 5.941984603667987
393 7.146847538355308
394 4.966431292755421
395 5.438318529029999
396 5.4305382500483255
397 7.135886783604971
398 5.886050918184287
399 5.878145219823552
400 6.74818758498139
401 6.269267469698524
402 6.556690518499039
403 4.934695815582803
404 6.431403640222862
405 6.885927716685732
406 7.378439920707102
407 8.212219511217283
408 8.581336734020624
409 7.937223151209114
410 6.088581526331174
411 7.616809761569511
412 5.753016649715784
413 6.194562528611604
414 8.304153306283466
415 8.223652950757128
416 6.813107525563772
417 8.865433830763743
418 6.312915100781192
419 7.000633214374543
420 8.340180777104006
421 8.276611952942128
422 7.004550735441589
423 8.970266938016962
424 8.727720377551675
425 6.99039343001945
426 8.037862587922854
427 7.048243362935719
428 7.73121410516169
429 7.421087391844404
430 8.3891429459521
431 7.317503893616267
432 7.473045190670232
433 6.772253435548913
434 5.924253629522529
435 7.5644573375608335
436 5.631487954800273
437 6.886121395587526
438 6.144669665233666
439 7.062492360331097
440 8.645159409896
441 7.268529573251125
442 8.110585025042486
443 7.897697737796181
444 7.688099086505307
445 7.87771404498936
446 7.4564140348078665
447 8.207017053518479
448 8.243579716509453
449 7.833407836668738
450 8.411305021672984
451 8.215619742712839
452 8.109450577398672
453 7.410569109599287
454 8.337832231213694
455 6.976592754168165
456 6.726522455829501
457 6.972140545918714
458 7.891462029928078
459 6.304203214481247
460 6.1827731418750504
461 8.165288762467169
462 4.651696098870761
463 5.292005477189916
464 6.3108767602475275
465 5.409483102325849
466 7.022432897175365
467 6.871306459281014
468 6.788710908178402
469 5.270136090196999
470 9.45803949840076
471 9.003932317393579
472 7.823313631487466
473 7.346246844240703
474 6.079905130601857
475 6.331989381546624
476 7.109692377121147
477 9.471065473003883
478 7.257377665142975
479 6.506502915247013
480 8.029467114374254
481 8.624275207716579
482 6.600008832958639
483 8.47980659290417
484 8.196645223023811
485 9.285614226445132
486 6.5598994892127775
487 8.403003856596287
488 8.613477513299232
489 7.224774961413861
490 9.128729973384855
491 6.880288103477679
492 7.56582159654639
493 6.670691457552179
494 6.606394129221389
495 7.485294417971363
496 6.377742582566845
497 6.776042734477099
498 6.617434204340356
499 7.290014038878922
500 8.024940385819809
501 5.334311463457556
502 6.726751570434696
503 9.639526973968392
504 7.574794027021207
505 6.884419785549695
506 7.254180112833441
507 5.9032270508644995
508 7.531345511237762
509 6.644360223186825
510 6.966631954531331
511 7.179085743210631
512 6.788452030268711
513 7.915462369770062
514 7.92288955161355
515 7.455537551904421
516 8.850315634765815
517 7.259575427072462
518 8.03153982078944
519 8.666469904785691
520 7.996524664788909
521 8.446615514830127
522 7.636996811265248
523 8.042773787872122
524 7.73611870554195
525 8.283542930864087
526 8.909131456598544
527 6.213556517970563
528 8.609395838021653
529 8.4594344302322
530 8.298477585452847
531 8.32680075600861
532 7.974898096852731
533 7.051637232962338
534 7.64827343929315
535 8.778101438413465
536 9.366654207080593
537 7.6842278595121885
538 7.983525328465436
539 8.944582567484337
540 8.031211358213204
541 7.468830114850517
542 5.921339502073044
543 7.4447666645514845
544 7.2143970588547015
545 8.04600712707589
546 5.154243176504943
547 6.604629542397701
548 6.760372151349596
549 5.344411438927302
550 6.7066896666412585
551 6.058617792201957
552 8.37795587383776
553 8.364734676862648
554 7.587143277422383
555 4.647110479629854
556 6.669738982382291
557 7.09399170623053
558 5.96023583932547
559 5.279407538063528
560 5.953080364496218
561 5.0578848691168465
562 5.615534438371912
563 6.015611224135564
564 4.89650391194741
565 5.982747764599422
566 6.810536861882402
567 5.97237614209355
568 5.2327072897751705
569 6.954428000467383
570 6.75800136233116
571 8.61005244491375
572 5.8759025935536195
573 7.4223735535015205
574 7.131755032625721
575 6.789924160311253
576 7.820470485272634
577 7.830979685831437
578 5.514793352360008
579 7.684009289024794
580 7.738642340796291
581 7.262422711521625
582 7.719244331153982
583 5.889553422335448
584 7.0335389206199705
585 6.295115479165009
586 4.7803399940754465
587 5.124669172087912
588 7.445061043188352
589 7.944885345820702
590 7.71996981244541
591 7.946468391634381
592 8.100238231833538
593 4.58772712731689
594 4.955530485770036
595 4.423630248721562
596 4.418913502824843
597 5.374693443716177
598 4.881733915424159
599 4.8686709318627175
600 5.387143609316973
601 5.760649963749637
602 7.399281392156476
603 5.574955782478025
604 6.84076899623863
605 8.282706348366423
606 9.081915088280278
607 8.00987036047364
608 5.991449852953223
609 5.674744803387376
610 4.6153610965597895
611 4.966242480035095
612 4.924827395278146
613 6.714026425015936
614 7.845033611991027
615 7.987370592921997
616 4.6946993382531605
617 7.077672130075997
618 4.850191674404148
619 5.005047402938189
620 6.446208465943281
621 5.661671513587699
622 5.453278426038683
623 6.432425581400621
624 6.5392941494938555
625 7.42988835412889
626 7.416795340820655
627 7.656090763236591
628 6.985151618646464
629 6.484225766779541
630 7.3468797156626735
631 7.349731645163937
632 6.80650551421511
633 7.631215204746586
634 7.56948894878181
635 7.103310410479541
636 7.35837611933658
637 7.815374521536862
638 7.982639045798456
639 8.094708049146359
640 7.022490075345974
641 7.544867672666848
642 7.890228734579801
643 7.80297892881978
644 7.283608896847809
645 6.471637718291351
646 7.023687218881092
647 7.460357091869326
648 6.802093509581072
649 6.297743609772941
650 8.464155766101394
651 8.341953056141708
652 7.426000406488266
653 6.9240187861222315
654 7.534027921675444
655 7.406569382273217
656 4.401016275048556
657 7.776637135306042
658 7.869607390545815
659 7.6067946047976704
660 7.626138316006956
661 8.085865780752593
662 7.235921507565883
663 7.879630678068763
664 7.722204459796501
665 7.549177605667233
666 7.762962825659458
667 6.887101803574027
668 7.521942237617622
669 7.167660892439148
670 6.588989207115386
671 6.987422159657483
672 6.700031338003076
673 7.870632695698083
674 7.956630718620176
675 4.321715546685744
676 7.750900347502169
677 6.82582452044984
678 6.705167464471181
679 6.852507041024175
680 7.265144933239617
681 6.490584118180587
682 6.9825724595433325
683 7.862377543123719
684 6.061047137948046
685 7.93071973835195
686 5.224104777194939
687 5.864790635718538
688 7.200701568442415
689 6.692427089090108
690 7.077535663649598
691 7.368862779995186
692 6.670548142654049
693 7.324873907613334
694 7.34485011382442
695 7.071721502569811
696 7.046667547673928
697 7.445501621493377
698 7.258330492957073
699 7.149759388625149
700 7.500058643275588
701 7.238633624327842
702 6.423659150671201
703 6.289407740680441
704 5.200002567818889
705 7.844002883025415
706 6.713162399868442
707 7.1417692087508
708 7.242192086445571
709 7.182837092524139
710 6.496852831604016
711 5.703173856168957
712 7.426263505441222
713 7.382242630900649
714 8.557473690840927
715 7.003954459526288
716 8.260277103622041
717 6.704306818639132
718 7.178695245774867
719 6.650099348065918
720 8.35032265298704
721 8.960726546477751
722 8.37183542347708
723 10.324958138808466
724 8.334329682682853
725 8.150545262488789
726 6.681896467555059
727 9.494430023864258
728 7.215615191642158
729 7.559128560302566
730 7.033726597133985
731 6.701588296966844
732 7.556381553191291
733 7.883770419415759
734 8.815883179607706
735 6.939511778326269
736 6.909951268747513
737 6.507806738952908
738 6.6082680426046005
739 6.007943183857278
740 7.355389834712704
741 6.026266219285531
742 6.122521864369955
743 6.1337954349239645
744 6.989727143444527
745 6.825939768630847
746 6.340005816388471
747 6.888230900554591
748 6.3861157118190475
749 7.158430749118679
750 7.194876778575185
751 6.146701111038173
752 6.515224534525654
753 5.892814135264143
754 6.8770893264801485
755 4.513657795109965
756 6.675029157243221
757 7.025470467337276
758 8.35268779200925
759 7.350645021118235
760 7.1982431593566
761 6.300044046125331
762 7.928803545383311
763 4.776937895877018
764 6.982315032732613
765 8.058989824603271
766 7.525832103688951
767 4.661770738634559
768 7.7381650746763935
769 5.420117460226992
770 5.888188888785187
771 5.61326298483436
772 5.64264458432116
773 5.562504997221586
774 4.68857928449682
775 4.783723014137528
776 4.597771730116652
777 5.438523896516279
778 5.139869444550766
779 5.145460484082537
780 5.78874651613407
781 5.199030232823651
782 5.097820667850832
783 5.103372662269803
784 4.844625991145606
785 5.052378850913229
786 4.988328121895228
787 5.046284591280882
788 5.010800800706687
789 4.663792134106471
790 5.256607176490476
791 4.865285468602748
792 3.860882576622408
793 4.168207910630149
794 5.6025913513768995
795 5.119990482229004
796 5.122089928875645
797 5.660834148313422
798 4.733835952081747
799 3.9991568661031267
800 5.184282948257753
801 4.5786893963353155
802 6.94225389308132
803 6.677415316180289
804 5.076751187475527
805 7.629539610022226
806 7.073556739173979
807 6.953749517594571
808 5.355154110992912
809 7.48341456607738
810 6.729244092086117
811 7.345668345272786
812 4.365344203313489
813 6.589850038259852
814 7.519891591570991
815 6.337104229029907
816 6.8356301769230985
817 6.6935842529487655
818 7.0209577035298505
819 7.343521351550135
820 7.483369179914121
821 6.044310147448801
822 7.419902941711357
823 7.4850758504439785
824 5.535862133038889
825 7.052443211417058
826 6.21230617153171
827 4.73616230409479
828 7.086531302384235
829 6.2931999444164894
830 6.6295129903891095
831 6.428763239784633
832 5.560772899480228
833 4.677670940533581
834 4.433232881607989
835 7.231720732399131
836 6.865680578244403
837 7.53983387545905
838 6.954913995665216
839 7.155608815477157
840 7.472925537057004
841 8.491691784581974
842 5.104247085350168
843 8.896512190849329
844 9.76381852320804
845 7.029475563654555
846 7.343057346014691
847 6.543800745248096
848 6.815943337816632
849 6.464034740251148
850 5.966496840658915
851 7.079281840541437
852 4.873561921331501
853 4.705701307203233
854 4.913392282187741
855 4.926526464462653
856 5.1647892337198815
857 6.747569619674024
858 7.302864553583009
859 5.0470051910842635
860 5.476261535689887
861 4.5505444821414684
862 7.324389461088551
863 4.37734688507622
864 6.0109766492428935
865 4.676533527276573
866 4.277569349290497
867 5.248536580538796
868 4.784548518877927
869 4.783739173953058
870 5.098701869092512
871 4.542664349742993
872 5.426473797915018
873 4.896463285290497
874 4.292124824006915
875 4.374753928267678
876 4.626572614402769
877 5.339758371015855
878 4.583235377846383
879 4.608504764493893
880 4.744877080856837
881 5.163387594894803
882 4.759220457246445
883 5.135867544553273
884 5.345552434638948
885 4.940673955421428
886 4.899930334050057
887 4.313941657916863
888 5.263518113707964
889 4.590533651151827
890 5.666679156976509
891 5.037051450288814
892 5.459394543173914
893 6.586705025594722
894 7.562437732388527
895 5.9340721493024935
896 6.118747209891605
897 7.203837508116994
898 7.245940076705599
899 6.4404875097128995
900 5.153811427242456
901 7.567477977720381
902 6.357924370087345
903 6.936078994090393
904 4.432244923967724
905 5.66833073754397
906 3.91906062304133
907 4.48533272252623
908 4.816214609135217
909 4.661039510818297
910 5.755867040581121
911 5.670068079361992
912 7.108825548443683
913 6.974203578535496
914 6.688251008540212
915 7.025017781785857
916 6.423467799889982
917 7.195558372686101
918 8.524557214846366
919 7.657724078342692
920 7.889223239472136
921 6.965094462400407
922 6.855463880236505
923 7.831984970824027
924 4.669785318111581
925 7.2465282599411385
926 4.356950940447392
927 6.584988582648231
928 5.838783404271172
929 5.517861271998718
930 4.031811184397602
931 3.953406737940859
932 6.1125564734936075
933 4.631074250110414
934 4.475835115104618
935 3.9119540190447597
936 4.283941705987158
937 4.164801908332156
938 4.254574960208843
939 4.455543900553503
940 5.728538325027354
941 4.718674229995128
942 4.3254775202246885
943 4.623235036410114
944 4.732123342278635
945 4.429680570512806
946 5.080296720241618
947 4.606220072910365
948 4.36564065912267
949 4.247166572247024
950 5.2783919132893935
951 4.2426927216567885
952 4.063772063948373
953 4.626509702957439
954 4.305050063862731
955 4.512292562941333
956 4.364398759146566
957 4.620296257597735
958 4.586779292170606
959 4.800096850326923
960 4.366497208239768
961 4.596151369300581
962 4.4044118956132
963 4.42323052755638
964 3.60726309114723
965 4.713186779651605
966 3.9407898690135554
967 4.226920369398946
968 5.669341688817513
969 4.306105738785792
970 4.135156578058594
971 4.055880534106061
972 4.676262402292262
973 3.461638182955156
974 4.980450038279104
975 5.531078164827847
976 4.435860513465382
977 4.052824786932499
978 4.298557545424587
979 4.7894139431898815
980 5.131151984176021
981 4.231689902233432
982 4.175688454024585
983 4.245969862861464
984 4.720133025281048
985 5.027521772566169
986 4.936751552763261
987 4.57541424925335
988 4.3183750130003755
989 4.570931289880162
990 5.078097788037094
991 4.3608237669881795
992 4.272716865583524
993 4.486799413012431
994 4.760602411895188
995 4.37881738906514
996 3.622010387837407
997 4.969726432718967
998 4.150483584029156
999 4.2291513387978865
