# Supplementary material for: Perforin-2 clockwise hand-over-hand pre-pore to pore transition mechanism
Source: Nat Commun. 2022 Aug 26;13:5039. doi: 10.1038/s41467-022-32757-4 (PMC9418332; doi:10.1038/s41467-022-32757-4)
Supplement: Supplementary file 7 — Source Data [file 41467_2022_32757_MOESM7_ESM.zip › Source Data/MD Raw data/pH4-CW/pH4-CW-saltbridge-05.dat]

0 8.396066271161322
1 7.787831622131826
2 6.997618967990545
3 11.980040853621292
4 10.787466479332927
5 12.490410022238416
6 12.918958291375313
7 11.177285662118331
8 11.66165818554429
9 14.147862943453585
10 11.032225140712875
11 12.109129141985932
12 10.850508923196607
13 9.48725091537548
14 6.449833449151147
15 9.425382579092139
16 10.107626351155425
17 11.897321036049401
18 10.846081109247361
19 8.391256713579143
20 9.035953967149082
21 11.578696741726263
22 9.014659052063765
23 12.95724533672387
24 13.100863273361915
25 10.087086818411104
26 13.7129484041055
27 10.999018852377686
28 7.991001855247758
29 9.029688719450668
30 7.608416746655618
31 10.39142406421697
32 9.228804222277127
33 10.276061917242858
34 9.147109738162483
35 11.158362547837951
36 9.282132757916855
37 8.920351731399649
38 12.740312187744491
39 9.415935910013294
40 10.984583009499865
41 8.982822575516211
42 8.700001941700279
43 11.071281719326054
44 12.07106066313476
45 7.986221168315618
46 6.165713869011874
47 7.349680222443817
48 12.926109452050948
49 10.121380004998976
50 8.731413200019007
51 9.13857131885791
52 8.422081491744159
53 10.46295688027393
54 10.484246571511536
55 11.5129765875948
56 10.349589520795904
57 6.701662537166612
58 11.618980993057495
59 7.893103343713415
60 9.035832391813587
61 10.30795092017817
62 9.733561945989269
63 9.298944174939452
64 9.785712722417859
65 8.342516373377135
66 9.189839634989703
67 11.25823412082438
68 13.245617056267614
69 7.367598609351103
70 8.967333936141758
71 13.03975252399408
72 11.37011002192153
73 12.769398620501967
74 12.343034711000321
75 7.604951561270398
76 12.925244236243609
77 9.720547935493753
78 9.055598708339268
79 12.079777517297202
80 8.544365333023848
81 8.234290620783037
82 6.77890380184997
83 8.151214476680304
84 10.950743424454636
85 8.102473884360556
86 7.227441477090518
87 8.963353960325833
88 8.144750942107388
89 7.873879551131036
90 8.85542246565492
91 9.072602661008329
92 8.885427878340051
93 10.13587645177879
94 8.672066696054452
95 7.132284327947926
96 9.388730083166323
97 10.492443938332206
98 11.240175883671593
99 9.047917374520296
100 7.8761753615086105
101 9.641465699307165
102 10.296632940118881
103 8.537571716414279
104 10.220023225608513
105 7.582862895996143
106 9.702704911685327
107 10.285225144795138
108 9.090237262951035
109 10.166703689914744
110 9.81397607901898
111 9.122777765248378
112 11.61858453618024
113 11.145836784833282
114 7.7797039598948485
115 7.3285689949070685
116 9.946250808445411
117 13.056638497811141
118 9.313823382376683
119 6.580314700580085
120 12.502515960559254
121 10.237281890431104
122 8.808847326750433
123 9.580337603673637
124 11.981184625369753
125 10.004480807015474
126 11.350577630412133
127 8.720636442808846
128 9.509195236602157
129 9.324785397255912
130 7.28644342174305
131 7.832344656959423
132 11.266293359085289
133 11.076498001246234
134 9.564623572906118
135 10.509514516806655
136 8.24147641790169
137 9.249850085573732
138 9.349322399279059
139 7.181623299184804
140 10.913298629850068
141 9.13476414580619
142 8.8422598199859
143 9.246307009321082
144 5.425403146780227
145 5.749467621578052
146 6.997530086887598
147 7.60628072783809
148 7.142847247686956
149 7.262427749072286
150 8.611140335880345
151 7.671136557833467
152 8.16941375118255
153 8.165160946395995
154 8.067759559289529
155 10.507934919548171
156 8.008251495456584
157 6.656993168780843
158 10.28352616313935
159 10.200188906277829
160 6.612250662723534
161 8.5376796170855
162 6.937018508255933
163 12.08272041404246
164 8.175782913789144
165 9.062849635002133
166 7.997494883420293
167 10.505629956471966
168 10.054708626282757
169 8.927408439347172
170 7.996689483825506
171 8.49180678659036
172 7.562296754756862
173 7.550309580708939
174 8.229381005549296
175 10.888790241178812
176 10.556858149891049
177 13.421281611050533
178 10.564832239455964
179 9.133493408584567
180 10.072665090126389
181 8.338753943233902
182 10.613344988703336
183 8.04150380699473
184 12.132392818799852
185 6.112438325605158
186 10.363336876799213
187 8.206222597979798
188 9.726583220810303
189 9.95339761702184
190 7.329081786730619
191 11.478731936540498
192 9.982624324785883
193 9.301550203650685
194 10.130953160166523
195 8.63796157678975
196 8.36808773362059
197 12.343277814268205
198 8.500009361798735
199 8.635322876417918
200 8.05242539348499
201 8.639773732713605
202 9.221927850579426
203 9.739865067017506
204 11.23113724436761
205 9.275623683303621
206 11.870247337208593
207 10.578448972393009
208 8.76218919756952
209 9.260075133348272
210 9.829358672738536
211 9.476076668039275
212 9.137822517652232
213 8.748694649642578
214 8.486107008513155
215 7.7394324678043915
216 9.118805319655774
217 11.19072784279374
218 12.950228958126775
219 11.31739193823174
220 7.945532776050763
221 10.669420813853101
222 8.519045927679702
223 10.35926291996035
224 9.613554403781599
225 8.767694129842996
226 12.628165489050732
227 6.747212570708229
228 10.207317210360955
229 9.027256827291504
230 7.742421871484715
231 7.3372167406266575
232 7.938770279523241
233 8.205936722932911
234 5.939732141216322
235 7.798197619747808
236 6.5549515708586705
237 10.151105760689378
238 10.054980045825475
239 9.199361931514972
240 9.16474390297423
241 12.36596996206322
242 8.480886634193656
243 7.9359628005811
244 6.296536778286991
245 10.386069176691231
246 6.8020853568822215
247 10.21148151269341
248 9.403465979532342
249 8.023462822901566
250 10.818626294488245
251 11.77261118479596
252 8.397895496624448
253 8.036378746606156
254 8.10065206610493
255 10.281215943731393
256 8.935257859186358
257 8.719889854948159
258 10.153354197785411
259 9.633863072308134
260 11.33539657115893
261 7.429594231327303
262 8.492386320422565
263 9.97413216634267
264 7.283640488673866
265 9.483363770429325
266 10.302689158364918
267 8.670254103990677
268 9.034817199098782
269 8.989819443783256
270 8.353117936538903
271 7.501901596108622
272 8.409031450250499
273 11.566280694869944
274 11.187607838998463
275 8.285312540263606
276 10.275307834751558
277 10.161968294009307
278 8.523300315048322
279 6.936842719910242
280 8.703180893382264
281 12.19312801995501
282 9.17647809130297
283 9.048555033151805
284 8.752890317085138
285 9.629557384203107
286 7.446132412383962
287 11.918391594256908
288 11.563516135178556
289 11.671254757169029
290 10.969502645686768
291 7.972013656806983
292 9.861719410122785
293 12.63721312368125
294 7.825244156889498
295 8.99237109257633
296 7.285792767888158
297 12.45363590516749
298 8.886797268071264
299 7.229251190115275
300 8.564651585055023
301 7.911911994595005
302 6.944493233533417
303 8.549066778704788
304 6.921504393202784
305 12.3847366587558
306 8.333849627409004
307 9.449274243197783
308 12.253709446760627
309 11.228519548985032
310 14.108214229770622
311 10.890653698915353
312 11.766089959036846
313 12.52444970205573
314 12.248433439911032
315 12.118339054281774
316 11.164041804884006
317 12.481842712793165
318 10.736455687223144
319 8.851678114704585
320 12.547243883202652
321 7.6732773065725794
322 12.014188304599697
323 10.91632645015773
324 9.998652565998757
325 5.164713851856204
326 12.274712440197716
327 14.678850095677461
328 8.984893764246065
329 9.340804623848724
330 10.363258157996421
331 10.395777228271996
332 6.627593396991931
333 6.376974921127982
334 6.4154271788949995
335 6.247952070365054
336 8.455947760413663
337 6.174142439202631
338 7.306100031264452
339 8.42292234551751
340 7.18983327568414
341 7.846419998078432
342 6.750492104471911
343 7.38584238415367
344 6.977180084006874
345 6.6554742722375515
346 7.7911947131557
347 6.038271497362158
348 6.514911566098122
349 7.629906883385957
350 7.811608453935266
351 8.77458781071448
352 7.139491288035385
353 9.800590529491393
354 7.545803449500013
355 6.604219731775264
356 6.649293530485805
357 9.057751301955554
358 6.74652872291576
359 5.776841683949383
360 10.436313256328415
361 7.424666448847314
362 7.265970350397662
363 9.355957592847654
364 6.42831028187005
365 7.978874766336587
366 8.073971255772307
367 7.806894171329254
368 8.799487624959472
369 6.987476921800266
370 9.20203363269001
371 8.87998164204971
372 7.0021002525972476
373 6.95607316327556
374 5.220335677582447
375 7.410792061970606
376 7.226360659373414
377 8.157438395427226
378 9.252282047711285
379 8.265491114591677
380 8.040891404878401
381 9.099922229899631
382 7.790203361636018
383 7.002021112533936
384 7.02672425585404
385 8.104478294201966
386 7.123430014814702
387 9.306581926740813
388 7.009359306792363
389 8.26737374565158
390 8.31254956221332
391 7.054856888849324
392 8.783920107095469
393 8.722301955142154
394 6.064880331903952
395 6.087756807485604
396 8.885575812360992
397 6.3319128925058825
398 5.937739797226869
399 9.872277034757685
400 8.574726786792352
401 6.0150531644960346
402 5.683447396170587
403 6.496453559631926
404 8.575569715678274
405 8.607176428426651
406 8.091775493648358
407 7.567408286126073
408 7.034608131380932
409 8.442021059610088
410 7.488869003507575
411 7.347319270960771
412 8.845064770937347
413 6.982587508395596
414 7.58894283122855
415 5.836917300345184
416 7.767911670378753
417 8.90665400907277
418 7.605974671255399
419 6.852840762575794
420 7.425151380563618
421 6.347035459254936
422 6.806451277883514
423 6.590908716573574
424 6.039208217719651
425 6.625494359245161
426 9.242948687920359
427 9.328956099106124
428 6.955572337465608
429 7.39830666890027
430 7.177070071998565
431 9.149265600661762
432 5.695221591213959
433 9.188955301095339
434 7.664108587600795
435 8.685744438285303
436 6.86732238546922
437 5.787256982201696
438 6.276388079795128
439 5.042716132366005
440 4.739950531211375
441 8.035116383332314
442 7.5901743139305315
443 5.751652036615222
444 8.22546519245111
445 8.709312048007464
446 8.061622147206126
447 8.145804249872592
448 7.867512284540258
449 9.142444666502335
450 9.238074297089561
451 6.216795684452465
452 8.180336327551023
453 5.824593143768808
454 7.0427829375984095
455 6.906523487040088
456 7.083946632693664
457 5.636647357715758
458 7.553795733216031
459 6.6665878657345
460 8.800784117003326
461 8.106267519881554
462 6.674608755390984
463 5.629746271577002
464 5.757611317166901
465 6.910704895766709
466 4.616351268602311
467 9.072086109876592
468 7.262222241388221
469 7.5372496381498
470 5.300299802523562
471 5.74730416331463
472 8.3207132059528
473 7.01045803976417
474 4.868842552256444
475 6.844040238681397
476 6.228896649607609
477 5.956048329008238
478 6.902057856401992
479 8.785344321449172
480 6.730710734720016
481 6.182002508845684
482 8.085039881911774
483 8.237706897727337
484 7.694881250628585
485 9.325744665901247
486 7.880372963781858
487 6.545426477723842
488 8.854244357464106
489 7.344473679496525
490 9.107129835668765
491 6.976264048553046
492 6.979871289378799
493 5.907297217230861
494 8.253515418810794
495 5.86761467922259
496 7.37690740040451
497 7.931763918248322
498 5.943768065088579
499 9.463349851662237
500 7.036618399228735
501 7.99606000467081
502 6.62024011172869
503 8.3147361195435
504 8.5394755729746
505 6.8057182093718716
506 6.9246357962085545
507 6.828707733214596
508 7.096776040718464
509 8.220830044694564
510 7.036836962825822
511 8.909175543001082
512 5.782611550252309
513 7.537231123572482
514 7.398075127351312
515 6.798266544124527
516 8.735413932729434
517 3.6409248356600896
518 4.438872104079731
519 6.396971004419856
520 5.221964451040083
521 8.873834434994242
522 8.141953218253843
523 6.53600239711278
524 8.38508191612251
525 8.70664291520526
526 6.1288488258263945
527 7.1017058565731634
528 6.956117966014338
529 9.797439266445874
530 7.372806274994953
531 6.457233116603386
532 9.943821610864044
533 7.750150070778817
534 6.642006616153503
535 5.945513063013697
536 6.697835577450077
537 8.120953854733985
538 7.659666220432854
539 7.128980877714404
540 8.498379935116835
541 6.785540725472902
542 7.029913623525961
543 4.172194861707006
544 7.140110747366968
545 6.421289302956952
546 8.455640165717664
547 9.002974911980282
548 11.157929793683572
549 10.138404511240381
550 11.458677411073117
551 9.970558414569155
552 10.947362989806422
553 8.678665514054467
554 5.961711170519968
555 5.822958424473861
556 6.6531457573393205
557 7.814614705775714
558 7.090854609893483
559 8.035308067094364
560 6.031443927362405
561 6.01664286699488
562 3.636343219544504
563 7.955515929052695
564 8.063246370344894
565 6.491718040112947
566 8.545435972818671
567 9.108926100572955
568 3.4809357287804623
569 3.9190100630496683
570 6.518768266282947
571 6.36707865473644
572 7.8088482021062
573 5.7230673867769495
574 6.545737372078381
575 5.841444226835305
576 4.802308456347815
577 4.35221489060169
578 5.863484014763738
579 6.615702149379912
580 6.575916817199684
581 6.557365630598068
582 6.370460311052414
583 3.4112932811253867
584 7.193440917067453
585 7.143090000332491
586 3.703188264218791
587 5.650040692462885
588 5.235173243848546
589 6.45155341203249
590 6.083373712338563
591 7.177592739026903
592 6.523822567404185
593 5.864527192561877
594 7.137062217178165
595 7.950879686269214
596 6.506516874928491
597 5.159226181378003
598 5.497472102886987
599 5.708336647825466
600 6.269888026209552
601 6.21558070227535
602 6.589703559557427
603 9.731230708006933
604 6.8334839484476895
605 7.912187644053832
606 7.201576348079583
607 7.008511100085342
608 7.287202354370199
609 6.3878013493471055
610 6.475090742374109
611 6.232027068716725
612 8.530145816741875
613 7.181490546924947
614 8.131903635763676
615 6.339369692240743
616 5.564722935294029
617 5.27662496007004
618 7.4968125300285795
619 8.612856556431394
620 7.4379792096666355
621 8.652214013879181
622 10.65187019699089
623 7.953426963842962
624 7.053284566330955
625 7.578347686703849
626 6.445693230163009
627 8.81656053789673
628 8.172155895879962
629 5.964794131962342
630 7.828436901531744
631 6.2520948785284105
632 6.211472636921587
633 6.235155157165399
634 9.667690606172817
635 6.374482679884827
636 6.525722126571526
637 6.155617142602913
638 5.7624564978463555
639 4.945097573531672
640 4.911578784139276
641 4.331021968220177
642 6.955764907658915
643 4.330907193707065
644 3.7940303802547
645 4.5736305523606156
646 4.343905083489624
647 3.679616653264682
648 3.66930933677485
649 3.822299115999233
650 3.892710715171832
651 4.771231296670274
652 5.977674185345468
653 4.870871652457299
654 5.595786968541486
655 5.803267685926595
656 4.870378642943623
657 5.393859300381101
658 4.3440578319381205
659 4.4436212128464785
660 3.1471809805870503
661 5.756718185355905
662 4.727069776043399
663 4.644259792596491
664 5.148552157557293
665 5.740293153801315
666 5.148533156757035
667 4.004579668010116
668 5.329877290500327
669 4.777235397611308
670 3.9782530262029967
671 3.6106362999537347
672 4.98236080934667
673 4.300024850255589
674 5.769206947838587
675 5.209118984093255
676 5.304582111136255
677 5.96564546440291
678 5.083930505843345
679 3.667561711858632
680 5.116515390625809
681 4.132657501102793
682 4.218833063696968
683 4.654903722792648
684 5.791210791111782
685 4.808180874944681
686 5.949552934704187
687 5.713754450331673
688 5.961893869872676
689 4.787811986793436
690 4.46616520738775
691 4.591739301766589
692 4.580762226765794
693 4.541697345484355
694 4.792087482082294
695 4.229331694239159
696 4.725772947949346
697 4.854707379085231
698 4.948122557166299
699 6.847011824527235
700 6.907124809876091
701 8.80128544795563
702 4.652029262160816
703 6.144656013050641
704 3.7137583416298177
705 4.0618734618907135
706 7.316267345148961
707 6.489498127890024
708 4.540163465173558
709 5.593465706965891
710 5.093352563968311
711 3.8274417758398034
712 3.9305947361321447
713 7.236837893960231
714 4.4895204923000955
715 4.876944607976752
716 4.897933058866365
717 6.175625198219227
718 6.440293777593557
719 4.694389561410066
720 6.259689029090359
721 5.239174289380426
722 8.573419795604465
723 7.029331469615175
724 7.973207377792456
725 6.1343673071418285
726 5.659003177139889
727 5.5112659582670975
728 7.710156773437487
729 6.9445401094205295
730 5.937663641422858
731 6.440684680326087
732 5.853968746197778
733 5.651581777585895
734 6.6729134767493985
735 6.929686481439094
736 5.663805057204738
737 7.027713122891705
738 6.0346966646797515
739 7.509272777129392
740 5.221290845466427
741 5.484045620659526
742 4.488845536043858
743 3.5689789178317337
744 10.325170407110951
745 4.812384081399836
746 8.806252091022557
747 5.354769954994237
748 4.738866704588151
749 6.03898245644454
750 3.2423121040699296
751 8.582589905439844
752 5.1230101023307855
753 5.059979840947804
754 6.379875018933899
755 4.849346046227749
756 7.742685691733789
757 8.158147247220487
758 8.100486643371642
759 4.441629573953808
760 3.7050057111761885
761 7.116416749609124
762 6.144570678402041
763 6.312139875511749
764 6.930318179039146
765 4.373395333611645
766 3.4030246874343026
767 5.491189797431953
768 4.440950961617042
769 8.919140702806752
770 7.618504742173559
771 5.697659791957065
772 7.444831559823918
773 6.268487943006862
774 5.458765485991115
775 4.4383497815020885
776 5.163516248369208
777 6.336648001996742
778 3.5417566017289572
779 5.353750568542471
780 4.530090473656224
781 5.888299326028404
782 3.5972932458820788
783 4.617965731831112
784 5.717598671997518
785 4.946553037250065
786 4.754429423690272
787 6.2591661272325085
788 6.065237601942443
789 3.7883421478297894
790 6.665989204135819
791 5.043774114919781
792 5.065576208696408
793 5.447754303838996
794 4.756314001570405
795 4.916024739094833
796 4.698787472492091
797 4.627949828502691
798 4.409478670244167
799 4.848313545920885
800 4.165826243447272
801 3.551989778514892
802 8.903236902021446
803 4.517329934876124
804 6.279990054959527
805 4.566542021933363
806 4.1190414302544385
807 6.238450539161113
808 3.726546437165736
809 4.517475425294236
810 12.454833972656784
811 7.565637395739449
812 7.448771750768131
813 4.0854866782822805
814 5.754619182294904
815 5.998884626714261
816 5.599363635416504
817 3.547627580104695
818 3.42650347440013
819 3.3283042464496946
820 3.542666489101152
821 3.8530266752588487
822 3.7328360833694463
823 6.983005581612357
824 6.664539461560021
825 6.188887926628062
826 6.767567557064577
827 10.019186121086332
828 9.338312485792732
829 10.77345509626591
830 8.61459914457268
831 9.780330265276806
832 8.653305193061938
833 10.650922053894602
834 9.32675585733169
835 8.824152887229056
836 9.025782591267006
837 7.38602266837976
838 6.64888906478162
839 7.541920218720015
840 5.968151846849218
841 3.870323979191425
842 6.218146337893936
843 8.675759943254178
844 6.319990912867233
845 6.42093237281085
846 5.791054268747818
847 7.1946490985304505
848 5.246906989997778
849 6.4029199013897795
850 5.458439973910952
851 7.191969133024607
852 6.051810594331564
853 3.658469463844334
854 6.832419863947485
855 3.4634295481621225
856 5.942654651695595
857 4.156833017765556
858 5.91866892726846
859 8.258509282378506
860 6.548507887508906
861 8.200417021643196
862 8.665216520726055
863 7.0505509266851805
864 6.238190603248112
865 6.112193198924991
866 10.252726965522132
867 4.749002821952017
868 5.622410911280839
869 3.736004220840007
870 3.7151071023755105
871 6.3710196383974305
872 7.596704963482049
873 3.695806542470201
874 6.4016574828486705
875 3.7108159597171433
876 3.890613640332468
877 9.012729305576714
878 8.317821982534213
879 6.987603528219391
880 7.060375597111386
881 6.86555085491119
882 6.627415245165413
883 5.157921568445622
884 6.1786037634224655
885 11.16404644055183
886 8.685214214112031
887 6.702324800666966
888 7.367347539385177
889 5.740386679134487
890 5.933742065028457
891 5.881259630170502
892 5.340240859191235
893 5.359576512206173
894 3.709860048031083
895 7.5598845781720305
896 5.741307844698745
897 5.641896276275846
898 4.569042375567087
899 6.4774320995086905
900 10.503096706886087
901 9.609309063843874
902 9.841948368940432
903 5.082535618874051
904 7.698498827387064
905 8.091165952377768
906 5.639579519894742
907 10.355377450435308
908 9.25114539652095
909 5.900826298548192
910 7.171188627760577
911 4.636452890736533
912 5.988198924180916
913 6.8923783879856515
914 8.699668609522176
915 8.137248116865097
916 7.888724437925291
917 7.802042104329451
918 7.244705492423326
919 4.479494037852304
920 7.089331299070501
921 10.691223036825539
922 8.55604711529663
923 7.686321711683893
924 6.073402299304537
925 5.078599825079335
926 3.8719145470358347
927 4.539906954837002
928 5.710938247230964
929 3.839683264362886
930 3.6486104028481012
931 3.5238795172866855
932 6.052865942622118
933 4.113848825592727
934 6.07076018074533
935 5.8287258189371425
936 5.199033062037146
937 6.8738046740367755
938 5.794181843394653
939 3.6483689447625194
940 6.227484327804422
941 3.658920025991759
942 3.518565459477441
943 3.7005554771922755
944 3.604650729573801
945 5.696433905809765
946 8.70517844902909
947 8.71064635765966
948 11.72475025860167
949 8.171492354561948
950 10.133225568174163
951 4.558435764319129
952 3.5096740695586552
953 6.281412696196232
954 3.957203476429384
955 3.626211167963452
956 3.3987021514184863
957 3.6292131977356568
958 4.4160370817121475
959 3.854560883367862
960 3.70878822753238
961 4.481811660434022
962 3.740781699941103
963 5.559149581352204
964 5.383551148490645
965 8.385025487298506
966 5.54194904561032
967 7.543792448366876
968 8.083767913630561
969 7.966796794958544
970 8.876895687198635
971 7.786269951556235
972 7.46177438111575
973 7.999852096108928
974 7.930094587712765
975 7.38080748550386
976 8.129434998477029
977 8.108877178904704
978 9.088224902956755
979 5.76704842876084
980 7.879935857123372
981 8.420240637158406
982 7.379897896669828
983 5.960312185323419
984 7.311365139739971
985 4.775314130968068
986 4.617066751768934
987 8.68925310854623
988 7.187892879469872
989 3.8738925626262577
990 5.0593646569766255
991 6.992215145837725
992 6.0292939218568495
993 7.916738713827694
994 7.074561480995758
995 8.583519315293572
996 8.39995168148738
997 9.058380267526157
998 8.89584247001092
999 5.977862802918207
