# Supplementary material for: Perforin-2 clockwise hand-over-hand pre-pore to pore transition mechanism
Source: Nat Commun. 2022 Aug 26;13:5039. doi: 10.1038/s41467-022-32757-4 (PMC9418332; doi:10.1038/s41467-022-32757-4)
Supplement: Supplementary file 7 — Source Data [file 41467_2022_32757_MOESM7_ESM.zip › Source Data/MD Raw data/pH4-CW/pH4-CW-saltbridge-13.dat]

0 10.270552815016279
1 8.800964398678113
2 11.671601147030067
3 8.923977784852076
4 12.524624750748417
5 6.51326615396657
6 6.8847615727096505
7 10.549794050674564
8 10.223181183293155
9 11.82424364905672
10 10.487139598418954
11 11.272936167787414
12 7.708309284774175
13 8.445626366195675
14 8.02310838021351
15 9.717326563343121
16 12.884039944500195
17 10.94497792800209
18 8.072087579209018
19 6.733011194931359
20 8.3397918844352
21 6.181642217219775
22 7.502191646968082
23 9.862363913996914
24 11.499636261969515
25 10.255443153322435
26 10.483944547999643
27 11.306335370511102
28 7.321334876066083
29 10.18657352276999
30 10.25670461280518
31 9.708059622041974
32 9.378655840222555
33 8.95865642295663
34 8.426723218771484
35 9.203123298889409
36 9.818208403741119
37 10.633467640149465
38 11.439382062542881
39 8.60381609121422
40 8.604295301061837
41 9.264391524407161
42 7.6960371353124435
43 7.752617629615431
44 12.277576393476481
45 12.115835660642537
46 6.42839311029895
47 9.471097764945926
48 8.351819752022662
49 6.711616646839821
50 6.906958179028178
51 7.114191614880669
52 8.319507574019921
53 8.931337619889172
54 9.168613559282482
55 9.60839436986668
56 6.013453014881807
57 8.965052516778131
58 7.318351934263045
59 5.496785353699653
60 7.69240740946368
61 8.95552600530678
62 7.584794893833368
63 7.201007682893294
64 7.545497218588696
65 7.740913504972142
66 5.817134764157213
67 8.273565116030108
68 6.547926341903984
69 5.356552887614902
70 6.725886468021375
71 7.761483185311864
72 7.09426198576722
73 7.361191571893119
74 8.37009204980041
75 6.232880318461646
76 7.1170675663210305
77 7.000010537403303
78 8.285990407017836
79 7.950164089052327
80 7.922026843302449
81 8.540002544769406
82 6.827670413061287
83 6.341253931182825
84 7.5501281604982236
85 7.8798278680860445
86 7.4798483429052
87 7.183256062820915
88 7.37817193154054
89 7.104325097009392
90 7.59706958683454
91 8.501698929248855
92 6.659646577477817
93 8.557277628330983
94 7.552614129459131
95 8.201997547618527
96 7.714275544049083
97 7.846076067845665
98 7.417209197373245
99 8.423383876075725
100 7.812508161082563
101 8.079077069079869
102 7.225778567044758
103 7.681689844872118
104 8.219658123897254
105 8.096333719823482
106 6.89919859631045
107 8.161636762183168
108 7.7955351826812125
109 7.459484142154821
110 7.710127430789317
111 8.04479767278069
112 6.897140969844036
113 6.968264730109892
114 7.200538220131949
115 6.075284944646263
116 4.8936967304267505
117 6.09074528295741
118 4.643981469128261
119 4.8317566807444825
120 5.640472893890453
121 8.585549691105014
122 8.135690802754947
123 5.903396097091437
124 7.233624186374534
125 5.76885657613403
126 6.8245946601002965
127 5.339860323113495
128 5.3779476413573475
129 5.319266201530313
130 5.198732341062024
131 8.497686004557677
132 10.328960307705985
133 6.852362658799077
134 8.38251000149305
135 9.975106179566257
136 9.435827110900348
137 7.282625927508642
138 9.25053362376509
139 6.841297635380596
140 6.930430245092873
141 7.812380993908299
142 7.765940050608205
143 8.747553548425559
144 6.982299545744963
145 10.153316293196614
146 10.883418755782849
147 10.642183806987855
148 9.59257040334762
149 8.88679334355414
150 9.35186964050953
151 9.683634028522862
152 5.859561934067196
153 6.298961608155482
154 7.898476100138368
155 6.544012479476588
156 5.824131476868183
157 9.184236857968324
158 10.217349109343237
159 4.477771836113481
160 8.917552269963995
161 10.07418573268154
162 7.309044489032353
163 5.360341608790372
164 5.722928202507613
165 3.9072163044131156
166 8.449739474551594
167 6.8920139375275795
168 4.64985889500326
169 9.58813973758527
170 7.041623918669425
171 7.820996350148005
172 9.71430888921812
173 5.690697621289315
174 5.188369452952809
175 5.444068266144543
176 5.098284910322273
177 7.130815684879078
178 8.870539725363255
179 7.694701476622897
180 7.256966381280111
181 6.830549990215058
182 6.269854749041735
183 6.112497855530196
184 4.957059968117759
185 5.229103601942556
186 5.635035181073665
187 4.200553930240983
188 4.574526325016145
189 4.926427328615875
190 5.789594796966402
191 5.488077476537882
192 6.534122566880764
193 4.35127993488827
194 5.10814224515686
195 4.459176625481938
196 3.6188145435021966
197 4.095337206404227
198 4.940687868725616
199 5.563488829171686
200 4.781953470885106
201 5.253655860790149
202 4.501242179593094
203 5.014248553790351
204 5.407992726718412
205 5.4814236989039555
206 4.502066469952815
207 4.917373115077955
208 6.448170752755416
209 6.931175655345595
210 6.665392338817359
211 6.42752464188283
212 7.428909579507053
213 7.956292386006269
214 8.391255176865863
215 5.28496604461348
216 9.77221088595397
217 7.020341025296198
218 6.630142034089184
219 6.974242220050887
220 4.977465414641903
221 6.089482197753828
222 7.488733944742507
223 7.805735950576151
224 6.539037546337768
225 5.5807873580243506
226 6.647515109636992
227 7.8038708827138095
228 8.65258210363524
229 10.058780084596023
230 7.450787343332498
231 6.3316516986917595
232 8.250407834014387
233 8.094871949714998
234 10.576528952592136
235 5.467564158662102
236 5.446993975559369
237 5.6043361474710505
238 6.326992710288297
239 6.199588868931381
240 6.143079460255112
241 5.189793210493163
242 5.03747809089009
243 6.115954224053642
244 5.611149351818114
245 5.915408714382945
246 4.774405064038374
247 6.709862908431565
248 6.152463772187322
249 6.219997804992949
250 7.158343520383222
251 5.385379373285485
252 7.750178589394298
253 4.987747608361527
254 7.420507730407912
255 4.857354746128845
256 5.150671499335088
257 5.601723754941425
258 5.597952597553866
259 4.40457612889832
260 8.780515019802792
261 7.348374957849376
262 7.058690377696065
263 4.853120452728481
264 6.192977084704272
265 8.598472171345431
266 6.575155008611978
267 6.617396937887008
268 6.6871381600487645
269 4.592714652864671
270 5.283988353939035
271 5.252840407831553
272 4.209796187933902
273 3.920768034827584
274 4.314000743218024
275 4.22442670805298
276 4.862121831755166
277 4.621840129471955
278 4.275811572888429
279 5.073627110845122
280 4.082075580569901
281 3.9669875925479383
282 5.137185772034206
283 5.940569729056138
284 3.79043117652151
285 4.326103722624366
286 4.108847869288215
287 4.754790142805496
288 4.511012395013907
289 6.308670369832257
290 6.305994608688049
291 8.564101752456692
292 7.79049157037914
293 7.290255776881942
294 6.063819167584553
295 6.04252461723985
296 6.35433094996402
297 6.786939271325822
298 6.944854698406225
299 7.585255854469998
300 9.943256899575214
301 8.929909894961847
302 8.110201033525763
303 7.135421735589491
304 8.205134413995017
305 8.59191621931484
306 8.001351836719971
307 9.206195574118405
308 7.718194400481438
309 9.017140408899621
310 7.315220926575692
311 6.533828719481662
312 5.966600103852553
313 5.949046550999811
314 7.654307099926476
315 7.715178608276039
316 7.789291153415005
317 8.009789616985232
318 8.990607133288833
319 9.020022298712236
320 7.54816771262691
321 5.885682041209978
322 6.309352516467264
323 5.95887513154686
324 7.309838295537641
325 7.3068274641388316
326 8.570602697504874
327 8.571760936307053
328 7.34408884338737
329 7.471089642336656
330 5.856145659152529
331 7.262261442089912
332 6.155902537034522
333 6.727184535450664
334 6.154904792213929
335 7.861842441479584
336 6.758746788179746
337 7.13791724944228
338 7.093255499263545
339 4.544496236067682
340 6.048314132063691
341 5.704541940113909
342 6.107579851014358
343 5.929650480933993
344 6.3951226066550255
345 7.176651638053206
346 5.618661693149449
347 9.680643074923532
348 4.811588769434567
349 5.463556964637868
350 3.8067660289389105
351 4.6568732677438724
352 6.053235478203687
353 6.714886619032645
354 6.733802719058725
355 6.084644090815087
356 6.760381609238121
357 6.169109535096485
358 7.19599818985458
359 6.872030477912568
360 9.908982405755438
361 5.6330195570172075
362 12.1759491949562
363 9.366167420702876
364 7.425306056047779
365 6.345417433676631
366 6.896712351464508
367 6.616323659007342
368 7.8170624060425045
369 7.259391773081908
370 11.686723416978765
371 8.496967236946212
372 7.618388055988144
373 8.122955503233223
374 8.794042628574095
375 8.248784855094172
376 6.793190002776484
377 7.814367181138967
378 5.764857449160378
379 13.846453314738548
380 13.722777409978963
381 13.791709021740019
382 14.271382280184076
383 13.395926611352913
384 16.400561635086987
385 13.998819432081529
386 13.380531701639796
387 12.337769474237298
388 14.73886455780029
389 14.072196616984668
390 16.283807599931563
391 11.741410412035892
392 11.200014380302784
393 8.5394867357069
394 15.44562259533064
395 15.439866130083606
396 15.840628924348778
397 14.489721781387106
398 7.431660946534975
399 9.628312813232993
400 10.068906328692368
401 13.927902093541912
402 10.624249753059699
403 8.02967649965621
404 8.998141742024018
405 12.540552502267824
406 11.975093508914124
407 7.206630181798278
408 8.859116667226544
409 8.694592710770445
410 8.089274872913085
411 7.43141102162378
412 7.530391777809681
413 8.0779425465205
414 7.715515994568119
415 7.2340984738334075
416 11.613885116435117
417 9.922152277524393
418 9.010762180790525
419 8.082226901352323
420 7.3625369012229935
421 8.5071647787865
422 7.026872005248165
423 8.053109769435242
424 7.6694646574593275
425 7.354622288466787
426 6.708836204335962
427 7.635972086119441
428 8.469481345912701
429 8.050325526851749
430 7.640414821977284
431 7.598564627714714
432 7.28300539848018
433 6.94179310028474
434 8.716671136571344
435 7.450155287484256
436 9.982807211758793
437 7.403834189501378
438 9.00283639514414
439 6.841007298962745
440 10.310809573252
441 9.562561266068272
442 8.98927290705673
443 6.867473490439067
444 9.211949673146773
445 7.115798963027514
446 8.555578812625841
447 8.719239709821943
448 10.422786501150956
449 11.172182372145972
450 10.50622466667793
451 9.347694555958498
452 11.735617064442128
453 10.535238436516027
454 9.108292563459544
455 11.474997312298427
456 10.313776163606313
457 12.25247690271945
458 9.771207046712975
459 11.793207714332228
460 11.228138934724447
461 9.544447967680375
462 9.831751554477624
463 11.586545751109044
464 13.571996242405337
465 10.554457781434074
466 11.908990932719735
467 11.127166873389609
468 10.877378572603448
469 10.205314653997227
470 11.892039445157156
471 11.872137060576147
472 12.828976703519137
473 7.737262663737026
474 9.09538640253925
475 8.078863883112225
476 8.219047264407143
477 9.220289624975774
478 9.442133274776927
479 10.158800008417991
480 8.346894175135906
481 8.526662696593934
482 10.399241003563818
483 10.101833076095565
484 8.505097631093014
485 8.837416569357385
486 8.326393818630736
487 9.288200624311125
488 10.47745484783215
489 12.446404447278116
490 9.160487634374233
491 8.384914261975172
492 12.416332135475892
493 11.724452259495736
494 10.055245882456658
495 10.767983970184133
496 7.0651723687931165
497 9.546937231327625
498 8.44467344151104
499 11.682670328435513
500 7.768281253140383
501 10.887357147720033
502 7.868602223637953
503 7.951173967673415
504 7.9326576948159175
505 6.488187559042219
506 8.088075490392447
507 8.865388055543345
508 7.2618233022664205
509 7.871280109531764
510 6.585584912907691
511 7.653824035930863
512 8.783794838322455
513 8.790655033099615
514 9.416428044201886
515 6.9832045380453875
516 9.068871151824847
517 8.944705846640986
518 8.585723694247239
519 7.013383125545433
520 7.549110583487104
521 7.2550665248048025
522 11.15680133018748
523 7.312187289823344
524 9.92069194995542
525 7.6351076690415285
526 7.15388196089887
527 8.282766742483753
528 9.338034984575701
529 10.883336534319232
530 11.912869265264554
531 7.727769110196856
532 8.910788021884258
533 6.8643761667015495
534 6.50847596032527
535 6.866019729223097
536 9.558162309835216
537 9.610378614489974
538 9.037519518997842
539 8.042063585044062
540 7.668190321667034
541 10.491386979170537
542 9.664826337733357
543 9.24147699140099
544 10.444479653050728
545 10.807575252498
546 11.809128926058298
547 7.736364890140851
548 9.36333637124164
549 12.5392652928443
550 9.547940587774145
551 10.379884583028554
552 10.63372372158022
553 8.58466234532983
554 8.426466759458169
555 11.8752857501167
556 9.950295853991422
557 10.430827486314994
558 9.592432182927343
559 8.299826504428893
560 12.879961151200991
561 12.931331739352348
562 7.211105130854442
563 7.503698843186651
564 8.123459653453487
565 8.068330060582886
566 8.71219953107684
567 7.454687286311715
568 7.838782658597784
569 6.310229385045566
570 10.833426818572882
571 8.659264806442755
572 9.055831167117232
573 10.495447732978226
574 8.263526616550084
575 9.458845071989106
576 8.527295261428828
577 8.209798292991383
578 8.207341545290467
579 7.762111345790872
580 6.2652676030807
581 6.550642124563479
582 7.063624109295543
583 9.610593240921213
584 10.360836043465456
585 6.949198262919373
586 8.49578566436467
587 9.517633429073241
588 9.749782217523501
589 8.415938829799757
590 7.801819121772062
591 8.36543979563347
592 10.134883959812313
593 12.868306744114793
594 7.81444560689661
595 8.38868499250133
596 7.442480098167996
597 10.922921961169319
598 8.425575080198977
599 8.621180189727886
600 8.633637262386092
601 10.646385564401093
602 10.33000810427303
603 8.370658759377354
604 11.287363384598315
605 9.05442497674246
606 8.814787717916786
607 9.335373455381127
608 9.320227143571593
609 10.04392984093364
610 7.684875437201327
611 8.748911321199019
612 8.260970985942503
613 8.079409109180933
614 12.273673184516076
615 9.268876745043539
616 10.933230155868118
617 8.736281835806153
618 10.360303815666034
619 10.951264143123181
620 9.605107020000837
621 7.837549053164483
622 9.646973643401054
623 9.147654559964886
624 8.375041776784583
625 8.799640149192182
626 7.884798185064701
627 6.999770002236945
628 9.305958816174329
629 8.384329367373695
630 8.542394527965964
631 6.190538932543478
632 7.412756204162457
633 9.11290428284084
634 6.826119089270729
635 8.17616274308946
636 10.166714125992334
637 7.628999592008276
638 6.657556769962484
639 8.797049437309166
640 11.466690030256569
641 9.603168743258108
642 12.190603942498642
643 10.65552167959994
644 12.101713336438367
645 8.456565146691023
646 12.533753904512796
647 13.972580522077024
648 10.98647037252567
649 10.416858034587927
650 11.544073651948219
651 10.977959029724243
652 11.091369828087743
653 12.878890989255215
654 14.441703029405138
655 13.59977420169764
656 12.233798424810406
657 9.452970164899408
658 10.727814330904136
659 8.295890705486121
660 10.216025846786732
661 8.299702617415374
662 12.13234174821817
663 9.677566139684584
664 10.588628196665823
665 8.776268905985999
666 12.437033380385113
667 9.294004758408448
668 6.9602533388778065
669 7.6282041533549165
670 7.230377709640824
671 7.285652355276106
672 7.519888190703763
673 6.317171813366183
674 9.502363327637001
675 7.152433332591788
676 6.359457752081878
677 7.134665016741175
678 6.9973767256193815
679 5.8628342551268835
680 7.911869849742536
681 6.4878534040120215
682 7.3254852413677565
683 7.449464885844034
684 8.702126496684818
685 6.354574254320446
686 6.3336829636531125
687 6.911890800043278
688 6.579323971676482
689 6.707404782520734
690 7.192645159389387
691 7.714348197933369
692 7.987226353718804
693 7.4841413045565615
694 6.351417233659398
695 6.159102516169044
696 6.672444367154903
697 7.6769670931913
698 6.542888318747151
699 6.54167433564906
700 7.457634945697993
701 6.68361150087215
702 9.269477001912033
703 7.65011787329764
704 7.272115110025011
705 9.447002415704233
706 7.178405153450184
707 7.7968986641782365
708 7.243529715109524
709 6.636677340479375
710 6.644144133727227
711 7.013390560258107
712 6.800300761157896
713 6.632554902795043
714 7.300880121831757
715 7.214047136782133
716 6.428124266021052
717 6.217013345978155
718 7.325639997207925
719 8.713515263835822
720 6.255635031130916
721 7.421280948723993
722 6.869308229242033
723 6.487596988338114
724 6.947048920700675
725 9.186945936748758
726 8.437664430302958
727 7.169604156335454
728 7.793548201279067
729 7.662134205808574
730 8.207568166716786
731 7.556395384614006
732 7.854916846242584
733 7.77119545466834
734 8.05385666542361
735 7.695795593454641
736 5.662158151179458
737 7.995703336867842
738 6.239987823496676
739 8.036220337053551
740 8.691821076107221
741 8.206372766201552
742 6.810514850747164
743 7.795156032859629
744 6.083850506886548
745 7.052401612847619
746 7.355580231640274
747 7.630292091197697
748 7.397311996974868
749 7.52428975814258
750 9.020468631111568
751 7.367503162267669
752 8.287751011900463
753 10.57496863842396
754 7.2118309847603745
755 7.127459216932718
756 7.6930570109373555
757 8.20287372339346
758 7.423469343158382
759 7.23901812010667
760 10.334108948405557
761 7.34891292508812
762 7.88804242473561
763 7.414212939948061
764 7.142320077817665
765 7.181472399456424
766 8.42681480361371
767 7.116016404333022
768 7.93698896614663
769 8.195778238325683
770 7.342444936140264
771 7.919268870997918
772 6.602193018863273
773 7.386374701939814
774 7.025130742987485
775 6.965244234087378
776 7.985344364741608
777 9.062675105004962
778 7.318169010553269
779 6.9360291002238394
780 7.560926432594993
781 7.04292734953279
782 7.392872449069467
783 7.507702812090637
784 6.287679382205313
785 7.358737398774216
786 6.483506097650103
787 7.383548153435114
788 8.156343118749549
789 7.305661743325053
790 7.792396747384777
791 8.462736735323299
792 7.331192452184633
793 6.980352700253625
794 6.654816871876547
795 6.695439190570216
796 6.6492871578698205
797 7.765756347838036
798 9.430448016607317
799 7.6481838310815595
800 8.790696975065229
801 6.480376567863187
802 7.72601124334502
803 6.698462638663685
804 7.374156504960787
805 7.9509569390096635
806 9.204441310544087
807 7.645883480916286
808 9.073869596474404
809 7.519519138089157
810 7.592508713249373
811 7.324954884518065
812 6.365239824778209
813 7.31779432207884
814 8.079837002658083
815 7.516175760620322
816 7.66374774302464
817 8.511908355862289
818 7.652484584146159
819 7.7375390298133
820 6.729458402853871
821 7.8882586097191085
822 7.447695656631242
823 7.669758255673486
824 7.41687990289754
825 7.872762021370733
826 6.398219407080495
827 6.298987569204216
828 6.758270346593973
829 7.970713425247945
830 6.7853612960978085
831 7.6819484169417445
832 6.454461612421898
833 8.083280917460062
834 9.318575153792132
835 8.266704188356076
836 11.075111143209513
837 7.813274600754212
838 7.448914081979841
839 9.068426101485874
840 7.293082951531306
841 10.80850406648563
842 8.81684620451199
843 7.558885243791005
844 11.840064593023657
845 10.17360746567776
846 9.805464172815686
847 8.037754454848304
848 8.660849092847178
849 9.950923025626714
850 7.230292282686485
851 7.038103339092008
852 9.738345550687235
853 9.727883479501617
854 9.710804137074772
855 11.295877562362813
856 8.77784003116887
857 12.564330356985927
858 8.350413016664813
859 10.24414255487072
860 8.059678612524747
861 8.16962916520204
862 8.950941561361578
863 11.618314066306368
864 12.326962360284343
865 9.622155530613604
866 7.435195906188982
867 6.751093124668327
868 8.844649639971724
869 9.003331113984421
870 6.729469322545595
871 7.6828069242646055
872 7.964351556350966
873 9.867928147717086
874 8.643620764536994
875 8.714815413535629
876 8.720898387960457
877 9.53158194037181
878 8.458140528936886
879 10.997038672743557
880 9.307991256604932
881 10.229699154531092
882 7.417830219771796
883 6.684880628794346
884 10.37653920266796
885 10.174164812890824
886 7.284614055015358
887 7.89324543598942
888 6.903462451955526
889 8.946328166859102
890 8.59404183583288
891 10.286907032832202
892 8.883455851988694
893 7.238982528149107
894 8.603636822164608
895 8.509385093616979
896 11.05758640387802
897 8.501695860157689
898 6.585458580971207
899 8.848680874482323
900 7.915862146889361
901 7.843915170259719
902 7.110459905058855
903 8.454245888559347
904 7.648672453813605
905 9.93482551314605
906 7.95502653263707
907 9.519252220231662
908 7.663166156425602
909 7.006134620469364
910 7.387669622111908
911 6.33925763576026
912 10.329451990435269
913 9.725269285589658
914 6.997320989509818
915 6.768870698992223
916 10.22283814354458
917 9.970738298481297
918 10.415084659371791
919 7.955137900276497
920 7.279241180618172
921 7.733533286036939
922 7.6064310259430785
923 7.02964870710282
924 6.834249581392955
925 7.866304603193019
926 8.411550613583966
927 8.840064063075484
928 7.9838397392460125
929 7.73459747131167
930 6.938079390545662
931 6.8953698272018435
932 7.79346068777836
933 7.0773723522243195
934 7.391918425559802
935 8.179634841435496
936 8.562526287738628
937 7.296363880679515
938 6.312942681705762
939 7.803219032790616
940 8.656779705129603
941 6.612657503980852
942 7.382804283367077
943 8.01707052948834
944 9.12077807168619
945 8.35169871814541
946 7.049626551344089
947 8.18176283252674
948 8.17088094050174
949 9.024338411010365
950 10.375885608732451
951 9.236290660768853
952 8.605125043420795
953 8.881311548091253
954 8.192286241705148
955 7.8956110280627465
956 8.632161251602431
957 9.267630817035343
958 7.50783548152055
959 9.421991674828893
960 8.17958777565716
961 9.907410897333337
962 8.492951300163332
963 6.717929905208868
964 6.717030131312155
965 6.731008383925662
966 8.34836541947773
967 7.043363420400464
968 6.347074804631342
969 7.271096975019357
970 7.170567036003881
971 7.534162553115272
972 9.015104094073807
973 7.8223113269944236
974 9.623457970092744
975 8.388575571949215
976 8.378261876670111
977 9.774088554610385
978 7.974285794659081
979 8.89443216576266
980 9.25251074152949
981 8.388905617570847
982 7.921787895681051
983 9.673337364331445
984 7.484712433734252
985 9.120256085592628
986 8.682226380752558
987 10.177134575155963
988 9.334087111992067
989 7.94682358619735
990 8.93391547226179
991 7.999277394974681
992 7.688992880993154
993 10.600019320931338
994 12.197384162657718
995 9.382582396918863
996 6.5183834010153765
997 6.8706327337661
998 7.628869448273814
999 7.858628381335095
