# Supplementary material for: Perforin-2 clockwise hand-over-hand pre-pore to pore transition mechanism
Source: Nat Commun. 2022 Aug 26;13:5039. doi: 10.1038/s41467-022-32757-4 (PMC9418332; doi:10.1038/s41467-022-32757-4)
Supplement: Supplementary file 7 — Source Data [file 41467_2022_32757_MOESM7_ESM.zip › Source Data/MD Raw data/pH4-CW/pH4-CW-saltbridge-07.dat]

0 4.8459825473220866
1 6.87901697097616
2 8.384642353206397
3 5.130468913964254
4 5.274148121802994
5 6.865906101944652
6 6.473791565774006
7 5.099706030812913
8 8.2919481547583
9 5.529095976740165
10 7.299735664004286
11 7.7725498169443386
12 6.5174761975607325
13 4.595593932011061
14 8.680161313844053
15 7.823426345421769
16 8.452765223453898
17 7.602964895899566
18 7.870716319399704
19 7.778656350623441
20 7.361627279472672
21 7.793777853955157
22 6.761891352472078
23 6.588685872070749
24 7.803459493186339
25 8.678573425125569
26 7.264691404590926
27 7.964102009324653
28 7.939467392835337
29 8.862396904709273
30 8.04561758474937
31 8.110460846813636
32 7.840974894475068
33 5.792180896883033
34 6.276757083816277
35 6.934630340953008
36 8.563046929968655
37 7.41773931550594
38 7.654730561473262
39 9.245428307736852
40 5.520277080917247
41 7.739305688753264
42 6.790599949928857
43 5.777696638922945
44 7.262573969824492
45 7.486093638847553
46 7.431338159586677
47 8.018376448936142
48 6.309019304209671
49 6.829635741042173
50 6.327453414902863
51 7.690881634476085
52 7.280187648118884
53 6.583759401286332
54 6.091336191000335
55 4.842311637067287
56 7.302561483609707
57 6.551861685081734
58 5.9284600185919984
59 5.470188040820037
60 6.510986744885169
61 5.7898689450366865
62 6.381823131013871
63 6.5505084815645525
64 5.1445042921593505
65 6.623047997255503
66 5.6827242647635465
67 6.170847049017369
68 4.646483110735598
69 5.916793058213772
70 6.262223181631976
71 5.8601606324012065
72 6.669982869109997
73 6.180553582255795
74 6.297413212134113
75 6.368170809958399
76 7.447215558976881
77 7.54903599711159
78 6.851807220340476
79 6.870646360264807
80 4.111710267678575
81 6.252697264710253
82 6.6113709417890245
83 6.465829966519251
84 6.5890013053387735
85 6.079190695969338
86 4.686166878222517
87 5.563080770446472
88 6.462488905964851
89 5.409805400387582
90 5.544082246062637
91 5.226457716386207
92 6.501897955699095
93 3.857400853205485
94 6.212334555691888
95 7.7329046570891595
96 6.025600499605865
97 5.9556994179979865
98 7.218569785087135
99 7.779263778086777
100 6.2719080563793295
101 5.473699970428153
102 7.22505859550285
103 6.62534529533553
104 6.017955248927863
105 6.568775355673655
106 7.3996022153981444
107 5.277625329925178
108 6.3589682265869
109 6.942961581512862
110 6.585444551472254
111 5.740338942115323
112 7.763398421043984
113 6.344718266459146
114 6.0330242528922415
115 6.827399036331649
116 7.279687611766998
117 6.352101405749051
118 6.549197506980547
119 3.809055214953526
120 5.940405574459244
121 6.262261046132288
122 6.030133655767825
123 5.67187690504416
124 7.0494756983399505
125 5.962881437945142
126 7.991203362514781
127 6.673107684663361
128 6.41452540632447
129 7.39367116554653
130 6.767331175579852
131 7.237455999876904
132 7.9611101055268545
133 5.879218390112606
134 6.6781902013240675
135 6.5150006171170745
136 6.344315473495012
137 6.246235952142352
138 4.823012697072057
139 6.506961544442598
140 7.444946337797082
141 5.490894293634283
142 6.021635133445436
143 6.264383894569269
144 7.4903287801276575
145 7.088412674366556
146 7.721742686022251
147 6.405308465051566
148 5.495018379960846
149 6.680842556023684
150 6.290782304424958
151 6.102478532810959
152 10.415157792482026
153 5.792652849549824
154 6.653042119711274
155 8.048300455147315
156 6.570368039817658
157 5.997105452954575
158 6.710660321989207
159 6.878614895714924
160 7.246478297357625
161 6.5356184237446895
162 5.805471645118148
163 6.747699837562488
164 6.665753296615585
165 6.599382336980078
166 5.926546242273144
167 7.069159716192999
168 6.883793732413849
169 7.176711841648646
170 8.044334460154664
171 7.712122445370043
172 6.822582875422009
173 6.403766166993143
174 9.507117263495369
175 8.981085708457533
176 7.119213040237199
177 5.791933093621701
178 7.374058935173072
179 9.381783817285536
180 5.132646383623356
181 6.539845849911835
182 7.327863042012807
183 7.469467619540439
184 8.469255996808629
185 5.376871082469095
186 5.747176503726167
187 5.801132775610573
188 6.070622157056604
189 7.28541952203764
190 6.459671479733174
191 6.603321265366899
192 6.172798340361435
193 7.249226795324984
194 6.455760810575726
195 6.126483660991604
196 5.876314129288134
197 4.690800246896168
198 5.791712720636248
199 6.539092706359341
200 6.434611892427619
201 5.9749618518126235
202 6.210287459173865
203 7.446970579828922
204 7.291396327413203
205 5.904988353128738
206 9.285856020942163
207 5.413083752789942
208 6.627103116814671
209 6.469736801250349
210 6.7531573092134
211 7.933383375809539
212 6.924673178740334
213 5.693857222151794
214 4.772260372611938
215 4.755179565135917
216 5.803013221710905
217 6.269884213950627
218 4.815837372843865
219 6.340604793290945
220 7.011281680787691
221 4.98274899430108
222 5.135183514592183
223 6.402410401012043
224 7.0585096792436355
225 6.764546990495521
226 6.951409509218007
227 7.356339401943667
228 6.89610521424796
229 7.115798966233742
230 8.455251857912973
231 8.256240259419675
232 8.16843353783818
233 10.769204845328796
234 9.85338794748323
235 9.434483258207585
236 9.71058495483148
237 8.849798885794263
238 8.334868374563111
239 8.484573352415863
240 9.849470035909619
241 8.243158483687946
242 8.169040101031786
243 8.270216070028996
244 8.441283720193638
245 6.796505006708259
246 7.488931805557465
247 9.20262254655931
248 8.736612474792107
249 6.98356009682461
250 6.5557059858833515
251 9.7430653570878
252 7.979927232688093
253 9.745254969889281
254 7.850454122268816
255 9.595194658844717
256 6.337327660684434
257 6.450034761057371
258 11.965660696133154
259 11.826366006750582
260 6.456075303506688
261 8.397637735030363
262 8.326606713132742
263 9.212073487595218
264 7.308870644786788
265 7.577271440520171
266 9.515431128580746
267 8.350242274324705
268 8.123788908088505
269 8.882585806786924
270 7.4208649446594235
271 5.7645979046400955
272 5.92799525712178
273 5.795500390390254
274 7.6545595203302526
275 7.684802417665528
276 7.21465644130293
277 6.225727120068506
278 7.648773180288494
279 7.742795122123883
280 5.327298544635701
281 7.403217185195221
282 6.807365031335325
283 8.510403409175648
284 6.76359541964556
285 7.146956620822044
286 6.769316016740661
287 5.738054532978805
288 8.208115817753393
289 6.956936323178729
290 8.813337076892116
291 7.819629875532749
292 8.616048777384625
293 7.511464719315694
294 7.643445169559185
295 10.566881010880923
296 7.23737748288582
297 9.018892809837471
298 7.905016621532627
299 7.405697276373778
300 7.8152270518819
301 7.158997236714521
302 7.6203415188131896
303 8.05069907074709
304 10.073616450820296
305 11.101092283129537
306 8.656769162795044
307 9.49220612154762
308 8.603406353233222
309 8.090842393100681
310 7.7525836002638115
311 9.130804652113037
312 8.171078479590296
313 7.521716089651879
314 7.306006773531242
315 7.812896974788125
316 8.456087683662826
317 7.338245792945629
318 9.170560114159864
319 8.8209660094277
320 8.697330438232203
321 9.025259131017336
322 5.902927086120932
323 7.0340163024940505
324 8.341902801793715
325 9.211214774754547
326 8.380840975343773
327 7.307862468938422
328 9.314915548960785
329 7.136144940306442
330 8.108573167568096
331 8.462786695001917
332 6.624863481397424
333 9.50882588205389
334 8.876723735919
335 8.915740811674102
336 8.395653309750658
337 8.145388842977319
338 7.825304422772703
339 7.925214016844863
340 8.872484143855054
341 8.202321585752212
342 8.026212498611448
343 8.418505638567737
344 10.395700741634272
345 9.029571367369392
346 7.400901966831285
347 9.094866935686138
348 8.670065829689868
349 10.69513929939743
350 10.158746495887044
351 8.612247206513516
352 8.913195116732103
353 8.824268524829462
354 7.097352226318574
355 8.231985486873555
356 7.355889446623152
357 9.46136579964417
358 7.831207251058366
359 8.706905457624966
360 7.961869352651207
361 6.963251583529344
362 6.9459040265460885
363 8.409020914481745
364 9.509777753510003
365 9.847887041084114
366 9.084283172130554
367 7.247151810792703
368 8.38713357087912
369 8.597005142321013
370 8.829004247298082
371 9.908356768603673
372 7.9037203462961525
373 9.097692467994605
374 8.863197964203088
375 7.628428637690378
376 9.525089516196163
377 9.142413886650468
378 7.8369697171475385
379 8.246076342291307
380 6.776860894566179
381 8.953170508167679
382 8.457046990161533
383 8.204582068638738
384 9.63553189039511
385 8.111601843062635
386 8.463808201923698
387 8.477828062294519
388 7.639791957861545
389 8.218602097308048
390 11.947178896487971
391 9.468393073652438
392 8.187435541335116
393 8.397201415515486
394 7.108313948943783
395 6.824185210831023
396 7.966711790736287
397 9.230799330426679
398 7.5628684257827725
399 7.6512235164619495
400 6.827133516383475
401 5.351471931712091
402 6.185466100657375
403 6.03527228622554
404 7.656377185215163
405 5.906930549138637
406 9.029250674445716
407 10.248272022950065
408 8.322408348041003
409 6.393278633468724
410 10.844414094138102
411 7.538710158594464
412 5.735644730104056
413 7.701824790802397
414 6.999525454256331
415 6.865618171332746
416 7.742224436381468
417 7.592667280136655
418 9.236069030410698
419 8.251495852124727
420 7.937770086412366
421 8.373721999979065
422 7.320644528649321
423 7.134709273849665
424 5.6407922549155565
425 8.899272328824473
426 7.627661912347495
427 9.160591047714325
428 5.900493635245819
429 7.193465388736708
430 6.111125445863355
431 8.065790345231859
432 8.506342533097293
433 7.501178793646656
434 8.751188643183578
435 7.85340436593395
436 7.885872884428693
437 7.927612292678052
438 8.743783638692268
439 7.990397280623513
440 8.305503455935295
441 6.824453498469308
442 7.450475492786077
443 7.004678471405985
444 5.6541086566580425
445 8.93666014226919
446 7.624772200953747
447 6.3758836821265685
448 7.1719616723896635
449 6.553587346211549
450 5.875710084936344
451 7.319465945402733
452 7.9948197647569685
453 9.131926875484655
454 8.062180100840122
455 10.885252893614247
456 8.60214662980108
457 7.776749165336854
458 8.148735935910743
459 8.80621556507239
460 8.416520870833747
461 8.378166152109749
462 8.48292739378099
463 8.2941870983454
464 8.56801024184647
465 6.307347872231521
466 5.65109502510682
467 6.457885081410622
468 5.865377726197991
469 6.686585964365941
470 7.833085389404522
471 7.707284472612137
472 7.991273024214051
473 7.886357842264062
474 6.215856429241901
475 7.425594860166581
476 7.383442325904431
477 6.266374165920029
478 7.352320207232308
479 5.509546994793312
480 5.80604333373789
481 7.427799817477932
482 6.526194423390531
483 5.9555792683404984
484 5.9423076233421
485 5.946696379017296
486 8.74584414866775
487 9.86963729412408
488 6.24827643972718
489 9.12061548242321
490 7.230459656915271
491 9.445707125275215
492 7.608937937636493
493 7.72536748510434
494 7.894725809420123
495 7.544258239622261
496 9.471315135181257
497 7.308031085694227
498 8.039195790676144
499 7.213572055675842
500 10.775004442211603
501 8.187608728920424
502 7.429825164011121
503 6.464364310772339
504 7.8119708692139485
505 5.488081918485832
506 7.040939368781604
507 9.953878936395558
508 7.919706364892603
509 8.917266732542451
510 10.366130313130938
511 8.429949420534587
512 9.032925771077684
513 7.849408966755918
514 8.063596995495125
515 6.883542435320768
516 8.156822587178564
517 8.420469416661737
518 8.588068040026709
519 9.440922925783696
520 8.221302356074137
521 7.571892285761051
522 7.466957664086903
523 7.981357159356864
524 8.91508390855617
525 11.219040775273776
526 7.818863232714483
527 7.350091618447632
528 8.217128693991747
529 8.237103353653811
530 8.19230313774024
531 9.71145710776896
532 7.191349286486657
533 8.833707923818936
534 7.3729768283936075
535 7.91204441393651
536 7.465542329527773
537 10.525308978558952
538 8.176627953348468
539 10.576434001293105
540 9.02475797652624
541 8.501583484259376
542 7.83629153849836
543 7.322978657096552
544 6.9517368662104415
545 7.252597069001824
546 6.0883783683934505
547 6.4516039938956755
548 7.6949574560270895
549 5.869343160749578
550 4.873697603795166
551 6.185757200072877
552 7.221388774543828
553 6.5795013644865845
554 7.890206367780457
555 7.505162744132977
556 6.476413758379791
557 7.3395407362526965
558 6.251596680545511
559 6.560088093111556
560 5.661293247529823
561 6.413286838254819
562 8.231483666510716
563 5.770639894083876
564 6.41296884981422
565 6.603230641346372
566 6.9053064287997135
567 5.967808959610741
568 7.888588571544679
569 8.732380986565182
570 6.933399616014777
571 7.62283719109037
572 7.548291012178425
573 7.265336120083833
574 7.267158755870313
575 7.814032801851805
576 8.548974653896547
577 6.9790668979194
578 6.589228926853798
579 6.887711283037439
580 7.134917167478841
581 7.419450562700345
582 9.347489395492156
583 8.294882740724164
584 8.737863233649664
585 7.355572892985029
586 6.99154695147008
587 6.912194477739164
588 7.719473012533855
589 6.377636753098555
590 8.50165408557537
591 8.27378933366855
592 7.741040076332016
593 8.223233475739615
594 7.636048690432143
595 8.445094565885771
596 8.13187546586127
597 7.060009834517389
598 6.45806806389801
599 8.30411024917499
600 7.435737799037101
601 6.845340236403971
602 6.786205662555876
603 7.6292827353264805
604 6.634805646712447
605 8.396393246766717
606 8.570181460787715
607 7.954662563812165
608 6.296513211628652
609 6.037180805723916
610 9.456116008291266
611 6.573026926772809
612 8.969767550046768
613 7.682434338135609
614 7.288064289097183
615 7.586398999299593
616 9.275319954525498
617 6.965674054242119
618 6.1745743722057504
619 7.945445225080045
620 7.669391402444997
621 7.3253553944232825
622 8.674711065018798
623 6.995001443398668
624 7.701926265824106
625 7.87223709718225
626 8.022796533584676
627 6.853570642275506
628 7.798996365300593
629 5.954023829452311
630 6.896715735245331
631 10.724714107929536
632 5.797539855690977
633 7.206178206220504
634 6.285442759447392
635 6.574932832480578
636 8.087146923639983
637 7.89395197158049
638 9.828537340772105
639 6.623550862236615
640 8.058966989666759
641 7.083923532494501
642 7.312509479441232
643 6.554675438953154
644 7.250684778611455
645 8.792314969841094
646 9.594903567022161
647 6.741216759468712
648 8.987843547434924
649 6.266660982604368
650 6.218462224981548
651 7.535528009120973
652 10.097744319470818
653 8.692149707310485
654 7.5706191243676635
655 8.123362004048795
656 9.130742492370883
657 10.634273864808451
658 6.8148656840953485
659 9.154021939086705
660 4.541309740243674
661 9.32993136738215
662 8.476951803555373
663 7.161931650990633
664 6.392473698045058
665 9.524965605626956
666 9.138168405888486
667 7.2120891683306
668 8.815615958153199
669 7.137669647814518
670 7.302557023474476
671 6.085924851153168
672 6.951261655794084
673 6.661682428826431
674 8.392807737348774
675 7.168906056298233
676 7.759652067104722
677 7.543797088368455
678 6.537557761173133
679 5.846688279973916
680 6.6819606220415375
681 6.005519280691619
682 6.730587882581185
683 7.741381207597475
684 6.163414283069708
685 6.498693620837304
686 8.288450015257894
687 6.239706462475309
688 6.186293554504717
689 6.501615680866664
690 6.264923246329144
691 8.06684803469215
692 6.844414483737314
693 7.157184838257219
694 8.028861236383193
695 5.821809343786129
696 7.836153403495952
697 6.612220189199395
698 7.461542529311091
699 8.964311565726696
700 6.34681958646452
701 8.420259826092796
702 8.234311162251585
703 6.339194202963169
704 9.237935743069709
705 8.621389212743942
706 6.23092218323939
707 7.143093343365359
708 8.668127433931643
709 10.495682328784572
710 7.50646729156799
711 7.178871284008077
712 8.773568768388536
713 8.610829254258638
714 8.6617074423929
715 10.530530276243594
716 9.506136032294707
717 9.439810041256724
718 7.196916402406072
719 8.20555533114766
720 7.815939964732562
721 8.586283721571807
722 9.093807355387792
723 8.61920309703566
724 7.888843806019476
725 7.748177725777142
726 9.118643824515011
727 8.522643974472688
728 8.246245969220771
729 9.544873416033283
730 7.230948692433345
731 6.947409827204214
732 5.914242449613926
733 5.957313699821474
734 6.609383765346105
735 6.304656023540237
736 6.085277225762798
737 6.06726746097289
738 7.263962405347412
739 6.50804048715391
740 5.611817843575674
741 6.217967765169332
742 6.177259444817784
743 6.338530969046156
744 6.060045596184853
745 6.388976916017626
746 5.602673106848197
747 6.5361739545767055
748 6.6908481916113285
749 6.568615328812866
750 7.504846493734868
751 6.232860524878256
752 6.114803037239597
753 6.817062172559002
754 8.26029067702539
755 5.978657976035752
756 7.650059479824605
757 7.517611898345308
758 6.490538305858973
759 8.795578843949068
760 7.878534038833483
761 6.844718933692994
762 8.271101900736994
763 8.558765146708307
764 8.216711381246727
765 7.292370595968569
766 6.780273547541687
767 7.232706134058793
768 9.835550209936601
769 6.8071998990537566
770 9.352179470576937
771 7.0533858083058005
772 6.592014529006662
773 5.788942676992965
774 6.776499416043277
775 5.86993677663657
776 5.759266283756833
777 5.730073870913466
778 7.108475759643305
779 6.934942231329065
780 5.974835068742673
781 7.782445204926056
782 5.929280343675278
783 7.810737345044744
784 6.661166242889846
785 5.249238059564893
786 4.984569625255013
787 5.24417781385794
788 5.051727235314912
789 5.168950571906667
790 7.13079815576095
791 4.936251694256227
792 6.601550409832669
793 5.544978326771388
794 6.125792678627292
795 5.403205871549123
796 5.600712243142813
797 6.04674354078907
798 6.5616798621413714
799 5.9232117098166395
800 5.4694809755925835
801 5.358454943485234
802 6.625746274076451
803 5.879786637918649
804 5.380400293685506
805 5.1096678346870155
806 4.999174265623811
807 6.129675843283052
808 6.215348995533795
809 8.262996210694766
810 7.469054359036597
811 5.504010990716678
812 7.740242044621273
813 6.522940929359002
814 6.123779480251792
815 7.187183835167405
816 5.970127664310485
817 5.157344138667817
818 7.577562219263676
819 5.878135423116347
820 6.714090197159479
821 7.755775716327782
822 6.003076262419665
823 8.167812924415234
824 6.020255938241172
825 5.94508388651876
826 6.1968561916056055
827 7.049714262383082
828 6.319087817050867
829 4.551137657480475
830 5.138998629598995
831 6.094869681094059
832 4.406090885471513
833 5.2079948568991705
834 5.600727622352261
835 7.091138143746216
836 6.998123381661125
837 6.388141911196925
838 6.205152889512476
839 7.319734181537874
840 6.456583866651358
841 7.8279755312283985
842 7.229427013081171
843 7.927641526997284
844 6.831993642149905
845 6.8097418082447625
846 7.28320893519305
847 9.980950997963486
848 7.331591035305624
849 5.841798871548822
850 6.2043758498336254
851 5.388475074150025
852 5.987263447655147
853 5.05526893324771
854 7.201809442067767
855 5.555085122257861
856 6.72901854511982
857 6.0925273031714084
858 6.781208205417425
859 5.860293520946151
860 7.962748458811764
861 7.039660053165322
862 6.317482663107007
863 7.456260297170854
864 8.477312210883838
865 9.518922565885182
866 5.4856589385349865
867 7.464489948343981
868 8.579926490071914
869 8.190674501493294
870 8.549568368858656
871 7.844497826325664
872 8.304243294794944
873 6.792564613979606
874 7.819631476467568
875 7.191788172322165
876 8.096674813811148
877 7.231270277088813
878 7.363905163334397
879 6.193825624764557
880 6.499940469402226
881 6.682330205177563
882 7.2236310932363335
883 6.720010272552942
884 6.859092917029186
885 5.658099115516989
886 4.834183091102768
887 5.476715129724015
888 6.2931459451754925
889 5.822266845225832
890 6.356233360334398
891 5.744163498269053
892 5.988447740392574
893 5.773653483881319
894 7.420478014089443
895 8.25873681267805
896 8.14029251962611
897 4.080556773237254
898 7.424447701984499
899 6.630007743087346
900 8.909859745087248
901 5.369918579069501
902 8.917688008206087
903 7.789932238639204
904 6.473263794694501
905 5.795243865474408
906 7.80264498674029
907 5.505341076020777
908 7.029984343740635
909 5.583504529285604
910 5.2455886859003344
911 5.87976722537337
912 6.253373385215087
913 5.747334049800488
914 6.727824714025628
915 7.131282033714023
916 6.0290134119292755
917 5.494157531160119
918 6.146938110963856
919 6.820911320428755
920 5.476538014106874
921 5.4106254513162515
922 5.83766920049038
923 6.114404101328604
924 6.916124139438551
925 8.706613289552315
926 6.102401797572239
927 5.777741400166381
928 7.703811657586807
929 7.7760426657945265
930 5.7770801459010706
931 8.491077761043389
932 8.288720250540736
933 7.388196313117683
934 6.001586242368204
935 5.923177497504445
936 5.796627744488754
937 6.636345583851297
938 6.697922927429041
939 6.844242241754745
940 4.856891739524284
941 6.244196212549061
942 5.380786431786828
943 5.942039824512317
944 7.7819131373718395
945 5.9962179624797045
946 5.873474804536117
947 7.773926164549631
948 8.62370692976348
949 5.811669397717236
950 6.136274295800126
951 8.437079185031205
952 7.926316916080425
953 6.455498048562944
954 5.3764512812373955
955 8.936344857484407
956 8.691169783033205
957 8.122700861100757
958 5.76911824695964
959 8.656835159128685
960 6.818248921525378
961 8.550311305204966
962 7.9733615220596565
963 6.626932634794763
964 7.149194911123826
965 10.722944439569757
966 5.330294913391769
967 8.092291678852659
968 8.750734997224992
969 8.354279634381287
970 8.534937487086422
971 8.144418351330723
972 8.000886851330554
973 7.8268488628600155
974 7.310229551609892
975 9.05697776121693
976 8.34893019690311
977 7.916018629415839
978 8.489641198535825
979 7.408866632104764
980 7.001963692509247
981 5.332700465831087
982 6.142629172158213
983 3.7703608742540022
984 4.900827411409326
985 5.718379285141017
986 4.781311213068854
987 6.66708523429956
988 6.65032365847534
989 5.097854452957678
990 5.541721718386786
991 5.554707883816679
992 6.1666046034732815
993 7.836267649341102
994 6.915973569997185
995 7.332124718692375
996 8.132719100569847
997 5.820797462322134
998 7.567057243263581
999 6.946238526619546
