# Supplementary material for: Perforin-2 clockwise hand-over-hand pre-pore to pore transition mechanism
Source: Nat Commun. 2022 Aug 26;13:5039. doi: 10.1038/s41467-022-32757-4 (PMC9418332; doi:10.1038/s41467-022-32757-4)
Supplement: Supplementary file 7 — Source Data [file 41467_2022_32757_MOESM7_ESM.zip › Source Data/MD Raw data/pH4-CW/pH4-CW-saltbridge-06.dat]

0 3.5134661841872106
1 7.8264572939317345
2 7.275196318301118
3 7.098710524952015
4 7.367036719870378
5 6.542704511518557
6 6.6455517560779445
7 7.086522354698587
8 6.553104817667862
9 6.53566725964202
10 6.755883180569306
11 5.0659132669413385
12 5.463849212429082
13 3.8445136170772405
14 4.2822458457274095
15 3.0414751216746487
16 4.778201113767629
17 7.2863433043011465
18 3.7938280974663003
19 4.162125249409065
20 3.8228957627636784
21 3.801160797452565
22 5.168457319711278
23 3.86099808975627
24 4.719501307323667
25 4.49921530332014
26 4.248346691199291
27 4.331703223293111
28 4.091104876849446
29 3.7316440107853213
30 4.017344088877194
31 3.996521557026912
32 3.935629041852644
33 5.7517213684989015
34 5.665905571426783
35 6.226747744802577
36 6.497802804233816
37 5.278928182215911
38 3.7226258575526954
39 4.891983076000074
40 4.7391349430223455
41 4.618765128304795
42 3.9333037991300754
43 4.0083339587875
44 3.825544925487389
45 4.920209151435297
46 3.953307085608959
47 3.7569157169175216
48 3.7043104783532663
49 4.284538537833047
50 4.547993803833887
51 3.8017913174542466
52 4.891411473147503
53 4.142570498972683
54 3.884944259458924
55 4.060905202457825
56 4.33448183133803
57 4.340447043859348
58 4.330357245300025
59 3.8755292484085633
60 7.3841766531437925
61 3.9837242956938743
62 4.861790836490935
63 3.77736761292895
64 3.680399217118017
65 5.265373022864336
66 4.216424090676896
67 4.8992314571284625
68 4.1457134455727855
69 4.687469961979288
70 4.482930281493151
71 3.7719552063033177
72 4.412984177316764
73 4.834120988036862
74 3.5188371810846113
75 3.814579530720605
76 5.2607519340536815
77 4.090615132610364
78 5.733579638267981
79 6.0174720257737215
80 4.858855415539733
81 4.830508381476918
82 4.73929344500063
83 4.411981623179528
84 5.465524890379618
85 5.248007236712883
86 5.403570975598593
87 5.419282159076685
88 5.194560075841908
89 8.006593192876784
90 7.678926931020577
91 7.1821787479549934
92 6.675819229473829
93 6.456285657252206
94 9.34133491095512
95 10.20900049995012
96 10.743512112196901
97 9.243123544989338
98 10.644416289134329
99 10.50582279656254
100 8.826833194653576
101 7.494085795085111
102 6.319882730746426
103 6.757032713093807
104 7.511629950635518
105 7.415911763910383
106 7.00728601436076
107 6.94190615582306
108 7.459825414281967
109 7.0486350110210685
110 6.48382819702288
111 6.900030356030701
112 7.766858337839901
113 7.193440059050247
114 7.375077530020444
115 7.907468420286697
116 7.297715514830827
117 7.7271901197382356
118 5.809404349715666
119 7.413531315620386
120 7.966785545034097
121 7.944895776469796
122 8.067339744203618
123 7.7544029106636705
124 6.3584900132709565
125 8.740827864494252
126 10.081450889631885
127 9.902317628025935
128 9.60462630510074
129 10.091141997183561
130 10.26085449740129
131 7.162749387866595
132 6.314631224422246
133 8.98452227878341
134 9.476670244408366
135 9.632959247121272
136 7.239395275992453
137 7.081049442601958
138 7.148360855031956
139 8.496597212501005
140 6.937227408516547
141 5.39692650745088
142 5.232814355389671
143 5.27842224214687
144 5.215469231007942
145 4.808934331700815
146 4.906221762790161
147 3.4887197148922455
148 4.123436171974383
149 3.4615898545819266
150 6.478036579383418
151 5.252689268664324
152 4.094143174925854
153 3.683918467262241
154 5.7883566788507625
155 6.4256857220434
156 6.886530055715229
157 6.0103491305013685
158 5.617942767511762
159 5.34569623529535
160 5.762109919217007
161 5.46035368132799
162 6.236474202643643
163 4.998962887836478
164 5.4247903158263835
165 5.503760484534897
166 4.7703567744016695
167 6.101658485236501
168 5.38176259079924
169 5.272084013948331
170 6.856264836648891
171 6.343066577127621
172 6.327017341232114
173 5.883553370821167
174 3.3143401340129226
175 4.3442835090412775
176 6.011286887603993
177 4.970801614041998
178 6.273811371354141
179 5.484743136988773
180 5.1681771303970345
181 4.909548255040628
182 6.13267273524135
183 7.717524986268767
184 5.786528275186782
185 5.145997730575852
186 5.269195939111487
187 4.968160467617313
188 5.328618728445938
189 5.560541147234023
190 6.084138484081247
191 5.820441354777728
192 5.425311839273426
193 5.567626972410993
194 5.858354818594209
195 4.91951166434019
196 5.911789296334663
197 3.6669691472704713
198 5.916832159432233
199 5.008130073446619
200 3.943112704140831
201 5.8663985278282125
202 3.714770825374817
203 5.883640931481429
204 4.8968989771167575
205 7.6622579615909645
206 3.6166970357043304
207 7.176679410177538
208 6.8366186149292805
209 7.102382270039117
210 6.0102064729563285
211 4.9860630608813725
212 6.02257460177521
213 5.839189338830382
214 5.5107214257707895
215 7.050144454219508
216 4.916095033831366
217 5.744868944966734
218 5.094041426198931
219 7.218878043971689
220 6.490856163706198
221 6.124014791757777
222 5.441757560070301
223 6.286656008227352
224 8.50435341371954
225 9.495176789484816
226 8.749891479163882
227 4.426761920339001
228 4.0871312818247
229 4.488578705111226
230 6.956095516088736
231 7.649463142408329
232 6.121397959313622
233 9.3182990107805
234 5.593482058312697
235 8.468124252812844
236 8.60969112312326
237 5.799737203862011
238 6.022122476584631
239 9.257338007590588
240 6.5929058022692875
241 5.501910587728097
242 5.741682697758745
243 7.459314759709549
244 7.6311775184281
245 5.915836723698638
246 6.068408849249694
247 5.460923852981629
248 5.977979191230133
249 5.58793779302616
250 6.417105957516671
251 6.055424537984058
252 5.61681057198246
253 6.028674190890011
254 5.948008322965132
255 6.944550729597711
256 4.736982515037999
257 4.607679377387817
258 7.9041159924801025
259 5.574899505791731
260 8.867325907010834
261 6.295344294762352
262 5.787179355935269
263 5.4922043501884215
264 7.453221768107196
265 5.989872152649776
266 5.924592041402361
267 5.313316245679908
268 5.503886786179684
269 4.954157847687397
270 5.9092659688809555
271 6.873530150486262
272 6.113484562561592
273 3.416710711795676
274 4.6021939666036635
275 5.3857033028212244
276 4.518310046611707
277 4.319541289373837
278 4.283713956998945
279 5.33990308095504
280 4.819459010919581
281 4.798216037973284
282 5.253517563803025
283 3.6999888929164215
284 4.46668795839207
285 5.379531426637761
286 5.388510834179216
287 4.296400302246334
288 6.831542374936361
289 5.022867138257831
290 6.391618584540511
291 6.001525911232763
292 6.323997427186216
293 4.1140447420845625
294 5.442157382760618
295 4.721845542951309
296 7.3792927086589035
297 6.5558829619234285
298 6.58711166979966
299 6.278775898609974
300 6.257630240292906
301 6.356795983905374
302 5.734634125171254
303 6.503951693134284
304 6.285364383413707
305 5.879201332453551
306 5.684758605048072
307 5.999761015625571
308 5.662429762001122
309 8.52793553463513
310 7.1988719484594785
311 5.552163662039098
312 9.173350393642226
313 8.285444695119489
314 5.706677704624613
315 6.085484778765747
316 9.452635623787614
317 6.611234168351181
318 7.084425929701765
319 7.939471339382906
320 7.141011207881676
321 10.042931688126544
322 8.046851667224804
323 6.180111186704572
324 6.52548041520645
325 8.400876789658293
326 4.446626895511878
327 6.265400576336061
328 8.640798001466624
329 5.123679658170843
330 7.8538363878363215
331 6.272380820635219
332 5.842818589451158
333 7.645264338487104
334 5.907829556917859
335 6.350169606648276
336 5.05782294682447
337 5.969715491524946
338 4.477600807199102
339 5.212724722548434
340 6.183714930354891
341 4.864738846559882
342 6.744046656164616
343 4.812699192517671
344 6.570800507034253
345 4.641720512990798
346 5.851213118203365
347 6.064276294602914
348 5.792280815321147
349 6.510734464247369
350 6.625247192716685
351 7.031688527587415
352 6.253820185466431
353 5.400881944159246
354 8.251171034684004
355 6.874816611637322
356 5.599642954553853
357 6.450875582473876
358 7.46842646116149
359 7.303214402727444
360 7.270034988610327
361 6.019794421249172
362 4.715061168479885
363 9.37359572625768
364 6.545419017621996
365 8.913004366748904
366 8.060253940993807
367 6.085570635823586
368 6.363355638141523
369 7.6962381132883655
370 10.056832362155465
371 5.6898009483687195
372 6.033083099451572
373 9.158112763960718
374 8.450403983783985
375 8.451819332604583
376 6.258099308281709
377 6.549720456963985
378 8.034141979203685
379 6.651404086107217
380 6.919301580207105
381 8.405415833459426
382 4.391180974520489
383 6.341223826486649
384 6.538582424641687
385 5.645151719044846
386 4.405473727340885
387 7.731711374306086
388 6.236515897769063
389 5.046551493791978
390 6.119112844539122
391 7.256501516194695
392 7.218017343653048
393 5.922552155902165
394 5.171067890447434
395 5.562839063116379
396 8.149132583153236
397 5.165114832564883
398 5.569752372728924
399 8.771034781654738
400 9.93285216738298
401 9.654294516892614
402 9.388303921128923
403 11.555364755431762
404 12.030947579732976
405 11.946521383569712
406 12.115909435338567
407 11.78312157834062
408 12.852084083906252
409 11.109984084719335
410 12.50537488488464
411 10.976141924453087
412 9.915161556087153
413 9.714524585010663
414 7.443361164200674
415 5.565320788146702
416 7.574894328895886
417 4.959807629836858
418 6.4807583232672314
419 8.46531388304015
420 6.581861311636785
421 4.827234880899431
422 5.916468164288777
423 4.304198926930574
424 4.989269531403961
425 3.5670245123060327
426 5.041267474005005
427 6.233788078156815
428 4.346672158184948
429 4.919653197941816
430 4.457657071959095
431 5.182231537058919
432 4.391073468672704
433 7.414621933181567
434 5.544181922287756
435 8.209972359762244
436 3.5051836086386294
437 4.846075530083953
438 7.21586312378618
439 6.8853405939329395
440 4.861600932355175
441 6.371232206850905
442 5.014836305220403
443 4.770600071375427
444 7.005591911652029
445 7.516721675808543
446 4.843673689853034
447 6.33364192146387
448 5.430806736028972
449 4.984687119613301
450 5.480160508662183
451 5.150534737356529
452 8.165787993638123
453 4.380899976887237
454 5.405450461872668
455 5.200756748306671
456 5.167040193659734
457 4.4694430658035875
458 4.745590674369347
459 7.514970980019883
460 4.587856429332146
461 5.802478575741824
462 6.97251492181885
463 6.15146384141512
464 5.836256880517061
465 4.262167700911204
466 5.862185818605232
467 5.265772679586679
468 4.957494601473643
469 4.657331466920958
470 7.780981941129848
471 9.578187742573622
472 11.26980922420387
473 10.468692680782794
474 11.400117746788286
475 10.972509185987507
476 9.746805259974574
477 8.699507049480818
478 8.824045992378089
479 5.811165267895015
480 3.590178036028447
481 5.281629516578852
482 7.97735803909543
483 4.046386159247754
484 4.494494182803892
485 5.80484372056735
486 5.3045021490779165
487 4.235682418001703
488 5.925812428923852
489 7.738626525615021
490 5.842812006847962
491 7.973306129637473
492 5.562685782722397
493 3.671640174855215
494 5.3841411888988535
495 3.7803257182335797
496 4.8431809174346325
497 5.141585038626568
498 6.969734181619915
499 6.944679966944853
500 8.122644979989373
501 8.412272096660212
502 8.548874601390445
503 7.180149634337403
504 6.665694400310921
505 5.377806536352483
506 5.1352109946981415
507 6.812370215739257
508 8.167460761874247
509 6.303944861663172
510 6.604995612625485
511 6.478870645871727
512 4.809276209968919
513 4.1689935340184245
514 5.373918352045397
515 3.97770805833804
516 5.5280236285929645
517 5.132933138792294
518 6.5356200369184405
519 5.709219505080862
520 5.537840049893245
521 8.481353983690022
522 6.279085140516218
523 6.927791679236232
524 6.313883977523784
525 5.433290146658791
526 6.957066182449683
527 7.574565668399228
528 5.6654764376688025
529 6.2406948692432485
530 5.920492307237273
531 5.274486590748804
532 6.023397585127243
533 6.928453761459366
534 6.583374234079882
535 6.281070798003542
536 5.179231826980581
537 4.570974825097508
538 4.520468642755924
539 4.564183641213225
540 4.689484165390134
541 6.314433168599372
542 4.635295555566291
543 4.99673176983583
544 6.363526046699557
545 4.828526881660673
546 4.195897213265902
547 5.534116525097791
548 6.087482205892522
549 4.178543104180208
550 8.78707366621965
551 6.377984597982697
552 6.969679513729062
553 8.144605866404119
554 6.0943655784007245
555 5.927552633300887
556 6.972503755072483
557 6.036487534353251
558 8.379193250009848
559 11.42772157236232
560 9.493644661497134
561 6.578862744286283
562 9.03980012086307
563 9.503089938179412
564 10.548772354608245
565 11.859876163386618
566 12.012388319731272
567 10.990195779262525
568 12.387157900693044
569 11.239691739834006
570 11.805001560214858
571 9.270731350501935
572 10.112082330621165
573 10.82179377452687
574 6.328936229627722
575 5.620887503265725
576 7.112165605956345
577 6.897903004831799
578 8.454011480021824
579 5.256341983485783
580 7.242539613236175
581 5.776124061687057
582 5.4602607778845105
583 3.82477919893525
584 5.875913478443809
585 5.79359591576716
586 4.117433837291262
587 5.824247360689412
588 6.262988721983738
589 4.030888599882102
590 5.912145943825643
591 7.8428647931695235
592 5.925507190926408
593 6.283082249468725
594 4.539879664217573
595 4.095102675668453
596 6.019878823968255
597 6.869463628962883
598 8.541757334813298
599 8.871289850367592
600 6.31574877749921
601 5.737745473349507
602 6.352349402498011
603 6.0897344368138615
604 10.790431013877589
605 8.065560663801824
606 5.242442652440921
607 9.472659832000135
608 9.06103931754686
609 8.982417731013637
610 10.146059291053815
611 7.8793349137875826
612 8.640688920022901
613 8.308839109609776
614 8.346324862269865
615 9.710523823440516
616 9.579813014144737
617 7.823798502816077
618 8.588370776590567
619 10.266089401005077
620 8.934464191019638
621 8.01178296893353
622 9.077939009355935
623 9.614461621404596
624 6.831131149898247
625 5.446373013462559
626 6.3975492746100375
627 5.832693311777938
628 6.857899698626944
629 7.794147054820454
630 6.484826627573751
631 7.593929617071309
632 4.800409162834157
633 5.7028575955265985
634 6.358872751674509
635 6.901188056228073
636 8.068793907076019
637 9.056638575906982
638 8.627305359700367
639 9.157455879536498
640 7.582339151460121
641 8.235624285882048
642 9.810979942116996
643 7.3229428695208645
644 5.384581055956416
645 7.715676892350301
646 6.4301982715575905
647 6.165064441494668
648 7.5389055770764415
649 5.74601629933887
650 8.098020728444112
651 8.402199641842415
652 8.598590074966289
653 5.125022753420149
654 5.427525214540549
655 6.932727575005404
656 7.108252051219347
657 4.101114336493886
658 4.402002576806904
659 5.521765761096427
660 8.132723344777691
661 9.668032462719893
662 7.150369760422088
663 6.391025947675925
664 3.98907662403621
665 5.522298895344203
666 9.793226611205592
667 6.681953205676106
668 7.8108540154418415
669 5.599883487204095
670 4.478580968436771
671 7.8127663077457745
672 4.900206601079575
673 5.1836485399254055
674 6.426696278782464
675 7.519260130946455
676 4.818524012092048
677 4.408195130838869
678 5.647561802511253
679 5.096930235585624
680 4.621212818769375
681 4.7241611442395905
682 6.213382119532294
683 5.239354849982467
684 4.630416113556663
685 5.582163627244236
686 5.157097335898196
687 6.422477735852495
688 6.625721201316875
689 6.617680942794525
690 6.086778839964133
691 5.2917722391680675
692 5.7076225502610916
693 6.9841088101785225
694 5.839134527747775
695 4.717435397468847
696 5.557559170539725
697 5.291558616346211
698 4.387960723289758
699 5.177095268612015
700 5.078616944269596
701 6.529168271008408
702 4.037650885490635
703 5.195425126184033
704 4.728376797741929
705 6.59629319836892
706 6.3272517548519644
707 4.685945163966394
708 5.205029333377252
709 5.749636648474277
710 6.809904173973639
711 5.804311863654843
712 5.90997265968727
713 5.619669876833885
714 4.5938370391344145
715 5.690751143652141
716 5.430611097388993
717 4.753269373472585
718 6.245817706032415
719 5.549301525334769
720 5.263537928685462
721 5.136085931516596
722 4.62099544971553
723 4.965383617767632
724 4.531165911924128
725 4.249506070988305
726 5.93010449430172
727 6.387677709420686
728 8.20000013375018
729 6.199499392752614
730 4.177532640158379
731 6.993068944472229
732 7.017892977276424
733 6.3727903121325165
734 6.564765100109145
735 5.920180781472714
736 5.134218056825769
737 5.307494220550174
738 6.182087508612649
739 4.8012412944172445
740 5.860833796470848
741 5.82200845824171
742 8.81972586268109
743 10.7810572435514
744 10.072286216542262
745 10.71111771826584
746 10.675646433191645
747 11.709286264362154
748 10.422072078051823
749 8.566603502964762
750 9.764924544747572
751 8.029501873289862
752 3.8529351933939533
753 4.664088360012256
754 5.177934104446498
755 4.580538073123656
756 5.204893531244013
757 4.8153152101713355
758 5.668524936838604
759 5.881379277654592
760 6.917919328953683
761 7.038029196477825
762 7.509107007598779
763 8.750356631177523
764 5.221961681902449
765 8.671434965769551
766 3.4519762711999094
767 5.187011367996027
768 4.9769322719803615
769 7.170479721999258
770 4.912657469833498
771 6.3153501224648565
772 5.225498126776934
773 7.6808625452488375
774 8.789690797608197
775 4.724814760064734
776 4.054367009747163
777 4.794261661007187
778 3.3487513830764954
779 4.995055275025085
780 7.37808403747214
781 4.736305021086798
782 5.914242099142317
783 7.357642737037373
784 8.076947919465875
785 8.254537649273141
786 10.080380961681538
787 9.28957703176967
788 9.1542987883473
789 9.545647685331659
790 7.510906719947165
791 10.769617480239644
792 11.86466670640817
793 11.607392144375744
794 11.37633263308786
795 11.607603111169997
796 9.85955009807076
797 10.855317404257637
798 10.711629829585622
799 10.680771492559886
800 7.925324416451466
801 7.379507962438314
802 7.543898278599039
803 6.677601007520631
804 5.99805821230941
805 7.683218308355628
806 6.932691315706318
807 3.917935281323108
808 3.3895506814696934
809 6.6603794533339356
810 4.326835245725319
811 4.197659551997748
812 4.099351555752927
813 4.907226958471145
814 3.5896738466896774
815 3.5096582542846417
816 7.671845530690228
817 6.154634826442249
818 7.114856801487133
819 7.827539657685262
820 8.457514825311705
821 7.517529636412426
822 8.978574599548677
823 8.371651872650176
824 5.76294245309807
825 7.059694632965359
826 5.645924422228226
827 6.122901845103956
828 8.333382139697074
829 6.217440503100068
830 5.3347556158790574
831 5.009809249799429
832 7.125544046574422
833 4.694650263227426
834 7.17194222809519
835 7.420321186853124
836 7.029347543869295
837 6.088164080428637
838 5.169079246882171
839 8.466131285301502
840 7.489788680051636
841 5.136018330594499
842 5.079971608293097
843 3.9108358332998927
844 4.19057274510106
845 5.604007067048074
846 4.6018154135806215
847 5.040737817510644
848 7.496593043730344
849 7.832253444759019
850 6.933987852232375
851 7.9064597840458095
852 7.617910345150027
853 8.80174480302949
854 7.166459805847938
855 5.629423161333712
856 7.653616870048821
857 6.158773851067406
858 5.699678700671614
859 8.824148705181416
860 6.205062423553489
861 6.280868491055888
862 8.96664375345475
863 7.991469803095933
864 7.192454149881372
865 7.651959773164474
866 9.313748864594016
867 6.101047296039525
868 5.445881650570153
869 5.102053453792067
870 4.766062032308586
871 6.6945715755489354
872 4.791629398693658
873 5.935429004267758
874 4.78891493232405
875 5.189158179842981
876 7.450831234892661
877 6.256065648957772
878 8.210981836980782
879 8.532515855443688
880 8.254385994260925
881 5.157985998778685
882 6.238263434317259
883 7.991408222819264
884 8.643928338301944
885 8.277155505945602
886 8.372528579234098
887 8.043803429915497
888 8.470223380357256
889 8.402708558639834
890 8.78410961752997
891 7.568916982408146
892 6.281906464315798
893 5.638850490778321
894 8.467772096671059
895 7.2393455421484605
896 7.2898875999856845
897 5.645479953586653
898 6.813600422595643
899 6.160716197972526
900 4.718201257714741
901 4.016621783791859
902 6.373297947453583
903 4.802460905608266
904 7.708197611881416
905 7.674425720867051
906 3.381846484457298
907 4.881528964040854
908 4.85061335421906
909 7.222606088987443
910 7.836956773394359
911 7.993468549763376
912 9.529033413150415
913 4.835683923071836
914 5.608347056442135
915 6.416512631505022
916 4.945781362881899
917 3.432659177153803
918 7.0065554182192
919 5.040273793823724
920 3.4190848479521727
921 7.1839190128837815
922 7.617225813469252
923 7.649389778530292
924 7.718809163645484
925 6.264392644538018
926 4.794000369225762
927 4.709776234571391
928 3.4124415620371464
929 8.481418382317232
930 5.006579399162385
931 8.05191968509911
932 7.454382173439929
933 8.028460083444745
934 7.32242329807022
935 5.112949525148542
936 4.3380286293363834
937 5.888284879300742
938 6.682665734091779
939 7.520294794412611
940 5.825716973544922
941 5.8614565251958854
942 6.014455268729404
943 3.528341843024113
944 6.010023996515969
945 4.183093403551595
946 5.049004104874185
947 3.6511824166492177
948 3.849947369519686
949 6.69687338552752
950 7.996215282633707
951 8.69335293102753
952 9.342146701987755
953 6.538949834468008
954 9.31622077877448
955 7.617911388165454
956 7.429863718974615
957 8.187079296742935
958 5.406155300241566
959 3.8224031624493007
960 5.105616854217689
961 6.858350850397351
962 5.213238739819811
963 8.017383189291158
964 7.405273669709063
965 5.955048047156893
966 10.082579757315552
967 9.310189712990562
968 4.233635122400607
969 3.3287148084180673
970 3.256378416852991
971 6.122418128362165
972 4.128819262685483
973 5.11424324458627
974 5.300110217144842
975 8.499926698288427
976 8.269634786251661
977 6.629374936982442
978 9.166397006566052
979 8.503784391576746
980 5.207729667883998
981 6.1151404043032365
982 5.894709022010967
983 3.638327220728515
984 3.7880339374986605
985 3.4228122940477697
986 3.399216912738347
987 7.650464350565021
988 4.838968773393652
989 5.501179068168562
990 6.890767717102998
991 4.92263181485278
992 4.912427816793648
993 7.852328035369869
994 7.865826165013826
995 7.776691150233037
996 4.802708509946949
997 8.475086646904364
998 7.733656064778109
999 7.093930101537507
