# Supplementary material for: Perforin-2 clockwise hand-over-hand pre-pore to pore transition mechanism
Source: Nat Commun. 2022 Aug 26;13:5039. doi: 10.1038/s41467-022-32757-4 (PMC9418332; doi:10.1038/s41467-022-32757-4)
Supplement: Supplementary file 7 — Source Data [file 41467_2022_32757_MOESM7_ESM.zip › Source Data/MD Raw data/pH4-CW/pH4-CW-saltbridge-12.dat]

0 7.109071824359725
1 7.202732042156697
2 6.534630475660599
3 6.115627491851033
4 5.957281076514884
5 7.193234466589127
6 7.117906407987968
7 7.026960247675744
8 6.742608652082798
9 6.543161478619563
10 6.152089228709039
11 5.724259837905089
12 6.997970713704032
13 5.374028099610528
14 5.634151524587075
15 6.401395608650469
16 6.2780524464643435
17 6.167057600050534
18 6.11627047933262
19 6.541669467568767
20 6.400335196877633
21 6.202690589890751
22 6.22956602231995
23 5.666713130446254
24 6.389765639211994
25 6.304270384521486
26 5.8358225310505585
27 6.118868424200106
28 6.1884343284185945
29 5.866855160598407
30 6.1536255925584875
31 6.481859460053969
32 5.365466866099283
33 5.4517662593182195
34 5.97308450997849
35 5.898776952042816
36 6.101467207576325
37 5.932407059120454
38 5.822475836936702
39 5.477797984230282
40 5.893634040001689
41 6.165233586480963
42 6.278860600255005
43 5.9224746736205605
44 9.024676638305854
45 8.495371224140726
46 7.169163507544459
47 9.216764829340356
48 9.78998821344436
49 8.449072131509567
50 9.875385473685329
51 8.13203953796603
52 6.075184202808646
53 6.4055904936248345
54 10.673092571513207
55 10.11462510635675
56 6.8741027359799896
57 8.738611279214837
58 9.63822750118224
59 8.81224265005475
60 9.556925371422883
61 9.46794018593343
62 6.2280531331749085
63 7.920759293598382
64 7.189151313170331
65 7.671879475992721
66 7.325565107338216
67 5.994374320261945
68 6.090413694406334
69 6.134961520814982
70 7.1887990193770905
71 5.890274972225864
72 5.748814606216039
73 5.6223779806513585
74 6.174225873607436
75 9.144692470910226
76 7.908783170955353
77 8.09971718533504
78 7.741531111961414
79 6.289834740327195
80 10.038021437149753
81 10.046056359364625
82 9.64850150049202
83 10.411475295517144
84 9.58067091910619
85 9.466312421755129
86 6.318108212375584
87 7.080962606002914
88 6.192166265077169
89 6.045053971080601
90 5.796563073847116
91 6.111497377666251
92 6.7982645720422425
93 6.0012740540301435
94 5.582482097480332
95 6.051837122947671
96 6.056442556666856
97 6.2447509192546935
98 6.301567999417148
99 6.211339427393169
100 6.059891358565285
101 5.613042966430248
102 6.079761116469725
103 6.071035759274
104 5.067242228885758
105 5.621589579261241
106 5.394163318176158
107 5.215947776076117
108 7.808671155897722
109 6.068576749974757
110 5.720467994692062
111 5.978007289217447
112 6.826554167511156
113 5.897004868626005
114 6.182105358384209
115 6.203017244663117
116 6.021718607403565
117 5.256505350544574
118 5.482690119151601
119 7.698662163423402
120 5.77398052433472
121 5.866726106605095
122 6.065719888761248
123 7.874226427522787
124 6.26123656358822
125 6.219984629123704
126 5.926651299996338
127 5.927479200264921
128 7.548345330610043
129 5.970407730163554
130 5.737341245274241
131 8.234826521090115
132 6.764757583999483
133 7.710359833142708
134 6.511528940200664
135 6.2765139750639465
136 6.547128012039104
137 8.718389849523014
138 7.0044289623878155
139 7.392050334107397
140 8.661218206990865
141 7.613334649638937
142 6.864613296864156
143 7.021905820200471
144 8.93927673167521
145 6.494933395800695
146 6.988939078432908
147 6.485089133533484
148 8.273155111087107
149 7.788350352168545
150 7.901941522040696
151 7.070445368853043
152 7.665145921671465
153 6.7049229774590176
154 8.108759191673203
155 8.663655716678903
156 8.007225094273906
157 7.98238161703513
158 6.760473446333075
159 8.362405289236747
160 7.901110952402713
161 8.420672871364394
162 6.0115790680954175
163 5.252568613128778
164 9.795796391921641
165 8.814694235371823
166 7.032561044750765
167 8.37321042645224
168 8.29856897298661
169 7.199053590647366
170 7.301650132100249
171 10.458190819997052
172 6.691265743616405
173 7.503243240634535
174 8.043789761215622
175 8.85860352420596
176 8.328966218066991
177 9.212993416608317
178 8.009300728841382
179 6.480325424803062
180 9.503068398307795
181 6.096701629787296
182 6.494034827331263
183 6.787993898480258
184 7.761507424638102
185 8.16641502817542
186 7.175379798720303
187 7.908266733631259
188 7.971829583135489
189 7.667764059838441
190 7.337031736695254
191 8.954342640034415
192 7.503015074763803
193 8.88699743784582
194 7.7425450888581056
195 8.758328750874778
196 8.750146786923583
197 8.015972273358699
198 8.884429084038581
199 9.272538414163105
200 7.566899689137844
201 7.672055824703799
202 9.472055014941063
203 9.342792930721897
204 7.6440003775702365
205 7.239866517278795
206 7.321218793666886
207 8.34162154680884
208 6.7856479177729945
209 6.819502029365922
210 7.5023339742820605
211 7.994501109303287
212 8.11650448748122
213 7.953378959333142
214 8.315262904834793
215 8.439606029877531
216 7.817746673548364
217 7.959211341377944
218 8.009923444641199
219 8.368909610881076
220 7.728060061433822
221 7.70627700127857
222 7.748277710207836
223 7.979861296889428
224 10.101057346778106
225 8.363112132545568
226 7.861578744696492
227 8.142488916434921
228 8.22767590380046
229 8.104389572308335
230 7.497504877877059
231 8.889786635723581
232 8.36499497682537
233 8.367751244900425
234 8.601935950149578
235 8.44594312447962
236 8.692730551907719
237 8.263910322255184
238 8.950085035809785
239 7.70913907330651
240 8.850744375530507
241 8.707620919037677
242 9.374789975206372
243 10.443759273758882
244 10.154238805503468
245 10.897826335952594
246 8.413326738461162
247 8.920975478622477
248 9.165207384126834
249 9.616277625606996
250 9.365757374901266
251 7.771407504230423
252 7.799701953257377
253 8.268114849434436
254 7.2270960590641815
255 10.463126290475701
256 8.644522307201235
257 10.10816822813518
258 9.256378924101877
259 9.579627387555036
260 8.656908487091805
261 9.491850557371665
262 9.423102064091605
263 8.696708293589403
264 9.285292698894617
265 8.680515004453145
266 7.020522697134357
267 11.421586961422099
268 8.174537725759613
269 8.584298947768374
270 9.731753398639883
271 10.158919663987128
272 10.81735514824813
273 8.657649956118362
274 9.083931180588834
275 8.723894093373474
276 8.524797360143856
277 11.025144466530561
278 9.083638247719543
279 7.4871755762983225
280 8.455001059633354
281 9.184705495526883
282 9.12203165212712
283 10.691044441675436
284 9.769268368459848
285 8.632610514016632
286 9.123349353015671
287 8.79492162603611
288 9.309310991827532
289 9.706301971450458
290 9.490821719534868
291 7.9435675208536844
292 8.73046362772314
293 8.11806380210729
294 9.381401726283046
295 9.285759731444077
296 8.991538643488873
297 8.971393384574034
298 10.03108734572223
299 9.657081128997437
300 9.06575029788622
301 8.451244143295241
302 9.405762194950407
303 10.199504000149684
304 9.134446827224503
305 10.306791242802618
306 10.05750040056834
307 10.09294245610627
308 11.2452576147472
309 10.654566549615772
310 10.48142148789138
311 10.470468418083104
312 10.158483888206893
313 10.534604236927978
314 13.669710957243105
315 10.718258826175695
316 9.54676079090039
317 11.743151607689292
318 13.302953841140901
319 12.25768176299921
320 11.151754956427602
321 11.28700426453726
322 10.597232297975925
323 9.990448845086592
324 10.25841985241275
325 10.622774995150845
326 11.274868916548352
327 11.955218567171128
328 11.266799971520133
329 13.375705081191086
330 13.658043419475508
331 10.86163499673677
332 11.58828836411816
333 12.917948782509745
334 15.395624419977123
335 10.841002273501598
336 11.434119216526481
337 11.2000331277414
338 11.883762825125416
339 10.182107115917297
340 10.698640566706981
341 10.827248733911745
342 11.146744793911088
343 9.277257396235571
344 8.696035122944709
345 10.87385028449404
346 9.56470092934965
347 7.765218362072571
348 8.663481980326818
349 8.82337772546871
350 8.30506670495618
351 6.9641242637220815
352 6.96274581222385
353 7.800524431434566
354 8.80836937766686
355 8.551547222914957
356 8.762463690524438
357 7.946865486092855
358 8.421177458829277
359 6.404935881424631
360 7.180952703388041
361 6.130468957681492
362 6.382052950550777
363 6.080144089602709
364 6.819019958185268
365 5.340176163676546
366 6.542340010614588
367 6.205272977746073
368 7.788286690034529
369 7.407189682726803
370 8.401470705206224
371 5.526587317784482
372 8.95161941625625
373 11.377189500390902
374 10.536434165220404
375 9.120243216662528
376 12.3327962728215
377 9.432683595880627
378 11.864144789508448
379 10.888784378582772
380 10.409869243956805
381 10.157024148066364
382 10.025374036777965
383 9.430284091393682
384 11.236948824772316
385 10.817112436765107
386 9.806933895412902
387 8.163109626633096
388 9.145578851225443
389 9.308836215472235
390 9.676037553483908
391 10.072912840652211
392 10.38661620218687
393 11.62778154722569
394 12.320552383466302
395 12.24702699854385
396 9.414544825530529
397 11.747424060794943
398 11.732615346098942
399 10.306242627126334
400 10.399922327021775
401 9.801185393336477
402 11.090113458112139
403 10.441561550397532
404 10.150015814403599
405 10.278428092661981
406 12.417924866100812
407 11.469381043075076
408 13.017250712131021
409 10.835827272597955
410 11.443075051952347
411 11.05004570019848
412 8.992328899715384
413 11.769913896195215
414 11.109219323129917
415 10.693760698198963
416 10.028534511401068
417 12.089813733454147
418 11.137293927285416
419 9.821714061310425
420 10.021013712866907
421 11.27946693525132
422 12.241935770761476
423 13.24157047800836
424 13.429592835668716
425 10.59223602889104
426 10.912685955210476
427 9.526958793460794
428 9.842505321469982
429 12.726329285862438
430 10.260159586520157
431 9.373737012257585
432 11.137400053333563
433 9.983818281406103
434 8.82607806443901
435 9.857660698841498
436 9.518468870486714
437 11.409789654895992
438 10.083709409879301
439 8.007489181971465
440 9.83265083155689
441 9.555336014061318
442 10.006824220438759
443 9.71253449175936
444 9.26069507829693
445 10.177654034356411
446 9.976349917506164
447 9.650744109342691
448 10.60998169668786
449 9.781970565986212
450 8.894244440726263
451 9.197348393737855
452 9.990215196747329
453 9.937515937273242
454 9.856012962144401
455 9.111967485724131
456 10.109327673574423
457 10.440099463364914
458 9.352927156232173
459 10.110094596072084
460 10.04250602280166
461 10.957761264456655
462 10.39363521741197
463 8.949951867603803
464 10.57270522555611
465 9.779218352889409
466 10.635821293587455
467 9.571077604640955
468 11.22977392866684
469 8.307873024900031
470 10.47855031684084
471 8.710561496188207
472 8.69623116293461
473 9.993442334065263
474 8.356647395029444
475 9.087916308091634
476 9.78524319003988
477 8.818257732008195
478 11.638735768804294
479 8.688201529588628
480 9.659001282417771
481 7.544719202600505
482 8.55460364292563
483 10.724357455222156
484 10.723440475216222
485 11.009082001139017
486 8.32345843511931
487 9.493627926607218
488 10.472825166708178
489 10.57899767315997
490 14.330342521801958
491 8.773329325982317
492 11.235070341588422
493 10.841162942312142
494 8.842350349797128
495 9.600702848987057
496 9.378745259062192
497 11.14859440479233
498 11.403070528272675
499 11.824008570490715
500 12.959486066843239
501 9.794162856066093
502 9.962002554418993
503 15.06159219631266
504 12.432565812884528
505 10.68729490581075
506 12.58038008878265
507 10.732356268466742
508 10.120009140962946
509 11.307908471045984
510 8.278617758552718
511 10.297503991637805
512 7.922291256055841
513 10.51296009480557
514 9.047283375061872
515 8.904268245418486
516 10.948375894615273
517 10.187106117467204
518 11.373823660626092
519 11.630217060870303
520 10.698622534810077
521 10.794122584017769
522 10.87589476787431
523 10.790918003896008
524 9.68750827527827
525 9.908667778036063
526 11.117134797023425
527 9.572250413346367
528 10.908420744057482
529 11.159876816837668
530 11.371552401041802
531 9.503549282888597
532 11.324517943439952
533 9.81492548696792
534 10.51223082649893
535 10.697988601853345
536 10.871338353790955
537 11.571301817760721
538 10.277660963341042
539 9.12981336177657
540 9.357064537246789
541 8.855095618159595
542 9.535643804170459
543 11.87222096509996
544 11.760251636889471
545 11.67364231703134
546 10.26950220424885
547 10.37163246017829
548 12.558817241022638
549 10.368950617552693
550 11.744837045713847
551 10.59238779113342
552 9.551756261131752
553 9.849170453178411
554 9.490197755277187
555 8.352123344131517
556 11.75465966838506
557 10.89591928714196
558 10.227397736859906
559 11.073864507404057
560 11.489387815542212
561 10.419479119694683
562 11.34316874504848
563 10.469342252119107
564 10.659019769345
565 10.544306277501795
566 10.76335866287685
567 10.128769572945703
568 10.836494289799552
569 11.220335576602672
570 11.162505947993948
571 10.988399870660986
572 10.088174956697058
573 10.594171713129244
574 10.237197025790259
575 10.516377450237291
576 10.74199455623757
577 10.753566634607708
578 10.22376832446299
579 10.113731467356189
580 11.288190074998733
581 11.247125683017813
582 10.271663748025453
583 11.299984745725787
584 13.489102258909774
585 10.802320301511621
586 9.261544781888668
587 9.986375768700698
588 10.877949302609181
589 11.408054903869354
590 10.26487661373582
591 12.351932580067018
592 12.819824203561062
593 9.599447193122398
594 10.07147699555926
595 9.951658175140476
596 10.194894839878119
597 11.01084703571644
598 10.59236656423797
599 9.152410947702826
600 9.661363812180893
601 9.487239741282314
602 6.912809723648271
603 6.717990638631485
604 6.993656990705693
605 8.218805097439027
606 10.192663515394024
607 10.118111637309767
608 8.420545210626187
609 9.090859369829303
610 9.639205718943158
611 9.59001894929443
612 9.788736482162118
613 11.022854345424872
614 10.426950561278474
615 7.982945918796346
616 5.917890208512542
617 7.021504738537135
618 7.031119338158464
619 7.895278079867139
620 7.326793721367843
621 9.200667860366003
622 7.618027037131705
623 7.995475456741066
624 10.059733320786414
625 9.659916610575598
626 11.74293474898968
627 10.60620711897627
628 11.508543390366125
629 7.6669325875887875
630 9.237624069194089
631 7.9683707919261435
632 9.118962160080896
633 9.669767361917145
634 8.158295232692815
635 10.498396251460465
636 10.794991133849793
637 7.759992570164804
638 9.488919910513415
639 8.050598074354939
640 7.459570761310027
641 7.837554618666277
642 8.240686400634882
643 8.89912507553192
644 9.070285441594619
645 6.867456646815676
646 10.052757109258822
647 12.987683679829011
648 9.68347383075024
649 9.91652003887336
650 10.138958415785842
651 8.53626775329386
652 7.950654456054617
653 7.99256768659191
654 8.026430545129731
655 7.760037165680227
656 8.20012495732351
657 8.121923767553767
658 8.78294704311964
659 8.787365610805443
660 8.50082028477486
661 8.256750139994379
662 7.886910268228022
663 7.718324691047948
664 7.756047500070174
665 10.156029060950896
666 9.53238509065458
667 7.9206834834438276
668 8.956644769596442
669 9.741293564857347
670 10.058947613660857
671 9.697424531495724
672 10.294448489219274
673 9.922447635980385
674 9.348571638690286
675 7.424663265408181
676 10.445939468660997
677 9.202421833070025
678 9.531735244851385
679 8.807158592656162
680 9.340047662787859
681 8.074447796769807
682 8.247863731573775
683 6.932098871277509
684 7.7076029968462585
685 7.558362215169154
686 5.530301483050523
687 6.294578121350292
688 7.0096488262859316
689 6.589381701385862
690 7.779470679817719
691 7.076718964590932
692 8.218046505099508
693 7.426342085098283
694 8.660185110333828
695 7.240286139902156
696 7.15990797751808
697 6.997016340605821
698 7.416903256475123
699 6.731629867419531
700 6.868818734399967
701 7.09584340529798
702 6.736940041187888
703 6.094188769286824
704 5.366519467523197
705 7.465857420184822
706 6.892888541421975
707 7.1889950893408905
708 7.644771351261253
709 7.373107280830195
710 6.830197818573081
711 6.824572627004605
712 7.316307036501308
713 7.1687951835868295
714 8.02308746905462
715 6.4104657210351625
716 7.749339933838961
717 6.878523731939739
718 6.930461674753616
719 6.363880824260315
720 8.678261385496805
721 8.697365756830768
722 8.943121675286214
723 9.224016119073111
724 9.116987176326145
725 9.208406950916556
726 6.50235899502985
727 8.113718390168708
728 8.30284261401893
729 7.320779007224859
730 7.492300578254723
731 6.9714335432073975
732 8.11814203678293
733 7.706670268297977
734 7.427320883753105
735 7.220193672983127
736 8.777823309138963
737 6.8957199154732916
738 8.407225264725854
739 7.395451286956394
740 9.217437449616668
741 7.990972439722613
742 8.277540657607613
743 8.014427264609377
744 8.041845024377611
745 8.759826436626073
746 6.763171791404534
747 8.291345910085882
748 8.273848659164427
749 8.706547394295608
750 8.64964221140207
751 8.20496222827683
752 8.539247485546765
753 9.225116937199166
754 10.071071320091937
755 8.18762335127042
756 7.540053161420244
757 9.715778560835624
758 7.566127791565752
759 7.715346754074601
760 6.684200378957997
761 8.210284781654204
762 9.098911469500344
763 5.76814016514167
764 7.667596638640415
765 6.948912813239058
766 9.060022074261303
767 4.925366396445882
768 6.587780970240431
769 5.513575083902354
770 5.0275932842899875
771 5.488460567858249
772 6.251774160758955
773 5.585276407711918
774 4.955916237514478
775 5.329319303776773
776 5.2643962837020055
777 5.587637222377707
778 6.061035934043045
779 5.570298565813166
780 5.610186012160401
781 5.709251488374415
782 5.23981217669886
783 5.480613892321642
784 5.571814662948256
785 5.2073910962631285
786 4.570303195083403
787 5.274828867847316
788 5.173667083687901
789 5.265607709850305
790 5.969696808371049
791 6.129974018547853
792 7.821040270576274
793 7.07246893388883
794 5.600025128530976
795 5.829096184165742
796 5.455105931185158
797 6.199297447202636
798 7.462426880227814
799 6.5070420363036385
800 8.625125625842774
801 5.897725921331197
802 8.458512790122281
803 8.023274580997484
804 7.574970033979098
805 8.65098081376275
806 9.266877748776185
807 7.205140409119823
808 6.979144007369362
809 9.222913250748096
810 8.714874581069864
811 7.39695075693325
812 4.7426189543319355
813 6.612172851605183
814 7.369355566060539
815 6.543320032956828
816 7.562479931188356
817 6.9585214219532965
818 7.657585559787575
819 8.19376351093449
820 7.28511829344835
821 7.252480097644016
822 7.694320109602147
823 7.259700615316621
824 7.0700662590504475
825 7.679429047634128
826 8.190453562376847
827 6.23943443349012
828 7.395340068535237
829 8.51781483277621
830 6.749451579461007
831 7.484985492666898
832 7.577541320251318
833 6.333017557828945
834 7.064697296923081
835 7.254978520363058
836 7.794537983966045
837 6.976981051549515
838 7.760865686906666
839 6.436432347982739
840 7.312151383721868
841 8.337004856684906
842 5.319039256332518
843 8.15081581419614
844 8.281502523688541
845 8.995902337123932
846 7.695726946811139
847 7.512960396500412
848 8.119703939807092
849 8.855712407470982
850 9.91398449676269
851 8.694945528829573
852 5.396257429508619
853 5.183321617456621
854 5.23448896957999
855 6.443395967709258
856 5.358915054675012
857 7.777423427730926
858 6.823412730134404
859 5.19684876881823
860 5.3914682148171975
861 5.944909183747911
862 6.031166345927409
863 6.050302194436341
864 5.20825252563091
865 6.358910326921351
866 5.2471461323860265
867 5.408392984136398
868 4.736424980728075
869 5.011838395788516
870 5.689182027531213
871 5.3127384256885275
872 5.586740914336013
873 5.765576510711197
874 5.040075571980055
875 5.368734356226464
876 5.550287106223855
877 4.761855677293283
878 5.0794252578403
879 4.852159045252534
880 4.985111586433375
881 5.610003333878451
882 5.150113189866254
883 5.245532757864354
884 5.210640631133246
885 5.6565182722819
886 5.64505909107592
887 5.136583831920657
888 5.297852199221429
889 4.816432934353458
890 5.3155172018034245
891 5.93724901768831
892 5.487588080645705
893 9.73198888575434
894 9.586822259493745
895 8.491509725561475
896 8.854213756651733
897 7.720388507667913
898 7.866504515074328
899 9.622748127804888
900 8.678430722558108
901 7.644681741567718
902 7.526488085725057
903 5.669784408335584
904 5.241695811501566
905 5.1870297959960805
906 5.032665378674391
907 5.792592015678892
908 7.599069182337693
909 6.357261498905981
910 7.7181416367740425
911 7.0684396251582555
912 5.9917744293770925
913 8.20748756396362
914 8.113979017711035
915 8.313125802328367
916 7.037217332554032
917 8.931977929564116
918 8.214081637289757
919 7.0738785947910765
920 7.2310793753514275
921 6.923725704606425
922 7.3042020045555125
923 7.386748364885697
924 5.411967906744333
925 6.988726373032217
926 5.462943514326232
927 8.047386177944087
928 7.021031804031629
929 5.217451091370669
930 7.529626583311772
931 7.526832784298533
932 9.04467027160527
933 6.770344910294013
934 6.740766054617686
935 7.178676056107929
936 5.101541302331068
937 8.013245524975567
938 8.273934560038569
939 6.508835696240017
940 6.784024703461959
941 6.448038292662831
942 5.607261484704241
943 5.617933880522673
944 5.056268846052729
945 5.492339661083573
946 5.501491307719214
947 5.21760910224183
948 6.730418899962463
949 7.085103984366737
950 6.895912054278363
951 6.527268384464009
952 7.211981748336481
953 7.76571066752829
954 5.716218414704608
955 7.24249376977223
956 7.015796598010147
957 6.005456420966715
958 5.892612779018832
959 5.781482906002656
960 5.204800957095558
961 5.524460209813077
962 7.498582191804212
963 6.056820428387948
964 5.51844208208535
965 6.0694817130661285
966 7.060171246569364
967 7.542739945530872
968 7.6360769774949375
969 7.242247881470546
970 7.327883284370036
971 6.494440415469323
972 7.13471973901553
973 7.4752669514439365
974 9.263122751633642
975 11.63163369894839
976 8.636974246966355
977 8.701418326766113
978 8.317587812540287
979 6.510473011498161
980 6.273473969332159
981 5.9444170824979174
982 5.877837635041386
983 6.362931615285871
984 7.106893650689336
985 9.814218734854713
986 7.5169490379058885
987 7.231660016004577
988 7.246366194815898
989 6.51480124032949
990 7.099458937173312
991 5.992276264518721
992 5.635712974234998
993 5.6119724664083055
994 6.236112283365003
995 5.0918061928174785
996 5.176547820538173
997 5.856593074629155
998 6.012382285809785
999 6.151774378347139
