# Supplementary material for: Perforin-2 clockwise hand-over-hand pre-pore to pore transition mechanism
Source: Nat Commun. 2022 Aug 26;13:5039. doi: 10.1038/s41467-022-32757-4 (PMC9418332; doi:10.1038/s41467-022-32757-4)
Supplement: Supplementary file 7 — Source Data [file 41467_2022_32757_MOESM7_ESM.zip › Source Data/MD Raw data/pH4-CW/pH4-CW-saltbridge-16.dat]

0 6.943791568773475
1 8.739348918096304
2 7.2998461445519744
3 8.751240504287777
4 5.30403719454454
5 5.012880835994245
6 7.680628721744535
7 7.205027728462682
8 4.384681657555613
9 4.181596306455877
10 4.928015327998449
11 4.594276156692654
12 4.898821026258594
13 3.978136688166308
14 5.8865788737533595
15 4.7922783691413535
16 5.493103863572864
17 4.893430390986915
18 4.294884731141091
19 4.378864584022107
20 3.6348142636181113
21 4.326509119849085
22 7.321985834057603
23 7.888975338377594
24 10.029065481748058
25 8.253135206701055
26 6.797786756771557
27 8.866768406376496
28 9.67360796743054
29 8.219723416679068
30 9.34107032265623
31 6.277313528033972
32 8.9189176433362
33 6.977118414038686
34 9.02117339791063
35 5.660466271212823
36 5.986975786052563
37 7.307951415915354
38 5.4372988712960115
39 6.897120995106679
40 8.696365729793209
41 8.817712305819144
42 6.588342802881709
43 5.536884110074309
44 8.508401263964373
45 9.606828797620445
46 8.93470420262926
47 9.440558590576744
48 10.210540448159572
49 11.231847542067356
50 11.451622374403593
51 10.538100653906383
52 10.825839214736222
53 9.948410360865802
54 10.823403846340113
55 10.157936949895772
56 7.326046091866424
57 7.785355339402316
58 8.976039704707551
59 11.871848394695494
60 12.472322906100716
61 12.23266412980533
62 14.460090105065794
63 7.718374813126644
64 4.151398870796613
65 3.9189268906303614
66 4.782853408448031
67 6.564032057965933
68 11.049118606463928
69 10.250242675247465
70 11.496002461155358
71 11.28434724924846
72 10.867597180740482
73 10.715211287799042
74 11.210895806245002
75 10.291372112049263
76 10.633467638492734
77 9.847502506854077
78 10.055033414255606
79 8.346859937164668
80 10.581036921520855
81 9.535100444661529
82 9.724128643703503
83 8.501518307757394
84 10.9859168917042
85 12.998187467211562
86 8.40548155358871
87 8.362064012853388
88 9.027857295534483
89 9.288465817138437
90 10.110345007156837
91 10.05792449037932
92 10.023334814679611
93 10.945436687617619
94 12.092380796429195
95 10.802057772423039
96 13.077331310060142
97 13.998033507588719
98 13.067773619927822
99 9.697553206603251
100 11.438615964405878
101 10.69673763554021
102 14.650295239681046
103 13.686848254613217
104 11.976732303003326
105 12.445354802230183
106 11.840089839745326
107 11.103739698508527
108 10.826907926003624
109 9.989720406651404
110 13.051989181730649
111 10.027535369445994
112 9.341533401941533
113 9.875520576314484
114 10.7766118072153
115 9.919645910599737
116 15.545452369018516
117 13.015404676303337
118 14.333420102236454
119 13.155019801985857
120 11.678305308335613
121 10.661050688295953
122 9.757846480416404
123 10.984786932433781
124 11.390816567218026
125 12.820220483144919
126 9.65065837277678
127 12.171436829876129
128 14.538553153065033
129 6.645989212484559
130 11.507350004199253
131 10.102707731347332
132 10.116668363992929
133 12.586723925287476
134 11.369875126147628
135 12.886194309057153
136 13.076245279882443
137 14.462445062736599
138 14.105724402404913
139 14.752136860916263
140 14.186248181381258
141 14.191624795824117
142 13.346213828452715
143 13.745179337587837
144 12.469743471457427
145 13.269661562556673
146 12.472441664767592
147 13.717854720666468
148 14.636553456251374
149 13.969197357784024
150 15.214274316158484
151 15.06727574153958
152 12.188320393525705
153 13.11111869946361
154 12.501319613403691
155 15.553654044126247
156 13.475375773087555
157 16.973788780279065
158 13.993551548027186
159 10.828627983748893
160 9.956624180402585
161 13.44066057868745
162 13.56721734388744
163 14.259900096441504
164 14.62840274015974
165 12.91977235413795
166 10.270007799834005
167 12.764319618977986
168 10.98478109534802
169 13.408513757537515
170 11.575623099743563
171 12.047617129648726
172 13.817273645414991
173 13.918678047759242
174 13.306667968378171
175 13.280910092689334
176 10.467777542978714
177 10.798040998280241
178 12.822908150914769
179 9.669538210558692
180 12.336554585893543
181 14.419016921823152
182 12.703303504752682
183 12.949091810047433
184 12.279048548173325
185 10.68381360166886
186 12.489484867637552
187 12.137759640179306
188 12.431708251435277
189 12.53156076958754
190 12.290486110770855
191 11.051552253717396
192 12.007589468841898
193 11.105062920271328
194 11.732678067952802
195 12.710271199979958
196 13.594035561772118
197 15.217137146666067
198 11.96435639697933
199 10.528670213406542
200 12.226912825831214
201 11.281306855752476
202 10.455832031006297
203 10.466318020512746
204 10.719957505149653
205 10.687628823357597
206 9.686319098830449
207 10.382399731608492
208 10.683840714156666
209 11.106885141712823
210 11.493815197971438
211 12.541428182864347
212 11.324723015858707
213 11.668926618576636
214 12.001003168614885
215 11.17737488505413
216 10.933281042322085
217 10.070909705442771
218 10.961005510911866
219 11.305008298055874
220 11.482506810915373
221 10.862547729426582
222 11.510760244178178
223 10.34125659184064
224 11.67511535259848
225 10.068543170877934
226 11.494723756051577
227 6.6025308820987965
228 9.422076935440455
229 11.281391028975827
230 12.905395692180145
231 11.779842172479176
232 11.848169555600707
233 13.343626930802156
234 9.338852618370977
235 13.478222879978906
236 10.309043026769638
237 11.491992752534891
238 12.6774347421521
239 10.217043913791885
240 9.595530141292704
241 9.61470603287542
242 8.718362223257317
243 8.263659287722293
244 9.49807355672943
245 9.661320691607385
246 9.152336090704704
247 8.822134092947437
248 10.666500710452462
249 11.295966746340461
250 12.193228731487162
251 11.191036381756932
252 10.33179153691269
253 12.419462771176185
254 11.288204658748318
255 10.78444730395836
256 9.177096348087932
257 10.354527802001376
258 8.849069475148735
259 10.0569599886252
260 7.455854607850405
261 9.694745471119575
262 10.936399440678064
263 10.227000701512152
264 8.345049942784858
265 6.185903948107036
266 9.448049221770164
267 9.487195284878373
268 7.662361685513744
269 7.118637912493652
270 7.375416780438237
271 11.076947712480285
272 9.426766452875718
273 12.404793313893512
274 13.135061734771263
275 13.75148198001633
276 11.259529297965337
277 12.177160271962235
278 12.041910345575237
279 14.10678624412349
280 12.074160707389755
281 11.529697674963039
282 12.578260902521079
283 11.930387984542275
284 12.344233157974896
285 13.947883195207496
286 11.291513113409433
287 17.156055882792064
288 13.414476174420292
289 15.563988074775029
290 12.66098076586544
291 14.224873748664114
292 12.677078857214651
293 11.28982436356982
294 11.341801510905887
295 7.568713483893887
296 10.726372551665616
297 12.009809084957617
298 10.634510118819883
299 7.199740351655226
300 8.797488171246947
301 8.129922123610541
302 9.500052949421669
303 10.227980982373783
304 9.863163204942262
305 8.326309180976503
306 9.570407519679678
307 9.105153572092823
308 10.0465877363948
309 11.926327247978328
310 10.71703471440927
311 10.652452453404369
312 13.422890866320792
313 12.811341185783363
314 14.461096508684498
315 8.221704611592076
316 10.288209691008776
317 9.841770124852866
318 11.1627230400345
319 14.032621661005091
320 12.800213532114306
321 12.322995425293616
322 13.584896045461775
323 12.57606297925665
324 11.561574485284048
325 13.81241206281287
326 11.390639557781746
327 14.263066161901929
328 13.481094867752851
329 11.725276533635725
330 10.859006825066984
331 9.353647026562939
332 12.04100227101959
333 11.727852131279267
334 11.098664361654148
335 13.09662419729011
336 10.949687549729083
337 12.38325710581393
338 12.401553299308668
339 10.271836031420312
340 11.936860127884428
341 11.305660691437986
342 9.135770490023814
343 11.703316782596605
344 10.247943944333285
345 10.748297473515292
346 9.34349915740788
347 10.358919829829699
348 10.27882345309173
349 10.511098249184785
350 12.759309692153652
351 13.36510728745356
352 13.179086587152812
353 14.810657163514731
354 13.669238311094373
355 15.666707469785516
356 14.51588947283225
357 14.451503334995113
358 13.190246695634917
359 12.872474281065504
360 12.77559054548607
361 12.704829108377437
362 13.67302126047698
363 13.743612529658785
364 14.755518030738877
365 13.637851187196725
366 13.416915823986455
367 13.28370537134402
368 14.081224466435497
369 13.06124130058904
370 13.433418852430044
371 12.578398034557692
372 14.778836691948541
373 12.887527937879566
374 12.073652303234695
375 8.886275523091353
376 9.291896008462365
377 9.481241688967096
378 10.831722961222928
379 11.274272570789549
380 11.507130511448121
381 7.771003449645345
382 7.354915933245884
383 7.014863903804076
384 7.022293011236242
385 7.6016443935402584
386 7.19508869622219
387 5.600532304849877
388 14.71025967368865
389 13.863508389915532
390 13.525981913873604
391 10.96650690100671
392 13.204866112145762
393 13.982897363685234
394 10.760934741524254
395 13.070199458934155
396 11.693126111835332
397 12.488578591817289
398 12.010014792635289
399 13.575260503740067
400 11.545965812556846
401 11.586604572431533
402 11.314467245500424
403 12.506888510722277
404 12.202456267072826
405 12.9974304447301
406 12.718413669630655
407 10.342979326028697
408 14.2383688511351
409 12.975936344935349
410 13.152407181892611
411 10.779560183547655
412 10.947736331909672
413 10.523643425600277
414 11.932519166406708
415 11.744030099497262
416 10.879905855511037
417 10.496588305551512
418 10.478810198053168
419 12.966621040455196
420 11.52098286900149
421 13.733133814464091
422 13.005008427537703
423 12.697093934889832
424 13.632371609595616
425 10.800170748708787
426 8.916059463197998
427 9.93446378492387
428 12.074933069630267
429 8.437585611958827
430 13.09420573472977
431 13.07857955947346
432 12.002952299025356
433 11.640379784604322
434 13.927391433085672
435 12.123377643887116
436 12.043594283207149
437 11.158706493162997
438 10.395960714254288
439 14.33334347516617
440 11.10628094502837
441 12.405438968691007
442 10.990271769621064
443 11.880948462608142
444 12.539556608367366
445 11.234905913833533
446 10.877376269498336
447 13.213314039642164
448 13.659078144724154
449 15.75794788747705
450 14.40397968415876
451 10.370672743201897
452 10.572686307944156
453 10.52073230578735
454 11.80167148774981
455 12.770218641251592
456 13.36037272563091
457 12.492141336503414
458 6.092940258877446
459 9.92948604781963
460 6.887695859675908
461 8.939990624232031
462 10.730228148263185
463 9.947781860520696
464 12.097842640058486
465 12.039260986792485
466 11.715297772513154
467 9.147556041403664
468 9.686972228188479
469 10.728122363910902
470 9.96893265635604
471 7.7724148480910396
472 8.217517595993863
473 7.838455678691135
474 10.459588508574424
475 11.413709122221709
476 10.778285463714084
477 10.654395743278847
478 8.740251498290895
479 11.916112941527983
480 11.460378544496965
481 15.300770747604334
482 12.413124319852667
483 10.349535301510015
484 8.447235070034983
485 9.939269644980635
486 9.38513521392595
487 11.591530493349214
488 7.647723934935603
489 6.256020320181135
490 9.66594552055214
491 5.091719209990396
492 4.975953024024032
493 5.883238370849947
494 4.306908494343133
495 5.539335559938656
496 6.220009146955201
497 10.93139698750995
498 11.0192820494599
499 7.190388849610947
500 8.911243408433194
501 10.792548597298657
502 9.803890008193054
503 11.199460248078294
504 15.017470903378186
505 11.125229330945473
506 10.824943846683519
507 14.62608164309727
508 9.606384420211274
509 10.462304888572882
510 9.975336040191833
511 9.323256955242014
512 9.57627095879686
513 9.403046548392245
514 11.386986979989558
515 11.350612481193671
516 9.866307135360184
517 12.9660427029291
518 13.712262229429015
519 11.134194462984281
520 16.096251178504332
521 15.378296386122976
522 12.417757844484722
523 10.768661863090776
524 11.333700581742788
525 12.184651219528677
526 11.181758516128964
527 9.194765122137673
528 13.152460181497124
529 11.808268254062407
530 8.082742802203242
531 10.227092245014449
532 16.789846228397465
533 12.695807987768273
534 11.638944331021047
535 10.003228161876647
536 12.756803136234332
537 9.472601144368117
538 10.482494274588642
539 13.095502595646375
540 15.160444773571081
541 13.559765787552692
542 13.46051024047574
543 9.091359810910921
544 8.352291083798876
545 8.147622303146536
546 10.207120157995456
547 8.696516118695955
548 6.100796130564052
549 8.725417746016337
550 7.825466052862068
551 7.719667536360083
552 10.132587643241287
553 6.6916349783883415
554 4.201668744141395
555 6.420537203056091
556 8.166834165941145
557 6.485936795557815
558 6.482963850734694
559 8.569273043321257
560 11.129137506961003
561 11.43764345037494
562 12.564897231286546
563 13.588197992678582
564 12.908196577934838
565 13.013657549301096
566 11.052724340680689
567 11.414084154294319
568 12.479310176206114
569 9.652216286842478
570 7.009710935822348
571 6.789336482863284
572 5.7707757479671145
573 6.181813228636064
574 6.21731993561706
575 6.349875428862301
576 6.894664024118457
577 4.125460308656
578 8.764853212838775
579 6.141786153828873
580 10.608602419584917
581 7.299578669817972
582 11.454342187561656
583 13.04691002436121
584 9.8749822313328
585 10.49532336958263
586 9.432030077642358
587 12.016124709811224
588 12.086359432551593
589 12.925927566042374
590 12.628883102806606
591 12.248100833187294
592 10.5772839638026
593 13.39741822821126
594 11.429485854833999
595 11.461065607518217
596 13.088331606465452
597 11.277326639616941
598 12.524234087837149
599 12.193617365242586
600 11.932376476918886
601 13.299545315059463
602 12.771011170511036
603 13.738103239845618
604 11.983699870083868
605 6.578358862098015
606 8.019823924433508
607 10.722311942808316
608 10.25848596024245
609 12.514212474305468
610 12.461784893199585
611 12.583995541904436
612 13.16326846781226
613 13.797442741816774
614 11.789778636747167
615 13.583662180929318
616 10.59403098324382
617 10.108697272707426
618 10.764686265665421
619 9.787059374901053
620 10.786390837056825
621 8.427747942765935
622 8.328426621110689
623 8.850901065180887
624 9.269102586812977
625 10.193753052712351
626 14.428219151580773
627 14.130682094055294
628 14.77080774762142
629 11.628620038399946
630 12.60836161620395
631 14.480311622958848
632 11.700455375066738
633 14.456881354538709
634 13.767293047105033
635 14.604138157875852
636 15.048334221476894
637 15.112870591074127
638 16.075674379173837
639 15.862469825501856
640 15.482346965460772
641 15.181263401829266
642 15.284880544807026
643 14.35047801205766
644 14.218494848345273
645 14.899381272221868
646 14.766640716275278
647 14.650781994357526
648 14.67092083420597
649 15.70093395098102
650 13.70930881415749
651 11.151722656962383
652 15.712387452479001
653 14.02880558033038
654 13.603953335873983
655 14.699015847183231
656 15.077934285811475
657 14.498051903630744
658 11.825644565016795
659 15.036488652327174
660 13.909537350866836
661 15.637298076995574
662 14.319928058909658
663 14.614291017162868
664 14.279133378104815
665 15.905318221764558
666 15.427747251140435
667 14.412693251595027
668 12.39716111643504
669 14.351613970162097
670 14.114301255716692
671 14.735847278330212
672 13.62738636755754
673 12.952759705347706
674 13.99995692621075
675 15.308837969102946
676 14.65023189159443
677 16.93136646854842
678 15.744296582898103
679 14.824675584114734
680 14.705172266331644
681 14.412028920945877
682 15.934095906526768
683 13.970436188356135
684 13.479192549081011
685 13.851349621938216
686 13.313977323097498
687 12.968591681638687
688 13.677485484840568
689 15.546198372724831
690 13.15180436332876
691 16.60578057692206
692 15.689035441125782
693 14.175034566564879
694 15.421386224035249
695 14.180929041621882
696 14.762280054930066
697 15.965131999789268
698 13.78834198222284
699 14.941501142006214
700 13.465803425325117
701 11.570429959639249
702 8.902663239815023
703 11.34377756949657
704 12.38111309082928
705 11.175135957248477
706 11.306677623611256
707 12.05937312074485
708 13.601012765835534
709 12.51657064102158
710 12.03086966722053
711 11.079816988374931
712 11.720220366600488
713 12.703354883248299
714 14.535701292349199
715 13.673110088074404
716 15.339509326017629
717 12.707615196585866
718 12.844046290048404
719 14.26285650284465
720 11.873649842967016
721 11.766159454995764
722 12.045446381491402
723 10.163423031929197
724 9.993143153911404
725 11.178832212552111
726 10.779627129492773
727 12.084926013655027
728 11.973352954521422
729 11.899128894908898
730 13.199979898767115
731 12.46949464904484
732 13.601950437289826
733 12.570838449221116
734 11.129694416904128
735 11.76330294700001
736 12.16072361034703
737 11.430470262931195
738 10.415349447061944
739 12.965823432866845
740 11.673981192313116
741 12.441760896663414
742 9.286817754355422
743 10.098738932278764
744 8.806074408418539
745 8.784000668909854
746 12.21780691704926
747 12.38735233411471
748 10.640206386245163
749 9.395372537558732
750 11.236926310092194
751 10.474483885314244
752 11.721629434267816
753 11.66826750224915
754 13.001137390280212
755 11.426974393674152
756 12.029696767486579
757 12.448242415228407
758 14.715339011646128
759 15.124657365492478
760 15.182042531566069
761 13.176449348116178
762 14.693571751714925
763 13.421460595198159
764 12.659649871181523
765 13.939846007798975
766 13.69018247700172
767 14.657532282293165
768 13.598048775198938
769 15.343051290996629
770 13.401234574294959
771 15.411991886239395
772 15.683683600083764
773 14.531428904043114
774 12.667409187016316
775 14.126441416808195
776 16.085790333098245
777 14.558249593583414
778 16.06043710556181
779 13.696678407913508
780 13.87152299566833
781 12.280869343975656
782 14.981125599217396
783 13.738582994362146
784 12.437386579232735
785 14.32651548724434
786 14.831995160440348
787 15.261759563403274
788 14.611171923822383
789 11.729554322746711
790 12.999081827588133
791 12.601352403705935
792 12.627960589634153
793 11.950050558603008
794 12.179101866953713
795 11.634559545966987
796 13.933483980063034
797 12.205147308673334
798 9.588946611575164
799 4.910560466915768
800 5.4050353970313925
801 6.020410604135221
802 6.814464330487513
803 4.658238254911401
804 5.051610051512436
805 4.404227432346228
806 4.0916511593462115
807 5.221092127443043
808 7.5680147802300315
809 7.078286840604636
810 6.8410003227640965
811 9.771629757329668
812 9.433872823386574
813 10.83849153181014
814 10.060846898898609
815 12.771398393624331
816 10.523415459230991
817 10.801790685466383
818 9.596433974177057
819 11.476144601966007
820 10.189206956609683
821 11.460645145945158
822 10.077392975789872
823 12.106579282779146
824 9.692084740154266
825 10.831903224331839
826 10.497152084839398
827 9.646163717469353
828 10.344034616846423
829 10.293340505424394
830 10.886496338303903
831 10.238877035334346
832 5.754431977365277
833 5.345404746531433
834 3.805366927065635
835 3.60465989205026
836 4.012159743228804
837 5.382805098631996
838 4.170927825963594
839 4.426798496961612
840 4.180324966627951
841 4.289758755612237
842 6.43703651920927
843 11.211150321851113
844 4.255210352138058
845 4.241139240046639
846 3.9439278543496434
847 4.4730728576358
848 4.508127323939439
849 3.676792776030427
850 4.2117207749486605
851 3.961669514735237
852 3.919423570791687
853 4.394077519522779
854 3.3240327563260594
855 3.6992029316082484
856 3.8593204162016375
857 3.3225343980132602
858 3.7311484867327382
859 3.455241956958538
860 4.911241228505035
861 4.333902932687058
862 3.7896687555286657
863 4.156373207409177
864 4.6952818046095075
865 4.347029330537918
866 4.132881890567431
867 3.9765372514668322
868 3.8082230670828885
869 4.5418158373490956
870 4.138947546551125
871 3.4808291687411925
872 7.2457462520763425
873 4.628787613899303
874 4.11375725595881
875 3.503164340913481
876 3.8705952609962266
877 3.8344492316680903
878 4.001009538849551
879 3.8800901916812096
880 3.1805419214753985
881 3.811631108021963
882 3.7569133293533072
883 4.333633581443606
884 3.800973301799792
885 4.036235279130661
886 3.9686613996963804
887 4.188639959344817
888 3.809914873819491
889 4.040974293832675
890 3.5713106941028507
891 3.4396397551592677
892 3.427090170157536
893 4.168434509415188
894 3.7566387374978847
895 4.452658679350096
896 4.153441125435166
897 4.371755343322531
898 3.878489444814378
899 3.683855985674594
900 3.6281299419798607
901 4.785738472086662
902 4.291262844542867
903 4.006494748331326
904 3.2488621745434343
905 4.5114527646337805
906 3.9897612824781428
907 3.904231899089977
908 4.418866220419186
909 3.9172409925392833
910 3.8910096481555225
911 3.9224871446766314
912 3.990206532294148
913 4.622937628657296
914 3.8446298810923896
915 3.837412623011574
916 3.7351424261860116
917 4.060439621974796
918 4.067451058667368
919 5.244427002429967
920 4.916335397888566
921 5.150809025374696
922 5.289098421371768
923 5.3056370136144455
924 5.4084522516147056
925 3.520770624368154
926 3.9489502949871307
927 4.5328576357853905
928 4.648293305357547
929 5.060771793706008
930 4.7391461680403575
931 4.302072562974908
932 3.9217363098374203
933 3.500511285377038
934 3.93762297482436
935 3.6519915141872175
936 7.064679494499362
937 8.160622708064592
938 4.422726813942742
939 3.3052385133745026
940 4.624022528727635
941 4.11397800410141
942 3.616785093924765
943 3.848169572978668
944 4.02208115191802
945 3.945254084022426
946 5.642035594116784
947 5.171682091333136
948 5.35418197750901
949 3.996243270403473
950 4.564667846647616
951 4.054448466687945
952 4.671897384979855
953 4.192142071359232
954 3.4037939515946136
955 4.417417949694923
956 3.652544547574301
957 3.5752482428749133
958 5.249001315699256
959 4.917160327476255
960 6.612777103249786
961 7.488864179794808
962 6.226174173714335
963 5.289221105203878
964 4.601441904567494
965 8.938849511017674
966 3.9911340969247306
967 6.393172007744054
968 4.217868920049396
969 4.185587657886888
970 4.6487131930240135
971 7.558803362894564
972 4.738149828184802
973 3.8516215205728117
974 3.6537715967368554
975 4.486399639335726
976 3.6992622478380626
977 3.9612016953806934
978 3.9127445542063093
979 3.6155362212077624
980 3.227478464641472
981 3.985262910039468
982 5.212580322958307
983 4.884067535202838
984 5.256244617449059
985 6.69307511852003
986 6.062881047815157
987 5.188741674154755
988 6.646221278467551
989 7.159087894915929
990 5.407940744737873
991 3.8065086279929354
992 5.618164514044865
993 4.829955896520317
994 5.354446243471147
995 6.076374516093561
996 5.186764776648622
997 4.248972247775622
998 7.082609411472976
999 6.3392765726627465
