# Supplementary material for: Perforin-2 clockwise hand-over-hand pre-pore to pore transition mechanism
Source: Nat Commun. 2022 Aug 26;13:5039. doi: 10.1038/s41467-022-32757-4 (PMC9418332; doi:10.1038/s41467-022-32757-4)
Supplement: Supplementary file 7 — Source Data [file 41467_2022_32757_MOESM7_ESM.zip › Source Data/MD Raw data/pH4-CW/pH4-CW-saltbridge-02.dat]

0 5.747991834971405
1 7.5990956070313205
2 6.619567179291737
3 9.371549872306522
4 8.556293241426161
5 6.432762140957609
6 6.331581038539156
7 10.163466337526515
8 7.057077283051165
9 6.00735454503646
10 6.145016006576544
11 4.329032282321769
12 8.490570325128642
13 7.877470613073236
14 9.837531805692185
15 7.030720645439881
16 7.850103046719027
17 8.215578527273678
18 7.981541578615085
19 8.401795405022321
20 8.646462014232357
21 8.975852008432897
22 7.499226916786981
23 7.726366012630089
24 7.625068915698861
25 7.912636428689657
26 7.048947736649932
27 5.948060434655648
28 6.1324153760024975
29 4.5652159480426455
30 5.475142021845394
31 5.50406288750547
32 4.425806228903463
33 5.388950935275732
34 5.608481890007159
35 5.5316163013539335
36 5.510490167771227
37 4.721186124056189
38 5.464575422892478
39 4.555974836099645
40 5.779469458398996
41 5.217238638921772
42 5.146331009712049
43 5.468872384009571
44 5.20093463451024
45 5.850360662294706
46 5.370465526242293
47 5.718122714954194
48 5.070362390860097
49 5.345482794525666
50 5.766888125692036
51 5.562327966707319
52 6.023100547322784
53 4.507755158798231
54 5.5522936889324
55 5.5291555168440825
56 4.770305084760528
57 5.7762842942747366
58 5.667682009805085
59 5.463027575352572
60 4.907960748131453
61 6.1257964711725625
62 7.722908918572894
63 7.3569022915428
64 7.098234202674583
65 6.010012720146666
66 7.9038597405359825
67 6.901474880378794
68 5.78579967134446
69 6.830128565840579
70 7.334016962941939
71 7.201952669735182
72 7.24322399998408
73 6.944808687592087
74 7.639623571966927
75 5.6875321899913835
76 8.020002756752138
77 7.940751748240393
78 7.30213839811234
79 7.568030234542428
80 7.274620882463782
81 7.358602594802465
82 7.6448364639747775
83 5.60354834762954
84 7.0476011995140055
85 7.185701813813223
86 7.8265942567897016
87 7.110071676642148
88 7.405876673727754
89 6.544586690448029
90 7.281764326079762
91 7.173076535090041
92 7.359244305646023
93 7.50478533440773
94 7.0164435332342
95 5.725698715738131
96 7.13704291706387
97 4.915530324451043
98 7.463190581680006
99 7.049321509614233
100 7.998754627575727
101 6.516328353886891
102 8.690754436810536
103 7.910948548868727
104 7.8590402114933795
105 6.938121294185988
106 7.668978165618623
107 7.7917348860823346
108 7.216518806721846
109 6.928374140528706
110 7.4537218137355765
111 7.302319973627052
112 6.790402003121009
113 7.083555197395781
114 6.7387965167542845
115 7.273452000109477
116 7.450912801817717
117 5.509371834019403
118 7.002501566999183
119 6.6725680072053875
120 6.737255143854948
121 6.555209170255698
122 6.875025676814467
123 6.200541045986963
124 7.191779789096542
125 6.70720261745781
126 4.724446847169717
127 6.621395326360853
128 6.420024476320591
129 7.109318555648536
130 5.580457531774639
131 6.951468019782879
132 5.901878484295715
133 5.799552164762312
134 6.209880175856548
135 7.3295646960860985
136 5.501270162977186
137 6.421377939893244
138 7.071873036379111
139 6.803582227793447
140 6.867688977198332
141 7.23394850712514
142 7.306455349591167
143 7.5036388054941074
144 7.2042913781373565
145 7.26892635460361
146 8.26101080232803
147 5.43762908128237
148 7.743828092372218
149 6.772037543012651
150 6.839318950127798
151 6.316536833042808
152 7.396231461346294
153 6.913569694330519
154 7.724587970424339
155 7.688129696120752
156 7.6893815295768215
157 7.1796081196999335
158 6.837260491831926
159 6.331839697366143
160 7.75264946508475
161 8.52820374703395
162 7.4060179089967475
163 6.725676235973421
164 7.329056072886046
165 7.45992549030441
166 7.572048357952285
167 7.072851046362388
168 5.553404366998652
169 6.581976588236674
170 6.557641210331983
171 6.854059859860955
172 8.139351549570788
173 7.707190495986601
174 7.90953357019272
175 7.427250901981247
176 7.868670635040174
177 6.223860497818602
178 7.947337023146081
179 7.774492112168885
180 7.384196621567934
181 7.6766148499083
182 7.880223039635365
183 7.517529841224331
184 8.378947758185467
185 7.4714646914719385
186 7.6317194858414705
187 7.4415798831443665
188 7.615928158416524
189 7.410597399324631
190 8.135646540127716
191 6.825639999413855
192 7.695685970900549
193 8.016679888005488
194 8.013095730933593
195 7.3998439177181226
196 6.940893929384662
197 7.188919713212548
198 7.307786877556772
199 6.223937582321565
200 7.48103208239579
201 7.338151653528399
202 6.830127601268942
203 6.903887120754267
204 7.155289308701325
205 6.908984783411443
206 7.47311345274725
207 7.879076815842081
208 7.705893875053153
209 7.7417009387908164
210 5.0811824249230755
211 5.201115006028656
212 8.494833081419342
213 7.210592044415653
214 5.235738825106439
215 7.0832449825638495
216 7.427555241138739
217 7.795327529079873
218 7.508660277695666
219 7.367158943131724
220 8.147140569110924
221 8.180026160761814
222 7.808270192376258
223 7.6016073371429504
224 7.7689017844376425
225 7.055584083934131
226 8.637206039569673
227 7.848563084988201
228 7.6500973461395825
229 7.956559813708176
230 7.403266516746531
231 6.0687696945754075
232 8.811281328241675
233 7.464783455336909
234 8.242352592248618
235 7.641728518366452
236 9.8632389692449
237 8.867933381178895
238 8.065908452408648
239 11.06279312007897
240 7.46692418625007
241 8.903917740366525
242 7.319519092301404
243 8.747694525935865
244 7.684145034669461
245 8.550819229023352
246 7.863611308024069
247 7.765258281976358
248 7.5869459172571965
249 8.314823962386894
250 8.3878826963856
251 7.259992872142412
252 7.358203709313992
253 8.113387063815429
254 8.144889659490529
255 10.11639473947191
256 9.255185229983258
257 8.848515141340386
258 8.584643670108225
259 7.636841005311756
260 8.762754398339627
261 8.7422640856388
262 8.3963901784765
263 8.867319845580434
264 10.21096258278121
265 8.019907756005196
266 7.930685287937638
267 8.628463599751619
268 8.794186305917451
269 7.752390879115015
270 6.1007932075151965
271 7.540927399349485
272 7.837878831036044
273 7.9708720862570335
274 7.747532531523322
275 8.091986806597747
276 8.625549872388937
277 7.495612145012833
278 6.773910690836563
279 7.681612727250069
280 7.066065996112486
281 8.452875713379465
282 7.357645441466578
283 7.773819577927039
284 7.237362636233649
285 7.439100975095244
286 8.819896364830436
287 8.00154619807056
288 8.613233392377737
289 7.664308721887569
290 8.711485945790828
291 8.245795331811344
292 7.935590106256362
293 7.0904517518065155
294 7.919330900337117
295 7.699241117605619
296 8.262358416019179
297 9.23731216734884
298 8.0368052674466
299 8.240590453445245
300 7.263960707767514
301 8.895417301419245
302 7.9014770914597845
303 6.438563236658944
304 6.799668126598124
305 10.001092863447811
306 7.920083947130973
307 9.115754993690528
308 8.96942926378987
309 8.069269784016164
310 6.931250803514605
311 8.18025949386445
312 9.034796519536243
313 8.025026253381967
314 7.7280410618157696
315 8.151761006759065
316 8.581247303443318
317 8.97805396307037
318 8.742390467569034
319 9.248309374324174
320 8.075509910353603
321 9.046784399953536
322 8.02604483846867
323 9.689198922047941
324 7.111484821896764
325 7.64216359120034
326 8.217688522561668
327 8.328480116487837
328 7.924789459046446
329 8.582204836603694
330 10.665870036405268
331 9.47497003307125
332 8.33385878012515
333 9.259481309991969
334 8.984205109396141
335 9.600991315186102
336 8.728973202492288
337 9.264798442393955
338 8.470138703551104
339 10.759940536648392
340 8.185766970754084
341 9.484020090903817
342 10.508681090578012
343 9.871985566722673
344 10.840462681121783
345 7.172558769648932
346 8.145671276926416
347 8.205971893609917
348 11.095096670082478
349 10.696025303642044
350 8.040049478650559
351 11.144555584687705
352 10.016245621063877
353 11.746551349182871
354 9.393577193567955
355 7.535057752727317
356 8.205363469224215
357 9.194587088180958
358 9.891505324807595
359 9.311759648848524
360 8.721891946063584
361 8.172584425507313
362 8.137849204905725
363 9.105231670695265
364 7.812967437780686
365 8.453435010928397
366 8.428735429313946
367 8.419652606918868
368 6.1179508256074895
369 8.743459150343371
370 7.247064240269627
371 8.959936103689774
372 8.203883794464561
373 8.039853404558883
374 8.17556813409193
375 8.118314491586053
376 8.663336799895603
377 9.12320615865831
378 9.722531568770165
379 7.0366219995365675
380 10.728318394947083
381 10.620001195981507
382 7.707438768363175
383 8.410290932014187
384 7.7533764775577465
385 8.504866585768564
386 8.397723434735395
387 8.788254079859149
388 8.575563042610629
389 9.826649752388379
390 10.602270202321447
391 13.083372571788612
392 10.953657995552144
393 11.187568880032183
394 10.889623314041689
395 10.278891397879606
396 11.458034213961847
397 9.413361413820965
398 10.138770843724878
399 11.244939306404154
400 9.384655902555599
401 10.004265343420636
402 8.975234023399947
403 10.400044407229215
404 9.857889108007557
405 10.14493156470781
406 9.732800764382024
407 8.90837026516945
408 6.746257691560702
409 5.755767830684061
410 7.136370904816929
411 7.323973344402011
412 8.899550609116725
413 10.62240858744871
414 9.986457407488006
415 7.872551686751654
416 9.197840448025756
417 6.3555225213946205
418 10.16009830244197
419 8.04008022040755
420 8.63778188949111
421 6.842014864990921
422 7.413473665294273
423 8.406552446920365
424 8.440489430607457
425 8.904209672873424
426 7.508376990011823
427 7.541756932857518
428 8.695285628826563
429 8.137662750362178
430 7.510351554154068
431 8.27101451944307
432 7.881214498391701
433 7.5346523461238055
434 8.905069296819745
435 8.93394372181838
436 7.922383203954156
437 7.886235626548293
438 7.750120012510058
439 7.524137667724938
440 7.827454218913754
441 7.671056639511499
442 7.943752271562601
443 8.258558367568803
444 7.615247872422759
445 7.70249718412452
446 6.994672762547114
447 6.76183708354698
448 7.671255272861864
449 7.925268360461375
450 6.937492610625197
451 7.8334980448257445
452 8.570271929743283
453 8.893992856184363
454 6.194688897202701
455 9.37064517395876
456 7.235098032375278
457 8.14711867607011
458 8.738694738906851
459 10.356771127355069
460 9.165612924689954
461 10.786335915633236
462 11.057432826618667
463 9.59765816221557
464 7.659007922266837
465 7.029972759451817
466 9.817688754675634
467 8.857633545929042
468 8.676646759481741
469 8.236155048080235
470 8.865543974148558
471 8.475036163688793
472 8.629744593286174
473 11.034787925825137
474 8.348657461060538
475 9.480238706306142
476 8.317090182027924
477 8.799473699977426
478 8.006298417082117
479 8.628603182410506
480 7.901363219931313
481 8.433560358687625
482 7.662813341854207
483 8.234041883303417
484 7.307381968308589
485 7.693918237032896
486 8.708108552825871
487 9.72481694980457
488 8.086116272311893
489 8.728434464880198
490 8.58636369504004
491 8.759990533838176
492 7.829866893003235
493 8.407664162562877
494 8.943266095526317
495 8.17624827159447
496 9.145512353809277
497 8.086614292715371
498 8.372744288907365
499 8.003490073558158
500 8.359979902914825
501 8.664197124864046
502 8.567437678840685
503 8.123737749649067
504 8.93985230528918
505 9.014107854316174
506 9.013835145674937
507 5.955118179688673
508 8.897458548190045
509 7.642324730191423
510 8.755932116040373
511 9.58810045979571
512 8.765205882104997
513 9.323059055857199
514 7.3250500648006565
515 7.94222502492434
516 8.295974467501454
517 9.196779799264336
518 7.008537398502933
519 8.625996800102925
520 8.817777351976206
521 8.420330668389129
522 9.4696781790966
523 8.82846093509767
524 8.938710298505008
525 8.492193968313527
526 8.834860013019858
527 8.50386841773182
528 8.743182885030702
529 8.710058007341592
530 8.551660701495301
531 8.06576896636058
532 8.840813963198048
533 6.882259297292823
534 8.855805128365994
535 8.90197733338166
536 9.551919114891943
537 9.716185845038806
538 8.469201344560869
539 10.17147995767397
540 6.712054951389574
541 7.700700832946342
542 9.385439216031157
543 8.274975289150067
544 8.910714873683915
545 8.586417969683943
546 8.924323898263173
547 8.47624871439355
548 8.005660954410251
549 8.057231886236195
550 7.81724431149893
551 6.70811604636925
552 8.739239241047617
553 8.841792836649285
554 8.220728047314259
555 8.482909913379252
556 9.133518326713856
557 9.137199741728015
558 8.52791296257014
559 7.959869096002092
560 8.542660738396668
561 8.425347955660296
562 6.8793595051014655
563 5.184223708849324
564 8.681670873801675
565 9.012059175412718
566 9.325969412646481
567 8.716439484920599
568 8.033482321361705
569 8.767725313857802
570 8.49471582147005
571 8.680477833632082
572 8.48298019522776
573 8.284966578533034
574 6.1311381220477035
575 5.134200232852186
576 8.304346328377534
577 8.061443856676808
578 8.810095867604861
579 8.665791153966401
580 8.520608023333073
581 8.168417850419601
582 8.466534180283967
583 8.68375112576781
584 8.378688940872312
585 8.314825788851339
586 9.053967871598529
587 7.4076310758949955
588 9.00450885395933
589 8.263310254733303
590 9.014037368527068
591 8.624396604673253
592 8.53034528262399
593 10.075818884925242
594 8.600967615757138
595 8.637875649198334
596 9.289947689533511
597 9.078700965243149
598 8.227940253999323
599 7.148047099946379
600 7.984822996622467
601 7.708687289789113
602 8.616596825156728
603 8.092022021184578
604 8.396445218569657
605 7.520346647441959
606 8.80878086557731
607 8.226922819660755
608 7.998543334024258
609 8.666596001061633
610 9.044645090674681
611 7.263246957541772
612 8.675269606014945
613 7.863063498347822
614 7.647697153306093
615 9.970266633430894
616 9.596198921615269
617 9.324383016556324
618 6.902870490164254
619 8.716886034454255
620 8.17337881375289
621 8.190626512421296
622 8.992499948368431
623 8.17191348248245
624 9.552230063232383
625 6.8437429838245265
626 7.594633203600457
627 4.406793126179362
628 7.212753109736723
629 10.204734948931538
630 8.994578794909923
631 9.15786348383246
632 8.591057275829389
633 9.091601823571564
634 8.872962448666385
635 10.037935328083504
636 9.00372595832776
637 7.512071311954183
638 9.306980438534227
639 9.266837124397293
640 8.830023996118005
641 8.208806311433083
642 7.995567785837269
643 10.10658305290277
644 9.927523186008466
645 8.729313137610589
646 9.432793298422617
647 10.630576344574822
648 7.588968144894487
649 9.877358376821752
650 8.324712449570878
651 8.364019720663858
652 6.787807590860899
653 8.492804784784772
654 10.23368926912258
655 7.113138198999759
656 6.924152386070356
657 9.179377719650924
658 8.177455111072161
659 6.760097710852879
660 6.449433637737289
661 7.104224774062568
662 9.201217313236006
663 6.313409265427975
664 8.892406323991484
665 9.89185291168774
666 10.031238995620313
667 7.999335052233642
668 10.455822698552888
669 10.274030127726538
670 9.566458088244579
671 6.070756787604195
672 10.402092635321027
673 9.684971600588677
674 9.32936545301032
675 10.387086342228843
676 9.062886416807915
677 8.422702931131116
678 7.653521647566117
679 8.79735486155975
680 8.018202106736998
681 8.582990608158545
682 7.21822713873237
683 7.418673958419415
684 8.233915064956607
685 9.285920775666165
686 9.262465425695122
687 8.689428725184852
688 7.626309483780287
689 7.668225866978386
690 8.272490572068579
691 8.06857751640547
692 8.010043401908977
693 7.055680406176388
694 7.734709309467938
695 7.606909707487289
696 8.320710200602429
697 8.734144488769275
698 7.987150121860163
699 7.184396988724527
700 6.3293888500254365
701 7.74887495212438
702 8.2777729217008
703 8.740199190118856
704 9.025648774474783
705 9.080189101982455
706 9.007826348623547
707 7.811018835694119
708 9.421812157179302
709 10.055655738414051
710 8.33132106153395
711 8.930350670019253
712 8.774069673536863
713 8.722273281601684
714 8.102516646015387
715 8.289007440506097
716 8.887386414646286
717 8.055561844894484
718 7.871269936705486
719 8.282572965759055
720 7.495006560699896
721 8.652580865721452
722 8.666423290091487
723 8.1032472038725
724 8.109792646471515
725 7.923934910833111
726 8.577471120007024
727 8.206054397305092
728 8.09593380584226
729 7.986636964364835
730 8.031592131654213
731 7.90738897910457
732 7.514556300987807
733 8.096269590398329
734 7.532863002508594
735 6.906009747602256
736 7.921442714005035
737 7.680063133434726
738 7.96970238490021
739 7.593332482725111
740 7.574756949548671
741 6.828472590608163
742 6.621496909495665
743 7.551955588978243
744 6.929691533561273
745 7.970428972997935
746 8.011570659862324
747 7.797786156123008
748 6.8084892467896285
749 5.136819858893693
750 8.569358019402705
751 7.747915910154612
752 7.706290656674189
753 7.100518434961799
754 8.479588334166994
755 7.735206540000438
756 7.627410362034898
757 6.996364308230299
758 7.134733533169193
759 6.994970951952658
760 7.901124713610389
761 8.05087369015282
762 7.398573289048043
763 8.685660436606874
764 9.449326242001192
765 8.879144215523528
766 7.222025776635108
767 8.458342077349506
768 8.22802754827618
769 8.050974925645118
770 8.084852252891517
771 8.286678959653983
772 8.953119044940061
773 7.29167759993834
774 8.12100942957041
775 7.729672510994093
776 8.158713404997394
777 8.068988251697403
778 8.036165249667516
779 7.020162509086016
780 7.095241883794764
781 7.813892416084394
782 7.06507229136872
783 6.354764132292757
784 7.2896195963249735
785 5.983771681155521
786 8.272824754997556
787 8.325307570556214
788 8.920213392733237
789 8.16013135450569
790 7.579677910696882
791 9.672797722830563
792 7.866425500862564
793 9.141474333807238
794 7.265102509837556
795 7.559405454310642
796 6.013729422581355
797 7.605199388269702
798 6.965756660416117
799 5.86849327839133
800 5.3651804917421835
801 5.143919029419497
802 6.469166936074879
803 5.00419663592835
804 7.838214041173102
805 6.581743464258125
806 7.899063700371436
807 7.794500364798253
808 8.499502056864094
809 8.623489192157693
810 7.23029553498253
811 7.125700378996622
812 7.217998505789401
813 7.5671668120382005
814 7.826050205942402
815 7.256245113944043
816 7.195156807391568
817 7.083895446371042
818 7.938181251854938
819 7.330457273133168
820 7.223255826489427
821 6.6026458572405895
822 6.924108178759189
823 4.860682449925666
824 7.3260977868949935
825 7.427266089562703
826 6.493868607345235
827 5.2314689561313035
828 8.160498167048905
829 7.039019520827665
830 7.235681771525572
831 6.946998125774745
832 7.8773580543534205
833 7.2030103177366485
834 6.128896614775083
835 7.37908164250044
836 6.0053901353687476
837 7.370086933131078
838 6.767922771792225
839 7.731267646246462
840 7.546641459824784
841 5.985622511246017
842 7.266631645135425
843 7.848528087693341
844 6.918882852814721
845 8.097979146338698
846 7.238917848733747
847 8.381484363205441
848 8.313915244115849
849 8.206244997847552
850 7.300019370707284
851 7.58397358329493
852 7.619733444646445
853 8.218752239211614
854 8.366923291873832
855 7.424648404006217
856 7.680318843940766
857 6.340646085832487
858 8.583663402867638
859 7.973425373712671
860 7.779438460424164
861 6.776886878933041
862 6.325471288759403
863 7.070678738441578
864 7.148791059128068
865 7.492366683183183
866 8.025079837245697
867 7.487706283555725
868 7.4621779402313315
869 7.9550343902657366
870 7.671306925681432
871 8.758660390988876
872 7.309442793254266
873 7.41682188301425
874 7.666161919372737
875 7.896946000650322
876 7.245212842051749
877 7.489915093879454
878 7.688735270607213
879 7.6101540151077565
880 7.137016967600397
881 7.83854991713673
882 7.159983923148153
883 7.9717621690792155
884 7.941523544771079
885 8.21244744593204
886 7.92709906094012
887 7.532658054268433
888 7.932351448011878
889 7.4622342718978345
890 7.494201526274429
891 8.655006373366259
892 7.5463348809474695
893 7.120112979773274
894 7.119570972186115
895 8.019603606009959
896 6.221801423320128
897 7.623623434246806
898 8.219749745414
899 7.186706750608886
900 7.4243072544194115
901 7.4318662863103535
902 8.059204639481846
903 7.344673913146002
904 7.45566199141114
905 8.011210662513275
906 8.570664189746324
907 5.742831338253874
908 8.535816962735916
909 7.624819155409493
910 7.85687080153353
911 7.468369334465185
912 8.906393235170322
913 6.678523998956499
914 7.725590700176682
915 7.017671540917463
916 8.346692358824296
917 7.0083278097858415
918 6.032856264644801
919 7.155803933202831
920 7.134781759465945
921 7.462979417835083
922 7.766985097493926
923 6.32257396302303
924 7.81051995546391
925 7.779558168422928
926 8.082517351901615
927 6.804357512937857
928 7.397921977988323
929 8.04599141789847
930 6.809520223759885
931 8.109088193472772
932 6.31312522735739
933 7.920574728915555
934 7.295816539904158
935 6.270585624693688
936 6.437317654343222
937 7.451076212779015
938 6.146470938223362
939 7.639967627119039
940 7.618955894319283
941 7.150051609347761
942 6.777162133903397
943 6.412091600920613
944 7.919232500947047
945 5.975122596436662
946 7.72506130348698
947 7.522795954097675
948 7.828668771278938
949 7.65982350994319
950 7.519091256251896
951 7.740254461631386
952 7.272051258663886
953 7.883683694040457
954 7.944350056315586
955 7.179176625890756
956 7.460838141037463
957 8.619969585125043
958 6.9945554722804015
959 5.0893993313056525
960 4.9025683477204085
961 7.658472665533693
962 9.270281213954972
963 7.600224608649062
964 8.393779149332044
965 7.971174346236635
966 8.821484238312399
967 8.485825080750612
968 8.873126791184985
969 7.686898233504923
970 6.2795892980528345
971 6.910593968188101
972 8.243203141263978
973 6.598990431742636
974 8.222048856359546
975 7.445590519901147
976 6.751051930614838
977 7.681161791628488
978 9.68594266942532
979 7.793866741953072
980 6.249182711920909
981 5.060440476625439
982 10.175324614321937
983 7.255366926885714
984 7.277826463795759
985 7.932183502722155
986 5.459135160320646
987 8.40281915369724
988 7.653365521420559
989 7.976326004421118
990 6.89869813806648
991 7.310715387094477
992 6.79543329505766
993 6.848772749986834
994 6.711556901440397
995 7.048484367618146
996 6.147665915085238
997 7.409896699544723
998 8.354258570366394
999 8.23062249717164
