# Supplementary material for: Perforin-2 clockwise hand-over-hand pre-pore to pore transition mechanism
Source: Nat Commun. 2022 Aug 26;13:5039. doi: 10.1038/s41467-022-32757-4 (PMC9418332; doi:10.1038/s41467-022-32757-4)
Supplement: Supplementary file 7 — Source Data [file 41467_2022_32757_MOESM7_ESM.zip › Source Data/MD Raw data/pH4-CW/pH4-CW-saltbridge-03.dat]

0 9.930808104376542
1 7.412559875127193
2 9.489848348715423
3 8.297210360392894
4 9.78388542563394
5 10.539253657728004
6 10.56978514368478
7 9.9618136496109
8 9.242426907238306
9 10.533817600249515
10 9.043215189127455
11 9.86039788968342
12 10.238281597532161
13 9.923585064489815
14 9.332291421620448
15 7.528517623867035
16 7.772669716538692
17 7.9221178735570925
18 7.514267195673525
19 7.633616952234153
20 7.172444990827294
21 6.789681544650479
22 10.026174686453432
23 9.124352798256794
24 11.110214015245461
25 10.074734610959284
26 11.06542196419047
27 10.652794987014818
28 9.358284416613271
29 9.882545086260667
30 11.378115658493106
31 6.82729265228452
32 8.319534376727738
33 7.100045843955608
34 6.906569671986586
35 8.452347782332083
36 6.486622209329122
37 8.26899411936888
38 7.985791544835779
39 8.832802200801677
40 6.931707471221176
41 7.570703438123385
42 9.100473627321863
43 7.064947443336545
44 3.9828301773473362
45 6.7318042930214
46 9.50070012724163
47 6.528194270590316
48 8.375578150964023
49 7.362890954065213
50 7.1210134472714435
51 8.651837456646803
52 8.488918285822225
53 9.465000857565919
54 7.337749523875487
55 8.354213521942105
56 8.006154028714128
57 8.506245612657983
58 7.53298027929165
59 7.921948516162801
60 7.053409662273052
61 7.246516800745352
62 8.584549162203764
63 8.40839050758757
64 6.755827084535997
65 8.112944241369517
66 9.07123444402572
67 8.250605555453019
68 8.417031980600377
69 8.206817398547239
70 7.615918783739255
71 8.261594319659974
72 7.865394927689343
73 8.676220134937342
74 7.129866640417702
75 8.47887781568434
76 7.59609597114557
77 8.354350972048614
78 7.70403454648072
79 10.794960888941425
80 7.35555235166035
81 8.518866592793147
82 8.276204115226655
83 9.932151623703156
84 8.802377830243323
85 8.939442218129118
86 9.086939861305288
87 7.569899058504881
88 8.832272962945465
89 9.210958058285355
90 8.788432728916648
91 8.602159745855715
92 7.754549960208215
93 8.10297198691353
94 7.93749849267076
95 8.318133636359187
96 8.786273062326046
97 8.623525645786737
98 8.762054890554026
99 8.463101310936901
100 8.361968337478483
101 7.445388081386689
102 6.791538616286598
103 7.46468306763377
104 7.124027504353281
105 7.231768466178735
106 6.9069701206596115
107 9.509586491496613
108 10.053835132556916
109 7.042023794314462
110 8.631377066005536
111 8.361475559105966
112 8.29931225034138
113 7.7715340288709385
114 7.180469895222242
115 6.7304071806306975
116 7.475414999999811
117 7.833527904232359
118 7.962105440739423
119 8.858562313811843
120 7.440364659296368
121 7.264081326863681
122 8.000154398922286
123 7.173564178584499
124 10.492009741186234
125 8.026387235165718
126 12.420109732648841
127 7.900636534697621
128 9.06833160940317
129 10.806740054074494
130 9.069254392806286
131 9.629900311975653
132 10.397804441791436
133 8.887384605276994
134 7.784331775136799
135 5.068508339482335
136 9.356267033157337
137 9.153140696779905
138 10.140983840075855
139 8.785459589242349
140 8.421944249288794
141 9.416527123858804
142 9.275132550544697
143 10.434683041432592
144 10.871355378917684
145 8.53543712174534
146 8.083384454273146
147 5.852268189690396
148 7.658391107168165
149 4.636641745672121
150 6.2255960982840355
151 4.7660612038550205
152 6.598213763164547
153 5.089665009444628
154 8.167584059519678
155 9.535150323764713
156 7.927921155259661
157 8.288165277510753
158 7.2278457782469
159 9.473225417701011
160 5.183302201400456
161 4.088119802793688
162 7.511769701682662
163 5.130926328067675
164 9.589543514158937
165 7.991075472013274
166 9.527420330353214
167 5.152897376904473
168 8.193632938351849
169 11.915985294181704
170 8.42158875991334
171 5.687827894033043
172 7.212030262060077
173 9.45792634115797
174 8.600746612262009
175 4.8411915816941615
176 6.856055174223046
177 8.118754681518858
178 8.48462690508594
179 11.261528161746522
180 8.074927309948274
181 10.261762887685098
182 11.172763077364703
183 10.616423988785137
184 10.249911074179419
185 11.760044835435592
186 9.495046900780428
187 9.01476812893932
188 10.100398668070543
189 8.458850217861327
190 6.380349712219756
191 7.234888915133149
192 6.404121960761074
193 8.217540639575683
194 5.741537175410948
195 5.721746834692552
196 6.82450292950317
197 8.035742170754759
198 11.911724161890323
199 7.806051088807715
200 7.417577981381429
201 9.053389448964992
202 8.24650161655064
203 7.971605008264622
204 7.724197862887753
205 6.423878630926576
206 8.91079152661565
207 8.525581601135357
208 7.321308075803525
209 7.364031918136491
210 7.859948664353628
211 6.978776431016021
212 7.4174664109461395
213 8.965931199308834
214 5.563390433512173
215 7.060050310544908
216 8.923876899794028
217 8.486787665269295
218 9.29278283547782
219 7.806274382414449
220 8.428682707130726
221 9.318028280718574
222 7.63641237938535
223 8.07264276425949
224 8.282556701177741
225 6.415534205677264
226 6.6355815708708645
227 8.232614778566065
228 7.948014196677551
229 7.68105861694565
230 7.000728819316564
231 9.955024416804335
232 10.007339357022964
233 6.573881726725297
234 8.473478932519598
235 9.268046806363317
236 9.30547779178897
237 9.378123377495466
238 10.193949463369227
239 10.046432495076765
240 11.164120030664954
241 9.417921601415557
242 8.998780310237256
243 8.994007506482198
244 7.569566378483614
245 10.376238198731219
246 6.699397910035942
247 8.494809411228612
248 8.792339253279788
249 9.118106820133617
250 8.87872175748955
251 9.920218135472355
252 9.85689852514192
253 9.102534962843563
254 10.101272085966906
255 9.723922769145444
256 7.918514087621904
257 10.74291651437184
258 10.070143481963834
259 9.352344697394098
260 10.148867301601308
261 10.879605316488558
262 9.553107803458769
263 9.465317124980123
264 9.826445596612777
265 11.62024093168914
266 9.504518581514835
267 11.433686546589362
268 9.637264153474177
269 10.646332304964346
270 11.150153001465894
271 10.491218272281879
272 9.15488991836313
273 11.131703010716341
274 8.683651150615285
275 9.10738557849223
276 8.81804347930731
277 10.977532682935909
278 7.679298430869848
279 11.528496011667865
280 10.273478605125902
281 10.08433168694439
282 10.09048263440543
283 10.830305664925206
284 12.266637696260783
285 13.41047856336965
286 12.609220666658858
287 11.45927187988359
288 10.027955482039362
289 10.83521006385957
290 10.662703560147028
291 10.50439844185556
292 11.12567394247848
293 10.301312844116328
294 8.780724902651132
295 8.88021434607888
296 9.21355960622537
297 12.331792644096366
298 11.298906599900675
299 9.487096963438098
300 9.352457434777437
301 11.280602217967656
302 9.037031341669548
303 9.870789865320779
304 9.748738537640785
305 8.504606877863313
306 8.243179217792203
307 8.944094800642999
308 9.103767330933369
309 8.469514738650442
310 9.102129415662978
311 10.489052015574892
312 7.164090503281171
313 6.627615165074546
314 10.018709327962599
315 9.552204074527147
316 11.079263675946533
317 9.580420543803898
318 9.577455605411894
319 11.537296033585791
320 10.071355777908511
321 7.767539619612954
322 7.206334205730211
323 9.206484357765088
324 9.16467994901786
325 9.402967493782606
326 9.373188114873999
327 10.413764216053364
328 10.444195593763432
329 9.048427237380347
330 9.40487538551081
331 10.57924596193681
332 10.315855409464028
333 9.461671999307915
334 9.2809373728769
335 9.905707190584376
336 9.208819801243955
337 8.791467778548368
338 9.904817815689523
339 11.558521495412732
340 8.442877267522707
341 10.955890572139673
342 10.005298391888529
343 9.154196392786703
344 9.7544814945986
345 7.023590849131502
346 9.228707369745033
347 8.935574684231224
348 8.706821040766378
349 9.433605798860711
350 11.182111192418853
351 9.703296086888278
352 6.267947515775415
353 10.02670562286659
354 8.982041783025181
355 9.982645345134744
356 8.850904040039689
357 11.45540978079897
358 9.577139992619918
359 11.214423060850368
360 9.926481825249228
361 8.467898359981065
362 10.78094078817395
363 9.51813761365234
364 7.00383049239151
365 8.987864293697312
366 9.878430928934916
367 8.520484515725862
368 10.290919099043345
369 10.00202970446585
370 10.086596456160946
371 10.389886751889156
372 10.073360467137677
373 9.712605606177831
374 10.334881245648484
375 10.85342729293843
376 10.899874704000428
377 9.74479133919664
378 10.452818363324965
379 9.57431122774271
380 9.933675355211118
381 9.322473039066587
382 8.080379166246692
383 10.989050492419263
384 10.533358953314591
385 9.231424056905098
386 7.856465933752874
387 8.91031070436481
388 9.876705681490838
389 9.988762598185088
390 10.088836634533207
391 10.573287658423133
392 9.98755704557127
393 11.51625405717986
394 9.697982411497401
395 11.916301424674028
396 10.831841368480028
397 6.4716867750144
398 9.720616147378772
399 11.023893876074123
400 9.354337431487668
401 8.947788574098542
402 8.785562296299023
403 10.726641540878814
404 10.907897534563896
405 8.113964819648173
406 9.59594508066885
407 7.191673590264349
408 6.363016879563882
409 6.554884109909604
410 6.750706794255373
411 7.682610640687858
412 7.581111969088158
413 7.268099768910486
414 7.47360376891592
415 7.753428340362614
416 6.9455746373330784
417 7.258015020310834
418 7.793858829764558
419 10.509786973218407
420 9.061827193055748
421 8.75611098726638
422 6.721871700912293
423 7.247659770134611
424 8.369167331981492
425 8.774081691250277
426 7.521972532595092
427 7.7390968648978395
428 7.8946175305815
429 8.899081842858523
430 7.758990830298358
431 8.526758034946926
432 8.170750535739735
433 7.802656633679863
434 7.6462872133825766
435 8.06396064117642
436 6.433456232597234
437 6.9540061975356355
438 6.672975740319477
439 6.561640335784374
440 6.339067995956358
441 9.491315575991445
442 7.409534660680748
443 7.735117109146112
444 6.718513064894018
445 6.911998657585689
446 6.8152534351233856
447 6.934969165687416
448 6.525550559302708
449 5.921525883405167
450 7.835467204158748
451 9.925988864385404
452 7.733976881611695
453 7.563436505793782
454 9.951742941850581
455 9.4127212328795
456 9.640074135956297
457 10.477472839567083
458 10.06358381200126
459 9.456399925712068
460 9.243748711480436
461 11.467544256081645
462 10.522308975697305
463 10.338624106433022
464 10.213404118069096
465 7.477079072997773
466 9.125419393332383
467 9.087125508127395
468 9.784520352879742
469 9.354006266772172
470 9.738664727272644
471 8.228287796906091
472 10.842349464682027
473 11.105034847101765
474 9.424173551720779
475 9.012770755035199
476 9.234786311906705
477 9.98281376062035
478 11.469279762338923
479 8.27751387343877
480 9.572923403634082
481 9.899189106289844
482 10.433150352620002
483 9.31234585760859
484 9.697261253214938
485 11.737201451675421
486 11.163281404282976
487 9.697042502159528
488 9.860076820964487
489 9.632522159725506
490 9.57994910111823
491 9.368643353249611
492 8.892309966763815
493 8.93828030821271
494 10.393267280472728
495 9.60464965940238
496 9.890489473510689
497 9.38121996960503
498 9.920995835453931
499 10.644490943463506
500 9.228140094694158
501 8.192380649435023
502 6.913187954686394
503 10.029731097002726
504 9.783919830351588
505 10.229769323595011
506 9.336165455653624
507 10.055731555013567
508 10.322949374019256
509 10.423171090779139
510 9.977428248463177
511 9.680314722863187
512 11.201528484180868
513 9.731800071845141
514 11.665779037180586
515 9.289060357695949
516 10.21349186687703
517 8.469889918645643
518 7.817190532354044
519 8.62423178805652
520 7.782046958254477
521 8.313536931977245
522 8.015685569391694
523 7.605532024841697
524 7.310215336820546
525 8.013294806057353
526 9.67910903159431
527 10.147592215183748
528 9.826657265138135
529 7.536960649536893
530 9.632914392668441
531 8.436156279948
532 10.038265124066857
533 10.009075278076539
534 12.017649197507382
535 10.326444726317074
536 9.309915255644539
537 11.776298910953482
538 9.958923579425651
539 10.662055375773658
540 10.400243783091444
541 9.53651076915442
542 8.555623972809489
543 9.457030446922577
544 8.390986611126683
545 9.992793752991176
546 8.864813039039744
547 9.736817016147297
548 9.255298237124002
549 4.368536615043192
550 7.530387319222467
551 10.059465913205553
552 9.287668573676877
553 10.208737978946534
554 11.945268443586146
555 11.132430616758091
556 10.041257811354802
557 10.122726418233816
558 10.141894618387935
559 9.422027760570902
560 7.844721193138138
561 7.882402476809089
562 8.43994617467516
563 9.864866704363735
564 7.646239780263638
565 9.410390672556874
566 9.002679279499668
567 10.756820343660769
568 12.12239444409825
569 10.459455005686282
570 10.349128641737797
571 9.610722536141063
572 8.909946656978688
573 10.404104652612483
574 9.283888077874717
575 10.967700513008118
576 10.880934316841332
577 10.319279806190305
578 11.118471402762834
579 10.093461801064903
580 9.678502559625693
581 10.889341453739542
582 8.713333887501522
583 9.287637617428704
584 10.790660526338275
585 11.116875895204531
586 10.328109183682267
587 10.095217224752615
588 7.529177139802354
589 10.318285350083539
590 10.68075169126305
591 11.260110476405902
592 11.044462202028352
593 10.518589448999197
594 9.795663705156992
595 9.811884449425648
596 10.223869778259127
597 10.690148260415366
598 10.61629266675839
599 10.08469737433883
600 9.466718271404895
601 10.172765452209601
602 9.920562520526502
603 9.770049438280534
604 10.029610394354444
605 8.121178241430641
606 10.84049420932351
607 11.043009536845883
608 10.148316570021448
609 9.509755004595082
610 11.596524748806475
611 10.160606839827665
612 10.098388792801435
613 11.117256633012373
614 10.586776083388553
615 10.52630572727749
616 9.829765870276603
617 9.775374631523349
618 12.787794803984799
619 10.28616527155463
620 10.088190464883672
621 10.723863959441271
622 9.781760834444972
623 10.540367636745371
624 10.914029983142466
625 8.955892273614849
626 12.944275226613195
627 9.895109373914666
628 10.344250026998456
629 9.777003508423778
630 10.315497219710567
631 9.863385287794996
632 10.047923171751243
633 11.025996941644673
634 10.850724002328832
635 9.531280974631608
636 10.426362466108246
637 9.79862807755888
638 10.288934584892177
639 11.019621561439747
640 10.316457253098545
641 9.975446149121687
642 9.113782454370138
643 9.544054720563892
644 11.000268813169308
645 9.197052883614454
646 10.742673059039808
647 10.242603792700748
648 9.776444307792216
649 11.92199393611999
650 10.057782719290525
651 10.238167571366459
652 10.992676575847048
653 12.962410836923471
654 9.957267529704527
655 9.671840813329897
656 10.087670907208606
657 9.825827067155235
658 9.575989891501438
659 9.37686167747432
660 10.011326106978844
661 10.94107419150456
662 10.318932658731878
663 11.138283185662626
664 9.360879621145711
665 7.768545198428416
666 10.75910493809948
667 9.72675710784634
668 10.0714436044365
669 9.833120579720068
670 9.378897531255138
671 9.452537186063772
672 10.918229499787735
673 10.326940727184136
674 12.128419386694107
675 9.20561969462014
676 12.140308209208698
677 10.265209818942289
678 10.092442428569976
679 11.637442340773255
680 10.567743769406295
681 11.688322655682423
682 11.822269138457981
683 10.74730180118623
684 9.893391007720991
685 10.050090505319714
686 10.979020164730976
687 10.238448161474496
688 10.308802673973828
689 9.302219641569959
690 10.36461184288347
691 9.827612022304233
692 9.437534482975856
693 10.842930535411293
694 9.696340108432176
695 9.300621570023784
696 8.915088153921499
697 10.413088259726054
698 10.406669564088268
699 6.79267984467613
700 6.398880819920336
701 10.431968026217314
702 9.406155927196618
703 10.520164427333698
704 10.466351883793392
705 9.801837599720542
706 10.08996918652976
707 10.381763424672606
708 11.010269150489265
709 8.119105115015245
710 10.166121576936094
711 10.775418968802418
712 9.504619494885404
713 8.708912725706275
714 10.072644874476715
715 9.091084971716588
716 10.355887384361715
717 9.682017748643364
718 8.528421193129653
719 10.056117069569703
720 9.433249325784725
721 8.368009417895104
722 9.817317381923607
723 11.074858369642543
724 10.557334417891006
725 10.017108699154827
726 9.488589056711715
727 9.567613974316478
728 9.242709172246057
729 8.646048864408183
730 8.941319719842394
731 8.418430290247114
732 9.956728879092585
733 11.300337590269345
734 9.568842980658989
735 8.680266546805605
736 9.754749351854121
737 9.880765451406626
738 9.746394195132618
739 8.007331398330086
740 8.344534909806116
741 9.498859595730485
742 8.561116133225717
743 9.60063516180731
744 7.691332338471619
745 8.747512115159031
746 8.33475774534371
747 10.55328406474339
748 9.740000054144865
749 9.67073139605056
750 11.646737823490556
751 10.116840320157953
752 11.492586656156469
753 10.954408272556169
754 8.450084605598404
755 10.05632910506136
756 9.541661813203534
757 8.635508287111403
758 9.421477290917153
759 7.965904789893886
760 7.599574295188199
761 8.857151159901312
762 9.280135704005414
763 11.016754170288722
764 11.834589066806268
765 8.743000252789638
766 9.344338596288557
767 9.367900682783812
768 10.738034299727953
769 9.621335749643373
770 9.28772193170412
771 8.9323069909301
772 9.324811101639567
773 10.675749832161697
774 9.544764757232041
775 9.405987813528423
776 10.926336525222782
777 9.230903140752282
778 9.889246351969723
779 6.810817567691805
780 8.298580122492275
781 8.306246244424928
782 6.741050143301315
783 6.361580483023224
784 7.178098588520586
785 8.480930291673705
786 6.760534951437509
787 7.072233518461556
788 7.32724245229096
789 7.596703237483117
790 8.441994748639006
791 8.855423005298134
792 10.642845151444982
793 9.904911027896576
794 10.047961896352401
795 6.5016273219288205
796 6.499414258375755
797 6.840207375691732
798 8.774181494550309
799 7.3666716960670025
800 7.97677997522975
801 7.079788250579515
802 8.76470817148289
803 7.500799879102159
804 7.969775539925245
805 7.157254118764334
806 8.124549722410302
807 7.899245917528854
808 6.879057057507191
809 6.340930921237588
810 7.751550629634866
811 9.470509336746407
812 9.673513418163639
813 6.942613043711017
814 6.952246839016403
815 7.340233390241821
816 8.752457295874587
817 7.150713072636284
818 7.233188493921473
819 7.9708656779754
820 7.5748594647473775
821 6.957544138742504
822 6.412202191354031
823 7.542794905053659
824 7.790910488728174
825 6.93529655212349
826 6.873642585566061
827 6.682695205404803
828 7.605247255913632
829 6.520000296581958
830 7.073911304540154
831 6.620627781924337
832 7.106540035840486
833 6.193419738989671
834 7.540803508840176
835 7.648479498054953
836 13.464977025509139
837 8.008732152777375
838 8.576871682872065
839 7.23891351028845
840 9.21427799356498
841 7.76119494045694
842 7.796879757100137
843 6.762506194150843
844 7.4640013809428485
845 9.826964423827938
846 9.840312400421736
847 8.358671600562829
848 10.554828021478935
849 10.7649035510983
850 9.443341426414138
851 11.01123143446018
852 10.76767634120956
853 12.601596805966661
854 9.743171716519026
855 8.905772996174038
856 10.593873880314499
857 10.045333847918826
858 12.125344792179174
859 7.3325336378621
860 9.364019603626275
861 10.999189679152506
862 10.268328405553017
863 8.180647166404292
864 9.05885206328072
865 9.050611518094412
866 10.130487446196225
867 10.40385545038824
868 8.126176813219605
869 8.807886091276949
870 7.095272258359541
871 10.63135922878227
872 7.706808329204391
873 7.826562095791401
874 10.079437036718948
875 8.46244256663156
876 9.545710779952477
877 9.328505379028453
878 7.11709588111689
879 8.901943082033393
880 8.743868196440793
881 9.131115303791285
882 8.86798868900526
883 9.649379719012256
884 9.734025162700386
885 9.473519129589086
886 7.678871900109152
887 10.080592729066412
888 9.250115468689357
889 8.7787228671289
890 10.847797651471708
891 10.466872585471565
892 11.639752856301394
893 8.861765253725341
894 7.895287484369229
895 8.48040680731408
896 9.008942284799891
897 9.759140916339033
898 10.925533899823057
899 9.097480398337655
900 8.759950137440622
901 8.704903324400235
902 9.412084403659739
903 8.223721510088566
904 9.674404946328837
905 7.570602484585916
906 7.394204539087778
907 9.84356993580185
908 10.061561549085047
909 9.13011382290547
910 10.780512067652683
911 9.737061054302982
912 9.573053815285528
913 8.572832941753756
914 9.296103703121402
915 11.319146915442433
916 6.28571762319054
917 8.31094210855018
918 9.293520855158226
919 8.882464599771641
920 8.425484388190448
921 9.969821407068356
922 8.757029157464512
923 9.890219980814164
924 10.178644441022534
925 9.243056269491277
926 9.616387888434284
927 8.635019648612998
928 8.966685668704985
929 8.664348527915859
930 8.838040409984977
931 9.274326887387968
932 9.702304418555626
933 9.035962087470486
934 8.977558560115687
935 9.982285560431723
936 8.437548427977639
937 8.841738883777541
938 10.848407013843286
939 8.2583747173229
940 9.850642589315877
941 8.583001154545949
942 9.075077631581554
943 9.435658700480731
944 9.875778824436177
945 10.911497440669205
946 8.855517667466742
947 8.420704382094366
948 8.229595243570975
949 8.941045037087
950 9.364001178040041
951 10.957373789725944
952 9.430947124325211
953 7.418353793644931
954 9.09423871835466
955 7.757787677153353
956 7.345015866797197
957 9.535649873602994
958 8.696851310729677
959 10.755029080822393
960 10.214183068372062
961 9.094223437367601
962 8.825437075087743
963 6.8950640585158665
964 7.503022581817712
965 6.47217501682251
966 7.729213932944422
967 6.687008049973064
968 7.452836031052391
969 6.582556668440462
970 7.4865663510643605
971 6.522823873213976
972 9.143191865928292
973 8.251026421994833
974 10.258975426687924
975 10.104555415229536
976 8.330705752894119
977 7.670860338779496
978 9.778295968283178
979 8.163541987066589
980 8.777948792653584
981 7.184499202415432
982 7.007559493315212
983 4.9126683166986975
984 3.991859743224972
985 4.533715076907952
986 6.8876550657413285
987 7.185343709955454
988 7.974034078112154
989 7.234933466410731
990 7.050575076376471
991 8.942438450977802
992 9.251138274438613
993 7.945608546057034
994 9.975705556566307
995 9.546267851239255
996 4.7811592489486685
997 9.865294585237649
998 7.745270070163471
999 8.909359372691366
