# Supplementary material for: Perforin-2 clockwise hand-over-hand pre-pore to pore transition mechanism
Source: Nat Commun. 2022 Aug 26;13:5039. doi: 10.1038/s41467-022-32757-4 (PMC9418332; doi:10.1038/s41467-022-32757-4)
Supplement: Supplementary file 7 — Source Data [file 41467_2022_32757_MOESM7_ESM.zip › Source Data/MD Raw data/pH4-CW/pH4-CW-saltbridge-01.dat]

0 8.585553580177425
1 8.408479679707158
2 8.070860934225015
3 7.82542530821199
4 8.786739246960979
5 9.86482454950878
6 8.156190576293216
7 8.538772012120733
8 8.208835589749516
9 8.594140400025159
10 8.331674307630923
11 8.39612034800894
12 8.546337342544824
13 8.821375417915748
14 9.012326237966118
15 8.245079823218646
16 8.49422673896724
17 8.493356562970078
18 8.605270205174435
19 8.193881022834987
20 8.136894747772843
21 7.854407621847745
22 8.033704194285555
23 8.924705903035598
24 8.425246373121492
25 9.224617853666492
26 8.43993235108558
27 9.000903386249375
28 8.605210982265492
29 8.158327619952326
30 8.214874310292148
31 8.733667946327625
32 8.65475443879437
33 8.319193984408598
34 7.734555199652937
35 8.335383243379754
36 8.463036147788063
37 7.866464529101288
38 8.427411233811098
39 9.05727101260208
40 8.29069230433722
41 8.727767237993637
42 8.837442398333462
43 7.84223820695917
44 8.266900944884213
45 8.040122492812648
46 8.69318299496597
47 7.468240341601045
48 8.529294759283548
49 8.323954690780612
50 7.9056102081880475
51 8.70338625846087
52 8.450343048345676
53 8.16173283374893
54 6.913999775473531
55 9.004069986199253
56 7.282531102283595
57 9.002987245574449
58 7.212764002148835
59 9.288479653222772
60 8.860745650787718
61 9.266733680393722
62 8.701126552597573
63 7.887225946215344
64 7.323318384054199
65 7.884156864091264
66 8.480406222436029
67 8.633476533501895
68 8.905324633931121
69 9.613449533746538
70 8.45572943214127
71 7.9868828334205055
72 8.121720592934201
73 9.432457559843852
74 7.9754739903806415
75 7.633337110950089
76 9.213991571516145
77 8.805897400478713
78 8.807579295835543
79 7.868989126173129
80 7.708550933961887
81 5.580765062224153
82 8.224594188712636
83 7.4244010619508165
84 8.464716869968523
85 8.158335896310252
86 8.475620257650275
87 8.400042037324358
88 8.619527337222513
89 6.231733731638118
90 7.52650007848876
91 7.981381238125991
92 9.286560575254661
93 9.421511741066361
94 7.641407061462563
95 8.145240447007591
96 9.07518015463118
97 8.013695844064388
98 7.223105824831476
99 8.127204156561989
100 8.898732834432794
101 8.453623395376209
102 8.913604626181241
103 8.969024797827688
104 8.440765152518473
105 8.721909714650664
106 9.184664400145973
107 7.935277182993854
108 7.67613358491657
109 7.872223362594524
110 8.9008153801511
111 7.270922041272544
112 7.230408797525237
113 7.439519368547638
114 8.487206354740659
115 8.179462278106058
116 8.830490648125679
117 9.131916310158513
118 8.686441150576343
119 8.573291116871156
120 9.203174654411814
121 8.97956565986906
122 7.662098807315356
123 8.144837375116346
124 8.242372880706206
125 5.882182942599926
126 8.49834789229363
127 7.920434059377466
128 7.584195785894751
129 8.218353442907107
130 8.402445076905607
131 8.351686223399659
132 8.716683166363023
133 7.434793921478356
134 8.091687213606622
135 8.611689402835378
136 7.312909794969321
137 8.504839172946488
138 8.70704609772709
139 8.613848370429816
140 8.212272237212293
141 8.479464688980512
142 9.496658650697965
143 9.145447093985501
144 7.653497743473346
145 7.180753275140474
146 7.4925662537972695
147 9.221663331157398
148 7.837414434206113
149 7.200272026366396
150 8.918748004379998
151 9.234289768341554
152 5.371566063142501
153 7.617058702130905
154 7.93948017549161
155 8.883878898670396
156 8.687322993566607
157 7.97391376569932
158 8.50733948596473
159 7.29112621714451
160 8.552046500640492
161 8.45341550788834
162 8.205144276921867
163 8.680242737729627
164 8.102136858441071
165 7.0828257442290266
166 6.0273329694322255
167 7.9926493397827745
168 8.071409080342303
169 7.636653981847473
170 8.095892222415396
171 7.819258270007743
172 7.812042729248408
173 7.8209296698375095
174 8.430322868407105
175 8.590438277484209
176 9.201293505478334
177 8.379116375662498
178 8.79514674925195
179 8.107794176840828
180 8.486622415455486
181 8.085097328538364
182 7.334488159323779
183 8.804356786980664
184 7.745332121837442
185 7.890265970243687
186 8.195054301047547
187 8.346269738686805
188 8.355706984706604
189 7.472426342977335
190 8.168961600315836
191 7.880160360699704
192 8.303525431270767
193 7.824477652750348
194 8.801801125284461
195 8.181680869176303
196 6.43475581527272
197 8.349544468004611
198 9.421638765336128
199 8.375035681482883
200 8.929860109433303
201 9.275742750922426
202 9.632865419615198
203 8.182226094677349
204 9.230879490822725
205 8.31654006614355
206 8.736204276716053
207 7.759081399412714
208 8.157244920453222
209 8.734567880840997
210 7.890112318660776
211 8.666361589565616
212 8.238508005187018
213 8.076630625446185
214 7.793658640729148
215 8.453930188068776
216 7.497949884290477
217 5.733403384695729
218 8.129706754039537
219 6.862955905848565
220 8.307058578101014
221 8.09971674262503
222 8.281845762145885
223 8.142986779036004
224 8.822575658405146
225 8.238385698497963
226 7.849597396329119
227 8.64258369558429
228 9.473670365153518
229 4.720287756543464
230 8.036977892543934
231 3.827242833851766
232 7.63647378828391
233 9.150811584340266
234 5.1415074996086885
235 7.4538632104880405
236 6.395950525851024
237 7.142844380629572
238 5.639006269266288
239 7.80477122876537
240 4.5397377168697925
241 6.185859878951203
242 7.674718567226085
243 7.119220761898117
244 4.34911688833778
245 3.8906793472786134
246 4.288196713895673
247 4.665466669275066
248 4.951789447154574
249 5.659918846118154
250 5.1114538529138684
251 4.7321080061102005
252 8.375250564273566
253 8.041233833373974
254 8.589872204811702
255 7.862883634167611
256 8.252369626904253
257 8.2290912469154
258 5.290181014670201
259 6.647090276005749
260 7.892092516815438
261 8.380312166785595
262 8.209300608045426
263 7.931510291786018
264 8.909899426164015
265 8.859726753747726
266 9.051295215501751
267 8.905624847182992
268 5.884633485124717
269 8.564067903398573
270 9.024646006060575
271 8.7655326030884
272 8.312038872321642
273 7.622641462416512
274 8.87142682447013
275 7.276447661817345
276 4.619344586300295
277 8.602977466160883
278 8.986874313365394
279 7.569744558053836
280 7.7686523833543895
281 7.155303638740121
282 8.598902810030038
283 7.069675794269597
284 8.444223589582855
285 7.400835127398668
286 7.690286983674371
287 5.9722250744401055
288 5.992339835921206
289 8.377408889971335
290 5.908938243901244
291 5.69463024923632
292 8.580263583180479
293 6.378459541872771
294 9.196000484358693
295 8.573428239208637
296 8.18825084443477
297 7.807064104037751
298 8.747617386184887
299 9.056185327510779
300 9.24160444517516
301 7.4296011677166724
302 7.3547276407690205
303 8.942059951534084
304 6.937828455081828
305 7.20266941037523
306 6.692611608223194
307 5.467059949109423
308 6.467061088507559
309 6.0164533483851095
310 9.160066976000959
311 8.508872753646942
312 8.185387079573141
313 6.681236943677116
314 8.629248508520895
315 5.593305832088851
316 7.576953072830641
317 7.87112597466598
318 7.67399717123417
319 10.6277236947073
320 7.566179389453989
321 7.434022430444351
322 8.996215902236056
323 8.693839305527321
324 8.978005430306796
325 9.31765013060721
326 6.475392879244412
327 7.317182345195556
328 8.404041344466572
329 9.518559193827253
330 9.029683631466925
331 8.700960616425641
332 7.568584642730804
333 8.617745661922132
334 8.459032162166766
335 6.067930756194417
336 5.945990125421738
337 9.860589460172768
338 7.300543795007705
339 6.482338582643504
340 8.680811925127273
341 6.595835176234976
342 8.718352496280266
343 8.725669985144199
344 8.092995220127913
345 9.834698715990045
346 7.8334649496364746
347 6.79913524446376
348 7.778862362174394
349 7.631952896503477
350 9.055684835882209
351 6.785925630741923
352 8.790804302112619
353 6.298694347161269
354 7.5519553757266635
355 8.832710332892418
356 8.736367474972678
357 8.56538600016303
358 9.613600442850226
359 8.367942045704813
360 6.279875610637706
361 8.690981757890457
362 6.52638170848686
363 9.498286949930996
364 9.285171615475136
365 7.6625167432359795
366 8.132445246738202
367 8.077132585983493
368 7.12645747626294
369 5.187877135928288
370 7.786914685822664
371 5.269610712463294
372 7.413183782707836
373 4.854895542385346
374 7.6551721876854835
375 8.466520194068218
376 8.66064827716608
377 7.832921812791082
378 7.92950653495945
379 8.65088225268979
380 10.692065263092887
381 8.754685486263606
382 8.26134366701403
383 9.909309854836534
384 9.636613476790739
385 8.866239875308574
386 8.709903790762647
387 8.931480009909047
388 5.795013064419921
389 7.85846387252069
390 8.050967908338691
391 6.363451909530739
392 7.739541224619591
393 7.248948756478185
394 7.766852523945827
395 7.863323499566725
396 5.245139251393063
397 4.992387944363435
398 5.588633855551935
399 7.2020439509601
400 7.310423580944353
401 8.60619011137463
402 6.80754748711835
403 8.617380333943734
404 7.8650684777660995
405 9.54724409030142
406 8.385998420338993
407 9.142269249863503
408 8.795853642688897
409 9.23524334195247
410 9.214151630131374
411 9.006240576413648
412 8.563539494077231
413 8.50084265083558
414 8.389383118582822
415 8.07836316218294
416 8.328052262524446
417 7.981985161527598
418 7.891401025776087
419 8.924107584409963
420 8.405378091453409
421 8.001092342397225
422 8.57471330541001
423 7.817117523681861
424 9.24832825131063
425 8.219595626624638
426 6.203971784220724
427 7.954078221092361
428 8.9659760184461
429 7.4056449845729295
430 6.6764938992417076
431 8.000119143117578
432 8.208110419162331
433 7.6797724524587085
434 7.316229680729414
435 8.409198193103592
436 8.842950460483502
437 8.845371028228602
438 7.710598347101842
439 8.5478858699658
440 8.279691582157731
441 7.360586063876871
442 6.967795723678311
443 8.00000501034088
444 8.83579501433696
445 8.315318666461735
446 8.841312934482877
447 8.214995009107126
448 5.912027445722283
449 8.368874965938936
450 8.449404131785805
451 7.775876516155318
452 8.403051046541409
453 9.05671351747089
454 9.826761387875148
455 8.294153807939177
456 9.248992874406591
457 6.299018286844902
458 7.837183213005512
459 8.443560549853858
460 9.030807629869887
461 9.282277932205888
462 8.700851373886747
463 7.579389320621137
464 7.787808377596651
465 8.886726879618951
466 8.672926364152927
467 5.162376149078482
468 7.7058445314708
469 7.497528154277708
470 7.1959908899045635
471 7.936529125475891
472 8.385598437191021
473 9.179119154129232
474 6.591506771898199
475 8.48457953235465
476 7.911936468433862
477 9.153113726999823
478 6.886335844635925
479 8.322874521872063
480 7.636511734891923
481 7.22811674330676
482 8.293502040427956
483 8.481943203921468
484 8.283582678542333
485 8.216380323162062
486 7.126030521310745
487 7.875154028554396
488 6.094254658189674
489 5.0995695169069455
490 7.470334978097252
491 8.266803894560365
492 4.6420217512352435
493 6.750662778550104
494 7.834900636947448
495 8.337575917168866
496 7.760371563174514
497 7.5681010110320415
498 6.958383152167523
499 7.965245486240092
500 8.255468277860732
501 6.950248766687307
502 7.425797214359733
503 7.910274892385354
504 6.636315601490001
505 8.445978619580186
506 8.538273818523372
507 7.475721733310047
508 8.25826039928412
509 5.580426063912913
510 9.042995552324946
511 6.550095109691024
512 7.153809701551065
513 5.31856913056903
514 7.292419718589039
515 9.290068793639637
516 3.4191327379266063
517 7.78103669052373
518 8.858637681893889
519 5.618026747559635
520 8.331529580208361
521 8.563139115185825
522 5.986464858574604
523 5.369926483481756
524 7.79290716830984
525 6.234548282512296
526 9.380340836831131
527 5.774141955882486
528 5.129879205600346
529 7.463249328313356
530 8.295122003018225
531 8.089362479688768
532 5.614402757216058
533 8.164221026854417
534 8.325834711382468
535 8.683471548773893
536 6.18225497736395
537 7.69596233321169
538 9.387810673583843
539 8.47866761491992
540 8.436323871277162
541 8.18261953516921
542 7.306959040490697
543 8.493040392597763
544 7.209136737897794
545 8.258454072659148
546 5.781708048511023
547 7.479642673231124
548 8.18771630045396
549 5.710554179938646
550 8.66895820707826
551 8.65107646838096
552 7.65657575468188
553 8.850391405934927
554 8.552009655728892
555 7.956135767540532
556 9.946087878064802
557 9.517352749984036
558 7.6583365774008145
559 9.763078505701083
560 8.690124930055347
561 8.769126330842495
562 7.57129291068819
563 8.205273692976952
564 7.622225955390956
565 7.107296230992658
566 7.633139743939035
567 8.1973629253339
568 8.706003005275038
569 7.68690363568154
570 9.000201283405938
571 9.08427803024727
572 8.293943537358562
573 7.419704664013658
574 8.00426601980717
575 7.332637541602111
576 8.052423005021499
577 7.735412248228175
578 7.9454770040405425
579 8.760407226101721
580 6.312461700699242
581 7.492852152985609
582 7.989522218590957
583 8.121433442727694
584 8.190606051408226
585 9.186275670433083
586 8.567536312201135
587 8.362020043747039
588 8.999286915679065
589 8.237025839101316
590 8.61260084229243
591 9.363270046026559
592 7.80304567337004
593 6.599828013787612
594 8.16415857391848
595 5.727366201513321
596 7.746344588869486
597 7.6989997238055174
598 6.944297173153059
599 8.247982174663415
600 8.769243044839715
601 8.326534570725777
602 7.549256288332484
603 8.02820506351209
604 7.644471837393686
605 7.430472726285785
606 8.316041539266283
607 7.524104444728151
608 7.30550284931714
609 6.661109507308655
610 7.84596761272266
611 5.81508078126634
612 8.925069574377076
613 7.9852306721181465
614 8.097084059032161
615 8.673707998681222
616 7.927647156438171
617 5.774128125660882
618 5.0794791466097715
619 5.16672076776326
620 5.835974632523109
621 6.7991858575364095
622 5.369162731531462
623 8.122770655725972
624 8.096487257827437
625 7.214056248982671
626 7.7315485598039615
627 7.712811359210727
628 8.648987421910292
629 7.809536117555169
630 5.405546984906104
631 3.6948648001709836
632 7.334131429700081
633 3.5274803335390437
634 6.600134691522698
635 6.348135529747392
636 4.223086472845742
637 4.998696983260066
638 7.597110810875845
639 7.840459410301871
640 6.082512894147529
641 6.718309683221741
642 7.7222952725195
643 5.696259624826025
644 7.815280907950794
645 6.9914600966390665
646 5.451650897078285
647 7.2836247502447184
648 8.849403307577905
649 8.107471968135703
650 8.575175029423463
651 6.947759091472194
652 4.119227959162565
653 5.682636231542779
654 6.290094754970081
655 6.878837557230488
656 5.581440050981373
657 8.207310417051929
658 8.398810493154247
659 7.0130060002300345
660 8.236489768110827
661 6.702060697351533
662 8.178550698923477
663 7.902414040802433
664 7.4716509168096366
665 8.789805276128721
666 10.003903657852575
667 8.807900871398765
668 7.783815199622393
669 3.2621274120770596
670 6.488682433080597
671 5.9540714202559695
672 7.553219643213377
673 7.547566041812384
674 8.878523711082375
675 8.554283731437495
676 7.949346626117619
677 9.250828718091064
678 7.748208984990335
679 6.6641072496693985
680 7.47863293892226
681 8.130642473619258
682 8.538623447639768
683 5.9917351164189885
684 8.274364217449783
685 7.234109293641138
686 8.006024191434877
687 6.07980359051985
688 6.406227316477759
689 7.356437002458699
690 7.983824532714753
691 8.973446058314657
692 8.164012809482704
693 6.013594987069847
694 8.284104820274637
695 8.520787870960731
696 7.801281792144286
697 7.067271158781106
698 8.557213727334167
699 7.589675596957266
700 7.682334046423042
701 8.139608265083664
702 8.207271992069204
703 7.979309580711377
704 6.919364088977777
705 7.178403884012197
706 8.308936021305986
707 6.5621576367331125
708 9.162636779735044
709 8.097847327685926
710 7.579404290426367
711 8.423584479493199
712 7.9180527360914885
713 7.637372132091096
714 7.350085278724627
715 5.835467627456505
716 8.197468637861355
717 8.505302109045896
718 6.971661630352217
719 8.161760183262512
720 9.06847747153386
721 8.14480966761079
722 5.11022384458645
723 7.499630198521707
724 7.704961999200518
725 8.776745670619887
726 8.509196068989244
727 7.0618926393534585
728 6.046653103713011
729 5.809860976516002
730 6.366260998296539
731 7.7625475315358
732 9.804528982352323
733 6.125454461844217
734 8.04637842071327
735 7.956951540415023
736 8.504922385293918
737 8.665055685711925
738 5.3438219867865975
739 8.097025210392045
740 8.594431211290225
741 6.863378359800168
742 9.032035941165736
743 8.19548510503062
744 8.759210444242953
745 8.25939981047313
746 8.958862335376516
747 7.974169301943212
748 7.684833273206476
749 7.559199642203309
750 7.681733146792053
751 7.768261872221558
752 5.64032629189453
753 8.453005769852522
754 7.874858390279035
755 8.003792947977109
756 8.327730779295589
757 5.410687772543169
758 8.098520231537556
759 8.477854078552982
760 9.247566534615206
761 8.30741582289388
762 8.488904206371013
763 7.6157951501926675
764 7.8701427348322355
765 9.030806574500618
766 9.005845155817331
767 9.28107298031181
768 8.679432374070906
769 7.843021389308971
770 7.719374361177455
771 8.614161174861081
772 8.051866927652854
773 8.111404105860522
774 8.73465296898647
775 7.957505836749167
776 9.003622234288784
777 7.967678101669028
778 8.012345351211291
779 8.848722221932118
780 8.732651006938891
781 8.748088714121174
782 8.977835287421254
783 8.324990651630786
784 8.238965731976016
785 8.542827628273175
786 8.569096548611812
787 8.873579326476612
788 8.324384440054134
789 9.30154274259046
790 8.815474216767958
791 8.256272484205768
792 8.5579845712762
793 8.232175963172292
794 8.587951148482976
795 7.848869499666718
796 9.72496353909574
797 7.480307188088079
798 8.236603855384404
799 8.27177150144283
800 9.486113025720222
801 8.639869243082359
802 8.28077785175566
803 9.400836168083295
804 8.378542978038146
805 10.019738222021436
806 9.266835536661066
807 9.222482697519164
808 8.774424130191605
809 9.18684910022554
810 7.783413635322447
811 9.309189617242767
812 8.71944214122305
813 8.744245149972922
814 8.985503375544413
815 8.148250644690355
816 9.323766651993065
817 9.455445750846742
818 9.016881706115555
819 8.068158606685525
820 9.165052639193222
821 9.024113808836894
822 8.958882900351886
823 8.40599965252758
824 9.376467052289982
825 10.142731886546098
826 9.596642355999906
827 8.7187327744771
828 8.29428408296966
829 9.531644270620772
830 8.485332053651346
831 8.552693138280928
832 7.570123282066396
833 9.112063267178996
834 8.27860195871783
835 8.482517787622664
836 9.078554186216694
837 8.979743443348703
838 7.719244417162808
839 7.8369203970178125
840 8.773024716995433
841 8.931011011062601
842 7.96035105932457
843 7.22880181618625
844 9.480698344305518
845 8.59215313775483
846 7.577455843725655
847 8.345769645331474
848 9.114994040730979
849 8.38391934933313
850 8.742227260808034
851 8.69581123289627
852 7.685174015540665
853 9.255842924464368
854 8.025717630687057
855 8.953850146201408
856 8.214888225958722
857 8.135441396016155
858 5.500532059649074
859 8.16457101428856
860 7.166324208977711
861 7.278785215931472
862 9.4264307620325
863 9.167957333844752
864 9.984781095518278
865 7.591245619822692
866 8.172216380810893
867 7.382723758031737
868 8.005341710502591
869 8.648383900883712
870 7.294681791998956
871 7.891809145795848
872 6.802401212259754
873 7.912793729298515
874 7.753076279213652
875 7.619268409548799
876 7.950082886228308
877 8.252171264307833
878 8.668424407061012
879 8.99563847596558
880 8.701851233692496
881 8.410047620117044
882 8.491995944379118
883 8.73410121217921
884 9.276868695679047
885 8.094624353399247
886 8.62680829763263
887 8.237979858616358
888 8.577378990101161
889 8.542536333387362
890 8.18284805715395
891 8.794024049479475
892 7.982174816299599
893 8.116036691094747
894 7.990986095365469
895 8.15678440202439
896 8.77583674455769
897 8.888779123442538
898 8.217179882754095
899 8.318866946771005
900 8.083782156804716
901 7.260385987185298
902 8.011936350841209
903 8.459034467383198
904 9.000068628051295
905 8.51172606676773
906 7.951375021690412
907 7.744547787762134
908 8.701748415688616
909 9.124895079691633
910 8.925741689089753
911 8.594760548236366
912 8.17733811000005
913 8.57333559430842
914 8.460898553746201
915 8.965564282103077
916 9.220438642055175
917 8.069757981721803
918 9.323472000480194
919 8.501633814389713
920 8.773582043480888
921 8.09975991601928
922 8.387545956309317
923 7.804647274794109
924 8.561509986309861
925 9.191507801777554
926 8.663722940692326
927 8.356220753541237
928 8.395494224804349
929 8.064016467917158
930 7.4696660142728275
931 7.202417782168641
932 8.216233960793687
933 5.224101218501437
934 8.163943536490072
935 8.132777498119179
936 8.2343364755932
937 7.417590966973028
938 7.926424386671708
939 8.633195112007602
940 8.788789836306359
941 8.080435029996087
942 9.36966278384191
943 8.170985572349647
944 8.89179242160861
945 9.335564011127179
946 8.945921177248803
947 8.723335916873543
948 7.432999108531396
949 5.6511608911909414
950 8.402435848705053
951 9.05483523545138
952 7.909880053699396
953 8.757066712325571
954 6.217977692843499
955 8.109657969761447
956 8.779276818947816
957 8.608992776498603
958 8.680115718843393
959 8.555650450373202
960 8.950336041390894
961 8.267090104713125
962 8.540998058496571
963 8.557998569400436
964 8.719027221824346
965 9.298192296508443
966 8.551727589166001
967 8.07142572314882
968 8.007238931720147
969 8.485089563653508
970 8.430127213608802
971 7.695128116670098
972 8.204544112352838
973 8.568786591766578
974 7.686472217529242
975 7.167460286683564
976 8.043607356436599
977 7.572872836365226
978 7.756974774477891
979 8.47768247779425
980 9.272197167938094
981 8.944619112552214
982 8.223005184158083
983 8.911968600143883
984 7.615865144798948
985 8.28012939557956
986 8.85300522759667
987 8.616961955461198
988 8.665491049782002
989 8.536542420152998
990 7.655394034235475
991 7.410635633641806
992 8.42902603167249
993 6.995527689798686
994 7.510875159152294
995 7.984154927859135
996 7.956460857027393
997 8.427611315074314
998 8.541612181981293
999 7.913072956177956
