# Supplementary material for: Perforin-2 clockwise hand-over-hand pre-pore to pore transition mechanism
Source: Nat Commun. 2022 Aug 26;13:5039. doi: 10.1038/s41467-022-32757-4 (PMC9418332; doi:10.1038/s41467-022-32757-4)
Supplement: Supplementary file 7 — Source Data [file 41467_2022_32757_MOESM7_ESM.zip › Source Data/MD Raw data/pH4-CW/pH4-CW-saltbridge-15.dat]

0 6.728223717313546
1 6.962584049675009
2 8.509132561146865
3 8.365742786420679
4 6.045504507643257
5 6.920688866656773
6 8.03504842481805
7 8.41361512069946
8 7.290110066592377
9 7.441962136964555
10 5.1075211200239865
11 4.718620135543658
12 4.7334371889769296
13 4.410465111624128
14 4.769693597540692
15 5.311267400448795
16 6.0872105141509865
17 5.125403581367037
18 3.402599310222077
19 3.666435113435534
20 4.095503401267648
21 3.3222824193620726
22 3.4284334862988795
23 3.581106026126327
24 4.923413080425806
25 7.736466351590675
26 8.509942994470638
27 3.748796726280908
28 3.749742345080935
29 3.0987034397335607
30 10.97133920806447
31 5.159703028181997
32 3.814468088629861
33 5.670033459790467
34 5.880094071442068
35 8.009351758539962
36 8.024681697959448
37 5.035791244628781
38 5.482549276407607
39 5.78208305609826
40 5.539762610849822
41 3.947191052138625
42 7.951463671393427
43 7.355676126001258
44 5.326896354839925
45 7.88617680800508
46 7.056961214354785
47 4.181172747454105
48 3.4392343146773054
49 3.5376548459302315
50 4.536197240188329
51 4.7121180529682825
52 4.614576278698673
53 4.981798861267015
54 4.625563815864132
55 3.7256973675817577
56 5.005018409925712
57 4.777922073580154
58 4.168407765773655
59 3.2845160203500767
60 3.1669972503817876
61 3.640642318623001
62 3.405784161828812
63 3.584484074521388
64 3.4980421179516306
65 3.368528386353128
66 3.3212981630858347
67 3.2869470410572412
68 3.2594693068632252
69 3.4303402639825986
70 3.4734791622906127
71 3.2997301956676472
72 3.4976625122090637
73 3.1405578200418014
74 3.22505011913092
75 3.355146239461552
76 3.9773639695432776
77 3.4372105789893426
78 2.955284898123404
79 3.2640780410078594
80 3.376685372215523
81 3.5707614847032496
82 3.3293865382964207
83 3.027978835936697
84 3.332517175091192
85 3.3331524966245594
86 3.6395852700709623
87 3.5404036560353163
88 3.5634937548576557
89 3.096226773734895
90 3.670162865432878
91 3.1050327000635782
92 3.2879565755679887
93 3.5258691136270324
94 3.6328532507590685
95 3.1181944183436836
96 3.5789623067668357
97 3.335675986579827
98 3.308874004512782
99 3.2954091258973177
100 4.803343681222544
101 4.582826628433477
102 3.6641759836573837
103 3.2130167779509713
104 3.059357596740579
105 3.242596830415716
106 3.2124260583435857
107 3.327918582946541
108 3.171915213496009
109 4.7216422335551815
110 4.247988068315711
111 3.7171388447283316
112 3.203015571438819
113 3.0742729262035153
114 3.2613960004661235
115 3.403992474705444
116 3.0408022275202837
117 3.099431243013006
118 3.304187274602134
119 2.966183407165419
120 3.6311012582437225
121 4.142887366694767
122 3.1863084712679943
123 5.556359751006273
124 4.6763768220699955
125 6.415274216529013
126 7.547839167402512
127 5.980380835752608
128 6.785840609752804
129 7.991540112098892
130 7.0642217276681265
131 5.890142305874924
132 9.230691019303409
133 7.48004478636598
134 6.501112331847796
135 4.169016902975455
136 7.244714817197393
137 8.782984468627635
138 7.303621921291414
139 8.963852204173795
140 5.296197263808087
141 8.039098450899685
142 5.284931162703745
143 4.541238905832364
144 8.406125204025019
145 7.198999733076338
146 8.387692492280062
147 7.00168001187922
148 6.770366693482537
149 5.525408471548758
150 6.216459810949806
151 7.462712056943055
152 8.14195815251978
153 6.031430535253927
154 7.385048112308304
155 7.031862175554555
156 8.372689533750535
157 8.055847651535666
158 7.7210842841579055
159 7.457823401383272
160 7.670449342200088
161 7.441008253782498
162 7.710201149652012
163 8.375009013921064
164 6.861796744176279
165 6.456808690807591
166 5.012207510191605
167 4.972399847284548
168 5.374952204590601
169 5.043458679691655
170 4.867216979709686
171 4.4044896586964475
172 3.6713525201179698
173 5.099690560322046
174 4.987666997852309
175 5.36661075829939
176 3.8774484661532482
177 5.891364904133132
178 5.47684368508976
179 5.16620752884543
180 4.593946996744396
181 4.975681534017221
182 5.461913327499728
183 3.849440132208719
184 4.800552305337138
185 4.644349131858671
186 3.5607774072348874
187 4.965047421930484
188 4.920581575260069
189 3.7164773973391068
190 5.000083487498322
191 3.9569636037224263
192 5.629583847473725
193 5.615442551980572
194 6.747711042636476
195 3.7350350821358127
196 3.4970009711208094
197 3.710100412502202
198 3.4170371605882206
199 6.295318359264525
200 4.243890753301247
201 5.416353501387828
202 3.5799164339229277
203 4.750466221126715
204 5.223227884155491
205 5.486274731211915
206 5.259233235466484
207 4.214703137768345
208 5.188036392500721
209 3.786485083039818
210 4.503895106447177
211 6.136066055973598
212 5.125819392713852
213 6.899789814883443
214 4.647483333690405
215 4.814003835518587
216 4.532669623504903
217 4.698115102575256
218 5.834188273016564
219 4.625116564088421
220 5.528018416465684
221 3.4586103413446883
222 4.860322309419101
223 4.456277905944554
224 4.978436406764794
225 4.1653839359421525
226 7.6170252412986255
227 7.748140464868502
228 6.944710068342092
229 8.884147879726891
230 7.593786646450003
231 7.374306608553291
232 7.885094204460905
233 8.242507340176115
234 7.2799891134928005
235 9.416494397714034
236 6.679899743989254
237 7.060440564291456
238 7.385062690026714
239 6.952535904264158
240 7.6795700704907945
241 7.469183361028958
242 7.408370505903278
243 7.563845429896064
244 7.6609317899248595
245 7.269386289425975
246 7.428203899607349
247 6.78732865000062
248 7.391658475985381
249 6.579153334267162
250 7.462811976236755
251 7.56611132414508
252 6.661119749163725
253 7.471679357968045
254 6.9448665432242755
255 7.58742645274155
256 6.636314790324266
257 8.183578286167101
258 7.41304195102509
259 4.656977645458473
260 3.994978076967361
261 3.6253154474786196
262 4.450419946284786
263 5.4183848794259815
264 4.519349742328086
265 5.6893494431857645
266 3.585267938421322
267 3.926900264640172
268 5.4800712864210315
269 4.661003735692437
270 5.206490240715389
271 7.818992731075863
272 8.808741169245593
273 7.5684121302909535
274 9.11475086278601
275 8.220564216021925
276 8.709846261003237
277 8.174512387799194
278 7.267091969801024
279 8.40989434281946
280 8.465572519456686
281 6.277599187040539
282 4.927592281155466
283 6.005401655838402
284 4.137628633804457
285 5.74905267171234
286 4.707392185117663
287 6.116461214106719
288 4.989909234545362
289 4.162281091748531
290 4.292023368019958
291 4.4566672675034535
292 5.6338242610048175
293 7.1377142570798355
294 6.102426028040661
295 5.6850310361665475
296 5.924933850499753
297 6.3035237757958145
298 3.9931072995862666
299 3.870663443739259
300 3.9395149437403822
301 6.153851138280182
302 4.100499977211193
303 5.94224430808669
304 6.171807319354347
305 4.143717242021692
306 3.954545041862347
307 4.812865370290863
308 5.088852073237048
309 3.7828652886069456
310 6.214600080975353
311 3.869542360592145
312 4.7694056487416505
313 4.512974695888405
314 8.579201914811556
315 5.414243532844242
316 3.9474381182437215
317 7.292135939788376
318 5.86965823841903
319 6.820523832284623
320 5.998267112775894
321 7.893490294598842
322 6.499484455540433
323 7.562232081993252
324 3.959014524424327
325 6.550120165353494
326 7.040108775192412
327 4.449243417983776
328 4.067840565218636
329 3.8432597325855067
330 6.871686675763586
331 7.709770386719979
332 5.823021466363922
333 6.508064067268204
334 5.920679281323403
335 6.996940784937391
336 5.896780562316539
337 4.13175718170753
338 5.774179443685195
339 7.456393878634785
340 3.434832717464683
341 3.7626058694814457
342 6.5405568100653815
343 5.4857895699880554
344 7.522764670728078
345 6.833371065536619
346 3.663289366447803
347 4.032250189213512
348 5.560545487008553
349 4.474163342843896
350 4.908055020422138
351 6.422197171280228
352 7.128321089976378
353 5.454315610700085
354 5.223715790357244
355 3.987481536963428
356 7.152467306401682
357 7.939134006757958
358 5.270946955304194
359 7.640486378457938
360 7.550656491548996
361 4.254533196085253
362 4.280598484172074
363 5.2912544663799
364 4.817873782755848
365 4.4246478145297
366 6.198865824959504
367 4.847674163144245
368 6.557757529372326
369 5.232227298491755
370 4.43730250829112
371 6.872535298401697
372 5.337242097050351
373 6.635178796169393
374 8.932499787158074
375 7.1620980005593955
376 7.652512439033936
377 8.5366429451113
378 8.858235969287982
379 5.9355708746426625
380 3.8450684874475143
381 7.5065109261683585
382 3.74663440970961
383 4.154678198770667
384 5.355363972735028
385 4.632873907240322
386 3.8884872472523795
387 3.9515692028384493
388 3.6587734115821866
389 4.159653985057814
390 3.7398461545033896
391 6.125875287781046
392 5.060385760577299
393 6.395447009513099
394 5.381474794737278
395 4.810147488296069
396 6.215670346986574
397 4.649717173737008
398 4.972964121645709
399 5.465651860555359
400 5.257485255022588
401 5.422944950097062
402 6.168256527740409
403 4.983644328811112
404 7.71534141630843
405 6.091932023557272
406 5.532088075428422
407 6.2953506237079395
408 6.022702479880769
409 5.899837158737186
410 4.220921083224126
411 5.20154675930682
412 6.07565330908385
413 5.34589482429489
414 6.4236399542863065
415 6.31849173411005
416 5.600761302489169
417 6.345514884475477
418 6.07621674650573
419 6.310245121942769
420 4.334843824680537
421 4.131785271192982
422 6.603375010436689
423 6.847732645662696
424 4.56849807684466
425 3.5237826338952494
426 6.008928605576037
427 7.185233846718534
428 5.577402258583429
429 5.2417610500899805
430 5.154920297856071
431 4.38542210384794
432 3.7541964074585765
433 3.353473432903127
434 4.402064095210528
435 4.799593958982642
436 4.671553687541642
437 4.961787250566447
438 6.671679613550618
439 4.397679158330994
440 6.170417106747907
441 6.016336144753099
442 5.074334597923779
443 5.837661785076921
444 4.683639504244584
445 4.818622270823239
446 5.782637176619363
447 5.473658416057852
448 5.003395486577442
449 4.037324695115631
450 5.187744646375205
451 3.3155432803993197
452 4.462872390742913
453 6.947751478048919
454 4.983951009571318
455 5.833124848095026
456 8.303233956609743
457 7.728074208009659
458 8.424701343963223
459 7.724231518363981
460 7.400112280207728
461 8.723372629805773
462 8.024699004423313
463 6.322786815780042
464 6.775459100052105
465 9.701804944158628
466 8.10527590578705
467 6.962518501588991
468 6.954473878562297
469 7.6490457995026055
470 10.371555604033132
471 8.824858732208167
472 7.364917004507193
473 9.363931616810529
474 7.557589436619415
475 6.734854597427396
476 5.60303227367027
477 7.2495836769145825
478 6.394813637736272
479 7.2952219294948
480 6.524527522563367
481 6.3449843975821665
482 5.780865221416604
483 8.524366779768679
484 9.010812526215158
485 8.645900100247253
486 7.97216019552684
487 7.44681172697006
488 8.572626904667313
489 6.948902451265934
490 9.985423769327047
491 5.727111674928138
492 6.961060624838253
493 6.70425026824855
494 6.59231248042462
495 9.105352084801902
496 5.352015876763751
497 5.5249597311745875
498 4.755303555155678
499 4.67000512404198
500 5.8980822379719795
501 5.671562257455204
502 5.513795208726511
503 4.703152144782407
504 6.9040497701132795
505 7.5981879113931585
506 5.787123207641537
507 5.940851349518679
508 5.498823111455964
509 5.4176597635508195
510 3.731987785960045
511 5.0971223904000125
512 6.4551876976890314
513 5.102693815953112
514 4.769508413092935
515 6.952291921712614
516 4.204168917764739
517 4.844131041103876
518 4.908264406407654
519 4.940975806583426
520 4.859358639149961
521 5.774485061624286
522 7.427990040038909
523 4.6492000548873325
524 7.662075441172903
525 7.928650460898236
526 9.493140647335839
527 7.778570676191575
528 9.16766430408693
529 7.9057088307435315
530 6.401725377414839
531 8.445781330605278
532 6.878569901156322
533 8.259705385531511
534 6.008838167137465
535 4.987780581964555
536 4.9805994374464735
537 7.060326494329712
538 5.05754614523636
539 5.113347257137654
540 6.276463844690086
541 4.719132166924855
542 5.018064916546637
543 4.683763854495752
544 5.20609175601944
545 4.665257184101676
546 5.882319831691731
547 6.245144113586333
548 8.476443109109018
549 6.389578142394587
550 4.565052333803338
551 4.705947852698983
552 4.656868735434634
553 4.6222005822298415
554 5.845283308598503
555 4.486923185014089
556 5.218186719927242
557 4.505010503167282
558 5.2231370640145345
559 6.8328590467965835
560 5.069467351092754
561 5.990139267890536
562 5.013732546168675
563 4.649782710898249
564 5.251051174355051
565 5.300537402816627
566 4.940602035926575
567 5.054561627922358
568 5.415615403807337
569 5.040680779277684
570 5.635228366108975
571 6.335286690573895
572 4.460902520867674
573 5.61566101875108
574 5.08767487057862
575 5.825937043864729
576 5.584163714558586
577 6.4824244145942576
578 4.984907483045611
579 4.753914142813754
580 4.858590493118721
581 6.298460915921236
582 5.805316016711061
583 5.582979832688332
584 5.734129776438812
585 5.520561038917866
586 5.051044570555401
587 6.67715971507096
588 7.225474685300773
589 4.244158100662841
590 6.322504211872353
591 5.76206653073802
592 4.847990109852339
593 6.323437221467951
594 5.307045219367005
595 6.705361313138964
596 7.4714540165588845
597 4.735547716108388
598 6.0023170426236305
599 7.320269165769767
600 7.931700744260047
601 7.932118518438733
602 5.1587275569998
603 8.136398301577367
604 5.570897706990881
605 6.234607271160238
606 5.142627793800471
607 4.832579383854629
608 4.805246119379613
609 5.6983584513033385
610 4.839710497863121
611 6.156857918894402
612 6.737904144249848
613 5.931280429525513
614 6.001893811534056
615 8.626886543416166
616 6.548198946431302
617 6.49699551184397
618 10.361367675219405
619 8.746956697563848
620 9.158313056825016
621 10.199128296949928
622 7.732180542608
623 5.291912192691211
624 6.648157472311188
625 5.131284265228508
626 6.624406924982474
627 5.160664968458877
628 4.478510125076071
629 5.050890133542906
630 4.922907760145335
631 5.311575132816654
632 10.502751767312535
633 7.402535122774294
634 6.5171733540276
635 4.9152632517751975
636 5.7760633369386944
637 5.2005561189471
638 5.643967956155903
639 7.166451725054028
640 7.980465181843291
641 4.852952000165719
642 5.417643830554916
643 5.1054259188
644 5.556553444730576
645 5.343852942840013
646 5.104923717041509
647 4.77843216898052
648 5.31767360499806
649 8.490703614652105
650 9.446969226566354
651 9.823539001897247
652 10.351022288397953
653 11.051877781866333
654 8.131921292956259
655 5.442707998006925
656 5.611252761042951
657 8.204350854596152
658 6.921650155376102
659 4.681814894608459
660 5.399428155124739
661 4.920878476817997
662 5.573162559673025
663 6.294685073817228
664 4.941232492615909
665 5.5688806554350325
666 7.4404796498938
667 5.716134933473816
668 6.219815972940618
669 3.9799228481627416
670 4.773860890600366
671 4.868732103841546
672 5.786406300707914
673 5.801054329275327
674 4.867774260584908
675 6.600107864811233
676 6.546955486247333
677 5.376964580903391
678 5.302079428916296
679 7.145978933407527
680 6.207756523154472
681 5.908323867608185
682 8.656946991227896
683 7.829014257776635
684 7.690237965128429
685 7.662136870841676
686 6.638482724517399
687 6.629599104854206
688 7.9405975795317705
689 6.967718818551622
690 7.132963075530163
691 7.135514094338808
692 6.850998102587908
693 7.591439722945627
694 8.668632065793156
695 7.76668585451891
696 8.658816593659578
697 5.7643221625293215
698 7.955409362786147
699 5.630502143320628
700 6.444420417442102
701 8.638367410620097
702 4.956063517799416
703 5.163009256916372
704 5.5578958894539765
705 6.11227071725256
706 6.1821476951904195
707 6.85678979124809
708 6.557019386262223
709 4.8537061321463835
710 6.3255199714413655
711 8.25026188059743
712 7.495724683475911
713 8.553288216018917
714 6.290357858257402
715 6.861625042645761
716 8.412781760325222
717 6.114812985540958
718 6.17207047252064
719 6.785186365074869
720 5.110602166171757
721 6.426537152558825
722 6.025540341798107
723 5.88771109501049
724 6.525738865410201
725 5.40664895805925
726 7.363708857694214
727 6.149654276440143
728 6.5321447750739585
729 6.911915535187098
730 6.24568095152814
731 5.129546809170999
732 7.382345464049278
733 4.589070464722069
734 6.157623757629352
735 6.460397312890077
736 5.142499432622051
737 6.022923101009649
738 6.101907831978083
739 4.456860445120841
740 5.880238912259859
741 6.267481625423577
742 5.973742039119992
743 5.709768228507524
744 5.8758024398111175
745 5.578157897600794
746 5.666795446072837
747 7.310025435058375
748 5.783114586316426
749 7.185961293458366
750 7.084661900514569
751 5.9692790676259895
752 6.998089301862337
753 6.099071543462726
754 6.2514005049296575
755 6.924028967837239
756 6.057006541171242
757 6.019116078842639
758 6.3254446024859785
759 6.402140420492325
760 4.834165237569519
761 5.899280486471053
762 4.946267820921671
763 6.38657501321926
764 5.0090117188953664
765 6.209138052721505
766 6.43580144258688
767 7.06080800905212
768 6.531483271514953
769 5.422234588487803
770 6.486647777093001
771 6.9339959958255735
772 6.62148225456537
773 4.4817144553583725
774 7.538214788621756
775 7.591596140935395
776 7.102918225759169
777 6.215523386734008
778 6.20545522228269
779 5.7214295605786
780 5.9591343829125565
781 6.677625142941653
782 4.725369228595349
783 5.916444488311426
784 7.848388292277622
785 6.111971792779315
786 5.785348164985989
787 4.906018916909217
788 4.666455809886585
789 7.631969372367642
790 6.900049125571732
791 4.823841732008658
792 6.6558366834345115
793 7.331398406912217
794 8.133416971754412
795 5.097488634914804
796 7.361297241885948
797 5.211081156998456
798 6.081690611971454
799 6.338842403883724
800 7.132757895174807
801 7.138562642409981
802 4.118163392323861
803 7.387995575155958
804 7.804427996340258
805 5.6883210984158925
806 6.140714540185808
807 5.969080578715876
808 7.04905037913472
809 5.232189996008266
810 6.042014100546647
811 6.337170112698563
812 5.673760606762552
813 6.455666117107215
814 9.424280528692321
815 10.348173051606855
816 8.21079401806941
817 8.308532299978088
818 8.580160668942392
819 9.403539395171581
820 9.60674963047469
821 11.865318502943113
822 13.17846294471773
823 10.675115024168973
824 9.642365195783853
825 12.753274402893183
826 14.481572971059201
827 13.046607542259501
828 10.78967764666016
829 10.080782024786293
830 11.655369971015975
831 11.187054485950354
832 10.562738578073482
833 7.149423850990317
834 6.907479112238321
835 7.781345230211978
836 7.644472014735691
837 8.583475518653286
838 9.671820436986597
839 8.161559090411982
840 6.5302926762886155
841 8.9236156790752
842 8.425883156408664
843 6.324529631596792
844 9.844316079919878
845 8.097662201072126
846 6.576135803887823
847 9.176007843273302
848 6.060439975133528
849 5.768362679416233
850 6.845847170942222
851 6.060372583855145
852 5.311669530252092
853 6.3378878112313295
854 6.550904991718604
855 5.728150635921366
856 7.005463895558053
857 7.185955727626608
858 6.362772237646298
859 6.385830074326967
860 6.6342737535293335
861 5.3037537543321855
862 5.987214242369224
863 7.071995119737549
864 6.150938951638439
865 4.4984611611242835
866 6.81373283231299
867 6.712423981912645
868 6.668331280781956
869 6.475057004045151
870 8.831795941659653
871 7.269079656971113
872 7.610874784357608
873 7.8691935153117525
874 7.842947776869262
875 7.635511448411879
876 6.620378074381455
877 8.010504755681422
878 7.251021480918332
879 7.405261086378486
880 5.766352575235437
881 6.475817313252149
882 6.996366099293995
883 6.759410812777364
884 5.999473378142547
885 5.781660143400893
886 7.2877350617388235
887 5.6141961501916064
888 6.656611240971538
889 7.838886465068606
890 5.343919958135821
891 5.247485485390785
892 5.7316053080503515
893 5.607101190214325
894 6.677181652108707
895 5.907588639928098
896 7.284648769407341
897 6.936684091359098
898 9.076114351312095
899 7.854389399143138
900 7.673584056692647
901 9.185591263381129
902 7.1393661119517455
903 5.871954532705467
904 6.765182960300558
905 6.106696990665684
906 5.753606174244769
907 6.323077769240915
908 6.316094450785402
909 6.246845083397702
910 6.07276779856383
911 6.3292881180062395
912 6.2385847283336355
913 6.254495946907131
914 6.251750905022701
915 8.078615450138752
916 6.0070790800989355
917 8.310570253491257
918 7.490537891755087
919 8.049808812931547
920 7.167534886135524
921 6.396308593415231
922 6.646661257524262
923 8.326138170960853
924 9.286387565282475
925 5.962167718495527
926 7.675788493423613
927 7.416092073114418
928 7.710820681443644
929 8.653915348380767
930 9.425381165592603
931 7.804855935861824
932 7.747915052278942
933 7.504917203449584
934 7.429686688429976
935 8.588399575007156
936 7.5366821000584725
937 8.185045208860744
938 9.110369757291878
939 9.452327599685237
940 10.229814224415057
941 9.99977255575325
942 7.570540672802631
943 6.350869707874063
944 6.715557335573918
945 7.628506995510715
946 7.492498101438946
947 8.335975224470388
948 7.607490329807806
949 7.785777320929282
950 7.748244936197935
951 9.113916872334956
952 7.013094677893646
953 6.692784590972148
954 7.232774333851164
955 7.4278338561511195
956 6.677213478646822
957 6.753451227453337
958 7.38295338749504
959 8.002821015252723
960 8.684333375052574
961 8.42333614451947
962 6.6035879708752585
963 10.16035886159454
964 7.747686161398534
965 7.537065889219998
966 9.201532537251817
967 6.837959605775272
968 6.332623954552547
969 9.226309752850506
970 8.45614549158516
971 11.119465275781929
972 9.755525945126235
973 8.25277085183572
974 7.521772730474326
975 7.967432372993561
976 7.389320420832865
977 7.523055832293675
978 8.470587953926866
979 10.93586223342935
980 10.4470299605096
981 8.23802316836321
982 7.128763354341649
983 8.883685731251205
984 8.025088625730728
985 8.110062003547718
986 6.82579227146154
987 8.23360516809335
988 10.551045524080669
989 8.825209079909104
990 8.30775328475153
991 8.353424948632586
992 8.616683320160561
993 8.720016326992024
994 9.768499046194835
995 8.7932750403
996 7.838580832274894
997 7.690969169959599
998 7.9733657999146175
999 7.969149511445278
