# Supplementary material for: Perforin-2 clockwise hand-over-hand pre-pore to pore transition mechanism
Source: Nat Commun. 2022 Aug 26;13:5039. doi: 10.1038/s41467-022-32757-4 (PMC9418332; doi:10.1038/s41467-022-32757-4)
Supplement: Supplementary file 7 — Source Data [file 41467_2022_32757_MOESM7_ESM.zip › Source Data/MD Raw data/pH4-CW/pH4-CW-saltbridge-14.dat]

0 5.31864422597504
1 6.6208089724108055
2 2.8842748666035694
3 6.572112056565359
4 4.805460040482466
5 3.4684655504036876
6 4.989701236172319
7 4.1608231853392805
8 4.468816977069165
9 7.48884933219975
10 6.270145398768082
11 7.847195492062597
12 9.037788461044022
13 10.280847157232204
14 10.014154727485062
15 8.361435527067554
16 8.761097800649328
17 11.292622436755666
18 10.653658281343503
19 8.808896303181974
20 11.00326094287799
21 10.170796770772036
22 9.471579311738337
23 10.078253787198328
24 6.0540316078670475
25 9.754115592603977
26 6.4274126402190745
27 8.764177353140543
28 6.005164275510674
29 9.621512507366422
30 8.393468290355832
31 7.787465305841638
32 8.155388229381217
33 8.809047212033793
34 8.420458550460125
35 8.36455841139972
36 9.089722646110802
37 7.651782612444604
38 10.282608914482143
39 9.27921572609096
40 13.934975679864321
41 11.189002647097215
42 9.628796251052687
43 11.837031270958795
44 9.633323681569978
45 10.03888821764222
46 8.927684868218122
47 10.015900887962717
48 9.941233308597777
49 10.09077546031005
50 9.12828914979198
51 10.24068333234082
52 9.90837607299706
53 12.36599149772264
54 11.281141255459888
55 11.178565930195711
56 12.504343404452447
57 12.419508595008677
58 10.430966716143404
59 9.553480946434677
60 10.749891191936953
61 11.414078735703082
62 11.59361597067887
63 10.19301092211643
64 11.871498086916139
65 9.181917820648504
66 8.509402261598133
67 10.770364006221703
68 9.379157760693008
69 10.090972618097728
70 12.927841315278968
71 9.768041028239265
72 10.02591300266999
73 9.14081614163034
74 10.449606816938951
75 12.169706170268086
76 12.093205556123978
77 13.944854643010787
78 12.661658712540408
79 10.025916273192898
80 10.630047240157705
81 15.21941078372729
82 13.019755136858521
83 10.0663893818167
84 11.611783583548052
85 11.984806677410962
86 8.940364348344467
87 9.474363469172674
88 9.218056148553226
89 10.381512029247439
90 8.956441724872699
91 9.889518906177978
92 8.907645338538423
93 11.035380554168023
94 11.680560393160993
95 9.298760538191383
96 9.918266650806551
97 9.051114556127756
98 8.117843781222945
99 8.309928685337349
100 8.267752218347244
101 9.799295898722374
102 9.38427114510313
103 6.773395566281896
104 10.726714007139588
105 6.274711978400679
106 6.5556171216276455
107 8.660021094980847
108 8.234797786635413
109 5.964373540391947
110 9.847027780275738
111 9.440125664585171
112 7.979714852318641
113 9.375121408157066
114 10.436838791016106
115 11.60353216814285
116 8.446207291381821
117 10.54859072324117
118 9.840387796578266
119 10.86814659170238
120 9.432719549787304
121 10.702341318428275
122 12.398831093352918
123 11.320367376739172
124 12.19907247177511
125 9.04711257901189
126 9.471978961732464
127 12.770988002435613
128 12.106516857900747
129 10.24720274360419
130 9.827926382885696
131 10.530188763876373
132 10.911632475853315
133 13.108740797398049
134 9.207701782331917
135 12.556148927431513
136 9.867197556568238
137 12.675774805015413
138 13.080482837837632
139 12.580924993201336
140 9.79083383058614
141 12.002534281643536
142 9.914052444709867
143 10.508588191530169
144 8.940187795256362
145 15.668970125720987
146 13.753452665827176
147 9.340319513771032
148 11.615255393505977
149 12.467899731069778
150 14.402419431760954
151 10.756328036347556
152 8.419837087188771
153 8.34133188261689
154 7.922917896115938
155 9.170732086083335
156 9.847236996880163
157 11.618708275492187
158 8.297355217235443
159 8.323556748232605
160 8.47431062007447
161 12.286478554009562
162 13.709890124618632
163 8.031219493616657
164 11.205714989898388
165 9.681389178476653
166 9.320083090204816
167 8.338258423239905
168 9.528248008259386
169 9.388212764680215
170 9.248569826565472
171 10.03202772671448
172 7.700216778194759
173 11.10313111115678
174 9.234179154179103
175 9.543632963779476
176 9.388464301178567
177 9.987411108762602
178 6.29520928062693
179 10.582617311376648
180 12.679872979468584
181 10.392077022162647
182 9.231245431025197
183 12.713119659370708
184 7.163077202183443
185 10.526992723476809
186 8.04734754469754
187 8.728271975780409
188 9.172957794270381
189 10.251516804895225
190 8.74633718454
191 11.017535693775129
192 9.28181487475238
193 11.423130767739808
194 7.733714590990701
195 12.646958202381644
196 10.720978918163492
197 10.652533114723273
198 9.031557666267465
199 9.650300276947394
200 8.646006836390397
201 10.489298878199271
202 6.236441111744023
203 7.024703474792115
204 10.887187976922464
205 9.585410099921885
206 9.179999898312166
207 9.176752509466422
208 8.706765431457434
209 9.439577801706651
210 9.109450656118122
211 9.826671743825662
212 11.658068955635642
213 12.714067173382908
214 9.409794805987026
215 9.978754836371005
216 10.240233049248518
217 8.742820672916812
218 9.48811751980155
219 8.528122920928073
220 11.545727440574936
221 10.400074339344895
222 11.919457462567875
223 11.23970320828678
224 12.122504416938035
225 10.66713855465149
226 10.369232084431026
227 6.598235863087791
228 7.1764592879942635
229 6.508828135487452
230 7.198654851283423
231 8.919978027423253
232 11.527530651897019
233 11.570079080500529
234 10.56984270630981
235 9.911798563773988
236 7.706052297885899
237 9.198608537323222
238 8.510893151864115
239 9.693241183886819
240 11.399357437080903
241 9.406436762921242
242 12.178636433680747
243 10.034567094519595
244 12.223271756262978
245 12.318901625919082
246 8.294919045311245
247 8.442210672330354
248 8.485967006586787
249 12.053995316432617
250 12.817406324391234
251 10.250449338454898
252 11.318269122927921
253 8.45285382911077
254 10.305741733314802
255 8.251742483229894
256 9.257205726053241
257 11.333544940773324
258 10.443918145401828
259 9.663025694572292
260 9.924534693866148
261 10.090628326884772
262 8.563563885992629
263 7.9312462691148795
264 9.642461546630985
265 9.209210659930637
266 11.789199150314014
267 12.089366633209258
268 10.567371579584178
269 9.73964010244156
270 10.48253159903539
271 10.071229636273783
272 9.929562369531094
273 11.097270220594076
274 10.294417370233315
275 10.85486677616054
276 10.337061065229339
277 11.104102852502317
278 8.352008717284042
279 9.170639530062807
280 10.550512126225712
281 14.158761667564772
282 8.97727843851868
283 8.649919787029932
284 6.523512419512969
285 11.421673354858035
286 11.558204693406564
287 10.692742404667555
288 9.66644702075573
289 7.927786617002987
290 7.551423368651674
291 8.835481147273034
292 15.414074694070713
293 8.997939909850999
294 11.640146105714482
295 12.002485973488199
296 9.62530187694447
297 14.11457871882677
298 11.819114968515583
299 8.660488478808318
300 10.178664789337557
301 8.849445395585919
302 11.171905191749499
303 13.574912323305734
304 9.278977606198936
305 13.617367930585432
306 9.78686063128872
307 12.856374396613285
308 8.774443571589236
309 10.522579215440938
310 12.410251365253915
311 9.232105391483625
312 8.835456381971897
313 9.712774738865445
314 8.307692059520374
315 9.417832105166498
316 10.216172318562633
317 10.742390367346996
318 10.49498188739246
319 13.176291695550205
320 11.738339448250057
321 8.888758700571039
322 14.01920657921455
323 11.315278145967563
324 13.681957245137381
325 15.354765013767436
326 11.429741270203158
327 10.758225601204805
328 11.448432709532973
329 9.688959195691043
330 10.39842005810278
331 12.60765867362396
332 12.4369505557593
333 8.250100833536129
334 11.006070344333681
335 8.44259656620259
336 9.617204181501386
337 11.569664699616256
338 11.377040768317666
339 10.105211429359182
340 9.31429225746525
341 9.479282706452299
342 9.209414348938433
343 8.130824830261169
344 10.249097141726775
345 9.90255925525
346 8.775626564001836
347 12.659222695184331
348 8.721769414522548
349 11.256341912070495
350 9.869674322587246
351 9.275444332801243
352 10.45719238105152
353 14.447970958896244
354 12.694064225853488
355 9.409069584333057
356 8.976670207610644
357 10.383059874005951
358 10.448430751481476
359 8.11539004231127
360 10.599615138784179
361 9.104726204867198
362 8.47800582494596
363 7.432234157934717
364 10.735991539439595
365 11.063315233234645
366 13.906231510573171
367 9.909594363837503
368 9.01352476433155
369 12.10899421224651
370 7.326948259552038
371 8.447719273590712
372 11.096918023557123
373 9.911774795304094
374 8.22488150664477
375 8.350246011470722
376 9.670615090785414
377 10.710118804459993
378 12.444950264928298
379 10.752001700344863
380 11.69639309817364
381 12.313065480356261
382 9.628715172231804
383 6.148630076740202
384 6.997462372097483
385 6.778710166846868
386 8.467323311543794
387 6.853908722708276
388 6.747516972527785
389 6.40448402467299
390 7.260079643992251
391 8.404387157478803
392 9.796154117406397
393 10.683080868767489
394 7.137779724807103
395 7.2797892831745505
396 6.874048808132618
397 10.19216826011967
398 8.002091867697121
399 7.4321013967570275
400 8.169970465354076
401 10.23526282886641
402 7.201692820025726
403 6.232522829645189
404 7.183373697445093
405 8.011952228439794
406 7.968346988407726
407 5.332882356431028
408 10.884429766921672
409 7.175590532538151
410 7.990549896619016
411 6.691754280858786
412 7.160249362492614
413 6.556761522714767
414 7.926325083232795
415 8.60070721206112
416 9.274410914030478
417 7.760477468335435
418 9.592172277161298
419 8.28774427470285
420 7.525655367311431
421 10.831002612616235
422 7.564705559210049
423 7.023230211659513
424 8.701481287328741
425 7.954645204373422
426 8.00588695288966
427 9.320064941750763
428 9.159735460239647
429 10.773751615953284
430 7.692262150531625
431 6.39610287591727
432 6.731196489888267
433 7.916660347342346
434 11.795039639566093
435 5.473413756750767
436 8.555824886629184
437 8.629506469552995
438 9.626636016063658
439 9.598748454869172
440 6.609106247223698
441 8.479091117208176
442 5.316028911634866
443 9.852461700775132
444 5.31000704761696
445 7.080436452793476
446 8.76590934855135
447 6.1009257177427045
448 7.040334053598795
449 6.30654923271188
450 7.834782774219651
451 7.498951725813794
452 7.944424981021909
453 9.37679181033646
454 6.578735367078678
455 8.800110410772913
456 8.339803801576334
457 9.924332947056053
458 7.744629532143399
459 8.092469255161376
460 6.509056793283889
461 6.593791292150874
462 5.3553632484669835
463 6.506370019078296
464 6.777599044868483
465 4.934530579291397
466 8.682831894529311
467 10.149090314591701
468 8.95815143170334
469 7.142899728184148
470 7.012136944903003
471 8.053996282622144
472 6.906317454223818
473 6.307923469707732
474 6.230144585969678
475 10.171685419977921
476 5.783029050791757
477 6.990148255588948
478 6.761362082626929
479 7.917297090294334
480 10.53931369868489
481 8.025953440156512
482 7.414356216208791
483 6.916749885613488
484 6.912677099729584
485 6.048988969734553
486 6.485017970229555
487 6.832547341559649
488 6.342721336096297
489 5.442058270732176
490 5.992303070461047
491 7.727121353722209
492 5.8220374752383135
493 7.914218602216735
494 6.172592996532411
495 5.237148706438274
496 8.24120085036959
497 9.288415383973307
498 5.814165809876595
499 5.91550983656215
500 7.993125465096522
501 7.098571320966161
502 9.283716353002418
503 6.575184940493049
504 6.120203991429893
505 7.863380099473064
506 7.403212268230125
507 6.0482612925046
508 7.493212884952856
509 7.554807187550596
510 7.182041717101126
511 8.725514884403
512 4.841275518000762
513 8.294777340630132
514 6.090799977222292
515 9.642978542517353
516 8.286940197517415
517 11.99822793016987
518 6.312011230703019
519 7.826347224902376
520 6.010929016748532
521 6.027356114701288
522 6.063121399928458
523 6.43065686140011
524 6.73723371277616
525 5.52649336617571
526 11.60825780562486
527 7.8021126482725665
528 6.901307138223109
529 7.021007649068763
530 6.963688588994548
531 5.177576386894351
532 5.664410454623824
533 7.422796753609272
534 10.21019416471767
535 7.064153039954567
536 7.205578744751105
537 6.614670783606725
538 6.5732912977581
539 8.269326315673204
540 7.570829421944542
541 9.269614649665012
542 6.391290029675895
543 7.342681222700278
544 7.288768478729999
545 7.814204139991481
546 8.387850897632458
547 8.269948499246379
548 8.257820740593395
549 7.176258994014053
550 6.222073013323938
551 8.260886350615865
552 6.529354439109506
553 10.197949384318143
554 7.680460699393815
555 6.242105043882354
556 7.424341526970958
557 6.933409817811654
558 8.40718688178024
559 5.209786068943232
560 6.958011233237013
561 6.568959511107795
562 7.247187813941718
563 9.227694170868821
564 7.424650491484783
565 8.551682120528843
566 7.2546143163896835
567 10.61897434339048
568 7.55754175197004
569 8.122338857844131
570 7.645255899579084
571 7.494371043797066
572 6.1425376332098836
573 8.38637705031643
574 9.313411230574115
575 9.204293510907902
576 6.397660868353006
577 5.719959801108044
578 4.946391450422935
579 7.200781510259304
580 8.059526638385472
581 4.957743379469517
582 4.957188604350617
583 7.355393613984109
584 11.0498075397746
585 9.36846133716928
586 7.914972850762043
587 7.2376133988671425
588 7.3612491017734145
589 10.12500703320111
590 10.81642573803096
591 6.840560577690275
592 6.265657276979456
593 9.226173369391127
594 8.666316193649937
595 7.467526465809796
596 7.547767839759389
597 7.0162191713444715
598 7.043634551094469
599 5.649240339082232
600 6.87660959993255
601 6.4208525280950886
602 7.748362800620597
603 9.202911435816238
604 7.099590079962134
605 7.1109861344285425
606 9.490177805890562
607 10.121542930014506
608 6.652160216913565
609 8.761909313471179
610 8.15426098740793
611 9.71606371634373
612 6.31735204829087
613 6.975434522464262
614 6.2760561181808
615 6.558523763771797
616 11.266102399898307
617 10.515012490776508
618 8.319895972693562
619 6.299656890489583
620 10.9230822568482
621 8.52269772128908
622 6.61308980500199
623 6.207871940708641
624 5.192641685870327
625 7.260760837874242
626 8.10160388972846
627 7.879983233503671
628 5.8875103204723604
629 7.469624873986356
630 6.878940959984626
631 6.897077873269164
632 4.956747263369195
633 5.716782849072658
634 6.116023124975678
635 6.553212567717959
636 5.48533363462306
637 7.181067967422011
638 6.525166343314864
639 7.674793524315722
640 7.603673020656364
641 4.635937382953962
642 6.854257008343955
643 6.866273399611834
644 4.883780006673496
645 6.140195992231066
646 6.233867197148571
647 6.349664543275092
648 6.574833521315392
649 6.122809084293457
650 8.885458219385063
651 6.155355389725758
652 6.044523952698
653 6.536161350237347
654 6.407673008000998
655 6.32558782025675
656 10.334759652358061
657 14.18357561486863
658 6.908956984179919
659 7.300559567436308
660 7.8116422015233145
661 9.441608586477651
662 8.530836347831224
663 8.228794350734525
664 9.201592871418589
665 6.666768135387102
666 6.530689410111504
667 7.812530277232345
668 11.817101946864865
669 9.132753262119815
670 11.42648913792339
671 6.446556605030348
672 8.182726048531864
673 6.571738113135423
674 7.579664774701226
675 5.821168197080644
676 6.990528132581459
677 9.088686971069194
678 7.912351535539565
679 8.124016712989564
680 9.228160322528403
681 6.384746059441609
682 9.381172334251204
683 7.517134571757799
684 7.14139675990302
685 10.28478898591299
686 10.013426835042708
687 7.451142999542792
688 6.9354586783400975
689 7.632995099035224
690 7.321692804285967
691 6.231191708091564
692 7.088795247177293
693 6.589944187528324
694 8.202158017677412
695 8.4667861889653
696 8.052163190537023
697 7.771600720431204
698 7.719622958960154
699 11.495308101227513
700 9.438258654732028
701 7.758865850609764
702 6.665201046701282
703 10.765140762299596
704 8.17660424454314
705 7.104888258995566
706 5.046341675100322
707 9.139543269534713
708 9.824653165407662
709 6.65499748868117
710 7.800174428022312
711 10.998797934395526
712 9.702813371148691
713 9.54197831188993
714 11.681739808032548
715 6.605558018598594
716 7.383101794809102
717 7.5754009286542034
718 6.658469854385772
719 3.7697007685453188
720 5.37573945542768
721 6.443248546374284
722 8.84983944901187
723 8.157708149771263
724 5.818053699888532
725 4.986950508737422
726 9.596364319882102
727 5.939816003120727
728 9.160683955643266
729 8.910234944621937
730 6.8480747256372405
731 8.324125963964795
732 6.176322856628007
733 8.052656221456298
734 5.137542558877205
735 5.761782067173625
736 4.815700638062672
737 4.99568753745217
738 5.973777461862957
739 5.730194582128937
740 5.388696914860739
741 6.38803767453062
742 7.390279625935083
743 7.59703743236991
744 6.703135044333069
745 5.247788178819386
746 7.199954644846813
747 3.665840897880639
748 4.3269385864147
749 7.27956974858308
750 5.887861353732253
751 5.85429358624823
752 7.068586257675492
753 4.774408470480646
754 5.903210542469328
755 4.551315467637046
756 6.095713210564616
757 6.78951653784088
758 12.074097088598316
759 11.274416985762386
760 11.385608074867248
761 9.276906203016523
762 6.434197398738577
763 5.628087228142112
764 6.643747122158275
765 6.841149376623432
766 4.582131055233795
767 5.365115018097413
768 5.378293577762931
769 3.355688811888236
770 4.053323949991879
771 8.032123162530075
772 6.270344300310463
773 6.517632306605768
774 6.930640957535119
775 8.631363253731559
776 10.697783485143612
777 6.0727450927892
778 4.658576985429218
779 7.586678114155843
780 5.766582976135688
781 5.633549354099585
782 7.807217707942461
783 5.112069665091863
784 8.45239706919083
785 6.161766423676301
786 6.0125185202230504
787 5.227652274540928
788 5.750696433569151
789 5.662937205728858
790 7.036450740215881
791 4.644889854230676
792 7.504886931670404
793 5.897590752306211
794 7.600816702543805
795 7.2439197247298015
796 5.849343468716062
797 7.690169618799158
798 5.947247576775562
799 6.1959333434130075
800 4.614684702920405
801 5.2695996073592495
802 4.936992304683754
803 6.649229005015316
804 6.280164123799881
805 5.793312712505617
806 6.408135063437628
807 5.186803210140434
808 6.263527303480574
809 10.79841108764509
810 10.078368601492159
811 12.654532108795784
812 5.390736781698233
813 5.566374150363269
814 5.540376415182677
815 6.52329413004924
816 6.146015166016704
817 5.063126199295588
818 3.712360401368859
819 6.45829789956781
820 5.295961667606958
821 4.378654656843811
822 5.488607633670695
823 3.6539665975607707
824 4.405180076898769
825 3.947298717434577
826 3.1836009246927683
827 6.127168582304434
828 4.483532305160381
829 7.3083263229600535
830 8.112151392831933
831 3.7325847108870716
832 3.6047313118872077
833 4.007095454934958
834 6.866912062799251
835 4.105192928219003
836 7.285506178760438
837 3.6721542150560147
838 7.5543719230296364
839 6.386511702960776
840 6.064636414250185
841 6.030995181245059
842 4.842629350517972
843 7.796070556909157
844 6.64798722703719
845 4.975027954169894
846 6.911408894477223
847 7.805093994338988
848 5.824156832387421
849 4.973881525746776
850 6.476373478711802
851 7.76282854125635
852 6.903594990424025
853 6.5714472321365855
854 6.474700512172657
855 8.486626100350259
856 5.9425298160196105
857 6.2439735892239145
858 6.38463975757688
859 6.711532075918229
860 6.891813641355189
861 6.527229116733826
862 8.784479477716209
863 6.752032155589881
864 7.101899850868987
865 4.900301703589604
866 5.516314403456333
867 6.620757585336051
868 6.319496353686293
869 7.483298467392831
870 8.406161686745625
871 7.253312763380815
872 3.3190898684258188
873 6.006912258689369
874 5.553122042083407
875 5.562831717073097
876 7.507331461685616
877 4.807384309736326
878 7.118367168167375
879 4.549348950319473
880 7.13789718927099
881 5.378840233618812
882 5.859411972471843
883 5.263214130126169
884 6.166320987029483
885 5.148013794210983
886 7.776695843155447
887 5.936919522054523
888 4.947076204303884
889 5.1117175503987395
890 5.770442261341649
891 6.665618461527694
892 4.651760028131176
893 6.957330672334503
894 6.243672100901884
895 5.8255050606836525
896 7.360835462204864
897 4.874219466846539
898 6.421161546242128
899 3.826912954909502
900 7.132798077989053
901 6.343580554675248
902 5.453978440242302
903 9.472890527654776
904 3.847195589147212
905 4.884894148475591
906 5.814849244218842
907 4.81735534894823
908 5.980579407442548
909 7.2370958877673655
910 7.348601425363194
911 8.891905249953956
912 5.668772998374246
913 8.133929500522644
914 6.979627409490684
915 4.622087287509014
916 5.5185870012699985
917 5.936468724703544
918 7.1961602637149396
919 6.042209551100334
920 5.2947843154905385
921 6.210464176706292
922 6.62146844374924
923 5.076664733505085
924 7.230480549307785
925 5.066840728419026
926 5.550752559770239
927 9.745619572245392
928 5.321974922157552
929 10.662914509461979
930 7.534819298409928
931 9.4430283784525
932 8.591151678608316
933 10.135399342774342
934 7.228512729235651
935 8.40652923846582
936 10.68896220455129
937 8.640607975354897
938 9.259394521069227
939 9.229503467225845
940 9.414745002438668
941 10.020881981887868
942 9.540604755323724
943 6.551754688710146
944 8.102920923745035
945 13.001685428281792
946 6.66259528980516
947 8.240030726111414
948 8.194429588739167
949 7.104323287954984
950 7.081616952796652
951 8.757075032855838
952 11.103282815910582
953 8.854291724313704
954 10.146278829526961
955 7.2812888677543715
956 8.35428021526253
957 7.82559156138464
958 8.16849275186517
959 5.852042028105643
960 8.006799049644178
961 7.723838149526357
962 6.7039059824934455
963 7.6965142992311435
964 5.968914242532788
965 9.352172556903815
966 8.648531580966457
967 12.409943699714807
968 6.336080382957995
969 7.067268250629941
970 7.435546136848311
971 8.848625569450961
972 6.869946227742243
973 6.966393088058636
974 10.397677584933364
975 6.601235523447424
976 10.994250787078448
977 4.070018010561561
978 8.878454803503294
979 7.912833566201579
980 6.739903248654631
981 7.271951839009561
982 6.5705577463167755
983 7.730417721181377
984 8.549686165073336
985 6.715609762865385
986 10.68599476223262
987 9.84067355011121
988 8.701417514446183
989 7.8814174880354395
990 8.411515252790172
991 9.54280593999262
992 11.678721342951455
993 8.277846838658284
994 9.769744792021081
995 5.07715265646627
996 9.982003636473541
997 7.99671702613793
998 7.384734790541886
999 6.6750191459909844
