# Supplementary material for: Perforin-2 clockwise hand-over-hand pre-pore to pore transition mechanism
Source: Nat Commun. 2022 Aug 26;13:5039. doi: 10.1038/s41467-022-32757-4 (PMC9418332; doi:10.1038/s41467-022-32757-4)
Supplement: Supplementary file 7 — Source Data [file 41467_2022_32757_MOESM7_ESM.zip › Source Data/MD Raw data/pH4-CW/pH4-CW-saltbridge-08.dat]

0 10.058698954622479
1 7.434914691412693
2 4.685317354443132
3 5.137506079274557
4 5.259093476097479
5 5.727642295942316
6 5.837121291191634
7 4.963343850458164
8 5.428732689252239
9 5.251167670597974
10 5.553062469533218
11 5.746698918363891
12 6.994747329194902
13 5.549047207297758
14 6.07060720435158
15 3.9043696026941066
16 4.844441474221516
17 7.435134627758548
18 6.257194183509078
19 5.533010596966028
20 6.972223003202546
21 4.993501764080562
22 5.174939392489385
23 4.635717117308341
24 6.846843703286019
25 6.64311748513518
26 7.703727828083691
27 9.3708359085472
28 7.111038199178944
29 8.552263140838216
30 8.347554206289377
31 7.037337002942395
32 9.386230913358192
33 3.4443526395968194
34 4.91536245991909
35 5.735740316092927
36 6.325278483246243
37 6.051276959256364
38 5.868115006621176
39 5.875969228584455
40 6.209730003523731
41 4.6995733804544
42 5.871202704466599
43 5.006916118875128
44 4.752397434048409
45 4.829726554933505
46 5.136181605550288
47 4.752799218033028
48 4.913338729671227
49 4.565398502988009
50 3.9037673614064996
51 4.574412839143291
52 5.642611450389875
53 5.660724942435653
54 4.896020243605095
55 4.338159126225182
56 8.551959587547135
57 5.195804424128657
58 8.229150371518768
59 5.455405928614647
60 5.377906542454613
61 7.317364987562555
62 8.743297756300727
63 7.764563525405073
64 5.651125202651416
65 5.56919222858671
66 5.490331751294622
67 5.481648058109008
68 5.3033962071629634
69 6.061874239439768
70 4.798729882155954
71 4.945984170947611
72 6.4986817996485
73 6.011700030205863
74 5.258689539694037
75 7.5164669835248015
76 7.747753723363361
77 7.536323650519701
78 6.30605104123407
79 6.114057110897595
80 4.919771530208403
81 5.611586006824668
82 5.1161730179168
83 5.013809165478674
84 5.264542938630333
85 6.76824170007299
86 6.552226507062471
87 5.589471176950685
88 6.15479328081204
89 5.8226232956005655
90 6.445512700370454
91 5.7039214709186234
92 5.887442305179678
93 5.3603261158207625
94 5.955660485509831
95 6.534797676673495
96 4.8390878545363245
97 5.636402126461561
98 5.189926619855068
99 4.806669966837053
100 4.9120862397170395
101 5.920973908799563
102 5.303470636972749
103 6.633305170887676
104 4.7996352235365185
105 5.196469549473926
106 5.163328014815511
107 5.954067213500193
108 4.033995921842208
109 7.050677511120208
110 6.678907011325955
111 6.914191815089851
112 5.396055706060151
113 6.993136512469962
114 7.799357072843242
115 7.11379073570195
116 7.594492483918028
117 6.791288255663528
118 7.88160658490703
119 7.164017034343604
120 11.210035168364579
121 8.543243450000578
122 7.7188977527789335
123 10.569349494280317
124 7.425233494620149
125 5.868257353385668
126 4.9267595584029555
127 7.524649880537105
128 6.985762702225309
129 9.100490858510344
130 5.684267215818761
131 7.361554294132055
132 8.97329899397436
133 8.617779982212552
134 6.46209403512112
135 7.372017959628211
136 6.973138761472296
137 8.768410709259108
138 6.7716495038557785
139 8.28737204022987
140 4.967490993696463
141 5.659159610335673
142 5.129090468214681
143 5.266668249867137
144 7.973798535917446
145 4.864907707118823
146 6.434145730318643
147 5.6007043924049595
148 5.980564055222596
149 6.893818180049386
150 3.925811648815147
151 4.04163649546568
152 6.200138280462408
153 8.845597410449752
154 6.434421973414822
155 6.12143410933864
156 6.3340210394884675
157 4.765151424007479
158 7.619382738321786
159 5.975724558410663
160 6.266794870419716
161 3.7599130849951132
162 4.898147991743437
163 6.3824546513661
164 3.957735234364089
165 5.590537559021733
166 5.307834597937202
167 7.227390329497416
168 6.6187636506801715
169 6.117725587916888
170 5.553621201849678
171 5.674950594679685
172 5.030541177501102
173 4.758754838735842
174 6.0374544422738925
175 5.956799882696959
176 5.376309845585459
177 5.56669161697278
178 5.466528945073593
179 6.312254885342484
180 4.943061621938113
181 4.917267148689632
182 5.910376868778564
183 5.450179224431632
184 5.090197857792895
185 4.298788441401109
186 8.629180877533274
187 4.827224250936784
188 4.033361042654028
189 6.864258682944312
190 8.289589764449998
191 4.818936356233521
192 4.948338835079985
193 4.691422770305806
194 5.71696347634915
195 6.227195664921584
196 5.691144540720305
197 5.829877856038243
198 5.414665131198849
199 4.599775300810163
200 7.5890779911869
201 5.011609630782362
202 5.287289624095289
203 5.775293762344294
204 5.48669446293304
205 5.692741171064051
206 5.288807771998576
207 6.073790139892138
208 5.448095412629861
209 5.836426321194231
210 4.378669380155647
211 5.691790057437709
212 5.216587237760944
213 5.904383651601706
214 6.247765906592239
215 5.787136227822157
216 5.379629518984065
217 5.2352286423348104
218 6.682241164601641
219 6.185126508838702
220 5.212571854790514
221 6.11359452993228
222 9.396991448965181
223 6.427464302425161
224 6.202917219447759
225 6.04167094940958
226 6.988660492016713
227 8.30626491982974
228 6.428906373649068
229 6.8060460486605985
230 4.797586949923698
231 6.08335886234271
232 6.390202185766553
233 6.556268843643864
234 6.421992265402399
235 4.384197095345699
236 5.356370709166856
237 5.366387686477782
238 4.9275381977903505
239 4.962076048138663
240 5.379434347039513
241 5.281910297011171
242 5.444874363417806
243 6.516373345991209
244 8.48996948190743
245 9.24778577981007
246 10.189730954487235
247 9.19019956238279
248 7.422666158334072
249 8.72048406282156
250 4.064831848528435
251 9.957813236026746
252 7.677167059250144
253 8.472342890782746
254 8.987809592449047
255 7.965172609788102
256 5.969401759018894
257 6.942845599820644
258 5.748558865033674
259 6.540258902915219
260 6.152838105189303
261 6.333464196147641
262 7.358580236850085
263 8.172304258689884
264 8.733289711636935
265 6.648930538398322
266 5.822819474835014
267 8.17893714075326
268 4.835508470780215
269 7.849836706127184
270 8.943634542821654
271 7.603674043849535
272 8.534016950514067
273 8.326409618179383
274 5.23190639338926
275 8.06836801233073
276 8.80345858023254
277 7.911782794923995
278 9.066016113125285
279 5.182258461365469
280 4.6178210401848405
281 6.070758206475964
282 6.452525854749929
283 4.4671541297833794
284 4.667578677928791
285 5.553427005693392
286 4.951286378750114
287 5.371184908668017
288 4.956054451692789
289 6.456945469363875
290 4.683791354364114
291 6.385182990728204
292 4.728250683606214
293 4.805934747524542
294 4.595473668047454
295 5.8330432826005945
296 6.004353704379125
297 6.967272005453542
298 5.667355442523309
299 7.887242745122948
300 10.400837351614404
301 9.024005291036243
302 6.401190978506428
303 7.954039140926986
304 8.015952204261485
305 5.371259533186016
306 5.055617039136748
307 4.747659268361698
308 3.791615967502017
309 5.280270264145265
310 6.414646523803527
311 5.219164758924552
312 6.310355526507429
313 4.581504639068652
314 4.694075044560097
315 9.268225342669348
316 6.97789102571201
317 7.24371689950885
318 7.2223019872610354
319 7.852712610362614
320 5.788142745509238
321 6.811469665868167
322 5.927412904494721
323 6.228292449473653
324 7.196026940095798
325 5.114025372417071
326 6.658225043625143
327 6.199700499843568
328 7.4759060691517965
329 6.115238512121169
330 4.91600784868531
331 8.358784008132966
332 6.610407633886281
333 5.712583737813086
334 5.524922866224528
335 5.397456348493769
336 5.2261719735548
337 5.486351081514999
338 6.5334352358507
339 5.376682802284944
340 7.239660681989656
341 6.16081658221673
342 5.141044718928295
343 5.245089099325843
344 5.460234334709005
345 5.43520666336665
346 4.918217102092727
347 5.850364251886026
348 6.25744994512867
349 5.246621338340305
350 5.756479142584875
351 5.469861994718951
352 5.822972598668426
353 5.04589821077603
354 6.823879791174303
355 5.85097570933601
356 5.824123890531918
357 5.271595207726363
358 6.062324361297868
359 6.153837072770251
360 10.545888753960506
361 9.516252437356364
362 9.719359787038838
363 8.060656119152846
364 4.045736085501539
365 7.328642469097015
366 7.669567633231292
367 10.31170948628878
368 9.169571750963676
369 6.036214747184736
370 6.591375546474782
371 5.26242474426709
372 4.733524726914821
373 7.487644303507665
374 5.611441243686507
375 5.488241617137799
376 6.200794038178956
377 5.123883250364518
378 6.530312970493291
379 6.612082165017417
380 5.518116231269954
381 8.989735770937745
382 8.49085108769615
383 8.805467794463366
384 8.25931800981933
385 8.474775589145676
386 6.212534500898115
387 4.441641932707861
388 5.799561001063066
389 4.998435430082513
390 5.907466759751255
391 5.129168503632162
392 3.701436157262204
393 9.537573514799982
394 9.57322820387642
395 6.051892486607698
396 6.300694894408018
397 5.248627340441392
398 5.203689993777713
399 5.5559089468400265
400 5.073474758341792
401 4.8478374275529905
402 4.747464177025469
403 6.871103247392325
404 5.511792173406878
405 5.454930149517294
406 5.168695082112299
407 6.243835483940178
408 5.914800578816104
409 4.762890008778914
410 4.543341091676408
411 5.870320994443371
412 9.335783761005793
413 9.075138934770655
414 3.7224434261357247
415 9.006821797869915
416 7.752778282064286
417 8.768778682052623
418 6.25653386206573
419 4.714229564025572
420 6.357191087727643
421 5.64088912752613
422 6.325414616160565
423 4.348844619479409
424 8.288180522951658
425 6.551666895081948
426 5.382773143334692
427 4.797347681515965
428 4.5548293292865605
429 8.679968639025205
430 7.85654200915969
431 4.23688231942844
432 5.091946210049144
433 5.9299721598604025
434 6.009393143831668
435 5.909396914504028
436 5.8204311844927386
437 5.342165260633558
438 5.96049630593835
439 5.257151602581487
440 5.816610522798106
441 5.653026151974855
442 9.870373653847809
443 9.34691225798566
444 7.009593802858923
445 9.917608938614281
446 9.578512956667847
447 8.08045942847684
448 8.409517949553706
449 7.086607496234045
450 9.144870740954715
451 7.618936984376505
452 5.182355486127584
453 7.081420576246343
454 5.3310587552886375
455 6.312890126510209
456 6.824627223761904
457 5.723888178662099
458 6.025526509263949
459 5.681387041243698
460 7.520498240173762
461 5.056288601405755
462 6.37336019008338
463 8.285343886175742
464 3.81702562072353
465 4.933318108804445
466 4.997516518599993
467 4.588192205672168
468 5.527707995838826
469 5.998002237997965
470 6.362976861693134
471 6.115981721577533
472 6.916674950152438
473 7.523400007444798
474 6.081395626641634
475 6.069274458617337
476 8.27304410992278
477 8.003882612491356
478 7.333918402778681
479 7.322766862286239
480 8.584416710386483
481 7.804596608407094
482 6.5968533165268255
483 5.248855347561901
484 4.813845139191143
485 5.297722780603627
486 5.379661185081516
487 5.499999965614486
488 7.543702497195766
489 8.893457007935163
490 6.978971839340137
491 8.151874309088367
492 8.738909941466122
493 7.777451737211908
494 8.145526780651043
495 7.374981216520275
496 6.1097131912934435
497 7.169030537315881
498 7.600913623386685
499 7.143579111920238
500 9.086266498429575
501 10.67419140594343
502 7.838609122953675
503 4.255832760619809
504 6.083842279197221
505 4.489749263050846
506 4.081651204455535
507 5.8692035787023284
508 7.176991871676157
509 8.336640938749284
510 8.631486041538684
511 7.842505869990375
512 7.856170037270022
513 5.3526372260421216
514 5.809522338003747
515 4.097953009987111
516 6.607627108415676
517 8.111553997454442
518 7.586426786968979
519 8.262377036194062
520 9.364843851325316
521 5.379713033383164
522 7.049198011834473
523 9.531947858982477
524 7.357550969804497
525 5.200501500453084
526 10.060270470689543
527 8.439051137844947
528 6.047646690533792
529 8.074370134655828
530 4.8520774482232625
531 5.418310475681982
532 4.5412483915775885
533 5.395429594872527
534 5.675001872645801
535 8.544469206034284
536 9.035379066736192
537 8.445648806128935
538 5.674968920310853
539 4.929836426649211
540 5.563342455666788
541 9.35797320612591
542 7.48650592037231
543 7.828611299756385
544 7.403679242475862
545 10.35571919669283
546 8.386804713856915
547 4.06191682812056
548 5.499157634297226
549 6.348847437870873
550 6.2319336848338285
551 6.35213263459769
552 6.530847702892515
553 6.24139596001445
554 6.455193609743543
555 9.999879482974317
556 7.715796189178288
557 7.999435655571656
558 7.424512307079051
559 6.798735506429956
560 6.221226664259384
561 7.664065582454774
562 3.594353653798318
563 5.152275599423952
564 5.515004897445284
565 5.63786179216774
566 6.985207662317849
567 6.356559955479419
568 5.762052276352604
569 5.268726601224862
570 4.8076882978828355
571 5.967531003863718
572 5.401251865469161
573 4.333963542201974
574 6.3189294484814305
575 5.598691110270894
576 4.866250115970281
577 5.483183895904396
578 6.7696796388840506
579 7.087480916652941
580 5.377324489187596
581 5.877371897607283
582 7.582042242961741
583 4.982743407724565
584 7.6370223324878355
585 5.8459333895513925
586 6.260490488763578
587 5.735310244187959
588 6.749601310827312
589 5.089831354726503
590 6.221688171158741
591 4.6583549195101535
592 5.90673632541807
593 4.713532568908497
594 5.7903648324423695
595 5.176939519844392
596 5.876223277550304
597 6.157504914921796
598 7.605492469303932
599 5.431944269313971
600 4.38903475945829
601 5.190726720527663
602 4.211133344580583
603 6.998415394221103
604 7.526728001874634
605 5.893388591448096
606 5.716601322159854
607 5.8067646357548
608 5.818609639749873
609 3.6178600713828675
610 8.383251239532049
611 6.537549892954732
612 4.010319087389531
613 8.639587539099965
614 6.6236338201711655
615 7.494508838362531
616 8.077614880715261
617 6.936924249063634
618 7.426373187288581
619 7.252840638542989
620 7.519890032687016
621 8.590937952830819
622 6.070904569238266
623 8.601999638555519
624 8.076395666034555
625 8.19097908004884
626 6.410640125203025
627 7.895082715058698
628 7.6480126342323285
629 5.449155848320314
630 4.129503486150123
631 6.162137704878487
632 5.321040837109969
633 5.404876075535182
634 4.311770796741395
635 5.715017771183409
636 6.245423537737074
637 6.1870611334077426
638 6.9751653477548174
639 5.935752255958629
640 6.199867894636389
641 6.054680625166626
642 5.662627603663234
643 7.295402559006296
644 5.644738749898647
645 4.871074385695661
646 5.65426037397698
647 5.441253508345242
648 5.268358014685793
649 4.266695347525494
650 5.742707166833824
651 7.957375958054404
652 8.182565794991817
653 5.8064307234220385
654 6.737947608790162
655 7.367369341880059
656 5.549860425013883
657 7.515629486090013
658 3.5452008017148793
659 4.963053557993203
660 4.738975050003917
661 6.410271161962469
662 5.662058499484471
663 6.260412895237348
664 5.927375361518766
665 5.2674547887257726
666 5.9185425534897655
667 5.241372761607607
668 5.767592170512213
669 5.750869334246474
670 4.1442793431446505
671 4.557243487660531
672 7.571682564288656
673 4.744256309226552
674 5.316699688910052
675 5.948648076409675
676 5.552994564073553
677 6.8295510933651435
678 8.381640978563377
679 5.68747288459214
680 8.056092998611392
681 6.675492531385257
682 8.21058637357824
683 8.591564605899745
684 7.593065781894398
685 8.336866324370718
686 9.523341694433656
687 8.34088083119394
688 8.750936281349645
689 8.229883391966602
690 7.2305605012630645
691 9.219451052308099
692 5.965378460076753
693 7.0951553290596365
694 6.276765415624456
695 6.06954215602854
696 10.154645650840973
697 8.000951849367285
698 4.9136459867545765
699 4.925394003324675
700 5.930890453493841
701 4.965048134326033
702 5.28046749424558
703 7.058467949314313
704 6.378476193539358
705 6.208580673853859
706 5.738404382728203
707 5.124018013378252
708 5.154819450362327
709 5.81588810892
710 5.821293427049977
711 5.419017007982973
712 5.659831593472052
713 4.842320843035583
714 5.104926892483646
715 5.4036224664488595
716 6.543549538152874
717 5.1289024929075255
718 5.813488425810333
719 6.658268505364526
720 5.180076747763688
721 4.66298912004042
722 7.085647188196359
723 4.834246639085246
724 6.676755876763525
725 9.64342495529178
726 4.390610202485339
727 5.388280573286
728 5.41511514079502
729 4.607835845272367
730 5.598125308117046
731 5.9044162548364385
732 6.7345603517331085
733 6.096303903083907
734 4.9734913832286125
735 5.839576938630592
736 6.1096875541475475
737 5.01539865155223
738 5.2851500516423835
739 5.023552119169118
740 8.732627573986411
741 8.651154415929597
742 8.374893489892917
743 8.47969695158899
744 5.606426461473174
745 7.842307084316522
746 5.4508558350866
747 5.314463883814372
748 5.117057610666973
749 5.351209504104547
750 6.191423231397959
751 5.072943142337284
752 5.447517718726143
753 5.702700385902164
754 6.089536430741349
755 4.218887056883533
756 4.345131087789812
757 4.497926081935758
758 5.023014784140397
759 5.7030250872644865
760 5.281942374082532
761 7.667261227929194
762 4.90076277528874
763 4.2148741419570825
764 5.698290970624594
765 6.866867342246978
766 4.894152078252975
767 5.709041021416336
768 5.523884327654172
769 5.07268252166009
770 5.601968670523071
771 4.8813592967252815
772 5.4773369799255045
773 5.9859792566907934
774 5.744551266079461
775 5.731480795655211
776 4.496095562343656
777 6.785539711883489
778 9.771215456275534
779 8.014200875336266
780 7.328457741895694
781 8.225912818129684
782 7.338380446961393
783 7.763589934309182
784 6.820724563995482
785 7.026981263570901
786 9.23294567085091
787 4.6093259113740634
788 5.835516156710119
789 5.8904563018526215
790 3.7782537416951594
791 5.978313731897667
792 6.597886616971982
793 5.004106558357682
794 6.063080358949542
795 5.4395832952440974
796 5.181924847928663
797 3.757873047622094
798 6.532237978877445
799 8.892614448456264
800 8.248905940988452
801 8.70848090160187
802 8.310400401445388
803 9.472252216246561
804 4.6254176687347455
805 4.298281821311128
806 4.731977386252623
807 6.266382442944087
808 6.085420493868726
809 4.79213064836867
810 5.285994618165087
811 5.183602491857678
812 7.874155336853461
813 8.274901241015417
814 4.9800804368632825
815 6.279562025582043
816 5.392013694708822
817 6.871451037734079
818 4.928113891095907
819 5.575609053044168
820 6.082274511703752
821 6.409033584382117
822 5.956487636644125
823 4.8125933317372285
824 5.8110278947490945
825 5.798694904866213
826 6.355070232615475
827 5.596105649351177
828 6.32315157940361
829 4.017195473774093
830 5.67134331952199
831 6.417952461589071
832 4.840852514177245
833 4.884221660933065
834 4.712842781340547
835 5.566780465082165
836 4.490198665957007
837 5.8830343085106405
838 4.579090196904452
839 5.972301368236106
840 6.569305277722779
841 5.847675330866662
842 6.11199917596309
843 5.69421203997013
844 5.8027213743119335
845 5.575935314804353
846 5.640035257765964
847 4.4704277579622715
848 5.61616031170483
849 6.120078743102336
850 8.009447682395123
851 4.626218659977889
852 5.810843414316065
853 7.643701287392567
854 6.05391526305585
855 6.7390219940857925
856 8.188258124585204
857 4.7729806444889356
858 6.281656822447849
859 6.09928309970285
860 6.134511601250083
861 6.079000537533966
862 6.831735407885398
863 4.495080822345002
864 4.789277824604221
865 5.5779783488555585
866 5.792863611339919
867 5.374599226139658
868 6.9398687253650015
869 9.912037461070526
870 8.549690373500605
871 8.789869819220288
872 6.210914435453131
873 5.361959602888961
874 6.064650741791994
875 6.995164442666024
876 6.117193130888475
877 4.133868912339026
878 6.597582551659599
879 6.59266540163259
880 5.383660099928252
881 6.078712643713946
882 5.466214886846894
883 5.43458580576212
884 7.7508569669209475
885 5.543177837154899
886 4.888905822105041
887 5.9546892859689455
888 6.295293831809531
889 5.087840103356025
890 4.755608559388695
891 7.142926552427321
892 5.9041020788086005
893 5.582711487136741
894 5.637184981208759
895 6.059986582535885
896 5.3403914161539525
897 5.237683382062725
898 5.7047052208879325
899 6.573637686956141
900 5.378450776018078
901 5.742261729437712
902 5.287055994735171
903 5.415884686993404
904 5.584552291001275
905 5.794633278344787
906 5.999077204175935
907 5.460287822841291
908 5.352458777958351
909 4.967988819615045
910 6.860359485071695
911 7.018813521402039
912 5.78012522166001
913 6.879325976696724
914 5.896041272997711
915 5.9322693710253835
916 6.355577966900442
917 5.877702322214082
918 5.805736012882148
919 4.3172808795660655
920 6.130357590615892
921 4.095325580235783
922 5.551408237482012
923 5.8908584723837585
924 4.908742218812161
925 5.591027604953317
926 7.063454005405544
927 5.080467458412946
928 6.127691012884716
929 4.566707869554743
930 5.7077025670667565
931 6.258699152505284
932 6.685576665137124
933 6.6945493506765965
934 6.091841097502931
935 6.481885189423275
936 5.08590965607808
937 5.643547992424481
938 5.234630282699541
939 7.447997124267303
940 6.885219217007002
941 5.80015498547457
942 6.222589585573015
943 5.350690871265177
944 5.504520821974092
945 4.925391327931713
946 6.881239920672905
947 5.516186456777169
948 6.473508210565954
949 5.790354002059057
950 5.185005286352533
951 5.830093519962105
952 7.218569327422119
953 3.7518875046112816
954 5.6799180334024735
955 4.467790259061867
956 6.071253012705724
957 6.779027281566482
958 5.738828675134553
959 5.388444650317988
960 6.436263398755518
961 5.405697157672442
962 5.49375665288301
963 5.48454313697711
964 6.233625787522334
965 6.1326556067711335
966 5.7603700236157875
967 6.431219589045793
968 5.585402365030932
969 7.4409906372301435
970 5.656971321108352
971 4.781436132381643
972 5.20928394044582
973 6.4436907537415165
974 5.788867104186013
975 6.33131785919805
976 5.019176033949003
977 5.67745799381616
978 5.824663612725754
979 5.258523474886542
980 5.46893423502764
981 5.950091084214129
982 4.739194781320823
983 7.3155155341608875
984 6.224337510638273
985 5.864198691449231
986 3.970709945194877
987 5.20182613196066
988 5.376840526176248
989 6.232593332735204
990 5.918553490935283
991 6.219027220403026
992 4.831947973418031
993 4.563567740682887
994 5.718904979430242
995 4.877244550897331
996 6.4267779437238355
997 6.632904917914466
998 4.36122101659259
999 8.312945455416635
