# Supplementary material for: Perforin-2 clockwise hand-over-hand pre-pore to pore transition mechanism
Source: Nat Commun. 2022 Aug 26;13:5039. doi: 10.1038/s41467-022-32757-4 (PMC9418332; doi:10.1038/s41467-022-32757-4)
Supplement: Supplementary file 7 — Source Data [file 41467_2022_32757_MOESM7_ESM.zip › Source Data/MD Raw data/pH4-CW/pH4-CW-saltbridge-09.dat]

0 4.384260457691854
1 4.499273181095602
2 4.557340192395292
3 4.937329382053479
4 5.176912680081496
5 4.316747731189818
6 4.895496604758095
7 5.087655685213603
8 4.581811158165705
9 5.160248967226733
10 4.62917078265574
11 4.674629251970866
12 4.502840633564102
13 5.3397734192184
14 4.994293247235237
15 5.360648865927404
16 5.089280930228823
17 4.496853071861581
18 4.877158250813421
19 5.217696236272117
20 4.882014647408155
21 4.5904199927709515
22 4.788407430694959
23 5.15626779847538
24 4.662804862937186
25 4.701098621858901
26 4.832836217488959
27 4.908013510097571
28 5.0545637168999304
29 4.949727229502828
30 4.856961053239416
31 4.505461526070962
32 4.7214593693872
33 4.912275887903128
34 4.669495619775833
35 5.223518073899303
36 5.041155143188797
37 4.841471984525502
38 5.280644745579293
39 4.832448990352238
40 5.01044787620938
41 4.6568599168248666
42 5.876719928749271
43 7.415096341361171
44 8.208567679188398
45 9.015092598191103
46 7.8513560550262795
47 8.128436667826293
48 7.814993694803898
49 7.9638361598517315
50 7.6184061066153905
51 7.738223223061389
52 7.548864369481471
53 7.369594650965535
54 7.172914228547795
55 6.993350227814155
56 7.454536660447451
57 7.778867702451006
58 7.5332854830484886
59 7.588905355196681
60 7.359581316074515
61 7.665068399512197
62 7.389084932384373
63 8.066598934669118
64 7.458546673095019
65 7.56127398801968
66 7.912578122431855
67 8.555362695772192
68 7.424938695329305
69 7.57262177570052
70 7.39371501731088
71 7.913227487741764
72 8.167295080156178
73 8.038809796158658
74 7.644667991579848
75 7.9849053914564765
76 7.210581760525121
77 7.414550928143227
78 8.050479041049236
79 7.285329052332881
80 7.9706723194086475
81 7.612112685310937
82 7.555252411189855
83 7.713406190066603
84 7.6530688363745725
85 7.905689874127333
86 8.205304376505454
87 8.044841290748586
88 7.218527219234442
89 8.1445396027542
90 7.905192622413598
91 8.215131496770917
92 7.952895088679167
93 7.966823908230539
94 7.872439297021897
95 8.099835587276585
96 7.895628677104804
97 8.105425144833063
98 8.010503089202963
99 8.03881462088835
100 8.298257119672824
101 7.871163556035796
102 7.936888404899932
103 8.037453761541537
104 7.859732785051055
105 8.137279079800207
106 7.986734672690721
107 8.04653817208092
108 7.971031569506167
109 7.914486919422396
110 8.076088321788083
111 7.93358433611934
112 7.776513419955326
113 8.136239805839939
114 8.08998899046751
115 8.016736101489387
116 8.053155505780044
117 7.821472501693627
118 7.864911407444957
119 7.980603337216219
120 8.354621802804933
121 8.043173596998965
122 8.061382263017476
123 6.897212797171691
124 7.763053245128659
125 7.914137414926732
126 7.679944628357084
127 7.25296741185336
128 8.235532702655645
129 7.83394713292885
130 7.8464310671431265
131 8.324062608279338
132 7.668548582074801
133 7.289218500748981
134 7.4797675655245754
135 7.2522199914724785
136 7.915302045247021
137 7.678159562493077
138 7.827769961183241
139 8.107954359670504
140 7.3991962554269834
141 7.550295692190643
142 7.799536576578737
143 7.972856200170705
144 7.713017386160078
145 8.059046842246811
146 7.811248837665122
147 8.209892084002703
148 7.761532874785211
149 6.8984043988214845
150 8.213521664015648
151 7.300179113156912
152 8.391361838867134
153 8.482063159291492
154 8.040627225749798
155 8.112181917794404
156 8.14008973192852
157 8.414568620042672
158 8.049093573154952
159 8.513080021856865
160 8.823744866643786
161 8.179474661144951
162 8.33874891805086
163 8.11163407905304
164 8.78785222292029
165 9.252590838415747
166 7.758163096020879
167 8.773749835715028
168 7.478306520955085
169 9.010374268713301
170 8.354819281813622
171 6.708403286607154
172 6.771777894762333
173 6.67596604103403
174 6.828028272592783
175 6.39505112317251
176 7.339191074160659
177 6.8401305027789485
178 7.173206791494051
179 7.875036630381922
180 8.168778181297371
181 8.702463966799748
182 8.642775954573798
183 8.412113700573359
184 7.790778970306025
185 9.187734612716207
186 7.253078905185812
187 9.547045485900925
188 7.640414794227332
189 8.676302671636927
190 8.593193171573366
191 8.370888948906696
192 8.495218253909192
193 8.602180478091912
194 8.712740489083442
195 8.653434383081047
196 8.566706680094997
197 8.669304776879027
198 8.749289893807074
199 8.86183154156333
200 8.883225846923247
201 8.458482167718044
202 8.832962677893782
203 8.70407830119833
204 8.291580708168759
205 8.647535033773913
206 8.465922314972127
207 8.73106168059654
208 8.766946853067873
209 8.5130980433754
210 9.037984831046188
211 8.743655939859808
212 8.292045228734809
213 8.678153189895221
214 8.910229752940332
215 9.963443056584891
216 9.182526199694411
217 8.954566028753103
218 8.363713976024963
219 8.6485496456391
220 8.891588274125406
221 8.990023986971357
222 8.851405394830952
223 9.035300385150062
224 9.173503729036904
225 8.957286410397648
226 9.162576840620341
227 9.053652573939193
228 10.060777847669936
229 9.877424486867865
230 9.582312197864027
231 9.597220606703447
232 9.852238032692306
233 10.068427207926968
234 9.695632875857198
235 10.142175733076867
236 9.709605771195145
237 10.229579928330086
238 9.17624922999453
239 6.594003166513107
240 7.333110821797971
241 9.507803794835523
242 7.1228886882741795
243 6.906031381512529
244 6.964535220708935
245 6.661788659726587
246 6.808442273255183
247 8.652937510809627
248 9.218002147464137
249 8.870855641519917
250 7.603873580388436
251 8.94412157930265
252 9.800387689379827
253 9.911970842699466
254 9.883827802568065
255 9.49633861022873
256 10.296260699986519
257 9.446536639796152
258 8.3674052994465
259 9.34114696480767
260 9.47158153032806
261 8.887003168471754
262 8.240589849393718
263 8.626438344808696
264 8.705183726345219
265 6.519083804301494
266 8.731385027787635
267 6.353684578489297
268 6.326681003246669
269 8.004941417389643
270 6.206279824118989
271 6.721631416536402
272 6.1300181930118445
273 6.315513110191126
274 5.673758995481498
275 8.391738650567126
276 8.107517835735075
277 8.092207386122734
278 8.916282873908779
279 8.231840472856112
280 7.938351429471492
281 9.479821547149
282 8.41999050628734
283 8.593959309109383
284 9.436496900647459
285 9.041754769209051
286 8.094198523492787
287 8.43303956817142
288 8.452039035378546
289 10.10397879304886
290 8.362444756348397
291 7.680442733190651
292 10.798317788937732
293 7.625326236283737
294 10.242097035231245
295 10.055946214457933
296 9.06199250344466
297 11.042705577599111
298 9.480144502446624
299 10.658241160918342
300 9.840645598372667
301 10.207321423566118
302 10.342775400613837
303 9.843859736001296
304 9.980437880179789
305 10.40402921040178
306 10.129164492528878
307 10.361432920894776
308 10.62128412295115
309 11.689427728573776
310 11.290976701288317
311 11.26713188417596
312 9.935803306407301
313 11.190538506718992
314 12.104728258035577
315 11.562858119396212
316 10.216387010399613
317 10.012690595977984
318 11.583813404686865
319 10.731344230007258
320 11.101538766911245
321 8.953430128478475
322 9.130625956605448
323 9.80439054586446
324 6.772444470248312
325 8.962359854642274
326 6.402037095091056
327 8.994644884668737
328 7.1700188400486145
329 10.3730088635193
330 9.684449512265216
331 9.955716283340047
332 9.190780101313678
333 9.661635045919096
334 10.58837326759089
335 7.423268857629313
336 9.14647440827051
337 10.041723235071252
338 9.197617389284247
339 10.197179150270033
340 8.345851989277884
341 8.966854238839005
342 8.826319134712985
343 9.13612390301995
344 8.375390359853826
345 9.092049568235344
346 9.157595283371395
347 6.970101534601282
348 7.586833047208928
349 8.290005493082324
350 9.14253135823598
351 8.790408369143652
352 6.946494296855535
353 10.446911503722164
354 10.202556377069541
355 10.021755238567186
356 10.695863719633875
357 10.465260164726944
358 11.114495745247895
359 8.3569041984404
360 7.8572887149283
361 7.887330461038736
362 7.600182390422546
363 7.752843641258005
364 7.901952295873474
365 7.611104735574271
366 7.313482180805253
367 8.62820779022821
368 10.192125999908443
369 10.260634908063812
370 9.045839444244502
371 10.651073988850618
372 10.17243814536328
373 8.688707295337888
374 9.057643950052919
375 9.749062148677131
376 10.189265877718979
377 8.7452277232507
378 8.370058787630565
379 8.981418605082778
380 9.515879044125425
381 7.114559888707008
382 6.693559379212505
383 5.672179630771811
384 6.722609593361944
385 7.0439892405491795
386 7.844839456884232
387 7.615993171825545
388 7.58371583857764
389 7.416564005223491
390 7.653266198452386
391 8.096128985529875
392 7.772593764409179
393 8.319816771926574
394 6.855962738524505
395 7.921874270406158
396 7.698552247581107
397 8.228182482646739
398 8.528089725871851
399 8.59819681725948
400 8.495820971115224
401 7.867453713305299
402 7.043027163745172
403 6.810300096224744
404 8.936732002600069
405 8.593305385933792
406 7.513609548581045
407 9.814394917444856
408 9.209257203088676
409 8.511767875893376
410 7.233903805125952
411 6.174155030357622
412 8.337788125123188
413 8.675029873419687
414 7.502066432693039
415 7.875732792828995
416 7.788957615452841
417 8.275855734389138
418 7.652515554360555
419 7.248022845531497
420 8.873520005058783
421 8.727466161602361
422 7.750132362482535
423 8.782857537151198
424 8.001996914624323
425 7.928072696256655
426 9.016028880321064
427 8.95928426581796
428 9.136061374762047
429 7.368444391430412
430 9.307713546463377
431 8.56496165157567
432 8.07754166222546
433 8.761428462428293
434 9.169959826143709
435 8.70481161490524
436 8.954507550610412
437 8.45999932011976
438 9.58787564511069
439 9.817335970181249
440 9.128305993465222
441 8.370967825158948
442 9.107621609809486
443 8.625340139745207
444 8.662033898352373
445 9.089787220363391
446 8.299202073977048
447 8.548026731732204
448 10.057146626555728
449 9.15036924390257
450 9.475151957658927
451 9.017222114979358
452 9.870277308206632
453 8.338639860098466
454 9.509342825470588
455 9.661305467651275
456 8.203828760342919
457 8.947319004109685
458 9.403728120620709
459 7.895332593171271
460 9.098189159229884
461 10.030529380713118
462 8.819125182728728
463 8.226128026318943
464 8.031724971610844
465 7.615110228588676
466 8.568202068863487
467 8.116654021312092
468 8.709353340769532
469 9.241652865237981
470 7.771224738841872
471 7.455209486528068
472 7.285562136308312
473 8.253768742476979
474 8.448522493732112
475 8.171019514739385
476 8.28811764862059
477 8.830590625020623
478 6.619684368024488
479 7.141430890738293
480 7.504580260461719
481 7.473016371597794
482 9.432740652383375
483 8.247318498222972
484 7.498102326453705
485 9.67805605096262
486 9.418416110130526
487 9.767417614018424
488 8.103654414238799
489 8.614865635066584
490 8.161050922691462
491 9.381647413186048
492 8.706017035787362
493 8.251684754876079
494 8.53040023138003
495 7.273796930075223
496 6.978392471200414
497 7.9760927310531695
498 6.416125815881599
499 6.048944147580978
500 5.98334380973171
501 6.929839841075378
502 8.958186957922157
503 7.295991807626592
504 5.611236880690312
505 6.477437603411795
506 5.989496690017126
507 6.061936246352975
508 6.543877578722575
509 6.543968536659083
510 8.471271429462616
511 7.083105833219438
512 8.205638398017237
513 8.42624585319863
514 7.6562994857411635
515 9.313887193190052
516 9.385237864866331
517 9.10300967324202
518 9.812340617399556
519 8.729734823009917
520 7.928953799224551
521 7.93128255607503
522 7.342588234382852
523 8.056814103435356
524 8.086852048382953
525 9.170947776304166
526 8.262046485310464
527 6.542767016545914
528 7.090085630846501
529 6.6943886729208115
530 6.575929316544325
531 8.234886453685263
532 7.833532004971364
533 8.135124375695723
534 7.474955411491194
535 8.668523721904622
536 8.449780968996546
537 7.042165501063498
538 8.741118070224227
539 9.47947121989643
540 8.823345278473694
541 9.46545122884933
542 9.285600570948304
543 7.879867903877354
544 7.437153795486388
545 8.700488165092288
546 8.156522692828482
547 6.90137653873879
548 6.078996164429801
549 5.966701477198832
550 5.692244495650631
551 6.743691788722004
552 7.297664067295339
553 6.371773611553688
554 8.555259652955451
555 5.878942783959604
556 5.8397185272882215
557 6.2150058313296075
558 7.920957794713654
559 8.928222817470022
560 7.0985554601216005
561 6.883041103123547
562 7.625106217113498
563 8.508380322037956
564 8.196648161973739
565 8.515897924882093
566 8.802274446091038
567 8.619934641718729
568 8.24311574100491
569 8.076065118082518
570 7.9373426512048635
571 6.434621994869163
572 5.790789396463596
573 6.838797610660148
574 7.331338390174037
575 6.901129199739801
576 6.754162832933819
577 7.189710179767966
578 6.189513765672152
579 8.259562780197095
580 6.667129339959366
581 6.100258559271694
582 10.296290552641098
583 9.152632109720198
584 7.816469457296537
585 7.811443287854183
586 8.0191320991796
587 7.779934191151158
588 8.388476495923696
589 8.155380732443
590 7.230385234075937
591 7.684359384123513
592 8.689771229240794
593 7.718323999758578
594 8.4245553059642
595 8.334272950922875
596 8.001698663917532
597 8.42622363962643
598 5.153344844994952
599 7.578267770379177
600 5.739546499495616
601 5.619713080127406
602 7.764734061768922
603 7.705989362663006
604 8.572868340617902
605 7.889793412869395
606 8.65539062808904
607 6.811043996437727
608 8.187211842470013
609 8.126526973784845
610 6.9843493636554825
611 7.356206347398261
612 8.044495802751735
613 6.827078319743317
614 8.126715648184259
615 7.5609959682079655
616 7.6729992557290165
617 7.567279541816444
618 7.167773262950623
619 7.7017326328266975
620 8.138431990587955
621 7.468426308406476
622 7.569906409894052
623 7.185572914660617
624 7.335215836971498
625 7.9195310771313325
626 7.336500643428781
627 6.895315450846342
628 7.496949954252052
629 7.583318573103756
630 7.291586043270559
631 7.585205497711033
632 7.769877056274171
633 7.40220284212792
634 8.357218647745814
635 7.5495345222376935
636 7.707555551826152
637 7.818695941153565
638 7.451173766497905
639 7.914109976096849
640 7.019198856045496
641 8.185254467728791
642 7.724992291135432
643 7.562918720840369
644 6.854047491626162
645 7.568413628477357
646 7.382574235044083
647 7.677254438013577
648 7.083475345777055
649 7.241009213938267
650 7.913729155627614
651 7.593191721032123
652 8.112830350798125
653 7.77130577646646
654 7.313121855158424
655 8.188790258909242
656 7.104513561514897
657 7.473805469961991
658 7.95512560952821
659 7.049547672432916
660 6.913309164600179
661 8.374000918139826
662 7.748060496164738
663 8.31816402580808
664 8.299811164035319
665 7.903067664394392
666 8.002036253582087
667 7.325006580611712
668 7.5040345042148395
669 7.120281673940253
670 7.297921243942469
671 7.700586859027938
672 8.147103570609755
673 7.247418640155703
674 7.746511798526264
675 5.624919150003051
676 7.080329372006791
677 6.087372058711759
678 6.767940582606402
679 8.042596248400907
680 8.347470945324185
681 7.9024045222873145
682 8.602711293120297
683 7.931612682746763
684 5.839826545314158
685 6.524023403623179
686 6.221395233921335
687 5.808839190302456
688 6.93645983147675
689 6.004037495561661
690 6.024951412070312
691 6.212857388677968
692 5.515450125935477
693 6.854248366832795
694 6.404726898364286
695 7.693118240657616
696 7.555400820661043
697 7.871536177995017
698 7.33636716835256
699 7.047095854407724
700 8.330622344258737
701 7.713530469489097
702 7.847202845811287
703 8.152274039728434
704 7.3515425888336985
705 7.171873977816731
706 7.690362546832481
707 7.699068234690492
708 7.436857298134521
709 6.538746315843227
710 5.689688876116742
711 5.54867424693858
712 6.448769387764801
713 7.979259991374363
714 8.469862777616438
715 8.217911498195992
716 8.654949850919294
717 7.6871990962293
718 8.977381894985376
719 8.276904055014572
720 8.856665436503462
721 9.17437681915727
722 9.032984950892605
723 9.38567936399901
724 9.390508726338771
725 9.34914076892444
726 8.975811764342966
727 8.980514796606581
728 9.150977588271308
729 8.676465701614402
730 8.426706370665565
731 7.657561092226856
732 6.364705869687028
733 7.486592930625786
734 7.289780630151391
735 6.1206827345595185
736 6.51431533942332
737 5.969637435403564
738 6.0891291000706085
739 7.345422804771572
740 6.736656134273182
741 7.093738235797485
742 6.787241700653758
743 6.358903504296103
744 6.998260519117584
745 6.805584117614161
746 6.583777297033439
747 6.5511429078763035
748 7.051742738660829
749 6.751158829323476
750 7.718026421148831
751 6.465029882752138
752 7.125811205017985
753 6.826424869181424
754 7.859136960713934
755 7.6792896761439415
756 7.900703027977536
757 6.622923983834168
758 8.118536034734948
759 7.026657438574431
760 8.92588745432254
761 8.214403102694257
762 8.27135030727692
763 8.153398304431478
764 8.473419588249026
765 8.902105103285617
766 8.129725888693512
767 8.65373459029193
768 10.04936280385849
769 8.929945027801065
770 8.013146723111804
771 8.456855859863257
772 8.434010234730284
773 7.857400068732555
774 7.698663282545426
775 7.2926302961811285
776 8.005709254475146
777 7.5788705216882475
778 7.713803310867609
779 8.049048139122563
780 8.266058911383912
781 7.34060609710213
782 7.844890089755369
783 7.824139577856265
784 7.5966487845736745
785 8.082335502181072
786 7.3511958401693205
787 8.114557656827412
788 8.146277829071234
789 7.672012435673391
790 7.7220166298931145
791 7.311173149625034
792 7.30284618330586
793 7.287954325108384
794 7.832753520341368
795 8.039910673528416
796 7.383702476356905
797 7.887732215921601
798 8.155254528631929
799 7.531857179489083
800 7.372684516115963
801 7.522697203527351
802 7.161849064583594
803 7.419678906752485
804 7.404380945075424
805 7.682744983818037
806 8.033598259081765
807 8.102152060115776
808 7.800762388461091
809 7.28931004637201
810 6.46587923159271
811 7.677908645756694
812 7.094611178909374
813 7.067012613117842
814 7.318044042884771
815 6.6092751903837685
816 6.852415248536137
817 6.74066794625524
818 6.916941714001172
819 6.909324819546436
820 7.6830070880462955
821 6.808215363957993
822 6.310701363205311
823 6.985984282846919
824 6.443579571767747
825 6.4581004813019
826 7.080866325904771
827 7.175069742581817
828 7.448489816150234
829 7.464936345656179
830 7.276346161394097
831 6.825816381354734
832 7.46037148995143
833 6.948392233865179
834 7.410253814724024
835 8.537810797421686
836 7.360227455786362
837 8.074896254328246
838 6.015310672919976
839 7.538004791753444
840 8.31673165398247
841 8.168423692311437
842 7.58985123253943
843 8.507445975304886
844 7.2914561157887
845 6.957768216070176
846 7.141526826805784
847 6.767832943757675
848 7.53417986373164
849 8.2399994331274
850 7.173811574150279
851 8.67855198787507
852 8.102032236969015
853 7.965710529487738
854 7.932349126377767
855 7.570232129934675
856 8.229226301669275
857 7.583508296752734
858 7.215088856090962
859 8.046766979523532
860 8.33279966789921
861 7.296639583170722
862 8.558995711085899
863 8.087908820887483
864 8.123727335805565
865 8.309840152896614
866 8.006428974038817
867 8.65942422126838
868 7.857174470053248
869 7.24341212221153
870 8.182918112482882
871 7.637791842241311
872 7.832844625029002
873 7.424859088902035
874 6.664489887370123
875 8.175070482636098
876 6.9274556205879
877 8.072024078650738
878 8.192508709816892
879 7.723821254589873
880 7.753489755236626
881 7.460553431888583
882 7.825535383859139
883 7.387428004950637
884 8.09888369537011
885 6.915600087154272
886 7.119528175811776
887 7.323182915917087
888 8.051757302381457
889 7.75497106351201
890 8.123907807578066
891 8.060942728683148
892 8.035989893274992
893 8.069053430261226
894 7.148800560257158
895 6.612319940693867
896 7.038107471939769
897 7.863480902273034
898 7.4233545294358665
899 6.509413613050542
900 6.848952833766624
901 7.374533603594597
902 6.9500721200429485
903 7.905708510951199
904 7.598405580179149
905 7.8991192681219005
906 7.134515979306303
907 8.245883297060375
908 8.171466196022934
909 7.829325256917426
910 7.521451105678723
911 7.140934453600658
912 7.437544412152788
913 7.6699327727743265
914 7.804959361534705
915 6.8614260035554455
916 7.705562975775514
917 7.644179016789033
918 7.657889105254595
919 7.789195413845219
920 7.6049866011839775
921 7.803568053401156
922 6.962168158507885
923 7.930927740742164
924 7.220537788363239
925 7.063494086334233
926 7.291869517661138
927 8.274692993977515
928 6.541480388300538
929 8.112817529780694
930 7.330564109019464
931 6.784144793444601
932 6.62237480834166
933 6.878293890403987
934 5.907906410596189
935 6.468121368634007
936 7.479463904086571
937 7.168054639990698
938 6.4477629772456755
939 7.181466128553652
940 7.215777329743138
941 6.9588372969691
942 6.680896150400306
943 7.364533282468646
944 8.013238856470421
945 7.375884030414711
946 8.155589506168521
947 7.401358934350814
948 6.970088219834521
949 7.197656342830499
950 5.482491149789837
951 6.257786182422079
952 5.088142679488206
953 5.8232571126246775
954 6.409653463400894
955 6.278942796108247
956 6.10003379499813
957 6.921936109883453
958 6.72392766760615
959 7.766717479413093
960 7.209657041130361
961 7.102100791460602
962 7.19328389216658
963 7.549969139490625
964 7.081518373461511
965 7.170423221631613
966 7.343799348247073
967 7.033884326029311
968 7.584058965405677
969 7.4475559309400285
970 7.753731248924943
971 7.406361424902387
972 7.9519536577838155
973 6.84562962473339
974 6.199872028245657
975 4.937592148809361
976 6.384980498686868
977 4.463202544918859
978 5.2006062722884705
979 5.40445285170358
980 6.331327838110957
981 5.727491309728238
982 5.639407605068919
983 6.02508854877694
984 5.580943147644442
985 5.443473175941538
986 5.229533673664953
987 5.407073792188648
988 7.144691118095896
989 8.322103895694559
990 6.8391085004205765
991 6.9477518942262995
992 6.95929397044237
993 6.960626464479141
994 6.639871292962358
995 6.994176661532774
996 6.344533362796378
997 7.376318178557357
998 6.554933265284285
999 6.700533462207418
