# Supplementary material for: Perforin-2 clockwise hand-over-hand pre-pore to pore transition mechanism
Source: Nat Commun. 2022 Aug 26;13:5039. doi: 10.1038/s41467-022-32757-4 (PMC9418332; doi:10.1038/s41467-022-32757-4)
Supplement: Supplementary file 7 — Source Data [file 41467_2022_32757_MOESM7_ESM.zip › Source Data/MD Raw data/pH7-CW/pH7-CW-saltbridge-09.dat]

0 7.226826597036426
1 6.448840589642133
2 5.309192305499272
3 7.196827757998622
4 5.459961246505942
5 4.999245888353304
6 6.14172467262843
7 8.088852929949859
8 6.7091463718096
9 8.233292420659447
10 4.9162240737647585
11 5.2249624989502905
12 6.857041042151577
13 5.322483974369857
14 5.259726375855943
15 5.017865269076616
16 5.10274030921923
17 5.318449533994534
18 4.613143747096915
19 3.0144968426065186
20 5.192037944962644
21 4.274669796991005
22 4.6329722696730276
23 5.868688525040011
24 5.332168418514384
25 5.066474283601645
26 4.754265255562649
27 5.447595743682776
28 5.052939413405359
29 2.8103664907169565
30 4.785059790915634
31 2.81899086396092
32 3.6046870674260405
33 3.64386348946199
34 3.3737336337477664
35 3.186369630836416
36 4.911765248783735
37 5.470795421858667
38 3.466613067149
39 4.790856975244146
40 5.001444207015954
41 5.47106635995954
42 5.579394795161457
43 5.439716448936804
44 7.814393086490751
45 5.157278178340473
46 5.266287566578777
47 5.293418780754114
48 5.526382512472275
49 5.916952085735274
50 5.215209857163099
51 5.305315563126726
52 3.3926806773035096
53 3.000236732606604
54 6.812254507859959
55 5.5393697550128485
56 5.229177323466544
57 6.021261104681637
58 7.706785715379449
59 5.33105509484837
60 6.97182811521757
61 7.435362764475207
62 7.1715860340283895
63 7.859241616780698
64 7.27052902117039
65 5.484373545152638
66 2.7233116042798238
67 3.257224560921598
68 4.9112587818392655
69 6.29898697401
70 6.443955894059699
71 5.179582289958629
72 5.475763159152442
73 4.711387776089315
74 4.923935992069251
75 5.127043043476514
76 5.781295473625397
77 6.839066783672576
78 5.3011227595792025
79 5.215153245723228
80 5.832719877064225
81 4.348970495636518
82 3.175305010198022
83 2.947439746857989
84 3.525343134845195
85 5.957305909692027
86 6.378824344974637
87 4.6423804460168805
88 6.022223142339533
89 3.405677372806657
90 3.673729302411649
91 3.19979970738874
92 5.156075133876359
93 5.655843961917684
94 5.67950440836166
95 5.725300894002324
96 4.677960291464307
97 5.456040184919947
98 5.418710286670578
99 4.744381526537368
100 5.0568014087733815
101 6.21890388622411
102 5.630278832973753
103 6.143366296722651
104 5.153222561130626
105 5.537101650881968
106 5.549976067946191
107 5.852793298926361
108 6.801159988472361
109 6.6621010883820695
110 5.763420609036802
111 8.120138834488607
112 10.87753910446894
113 6.604550453643473
114 7.534510478184436
115 6.552065294061939
116 6.116207749724304
117 7.729592916649807
118 8.153036744485433
119 10.185211360507445
120 5.873339249343302
121 5.308491309962508
122 3.1069635571266248
123 5.398848497141747
124 5.714946135921529
125 5.362791199418112
126 8.011052669301405
127 10.95620838581262
128 5.42576688397725
129 6.091159202765227
130 8.091669893958121
131 7.8753735610449045
132 5.682970410032272
133 5.830313899167587
134 5.881735203922151
135 6.306280827937231
136 5.505261824420863
137 6.185684856014125
138 6.650057302123304
139 5.710322717012859
140 5.470597938970455
141 5.94781763808873
142 5.995406436057343
143 6.593855688892371
144 6.408512802653115
145 7.349925090554727
146 6.327927844484749
147 7.68301627243389
148 6.776619669410636
149 6.986377947896513
150 7.798542078647083
151 6.365879487588285
152 6.775705092931508
153 5.157832509802947
154 5.755561927291887
155 3.308964518817524
156 3.2460742430912846
157 3.3586987722796717
158 3.4878890764709776
159 3.128482088901373
160 2.8506510167695454
161 3.393979453448688
162 3.368663197118897
163 3.3651536292259348
164 5.552895448985498
165 5.4360431633548325
166 6.269474785991497
167 6.635317848542569
168 5.68636241156554
169 4.558170482636965
170 3.518796587241855
171 5.036964862170747
172 6.303915577525202
173 7.1612472685577195
174 6.250344985969079
175 3.367721129068934
176 4.839187019437083
177 5.658184189997837
178 6.572410408458376
179 5.823866356718323
180 2.843374933817124
181 3.1416041927885257
182 2.8637295529025506
183 3.062705604274604
184 2.764197643410656
185 4.92081369051554
186 2.9808702412393453
187 5.033254360263861
188 3.4173877449299446
189 3.5605431665166614
190 3.603008114941237
191 3.533188271738167
192 3.2397976889400684
193 3.657075805106056
194 4.901507703440676
195 3.3508850920691002
196 2.8053626731108827
197 6.387088889928925
198 6.437622519164862
199 6.3631180187478265
200 6.0010129121149225
201 5.420135660189301
202 5.238253991671086
203 5.995696818308294
204 3.265012025322455
205 2.6574497344083654
206 3.275137484316788
207 2.856805609565463
208 3.361719669587104
209 3.702588119290724
210 3.6978465970653205
211 3.118497330084253
212 3.1940906271592944
213 5.414765973272412
214 6.6768415764059625
215 5.863617482429713
216 5.872924180495665
217 5.357669182032253
218 8.423143972584054
219 5.405762338039524
220 8.42559947476918
221 3.3812823886950474
222 5.205339689517406
223 5.144389911225369
224 5.904205614960303
225 3.605412396641467
226 3.5818959411396993
227 3.2575868754027915
228 2.804789884276081
229 3.071425264279604
230 3.6990923199297683
231 3.507202861228698
232 3.478106999187173
233 4.787113170487494
234 3.6902587600865284
235 3.2310673669764314
236 2.995600091346655
237 2.9281079416069438
238 3.6389623390093417
239 3.2485816245240775
240 2.7109140476830644
241 5.583707307213637
242 5.608507214369756
243 4.473546350805686
244 6.918791906757437
245 5.47186644892941
246 3.2720281303162198
247 2.6284441294766845
248 2.9759850347310657
249 3.225549091552594
250 3.1562076004317388
251 2.561809597573474
252 2.7961972147057823
253 2.750186256920996
254 3.60571088511511
255 3.5182924472922963
256 3.7806472877097863
257 2.863341218143591
258 5.020124000447986
259 2.767440642909607
260 3.725714100658427
261 5.453062792349417
262 4.969883258949887
263 4.88395431073576
264 5.321636501719388
265 6.410099907336936
266 5.292798323724879
267 5.3791307857222534
268 5.383237438022449
269 2.873565265736373
270 5.682976448907199
271 5.956523421038466
272 7.4536253891909725
273 6.615199773593135
274 8.471882195102912
275 4.8070598844867245
276 5.026563776188818
277 2.9065808160581414
278 4.670223645975777
279 6.0168019535260004
280 5.8589423563783
281 5.404806767413295
282 4.923248063258541
283 3.429511050960699
284 5.805457230519597
285 3.2583709885870347
286 6.269740633900407
287 3.234896114400389
288 2.821109637481913
289 3.363256101273673
290 3.5756575033953504
291 6.228691005932634
292 4.676460686837631
293 4.837904276554085
294 4.791787732945951
295 6.605465661427006
296 5.553770791250476
297 5.733508215455876
298 5.126201748655103
299 5.151643419763349
300 6.6737791355960585
301 4.79347157804161
302 6.775354963743737
303 6.0997952411710115
304 5.313425707370758
305 5.043027926647849
306 5.060110276262127
307 3.4808999712569433
308 5.110517425627832
309 5.396919187662271
310 5.870243803207558
311 5.91590527929421
312 6.353876598675685
313 6.369527921879449
314 5.563028391584976
315 9.24021644508205
316 6.594095381915686
317 5.348031839329704
318 5.095276493710353
319 6.919719589189882
320 5.88778076965858
321 6.092985691691838
322 5.332849079040964
323 5.246244458786697
324 4.9916194959664955
325 5.998280084327442
326 3.8375724483209868
327 5.781395651719346
328 5.67601970865834
329 6.418244311454076
330 5.6124587916383035
331 5.22182886482107
332 5.92152925273463
333 4.843267994091804
334 3.591658629708892
335 3.316294556888606
336 5.44911242552175
337 5.741240855993279
338 5.23789787249566
339 5.35821017084444
340 5.6933198609505595
341 5.213474660724079
342 9.07329312564285
343 6.666501952336248
344 5.004901448146545
345 5.51990157948001
346 3.1917773686409183
347 3.417516432033382
348 6.943341865356083
349 3.0622444406745535
350 5.756341399929266
351 3.6580225693278474
352 3.433934777284832
353 3.488309032109993
354 3.267737561002217
355 3.5718125662634836
356 3.557234619456818
357 5.4169555329403725
358 5.589530444982783
359 3.0194176298044857
360 5.01164394190689
361 3.172819788672522
362 5.708629878728517
363 5.270340920139193
364 3.327464026557304
365 3.3465951215227405
366 3.688980118529176
367 3.101475264566534
368 2.8874372872158633
369 4.836344455353979
370 5.861249561980774
371 2.791558087606717
372 5.271078978530887
373 6.829152655926534
374 5.663989520096856
375 7.237278531462201
376 8.451077799152584
377 6.918699607119357
378 6.481103547520294
379 6.36959550231946
380 6.343481800877318
381 7.837237221242722
382 6.104501084070633
383 5.749534631112214
384 3.465531440080813
385 6.170103359027818
386 5.235750668722673
387 5.36571568165605
388 4.877061728322321
389 3.216571508907339
390 5.3341169516233675
391 6.2291655119148865
392 2.916864418577691
393 5.841115702556061
394 5.764301667682911
395 6.680195451400469
396 5.6618119005146035
397 6.592918292839952
398 5.070469216884599
399 6.787126773231819
400 3.2444657879772825
401 6.056399897827414
402 5.955373166901485
403 6.498386847880223
404 6.571217070957913
405 6.0530411014345376
406 6.1671171953029305
407 5.674398007002369
408 4.11487084130697
409 3.469300830956112
410 5.3666078320712325
411 5.7406492596256795
412 3.5613664290034235
413 7.257772544796253
414 6.969837516947369
415 5.723129252941693
416 7.139700219939959
417 4.440648542566156
418 6.924210928155851
419 5.363103350028224
420 6.587801216577241
421 5.60150895971682
422 8.036030695754237
423 6.541449910048628
424 5.372446082697422
425 6.217598761356412
426 6.101816146414844
427 5.988908179743508
428 5.7546347981999375
429 8.025724618750285
430 8.971859984176785
431 8.709031720800091
432 7.639834961728359
433 5.725110123986683
434 6.502678181235941
435 5.300933148664628
436 5.696367102836473
437 7.846211286601582
438 5.514899878734453
439 6.771876525079133
440 4.80065851061681
441 5.73862256926113
442 5.688347823738261
443 5.127312379360373
444 6.2603923843678695
445 5.200333424191571
446 5.010562998762833
447 6.153101168020607
448 7.491114467098069
449 7.719241375892688
450 5.425295696676557
451 4.971483813955649
452 6.5958769620109186
453 6.67347138109754
454 8.516001160379163
455 6.7056593890235145
456 8.563349238574945
457 8.321663091083652
458 7.264364132607665
459 7.709681964833318
460 5.931014878920535
461 6.094974453429566
462 5.819022578944271
463 5.2657162882906166
464 5.848318033541062
465 5.75703661245263
466 6.120717109365699
467 7.302940578870641
468 6.291008707576884
469 4.944033480556486
470 6.169455044720877
471 5.486419145709541
472 6.725135539218592
473 3.9427907573213536
474 2.5684800531045586
475 6.898540780225033
476 8.242308995127031
477 8.200288137024472
478 5.7985773390533994
479 5.5910191304001495
480 5.882241402470136
481 5.7268106188009895
482 5.556166097879468
483 7.521526723741246
484 5.180810451906222
485 5.584830180785372
486 6.960846321881868
487 7.094633599114336
488 8.142658037951602
489 7.670747235710826
490 6.713365790694623
491 3.628620253031653
492 3.110827122830898
493 5.699526927347561
494 2.9485894434716884
495 5.793389060659597
496 7.454431007332464
497 5.654648907062768
498 6.770588993998981
499 5.503830044756377
500 6.340322688249547
501 7.113942565567086
502 6.818948258988614
503 5.600086817418896
504 5.032576285546553
505 5.0146221432131215
506 7.037467743154893
507 7.1182502945636115
508 4.860438045313141
509 5.058092873573581
510 6.546054196622848
511 2.875681027290742
512 6.893089588817494
513 5.998226605575256
514 3.2212517655423674
515 5.969554604848209
516 5.630886079426373
517 5.764108287268603
518 2.732841897013111
519 4.90067106773259
520 5.362436713724475
521 5.757936966362865
522 7.198629555381695
523 5.092499874995603
524 6.973031701296192
525 5.4279108140878485
526 6.788660861479365
527 5.027453931165927
528 5.6297349168454165
529 7.586051063042995
530 8.728643384731669
531 8.503573639901806
532 7.672759766345613
533 6.095418027505476
534 6.899913231697219
535 5.720600732235041
536 5.086172400710151
537 7.562889948300745
538 5.2064746890127624
539 5.205147194135194
540 6.205050872389036
541 6.841740416977514
542 6.655970399448628
543 8.204958955861336
544 7.147973403216805
545 3.3385652753931856
546 5.345202267007487
547 5.456395350611539
548 5.801288681931357
549 3.48290723309474
550 4.760214177510979
551 5.707826714979796
552 5.233416751738695
553 5.464004404993221
554 4.826765389961673
555 5.2767292361541935
556 5.3161423487903905
557 5.73504734086353
558 6.491303908859993
559 3.1809886886637524
560 6.066679581257622
561 8.401264681114425
562 3.3768331946096253
563 4.5659569295685145
564 7.97979792089367
565 7.473403255995694
566 8.01749416005728
567 6.379861025154204
568 9.160170128303013
569 7.690857622563262
570 5.7077355630615125
571 5.485044630616614
572 2.9218160898643664
573 5.738073781421041
574 6.854244235069862
575 5.602211713359597
576 4.942750036518942
577 7.140332078433089
578 5.792600637339624
579 6.4166873711230235
580 7.671227613903892
581 6.894185217814848
582 6.615350062823044
583 5.555781623032414
584 3.120606030917298
585 7.879711721763907
586 8.597794694301287
587 6.41832056359492
588 6.817540429931005
589 10.205793108790674
590 6.242566507278494
591 6.995925259408346
592 8.62713934005374
593 7.2703335953327395
594 5.320598367368438
595 6.152039249788457
596 6.307708129047258
597 5.817092430027255
598 6.223499813319483
599 6.660729464801226
600 6.508123520155097
601 6.036763165415502
602 6.570048436088285
603 7.750614998759871
604 6.060357519037114
605 8.208659144469669
606 5.6524791722309695
607 5.278847495802322
608 5.7039061596922895
609 5.107417176989837
610 6.856476359385409
611 5.881432576509068
612 4.804979960732859
613 4.7858182868149814
614 5.779472528208107
615 5.934637056774963
616 5.628840765588949
617 7.194401347577597
618 5.017745022708162
619 5.542425633778095
620 5.423782959300079
621 5.0581041552483965
622 5.460912023010896
623 4.781230053053081
624 5.518629911561785
625 3.205078044783954
626 4.925454357691554
627 10.977026359232779
628 6.2876763287873665
629 8.430775257414734
630 6.049059479730796
631 6.310338983476952
632 6.573299513032837
633 5.050428873682937
634 4.828634375322919
635 4.998537281372754
636 6.24673741808413
637 9.773707009642436
638 6.352625334701196
639 7.291143943338174
640 6.086816191094526
641 6.1305968760843585
642 7.799102141600476
643 5.892948512534434
644 7.08891449763636
645 6.645230284874359
646 6.321964180327052
647 5.022490584190821
648 6.24845302275495
649 5.759660812132176
650 6.08492641219576
651 5.568144432049113
652 7.493682505241214
653 8.711198819067334
654 6.11328746179977
655 6.568925179438838
656 5.580406698537921
657 5.556362587222948
658 6.2463544275094245
659 5.372653240182385
660 4.892341233748485
661 7.896259080237746
662 6.495069721526868
663 7.238930854642255
664 6.804084130599861
665 6.35703740430101
666 7.985136295352376
667 7.2704506226193
668 7.531616615352925
669 6.1342277578166655
670 5.7353628337610765
671 6.018248986001051
672 7.2070218130759445
673 5.124422747116247
674 6.121384640812604
675 7.233541387621139
676 8.18562450391252
677 7.922511534739893
678 6.7857131787623315
679 5.392730350647098
680 7.636555228686885
681 5.485506907072008
682 6.1345672616124025
683 5.4607182150339915
684 6.499376274196247
685 5.470304581727062
686 5.92873083576972
687 5.689633196379883
688 6.238982715207423
689 5.799718483767941
690 5.727060282119578
691 6.05998417495052
692 6.0193227220975265
693 5.825161000434428
694 6.500051469413448
695 7.891464530714883
696 6.037732975910874
697 7.9135956392559335
698 7.896335389866594
699 5.720992216148334
700 6.460455882598033
701 8.843984066384735
702 9.047376217541467
703 6.955316019519002
704 5.945531266418043
705 6.618137492031581
706 5.478145370547247
707 6.8694896588753425
708 6.754279185462194
709 6.62333925246726
710 7.231383717945243
711 6.495335184928351
712 6.462386295813767
713 6.4925724746045965
714 6.992384542882562
715 5.3131847045281315
716 8.687056496498194
717 7.2738671257589145
718 8.742246539949663
719 6.133845089854535
720 5.855228706148453
721 7.806446189454936
722 7.160337967559693
723 6.261125175196512
724 7.038250370900452
725 6.102906938419763
726 9.510756711895326
727 8.489534363983974
728 9.61487779613488
729 9.424101013457532
730 8.371537873388542
731 7.824294684126664
732 8.32941883563767
733 7.936716595977856
734 8.618866125894824
735 5.42985154152216
736 6.383287448934814
737 6.923072612648419
738 5.487884940745235
739 5.737310702213461
740 3.758796301414692
741 5.603098408173964
742 6.824482343764489
743 8.850894015003842
744 7.576148622125671
745 8.409528982421467
746 8.325520437989539
747 6.278606662527619
748 7.2032055389829255
749 6.176011262788302
750 6.742058403939733
751 5.2588205776841646
752 5.922580293720967
753 8.743503794332966
754 5.87798745471701
755 5.983507988764648
756 5.481825928050116
757 6.050868895870353
758 7.444524900558472
759 5.4014523408363
760 6.270658282552625
761 5.474292898804809
762 5.698621012861311
763 7.005149141624777
764 5.300507738792801
765 4.5411774426744085
766 2.9122297513486335
767 5.476046168220202
768 5.493408366963765
769 6.899814668363222
770 8.507077185764057
771 6.8618025289791
772 7.080363550925774
773 9.706911845686868
774 7.085355039976636
775 9.349215781518325
776 7.032057099256652
777 8.447010663583765
778 8.677763856397632
779 6.047896654484247
780 6.2433828268411835
781 5.962927429950523
782 6.6185747305724
783 3.2764879038483414
784 6.581495176474373
785 3.083793687443672
786 7.273569954714942
787 5.949801093305459
788 6.334670098988662
789 6.53196734264418
790 10.338184954939862
791 5.594151327590931
792 3.2929136001363584
793 3.1144444595553313
794 3.2320246206402268
795 7.548111652318564
796 6.758940401550926
797 7.614177257058392
798 8.196815992512894
799 5.891751390082044
800 9.308591794003346
801 8.428215667700176
802 8.123458731910633
803 8.073690554613771
804 8.649535327599247
805 10.075774268813467
806 6.501008300925093
807 7.899781127299606
808 5.591625171638501
809 3.1067362622025443
810 3.304479900577872
811 3.419767838943463
812 4.4620797069184075
813 8.817994888234056
814 8.639065621016377
815 8.914299268920832
816 9.922448169011608
817 9.34371206816326
818 10.029201980181291
819 5.023572875608376
820 5.49582927685794
821 5.705128434604137
822 9.205278192326032
823 9.248014960782287
824 6.948727527884709
825 9.34182607095257
826 8.64683547375354
827 7.491754168456882
828 5.507251038215698
829 8.162610098282546
830 4.687884916209545
831 7.224590240568217
832 8.329968998429713
833 7.76123429009847
834 9.81921480233466
835 4.521336458462535
836 7.513836129935089
837 5.498862227975866
838 5.540011505211943
839 6.569025387470809
840 5.107024163409161
841 6.821284108246649
842 7.507714424819103
843 5.884576110711962
844 6.933725558955156
845 7.816006804014615
846 8.60640648993155
847 6.682787973738441
848 8.312314530386342
849 5.085787509061712
850 6.511242485535355
851 7.976042463938048
852 5.1040662340762735
853 7.154296295435386
854 5.998381505846407
855 5.478603781490993
856 5.025600159037782
857 7.086148724049313
858 5.4359707053575725
859 5.695140852420595
860 6.482886715471632
861 8.952088603975358
862 9.394462264688544
863 9.68952820321279
864 8.96973395461266
865 9.258398852870814
866 7.762723698759845
867 6.86469737691614
868 7.9452843667258986
869 6.40433830170316
870 10.87977672508411
871 6.515685633640779
872 8.160731259415515
873 5.911978677684069
874 6.283824538785044
875 5.844448151453676
876 5.025209821282594
877 6.87255466675219
878 5.501897993010895
879 5.571918857772522
880 5.448196907254051
881 5.645683540884226
882 6.210465100419296
883 5.9259662508037465
884 5.841087882619389
885 5.2777298366046415
886 5.361415497250619
887 5.408299698842687
888 5.387537125988951
889 5.333202014654331
890 5.383804921273125
891 5.180308566962931
892 4.8572637462705295
893 5.4984549314866715
894 4.9763437786686255
895 6.69862255762579
896 5.029287682199515
897 5.188537741451603
898 5.366960415395834
899 7.112648260739914
900 6.785360563838217
901 6.2788842619723315
902 6.058585109824139
903 6.428182087681066
904 5.039024860152205
905 5.531371165010507
906 5.7814787992449155
907 5.824730989044642
908 7.36166884367539
909 6.456094110069268
910 8.375890656280513
911 5.403464593674658
912 6.167902134948984
913 6.0819149135758375
914 4.968817748624282
915 6.004803455795428
916 4.639593727536006
917 5.721263348864643
918 5.314825945485766
919 5.306118535318104
920 4.823896024672076
921 5.296365459386144
922 5.415008265367089
923 4.877229853404734
924 5.5625737894709
925 5.715416987022028
926 5.578927954702072
927 5.809808403149278
928 5.892424290114355
929 6.344293838436627
930 4.074776498545049
931 5.39518702565822
932 5.332850301059284
933 5.202352306867556
934 4.881253005201142
935 5.9683813118646265
936 5.552532254117521
937 5.44699641642625
938 5.887723966563944
939 4.6175095053795525
940 5.630969581139487
941 5.138037485253659
942 3.2056303377328206
943 3.270775023383137
944 5.66704110818285
945 5.381963525170096
946 6.441863969639743
947 5.698042046184096
948 5.292785033668063
949 5.224772553249933
950 5.331691196803748
951 7.375190027570794
952 6.2905564253344295
953 6.079405918738666
954 6.023033555912266
955 5.802609132884211
956 4.884143230572119
957 5.221733006853389
958 5.927526042704507
959 7.45076025926113
960 6.590935713855813
961 3.593980506661831
962 5.697771949619359
963 2.814518098199733
964 6.397849412997146
965 3.5069479606699767
966 3.717796358092447
967 3.554999831103148
968 5.633472356655288
969 5.576206667214511
970 6.398186900417592
971 5.272462504819686
972 5.592616177512638
973 4.951567385485855
974 5.170299442104834
975 5.929900537195728
976 5.43628047772575
977 6.419790487141558
978 5.03445491618403
979 6.142510173621113
980 5.661710882277151
981 5.141202647627647
982 5.176162088921308
983 4.876779278805489
984 6.337255275638205
985 7.437165848532924
986 5.477627765582896
987 6.162233153466105
988 6.542382533879409
989 5.7806504918355754
990 5.9195559187663225
991 7.37806715422074
992 5.8965185259573625
993 5.128101016559769
994 3.4563699881188135
995 3.2551170681775314
996 6.599718365710283
997 6.0021389415104505
998 4.74086765246336
999 4.816645777066698
