# Supplementary material for: Perforin-2 clockwise hand-over-hand pre-pore to pore transition mechanism
Source: Nat Commun. 2022 Aug 26;13:5039. doi: 10.1038/s41467-022-32757-4 (PMC9418332; doi:10.1038/s41467-022-32757-4)
Supplement: Supplementary file 7 — Source Data [file 41467_2022_32757_MOESM7_ESM.zip › Source Data/MD Raw data/pH7-CW/pH7-CW-saltbridge-21.dat]

0 14.013511411093496
1 14.860144996537338
2 13.037924209188546
3 14.917754428005688
4 14.638544589864495
5 13.023475297695759
6 15.626559050677937
7 15.648288542847592
8 12.810680410672584
9 8.64597869219414
10 9.190192269877521
11 9.618007590444282
12 8.680846921908133
13 9.351950402750061
14 13.077098999832419
15 11.91551304368257
16 11.29563797143658
17 9.39342153446935
18 11.774229297751777
19 14.56434769715583
20 16.021471174981677
21 13.994803498060888
22 14.283130414646967
23 13.924207915094035
24 14.995409925390026
25 15.605140046627229
26 14.606291380106077
27 15.500076557176998
28 12.095268914418362
29 9.123526912680003
30 9.548094095001526
31 12.164973770579499
32 12.124899699276854
33 9.473361846285757
34 10.207257194378869
35 8.540622627301355
36 9.261833559808187
37 12.488600896886654
38 11.259378064269391
39 10.995279292322952
40 11.653870708182454
41 11.464575436514174
42 12.88283335949641
43 10.426830122271248
44 13.090354121379452
45 10.234952659310125
46 8.348719238495374
47 10.588461648803774
48 10.466372618779138
49 9.800535160707582
50 9.050795432609664
51 9.049321211703813
52 9.395519827408974
53 8.452907566722459
54 9.084880905297988
55 9.663272744785203
56 9.130979307742312
57 8.425354558974165
58 9.64210573240027
59 8.475186596932733
60 8.671393841460729
61 8.903150507757616
62 8.679590777941387
63 9.042264997398803
64 8.73797945849415
65 8.246864853554433
66 9.14671091326836
67 10.920321428771086
68 8.789590458531913
69 9.374049109632223
70 8.131390736179984
71 8.574402130246634
72 9.056068046814943
73 9.61026469831019
74 9.862810705570721
75 9.390684812866043
76 7.987501577239004
77 8.4037966482163
78 8.378602816587252
79 8.793860852668383
80 8.290468001263617
81 8.585988262154938
82 8.21889875216517
83 9.141727479120835
84 7.902120896648053
85 9.011128039923152
86 8.53810530982809
87 7.456303957634247
88 8.024562690011813
89 8.198567957051987
90 8.168121126982458
91 10.034886441095168
92 8.569140869694927
93 9.58984777859151
94 8.758225458463793
95 10.524762686263385
96 9.535002342959016
97 8.574524726274158
98 9.196645134011627
99 11.145147773855859
100 10.329693267200238
101 10.06251180174316
102 9.709302884327656
103 10.33982323987644
104 10.067896836010544
105 10.45565815701224
106 9.969169252294634
107 10.755828936825942
108 9.21553209662374
109 11.178320529039155
110 10.658704851226732
111 10.26311638125963
112 10.44599718492012
113 9.166598864596072
114 9.451946483612943
115 9.670621498966588
116 9.95595070210406
117 9.854972322538927
118 9.743476148233785
119 9.248459515161155
120 10.586917290498475
121 9.817517796011257
122 9.78745558808537
123 10.438221733618246
124 10.478829582666673
125 9.649138968346083
126 10.721639474652662
127 9.725108035489137
128 10.558688292520067
129 9.202559330699813
130 10.208524126019286
131 10.2774961612979
132 10.261777655905897
133 10.330684788360886
134 10.613261814625064
135 9.662068994130527
136 10.200950040180818
137 9.85892697564781
138 10.295297417973314
139 10.53818084981571
140 11.837523292067122
141 10.449000294369831
142 10.703839076405268
143 9.857428756434954
144 10.464004145326937
145 10.02260445330665
146 9.570106313011415
147 9.982312713260239
148 10.483544158806986
149 9.985517268032305
150 9.922057034123757
151 10.780730531722838
152 10.334694095817895
153 10.289795917456297
154 9.859459975691351
155 9.96824042071448
156 10.562135361142031
157 10.676753571686348
158 10.220215372209353
159 10.262738217151579
160 10.905781580965327
161 10.452874517017063
162 10.007876974664773
163 9.83835329830196
164 9.425012238624088
165 9.265500338097663
166 9.910896617635913
167 9.88795036403594
168 10.09490265578307
169 9.987982118862037
170 10.230450584415456
171 9.17410920044719
172 9.911306296407759
173 10.21087461257538
174 10.041914152033584
175 10.624632674051089
176 10.614448233360475
177 8.672455268230419
178 8.814808159356906
179 11.109889504862489
180 11.14839604481801
181 9.887934398031616
182 9.64381188743695
183 10.362799123944146
184 9.980017843298251
185 9.187814714347097
186 10.24485834385834
187 7.242828680025231
188 9.962483385510229
189 8.167519202557488
190 7.526939461779428
191 7.921142201438181
192 7.3476183287950025
193 9.574521676034232
194 10.462522558747496
195 10.47989852102267
196 10.519059445504379
197 10.203111965907881
198 10.227081095286838
199 10.795592054422011
200 10.410842356704313
201 10.004516129823477
202 10.61250890245193
203 10.273843904884416
204 8.25274351463787
205 11.345084765523442
206 9.249117077553855
207 10.710589527356323
208 10.247577302232688
209 9.991120979907885
210 9.716215213814417
211 10.950949918351656
212 9.2044162328274
213 10.113372552928084
214 5.890236930189858
215 9.637742178939801
216 10.717447791640975
217 10.043425727865923
218 5.901963212491032
219 7.340820988454267
220 5.75897236638933
221 7.790590348234443
222 7.751415656655859
223 8.938013097920502
224 9.559672130627044
225 7.972549886380613
226 8.912790762727875
227 7.935896413978702
228 8.877180611484999
229 9.334032239883674
230 7.4000036165238505
231 7.608740588602116
232 10.155537951805497
233 10.74515856055213
234 8.394373332945207
235 8.440915118170762
236 6.660985967779481
237 6.990365308742514
238 6.784221722533316
239 10.718342809281426
240 6.595038808149543
241 6.94096365182281
242 8.469019264382807
243 8.369381631528196
244 8.45982348399888
245 8.196199317647457
246 8.883742699072837
247 8.50016615224767
248 9.734051156683032
249 9.163662535502592
250 9.431794822462923
251 9.074398910298667
252 9.425958421328316
253 9.269282018973787
254 9.48201943247011
255 9.949886824278064
256 9.710898338748036
257 10.578808260084879
258 8.446815021470247
259 8.430796742836138
260 8.788947609878367
261 9.726387360263862
262 9.424433505118252
263 9.500295141827587
264 9.496508204756555
265 9.584130205282982
266 8.332692888934412
267 9.190382636481845
268 9.457104159338217
269 9.034204812636116
270 8.665435439981144
271 9.731258712096386
272 9.69512350836108
273 9.799085814619486
274 9.188036454930664
275 8.453877224741792
276 10.035762622163896
277 8.828837001228468
278 9.092011787625724
279 9.157597824719272
280 7.1289714842591305
281 7.83378286318528
282 8.831910336149045
283 9.428466706892682
284 9.429697460930646
285 8.901451200681983
286 8.996125026015608
287 8.875535637064266
288 9.951524107350355
289 9.250785427825342
290 10.084567458858055
291 9.29549925526123
292 10.818022969081479
293 9.415577812272588
294 9.015469533830192
295 9.648945949893307
296 9.936684552279493
297 11.221861919133836
298 9.968223198655082
299 9.560127654461214
300 9.2395632900458
301 8.660100395096142
302 9.066831594980705
303 8.065406582957149
304 8.17857852168202
305 8.396879695461884
306 8.073207373692115
307 7.919282292627009
308 7.684765477713964
309 9.273948061820192
310 8.87144462236138
311 8.342481357617968
312 8.525150638844702
313 8.514961262828258
314 8.220378155258357
315 8.665990803769557
316 8.630114778341753
317 9.18785278626857
318 8.237268574233957
319 8.621368277548687
320 8.405162764328665
321 8.408442466799036
322 9.168816655759326
323 8.796325653824349
324 9.079068473329878
325 9.127526269357379
326 7.994684917466785
327 8.595476359787417
328 9.086252046410632
329 8.850792957812537
330 8.398582632851783
331 8.460556724815207
332 8.463901059373278
333 8.668771945655015
334 8.794261370672313
335 8.349709067803259
336 8.75603797365967
337 8.691350429848384
338 8.368439172951527
339 7.377360432173775
340 8.12417460383114
341 8.101532620787104
342 7.682001835126993
343 8.611453332718824
344 8.214571901642513
345 7.046403011631352
346 8.592442783351643
347 9.017365354651574
348 8.352369674793396
349 8.083690707214995
350 8.272498045272242
351 7.9429191727714965
352 7.965852774843321
353 8.40425344721588
354 7.958219592537021
355 8.079507324315742
356 7.990408721003297
357 8.81382809973628
358 8.658093270223267
359 8.702031667523615
360 8.608855200909735
361 8.94523762111011
362 7.6918814996224105
363 8.136050874241578
364 8.583270997459914
365 8.016940512284794
366 8.807250407567638
367 9.097154428594875
368 9.29369092879706
369 8.27787888377749
370 6.809588078038029
371 8.301017961203245
372 7.539279382448444
373 7.826686858280135
374 8.673283232352793
375 9.126809179515087
376 7.231426367943344
377 8.08164813765752
378 8.674790696331835
379 8.257363794268297
380 8.534830916109764
381 8.396251988074948
382 8.148369083288802
383 8.084606353769518
384 8.501372501510396
385 7.335223809081765
386 8.860148118727905
387 8.552264725068675
388 7.281988632841947
389 8.13979668577637
390 8.49979721191225
391 8.025248993131552
392 8.599842264311942
393 8.159570020397041
394 8.491542664040468
395 7.843563942277044
396 7.860074935504553
397 7.378291531691542
398 8.050705131991966
399 8.260967005126972
400 8.202233651209214
401 7.965466231777517
402 7.233592090859162
403 7.6050481991438605
404 8.029636489777623
405 7.73043617870232
406 7.326436441941791
407 8.613352705004326
408 8.469178392360039
409 8.71931978226312
410 8.49360667085138
411 7.8128277183568695
412 7.454111116052796
413 8.558176768969725
414 6.909340120608824
415 7.931254212162776
416 7.8654909375228454
417 8.175467362984875
418 8.345324266532884
419 7.701665753893777
420 8.445675507281614
421 8.328309030315967
422 8.030016606473644
423 8.83998204258688
424 8.028752482427185
425 8.601473555784517
426 8.055005329654389
427 8.039035379073855
428 8.324857386173596
429 8.47550818465535
430 8.08718855386991
431 7.780981273987872
432 8.374540935385605
433 7.898765365113309
434 8.127385703236369
435 8.502946371723532
436 8.342062980555703
437 8.514204308301855
438 8.482855876429161
439 8.04508461997276
440 8.032566058066067
441 8.703139794981118
442 8.390203524591579
443 8.278269744490014
444 8.288797026788307
445 8.698389632628894
446 8.226829121249809
447 7.40028126193069
448 8.68407038871575
449 8.001105217691505
450 10.079424934177856
451 9.653370415189427
452 9.175118773625169
453 8.534524979762478
454 8.986514392075717
455 9.370834220201647
456 6.6529345478907365
457 7.825802896473731
458 8.59469104942989
459 7.840906043291798
460 7.871518085118398
461 8.556135976437021
462 9.048444758296428
463 8.318688697104662
464 8.108796059925071
465 8.301134863170198
466 7.789546920868292
467 7.551872942782571
468 8.12916306108473
469 8.741739513315334
470 7.461415045607306
471 7.560459049535519
472 7.975007220995154
473 7.90030472909901
474 8.623064269796323
475 8.50212162385266
476 8.249337809393376
477 8.672985751351675
478 7.029538000220156
479 8.60785475257813
480 7.928079312467866
481 7.962723271156565
482 8.00874952317577
483 8.402436030330316
484 8.585856218802562
485 8.329677077452901
486 8.545286927760172
487 8.01709754764525
488 8.171435003139198
489 8.151053906452747
490 8.462746521250489
491 8.965667472964364
492 7.461107700169119
493 8.068556837306225
494 8.588027833193358
495 8.767007571380127
496 7.920331454180009
497 8.369956570160925
498 8.674131596476144
499 8.40984611766296
500 7.899881698114533
501 7.803191412132147
502 8.50297285421907
503 8.203194202049326
504 7.957732146254036
505 7.446794027176764
506 8.065219252271831
507 8.027536676221834
508 7.757395196124319
509 7.174416944804941
510 7.397179166928603
511 7.123334453452228
512 7.736274906332432
513 7.809008704425891
514 7.924738979533422
515 8.04559979091109
516 8.362884761332655
517 7.2303350943129985
518 8.038595442566514
519 9.384877242320552
520 9.073970262636553
521 9.311317944107447
522 8.355933448073495
523 8.679277367860447
524 8.42466504916892
525 9.593172520548155
526 8.659368659963668
527 8.282260966976214
528 8.340722297291473
529 8.688066188138608
530 8.300656892897765
531 8.23612027419239
532 8.348196065543025
533 7.8100763598909815
534 8.486751769990104
535 10.115608633030636
536 9.020255115377337
537 7.386126364970944
538 8.502228252880451
539 7.3120220019430455
540 9.379347315624322
541 8.687954750481655
542 9.705689101688971
543 9.780105293230577
544 8.057869904589905
545 8.770430199368656
546 7.909553022503863
547 7.9098697462996785
548 8.116483213320675
549 7.970520692417984
550 8.733714400519721
551 8.346880156211759
552 6.278040616518068
553 8.570577778844441
554 7.8674438716694315
555 9.284506682905914
556 8.932314544136318
557 8.749979024051159
558 7.186422866569002
559 7.953771157762964
560 7.63372030142876
561 7.167354486564479
562 7.997368980886779
563 7.999397391579805
564 8.028675658230501
565 8.23983831409359
566 8.544519296025197
567 7.932727946733266
568 8.561280664192775
569 9.254730991518878
570 7.202220285370959
571 9.5700753063143
572 8.690245392700582
573 8.369802322171076
574 8.295732902412434
575 9.658886341707099
576 8.865138636890658
577 9.162294745035318
578 8.304364121802136
579 7.312865002483487
580 8.154026413570861
581 9.513706782925649
582 9.434389896237517
583 8.816761325026086
584 8.652685549221909
585 8.573098687651958
586 7.345412386620034
587 7.809304072456097
588 7.704657477451332
589 8.149019903272983
590 8.137037484916714
591 8.548135674916601
592 8.04201446369716
593 9.366005389522527
594 9.550144314273656
595 9.631476583831239
596 8.35919496916043
597 8.183674663992532
598 8.37091036523109
599 8.352694875792444
600 8.749690170305843
601 8.892331752352101
602 8.002991493871013
603 8.13456346129385
604 8.224991439774756
605 7.981218587288116
606 8.43206060501288
607 7.81920920163814
608 8.435316498935952
609 8.084288460901366
610 8.046436934376352
611 8.12769031184175
612 8.499499506269569
613 7.468492113186033
614 8.079126594780108
615 8.015151815606352
616 9.03124440547536
617 7.775094631067975
618 7.934611408058632
619 8.924714434236135
620 10.16497121588431
621 7.79572509746414
622 8.250830818832744
623 8.708997850859463
624 8.031736641579004
625 8.052740462813949
626 8.414064090606045
627 7.851642266828639
628 7.758589156809271
629 8.716460570249609
630 7.160344600488282
631 7.9659865051983765
632 9.106483151352347
633 8.523261458197728
634 7.254530584063925
635 8.227992667427294
636 9.816990362071962
637 6.948081952221827
638 7.901696213504772
639 8.165289667853722
640 7.177859104922549
641 9.227874147531594
642 6.595940096757537
643 6.868045201167924
644 7.756803489686906
645 7.960526651319381
646 8.0590719936717
647 8.64442564403884
648 8.254523257762353
649 7.651445924662979
650 8.133574211946543
651 8.145664270493178
652 8.653075060713185
653 8.403533887563336
654 8.00785154591492
655 8.118030268804803
656 8.335018684389361
657 8.77926489354288
658 7.41017407665366
659 8.485193158394205
660 7.918812692645753
661 7.4666189048821785
662 6.562122369315002
663 6.718785326338237
664 5.628692775054913
665 6.839831896593844
666 8.190088611858178
667 7.112571661612758
668 10.656946832189421
669 8.892016608817878
670 8.411169405629417
671 8.263901309460111
672 9.658088456426945
673 9.001878381689385
674 9.078616083586397
675 7.7547854940291225
676 8.787057581171997
677 9.892179647544385
678 6.831269304467676
679 5.909823812022494
680 8.584811157488526
681 7.543148809199027
682 6.415134444102115
683 8.52908467160073
684 7.4859558256372924
685 7.275778370614228
686 10.85461535421716
687 6.134836227293438
688 3.43723472840839
689 6.063131482903801
690 9.199974670720126
691 5.932513116312137
692 5.866293448857142
693 8.920271749385638
694 7.489339973903405
695 10.691266956958307
696 8.737269541829065
697 8.901993906535324
698 6.318800490846062
699 6.484312764438358
700 6.6546864333492355
701 7.661168771842385
702 6.1905923121592465
703 7.57616013540116
704 8.996968695087055
705 11.27073960995437
706 10.414034016630819
707 6.203431920740017
708 9.192569685738189
709 6.326849655076275
710 7.107691877617778
711 8.540461807445814
712 10.388809337915893
713 10.490532560311491
714 5.179565975362252
715 7.419009114131551
716 9.629719207086787
717 10.152329607620082
718 11.32609485612569
719 9.208664094032768
720 10.31388082514725
721 10.872083109844862
722 9.790876408666893
723 6.522240165529958
724 7.275244040015608
725 8.947436702894159
726 6.054986974452801
727 7.258456851927637
728 9.591399641294739
729 6.547496675109487
730 10.441869655569926
731 6.831088109220004
732 9.596668090601566
733 9.448559900754557
734 10.764534674317357
735 9.609153395425311
736 8.012189525609335
737 8.766345312435211
738 6.334683242919707
739 6.292281648534928
740 6.427882286765398
741 6.769768960552011
742 6.265048089976159
743 6.700739994885201
744 6.671209437933202
745 7.011522746543978
746 7.248150076615946
747 6.990042560680752
748 6.757338332105501
749 6.815771691355776
750 6.5968184438378215
751 7.234170597623264
752 6.5145869795820115
753 6.494534606451007
754 6.600617098340893
755 7.429128208815844
756 6.682592860181244
757 7.40817708501749
758 6.613220514312941
759 6.663243879200737
760 6.0241273677758675
761 6.669308099273743
762 6.6851291023411665
763 7.96523770952811
764 8.964102441947931
765 8.287335990101463
766 8.80033897140603
767 8.539705797147173
768 8.430657629071153
769 8.884943221100995
770 10.552252952865317
771 8.072535568850615
772 8.079198370523624
773 11.387699011507948
774 11.779123609340619
775 7.9384033445389885
776 10.387977442782214
777 7.50574472830977
778 9.680104193930289
779 6.515539009911271
780 7.130471461231176
781 6.244417714916981
782 7.362715100529429
783 6.668189567780887
784 6.613426369730456
785 6.099643652970625
786 7.343366312723464
787 6.565596047474907
788 6.814359242948319
789 6.5813314011429584
790 6.8403608290327425
791 6.178970214123985
792 7.955282496293864
793 8.091896839648697
794 7.649786506070584
795 6.026552286641457
796 8.37740038372311
797 9.8090731834001
798 11.778551439935054
799 10.505396702907667
800 8.435117155860963
801 6.921561416680336
802 7.4653633203392555
803 8.574822670161728
804 9.574408578225771
805 8.681953005457384
806 8.17367463277323
807 10.801870027851066
808 6.384862133727515
809 10.79301851640838
810 10.566805961833387
811 10.938060056943401
812 10.029734986325758
813 10.220547583923478
814 7.961843480208359
815 10.260476973130237
816 9.249748963871157
817 8.521023714010534
818 8.025415150367152
819 8.915751992314897
820 8.691781369067435
821 9.390822773920709
822 10.887841830314446
823 9.479749535426775
824 10.745389352362725
825 11.563888179492606
826 8.217423477243855
827 8.03063410954909
828 9.110476920976552
829 6.878826023281508
830 6.790608827927884
831 6.0681996394768065
832 6.78793947497442
833 6.548450985843602
834 6.799992519480317
835 7.552054577817005
836 6.7899284565887275
837 8.141960031604356
838 7.243873511163077
839 8.193307053953994
840 8.281378751058533
841 7.522968410093369
842 8.50952119330907
843 10.504612028027918
844 10.140498801654436
845 9.908260853233166
846 11.842022045649678
847 11.152670499670133
848 11.840760157181823
849 9.308394960715011
850 9.764430098719002
851 8.896196199709731
852 9.920721342684407
853 9.116224984144317
854 9.21409421304606
855 9.874826641598828
856 9.714941021931239
857 9.888220677583238
858 9.122732793080113
859 9.444314564410686
860 9.900533513346177
861 8.60004617432699
862 8.648032111677527
863 10.271233730591375
864 10.169574359550884
865 9.664992672576679
866 9.781883143166858
867 10.449863600648774
868 11.076329445993407
869 10.113726801223462
870 8.369348453363319
871 8.798206373808338
872 10.352631711833977
873 10.482118898461628
874 9.929045773167061
875 8.934974828293246
876 9.90799251881369
877 8.80515714577333
878 9.308004922865646
879 10.108255106991303
880 9.881199617951044
881 9.83099279301967
882 10.122196361175035
883 10.21323971534149
884 7.445680703755704
885 9.636481160446705
886 8.630919592690388
887 8.799790131253857
888 10.978122479035306
889 11.581746754106247
890 10.156083579190097
891 11.123465481802345
892 10.212669773512063
893 6.794114615377789
894 6.600964180682268
895 8.228657870115345
896 8.149906274333432
897 6.825865162620293
898 5.978300429273745
899 6.420477652805937
900 7.281436294258044
901 7.422609589555668
902 9.228920244601367
903 9.37802261625597
904 6.96039645921678
905 8.519888296882973
906 8.963471669009227
907 7.721836430432703
908 8.382378521059936
909 6.440312829562682
910 6.066205330572171
911 8.793153331668197
912 9.926340491311123
913 9.924580771002997
914 9.430197720956828
915 9.206704027242349
916 8.8223453620716
917 8.853004588082303
918 8.787751338998925
919 8.76270095194465
920 9.335864711548858
921 8.968004521032254
922 8.196045520873495
923 8.526469249561233
924 9.36907776086405
925 8.418199111621469
926 8.86170050666133
927 8.277979070568568
928 6.969663104777372
929 6.426213678416954
930 8.82541991538388
931 8.379527306199666
932 9.298955725614764
933 10.020873840259261
934 10.310597022097772
935 8.864534555653558
936 9.74807444318645
937 8.826464626491356
938 6.5251587660748696
939 7.362439342018798
940 8.837941647089583
941 6.728305039242223
942 7.323131281523886
943 9.37876800414665
944 8.976950256047402
945 9.185938024637842
946 7.978213504910741
947 8.61196472514058
948 9.851876251573922
949 9.266500167367525
950 6.390768193165138
951 8.506305561019069
952 9.343787597277096
953 8.9904453819925
954 8.741004666469575
955 9.262620127000032
956 9.172593841391112
957 8.474831365529386
958 7.735589224226841
959 8.570056813272936
960 8.536859098745524
961 8.431853492101366
962 7.394200967119357
963 7.30092912309157
964 6.140587454231274
965 3.7909402464745985
966 5.665839182004265
967 7.546329589965067
968 7.8117382945621925
969 8.710434379663386
970 10.180872330287333
971 10.588662812086172
972 8.549834745243196
973 10.066793518628149
974 7.6759269077593615
975 8.382955318065918
976 8.995694823292357
977 6.54637898131199
978 6.3283544022070215
979 6.711470158327935
980 6.427671587004098
981 5.647140439832648
982 6.756903688666237
983 6.801023456211263
984 5.925326097759897
985 5.246825375214699
986 6.713654113616943
987 9.846874090711609
988 8.920331264447293
989 9.157699451664163
990 9.599528753254692
991 8.90675772524425
992 8.325241430616838
993 9.047515094003888
994 9.17297922456941
995 8.181436254129427
996 8.327541638829626
997 8.113500417435494
998 9.53441032959237
999 10.72385047059899
