# Supplementary material for: Perforin-2 clockwise hand-over-hand pre-pore to pore transition mechanism
Source: Nat Commun. 2022 Aug 26;13:5039. doi: 10.1038/s41467-022-32757-4 (PMC9418332; doi:10.1038/s41467-022-32757-4)
Supplement: Supplementary file 7 — Source Data [file 41467_2022_32757_MOESM7_ESM.zip › Source Data/MD Raw data/pH7-CW/pH7-CW-saltbridge-20.dat]

0 4.065337702880328
1 3.458975441215213
2 4.09290554660253
3 4.2398321799283165
4 4.313827719212276
5 4.282940914995065
6 4.439390161114704
7 4.139707218073197
8 4.181401896797453
9 4.276987500911547
10 4.333991291650186
11 4.129597475953405
12 6.957168498543092
13 8.682036987250969
14 8.896064951844968
15 6.802071039934054
16 7.814152015897638
17 8.404991568098387
18 7.61270456565118
19 8.75176742335305
20 8.06225646775383
21 6.902252593619294
22 9.09661935219568
23 8.781466451236525
24 7.794076952291826
25 9.482940127706998
26 8.661966736545862
27 7.759828468853374
28 9.27058674946981
29 7.702574131731157
30 9.15835847968893
31 9.769248376263754
32 9.403014980934014
33 8.666702686179951
34 8.08712693876274
35 7.202980060604331
36 8.464148708125917
37 8.637676421458826
38 7.159034516885766
39 8.448282665159914
40 8.512475885725053
41 7.570729412114362
42 9.44153284779322
43 8.87616065533712
44 8.593771245243214
45 8.46815066924799
46 8.708283615826318
47 8.598887199142943
48 8.817366086815543
49 9.639443805534698
50 9.298429449514765
51 8.286450767627503
52 7.879630048932021
53 9.1616828343706
54 9.426040329649176
55 7.632796424726505
56 8.692968858199027
57 8.23936470385455
58 8.633349614656364
59 8.425130524835456
60 9.203118375927549
61 8.244824251580626
62 8.767900672203618
63 8.303913998201262
64 8.12565223760466
65 7.7462091408643605
66 7.5865821795292785
67 7.510997659285738
68 7.320639078945792
69 7.5955667445206405
70 7.54034445450662
71 7.88485963848428
72 8.321601773174331
73 8.150956601307138
74 7.997129227492179
75 9.203998135015512
76 7.323763304237634
77 8.71617797013161
78 8.349801951227285
79 8.052156382158953
80 7.086175866907291
81 8.013658635219507
82 7.48077782919026
83 7.6278335895382465
84 8.975025913657385
85 9.993755124266139
86 6.566615042345861
87 6.128954501341272
88 5.757668637104094
89 6.310149500259408
90 8.031547207555919
91 6.86228368823518
92 7.852627587257602
93 7.975745801158144
94 8.147018006922686
95 8.347114473797925
96 7.067662080311493
97 7.98282765980155
98 7.6992690500508
99 8.935755838060555
100 8.599642188228065
101 7.545869345493224
102 7.748162132150993
103 6.952882146380243
104 7.141014240912452
105 7.3448606769981835
106 6.3256820455466105
107 6.591257592100772
108 6.253252000618675
109 6.868791981592399
110 6.730778555917247
111 6.554759708437852
112 6.805242706182778
113 6.5281325145423255
114 6.927262372245068
115 7.232945845535965
116 6.136529050492729
117 6.366683965442234
118 7.354690716928626
119 6.520655391994759
120 6.232714469193587
121 6.5629235172022575
122 6.373555761235169
123 6.534625224028528
124 6.8450944433268335
125 6.080534447192423
126 6.344268436635838
127 7.076684615763261
128 6.52797248294072
129 6.311310612690284
130 7.467196274647918
131 6.681791328004768
132 7.826680868780699
133 7.506171748738312
134 8.106653894376091
135 7.779311428427499
136 7.636547279994589
137 7.562190905282642
138 7.167095444912875
139 6.907413700853665
140 8.067216709745225
141 6.6815624552021635
142 6.5833409345022
143 6.524614426379718
144 8.084312935458206
145 6.821995200555149
146 7.145661834166513
147 6.587296637371384
148 7.9136651841543815
149 6.626539377892332
150 7.625016115948621
151 7.194851508494669
152 8.284251006785398
153 6.9881880541651595
154 8.242838829093351
155 6.345525144317573
156 8.151518153798692
157 7.937055480128699
158 8.731414795052544
159 7.140810876338228
160 8.865703541784244
161 8.350230138116965
162 7.555675671604973
163 7.609148587155027
164 6.439413607454844
165 6.375566938508759
166 9.057367132076036
167 8.5324762234377
168 8.816179324697597
169 8.504834737614148
170 6.883528698256753
171 8.199847201527275
172 8.570687583348032
173 8.135308860045452
174 7.140297432005155
175 7.4556826983944084
176 8.65656814260656
177 8.419171057764725
178 8.543617197242295
179 7.824085081031463
180 6.983662437854972
181 7.798781422250339
182 7.082985099425536
183 9.640091437765598
184 9.532719648602702
185 5.6626718518889
186 6.378929903128315
187 6.602986646758754
188 7.369645564387455
189 7.193024779246591
190 7.609898745848963
191 7.80411743605169
192 7.579912158376822
193 7.541532006582699
194 7.350426805668294
195 8.101957437557756
196 8.521961813303179
197 8.329025607117314
198 6.556277904092706
199 7.655104183179836
200 8.643532725682764
201 8.20059841492497
202 6.623950228228085
203 8.206178943741365
204 6.57081351924195
205 6.50038762931351
206 8.313999115823142
207 7.77207876955516
208 6.362109209198662
209 6.422812304468674
210 6.913458530337033
211 6.94455873766003
212 7.076117303093611
213 7.604764960035028
214 7.60892416333891
215 6.947997112140877
216 6.949246440464169
217 6.324248063947776
218 7.5317000556764
219 7.724463857809053
220 7.291932739416072
221 6.691195265446266
222 7.311592032900908
223 7.540577431725976
224 8.021477182205075
225 8.156704955778462
226 7.54097173689766
227 7.851641969144326
228 8.253770105881284
229 7.306529140985411
230 8.31400634598994
231 7.463642900475126
232 7.850774061656889
233 7.281125572975825
234 8.361786305626199
235 6.799775951184865
236 7.9807172197327345
237 9.312042376621536
238 8.054057106674705
239 8.056464656738216
240 7.2383862946511455
241 7.590142397494364
242 8.635536563743685
243 7.209281142754595
244 6.965708078461786
245 8.476698559436914
246 6.9662384823923835
247 7.977447714667773
248 8.667110602141346
249 8.001165032266572
250 7.4589931080174265
251 9.167724362688483
252 8.221516032989275
253 7.539404092627552
254 8.211351618049767
255 7.122192308257798
256 6.329777930954583
257 7.476908698855276
258 7.965291481202705
259 7.975748860097361
260 8.294405355213975
261 6.262619404945503
262 7.994392349804749
263 7.866380217310074
264 7.343748462105473
265 7.458936875631834
266 8.508241149834028
267 7.446709128236389
268 6.959422465096244
269 8.219965854156504
270 7.520794892278813
271 9.487161733181901
272 8.966713861537128
273 8.038765064638984
274 8.666821381405212
275 8.142709503457288
276 7.905582954658722
277 9.18986930294299
278 7.609900868626868
279 9.365375293187812
280 8.76294216853086
281 7.990021132272911
282 8.92303370366915
283 8.706045745949186
284 7.7592535809988785
285 9.235505791067114
286 8.978002556455449
287 9.01186999233557
288 9.11707861123472
289 9.933304740233527
290 8.425376028575485
291 7.931616484880709
292 8.432819433001566
293 8.63732392739907
294 8.447105031521174
295 8.293417435961313
296 8.8612505576253
297 9.834818643526821
298 8.818612083441622
299 9.215518988430832
300 9.919144201199757
301 8.919100877711948
302 8.316694763230311
303 8.173869795737758
304 8.275217381165664
305 8.416166510660185
306 8.586350589998824
307 8.812791592607686
308 9.796907683532268
309 8.077337346646068
310 9.197591055341727
311 8.703672334552467
312 9.42770233311468
313 9.11613478450491
314 9.230112711941144
315 8.721545254864639
316 8.57112649116954
317 8.191013718673478
318 8.516446026003083
319 9.304244339836684
320 9.632278384173825
321 9.24556104348305
322 8.91769962179928
323 8.182309150390427
324 7.970039073251817
325 8.469216232744413
326 8.456633166683558
327 7.739394894788123
328 8.617633876132535
329 9.67245954987113
330 8.949096118001108
331 8.902074837360999
332 8.172117306645964
333 8.260069305593085
334 8.205215859394578
335 8.5771634314956
336 8.95432035367487
337 9.191854559200868
338 8.555637009245887
339 8.44693429804334
340 8.721114685780382
341 9.212214646114589
342 9.550846662302499
343 7.717161858516026
344 8.07553222923811
345 8.1268886015387
346 6.900165538023613
347 8.412971854020983
348 8.248802305095085
349 6.6316703165863595
350 8.447674171910636
351 8.879624902568965
352 8.845597393477762
353 8.105153221426805
354 8.489399467055284
355 7.120903214376851
356 7.994300160997503
357 6.384889078645121
358 8.261234882565297
359 8.300214235395702
360 7.948918676706927
361 8.342298403498223
362 9.11758371098495
363 8.433754077627672
364 8.11792966766048
365 6.843487984758657
366 8.298342213439934
367 6.950228012207707
368 8.209094082900444
369 8.526271846281118
370 7.046310178965178
371 8.101007366246993
372 7.486359966465218
373 7.161701551338283
374 7.963572298823531
375 8.25238200912677
376 8.18488481347415
377 7.09916755979659
378 6.8755242232882745
379 7.24245667889716
380 8.709069596918912
381 8.126238655212529
382 6.084649963011389
383 6.995698844319461
384 8.093189465856092
385 6.658369680940121
386 8.573552806913458
387 7.2094523193101665
388 7.5293530846037315
389 8.151737895942926
390 7.1485752151547075
391 7.925642385979134
392 8.211838137682049
393 8.334414143686008
394 9.388174496065469
395 8.798005191434996
396 9.493965251150701
397 7.438092729049174
398 9.224294949679804
399 7.371176505110175
400 8.623934436979766
401 9.79146995707116
402 9.414652561998771
403 9.606802453228479
404 9.65126273560286
405 9.93038703677734
406 9.079374466059257
407 10.115399352266182
408 9.901413725333928
409 9.223101062066815
410 9.030644357213797
411 9.387448702659526
412 9.318782065316213
413 11.617018521609763
414 9.166962452786848
415 8.73722197708765
416 8.14062021369061
417 7.551380325702513
418 8.682283560256044
419 8.386304985314466
420 9.286461054231452
421 9.488921976515565
422 8.815436183313505
423 10.004755333721997
424 9.1915100451204
425 8.765458585050443
426 9.114194273281042
427 9.209314258869481
428 6.880717040805982
429 8.377218024807554
430 7.972194774042661
431 8.370398584325397
432 8.816921216271798
433 8.33825397248749
434 8.609335828161516
435 7.605240366438521
436 9.091315974438844
437 8.756959385659698
438 8.205809222697763
439 10.240299792677654
440 9.289402704594355
441 8.10179639265426
442 7.324691278147193
443 9.485531173599403
444 9.256121833003139
445 9.198022039891923
446 7.803037939780325
447 9.097904163519168
448 8.874689434475883
449 8.24066743701583
450 8.947726112656216
451 8.326752232941768
452 9.217908264741531
453 8.500088040969688
454 8.041405923707483
455 8.652974715249847
456 9.569417926186325
457 8.308781935985687
458 7.988176821118539
459 9.28074563508805
460 8.051641416626575
461 9.141347828683722
462 8.460828726323479
463 9.095472189853453
464 10.224050673312902
465 9.631004560570851
466 7.74562447847307
467 8.844495005723964
468 8.378872171521776
469 8.940964800391324
470 9.357848856640295
471 8.763102075207403
472 9.386237793317097
473 9.255296052858201
474 9.424257288597406
475 8.984644584031319
476 8.245770867783826
477 9.360302824491434
478 8.340081349427273
479 8.128601167862913
480 9.621777170153413
481 8.437706525242273
482 6.8574666026713045
483 9.184200583537947
484 8.895865019715485
485 8.818240815388556
486 6.799323898547023
487 8.58997947713669
488 8.38470711763674
489 10.366795523225113
490 8.603915048231302
491 8.57302825862882
492 10.04829063799941
493 9.942341712325723
494 9.304289723263242
495 9.920023170366164
496 8.974467955749267
497 9.242516890095938
498 9.94657037163072
499 9.363534376142226
500 9.091659177016204
501 10.268856779520382
502 9.097207607336
503 9.274490019061993
504 9.681354021697533
505 9.773438125797247
506 6.553228070939374
507 9.281779928602237
508 8.885414770179416
509 8.788266663295076
510 8.625764046578599
511 8.996885927291954
512 9.656318540760754
513 8.019809830978222
514 8.510995943559948
515 8.716521703828656
516 9.005810713685756
517 10.424226879318905
518 9.928943169582256
519 7.791783670644928
520 7.954294196677608
521 7.770278952657386
522 8.306646406145045
523 8.99730855645551
524 8.472731107920684
525 8.119864367803455
526 9.666265884969745
527 8.627371917865968
528 9.426775114972015
529 8.845473053509183
530 9.748851274942554
531 10.337396754012788
532 9.87691049912842
533 9.714674584392089
534 9.300742398474734
535 9.24742714150617
536 9.524644255581855
537 7.718606242369425
538 9.62656089178468
539 9.181713296492322
540 8.857398631839178
541 9.91378211031312
542 10.05031115219463
543 9.094390570927926
544 9.223860093762525
545 8.717037364149034
546 8.571334264651073
547 9.64362012626763
548 9.246198126046078
549 9.29033523508519
550 8.973086391462635
551 9.529433647614322
552 8.386117510613207
553 9.669220260485366
554 9.542767682295723
555 9.245438224489785
556 8.7810195503963
557 9.339859430822328
558 9.144203611033817
559 8.87683175180027
560 9.213693527192458
561 9.466253833597724
562 9.67846340299424
563 8.368352101679442
564 7.494629203124702
565 9.658789795708788
566 7.919269222447453
567 8.247996506767073
568 9.123299507484312
569 8.475189282442937
570 7.478263540257025
571 9.00804264641772
572 8.857057671064835
573 8.888114240203425
574 8.250381100829996
575 8.693887745041632
576 9.299593794128477
577 7.980632845314404
578 7.666999419028989
579 7.581537387903569
580 9.052166959911176
581 7.535782934035465
582 7.761909856506215
583 8.523583114237278
584 8.376756183966396
585 8.781952329600404
586 7.260092060711847
587 6.9793098384626635
588 8.030417071193726
589 7.104527950295996
590 8.413954801442491
591 8.154231376359165
592 7.497715517679564
593 7.939367289779347
594 7.67036598561386
595 8.092002904780278
596 7.95942315457334
597 8.312230721363731
598 7.191889738250347
599 6.536841558829359
600 6.427629406771663
601 6.960424873217637
602 7.867181054492718
603 6.582622165450426
604 6.540620254461718
605 7.824173438024911
606 6.210996238827972
607 7.415816198194102
608 7.2612082864189755
609 7.4590129899147835
610 7.3970590308819535
611 6.428798494437068
612 6.572610528198648
613 8.068551277301646
614 7.180457586298895
615 6.363739616484229
616 9.68998561601235
617 9.749715842830215
618 8.332344213238645
619 8.453728884649722
620 8.604148055033733
621 8.169281541445596
622 7.323551281185887
623 6.955994758655774
624 9.073625929414938
625 7.96845041947511
626 8.698718934279054
627 9.151581751371141
628 7.574933834228717
629 8.128387730691378
630 9.585456893561156
631 9.068362929921966
632 8.617717008045872
633 8.22368644495751
634 8.163718552573133
635 7.918429307999639
636 7.86115167373542
637 8.45165760307889
638 8.114566660920635
639 8.02710307431097
640 8.099263959634836
641 6.786826939105612
642 6.508235741920431
643 6.958024082963289
644 7.5174189112333165
645 6.453731791246853
646 8.642843710356685
647 8.673699431498163
648 8.262720666248725
649 8.37182006826051
650 8.063164899144907
651 8.123056123523197
652 8.159132183817286
653 7.581209005380112
654 8.7434389138965
655 7.244063417396828
656 8.303668754561107
657 7.63754311103926
658 8.164703480496131
659 8.630743274474971
660 7.885523045714108
661 7.378664230022947
662 8.21083007134708
663 6.607645456794778
664 7.446012595333589
665 6.781533949468601
666 8.374360177875563
667 7.641950919550446
668 7.042870318939234
669 6.6334538573303785
670 8.993737229564239
671 6.120014897943637
672 8.38827889416813
673 7.763659534044819
674 8.14269940636907
675 9.871816895250461
676 8.84117276194146
677 9.779015020866046
678 9.246373014396957
679 8.374724641883736
680 7.0033582129221035
681 6.7380591091933955
682 8.784949209590332
683 9.256021501025105
684 6.261976263441582
685 8.337164808793643
686 8.341326737602039
687 8.45896220661218
688 8.858746404627512
689 9.853959658982891
690 7.797790861678079
691 7.976306152876974
692 8.335685359144662
693 7.227060672107791
694 7.787497996901522
695 9.320107841447905
696 8.012470742264869
697 8.113017084615878
698 7.7367547837421276
699 7.448212105036738
700 8.416268662339268
701 6.833703599327933
702 8.227068727041262
703 7.99272782852051
704 7.239765344393806
705 9.231774722342971
706 8.57630143589108
707 8.196196011428658
708 6.2683192316420495
709 6.4907223370128495
710 6.89095377368465
711 7.925517532945248
712 8.910936256956756
713 8.059785892021234
714 7.879761048708003
715 8.12430692185983
716 8.089502591227127
717 7.083450471644922
718 7.042634164329339
719 7.8131121096216685
720 7.179693072743801
721 7.318553975106649
722 7.855478507811699
723 6.467841006940645
724 6.925731059828216
725 8.997902221100214
726 8.208081187508752
727 6.7864676448041
728 6.65752492259459
729 9.061345994565015
730 8.312723998516427
731 8.616555363384395
732 8.196854488383899
733 7.919466640759991
734 8.851206518182561
735 7.338113250269247
736 6.760166872328661
737 7.783805164935715
738 9.344147414053198
739 6.350618124875716
740 8.017266540152676
741 7.674715832801108
742 7.6015628813148375
743 7.2020553146022905
744 8.31305288738898
745 8.876601765008676
746 8.178042141904855
747 8.239169684020128
748 8.080928911589199
749 8.710936111945916
750 8.342740743687768
751 8.325649100575118
752 7.779856386532466
753 9.457557227120203
754 8.917699530889088
755 8.51828840668218
756 7.434449661448764
757 7.756838739621793
758 8.104737958635832
759 8.051529719424133
760 9.203146055096099
761 9.524662203853683
762 8.016410241842562
763 7.934795686164173
764 7.805111229895418
765 7.278846538743352
766 7.738561677605624
767 9.093067158320455
768 8.692038606286468
769 7.765852911547841
770 8.159607032808898
771 7.296732251409753
772 8.33976725389575
773 8.946017390752804
774 8.75288354904327
775 7.900843447052992
776 6.773165618941606
777 7.860058527271646
778 8.395412277851293
779 7.433871307315437
780 9.24506001336902
781 9.299758940871508
782 9.33169579565999
783 7.731142031137927
784 8.428282035651293
785 9.658154669247876
786 8.187255209780234
787 7.865910456576828
788 6.71688187408621
789 7.620928971920128
790 6.787496381050253
791 6.801860213741493
792 6.697203165493171
793 6.145498581933902
794 7.134322773444327
795 7.999997211947219
796 9.201363092906574
797 6.795435802279885
798 6.612315334199092
799 8.158416156915386
800 7.117236392432659
801 7.57753769209591
802 8.520808576746559
803 9.859583593418114
804 8.56665556712435
805 7.946787590072981
806 9.308404144413291
807 7.7246715667642345
808 7.409316697075185
809 8.69781669919727
810 7.967361407755909
811 7.243459891632652
812 6.217364678004386
813 6.646136138338673
814 9.690519273987825
815 8.856430420348469
816 6.900445290773994
817 7.350644893193505
818 8.168833683896858
819 8.03131277881207
820 6.54623342651304
821 6.9140266933348915
822 6.230287266852517
823 6.400042843522038
824 8.061754327326964
825 7.161077588675861
826 6.749391345766653
827 6.1557810519331895
828 7.245109424512666
829 7.1702261412179205
830 5.866116769124146
831 7.197421213390464
832 7.403780803892168
833 6.536468027596741
834 6.431965948669266
835 6.623042462299338
836 7.628817554952519
837 6.788619870430159
838 6.8932313735531565
839 8.16977546701119
840 6.388671948354712
841 8.129199017593827
842 9.063046177027124
843 8.457662698512372
844 9.510018105965251
845 7.398152018498672
846 7.498433434250301
847 7.549405874438998
848 8.356284906811517
849 7.495813526509657
850 7.408212179769463
851 7.763001814807181
852 6.774690445986014
853 7.590797751270141
854 7.0932717769186215
855 7.972214443003044
856 7.705625929238778
857 7.84885549144738
858 7.243771111873072
859 7.550146069118611
860 8.247141650885132
861 8.807385345760832
862 7.313711180561813
863 7.567073119267563
864 8.26280746414315
865 9.06730784079104
866 7.395807176764587
867 7.540572996083491
868 7.698815734746418
869 9.055318480594723
870 9.191056399631371
871 9.811128801034236
872 7.8288326110918
873 8.61120840293246
874 7.0667228733451894
875 7.860403796770963
876 7.4694790258240324
877 8.285227393779676
878 7.99980612394717
879 7.822827371540751
880 8.046008392710942
881 7.783869239813994
882 9.819168271148659
883 7.883123190127126
884 8.243014778250997
885 8.62239941439854
886 7.658653220603226
887 8.851523864795652
888 10.136938374029603
889 9.562426737567796
890 8.32282922117509
891 8.201877880060307
892 7.9804666134510205
893 8.012621780220838
894 8.1129343835914
895 7.833531214799144
896 10.758652629886308
897 8.802352598805527
898 7.923005488355798
899 7.582504631068945
900 7.272993046171111
901 7.894853612433252
902 7.268814195381039
903 7.734913828270763
904 7.339640750754862
905 7.514752495006327
906 7.5686445714028565
907 9.194521250685728
908 8.522453202946535
909 9.076033113574825
910 8.88503984968983
911 7.556990390393899
912 7.796081521367654
913 6.683430212253892
914 7.732769038643192
915 8.374912170057048
916 8.500532199554428
917 9.32113567409446
918 7.810209510915386
919 6.898701955830698
920 7.998349511945751
921 8.355837653053952
922 7.301351170721605
923 7.226546414147322
924 7.778418123895238
925 7.580581947747267
926 7.514430465316144
927 7.48087773968769
928 6.804850450529376
929 7.457369236316927
930 7.11289083679929
931 8.593972722423707
932 7.649424338402712
933 7.15580080485589
934 6.334650975306011
935 6.972354769720436
936 6.778477008959996
937 7.34882820344136
938 7.398193872185178
939 7.7073408620744
940 7.2927746078061535
941 7.713014925423664
942 6.705281155624033
943 8.891995318366376
944 7.203489220422088
945 7.727588009343854
946 7.885977108822349
947 7.790314483637148
948 10.121761677840542
949 9.61085044539482
950 9.900128987092527
951 9.287216215346852
952 7.3951029831973
953 7.789278989375146
954 8.008034262161532
955 7.902927193268183
956 7.915072101709912
957 7.6442442123627385
958 7.361008232705093
959 8.592707320928012
960 8.341477340996496
961 8.017463406198788
962 9.015078942636054
963 7.797448505721025
964 7.472634085131689
965 7.318311784356686
966 8.944741593569674
967 9.098177428580872
968 10.261408655606893
969 10.011581556985073
970 10.435157114571947
971 10.150842200682689
972 7.686326628217264
973 8.620497073874619
974 8.411972856840332
975 9.88791795454634
976 9.995865859895614
977 7.957946391727659
978 7.887219854463389
979 7.875822928967607
980 8.11296136416254
981 7.402462948546224
982 7.4814996878245035
983 7.216024772929253
984 7.932730301464058
985 7.843723433460827
986 8.339152268694459
987 8.813151845488584
988 7.381465104945226
989 6.966790024447919
990 7.521649148764129
991 7.596365473531993
992 7.569727348886801
993 7.136138029284397
994 7.582840555677658
995 7.63057601659819
996 7.996222804762742
997 7.44561398414295
998 6.871506117521881
999 8.221139949036539
