# Supplementary material for: Perforin-2 clockwise hand-over-hand pre-pore to pore transition mechanism
Source: Nat Commun. 2022 Aug 26;13:5039. doi: 10.1038/s41467-022-32757-4 (PMC9418332; doi:10.1038/s41467-022-32757-4)
Supplement: Supplementary file 7 — Source Data [file 41467_2022_32757_MOESM7_ESM.zip › Source Data/MD Raw data/pH7-CW/pH7-CW-saltbridge-08.dat]

0 11.290751980318944
1 9.247244938039792
2 6.718687498309233
3 7.131907599924617
4 6.022300857308433
5 5.538369706553096
6 7.13884004871687
7 8.926988898965977
8 9.045795981030748
9 7.412447655950463
10 7.089916922704547
11 8.105947070548105
12 9.304518544659299
13 7.15846869209419
14 6.726241921731043
15 6.666790458472206
16 7.264337072795835
17 5.618770854763921
18 7.084391269671483
19 5.717019272685575
20 5.768969970244328
21 5.484953307371636
22 6.260007957593136
23 6.482916696610399
24 5.333011532347133
25 5.851198089330812
26 5.387261530163709
27 4.272036012169558
28 4.301310218574698
29 5.961327260677972
30 6.097329353256679
31 6.024988034035917
32 6.822368180500436
33 5.7117135840917665
34 6.386804038034089
35 6.448997974975504
36 6.808240246717317
37 6.333995439946398
38 6.139053983384189
39 6.325201546698779
40 5.473307015482952
41 5.4860216089653795
42 5.81104730905023
43 5.1192891347057445
44 12.086939905292148
45 10.902577814961846
46 6.803857577485828
47 8.1826884307972
48 7.268632570198145
49 8.569698847436504
50 7.890977513932711
51 6.826555829321584
52 6.381348473660277
53 6.425336570791068
54 8.012199466892994
55 5.613577670801491
56 5.760883947404183
57 8.881268001344191
58 9.642006188225569
59 8.270003426904108
60 9.068473888259087
61 9.563048676294072
62 9.02262212072239
63 9.81099173916806
64 9.37301268309876
65 4.890891783591148
66 5.51436124312526
67 5.442457345724085
68 4.750782470957647
69 6.975710721148299
70 6.091786161961101
71 7.24492302186517
72 5.523971479072349
73 5.185546471894371
74 5.29826122211008
75 5.496989412364344
76 6.318118091815963
77 4.5660056622539935
78 7.607801975832313
79 11.006863421588607
80 10.689760262006784
81 10.700077874430647
82 6.649856268175504
83 10.253079985294967
84 6.102727916201231
85 7.6549070596592275
86 12.381171567786776
87 10.155934882907127
88 10.695335638439857
89 10.447072376139795
90 9.574918198673952
91 10.145382001306016
92 10.132363554166188
93 10.322671766112164
94 11.432484981253062
95 11.848335351348746
96 11.627834830144694
97 12.07348827746915
98 11.06726947673222
99 10.518948680801119
100 10.639506542641927
101 10.767913372338894
102 11.177074523237204
103 10.125029691125262
104 10.257332191320613
105 10.155036555959379
106 7.613667308585625
107 6.972292739079624
108 7.325380128306411
109 5.786226746085909
110 6.019040167763651
111 8.992120342405308
112 9.804907072455899
113 10.331163928037588
114 10.042379597707997
115 9.173113621250064
116 10.317994917169907
117 10.436588588104826
118 12.369374932323202
119 12.032863577176872
120 10.128362053869422
121 10.39616139302974
122 8.724215606162074
123 9.85871328404022
124 11.682211993107344
125 9.373677439666587
126 13.97054546625756
127 10.407001468560209
128 8.069065207960717
129 8.83415514051291
130 13.369178869386474
131 13.23637528253378
132 10.000870472149886
133 10.145772745004756
134 10.698525311730522
135 10.433292571111517
136 10.198814148503393
137 12.01824074986732
138 9.216210489872418
139 9.415540355485165
140 7.3173931564368555
141 5.805022318216373
142 2.954629827168604
143 3.2609720156334103
144 6.490799354370744
145 8.643280094022641
146 5.15421958716112
147 8.091552845716421
148 5.833077740693936
149 7.4359273667005965
150 6.420380425684224
151 3.536058248264683
152 6.163579204867549
153 8.097535444962384
154 8.300406001233604
155 6.041612005708155
156 6.868006876791055
157 6.4798184747489955
158 6.561702461310424
159 7.261965149504987
160 7.104724741294994
161 6.854618767310117
162 5.896195361930669
163 6.365111398278289
164 6.832922572184587
165 8.012869636061582
166 9.65576568426344
167 10.44774939246457
168 8.999816143140775
169 10.184099645806537
170 10.059071826144553
171 10.358861626904064
172 9.872515956476331
173 13.078777206309134
174 10.363538408415423
175 11.536147321221648
176 5.984257157124206
177 8.485776256493821
178 10.325485333065817
179 11.552812477881842
180 8.213720266257752
181 8.923671065687808
182 8.943400233315526
183 9.951832018278015
184 9.853683336661904
185 9.93726039325265
186 9.19864188275605
187 11.465799915513928
188 11.536363178330921
189 9.963605568535417
190 6.501379707033127
191 5.55024203134428
192 6.557923645587726
193 10.106902199893094
194 6.51382710263954
195 4.094366342330049
196 5.411265779215565
197 3.744711037428953
198 2.780750473540988
199 5.226142137899725
200 3.046043900467153
201 3.697678618545259
202 7.041317302117544
203 7.13126239500933
204 6.461788768570865
205 6.677740813931342
206 10.000355208645583
207 7.081370205377032
208 6.196540173206452
209 5.907783124681074
210 10.70542355715653
211 5.629602999606506
212 4.549833179090055
213 4.634134479379838
214 5.168155638714602
215 6.312043649826371
216 6.824351123189204
217 6.030817906814854
218 7.402211482967049
219 5.797586772306554
220 6.731485124958535
221 6.938134561443433
222 10.141815797479037
223 9.258764700494769
224 10.050688502863153
225 6.79853846804765
226 6.111748210319467
227 6.7504026487636315
228 6.828855251089757
229 6.43843317907312
230 7.23285571378134
231 6.454109448592033
232 6.56316177137476
233 6.238505321749295
234 5.80659158297429
235 5.748430142881741
236 5.977176364054192
237 7.6341045685354425
238 6.515029423910715
239 6.972526606672751
240 9.972827078116607
241 6.609803237553674
242 5.571285979190395
243 5.802026388795318
244 7.798794832001201
245 5.924372539141719
246 8.001441394453927
247 9.775228693901413
248 7.453339195911819
249 11.87754883896899
250 10.001368532517258
251 6.258430820008816
252 6.28319414006034
253 5.966068285432281
254 7.158988738629004
255 6.5938771425189096
256 9.645125969622685
257 10.17125305099276
258 12.263148546239256
259 10.471710784215235
260 9.63376266062843
261 8.819627110653983
262 7.814531014485734
263 9.805686418930145
264 9.69082609959439
265 10.528604102766188
266 10.336795706458448
267 11.395513250496963
268 12.363873742477567
269 9.79209930569327
270 12.613111849092183
271 5.560133736953696
272 6.965665407071345
273 8.667063008443218
274 9.885274691049586
275 7.484908464745481
276 6.350294131542439
277 6.405505009255389
278 7.725533808999644
279 6.052635130637425
280 6.978684862869982
281 6.578091216283635
282 6.187967950804526
283 6.051949110359915
284 5.765514142900328
285 6.486510189539516
286 5.248040362498258
287 5.629832710022084
288 6.455372018375984
289 6.0668960840977855
290 6.471773846693908
291 6.155543392733067
292 5.1226903270798525
293 5.526019814816427
294 6.458252235548908
295 8.666814441657376
296 7.322959089939924
297 5.157278788654913
298 6.695592492306783
299 5.618641461507444
300 8.719495606597965
301 6.025504668302844
302 9.002019731474142
303 4.493378348338157
304 5.1184661728862
305 5.0294910716826795
306 6.245189511650631
307 6.409923757765719
308 6.9036943368440395
309 7.157756108898434
310 5.855748069586364
311 5.7466905895835
312 7.684916567794213
313 7.265920459212582
314 5.002349088043488
315 10.43805628892027
316 8.876513761944414
317 6.776435494582015
318 5.265937447385723
319 6.254495029217452
320 7.358549672210073
321 7.404804836358102
322 5.29605063871054
323 6.008773929763111
324 5.362393993605128
325 6.178030451152159
326 5.868838095246117
327 4.998792868849474
328 6.930389545531233
329 5.057902804601755
330 6.568974873878053
331 6.765234433276576
332 9.120275593269039
333 5.762565540586224
334 6.024670509603874
335 6.840807552808173
336 7.082727176456562
337 7.646470355761433
338 7.80856874494154
339 7.883355538295838
340 8.020443075334478
341 8.651732694435344
342 8.331181256260097
343 7.8142355710513955
344 7.853291856737155
345 5.745209274754252
346 5.549259977474527
347 5.875335162487982
348 7.792554987320755
349 7.359590931203998
350 11.277265096253046
351 9.152512434900604
352 10.163949249200561
353 9.870845456918222
354 8.87566871937084
355 11.521124685327818
356 9.359624349342578
357 12.694847137171916
358 9.798381407892004
359 10.684763215167308
360 10.770164960889149
361 11.167430914991145
362 10.287869258913638
363 9.32654851216185
364 10.587914536410937
365 10.11610857972898
366 9.098612075473493
367 9.442767853825755
368 9.521636332113784
369 10.123346800700224
370 9.989351093547544
371 9.481153929584789
372 9.314697227595707
373 12.228901842286472
374 10.425493760664509
375 12.687544229864011
376 13.100243884317763
377 11.705376585427494
378 10.573206125979878
379 11.655568982930797
380 13.580220291190248
381 13.120139275275704
382 12.534212757407243
383 11.337720344290839
384 10.252130206942853
385 11.274320512746502
386 10.730968889260222
387 11.011586044711422
388 9.640946381422767
389 10.356669882164132
390 9.652574690780359
391 9.952441733742965
392 11.726741341637988
393 11.530604628435697
394 10.761690443251476
395 6.492732803581218
396 5.550547966599162
397 7.440660014536022
398 5.95972812721541
399 6.181910684251435
400 7.467382632948277
401 7.851559032825335
402 6.169842122276875
403 5.161298044622888
404 6.673141984830948
405 7.2483507386790365
406 5.110056964834748
407 6.565346744763583
408 5.804980890414358
409 8.853286190638432
410 7.761567246934235
411 9.444824105315073
412 6.835430696149242
413 5.032535996383173
414 6.0208918851134134
415 6.4109415254335795
416 6.871594428421042
417 6.043607750001752
418 5.114322569956088
419 5.9228306439726595
420 7.515789021783779
421 8.218470101639744
422 8.832121216997947
423 6.198194268614025
424 6.498120554548738
425 5.6297488375224045
426 3.156573956760895
427 5.8653958867856275
428 4.34510171457808
429 7.755910603101782
430 10.209009849059319
431 10.644437434043416
432 8.509802319657476
433 5.188788754199821
434 6.561243348741818
435 5.849915492719495
436 5.532553759987989
437 9.070150339383206
438 5.928382954609117
439 6.607358207973308
440 6.347691567072902
441 5.577030368620937
442 5.1835958932916935
443 6.17753673389465
444 6.70799634017677
445 5.736548833323756
446 5.901631509086843
447 9.253032429675775
448 9.870967285405438
449 9.803379662333668
450 5.448809155135842
451 6.810224901006731
452 6.446506212645805
453 7.092299956943009
454 10.192375296025135
455 9.155194326229076
456 10.383429166867092
457 12.1297921147577
458 9.4699546170466
459 9.714129289971384
460 7.410849528894368
461 5.022152054825489
462 7.596304799577665
463 5.427185873840996
464 5.700255976595657
465 6.369998566210784
466 7.697686430066108
467 5.749679207055981
468 5.864228468870518
469 7.216153966067962
470 7.6955802321771705
471 6.553178068531466
472 6.149797026648103
473 6.554977693043367
474 5.925468317553988
475 8.443015441097549
476 10.648146140410583
477 9.64645416603324
478 5.109841973964435
479 4.745857803724223
480 5.820266206275123
481 4.837203427212802
482 5.172866358585897
483 8.313815258432612
484 5.4284926924465555
485 6.913595599181569
486 10.178286163552832
487 4.719876444927042
488 8.77265939882228
489 9.2635913129556
490 5.715702613603833
491 5.71283688559879
492 6.330651533144026
493 10.176680322302108
494 9.401797740449586
495 7.259088656924346
496 7.936215237925134
497 7.4942435380977335
498 8.027949926970914
499 6.515439377036889
500 9.875743209598525
501 10.297486009791779
502 10.028453874502327
503 9.133024623175526
504 8.029408654873599
505 11.194363142480121
506 10.856573602599248
507 9.589426450760891
508 11.230786657245702
509 10.032050832311107
510 10.622258969993633
511 10.47870017500223
512 9.846390937377938
513 12.218894423929147
514 10.000673638985708
515 9.483303858787126
516 7.821528279951795
517 5.871260174231449
518 5.795930040241057
519 6.902525851330151
520 7.025703447656396
521 6.320142588548176
522 7.065665340197396
523 6.663826936546446
524 9.311580904123069
525 6.202011978940598
526 7.428129022442933
527 7.496814639638104
528 6.773626683015705
529 9.190623305452846
530 8.63683029096068
531 9.0893488318037
532 10.383182148749556
533 9.094178738762762
534 9.147258111306742
535 7.233302405783529
536 5.80873023303624
537 10.075572657450126
538 6.627751699973118
539 5.419089784857937
540 8.036476172874947
541 9.986495222966225
542 8.234949471460135
543 8.623295423304592
544 8.986497679815887
545 6.273643688063749
546 5.547015204423641
547 6.0362860934438585
548 5.299275203671169
549 6.730571892403026
550 5.9946804502996995
551 6.61257334279965
552 6.378601515396238
553 5.735573274006796
554 4.605117702543003
555 4.9496670300511845
556 6.417370252770451
557 5.27449376070135
558 6.545506651891504
559 6.901216414575235
560 13.562522254474993
561 12.80150160696089
562 9.653476930994971
563 10.08908556551477
564 14.262456018989234
565 12.16355908278643
566 14.016439416827213
567 11.265582522698407
568 13.483526774922996
569 12.855900578406825
570 11.102239306718364
571 8.68511372057639
572 6.96455883584207
573 11.517960655807375
574 12.559901228540207
575 10.007193689375088
576 11.522047640474163
577 12.724803032478201
578 10.145147474771125
579 11.12724585729579
580 13.339914092993432
581 11.505868735545528
582 10.950823579001158
583 11.085760868277305
584 10.01758182522094
585 6.302768342040332
586 5.319556709076898
587 7.15479380562019
588 7.093609353500764
589 10.950418953773115
590 10.352917309216435
591 9.98211397190986
592 11.41850563268829
593 9.620868033170623
594 8.02169405294728
595 7.927275571342871
596 11.469582661838267
597 9.19827460436203
598 8.013178185879076
599 7.257987724393883
600 6.387819206506966
601 5.163129278606502
602 9.818137903489662
603 7.012572956751156
604 7.435734935200191
605 8.962783538904871
606 13.165119211004855
607 10.872665237949409
608 9.977826514759695
609 10.361448147463504
610 14.398924915567283
611 10.89308028761653
612 9.815303583488879
613 10.355873165375407
614 9.862186627608574
615 11.102511621775454
616 9.094459829404151
617 13.774219278282795
618 11.33459115669279
619 11.793029200345023
620 11.673412924687891
621 11.060842446644523
622 12.337117814319647
623 10.452260745332415
624 9.515497493917026
625 11.214365557334782
626 9.869249912188208
627 15.222546074450474
628 10.694079181763207
629 14.194872503519887
630 9.350017691417182
631 8.286703917303392
632 7.9257311600912645
633 11.39347432802918
634 11.065718453879068
635 10.993447544823223
636 11.230413522781094
637 13.779217310438101
638 12.075218004936039
639 12.532517085892223
640 14.508859049462403
641 11.721740094407513
642 13.59664302334633
643 11.907224670440703
644 13.206753181169143
645 12.833844459197138
646 5.781741430801425
647 5.974424577714655
648 6.4277840835752444
649 7.596351668694279
650 7.4402172860782745
651 7.2401300196969816
652 9.450788143075119
653 10.659336896836741
654 7.957535274378604
655 7.709002218530753
656 9.888770953068448
657 8.132717737778881
658 12.483299916264853
659 9.473586309512573
660 9.104245224189857
661 11.450663940881084
662 9.618337729626894
663 9.764761664620657
664 14.0938735516542
665 10.849329751087625
666 11.195259282469998
667 10.579376843591374
668 10.915759792227565
669 10.120653641834851
670 10.16892106047876
671 11.892380027260476
672 10.258743711481868
673 9.399439884013164
674 8.77430985089881
675 9.49259601452042
676 10.286716758359729
677 11.210012846105688
678 10.462193308637667
679 8.94777325988696
680 10.893682004057778
681 9.930929663139777
682 9.83646564228443
683 8.454923523517838
684 6.867283778062426
685 7.180887420998435
686 7.008531315881012
687 6.990437908211679
688 6.53327578867745
689 7.340533097315578
690 6.769234523162201
691 7.549189229347733
692 7.301760999438694
693 7.438610649438949
694 7.632586826992724
695 6.836754419385117
696 6.0545561545652875
697 7.097770950449727
698 10.184871237280921
699 8.9030721781488
700 8.832415745903381
701 10.39867592751926
702 10.236607576946469
703 7.992432761143414
704 5.919292035929414
705 8.368002948755473
706 6.527662658980016
707 6.273376709820572
708 9.858031163344148
709 8.535753474793838
710 9.457640564026661
711 7.906292073513968
712 8.259802855134195
713 8.240180197183438
714 9.490492238874708
715 8.112722848708394
716 9.147260993580561
717 9.724784689777678
718 10.946592091404023
719 9.230076296742464
720 10.240837078871612
721 3.1010357391180374
722 8.535927221115083
723 8.668745433729226
724 8.016946995236056
725 7.998294094835475
726 9.601528205727385
727 9.378212480689927
728 11.481119452587727
729 11.357732093182733
730 11.37385674919113
731 10.483509529264676
732 9.71069932746037
733 12.303543122943553
734 8.689501664975994
735 10.134881976983099
736 10.250194522419521
737 9.779162253587673
738 5.977860750509084
739 7.299800122224709
740 8.063646066534828
741 5.546263457876901
742 5.767664055188231
743 5.5273031999226285
744 6.6701629787661165
745 5.9484324864756175
746 5.730299746687557
747 6.980604282836463
748 12.047555287655316
749 12.152165251671045
750 12.584552549715069
751 12.730614123429147
752 9.589494476888918
753 8.828401543841702
754 9.887401117824924
755 10.99864694496663
756 8.57358528424882
757 11.715469859597569
758 12.533684245523686
759 9.738402796145364
760 10.722952932530339
761 11.521332180354838
762 10.109828173412115
763 11.973466450156529
764 9.95206476714682
765 9.868346888018282
766 8.584279920645434
767 10.436264576524058
768 8.277046618036717
769 9.872022899224689
770 13.730335467271532
771 9.969473968782038
772 10.651960098411136
773 12.55756112626401
774 11.233931804664374
775 11.831047522554675
776 10.011362453027314
777 13.498562618301758
778 13.336635208792387
779 8.786945585136051
780 10.283279154434325
781 12.20410050843399
782 12.641963104191023
783 8.220115874175697
784 13.196022404380242
785 10.022839216080873
786 13.415992017029646
787 10.479922362738185
788 10.768603310001543
789 10.581400055908883
790 12.246688121710044
791 11.39016346152768
792 10.50701857080919
793 9.5451596794586
794 8.147858551632035
795 14.73233569053467
796 14.278064134411517
797 13.319575628757415
798 13.669100888772267
799 12.562878258759417
800 14.869527163857853
801 14.065529385169468
802 13.573102465083426
803 14.047713636647538
804 14.62226215904053
805 14.481377312758346
806 14.023876652927092
807 13.940692913529455
808 9.308105393990392
809 9.603101973023394
810 9.8839265497115
811 10.472807793289833
812 7.635452710517369
813 12.204358052087766
814 11.789082494155684
815 11.947469817291685
816 13.433137520754205
817 11.801468434962006
818 14.304836889308861
819 9.780071711331365
820 8.30001699564524
821 7.769669489110258
822 12.035538610649686
823 14.495100531828346
824 12.743030154560039
825 13.915487752512286
826 13.550105721572686
827 13.376990330055634
828 12.461946500624633
829 14.673851277338578
830 10.642253427619329
831 12.409841199092401
832 14.198797575899528
833 13.273127775042397
834 13.761033772226833
835 9.888812882911228
836 13.279797401369619
837 11.710437670076823
838 10.81734076895497
839 14.285677777361022
840 10.977882164871565
841 13.50672802037068
842 10.215440691326688
843 6.951289690868354
844 6.941628050770405
845 9.43440020887175
846 8.945867619665401
847 9.061747449303862
848 9.438404759124271
849 6.220237204304172
850 4.845194581484004
851 5.522052040467076
852 7.120867776370751
853 7.200012326206749
854 9.69171730177109
855 6.491181310195141
856 8.633162314601044
857 8.584143403735853
858 5.447235448265296
859 6.912964090206946
860 8.147578921664035
861 10.796757197099545
862 10.159252847216072
863 10.861562615028225
864 10.246529379879625
865 10.360745771124021
866 9.570841906769163
867 8.181535027752933
868 6.799046840612165
869 7.231491936958567
870 6.534967901532847
871 5.76441050882415
872 6.67462404978481
873 6.6248537045579425
874 5.7338800129017065
875 8.590475237600923
876 6.688942810391714
877 8.885142314985314
878 6.713728329477033
879 6.869749288813423
880 7.008587011412763
881 6.564449417190488
882 5.085392607043081
883 7.018151302765909
884 6.8829676715465204
885 5.609258275610217
886 6.5632618093029285
887 6.726226706498641
888 6.582903984940522
889 7.0237559790511
890 9.802383166342379
891 5.9316105903761205
892 6.933296923303447
893 7.7144153655748395
894 6.874194586241577
895 6.8120318892136025
896 6.722522290700052
897 7.26752658777638
898 6.678982373294052
899 9.988470229293775
900 8.392389527181983
901 7.622350743780103
902 7.601596344796313
903 6.624091026772833
904 7.492519007377158
905 7.589511639088691
906 6.589375537865167
907 6.640664245458288
908 9.490653953363784
909 7.537182043880898
910 7.334951219040014
911 6.882484835605713
912 7.2303975371211
913 8.379140465532977
914 6.941018321137464
915 7.009249024153046
916 7.588738791987518
917 7.342107743723807
918 7.548549433769601
919 6.9517814761203285
920 6.827134772631403
921 5.128333184265328
922 6.960688101779784
923 6.701703182899498
924 5.709181473055597
925 7.097578736703422
926 6.614234097623973
927 6.119201664741251
928 7.154480796279534
929 7.02259598558284
930 5.764590567818687
931 5.4149635785031025
932 5.20831610197498
933 7.274897198659274
934 7.027177019338322
935 7.103428900442892
936 5.184053573116576
937 6.015528669806623
938 7.551722352904789
939 6.264067755246961
940 5.355302773155302
941 5.117945883880856
942 5.425002337928551
943 6.274976823971498
944 6.576466169870537
945 6.030969679142592
946 6.148451725335748
947 5.553849658185705
948 5.674424613061519
949 5.622375452547467
950 6.103171898831818
951 3.2507619649750072
952 7.686631543057417
953 10.43738313238547
954 8.557437910588487
955 10.357701104713957
956 10.224244296716144
957 11.118748633970025
958 9.711710430506756
959 10.090106235117563
960 9.30782629499907
961 9.722106800155682
962 10.754061891568039
963 10.279503003974932
964 10.90117515804078
965 7.567775309750941
966 10.015394458445648
967 10.187065518428383
968 10.060421898775727
969 10.436966899810539
970 11.05831864320854
971 7.307483023562355
972 6.533054964130276
973 6.08248028723136
974 5.549322353634669
975 5.815586187824711
976 6.894935163440547
977 6.6428686832736865
978 6.029472220709519
979 6.559964152330368
980 6.514871271962809
981 5.969671229642243
982 7.404777815291858
983 6.067890450223046
984 7.461724949766837
985 9.568816774558938
986 5.62067461361017
987 5.27894551308863
988 6.869257147053956
989 5.4483086820626285
990 5.215682612919413
991 7.371789115988562
992 5.592776024164592
993 5.685138927476622
994 5.532864930165188
995 5.9848737917751835
996 7.037228343189131
997 4.853264958767379
998 7.658397901891432
999 5.978285380845517
