# Supplementary material for: Perforin-2 clockwise hand-over-hand pre-pore to pore transition mechanism
Source: Nat Commun. 2022 Aug 26;13:5039. doi: 10.1038/s41467-022-32757-4 (PMC9418332; doi:10.1038/s41467-022-32757-4)
Supplement: Supplementary file 7 — Source Data [file 41467_2022_32757_MOESM7_ESM.zip › Source Data/MD Raw data/pH7-CW/pH7-CW-saltbridge-22.dat]

0 5.764734028247504
1 7.486450363754264
2 6.351773618853621
3 5.841448781885583
4 5.308222216544807
5 5.596846605256189
6 5.969592516913518
7 5.0507849166353855
8 3.455973251416727
9 3.431550967840465
10 3.343103521105289
11 5.5594657279880195
12 8.726210539881952
13 8.020548828372586
14 6.735192823498675
15 3.329627732448679
16 5.2880376288134405
17 5.757711436124488
18 5.559891250579068
19 5.467167037238129
20 5.607356955246871
21 8.575641047921858
22 8.152931678669244
23 6.764186230053789
24 5.223514198257223
25 3.0108021340253193
26 7.7222018195933435
27 6.294159490980491
28 8.21972016568589
29 5.982410727211962
30 8.231076870864456
31 8.743408247304025
32 8.76034714040086
33 8.338845693218161
34 9.07655249554214
35 8.568753850686868
36 8.554260096908731
37 7.651682630999877
38 6.654829037429515
39 9.49663655689967
40 3.6678214753537635
41 2.7919905139185324
42 3.7514049440292165
43 3.034633993471466
44 3.0477716521977825
45 3.0821882872803177
46 2.820894771419344
47 2.8491689488001253
48 2.610821322927434
49 3.534698855583608
50 2.7876071376466256
51 3.008123672308059
52 3.4181415067413896
53 3.089589639664933
54 2.6857643019349005
55 2.89046233942745
56 2.638544271713758
57 3.320032323222451
58 3.6167667199469555
59 2.6275017542802197
60 3.4498827894497133
61 6.821121545298222
62 5.164735594112731
63 6.089493969233695
64 5.63888691553273
65 7.214523702672615
66 7.250629228992902
67 7.086721119303523
68 6.030761089927483
69 5.767110964634694
70 6.954594770258842
71 6.536668117069903
72 6.995479772551275
73 8.270696544469281
74 7.640826538098401
75 8.646580067749362
76 7.444139876718866
77 5.771912560923215
78 7.9851712176727965
79 2.906732450440177
80 5.377444816189572
81 4.429316295313738
82 5.367972634487482
83 7.623598422098137
84 4.647638631058936
85 7.453897070614935
86 5.618236476408933
87 5.258090589085118
88 5.413736711452486
89 5.189010832955334
90 7.41001525157231
91 6.234258536333917
92 7.436622922965988
93 7.841784441772549
94 6.598805518820079
95 7.864939207726836
96 8.178702817153603
97 7.726498141305907
98 8.476386109192664
99 6.28851651692677
100 2.744870694505918
101 5.530236036482598
102 6.151927277693715
103 3.3330788925646897
104 7.186302553971145
105 2.968324106094783
106 7.860472013054804
107 2.5997562834120633
108 5.256473458896162
109 5.5617267984116
110 6.241172275594033
111 2.7941542022165744
112 2.7670746644484088
113 2.9286308781191805
114 6.677093744916546
115 7.867493589862545
116 6.031641636197651
117 5.061331560189748
118 3.224981582245148
119 2.944262824704185
120 3.409676314974789
121 7.259321891286463
122 7.463901866356672
123 5.110902320303931
124 7.373063727260323
125 7.5153001458010475
126 7.244108070394345
127 7.481348314762556
128 7.2908692441382374
129 7.590463296792684
130 6.6939435125773015
131 7.609746867633539
132 8.418697051530987
133 6.535051316925554
134 5.307641420676571
135 7.421885702163797
136 7.695336412088843
137 6.802948466823387
138 3.9012102694070743
139 5.369505500515997
140 3.670479968208195
141 3.307136825876889
142 3.1456656337269355
143 2.7417784028661165
144 2.582101093835641
145 2.8654994237032674
146 2.4957622228007783
147 3.537947687638136
148 2.765450582874677
149 4.170825204978756
150 3.613754614857367
151 8.642618277041514
152 7.182253481772666
153 5.1244918898550145
154 5.198196739199733
155 6.857613275504113
156 3.167578105637219
157 2.7897013111557643
158 2.9650501667558005
159 4.945846407591808
160 3.1205330133785596
161 2.7024565552160342
162 3.289017050436583
163 3.268054391139539
164 3.0740487381746004
165 3.2582290805970713
166 4.569696039510051
167 3.808858835233079
168 3.14495072799842
169 2.523903762267293
170 6.066575208930495
171 2.6332034009589207
172 2.934070275161621
173 2.864116873486998
174 2.963042950645071
175 3.052628017478503
176 3.3402682635442087
177 5.670025782811856
178 3.3849159889472387
179 7.129485472341239
180 5.373405120148762
181 5.740217337922922
182 3.7252486523285224
183 4.576387815259578
184 2.795052303228727
185 2.797073705743447
186 5.148090657940575
187 5.280168390207507
188 2.9754674079400556
189 4.955433267997089
190 3.0379855470159542
191 5.265956254220712
192 2.756309909516998
193 7.745055403933186
194 3.2354774352325557
195 2.8117956504221486
196 2.8717747842367736
197 4.895444994618589
198 6.3655804647314636
199 3.230398527342619
200 3.2122295863898325
201 3.6556786352372495
202 3.3169314704618946
203 4.455263791272449
204 2.6465922889533338
205 2.7453076143153936
206 6.44071894508459
207 6.195925297935136
208 3.131779793021497
209 4.605376896188897
210 3.544422029870153
211 3.456600833375134
212 3.1739581117753635
213 2.763238324380451
214 2.5320360325794344
215 3.0554047683763295
216 2.5326448807779665
217 2.766812654373242
218 2.7419600884367816
219 2.965839189007804
220 8.231463207416112
221 2.6151389487875627
222 2.4755244161019747
223 2.4927497521356723
224 2.8117869977472405
225 2.998201844237394
226 3.0659909607648017
227 2.6085547693527595
228 2.5690490808257858
229 2.5360523859429365
230 2.954149795061165
231 2.6214020436032097
232 4.5821930230477275
233 4.807455680194781
234 5.405820918142257
235 7.4238693347006794
236 5.858003268536356
237 2.751413093908487
238 2.8681468532670524
239 2.513999435708333
240 3.0961006312805583
241 3.0653310218893894
242 2.8310879050579314
243 2.9963658011831336
244 4.458489241672787
245 2.6622532247249815
246 3.484302422085467
247 2.8435921650615543
248 3.0881950928651305
249 3.8864124043067325
250 7.068152272926387
251 5.4134114561559725
252 6.716331695150839
253 6.029975160965558
254 5.89418529075043
255 5.827083753514272
256 2.596402449836617
257 7.716039599344864
258 5.488259035571152
259 2.7634676840181425
260 2.6059831590533316
261 2.592973984492898
262 2.592016927409333
263 2.648140286136942
264 3.0460189717742847
265 2.6357487559947264
266 3.27713773619974
267 2.7539211804951957
268 2.5615783282460534
269 2.594083310054782
270 2.8100832725532165
271 2.3611673081313267
272 2.8553327923264034
273 2.576445186359487
274 2.979749513010289
275 3.0558192357869447
276 3.1582798249348496
277 5.3537085833510965
278 3.057490932456592
279 2.696494359235019
280 3.116148574624503
281 2.764054536331558
282 2.773652171007887
283 2.6593034944491163
284 4.845495849940394
285 2.5855519486161413
286 2.7144152897401117
287 5.729214528769347
288 2.705093783662775
289 5.375363417644738
290 6.908393343195999
291 5.579905081328468
292 2.9979712864645025
293 2.7741156108026663
294 2.9055945501004956
295 3.0738914128389383
296 2.8023426282276556
297 2.7134541674325026
298 2.5899878718674927
299 6.131478442071335
300 7.11520104125775
301 5.374276653587976
302 4.836672145052466
303 2.7615018928550468
304 3.0049295426306775
305 3.0673234471095103
306 2.7853003906806144
307 6.186653818002974
308 2.8443440054827245
309 2.6654920214752034
310 3.0886251284066812
311 2.620626811321862
312 3.1429649089789624
313 2.8179110001456427
314 5.9461567291573605
315 6.9023488987353465
316 3.1062484728155915
317 2.711721925755423
318 2.9836180633817246
319 2.651126210855964
320 2.892860045460323
321 2.631013241899016
322 2.647716479144151
323 5.176166053966357
324 5.697288119320182
325 3.3909253603385934
326 2.5212549509256617
327 4.745791400655139
328 2.636382731640258
329 2.96014599396606
330 5.572379525449223
331 7.574653853799117
332 2.816483344068636
333 5.606400375584554
334 7.127463799317685
335 5.313599203634215
336 7.110817000864799
337 2.8114929513892495
338 2.6861310903525824
339 2.6260532076619727
340 5.891853789880466
341 2.5700202114253248
342 5.080854712142614
343 5.85193843405042
344 2.7689032941504914
345 3.0363124865433724
346 2.8145670646370062
347 2.7208833514984714
348 2.8608599858953507
349 2.8189599093354945
350 2.8930469040324396
351 2.8057593380434445
352 7.494436823505907
353 2.643808346739045
354 4.753701204674768
355 2.4869082084703327
356 2.6245104493060825
357 2.7880317453449885
358 2.7650263828527515
359 2.9771024008525258
360 2.6594041279077882
361 2.6772412107172086
362 5.715611011988535
363 4.9954669611976605
364 5.622442657162523
365 6.555081968497809
366 2.7481179150815196
367 2.571158484592731
368 3.017169924094176
369 3.3095794038310835
370 2.751219038554155
371 4.750989243734687
372 2.9732614957798784
373 3.1834304500461865
374 3.1693298755708113
375 5.508987031886292
376 3.948164028348631
377 2.7184809091068165
378 2.6722652172715624
379 5.195139582396715
380 2.81207494710228
381 2.693532414656339
382 5.626293082953631
383 3.076047894941317
384 2.6452783041666486
385 2.796036661729593
386 2.678268479593458
387 2.519420017991545
388 2.5974913151110934
389 2.793806191593312
390 2.600950209121492
391 6.884195983564373
392 3.129773934772775
393 2.7001715474544805
394 2.7260970996413807
395 2.5813769992153417
396 2.718693222498726
397 2.9496735200274573
398 2.8879443856130353
399 2.702099961261352
400 2.7041745170744114
401 2.9869270781588177
402 3.1449976938592132
403 2.6907691599538484
404 5.266684725497049
405 3.344558123991488
406 2.927661073134596
407 2.6168621413746602
408 2.6060797341753115
409 3.247263260209349
410 2.9599889126869856
411 6.359387056513703
412 2.6418671782006005
413 2.9819125518816794
414 2.8404555308856976
415 3.1214997005167917
416 2.9597224015863475
417 3.4203217754494855
418 4.2882427323623125
419 3.857286948336822
420 2.6191324131675215
421 2.850951284756408
422 3.0907794829116737
423 3.4687627543427224
424 3.3159741735639225
425 3.180301488721822
426 3.73457346922138
427 2.8157658964564707
428 3.361479394244676
429 3.2888949507614167
430 2.7592258399998797
431 2.6563079504653233
432 3.0379344324215567
433 2.9247396638974816
434 2.852223594610265
435 5.504905553383672
436 2.894744156667237
437 2.496909480483487
438 4.835592686574898
439 6.845162456667089
440 3.632280558311186
441 2.6902139200030435
442 3.0291062765057357
443 2.771681679304614
444 3.1421340846040464
445 3.552704114783249
446 3.6903802282021156
447 3.431157638845586
448 3.090016731566106
449 4.836750732242609
450 2.618093603847216
451 3.5580029607398242
452 2.9204606780773226
453 3.739694678150037
454 6.056654485931392
455 3.0654321340167083
456 3.658838053517779
457 2.7259250478360206
458 2.570007658494237
459 2.9727895988973243
460 7.273564387101336
461 5.241855413032965
462 4.19406091846412
463 2.7171751944393643
464 3.2595734710216435
465 2.544237632028243
466 2.602142611367168
467 2.6907781130134216
468 2.730564908080955
469 2.7885608487075317
470 3.876491969844789
471 2.790124428055366
472 2.758132977842804
473 3.1721366042551624
474 2.7192023852429097
475 3.2188758929104755
476 2.929336917868452
477 2.6312361544748524
478 3.1772251828656333
479 3.1151482028612953
480 2.903588568011194
481 3.1174860453331057
482 3.4054831735196536
483 3.373764983031039
484 2.541874307202655
485 2.815302596014441
486 2.5938797783893337
487 2.8807178891582694
488 2.929877180225856
489 3.3284646371661295
490 2.8433260024093534
491 3.358174523557801
492 2.6763933000466498
493 2.7216139197090268
494 3.586605463189976
495 2.5351707350295682
496 3.3867053480337783
497 3.6354974704465093
498 5.62922667244127
499 2.9806013363486032
500 3.3307849855988607
501 8.564232860799313
502 6.161510834132468
503 4.698786237901744
504 5.903041035260594
505 3.369584828097776
506 5.308690042339237
507 5.113598319975715
508 5.532245169573433
509 6.387773924542453
510 6.712171656919534
511 6.849798157180644
512 3.2627536870582627
513 2.9169360926677377
514 3.573087885793844
515 2.6224810994540473
516 5.06785794973653
517 2.761815583003275
518 4.888747096754489
519 2.5972350375276396
520 3.0447754937946496
521 3.2795443683286742
522 4.35960560337865
523 5.94726351546761
524 2.7630850355370526
525 2.9115951504243096
526 5.632399062155602
527 4.930183032938247
528 2.8438536138897543
529 5.205703751403503
530 5.7573006139406875
531 4.967977015824064
532 4.480553993369394
533 4.473272874490414
534 4.857494377801904
535 3.726399450232866
536 5.300145108739216
537 3.4425929839833205
538 3.563758861330446
539 2.958838442817654
540 3.0222911400085213
541 3.1141977584970295
542 3.1318553457655876
543 3.4032151912602093
544 3.0178504069810432
545 3.089394792132186
546 3.2240079817215492
547 7.161083149952027
548 2.7053106593229055
549 2.622298242906139
550 2.8524574833399794
551 2.798357272149664
552 2.581385990537936
553 2.9723148067701044
554 6.782349970688416
555 6.2207245910710265
556 5.578158468548838
557 6.83982263291483
558 5.925215742131336
559 2.949407913883723
560 2.745654979633755
561 2.965883039101507
562 6.9343359197163155
563 6.352301971007737
564 2.9066416510859736
565 2.566950258319986
566 2.7208949656339834
567 6.0344153058781735
568 7.468220011444132
569 2.575927300877891
570 2.5696264368704926
571 2.9462953583061116
572 2.9286210138593667
573 2.550585060344321
574 2.7773083707786568
575 2.783791788271439
576 2.5824706500264165
577 2.9761530888873846
578 2.9147903727950926
579 2.824416304469737
580 3.4780357154307118
581 6.377197958825761
582 2.853137279412263
583 3.0627924675643947
584 2.700273892541399
585 6.671720527985063
586 6.06635264326101
587 2.8708773279089805
588 5.152241857002963
589 3.508921944415027
590 2.861825599732757
591 2.880199212199657
592 4.397172222931837
593 3.4748638163213914
594 3.6975378153420646
595 6.765228946694036
596 5.465863512165217
597 5.604771888851487
598 5.2048890427134245
599 5.339265626454146
600 5.272120349202428
601 5.629241239880329
602 3.0122337234234244
603 5.33335467559851
604 3.2934168252300866
605 3.1389096959223917
606 2.9349093139355933
607 2.7118841279834247
608 2.773759274563596
609 6.763365481936474
610 2.7567636741192563
611 2.5455668176975346
612 2.501562941607676
613 2.6435567459732825
614 2.7106892913489022
615 2.6056975538108396
616 2.844483616179646
617 2.952557623767327
618 3.1332276951089595
619 2.7081849655766517
620 2.573745398646306
621 2.9171291398430546
622 2.591075216873215
623 4.3332062438242405
624 4.0928630580586
625 2.640105504236847
626 2.9064496224770617
627 3.029102208586841
628 3.411931468328706
629 7.568590067071436
630 6.02196488048927
631 2.9564359358011116
632 2.7662045222895157
633 2.6729244241597274
634 3.0178814195986448
635 2.632382142345475
636 3.020877518390063
637 2.6011046997204263
638 2.6954942846005885
639 3.007475891467955
640 3.277639956445395
641 2.4715065809910195
642 4.241659336323322
643 7.023290624386865
644 3.6054190006292446
645 5.005749688168327
646 6.801240958172977
647 6.166953882861363
648 6.423549608857287
649 5.272605590007525
650 5.716571410650439
651 3.698851374011923
652 5.719750003901611
653 5.370721807910007
654 6.018243551339652
655 4.181761724897401
656 5.060162653078188
657 2.7895921963700747
658 2.946120087438604
659 6.012281189048366
660 2.7799690552082104
661 5.232489770120553
662 7.405361050175673
663 6.702959390861306
664 6.327128186611933
665 7.332327756846892
666 3.5433182470043643
667 5.085445176204736
668 5.914345687020282
669 2.515064775334326
670 4.496974599709724
671 3.30673133027155
672 3.1726353722457903
673 3.2281360767260043
674 2.5858662748457504
675 3.469750069118679
676 2.6011744656665914
677 2.4570720133074873
678 2.9697717938041106
679 2.6624139585935516
680 2.577995149666714
681 3.7009353706782546
682 6.370065591744928
683 4.98942710295005
684 2.5600666611824483
685 5.151595566701493
686 4.734446437288353
687 3.3835102818486593
688 3.8301697821132636
689 5.322209238925404
690 5.324172385136418
691 4.925969308281808
692 5.672749638066031
693 3.122223998519744
694 4.681856209819059
695 2.8473339660460373
696 5.2293656762328
697 6.535233757216251
698 4.854718731117791
699 5.372087652229842
700 2.56492596258051
701 3.2257645542577853
702 3.016745623986425
703 3.064359939483025
704 6.9396403058027225
705 2.6293902335614003
706 2.6393813046375376
707 6.122257127163417
708 2.681146367442859
709 2.567329784894436
710 2.754164201468343
711 2.503457548782058
712 2.585539473695545
713 4.840336695017544
714 2.532233443505896
715 2.7309779650407933
716 2.6910374590149337
717 2.7058279487784023
718 4.93804630428004
719 4.817380172551501
720 7.7951574003933155
721 2.567931165522118
722 7.854460545408929
723 5.696898168504859
724 6.512887681819983
725 4.643037757915894
726 6.945114145734892
727 5.072023868004733
728 5.099348087438055
729 6.892053656629505
730 3.391799827507001
731 4.773376012168703
732 7.200844768113805
733 3.0200484613117786
734 6.63085380065897
735 4.695289394577766
736 3.684710543200202
737 2.7960495099531317
738 2.569826497307441
739 7.097528436067618
740 2.5838972172341976
741 4.614794205182753
742 2.6964901586391288
743 2.7168106891374246
744 4.697676341566124
745 3.1010255650682814
746 2.936377911208232
747 5.687550725086825
748 6.951337474087767
749 2.8603975543385554
750 4.867869373734222
751 7.27041660864046
752 3.117167314533337
753 5.537321347736396
754 4.887192766859265
755 2.685783311847924
756 2.719597206358679
757 2.8363245350696844
758 3.033919665827064
759 2.722308962409702
760 2.86417594890664
761 4.827476539190571
762 2.782362987833629
763 2.6800702721662186
764 2.703434206410681
765 2.829470456289121
766 2.8846780917547763
767 3.176597649712166
768 6.900174325767455
769 2.657119357725086
770 4.718520330275068
771 4.43495132533473
772 6.766336140987366
773 6.888173435199373
774 4.270774863753065
775 5.071507101685576
776 5.827189446893126
777 3.0553294776688182
778 5.392263734619325
779 8.039407102778386
780 6.358523356446088
781 3.292358761551695
782 6.660821287217229
783 3.6966073780044075
784 6.279814567341734
785 3.9295860113164243
786 5.338942369513805
787 5.202171601704214
788 3.5893489211884515
789 2.6576482238378345
790 3.116360015860757
791 6.3900407785733915
792 2.936829937753811
793 2.5564986486069396
794 5.416169880143383
795 7.707559882264628
796 5.776076744027799
797 4.135496818011092
798 4.704852035496932
799 4.934765586390417
800 4.110388245479643
801 3.968988535070639
802 2.687580832142309
803 2.7808300955298506
804 2.7459516953843597
805 2.7540740404477435
806 2.8784981478931164
807 3.0126976228560816
808 2.5071231724910983
809 3.0865032688915996
810 4.563384847616603
811 4.194894837052179
812 3.0602765826567513
813 3.3248103187258318
814 4.777843252795372
815 6.049838629015164
816 4.671948007620178
817 2.6362842213206843
818 2.862625380383624
819 2.6592169859554726
820 2.7043471005769786
821 2.935888604271708
822 4.003825255287959
823 2.6668461704469015
824 2.590408865512335
825 3.135718715937695
826 2.8183722790502834
827 2.645870254194556
828 2.8428316591091845
829 2.63046055362025
830 3.82315347324948
831 3.075558402771545
832 2.7097355399887184
833 3.010586734240621
834 5.081470654214451
835 2.7004470103354987
836 3.2646577442464677
837 4.984113907007566
838 2.768347964204693
839 2.6494490539502253
840 2.6698735135338785
841 2.6267204582386925
842 3.459678631501274
843 2.6016689834491435
844 2.725331470140861
845 4.351517948746164
846 2.5513412615401974
847 2.821042328229056
848 3.4806634982776066
849 5.41886158686811
850 2.8736794756926822
851 3.1623465077120243
852 2.976409184306414
853 2.7705465579926156
854 2.6451377992247784
855 3.552202201506118
856 2.728435340364449
857 2.8798811641508273
858 3.2891456110376165
859 3.1379054667950044
860 3.520386398702586
861 2.613513264062685
862 2.7851802308124047
863 3.34616286216091
864 3.142030089020754
865 3.063352251952817
866 4.9913096628729825
867 3.423495506583604
868 5.870204120084147
869 5.472402534756898
870 6.278849923991895
871 2.648154855395914
872 3.1426914990077197
873 3.647686086412755
874 2.881037040098687
875 3.11868367852084
876 2.820778391781637
877 3.166913764652634
878 5.8788010714231325
879 2.6696414089210037
880 5.1827405226760455
881 6.082702600577913
882 4.010550252984877
883 6.3338756655510915
884 2.9959902218196315
885 2.9839445242816836
886 6.058459882734897
887 5.163671027293173
888 3.3645577417576913
889 3.309649223968708
890 7.345420710128436
891 5.620069894088586
892 3.1810393520640763
893 2.922934942016701
894 2.7388561787050714
895 3.7622401051072814
896 4.775038602803246
897 4.804133331754231
898 7.057995800813458
899 5.659944156871966
900 4.532597076421379
901 2.5454118050268284
902 3.8661219564070453
903 2.7372915697090336
904 3.3260875034592963
905 3.218107269588764
906 2.968701052563385
907 3.2075949995111133
908 2.901125902979179
909 3.1238191588078505
910 3.369262555964053
911 3.4914165988027097
912 3.108876959200529
913 3.198603709478852
914 2.6929715594400463
915 3.2829964136398666
916 3.5097882023848457
917 2.815493113962961
918 2.7615249611188677
919 3.1362040107236493
920 3.733147462945536
921 3.697945628628652
922 3.7939630556088235
923 3.602862944153676
924 2.737814888783946
925 3.354643743506404
926 3.059815604776038
927 3.153132028346681
928 3.615433475397024
929 4.386024121260246
930 5.092005940779385
931 2.750187865233297
932 3.246958694115982
933 2.8316846485604734
934 3.2817243856921436
935 3.193930144717846
936 2.6787111937984407
937 4.1048773576433755
938 6.626988966085319
939 5.1631777252534485
940 6.153162664738934
941 3.8648657503595807
942 2.7062733370620524
943 6.857572932090423
944 5.027706620288036
945 4.377193113943348
946 3.070162924077182
947 3.059790938158456
948 2.8397878351926003
949 3.759871987556831
950 2.992511840635838
951 3.6450189102133947
952 3.0963766929362535
953 3.4820617261766125
954 3.3297069892401403
955 5.1390635499414365
956 7.868594948501633
957 6.479222104528882
958 4.780071713869309
959 2.876471961050277
960 4.733310918427304
961 7.477077940310892
962 3.2096490074536637
963 5.699721880437347
964 6.139869501408483
965 6.064725648075228
966 8.39320118688428
967 6.234699041294413
968 5.4535255391078215
969 4.623701622390343
970 3.444490818142713
971 2.8471350169585414
972 3.68254394656323
973 7.292855553027421
974 8.040739950829785
975 7.146766858878287
976 9.574452141205336
977 6.810731725965085
978 5.02456412526618
979 5.9094407376358165
980 8.900666110568364
981 8.579333972509867
982 4.985199998779839
983 5.253148279142145
984 3.161881292840939
985 4.752958832554161
986 8.407504760399169
987 4.64659766063556
988 3.1552783624292315
989 3.718688961019224
990 3.033968908892165
991 3.6408603098222874
992 5.723071143134275
993 2.9417022561155717
994 6.305698470042074
995 4.748788398325713
996 5.081664632049685
997 2.859728579755573
998 3.32890729013055
999 3.2783599889953616
