# Supplementary material for: Perforin-2 clockwise hand-over-hand pre-pore to pore transition mechanism
Source: Nat Commun. 2022 Aug 26;13:5039. doi: 10.1038/s41467-022-32757-4 (PMC9418332; doi:10.1038/s41467-022-32757-4)
Supplement: Supplementary file 7 — Source Data [file 41467_2022_32757_MOESM7_ESM.zip › Source Data/MD Raw data/pH7-CW/pH7-CW-saltbridge-23.dat]

0 2.761334530112177
1 2.9347663725209565
2 2.639748338825358
3 3.6983970309349137
4 3.636436718487943
5 3.653238870896167
6 2.8253214643044013
7 3.346923329854622
8 3.3647423087318518
9 2.8260508253668997
10 2.4936434457790537
11 3.0054155379275347
12 2.6210044140584863
13 2.9412691465512926
14 2.799943876984613
15 3.376730667960904
16 2.642638383142163
17 2.5564783206069808
18 2.5983245687300642
19 2.7124402286483114
20 3.7749389627450003
21 3.2624443826412843
22 2.578238684335662
23 3.666732397077297
24 3.1087759747956474
25 3.693615725270163
26 2.595390575093462
27 3.097344560885023
28 2.737638018395378
29 2.5896016400050383
30 2.5189456627222433
31 2.6564068949033173
32 3.02733490829091
33 2.9761359617275667
34 2.74382049918185
35 2.6167410551364494
36 2.674155718731947
37 2.8600447806425144
38 2.6238568662521056
39 2.480943895462696
40 2.597013889079089
41 2.836185618194954
42 2.650092643240264
43 2.9436564979650224
44 3.0577619462873393
45 2.868684399528736
46 2.8089416004395504
47 2.6599824800300094
48 2.898583425439804
49 2.7342466277512694
50 2.7043549157339744
51 2.7290817208005245
52 2.829452464546124
53 2.548158720706733
54 2.5901400230506124
55 2.721210197296716
56 2.4453442476845932
57 2.6402985910175847
58 2.7590153413129452
59 2.636572160803353
60 2.517826246691141
61 2.734863543908934
62 3.147205115949284
63 2.8998343276953293
64 2.582940487069493
65 3.037143808959177
66 2.745857003186285
67 2.8219146722516064
68 2.902210479263057
69 2.8374998033806658
70 2.6657050112089857
71 2.8685607240123194
72 3.2044946233171414
73 2.91036666761068
74 2.668371916487741
75 2.673422364079588
76 2.8216665402062024
77 2.979153256884114
78 2.8449360803218733
79 3.029309700627064
80 2.6961054257217687
81 2.8106123887458967
82 3.2467937453617077
83 2.7348232555026812
84 2.672972946609629
85 2.798144534350418
86 2.6502362178098315
87 2.848958633960861
88 2.797806331955637
89 2.906100971797832
90 2.6860848014949865
91 3.0463516030395357
92 2.6404653097519244
93 2.609178198902223
94 3.060273772044208
95 2.6672015945294554
96 2.617009949455838
97 3.0453547169979633
98 2.968644688734551
99 2.583285603088728
100 2.4980656922628386
101 2.7619583608237317
102 2.9629835458218374
103 2.821978756041581
104 3.3028086848403553
105 3.072696028962148
106 3.0524870103042834
107 2.8696428655129353
108 3.4004467846167765
109 2.6343410118690813
110 4.9887867642418975
111 2.9835324396171323
112 3.1180899633378987
113 2.790370496673297
114 2.688355137732853
115 2.7973536110579853
116 2.849972008118532
117 2.961389895986593
118 2.868454739605385
119 3.312898713076627
120 2.964064084045781
121 2.96870481009057
122 3.06315819163356
123 2.8450176599716106
124 2.721471027224592
125 2.620501455682752
126 3.2547562919711366
127 2.7870627561409163
128 3.1279673493249325
129 2.60136177576719
130 2.937830974393641
131 2.6385353226112382
132 2.6775856839443377
133 2.928036302527861
134 2.9794310761207727
135 2.6495858111695387
136 2.9148246450276547
137 2.7029345243143843
138 5.168480425027517
139 2.7705298785261987
140 3.167281126552732
141 5.968893365762453
142 3.0118253476039927
143 3.3508799553535122
144 2.893179717664442
145 2.7611980231364006
146 3.052526325021339
147 2.709321356028148
148 2.71990354460168
149 3.1240197935960823
150 3.1254628167386094
151 2.8392002506588514
152 2.718142233151049
153 2.690301541291833
154 2.7244729774912093
155 2.8713745474083785
156 3.196357461352422
157 2.840630694682718
158 2.672082649204177
159 2.712834537900091
160 2.7532648916584477
161 2.797266888817014
162 2.6534069521920074
163 2.6025232970534646
164 3.0801086140448053
165 2.8891211809968413
166 2.5827627822261294
167 2.644924147678449
168 2.562074627557169
169 2.581481311667932
170 3.0193613557143903
171 3.391535162457988
172 2.8828411837543837
173 2.8064990924202236
174 2.844113780206469
175 6.235909417089238
176 5.655683515647838
177 3.092717368065723
178 2.9511652602278144
179 2.6637952987496356
180 3.4709451484345717
181 3.6550726123729
182 3.2058820269606576
183 3.446071766305605
184 4.457935266522607
185 5.242641801522337
186 3.2349425040410993
187 2.9945648407435748
188 2.949561233962927
189 2.914207611771903
190 2.742160095195205
191 3.0859796785364053
192 2.7145446687497303
193 2.6015350188143587
194 2.738489065035586
195 2.907704553932321
196 2.6282478831131164
197 2.7924571797422715
198 2.805213134490758
199 2.8378440107363816
200 2.8307200870189857
201 2.7379450558991696
202 2.953122129705826
203 2.7153968513395856
204 3.2097331273824232
205 2.5842168429507466
206 2.683962324823809
207 2.81509727749705
208 3.1104455502106756
209 2.9779438166786765
210 2.6914146730071247
211 2.662770745904938
212 2.7018579095227513
213 3.036717492067636
214 2.613190025719537
215 5.119878136791133
216 2.8315610966439424
217 3.0048943265187202
218 2.7492207967314117
219 3.492713649182839
220 4.649402388128637
221 2.7827571910761844
222 2.571479744456975
223 3.0710931658585587
224 3.0369648836701315
225 2.8763136673055296
226 3.1031894817549905
227 2.6861954108367088
228 2.790485490116474
229 3.6162381347275003
230 2.981483694023088
231 2.972488332905453
232 2.724508430265453
233 3.255151888061881
234 2.78126770668245
235 2.620129105970514
236 2.7553347324297413
237 2.6635566177262247
238 3.090565797427125
239 2.7822845435451744
240 2.897206454399392
241 2.6965857090053
242 3.184844433573197
243 2.886519359990312
244 3.0228953595528436
245 2.668507649160164
246 2.935731147364151
247 2.729325673609391
248 2.8836055219181587
249 2.7398653762309584
250 2.668558174079352
251 2.8714338865688096
252 2.585335900375476
253 3.357357375265537
254 3.1808592184213755
255 2.721776234557428
256 2.8334730646317983
257 2.8675726518854265
258 2.6661029733405783
259 3.14048909986203
260 2.724125589537085
261 3.05291667314661
262 2.7640336483096224
263 2.7892943621134108
264 2.822430454974079
265 2.7763970196702923
266 2.6723646832205734
267 2.6862633664754156
268 2.5654985004657958
269 2.719832622376165
270 3.5207648112590166
271 2.859328862065394
272 2.6416048603208617
273 2.680442084352595
274 2.693198645289745
275 2.727196954532028
276 2.90044766047155
277 2.7403575175643526
278 2.874643005692388
279 2.766466465570257
280 2.81729205530322
281 3.7870526599119896
282 3.387671516602001
283 3.027625469919358
284 3.416461923269359
285 2.897910070918233
286 3.328735325855127
287 3.0179683851603567
288 3.093778564020395
289 3.0677405850568493
290 2.9116369770152537
291 2.679897368607511
292 2.909550631783361
293 3.2046318968516885
294 2.61867667730179
295 2.9265135901833776
296 2.754032137561294
297 2.634890207396322
298 3.379482486505355
299 3.6663077769494183
300 3.5029453431218793
301 3.7414980618331595
302 3.6990988241128133
303 2.5962642157864533
304 2.9617723749210425
305 2.7238245475103393
306 2.910744149779971
307 3.4114794373867725
308 2.9090706466712417
309 2.642859807845754
310 3.660159754048743
311 2.729563347437342
312 2.719922964524385
313 2.7787740369402822
314 3.114906179996167
315 2.9003996778033216
316 3.1279264526971096
317 3.2859754492079625
318 2.7233320222673654
319 2.897634401940953
320 2.6110321856118035
321 2.8277452755683408
322 2.9473033519835585
323 2.6325631518016412
324 2.751167963651527
325 2.9888174508699374
326 3.212150419948957
327 3.2674779098439077
328 2.6321678932366135
329 2.6812325896452123
330 2.862403762964629
331 2.708450385642349
332 2.5029182521082785
333 2.743593486010254
334 2.7643957425720944
335 3.175037515378381
336 2.7461127759302952
337 2.9921687594873143
338 2.596036644648806
339 3.337206334893992
340 2.997294235939982
341 3.0526224042260974
342 3.0008143196131067
343 2.856759346936473
344 3.119044384288578
345 3.2123570019662773
346 3.051387626789641
347 2.746885670325649
348 2.9500883230855806
349 2.778999884746402
350 3.1869125102060685
351 2.648000178276088
352 2.919924817168451
353 3.154985232359813
354 2.9159667027010148
355 2.5507977306340703
356 2.810116345304243
357 2.93804154144
358 2.7657253257359757
359 3.025661842075411
360 3.2266474571157655
361 3.026260945944901
362 2.956340608093187
363 2.782114517328842
364 3.344333144227562
365 2.9930047975586365
366 3.0907877128597123
367 3.212588413079754
368 2.7872699290752303
369 2.7867894948026417
370 3.5293713115678935
371 2.988525359108985
372 2.703848159087174
373 3.052925848041033
374 3.016649733620157
375 2.567987898914902
376 2.809175036662598
377 2.907778150316691
378 2.959738994344452
379 2.900235322760342
380 2.8598376757233392
381 3.0777712438386766
382 2.629915449915856
383 6.727881919272279
384 2.917838234060376
385 3.491261832595313
386 2.7943378422494543
387 2.921836902900326
388 2.883986298349165
389 2.7147575616385664
390 2.8634561608451254
391 3.528249577995969
392 3.2835575647016286
393 2.5793673158706087
394 3.4153384541459566
395 3.4943468496991494
396 3.4644191002034392
397 2.5693906843808785
398 2.620474579254537
399 2.654327543433685
400 2.637020012752734
401 3.3257582539690023
402 3.191550044560164
403 3.8560416485349926
404 3.686874874761489
405 3.542697825218296
406 3.7532665094898907
407 3.560372392964802
408 3.42818969590532
409 3.5752710815031024
410 3.605213538175046
411 3.824908690645118
412 3.8765454370409573
413 6.640374456747372
414 5.609750293271356
415 3.70028025501419
416 3.678211464849282
417 3.757288878254476
418 3.6994048912464965
419 3.5675523246378424
420 3.5944238755124385
421 3.669311495783071
422 3.5821854273566562
423 3.5440854483814017
424 3.835348839485408
425 5.9951198826831815
426 3.8420318135392857
427 3.444539088270765
428 3.7282436476315803
429 3.283829264373245
430 3.736394957560387
431 3.587312460115156
432 3.479958266426777
433 3.5500639782417998
434 3.340294785287037
435 3.74577250420144
436 3.70639342909546
437 3.7108698521762036
438 3.734793145780565
439 3.777184986451431
440 3.8150549718654063
441 3.6692790197791987
442 3.760826908682769
443 3.7100471263658807
444 3.669137265433399
445 3.509247584795767
446 3.564401094590646
447 3.757155094671838
448 3.770494145567498
449 3.593453468780976
450 3.5518114537112018
451 3.786418814435023
452 3.9117293415071113
453 3.6356133393088617
454 3.717982805687825
455 3.766313613943365
456 3.719045552292523
457 3.6113810643171065
458 3.5497798519106385
459 3.5836156269037778
460 3.619490026422516
461 3.6751907234154437
462 3.66548555174916
463 3.833776161717949
464 3.722213352513544
465 3.67800897474343
466 3.576726581900492
467 3.6655067254103173
468 3.777792716642628
469 3.8778122442234446
470 3.752828891971817
471 3.586282312193801
472 3.679822182232036
473 3.800300481036844
474 3.6973337520226797
475 3.830158746482645
476 3.652430758937704
477 3.6994765102932377
478 3.9283721117188564
479 3.7516865735704177
480 3.6530843648333744
481 3.7235722623293195
482 3.6773349805936504
483 3.8809269992107107
484 3.6684982862796836
485 3.7876351640074484
486 3.5889168785140844
487 3.8876402963684
488 3.7371117026771907
489 3.7502909250493484
490 3.618648988674237
491 3.6136935383591515
492 3.85610611756003
493 3.859049927335123
494 3.7057533377012097
495 3.711333677611721
496 3.8156488880956823
497 3.735175383686111
498 3.778239021780371
499 3.8815595998509522
500 3.625146630000549
501 3.7902208574105463
502 3.6457156607842474
503 3.676147179439607
504 3.7644283797547335
505 3.7720534733751614
506 3.5291357897929356
507 3.707664060064167
508 3.6677502436936265
509 5.394138560307319
510 3.861986073288827
511 3.737112970924348
512 3.6903564371300392
513 3.673348617884368
514 3.5438887129614907
515 3.6974981197109913
516 3.7243855637318997
517 3.6188347570279413
518 3.7811844425814267
519 3.660696180294069
520 3.4725024008506122
521 3.7089756740475597
522 3.767127186884045
523 3.6799647940654014
524 3.731850401971957
525 3.655271925867776
526 4.569973027431432
527 4.091771572575192
528 3.1376328555620403
529 4.7256862483797635
530 3.696516369597106
531 3.4367439920939624
532 3.4627276675731653
533 3.459147363871453
534 3.763428987770011
535 3.7317280163346913
536 3.593439713586294
537 3.748431278566033
538 3.3756262499420613
539 3.6333178032991222
540 3.720636072901455
541 3.4895101014914736
542 3.727402915225466
543 3.547661309566912
544 3.723377906853077
545 3.667990289735738
546 3.7221074097177747
547 3.817853061052981
548 3.7553146094167666
549 3.5435644190875006
550 3.7764726476723545
551 3.723305491314431
552 3.765746630251208
553 3.7896092207874608
554 3.7479428812161073
555 3.8749737695157416
556 3.6609167103914535
557 3.6694953993429973
558 3.670482006716955
559 6.3745183585328515
560 4.889337490934273
561 5.930098505792226
562 5.077498578288729
563 6.3056746363338325
564 5.540980906701237
565 5.0751811682512145
566 5.881205829897626
567 4.418425006667855
568 3.6771375575171246
569 3.7358190609908766
570 3.6662625295642366
571 4.0580576915268045
572 4.164012580132897
573 3.8064366223080737
574 3.6158055696099822
575 3.6745689922894202
576 3.767929867068785
577 3.5610097717797085
578 3.830918323478634
579 3.6831174217816343
580 3.81208050242456
581 3.6296978940556293
582 3.6889988951630555
583 3.4869925334838765
584 3.681501334860942
585 3.7637013011218743
586 3.595512970614576
587 3.406306629200519
588 3.8237079296595495
589 3.7677530690769627
590 3.575519394666484
591 3.7164400698115085
592 3.5646743363523785
593 3.7744168033575036
594 3.599938258622441
595 3.6834877961289334
596 3.94713204205748
597 3.7944074460451978
598 3.907810901160172
599 3.8042196795822187
600 3.8067884737496294
601 3.935521935610633
602 3.624587190563764
603 3.596602136357445
604 3.681103060498316
605 3.7207750395706314
606 3.684452410682495
607 3.74947737210444
608 3.670746053496448
609 3.7669232628347764
610 3.6679436295476098
611 3.5609773713797304
612 3.7270194600546493
613 3.7159667135715755
614 3.8213016711042984
615 3.6083552596999318
616 3.7791646026070476
617 3.5951170027938897
618 3.7810279622139458
619 3.5811100723760996
620 4.004024796610182
621 3.6789554516706
622 3.6002926509428024
623 3.5593965724847076
624 3.706124760960676
625 3.6847309105118664
626 3.5633487893410956
627 3.5741683164917335
628 3.659531270026852
629 3.8754233387391026
630 4.422077279772024
631 6.071849811413967
632 6.718680226623146
633 4.971062932502159
634 3.666334090529435
635 3.517909419108328
636 3.7472618195846694
637 3.7373618409655665
638 3.7677094526438246
639 3.745768233528085
640 3.5481700395816276
641 3.8904714229551995
642 3.79237951827606
643 3.835083762951844
644 3.719732403683688
645 3.6861494684734284
646 3.763882351947395
647 3.9464354138950193
648 3.611214151339257
649 3.4682893816773763
650 3.6278923252970237
651 3.551530039686563
652 3.625156974749931
653 3.602647036895346
654 3.603593797277958
655 3.6455693612031035
656 3.7657288684986048
657 3.7941236922845927
658 3.7766299117678677
659 3.8487643574654995
660 3.7556023818992745
661 3.75001021049267
662 3.73851256825471
663 3.71208344852803
664 3.4537295789340456
665 3.6798483052929645
666 3.6883816707675723
667 3.5188248316667408
668 3.703285768742625
669 3.8030564867968413
670 3.680748587496924
671 3.6491023971531003
672 3.7093729639268718
673 3.7706694868057142
674 3.6338759876379823
675 3.843897850726719
676 3.527925180650759
677 3.563270132361658
678 3.6458985477080774
679 3.662256887360694
680 3.755741562657995
681 3.5571196483931904
682 3.751426185748409
683 3.680821803332134
684 3.8218205231601305
685 3.754096640302324
686 3.7064993208335744
687 3.69781055164739
688 3.711667325938303
689 3.6229425231041823
690 3.792239194230065
691 3.699077234779045
692 3.6365865704172777
693 3.7133527427137003
694 3.6005891923637336
695 3.624433556311022
696 3.6548177361879333
697 3.623199447389497
698 3.8898181371380605
699 3.9182645434063414
700 3.645213521851626
701 3.717950229690896
702 3.652147162588294
703 3.6844465226251084
704 3.670037541973205
705 3.6656600682485077
706 3.7216692470914565
707 3.917728630654782
708 3.7670198749220236
709 3.4742308006918723
710 3.547136225751037
711 3.676397235452739
712 3.730661280534587
713 3.5989110599256358
714 3.7805060013031913
715 3.6689544194006527
716 3.5162649303392244
717 3.75490493133865
718 3.783085128630627
719 3.7249290949382927
720 3.6931956969707116
721 3.7045640549856964
722 3.820983010022764
723 3.7074002681187626
724 3.689789535832124
725 3.800258219721741
726 3.6356966586947443
727 3.7846575401392855
728 3.738066027845001
729 3.9815788501466702
730 3.682141190203345
731 3.9173253033401023
732 3.654931766769495
733 3.869117201980708
734 3.712865329097614
735 3.6596460741847148
736 3.728827281966142
737 3.6326835574547434
738 3.7558608216773335
739 3.7940541700798405
740 3.6152147644475163
741 3.801185150073477
742 3.716532882802733
743 3.6464007682189656
744 3.672568364980386
745 3.6898106766516405
746 3.599121170643782
747 3.7429037017978697
748 3.8609571053193066
749 3.862996650144879
750 3.983689002526163
751 3.6888529199278004
752 3.7332138473460628
753 3.700514497082818
754 3.7302427989676894
755 3.7595139669323343
756 3.678399846175434
757 3.309403839469371
758 3.758455552663653
759 3.6812640824901894
760 3.8001626818531675
761 3.5965879346117995
762 3.6658676740333984
763 3.668530686053876
764 3.806163725976603
765 3.6922889351979413
766 3.591874653342684
767 3.572953055578901
768 3.7875180726823885
769 3.357560055815061
770 3.8085777237115157
771 3.659370718308245
772 3.3640444822706357
773 3.6890519515894944
774 3.7165789800409796
775 3.60563321523551
776 3.737005963136933
777 3.805816476666451
778 3.6970555106299905
779 3.6397834974600958
780 3.5882889193360548
781 3.746421220582588
782 3.5673257473111475
783 3.7615394860696614
784 3.8221981737593076
785 3.9656358154539713
786 3.7915632390632283
787 3.6034884321383904
788 3.799443440129828
789 3.813269801495603
790 3.6891700550577236
791 3.623145650562218
792 3.554013888077169
793 3.8397235534809417
794 3.6909793663820976
795 3.6944778352323033
796 3.5635043823465087
797 3.7252977806889143
798 3.6781390518278356
799 3.6755221035587975
800 3.561656080323004
801 3.488171712945954
802 3.7712523984554607
803 3.714662980179987
804 3.8170356702136905
805 3.7269436867750696
806 3.716541522405134
807 3.595704716433718
808 3.6529539734181466
809 3.7469247764538927
810 3.622611310842611
811 3.643855362248843
812 3.5092659495105014
813 5.21952874216184
814 3.0841036910372983
815 3.7931028707727585
816 3.7853799062875972
817 3.531769008142636
818 3.6196366682573053
819 3.6180537603040315
820 3.5852905579216494
821 3.9002781061712466
822 3.684292176906285
823 3.612733653864396
824 3.8042450819028906
825 3.612668114836209
826 3.699436358960038
827 3.7700553267316117
828 3.8314042005415176
829 3.571449816793284
830 3.8895402855657775
831 5.7305412153586435
832 4.825445066764503
833 5.401826097347985
834 5.930827741791601
835 5.302264468191157
836 5.92238530925822
837 6.257790965177267
838 6.987087742972344
839 3.7020005156637112
840 3.6347149559338963
841 3.948901606778974
842 3.66348549833812
843 3.8514359091830537
844 3.821316479928004
845 3.68260842370758
846 3.656633953643795
847 3.7518270121626776
848 3.6778476768114334
849 3.748392658751211
850 3.705040811308031
851 3.76805334051607
852 3.7609742694361166
853 3.7582964771876144
854 3.807706571107564
855 3.6361433071842355
856 3.5387686257073683
857 3.6480736454862015
858 3.5273200552372583
859 3.7303463097912615
860 3.9046275349810857
861 3.628718471658257
862 3.753306885749304
863 3.5725970335208546
864 3.5450487922837395
865 3.797854332766274
866 3.734703290053686
867 3.795398703447398
868 3.722821514849585
869 3.8513282797303803
870 3.6098993515932674
871 3.7799789928495464
872 3.727203836375555
873 3.7646294295944838
874 4.001851557115732
875 3.9365972868016614
876 3.6559723134831517
877 3.6835848602069228
878 3.852974134072549
879 3.9126530369118453
880 3.6520409643746694
881 3.884981632545974
882 3.737626931412314
883 3.6735017223850486
884 3.6627318517830414
885 3.7744636201840858
886 3.73477164765241
887 3.6324471703139327
888 3.6861202104301802
889 3.760296284891021
890 3.7395155976310406
891 3.662150786921355
892 3.764188714017386
893 3.6312191672059413
894 3.791658891620435
895 3.8374180685812433
896 3.6894812228513585
897 3.8471531303990525
898 3.5971629519137474
899 3.677420569837199
900 3.6871629612707135
901 3.743087299796899
902 3.449118765288472
903 3.6986027665251493
904 3.6637809957959964
905 3.694393361335212
906 3.582056514802968
907 3.637926441009191
908 3.651590735219453
909 3.684940142758501
910 3.718110006324156
911 3.8115105091972596
912 3.6893204668345043
913 3.785901953203368
914 3.7201969767945813
915 3.7651900468141926
916 3.8072512958865454
917 3.665776776929384
918 3.7224903947169796
919 3.5950504813446984
920 3.740194299284615
921 3.610805912767582
922 3.7215287752852464
923 3.9004530417620944
924 3.8498055099340642
925 3.826704328947227
926 3.8780770035946017
927 3.747799900056069
928 3.6945666035456037
929 3.726737097642684
930 3.675121910165206
931 3.6711670872913316
932 4.034747982168461
933 3.6458988324063344
934 3.5931452619364768
935 3.6913319126586464
936 3.7084227881525607
937 3.696420237238582
938 3.7544468379146516
939 3.64591289241006
940 3.5910359817198225
941 3.72777028837738
942 3.753279829930023
943 3.8339461249840814
944 3.7416568122397793
945 3.841681574076924
946 3.690337576638539
947 3.7990162131209946
948 3.865169549992324
949 3.5452715628249023
950 3.8987295761844547
951 3.6502053019127896
952 3.7417215943450377
953 3.6113010812519435
954 3.6081983908320145
955 3.688195146113377
956 3.5331714637406835
957 3.66862563877884
958 3.6217694875794764
959 3.838665590030226
960 3.5383349263448394
961 3.5574482400159937
962 3.6626225360876723
963 4.231913775031801
964 3.2970938932291305
965 3.7542469070229663
966 3.614761635074912
967 3.96809558451918
968 3.8038345517354317
969 3.708506186190177
970 3.8892106140911458
971 3.6965564022866175
972 3.8012098198786948
973 3.7436961236977417
974 3.7105417629286155
975 3.5871319334462086
976 3.8591727178027186
977 3.688106886744327
978 3.601864862582898
979 3.472675678990822
980 3.738137433924149
981 3.667739301707289
982 3.748176494276322
983 3.714340142371474
984 3.902002925871151
985 3.7983795593932372
986 3.9613115584640206
987 3.7556758934530428
988 3.7063643696885453
989 3.717427120017696
990 3.6605170278629853
991 3.551025163332477
992 3.629380682447295
993 3.6691826495085427
994 3.688813088279892
995 3.7359544159764404
996 3.849147121744098
997 3.671965944120477
998 4.014181092957286
999 3.8152652950139583
