# Supplementary material for: Perforin-2 clockwise hand-over-hand pre-pore to pore transition mechanism
Source: Nat Commun. 2022 Aug 26;13:5039. doi: 10.1038/s41467-022-32757-4 (PMC9418332; doi:10.1038/s41467-022-32757-4)
Supplement: Supplementary file 7 — Source Data [file 41467_2022_32757_MOESM7_ESM.zip › Source Data/MD Raw data/pH7-CW/pH7-CW-saltbridge-27.dat]

0 4.816620943787737
1 4.11378008977722
2 4.292364375344252
3 3.9803029482622967
4 3.790518406264556
5 4.20700281153694
6 3.9220497430506787
7 4.548531713551271
8 4.555448186742206
9 4.156673765781766
10 3.4816334834288534
11 4.396412019613079
12 3.861531985218153
13 4.255756833524116
14 4.2737210749106325
15 4.2503279034130435
16 4.7789463495629265
17 4.402287326221347
18 3.4210858171512957
19 4.342449317974631
20 3.837623879146484
21 4.323845869254599
22 4.528990191429679
23 4.208571136757266
24 3.9238689002462332
25 4.624233708977148
26 5.612997363444828
27 4.204848994236076
28 3.6351381063325072
29 3.6921815035606365
30 3.415314371564398
31 3.37107474831652
32 3.576362118419974
33 4.595823324787403
34 4.193843126611251
35 3.384963817047202
36 4.16267910304103
37 4.2389943461379005
38 3.736119194431125
39 3.6547056436443977
40 3.3079815583785166
41 3.230528766245886
42 3.384595374256932
43 3.3080248985916536
44 3.3748297375665426
45 3.3066244141324597
46 3.1579427008302114
47 3.6418505600335305
48 3.2938321086113316
49 3.5008470391522546
50 3.2716014922922105
51 3.3097712281671594
52 3.384080586262815
53 3.2630405764202126
54 3.362808104004958
55 3.3391113700280473
56 3.4977974221587442
57 3.305481426105261
58 3.6290282653879804
59 3.3264227621124642
60 3.3407060938134507
61 3.77706446062098
62 3.4518761600102494
63 3.6010043157445843
64 4.653665960492121
65 3.381033024421339
66 3.458101594642029
67 3.3777632572768144
68 3.7005491041012815
69 3.3444343278709074
70 4.661627705410986
71 3.3484310293165827
72 3.5201974011785078
73 3.2233533891354305
74 3.4499593724408437
75 3.431410494130326
76 4.348751881648748
77 3.477555918638959
78 4.066255420752723
79 3.4012571167974146
80 3.9141713164009504
81 3.5921087455323084
82 4.26135646146372
83 4.519220177976126
84 4.253136331444024
85 3.269379661555812
86 3.2796527271446347
87 3.4476119241759275
88 3.3828325448734096
89 3.559587569445823
90 3.3490198507105307
91 4.442810704651301
92 3.270419229580372
93 3.445010174409942
94 3.27466405244088
95 3.458867100055379
96 4.244053589240731
97 3.5814452122190894
98 3.4025212091057186
99 3.3206159157135877
100 3.2732531875319695
101 3.431635621613487
102 3.4150091667779128
103 3.4519663265745666
104 3.5309337962754546
105 3.4587690996590457
106 3.407243006708453
107 3.5236127266007267
108 3.5073142890374758
109 3.376772307243065
110 3.503857382746929
111 3.3200977828181744
112 3.4204776718680425
113 3.484836636500562
114 3.594693120941075
115 3.6185654900877124
116 3.3370389396256956
117 3.353758120800108
118 3.340582021010068
119 3.3555541238097
120 3.8805067252368692
121 3.5499180723923867
122 3.335364595030855
123 3.3258421351773886
124 3.707167884693724
125 3.2865843018906706
126 3.3139362480388797
127 3.357847820825848
128 3.5877203957608756
129 3.345518354409255
130 3.4411062706142808
131 3.413513647333411
132 3.3182206421791354
133 4.1629001925308105
134 3.966221643966441
135 4.5131093065643855
136 3.470542581787885
137 4.195415556882065
138 4.372660920756092
139 3.408300085400182
140 4.350490026653052
141 3.562265473085631
142 4.450717376438443
143 3.854290709166242
144 4.711536062970163
145 3.77785374242179
146 3.436512666572198
147 3.5291068965155414
148 3.450236727078209
149 3.275374073975013
150 3.394445484735693
151 4.154672341816536
152 3.5551126211892234
153 3.3771122263406474
154 3.842928625375251
155 3.3387461620595933
156 3.318173369088641
157 3.4019211099605466
158 3.2842008086025474
159 3.4277584353294115
160 5.984182201214183
161 3.4839339851299704
162 3.521966054813936
163 3.4056757215265705
164 3.559445240651419
165 3.2892115462514195
166 3.3173836858876147
167 3.481198619814167
168 3.387281178869927
169 3.464295397360661
170 3.3956604924939415
171 3.273138348225154
172 3.3763003764740818
173 3.5948356894033484
174 3.392397884625053
175 3.5929573288397023
176 3.445615954302501
177 3.5863151786142633
178 3.6786893616432237
179 3.6266844925232045
180 4.127252409956096
181 3.4884367054913414
182 3.4781630456007813
183 3.8029313058426117
184 3.431299450984635
185 3.213801234261202
186 3.574290393451616
187 3.380623790870436
188 3.517595538678133
189 3.5612631438312885
190 3.6954349885768205
191 3.663080915091493
192 3.2595339205528076
193 3.6082302515004967
194 3.5335121279101394
195 4.076818938783953
196 3.9122757343198216
197 3.5997298224081176
198 3.747137959393219
199 3.489783214555874
200 3.3429363215968926
201 3.934493532995056
202 3.5886377079351552
203 3.8096454912306363
204 3.540327209494591
205 4.243653845141411
206 3.59208859589582
207 3.191631709952486
208 3.3374480209463013
209 3.337735883627405
210 3.361828884206579
211 3.429323249703727
212 3.262259307280812
213 3.3679492930693327
214 3.474565620040996
215 3.3018656752294695
216 3.3619355750666675
217 3.1022880980531777
218 3.0996090299786463
219 3.7653571989103813
220 3.2998652184211354
221 3.3382373320766825
222 3.956276945137229
223 4.79915208684792
224 4.1403983119806504
225 3.2334396474508025
226 3.1479545825898163
227 3.4062121086250086
228 4.041797154458399
229 3.55732200767125
230 3.335492146846554
231 3.352095997152732
232 3.67246914346475
233 3.4360280762203748
234 3.365865231229118
235 3.5080911182250203
236 3.4082279360396437
237 3.37228103419803
238 3.4008009619287947
239 3.323190660534667
240 3.6273384041033996
241 4.559882587769315
242 3.3352195547435395
243 3.3137706224154533
244 3.9505058074966684
245 3.4083363452061732
246 3.5714617383738863
247 3.5250864850407417
248 3.8732107915492477
249 3.2855105712743837
250 3.566577703160877
251 3.407525587491719
252 3.321090087926107
253 3.2657701777379113
254 3.1907892144232295
255 3.192766672916658
256 3.1244031596264663
257 3.3936644908353912
258 3.2064413881887526
259 3.1810018778405453
260 3.265933046719944
261 3.256084301987976
262 3.432278597736149
263 3.1208847960868975
264 3.1677830583386597
265 3.327854517715531
266 3.4790819263444055
267 3.2660506648732746
268 3.2541988998314766
269 4.328528889436025
270 3.393314320631024
271 3.244642469105333
272 3.300172461701946
273 3.203693198332934
274 3.300630837383085
275 4.657209085817921
276 3.2972954578627895
277 3.251283863557379
278 3.276948198614283
279 3.413047562601109
280 3.1839058961769107
281 3.3857257585678364
282 3.229581715685063
283 5.819380237485397
284 4.256391439842053
285 3.1637723859339646
286 3.284536781489594
287 3.233926661029161
288 3.245966071037566
289 3.2294431075906207
290 3.2038812525821387
291 3.9543283449736224
292 3.468566898847235
293 3.325457785444898
294 3.509877995499711
295 3.4852369547108593
296 3.4371803444351023
297 3.2854125480222196
298 3.6768785671240156
299 3.2391081648135773
300 3.678237881246745
301 3.428691172536102
302 3.2464518061085936
303 3.610817566039334
304 3.402204808089774
305 3.4157024230461848
306 3.1711100236609817
307 3.6289370986557254
308 3.29941343681001
309 3.3979441610223575
310 4.196587173476607
311 3.740931751269801
312 3.9424233911202657
313 3.3032958860049844
314 3.6163923753475347
315 3.327590297539899
316 3.3601933836986917
317 3.270032393287807
318 3.2639558964676314
319 3.4695486468451806
320 3.470577779690156
321 3.2985721606505454
322 3.38932941132936
323 3.3289527548713345
324 3.262660158389823
325 3.256826494217216
326 3.7341063882607735
327 3.3721739466025547
328 3.122792730149869
329 3.4493104333607145
330 3.1799581756440136
331 3.2799386798973673
332 3.2105752771764595
333 3.4471790710163233
334 3.1513191914285743
335 3.366319271273396
336 3.360405388476532
337 3.2735666578580713
338 3.3318680807423924
339 3.5076010025899027
340 3.2768332975734165
341 3.3733261183151257
342 3.404705674912241
343 3.437349903461181
344 3.4111602939715926
345 3.350052156174712
346 3.3792106367207886
347 3.4798717220276787
348 3.2749851327711847
349 3.334051071732762
350 3.3758782839760366
351 3.493912257456832
352 3.2025499548220724
353 3.3674916305296407
354 3.2629274412530163
355 3.2872619862434216
356 3.2707291575043675
357 3.2045989049973564
358 3.3519391869578876
359 3.295343461053617
360 3.299729889326828
361 4.035596237753687
362 3.3384103750639564
363 3.648955804138258
364 3.405376165854922
365 3.290346755258047
366 3.562911895163489
367 3.3396031851134658
368 3.510705934537171
369 3.335563159649448
370 3.3566706043855783
371 3.438738437616592
372 3.423510759819342
373 3.2286843858606584
374 3.3043126484115266
375 3.2055977753406553
376 3.3290736278445205
377 3.2337415354684604
378 3.3400876088539273
379 3.2415867359202015
380 3.2592023319061685
381 3.3496350102697545
382 3.4206759710648798
383 3.2134579126153087
384 3.275677865228621
385 3.1980529655888765
386 3.4321732602522643
387 3.31106376601604
388 3.3378496039630234
389 4.381560219143145
390 3.209289379269393
391 3.355422511854705
392 3.4016137133033877
393 3.5008627117213744
394 3.395293971061235
395 3.311807164267669
396 3.252800337444131
397 3.41577492202878
398 3.283241905133702
399 3.41612170872
400 3.2807122937317748
401 3.269303793435282
402 4.366807320688293
403 3.202266097082841
404 3.4225201786277477
405 3.1994574113888667
406 3.3112128401549548
407 3.597194443734257
408 3.8692265424692884
409 3.644599148241636
410 4.421615666663398
411 4.298775036369824
412 3.934827955114659
413 6.522044658869418
414 4.24613915531016
415 3.462453850756309
416 3.478672384927692
417 3.3010823080526017
418 3.4507583785768134
419 3.321530523222285
420 3.310062791390721
421 3.9917826543844024
422 3.3820077834741076
423 4.228425760086706
424 5.70620146197284
425 4.480570814451555
426 4.477546938967696
427 4.28835843529147
428 4.576992276817008
429 4.4308393719466705
430 4.667372719220343
431 4.160183115421935
432 4.071888619817331
433 4.196106953434384
434 4.546546476607574
435 3.9720378161099195
436 4.160573352904284
437 4.185940615596188
438 4.231498184619453
439 4.295324142927791
440 3.888693611691357
441 4.154885569059464
442 4.437392584674184
443 4.130454721174804
444 4.204697721120091
445 4.4186589866830746
446 4.291070211365252
447 4.324939737919939
448 4.214796192761038
449 4.411672909044733
450 4.625220377346368
451 3.968244662792743
452 4.3133167017776
453 4.428586349805168
454 4.6023281929538715
455 4.09466292291641
456 4.392523545983325
457 4.205434883358661
458 4.179188970628042
459 4.297175785986643
460 3.6610913191635857
461 4.047065234263099
462 3.8285170630435985
463 4.250711251676957
464 4.309087350716158
465 4.564546633014368
466 4.398548855556618
467 4.234161431182493
468 4.288779020954568
469 4.510610063162277
470 4.245042727936362
471 4.320793228812596
472 4.3359586369109815
473 4.287246322163542
474 3.3319988718726417
475 4.310426478694415
476 4.446258725377833
477 4.134911653888791
478 4.484432514929031
479 4.210605594656394
480 4.219832703911536
481 4.214529980105581
482 4.217383910270214
483 4.295765349363599
484 4.019793901770919
485 4.295760208331197
486 4.490346291956116
487 4.4760913079456275
488 4.375257276576918
489 4.015570379242171
490 4.1805990568751
491 4.372152184972873
492 4.5533257960494025
493 4.326494507176657
494 4.519605105101475
495 4.311372132626148
496 4.058640190960229
497 3.9559571342196627
498 4.520249199945375
499 4.242535240857785
500 4.1568587145968365
501 4.386219180264493
502 3.813331544348102
503 3.8031820257783178
504 4.162113025045146
505 4.54561388067129
506 4.177289098993131
507 3.919461161530504
508 4.16238743026859
509 4.086156309721515
510 4.436493726572668
511 4.171235919191747
512 4.065531540131763
513 3.635427303391407
514 4.655130233451373
515 4.064484037156972
516 4.247156870067624
517 4.361060718718489
518 4.375753235863735
519 4.113118162786613
520 4.170704863670962
521 3.9704910540477267
522 4.118868810073695
523 4.249286959063789
524 4.563643684212183
525 4.335583075093357
526 4.558904667832074
527 4.695451293903309
528 4.335866714278889
529 4.419218585734393
530 4.510798542732058
531 4.222464393549748
532 4.445929537760813
533 3.8264295151490617
534 4.146194557981443
535 4.415067801203533
536 4.522137133718529
537 4.4306027677057545
538 4.182007003711474
539 3.996019970953375
540 4.062732315521646
541 4.19938357242017
542 4.268372235982632
543 4.655013126331156
544 4.508659694572911
545 4.604278449885255
546 4.58709927293162
547 4.481227975930534
548 4.398757939739589
549 4.301362569769135
550 4.0630388131220485
551 4.084433695487679
552 4.023092538212918
553 4.570375325016401
554 4.096901321076227
555 4.536489306937973
556 3.954320594143146
557 3.9575541872174176
558 4.82912098516488
559 4.77853727110586
560 4.395410232018782
561 5.107274282764187
562 4.169251075893529
563 4.009206137194795
564 4.010243640180124
565 4.425211284071395
566 4.473958322661364
567 4.1426530029975615
568 4.291290250775413
569 4.351394497712592
570 4.242890364015162
571 4.645945137263138
572 4.357898954573699
573 4.261337305685679
574 4.023943701218672
575 4.331931589163768
576 4.228672852893052
577 4.580118228898716
578 4.312647250803786
579 4.619822561583522
580 4.798330625517878
581 4.519627055640097
582 4.401508322916132
583 4.245778395264021
584 4.528596013494449
585 3.913545334411782
586 4.700923560962966
587 4.3041441656494275
588 4.393864303326412
589 4.6686542019747
590 4.332279599402828
591 4.395819448642296
592 4.305070264943391
593 4.3893579689090485
594 4.691644479815107
595 4.438687060419594
596 4.393772380930085
597 3.9936215414945946
598 4.399030611001414
599 7.014347750778374
600 7.323445259622276
601 7.965488337356927
602 8.278372472136827
603 8.063071815150353
604 7.549607236588258
605 7.813694414410717
606 7.425689433808349
607 7.94953261856981
608 7.046992691535672
609 7.1298497543594195
610 6.313926692485229
611 6.890117017311761
612 7.241983293877626
613 7.486166763283403
614 6.590098759909
615 7.764199801761496
616 8.399112225339707
617 7.174828215701764
618 8.164108933184771
619 8.043242195701643
620 6.913072198642122
621 7.320549231662717
622 7.52780317178031
623 7.32779307577271
624 7.232642056573312
625 6.021788129331829
626 8.028273820122276
627 9.243933499282011
628 6.923645869520028
629 7.367339545767284
630 7.034044716853181
631 7.977780632231751
632 6.64149585088946
633 7.3649177301907285
634 6.274013964248123
635 6.901980464061705
636 6.842951067323025
637 7.217701137159431
638 7.993009265636746
639 7.604648049210869
640 7.395469475555714
641 8.129955699946834
642 7.679949644093318
643 7.165006660024194
644 7.223754831251318
645 7.102071886783662
646 5.988401319609314
647 7.586508954949858
648 7.274819746227278
649 6.6027267572474
650 7.292589002062366
651 6.936911302750595
652 7.454419893706848
653 6.639493539316882
654 6.721884235054092
655 8.723256833542482
656 6.554885188776521
657 6.821302467794872
658 7.926499739522355
659 6.935431556249821
660 5.8261671899516605
661 7.987398945320836
662 6.923682369156559
663 6.965795238842626
664 7.3472200743429505
665 7.454067800698728
666 5.385380144967023
667 8.078311010512822
668 7.043230200608874
669 7.8587115065269195
670 7.075721566545593
671 6.543592667891729
672 7.862265450150917
673 6.778966993976232
674 7.551306534320887
675 7.558242865153272
676 6.849969536242931
677 6.134032978263656
678 7.445800392688553
679 7.452726276143204
680 6.585801000936331
681 7.39121583099324
682 6.94450319164129
683 9.25040160322069
684 6.527476815562589
685 6.719132192572871
686 6.990721412239424
687 6.987608421150409
688 7.632353882623911
689 7.881730545221015
690 7.291236314835977
691 7.200527642139733
692 8.357845410048915
693 7.505203900485995
694 6.224768035707249
695 7.078681043695305
696 7.58906917504196
697 6.199752440858809
698 6.447390270644488
699 6.846681809270716
700 6.063443275844999
701 6.9843645558111955
702 7.630520308272405
703 7.455273482284409
704 7.065251486673888
705 6.6926472832089585
706 6.451262433024657
707 5.860420138458813
708 6.115842550406401
709 5.798061354962318
710 6.460739546299892
711 6.2906596445671195
712 6.855792240302007
713 6.66218662820826
714 6.6981053956792955
715 6.693645862876286
716 7.000635130372732
717 7.571229115878094
718 7.711773758961994
719 7.248655286735029
720 5.932805663539109
721 7.535823272450671
722 7.597622263878121
723 6.964207197162557
724 6.42384885268913
725 3.2809687495193676
726 4.304555461020422
727 4.5066727280147605
728 4.545761068077854
729 6.168498651266463
730 6.8440747234905865
731 7.030229202492347
732 7.289145887001119
733 6.406127642291249
734 7.179503441411361
735 6.572438938019182
736 7.053567624069217
737 6.747032237841937
738 7.056405265344033
739 7.005039875022366
740 6.351672198235354
741 5.776622240313495
742 5.537656731791216
743 5.079081433178234
744 4.891767995877974
745 5.831770316637991
746 5.738563185713395
747 5.262123453311045
748 4.847507636922888
749 6.192895757315641
750 6.280939231137876
751 5.350566871405648
752 4.784006881136995
753 5.489761188921518
754 5.165828293642748
755 5.930227712524701
756 5.073670210957906
757 5.888770043156711
758 4.970116171119329
759 4.939061860036764
760 4.971595990550276
761 5.400267655648165
762 5.357446223032599
763 5.270134010263989
764 5.163855617639038
765 5.533157219640696
766 5.096320122204844
767 5.547223649624856
768 4.823256669669312
769 5.474134173521806
770 5.089865408169548
771 5.732611091709536
772 6.118130473634571
773 5.5332556808600355
774 5.700333628137235
775 5.183814222941374
776 4.894884572504938
777 5.692775979877908
778 5.8028446378503435
779 5.469027076485518
780 4.963400341806516
781 5.221256818579015
782 5.641602791290576
783 5.411950413448097
784 4.8493501897064615
785 6.024181313648388
786 5.571539209212824
787 4.9849645887259015
788 5.6163852610615015
789 5.290907247627529
790 5.025337511321227
791 7.419306394004581
792 7.319843099971153
793 3.6729831071820986
794 3.7755202793136933
795 3.617992825378668
796 3.542541849999925
797 3.61159941686987
798 3.575456260176504
799 3.5275850336149785
800 3.4034393138057166
801 3.876684423301099
802 3.760985753635847
803 6.306094872937884
804 5.967274253067059
805 7.098200655066001
806 5.6213353649348665
807 6.6583593635657286
808 6.458296199710138
809 6.440331754998781
810 5.81004801271105
811 5.868646369597624
812 6.13623969045422
813 5.443036340073201
814 6.648559555706616
815 4.8615891737307955
816 4.5208770739014215
817 5.894584907243151
818 5.067578484577592
819 4.917543448094666
820 5.426134710504857
821 4.867439417416337
822 6.15752253609712
823 5.879245697797381
824 6.096748394254244
825 5.973307379154794
826 6.227618162863123
827 6.081130781717486
828 6.1761330173457445
829 5.1164236940222505
830 5.084484054744465
831 4.941174525700795
832 5.110266188124908
833 4.982350314297682
834 5.413348763938353
835 4.090295522851971
836 5.5373903179827515
837 4.414108060585679
838 4.341277717344592
839 4.235831553164589
840 5.154460079046239
841 5.416657909518363
842 5.191197337929587
843 5.42829199844494
844 5.691214544997589
845 3.9642382387147332
846 5.55562955208799
847 5.7149096212743435
848 5.401013448422295
849 4.8797502252863465
850 4.489569707818978
851 4.609041096660076
852 6.222025052730885
853 3.917895873047205
854 7.246431587252855
855 4.403488342524019
856 4.753856243554071
857 4.570581510842041
858 3.4673519668293733
859 3.3879834446728485
860 4.512704050217011
861 3.5327539745976066
862 4.061615047373798
863 5.9426842525142485
864 6.364244014353415
865 6.143949710247058
866 7.055908171482561
867 4.423022499587755
868 3.426856265539352
869 3.5576699227798017
870 4.330576664515014
871 3.6733597616274194
872 3.402112500585443
873 3.765821224139702
874 3.543065330753351
875 3.5811620011737806
876 4.000789041585991
877 3.4853405054381836
878 3.29385409619845
879 4.417237487848121
880 4.504305811044798
881 3.5509239188297044
882 3.519426354501593
883 6.125617171986433
884 5.946350336696453
885 5.340711112839594
886 5.62015199940203
887 6.258777621583596
888 5.996978498671398
889 5.936420079804269
890 6.044093617527698
891 5.789801805390534
892 5.749329614709113
893 6.532234970410541
894 4.457862939200887
895 6.413898918283879
896 6.525694593146461
897 6.585620576434158
898 6.453592004823741
899 6.706864155946469
900 6.4655189079082405
901 6.231510218407434
902 4.469712179523934
903 5.7632108334975225
904 5.540779072721796
905 5.367465364714122
906 5.743435774878294
907 6.366230380273903
908 6.444289669932956
909 4.3987962734943435
910 3.4939050365367996
911 6.014629846331961
912 6.650261169223019
913 5.720321822318752
914 6.185753893415267
915 6.552765220024127
916 6.5115109705763645
917 4.7827842290508595
918 5.720457726118196
919 6.846104748937414
920 6.203507264893122
921 6.357476392529554
922 6.464595989788951
923 5.7417540981190145
924 6.188266712862522
925 6.41374621804877
926 5.476325035559039
927 5.964702509448155
928 6.854562425228494
929 6.40866763906936
930 6.452500009706015
931 5.955728366749505
932 6.394100992508539
933 5.670884285230721
934 6.635010501510518
935 5.684375206220005
936 6.884273172379028
937 6.133215466206619
938 6.131082023855836
939 5.499282887278297
940 5.38880602472527
941 6.427758942772486
942 4.234586561286033
943 7.388314316214614
944 7.050264132186596
945 6.207533790254569
946 5.114658155429666
947 5.44096915115454
948 5.559059832664283
949 5.795045885346541
950 5.68790951049723
951 6.463145376160645
952 6.994555655565975
953 5.653861390193123
954 5.133753531031017
955 5.218018665339807
956 6.395946166898204
957 6.266466967030011
958 6.088006129214551
959 7.1885646215377985
960 6.89852752824678
961 6.4989473081077165
962 6.556565167205216
963 6.2634861144064145
964 6.817418447633793
965 6.614775155708093
966 4.73110939310544
967 5.321989780577912
968 5.218030594734459
969 4.923137033081289
970 5.398019751158039
971 4.177152048928988
972 5.288898162921305
973 5.202928797218474
974 5.040667089513232
975 5.107034872224188
976 5.553174832670353
977 4.6716991800546666
978 4.121610146879389
979 4.713943815563625
980 4.550787123596693
981 5.0143114267089075
982 5.185266516977135
983 5.041037399181402
984 4.735566223794736
985 5.771775382918914
986 4.987748967709758
987 6.406078605829913
988 5.919352456050277
989 6.5991229856081475
990 5.741457568834557
991 5.953175707706012
992 5.801450712785681
993 5.9920163494302265
994 5.721282864463393
995 6.204489371442535
996 6.5653791787650375
997 5.442844418474142
998 5.236326637181929
999 5.636069120725665
