# Supplementary material for: Perforin-2 clockwise hand-over-hand pre-pore to pore transition mechanism
Source: Nat Commun. 2022 Aug 26;13:5039. doi: 10.1038/s41467-022-32757-4 (PMC9418332; doi:10.1038/s41467-022-32757-4)
Supplement: Supplementary file 7 — Source Data [file 41467_2022_32757_MOESM7_ESM.zip › Source Data/MD Raw data/pH7-CW/pH7-CW-saltbridge-26.dat]

0 8.372225134976201
1 7.841451932908692
2 7.916488231228074
3 7.613064288713299
4 8.120717410297232
5 7.481293753177727
6 8.246907161204371
7 8.533056882784471
8 7.900678067170874
9 7.660404543764615
10 6.654881400042862
11 8.32542672309627
12 6.858837863140429
13 6.485546478071183
14 7.241473721284215
15 8.206505326366866
16 8.195397807608853
17 6.784759601753186
18 7.543889433455381
19 8.430438496161507
20 7.54292236286342
21 8.220277088901756
22 7.239835130282895
23 8.305701613361396
24 7.880132711291882
25 8.494312751477121
26 8.658481216595632
27 7.811954999577374
28 6.474622822702603
29 6.042874478782521
30 6.024402249200835
31 5.889017957794261
32 5.802406531245344
33 7.527128308032628
34 7.6724459883586045
35 6.047250856488503
36 6.712175439884466
37 6.8894256553374404
38 6.456425394964193
39 6.5902815334157365
40 6.500926758994449
41 5.879578847511343
42 5.701828603999382
43 6.522642901827472
44 6.521643285495658
45 6.852048498848526
46 5.545438555775019
47 6.236361773500628
48 6.356691637996959
49 5.682859392772789
50 5.817826563737159
51 6.573941410774005
52 6.33025438127701
53 5.905680881491931
54 6.470553890233647
55 6.950033894789691
56 5.896525081629448
57 6.441111952851134
58 6.476099307399677
59 6.085797752126884
60 6.474991735001594
61 7.055102323238004
62 6.842929482842396
63 6.832707525816563
64 6.56825198349339
65 6.403567811738618
66 6.3618209191276245
67 5.942567783892002
68 6.296723656698224
69 6.376466423203213
70 6.804267205603647
71 6.52953742252826
72 6.328592460700205
73 7.087842249023978
74 7.503021078143569
75 6.7421435233166225
76 7.2222154561283185
77 6.305953217991962
78 6.741519696555891
79 6.048668502162332
80 6.156814809461758
81 6.493472275000535
82 6.246002475098866
83 7.156149783310096
84 6.641185510080958
85 6.531962392254994
86 5.430784671896013
87 5.405804553590531
88 5.834775649370352
89 6.478917500701557
90 6.2650059245024705
91 6.37896669386794
92 5.643898419481029
93 6.82599068206012
94 5.805121490354258
95 5.9411878142332535
96 5.147726691378333
97 5.7634867028805505
98 5.397962571704599
99 5.546630567339269
100 5.391574353576024
101 5.505863802339396
102 5.66310788790867
103 4.938296957942093
104 4.599311165780903
105 4.6392408554764275
106 5.408398420843105
107 4.65139301020906
108 4.833611520986497
109 4.954401357538214
110 5.155659749184761
111 4.473214114101859
112 5.46780207645016
113 6.65153806866737
114 3.3953581190938804
115 6.036512327726078
116 5.292370715943579
117 6.147517444355623
118 5.8279939547440645
119 6.452066319935491
120 5.985151561650286
121 5.909324042585753
122 6.329684374255556
123 5.526266215113688
124 5.515242282450894
125 5.823774444881009
126 5.987818257308427
127 6.006551177567333
128 6.301710939076547
129 5.784751523945254
130 6.3946235991477725
131 5.930126429605929
132 6.5344004281830586
133 6.924068973143927
134 6.129061219393872
135 6.010605794000903
136 6.985794378406291
137 5.4549436595994685
138 6.061049294450611
139 6.450245091768495
140 5.6869044881785324
141 6.00062424207737
142 8.489185277353078
143 5.564073451602435
144 5.293363317718055
145 5.989197205174008
146 5.751814378378495
147 5.365826261488332
148 5.964484485106994
149 5.9530389746842625
150 6.064896124150088
151 5.815623158170798
152 7.137348824692686
153 6.144390857177432
154 6.573352001427992
155 6.053843776873984
156 5.848395840821127
157 6.728627538071042
158 6.218105449053737
159 5.6642887057417814
160 6.320844452092487
161 6.436799657065512
162 6.183359876081912
163 6.88138365080174
164 5.5354486125619085
165 6.245494294696756
166 5.976987811843081
167 5.8498343683418454
168 6.079050035617905
169 5.934812702343448
170 5.226201881948414
171 5.3119126495109
172 5.042626094391577
173 5.89821520613073
174 5.947829014057347
175 5.6189651567160706
176 6.3681455817659085
177 6.139639206224372
178 6.1569579330506565
179 5.202312172770514
180 4.287895244417652
181 5.837405458588156
182 6.4088144339790745
183 6.080158301989081
184 6.729986415005735
185 6.453833551583507
186 5.453347181334458
187 6.6822734671898845
188 5.818405212609626
189 6.817037063688287
190 6.303512113396539
191 6.358163721138427
192 6.093302535679973
193 5.973698730443177
194 6.10204053304948
195 5.78203646237783
196 6.191852180935865
197 6.672611525489106
198 6.4397485628703794
199 6.203655712299861
200 6.790985905877744
201 6.591918993599375
202 6.705940270318769
203 6.281039533178289
204 5.511987196658708
205 6.355767823691535
206 6.259405192561231
207 7.606091848625771
208 7.066850930392256
209 6.360050069560526
210 6.201284203702108
211 6.338201480901935
212 7.143881205023938
213 6.263952808138596
214 6.266010598279568
215 6.616048744847014
216 6.44800466627809
217 6.337430940016264
218 7.750771358966725
219 7.1133281660258065
220 7.776075348087983
221 6.614288105608111
222 6.800590000144741
223 8.090640159063542
224 6.209787446223267
225 6.124960096772549
226 7.384633896661797
227 8.006350813874853
228 6.708210289970753
229 6.570372738316437
230 5.570781041044607
231 4.5919657833483996
232 5.044678939048787
233 4.100229650717662
234 6.51575332555449
235 6.2161275304507875
236 6.022802281772786
237 5.852621253547951
238 6.475369422709777
239 6.1419742331730705
240 6.710460806857379
241 6.042029948957978
242 7.273424525557455
243 7.536329139347408
244 6.394732380358396
245 7.795070677908281
246 7.533049729689985
247 8.458405566226745
248 6.376386217595168
249 6.9082046758734865
250 6.366269791711721
251 5.9167767602690935
252 7.148458127084534
253 5.652136338087458
254 6.934969430623769
255 6.3162933478841765
256 6.048509397300656
257 5.67749734462445
258 6.512861979956452
259 9.142589428652581
260 6.265271588200854
261 7.3756185742010905
262 6.915530655210442
263 6.999080093895916
264 6.183564248598706
265 6.648630340260194
266 6.895088665758634
267 6.268231643381699
268 5.791411173177126
269 6.151192891276032
270 4.774670590933412
271 5.2587105084834285
272 5.397155977782134
273 5.615195062997049
274 5.883651258793027
275 5.482701111394405
276 5.924432263268621
277 6.317153840321532
278 7.086380331635228
279 7.285594809005112
280 5.95594800317459
281 7.116922986586333
282 6.450396999874268
283 7.6479825605084315
284 8.066826600821486
285 8.382593703105494
286 6.861350976387338
287 5.085386376112479
288 6.930578293274625
289 5.333475646344931
290 6.888360206410764
291 6.230149383050831
292 6.9003488033962554
293 7.369295463231435
294 6.557672975130848
295 5.734144466408919
296 6.737645161329034
297 6.886676440132696
298 6.06881614291166
299 7.799368587150982
300 6.312000686095973
301 7.420179265950019
302 6.9392660719866885
303 6.0062872273158945
304 7.399565455406872
305 4.142711730355273
306 5.2442513237542
307 6.4964958743820755
308 5.518956182884609
309 5.317843616909822
310 5.930759595892942
311 6.24122782191733
312 4.571365975921845
313 4.85112983028037
314 6.183142259109994
315 6.131379951681369
316 4.52642515581315
317 6.987609334796764
318 7.248867941155461
319 4.831179819138629
320 5.141441301196783
321 5.839680344765872
322 5.402359251278121
323 5.204640787776739
324 5.886505931786271
325 5.957081086815342
326 3.568651319990271
327 5.107374168032528
328 5.441651537772028
329 5.883944182581449
330 7.194465132201885
331 5.591348673322406
332 5.590395690652451
333 4.005921174627778
334 4.1148403840221714
335 4.594518977106354
336 5.2646696932673525
337 5.930769157392601
338 6.62594224195267
339 5.722202984256988
340 4.41739786342321
341 6.075742131862307
342 5.591389459254651
343 5.280544685828888
344 5.682118208634594
345 4.6880554256105444
346 5.187919196117438
347 6.0881814016541425
348 5.138604470520351
349 5.503402986434943
350 6.764823850459165
351 6.681745646003741
352 5.552264085101915
353 4.425400654598212
354 5.29925146182525
355 5.787939735486627
356 4.912953830393353
357 6.063617652177299
358 5.516944812610176
359 4.591296380285329
360 5.414984595513266
361 6.083915276871813
362 5.348737418322781
363 6.584865898972192
364 6.4303883040662155
365 5.413613512211102
366 6.094561342933809
367 6.123612046579861
368 6.760270055639332
369 5.409713971868563
370 5.97112198241901
371 6.793258231322777
372 5.991314874162534
373 6.035325349055567
374 5.016538284555008
375 5.655825890060225
376 5.5836096458705
377 6.0449934534847625
378 6.090713730534576
379 5.966771655670528
380 5.9388818134444605
381 5.723645498502871
382 5.595929619842746
383 6.335046155716958
384 5.309101310272222
385 5.550741062187308
386 5.293181190893532
387 6.142684706912293
388 6.3070689289663004
389 3.50417587823349
390 5.132407810817315
391 4.972797586179605
392 4.378164448815894
393 4.961811778158699
394 5.385548169015129
395 5.673316923817247
396 5.956279827109291
397 4.2600537124269025
398 4.082270876241588
399 4.010011835243909
400 4.091907921548099
401 3.9485811662076946
402 3.3418033129783113
403 5.90015287985738
404 5.890767776790937
405 5.702708562567402
406 6.3569754703392505
407 5.716770997505107
408 5.432857030596174
409 4.228845874421795
410 3.548588168787056
411 3.337940938527537
412 3.276363634342734
413 3.391835272618701
414 4.26933518282294
415 5.577287411773128
416 4.4804630051932275
417 4.313101146250276
418 5.523055069608881
419 6.095244086579028
420 5.504665594837047
421 4.920598824796659
422 5.383568922841603
423 3.652456333775071
424 3.372488930579435
425 3.963873926073627
426 3.368658821786686
427 3.4900699285762156
428 3.4321621795056214
429 3.332940400240585
430 3.945536823425444
431 3.7762980086297646
432 3.3109881791587084
433 3.457615128938188
434 3.6414987627159414
435 3.5629552679589827
436 3.768347214375821
437 3.4639685983294415
438 3.8645739005321995
439 3.607164746687898
440 3.4588487367455376
441 3.3810104781123647
442 3.406371973326425
443 3.3119208939467866
444 3.5453565272144085
445 3.8570160326084424
446 3.2124728320935363
447 4.0036592380787654
448 3.4326079785215753
449 3.3226418762235252
450 4.128286031984172
451 3.6410073228189868
452 3.4765557350846783
453 3.809179359370289
454 3.37983629021277
455 3.3423397146922427
456 3.5185919482854264
457 5.411630585965721
458 3.406527291835839
459 3.5228639262501225
460 3.3970189495801875
461 5.027278588315555
462 3.478895646017557
463 3.5253103036214783
464 3.7581483613473528
465 3.6673951634253004
466 3.746500755099342
467 3.503186603314835
468 4.068990300441442
469 3.5881256352556163
470 4.23337604137854
471 3.651861598430483
472 3.2147780231237126
473 3.5372371088205203
474 5.156896783936884
475 3.4864510870582675
476 3.389650721608394
477 3.697878629678177
478 3.9339409383945063
479 3.4397259546400636
480 3.3288394169462983
481 4.1674136653394624
482 3.2833019623852993
483 3.450532536379631
484 3.3712929542226724
485 3.750539409567033
486 3.2752656094741095
487 4.096270206085828
488 3.839565991868651
489 3.345594244664558
490 3.219906595725636
491 3.4825874063990576
492 3.2576371588759323
493 3.328244332042649
494 3.571968605905019
495 3.4391252996416224
496 3.2558126765418254
497 3.610162950849921
498 3.6309033153729575
499 3.8517531306155184
500 3.568790031008349
501 3.3494964087601855
502 3.5545010895311546
503 3.7510862762333534
504 3.4590907739709005
505 3.4556021634902763
506 3.589626856238947
507 3.4400519130885376
508 3.463967468416065
509 3.5259988685610217
510 3.4698602719216125
511 3.454502794548546
512 3.6065068975161236
513 3.738743631995135
514 4.713491264221468
515 3.87588866544365
516 3.3506896145515075
517 3.4276267667373603
518 3.5269276654714146
519 3.6144690848956382
520 3.386587891844017
521 3.5018354176472353
522 3.6264604378896053
523 3.4696403009742403
524 3.567308217246504
525 3.2950955366560777
526 3.337745624388749
527 3.2423492379298544
528 3.4008434814839164
529 3.2917563040845015
530 3.4295817811874474
531 3.7787134140495833
532 3.5464306260212375
533 4.011403519183948
534 3.4412372406177747
535 3.2662536562958846
536 3.514535787907968
537 3.726825806273781
538 3.9561929392910025
539 3.987724309764785
540 3.4919668168933113
541 3.4898003591824596
542 3.352800148977612
543 3.288315509756069
544 3.3388467518300424
545 3.6510047140015174
546 3.8089241613650024
547 3.38318278834925
548 3.1916517040830072
549 3.342231587060289
550 3.4342026945766215
551 3.296409617265472
552 3.4437670570171544
553 3.4458355204414524
554 3.3579063482026266
555 3.337372321048614
556 3.508820021621218
557 3.3331088976950656
558 3.7978271246486397
559 4.000776055118243
560 3.476826600359481
561 4.062932423416749
562 3.8370837773330835
563 3.266183168657669
564 3.2611656758808167
565 3.573992440711693
566 3.269526757794361
567 4.46110585289641
568 3.2822059674263984
569 3.6019997525838257
570 3.342813554316284
571 3.4378868720104148
572 3.379404054925249
573 3.2898049085680348
574 3.4111011500949058
575 3.30599008127976
576 3.356141414656048
577 3.843490939812333
578 3.530728036920791
579 3.684096781348177
580 4.050079448902034
581 4.200541887799342
582 3.6550574048150395
583 3.71680568729804
584 4.460785491165015
585 3.4361359409399053
586 3.8900391605663547
587 3.3477559075868233
588 3.2185625322743205
589 3.9303171718767196
590 3.7062346245966244
591 3.9373806084308196
592 3.8369824431700814
593 4.053555513581201
594 3.6654569552254803
595 3.666280774577166
596 5.097628119162818
597 3.332169963792348
598 4.083288827113618
599 3.3319723522855265
600 3.4606175400161168
601 4.166823620780242
602 3.759969653233125
603 3.300276519262441
604 3.4137952216273852
605 3.4522576294069642
606 3.5157905901953304
607 3.8546025357007165
608 3.784069336528244
609 3.935318652160083
610 3.4686723090312386
611 4.094279215844225
612 3.2749530065624652
613 4.011484155460275
614 3.9462430108337907
615 3.4889246154985187
616 3.6954595768104643
617 3.376422629985297
618 4.025998904151522
619 3.926743785618732
620 3.6541452953015807
621 4.470116950144732
622 3.8789267742370503
623 3.8529491657207737
624 4.277927729646834
625 4.267927788885087
626 4.126603999031692
627 4.253674864635794
628 4.202965872026602
629 3.788481355015009
630 4.112767723874875
631 3.522739169552677
632 3.6645525067975937
633 3.71796941616671
634 3.335838250194232
635 3.4884106971369544
636 3.444152812352945
637 3.281013424049034
638 3.818233536514308
639 3.300844915028886
640 3.3202000960101343
641 3.449315551924765
642 4.055268162557279
643 3.361465980984975
644 3.3564888388261918
645 3.9564723565970397
646 3.9755491048858507
647 4.003637174247739
648 3.666639253474729
649 3.5697071993632377
650 3.4292640386439617
651 3.3088788062525603
652 3.528107631383648
653 3.4950073539488753
654 3.208974596865716
655 3.69746602188303
656 3.2922609994805234
657 3.902307064106496
658 3.8768313473034834
659 3.7146837864843194
660 5.348182075831931
661 3.834677266711143
662 4.403919324793154
663 3.298473896657911
664 3.9432054131699195
665 3.7576651740806124
666 4.073758883315381
667 4.272149397081374
668 3.9432396066107698
669 4.081269074193521
670 3.465146519907454
671 3.280744775219656
672 3.9990774659845245
673 5.212388084646734
674 3.8827396715304383
675 4.020986028817634
676 4.157252760407523
677 3.7405561710495276
678 4.086107756972029
679 3.7309431462050067
680 3.334579365077998
681 3.738232100142944
682 3.309521545017734
683 4.663666213767305
684 3.824022795344446
685 3.3699819373997366
686 3.5370797767393065
687 3.791238946720184
688 3.9779336161595515
689 3.955948110622527
690 4.012139389670454
691 3.7715020715218825
692 4.0018315674277245
693 3.9744690196523744
694 3.73192503985542
695 3.7817677072894416
696 3.6812694753186976
697 3.987321046397695
698 3.3986030108322356
699 4.604625309049405
700 3.483324400593032
701 5.511237586802915
702 3.7970543034976485
703 3.8889585417402266
704 3.5511320431020272
705 3.635018989499952
706 3.9936302580268266
707 3.6184416630701146
708 3.8063733807374587
709 3.4839860885116467
710 3.916293508838118
711 3.954335749959071
712 3.9781976271174133
713 3.77593159029555
714 4.025154557627955
715 4.358657393394189
716 4.479216009060267
717 4.329604869101944
718 5.233519781111674
719 3.5567831839218895
720 3.556794234707931
721 4.4751808357031
722 4.965714619820129
723 4.320252794026899
724 5.341557042721998
725 5.118526740310584
726 3.7621625129323113
727 3.977612869875276
728 3.530164300037372
729 3.8800358223837668
730 3.9817665244183997
731 5.817790947120838
732 5.208424275500958
733 5.587779031112077
734 6.005600475167181
735 3.8743373107032615
736 4.4816531996252635
737 4.492071489631864
738 4.3828142710266595
739 4.1114899094501585
740 3.8242821955545554
741 3.262191965695622
742 3.294066001170689
743 3.2287383469219035
744 3.3233750412235485
745 3.4478703437434213
746 3.398617885580416
747 3.4847636985289556
748 3.3532180064293446
749 3.2619930460464017
750 3.479377726315642
751 3.4453319277156345
752 3.3366687083706044
753 3.3133646644894372
754 3.2351285798906626
755 3.3083005181930023
756 3.3827880379454887
757 3.2666353105245536
758 3.2084322340481055
759 3.2437918834237203
760 3.319875358741081
761 3.389470767853213
762 3.2479029538647395
763 3.2926159536969215
764 3.315728448633945
765 3.294425138544624
766 3.2535561045193355
767 3.3863625831783035
768 3.418459386371232
769 3.575776291359255
770 3.455404966788008
771 3.480935546408757
772 3.380414951389128
773 3.364988626737624
774 3.3159497008522374
775 3.444700431986498
776 3.426844014112173
777 3.3482916889658436
778 3.297089777675435
779 3.4603609043081143
780 3.499082148483765
781 3.3506945798597103
782 3.3419783225618263
783 3.253937930785866
784 3.4073763078838404
785 3.22907425118732
786 3.4001755526829998
787 3.272746074663397
788 3.319818194268135
789 3.310957140660411
790 3.198678506631657
791 3.451028370881401
792 4.121822345680864
793 5.386465819530025
794 5.2652818854241845
795 4.600777978366052
796 4.46680286162159
797 4.349589011284522
798 4.872561497023952
799 4.64092325381047
800 4.283037515795443
801 4.9266948936881185
802 5.547144266226254
803 4.252910711700765
804 4.131739915395638
805 3.8554846917244885
806 5.537275808307072
807 4.8939063555531765
808 4.434712855379741
809 5.797772371905065
810 5.487082141648867
811 3.6415587992001517
812 3.810081073533949
813 3.9215719593927623
814 3.8955916647613424
815 4.339089399363195
816 4.3336027895431934
817 4.211890440510986
818 3.876066200651976
819 4.217726818842292
820 3.457284695006092
821 3.8779450879835977
822 4.201127358800438
823 3.8212409754211283
824 4.242355762870728
825 5.3539581563363585
826 4.122604710355684
827 4.43795887680164
828 4.233515309400487
829 3.311833364956855
830 3.3742079024423584
831 3.4787063020790945
832 3.29310991935339
833 3.2769131744758875
834 3.267139699131436
835 3.3834759292720626
836 3.3499684543986117
837 3.3269768393742467
838 3.3272531970562347
839 3.4659293270754863
840 3.3030467902130423
841 3.3798411408641678
842 3.181615267644083
843 3.264326477226294
844 3.404385170946763
845 3.292902617803572
846 3.292661269123462
847 3.356880707075573
848 3.4183829916541386
849 3.4435270074904194
850 3.4053634675460898
851 3.2894679871159327
852 3.3682876395065278
853 6.021511923833817
854 6.138002471135588
855 4.840608090940238
856 6.2096119512203165
857 6.000802628119699
858 6.353976876725378
859 5.086526677632143
860 3.5478922129368686
861 3.7195565867681815
862 5.324365060302482
863 3.876183499840649
864 3.687201148791068
865 3.6042993661003426
866 3.612220646896547
867 3.6425584942880107
868 3.5692919980329774
869 3.544395253236252
870 3.44842580502272
871 3.423161758351064
872 3.893509746669109
873 3.5020762225680984
874 3.367439627090272
875 3.684785751999001
876 3.3427803475601507
877 3.5287343016780772
878 3.494470110499585
879 3.1667986954101695
880 3.7299596126052195
881 3.5388206242310205
882 3.45580476399574
883 3.6977858427337704
884 3.3016933415730376
885 3.3793569559908327
886 3.0807702904861185
887 3.242521082246572
888 3.393878609940153
889 3.1512386301459867
890 3.271738129866549
891 3.3677956938702334
892 3.3869580478827794
893 3.437884591908826
894 3.3366652987849545
895 3.6823614621220653
896 3.7665891612420266
897 3.801748065925147
898 3.2035126078736282
899 3.372794104876789
900 3.306838157400085
901 4.407533082721202
902 3.494994496959875
903 4.353590302875037
904 4.722270323551349
905 5.645756786375961
906 4.336088856420875
907 5.60183721814048
908 5.707675622505432
909 5.609724518889442
910 5.937478943964384
911 4.20334085554137
912 5.872574567114969
913 4.341326275982492
914 4.5183419338892605
915 4.271362741377345
916 5.867389055975173
917 3.4704322607550213
918 5.799508059176064
919 6.331667407155394
920 6.200783502952231
921 5.96037836615682
922 5.938075955705507
923 6.268999658837674
924 4.471331321592014
925 7.425685861073274
926 5.5618341316991975
927 5.818764815249718
928 5.829260733603325
929 5.627106252175206
930 4.173158330144806
931 4.418933899621438
932 4.4016555051769
933 4.510385623577208
934 6.403933585560167
935 4.505010912308701
936 3.968765577619787
937 3.6324562422967546
938 6.242376451425037
939 5.706666830519584
940 5.464091025932817
941 5.627023927678104
942 5.907945804159692
943 5.402478092013163
944 6.176482493551449
945 4.30476320235433
946 5.719256396227441
947 3.349948987380701
948 3.343253902963924
949 3.657981362880742
950 6.156586661783835
951 6.163235415152061
952 4.514904662380759
953 3.5681133581450157
954 3.3994995480657613
955 3.4314579842837567
956 5.693936826482263
957 4.27062098483402
958 5.252410824281863
959 6.739587900847214
960 6.27357409130212
961 6.612101338510818
962 5.9871452780388665
963 3.9147316427074754
964 4.084498589448208
965 3.233750062174545
966 3.3174559703335267
967 3.3655642886359223
968 3.310723578564549
969 3.3928183944614227
970 3.6480175410872353
971 3.464796405137744
972 3.453342802471569
973 3.4060008853951906
974 3.291596881507758
975 3.405739327749099
976 3.3137901411892066
977 3.3122279953372704
978 3.2729838712341772
979 3.4126756990041396
980 3.417673510742637
981 3.357910999494028
982 3.4713212120358032
983 3.3410363846840383
984 3.289221042321732
985 3.492642118817412
986 3.2848269619034407
987 4.022845873544975
988 3.757223763400143
989 3.4411635933183757
990 3.5116044291857182
991 3.397485863508224
992 3.320641785741045
993 3.5714590070527814
994 3.4119518749064657
995 3.8494516906820064
996 7.018813550968954
997 5.744194244721513
998 5.440751013603038
999 5.747339528487351
