# Supplementary material for: Perforin-2 clockwise hand-over-hand pre-pore to pore transition mechanism
Source: Nat Commun. 2022 Aug 26;13:5039. doi: 10.1038/s41467-022-32757-4 (PMC9418332; doi:10.1038/s41467-022-32757-4)
Supplement: Supplementary file 7 — Source Data [file 41467_2022_32757_MOESM7_ESM.zip › Source Data/MD Raw data/pH7-CW/pH7-CW-saltbridge-24.dat]

0 5.676747132395405
1 9.840317721755957
2 9.267443437480347
3 9.31987308947106
4 9.771385011923174
5 8.160919658791572
6 10.727821980599783
7 8.440050175548295
8 8.732080991495318
9 9.626520611082954
10 8.715652674231098
11 8.74096523880536
12 10.741010225868406
13 9.674897092795495
14 12.721316230469462
15 11.240093590268314
16 12.290736056173449
17 6.690627477109782
18 13.168661009224433
19 5.8003648972092545
20 11.166354086893858
21 8.089724525427663
22 9.511471350834073
23 11.566134731221949
24 10.522856097723835
25 9.510013749113911
26 9.58258008779481
27 10.779427689302073
28 9.76681411864595
29 9.476789098708215
30 9.827875882223813
31 11.02432581386606
32 12.344304168606621
33 7.829152947961372
34 9.987677909249713
35 10.171935167198109
36 5.998516434615644
37 9.522482693829177
38 13.501652473429617
39 13.155781816417564
40 11.655061284507463
41 13.583832552152375
42 10.500310798870299
43 7.518039069353519
44 6.8054682877770025
45 9.015178921547962
46 9.823941624747457
47 8.791073388023774
48 9.33782656813159
49 10.781060451768097
50 9.220503505213156
51 9.314191461122974
52 9.77909103284952
53 9.769321666062615
54 4.507649852641375
55 9.17693255399762
56 13.614934681967062
57 13.719740282580995
58 14.150999002442774
59 14.223468812925931
60 13.248597305827161
61 14.009439807678223
62 12.90214069634729
63 12.591971659133995
64 12.886107407625358
65 13.559061434551026
66 11.805569366783143
67 12.590354871442088
68 9.92379436555796
69 13.703293975774699
70 9.936340502419144
71 13.018663116813435
72 12.300138287338235
73 12.580861646300141
74 13.435872755580638
75 14.153245681640183
76 13.53707679650022
77 12.495932173010775
78 12.754138465965001
79 12.847189767840336
80 13.072791714601946
81 12.883834712767031
82 13.57137971049498
83 12.20028622019667
84 13.529658617855308
85 12.874985640209692
86 13.079346215592343
87 13.054889118159307
88 12.301856837675738
89 13.089883315890775
90 14.174524230806457
91 13.07088337417022
92 12.140578706491818
93 13.057064065057851
94 8.995386436784171
95 9.616500203327544
96 9.206624680134508
97 9.096510792228067
98 9.921126258942472
99 14.720101422574999
100 10.572552143854267
101 8.575959561958676
102 14.25050990451628
103 7.543963297548632
104 12.41759882147601
105 8.677017903023401
106 6.903834142031377
107 7.165030052969111
108 3.1925620562441868
109 5.849086184688097
110 3.5602500634401024
111 5.657864862604203
112 4.975646882620487
113 7.192012907796451
114 7.042113099165692
115 7.871037520809141
116 2.611767916923405
117 8.364545485447453
118 5.1320346859735
119 4.766379149241206
120 2.6322546158146487
121 3.016366991812491
122 7.176139230793603
123 7.761592741020376
124 7.115332631933737
125 2.474443596078142
126 9.026678677993832
127 9.474498196281456
128 8.028798492861135
129 2.819403456754908
130 2.85352519776247
131 6.932162295062511
132 10.900238533483417
133 4.725197084220956
134 6.917589906386133
135 4.802047507106839
136 8.120213133653712
137 10.579643263727824
138 5.52361151059724
139 7.862943158691369
140 5.506463218932615
141 5.661597451544311
142 7.410915648737911
143 7.050232962121716
144 2.862592731946923
145 5.995790710696455
146 7.715329027779202
147 7.934044768750612
148 7.017042640146235
149 7.672271091773549
150 6.591798881594752
151 8.085207555037822
152 6.203457859324492
153 3.313745592401109
154 8.514605365798046
155 5.436428658134488
156 6.1404239184102964
157 7.093190216685238
158 8.271274023186225
159 5.438388496108263
160 8.552694965162882
161 8.167445458967773
162 3.3410141599053755
163 7.329240203249845
164 6.8938452015444325
165 8.113240853708382
166 10.139674721142967
167 5.579701666002054
168 8.640003856296923
169 2.72900186708905
170 8.128066584064745
171 11.545209750859433
172 11.518952680517492
173 12.626220556904384
174 11.942831412058899
175 10.952331671154127
176 11.70864703363684
177 10.989208326894545
178 12.012580145629588
179 11.024152125614734
180 12.03493309103705
181 11.20493215666233
182 12.188667923285255
183 11.709553154610518
184 11.601470301296935
185 11.670391688213122
186 12.276165296698135
187 9.663789813786963
188 9.363570415116605
189 11.704533716591385
190 6.035044870245604
191 2.6724498986824234
192 3.4155425451059402
193 3.156650657936003
194 7.96606785248364
195 2.7841473789111904
196 8.044510840295354
197 7.826347132380081
198 7.5992581184757295
199 7.467636213829939
200 9.184675199377109
201 7.280944781510524
202 8.822939663326203
203 9.701265743805592
204 6.861469331653988
205 9.348489186092431
206 6.557149028464968
207 8.874163746360422
208 12.684554113513103
209 8.75131670114157
210 10.160184308264322
211 3.8182361538835914
212 2.9356422918254514
213 5.324982365686665
214 5.082895794045912
215 10.379645750833198
216 5.935630237351085
217 7.790388921465242
218 6.779846913663607
219 7.301819412780397
220 3.8987186101144644
221 6.600371882259426
222 8.450056666487297
223 7.046229796110502
224 8.047956492384952
225 7.478787652765157
226 4.767360026951187
227 7.742073835633476
228 6.023436184297142
229 7.03637931962428
230 7.4337006889926505
231 7.425456082417272
232 5.309228406958665
233 8.297377377530225
234 6.654340804969894
235 7.014922486018359
236 9.22644881639746
237 9.859672843223406
238 11.170223094579207
239 10.01823670917583
240 7.240931129106162
241 6.379579580769481
242 7.647276120844041
243 6.380014734666062
244 6.584507154385719
245 7.7516705860229695
246 7.499254591008159
247 8.125363867772547
248 8.41421038975008
249 8.558002613566533
250 5.738588168404596
251 7.416608405318203
252 4.480442563088696
253 3.1673663791935054
254 9.806678053612991
255 5.240798386207453
256 7.211595966018133
257 6.951085695361978
258 2.8727061364179978
259 7.149346828152185
260 8.948032444207943
261 6.111113005666483
262 6.34785995442995
263 2.9357736301588893
264 2.7083406455300465
265 2.649254419368504
266 5.016409317539507
267 2.663823030749051
268 6.760554940463674
269 5.127382252514404
270 4.954286163243536
271 7.434007795242927
272 8.308005736265974
273 7.171013995462887
274 7.694169076677965
275 7.913425697519499
276 10.041190317445244
277 11.669838522068536
278 10.866402470268337
279 10.76621333279172
280 11.66503212385226
281 10.29468101121605
282 8.334532424105678
283 7.647008104752001
284 6.081173265351357
285 6.262844987012638
286 7.826950222220448
287 4.626627740427114
288 7.532215120360928
289 7.9924797481246745
290 11.151786862553529
291 12.147261943721022
292 12.550122927450703
293 11.601393765125158
294 12.002828369640213
295 10.921334462013514
296 11.456221015985665
297 11.457736506949262
298 10.21564531138191
299 12.634480613592983
300 7.598133719452046
301 2.7745611444951797
302 7.090741980407788
303 3.207491207042998
304 7.904097078194831
305 2.552316182554508
306 2.685985264160128
307 2.5953433718480894
308 2.7355546475212655
309 2.6651789550542606
310 2.7803467148820213
311 2.497099773813666
312 2.5841805881929067
313 3.0923504427144692
314 2.8596911453390907
315 5.772589097736052
316 2.561150278916677
317 5.488332498591624
318 2.8103821695219446
319 2.6642795578125824
320 5.810430903486425
321 2.538327801490404
322 2.886025629439363
323 3.0011105002465515
324 7.526634179648871
325 7.593558734083612
326 3.198893321313233
327 2.810926535605279
328 2.835265738755344
329 3.2380921398882907
330 3.120500272586777
331 3.1561713889975094
332 2.8720508946006125
333 3.3404550870995084
334 3.188455068283528
335 4.76187743611873
336 5.2191625469023935
337 4.904829367456667
338 5.611536469306398
339 2.7960384951079846
340 3.447289948752899
341 3.047120859038459
342 2.5436839224109464
343 2.5943161948785742
344 2.8015488177151346
345 2.6415790691021
346 2.8123270395651288
347 2.6646318933715953
348 2.8532757799467294
349 2.9540385423393234
350 2.9165058611504695
351 2.9684507512479716
352 2.7969062841645496
353 5.304314633643784
354 2.692689868978923
355 2.6982653928536915
356 2.6446412061483
357 2.7715777123947456
358 2.895132237682669
359 2.6854655505784875
360 2.654215435545368
361 3.1906576423346813
362 2.5568698346242913
363 2.5596964804068327
364 2.598287832914154
365 5.868042791860674
366 2.6111384937925544
367 3.033370245823684
368 4.723708211623309
369 2.5984678561285834
370 2.7526955000139455
371 7.847930185849803
372 5.762022514115416
373 2.739020677224806
374 2.5768967577051125
375 2.6318875920715685
376 2.6547381301319333
377 2.833161121723136
378 2.8037449661283578
379 2.755142922435298
380 2.7439747898116877
381 2.8775899122009316
382 3.1297352040682793
383 2.7928790565388852
384 2.8194034887346047
385 3.2801228720158706
386 2.806092908377422
387 3.7635202721965535
388 2.8729243438683407
389 2.590939454115913
390 2.5569875417285113
391 2.926213956374148
392 2.7263109358564517
393 2.590428631051891
394 2.6694991291492145
395 2.529417734497398
396 2.8543955451611716
397 3.0314590370669277
398 2.6651237267198633
399 3.136686920029189
400 2.7511594881888377
401 2.8263131714856216
402 2.7258015701587173
403 2.650373898362895
404 3.1363043682290748
405 2.702221691197783
406 2.5813340153805253
407 2.5824077462845176
408 2.848800150961604
409 2.780521804876262
410 2.755659534066958
411 5.9515793481471295
412 2.6343838372846218
413 3.167350819489496
414 2.577095555021783
415 3.232868776359653
416 2.727536964418498
417 3.3667587821652334
418 2.5622448875626294
419 4.860335276592225
420 2.78359906645099
421 2.6356530336905086
422 3.011592515721798
423 2.914885488062788
424 2.728055763286229
425 3.1448784689392633
426 3.163162735649255
427 3.07921846714534
428 2.480978015887203
429 6.098229549233815
430 2.5705250295277473
431 2.531930332926486
432 2.858192212164221
433 2.596177122483625
434 2.8400691219330474
435 2.729824072904798
436 2.97400071602067
437 2.6104348069312584
438 2.5996362120158185
439 2.750156302223746
440 3.009250374019345
441 2.5215866897918082
442 2.7309811442442866
443 2.5302196810057715
444 2.676165301066424
445 2.9525353129193497
446 2.735034626325678
447 3.0250151611772362
448 2.6356519715380786
449 7.005533425372465
450 2.6406724035884017
451 2.7615905780211434
452 2.760765273400544
453 2.9740245096444524
454 2.916429335167375
455 3.0250332773030073
456 3.410694543055449
457 2.7929446340853694
458 3.4227867774062495
459 2.491294621109925
460 3.1973649847186993
461 2.755915449149206
462 3.191960905368425
463 2.777245924529387
464 2.6842381788367264
465 2.672906424322578
466 3.2708022431754067
467 2.9508598945653017
468 5.265405386939422
469 2.8559808268849842
470 2.600603588092858
471 3.2761729040186953
472 2.6310555725258142
473 2.884856044397839
474 3.2408505940293053
475 2.961112581423838
476 3.5361082249702593
477 2.9175432906678087
478 3.018064522787599
479 2.662460623644354
480 2.6265471465823613
481 2.6877879654497243
482 2.5858903143827776
483 2.7619033256572085
484 3.065621650344775
485 2.8406708077929523
486 2.7353103032322124
487 2.4741357157608848
488 2.8563768432871166
489 2.8646326292328204
490 2.755932878472458
491 2.699224233573397
492 2.605301366561618
493 3.0625389002997947
494 2.7239783667010986
495 2.738814410006443
496 2.8422722961732103
497 9.368725904213045
498 3.067122650735773
499 2.692179935178818
500 2.6340531755076504
501 2.9804534339642106
502 2.757183560114708
503 2.674456946187913
504 2.6575182867344647
505 2.835702030708744
506 2.96867009106226
507 2.5660959025355763
508 2.6399029796173314
509 2.8668925371121072
510 2.777114171826386
511 2.7582078464170388
512 2.8448605561934945
513 2.7500071282371756
514 2.596187197830209
515 2.7840396887003647
516 3.1536346787327116
517 2.8413732742459095
518 3.2926228213797293
519 2.6930444073187534
520 2.6422677008449567
521 2.897991487282092
522 2.5972310763082374
523 2.907495089797171
524 2.5828897438035954
525 2.650105302189429
526 2.5929998720934964
527 2.9485168868126057
528 2.985173037366035
529 2.813275327783629
530 2.907314489744731
531 2.871392568140338
532 4.850208220557213
533 2.855670607306056
534 2.7893278537122024
535 2.914429159359748
536 2.8639858026873957
537 3.0863854407601
538 2.8337229021834127
539 2.9011926597524296
540 2.6951031640309844
541 2.768939075818443
542 2.6738809934681504
543 2.904850065276793
544 2.8773718432467286
545 2.8922594850683288
546 2.7493325639938866
547 2.890588488220588
548 3.2024239263573047
549 2.7203023076437267
550 2.8254905378983475
551 2.5909442047068083
552 2.5703533395242633
553 2.585351127425773
554 2.674741553378207
555 2.6371256650754904
556 2.9073807104116023
557 2.664846043969168
558 2.6739993903358257
559 2.758215473612893
560 2.6544468884396335
561 3.2505380300922444
562 2.7819568561811536
563 2.6930189088021486
564 3.3199805126022315
565 2.692780463882645
566 2.6413188893915254
567 3.387658643108939
568 2.6610230526857737
569 2.614454548797466
570 3.0263921153156095
571 2.983786428420222
572 3.009959688013685
573 2.88826570543909
574 2.720319167665117
575 2.9231483333602486
576 3.8435739850297606
577 2.7756177208586594
578 2.5626068995545945
579 2.8718733970567434
580 4.344764216163305
581 2.6663850135865714
582 2.5531156488837907
583 3.045238323870966
584 2.799745015549371
585 2.5602864385172697
586 2.54531574896358
587 2.6024285291841562
588 2.6944039974335485
589 3.140504540735046
590 3.7167327835866812
591 2.5545788927091073
592 2.7937652683126952
593 2.870076126914655
594 2.6667921880927477
595 2.622472703735148
596 2.9644476877838346
597 2.522087171728812
598 2.8238870263150355
599 3.1590732406487287
600 2.6646849791844462
601 2.594144606909146
602 3.0315740506344735
603 2.7568746960095236
604 2.803558256505299
605 2.6696281204891
606 2.7040296996465423
607 2.8916986088292695
608 2.9232827248241176
609 2.5413809232882736
610 2.685585684613059
611 2.779205156560663
612 2.5930975736493562
613 2.6546718960811218
614 2.570009708784218
615 2.9787734991176924
616 2.689451405893632
617 2.695945128513476
618 2.9758819908440493
619 2.6879230144592454
620 2.938382939405282
621 2.5577270105676506
622 2.580527338728479
623 3.3076722470486066
624 2.747948468968706
625 5.211134366861085
626 2.8467934104906463
627 2.9648141296633392
628 3.2383261400570893
629 2.864784533928355
630 3.4465812289816986
631 2.594792612355343
632 2.7389112410498653
633 2.4568572265939657
634 2.5490428258276716
635 2.8181495397181253
636 2.8762166918463863
637 2.987008579175603
638 2.7324355448253574
639 3.3064273043554295
640 3.00366338551996
641 2.7072481344203077
642 5.688807322984304
643 2.736362433837732
644 3.2891046657386704
645 3.1941172356982697
646 2.5450797044267923
647 2.6361220034999855
648 2.6299382251280106
649 2.6247297360312323
650 2.633972287068233
651 2.681748838743273
652 2.588042915878776
653 2.4655971599435804
654 2.9609289335150084
655 3.2049531727596303
656 2.5574822329422284
657 2.7186383192582415
658 2.629550294376675
659 2.8227916985232127
660 2.684412512769921
661 2.6001691457455487
662 2.7422950788846685
663 2.6159218604374863
664 2.577830180407953
665 2.8750074052203325
666 2.889065552268736
667 2.6414899353446466
668 2.5980708205498813
669 2.612732390217337
670 2.88633800462927
671 2.822329329713757
672 2.9311590153457514
673 3.213686020417229
674 3.461784273795653
675 2.70313797426739
676 3.3517693379940496
677 3.0531496489418344
678 3.0293939925827504
679 4.022705446914931
680 2.7087106089592443
681 2.826212118085529
682 2.9023753199757927
683 3.2305009647185448
684 2.692166066446164
685 2.715171816921268
686 2.9959317584760417
687 2.9680190367205825
688 3.3763211315425794
689 2.988005136662388
690 2.746825351055452
691 2.7017706935245376
692 2.6038112876162796
693 2.9597724460025114
694 2.7819620364612594
695 2.628777391318612
696 2.829903587788488
697 2.8604534864638267
698 2.989770904782086
699 2.5252098979460564
700 2.786800045387163
701 2.941942940681945
702 2.7242138190571263
703 3.128169139650883
704 2.907438612070571
705 2.9513301098972744
706 3.4018184247155436
707 2.7229401478853794
708 2.656466565090167
709 2.627952071973587
710 2.6717809791927936
711 8.356473381188747
712 3.3681637350773177
713 2.868576346675403
714 2.652001107229679
715 2.544044131221317
716 2.764025601099429
717 5.43303545433626
718 2.807582404831469
719 2.5567000117192524
720 2.73315987956771
721 5.021961175244965
722 2.733709901946642
723 2.8563752380080203
724 2.7874218512567523
725 2.45261845662517
726 4.776775539302865
727 2.9290000796972215
728 3.0015085687242804
729 3.352986915203158
730 2.65818532612265
731 2.850240356611664
732 2.721146159879563
733 2.7289129399648493
734 2.9915997644396857
735 2.7278638172438723
736 3.419153402833908
737 4.52388410451907
738 2.9021356354714394
739 2.991901026880415
740 3.161634820698659
741 2.7775992848085247
742 2.6125336558846026
743 2.839681323683726
744 3.074383862490117
745 3.020659588865187
746 3.104369089865617
747 2.575570640929089
748 3.076985481713116
749 2.9090059910764965
750 3.0528177902061793
751 2.522176007250178
752 3.1190034565111207
753 3.022958795016859
754 2.9185832201061763
755 2.872851079395885
756 2.808315742561549
757 7.252459567033017
758 2.7402279809585712
759 2.9828464541149193
760 2.735506564145936
761 2.4843447297371712
762 2.601446255349764
763 2.825951952379273
764 2.679990026977301
765 2.5961137256442384
766 3.076002740439977
767 2.7796793066080525
768 3.0162277572936445
769 2.7259467802433517
770 2.8969533435542463
771 2.986241064964858
772 2.6650700786729216
773 2.7173608049214466
774 2.892364427279561
775 2.864393596233701
776 3.399234199684306
777 2.741049455143108
778 2.459859480462853
779 2.7694230766705044
780 2.6546550033812273
781 2.7548529065245844
782 2.6138948832182987
783 2.928969669351156
784 3.457332715695537
785 2.6721392635429253
786 2.6375091241951303
787 3.0109924947679976
788 2.633452929926475
789 2.7462268386389885
790 3.231684817412867
791 2.564752338825436
792 2.992314036292433
793 2.5777643098362555
794 3.065254196324377
795 2.728423051243636
796 2.9947496224449086
797 2.720871630380209
798 3.136967959783367
799 2.6482315269015384
800 2.9255404077046943
801 2.614998321488116
802 2.6940459855904293
803 2.6283245671000017
804 3.2771672983451956
805 3.4575953620475133
806 2.908562355220719
807 3.0168331757734483
808 2.6679672359022355
809 2.728699382319397
810 2.6388002938302653
811 2.6035661359601177
812 2.85157802288329
813 2.841963631686151
814 2.929028033163745
815 3.15015293762211
816 2.872725940121299
817 2.8470447000920363
818 2.6645563462373913
819 2.9672353678834633
820 3.0277945432870856
821 2.695910058894372
822 2.445969339060937
823 4.992798803004976
824 2.701813402012682
825 2.6588299994722946
826 2.7372727327302093
827 3.09322654982499
828 2.8531442761249983
829 2.5491948181057578
830 2.7534711176374764
831 3.362531913752127
832 2.781805046395582
833 2.9555709614382883
834 2.8757682507867237
835 7.2226195303903475
836 2.7245461238530093
837 2.671108702157701
838 2.707414678415144
839 2.7780298779547943
840 2.8559578294931707
841 2.7760653379273363
842 3.3556669890984097
843 2.872467537688026
844 2.8658134872628134
845 3.2688742820478387
846 2.585654954426832
847 2.8145525214257154
848 3.205985542013323
849 2.730577242240605
850 2.653363727852294
851 2.4584036982864386
852 2.8332672821212013
853 3.0133784637396626
854 3.2009973314721574
855 2.658556210369256
856 3.1277455538292953
857 3.2555229868508797
858 2.6794138277680326
859 3.976746499426371
860 2.845268839477372
861 2.7903277692895068
862 2.8866465752089625
863 8.395366074759124
864 2.812999607457949
865 2.6220897857056515
866 3.0911448619134063
867 2.7299622732748134
868 3.085976323026755
869 2.669520924353061
870 2.629734570409237
871 2.982232462346517
872 3.0991720571195547
873 3.123908926897684
874 3.290905232711616
875 2.823791230228608
876 2.5323597692327846
877 5.315305980951337
878 2.851578830838746
879 2.7586139985059916
880 2.5250458538133516
881 2.7785136440751566
882 3.4152983328042614
883 2.7791703652918143
884 2.6200648372969164
885 2.7880851735094017
886 2.4572337419166184
887 5.699227818097255
888 2.8703292883349096
889 5.914508469788189
890 3.49224461532595
891 2.7400974024455493
892 2.6700354822386454
893 2.885336717044404
894 2.52963467496286
895 2.7268491805254627
896 2.7654002508299267
897 2.9046949993207933
898 2.7388699150643614
899 2.6418382746185514
900 2.6924589234923904
901 3.0158355180481755
902 2.92214213159704
903 2.7580299538939266
904 4.720923791009982
905 2.7729541023152753
906 2.556403127527738
907 2.4484130932070594
908 2.7090362394044605
909 3.0234225851456284
910 2.7353671515459554
911 3.027857329200842
912 2.843782072984204
913 2.5862735304529583
914 2.6071090542221707
915 2.884353826208172
916 3.195830986487272
917 3.0641695021067523
918 2.5867383066584413
919 2.707377151378129
920 6.5569134704271
921 3.31367046940659
922 2.4887691426372163
923 2.9762237595518366
924 3.139200546923203
925 3.0265947135394895
926 6.086658387267339
927 6.562018729385564
928 3.0428852814216962
929 7.201026264025457
930 8.211449687693616
931 2.9772282855936876
932 3.244078008218735
933 2.560306631404361
934 2.930104410258635
935 2.709057419596696
936 6.0975714277090365
937 3.0128671855622033
938 2.907542950229644
939 3.638261098019098
940 3.075646460244948
941 2.6393012089574275
942 2.601699107485519
943 2.7461763386519826
944 3.191352767533976
945 3.0105503222002863
946 2.5427946138427213
947 6.11007024916457
948 2.7971391757185344
949 2.5430634082810317
950 2.7444631400125825
951 3.1623793565545286
952 6.404243160018991
953 9.83735169923476
954 2.835898714693913
955 2.6201726390304936
956 2.743974356943882
957 2.874747937928309
958 2.935203242403496
959 2.6336934942883774
960 2.6119082640539757
961 2.8248782938087675
962 2.7265224477528687
963 3.0922422763101873
964 3.2294947990434713
965 4.978777451828791
966 5.5311054397021655
967 2.7768221567213573
968 5.199383719077746
969 3.7640498053739764
970 7.755674336383886
971 2.9489299299926346
972 8.41315757534109
973 5.524943798672986
974 6.627015749585439
975 6.629699534207698
976 2.849110419876933
977 8.325343730559634
978 2.729594496406883
979 7.110520574099385
980 2.619033183587133
981 3.106271041902606
982 5.146487856887082
983 5.488549423055261
984 4.458862172103185
985 3.233779318179203
986 6.624825055321415
987 9.158434219917261
988 8.958360448157077
989 5.385373438371662
990 2.6285480733081883
991 2.8146005328241563
992 3.2258804634215554
993 2.8959051828120983
994 2.546784626884933
995 2.8721899040274264
996 2.6119462131612283
997 2.7770585801400136
998 2.5332375765390696
999 3.0926359620187265
