# Supplementary material for: Perforin-2 clockwise hand-over-hand pre-pore to pore transition mechanism
Source: Nat Commun. 2022 Aug 26;13:5039. doi: 10.1038/s41467-022-32757-4 (PMC9418332; doi:10.1038/s41467-022-32757-4)
Supplement: Supplementary file 7 — Source Data [file 41467_2022_32757_MOESM7_ESM.zip › Source Data/MD Raw data/pH7-CW/pH7-CW-saltbridge-18.dat]

0 4.622485851924706
1 4.209745021788352
2 4.234280521261508
3 4.2899929367342
4 4.309764397768751
5 4.574479492840334
6 7.257169911379007
7 6.853999989322575
8 7.408700434711543
9 8.295839826214033
10 8.173777557530546
11 7.994185546061957
12 8.776914573841905
13 8.019284095871308
14 7.642534688382767
15 7.207219564414312
16 7.050111322797859
17 7.171116758449888
18 6.898213915765338
19 6.937342533405913
20 7.235190820416324
21 7.141647391140961
22 7.218554041036703
23 7.137986914738845
24 3.4439937413298676
25 3.4732351321032957
26 3.2717110782314207
27 3.446933585464951
28 3.448273205470629
29 3.3825438938458112
30 3.3208851903491854
31 3.3813871051554316
32 3.323044282343033
33 3.3316237931378176
34 3.269303093055961
35 3.4149150751716837
36 3.538871652651899
37 3.377652634257149
38 3.300146728286272
39 3.3143509222619087
40 3.391108824920516
41 3.331472209223642
42 3.247590382086404
43 3.2894988556889224
44 4.070936500369906
45 5.722443906987948
46 5.543695695896555
47 5.984698295793069
48 6.913075924460893
49 5.602472233300463
50 5.910949347692288
51 6.179730178485633
52 5.631009146198389
53 5.704183508049957
54 6.589877353255798
55 6.170190997483212
56 5.910872923796409
57 6.087927238574878
58 6.036182463966972
59 4.34737658586662
60 5.016290025028061
61 4.411507055817891
62 5.607409624574527
63 3.9046256558392742
64 4.556385305811299
65 3.5383512921338416
66 3.594317940229012
67 3.636871307299414
68 3.420886033485289
69 3.4090545303333526
70 3.4457698628443687
71 3.3400465127915826
72 3.4250813080103635
73 3.4003492949246104
74 3.4369543579413313
75 3.3280186255312727
76 3.4602511457298464
77 3.374959481636082
78 3.9534206473400877
79 3.3016929593367346
80 3.4671871890898776
81 3.62003032638738
82 3.703808588564983
83 3.311364116340901
84 3.8994012929946447
85 3.2521792692744342
86 3.320350167449211
87 3.391938313108618
88 3.241407840731848
89 3.3787991161823503
90 3.3702170221393803
91 3.4028374457554382
92 4.1684200575284445
93 3.226690438153721
94 3.5603323925240073
95 3.360789772976678
96 3.483554829205097
97 3.438277644546685
98 3.2940423620234514
99 3.816830934705939
100 3.31586595888692
101 3.3833431711569473
102 3.384224339837489
103 3.5251089326115643
104 3.414315033179671
105 3.3711527027229016
106 3.5555058502457166
107 3.3178373251588256
108 3.3631694409869692
109 3.7335656997636826
110 3.378217166949963
111 3.357709624095712
112 3.4799969560062896
113 3.42437072814918
114 3.3808677042801825
115 4.057720407762207
116 3.368403991336018
117 3.4079929513896237
118 3.3647831395312453
119 3.3688599010372986
120 3.394817434418224
121 3.3148627333316023
122 3.422449505139789
123 3.372715519686166
124 3.31591756940158
125 3.469812845879216
126 3.4763289482002637
127 5.195863884782511
128 3.3667449955678688
129 3.482637699660069
130 3.3366733096662418
131 3.5676835066060066
132 4.099911118039651
133 3.396868538006713
134 3.20363412187794
135 3.292122401649481
136 4.590615129275741
137 3.287182298449978
138 3.7667132965335917
139 3.447565371350695
140 3.4181699721879073
141 3.559394149400057
142 3.9551626170201923
143 3.5369197063521267
144 4.073445726298177
145 4.394868679527593
146 3.404439509849478
147 3.3388724683787947
148 3.3819678482172026
149 3.4955911866609584
150 3.426835034870846
151 3.483918698339781
152 3.8294472832883817
153 3.5127902455833815
154 3.998697399946062
155 3.3782188969331113
156 4.380955199346956
157 3.8650462581540803
158 3.465511411169683
159 3.90359763116043
160 3.378603902235526
161 4.201812258165347
162 3.7061417170711826
163 3.4251761626133597
164 4.032561928743756
165 3.4834452484866163
166 3.5696058815972447
167 3.494885568006175
168 3.425144766908478
169 4.3155111750590285
170 3.378665635420894
171 3.353590814334393
172 4.158791960109899
173 3.406259876505872
174 3.3945741688729276
175 3.3424810559316995
176 4.031217135661871
177 3.447261916005192
178 3.4528923269225342
179 3.3100811744860867
180 3.4467381698668578
181 4.1105993578049915
182 3.4209324833965797
183 4.187972925989711
184 3.2577350815487747
185 3.2739796669821684
186 3.755993641363393
187 3.5829622614787846
188 3.4643416926511406
189 3.3864242731918424
190 3.4752803225983535
191 3.432978387156002
192 3.348743668662565
193 3.4326651538985233
194 3.3584107846245352
195 3.670475107071174
196 3.392424324463281
197 3.6872753092581925
198 3.348341153696057
199 3.8236319457790984
200 3.5960607790778116
201 4.6959018516637085
202 4.07129981599209
203 3.4768471094232836
204 3.4389289144094874
205 3.4358591461139985
206 3.8023068917719978
207 3.9261230386982255
208 3.479493886783719
209 3.5352642269643013
210 3.471726110459592
211 3.4771512006852525
212 3.332643376087269
213 3.514158253220773
214 3.5370480935613116
215 3.325374797074351
216 3.3656108601633736
217 4.21613162517892
218 3.3422477607622407
219 3.486203504412416
220 3.5377734434894483
221 4.001226330219568
222 3.2838639663596747
223 3.4315808831005836
224 3.458457542078715
225 4.401894974885645
226 3.9250341345858
227 3.315306854399598
228 3.516249143764358
229 3.3848537665629483
230 3.695502343557731
231 3.384116140271138
232 3.348467266244017
233 3.3315263524723857
234 3.3102601361399255
235 3.427893148493428
236 3.350047803238044
237 3.4037245789242294
238 3.388511745518344
239 3.446889155179463
240 3.488413184470783
241 3.45596713520766
242 3.5309534654850516
243 3.369381625467679
244 3.397415689163588
245 3.3164993748036165
246 3.464906668731099
247 6.062838372537085
248 4.391682058534731
249 3.534992279721695
250 4.40881288031198
251 3.3276521821673333
252 3.2752818217814386
253 3.369921529574692
254 3.362903455259552
255 4.096277624888872
256 3.3263575796578237
257 3.494301285713534
258 3.371983086161036
259 3.902660906691143
260 3.953008828493234
261 3.399923942062574
262 3.2831588081027174
263 3.8349671488563626
264 3.5670850360193405
265 3.3564936110003245
266 3.4593749281902584
267 4.18507581562594
268 3.416883731693139
269 3.203315132697005
270 3.366781141284962
271 3.3175391320873806
272 3.4633760817476165
273 3.3483274793450173
274 3.289098851495321
275 3.329438151411629
276 3.603406027577515
277 3.860624347137846
278 3.37697144105603
279 4.398849088985729
280 3.3899896389828976
281 3.343195874543946
282 3.980643769501829
283 3.595125089001145
284 3.5579496130521293
285 3.8167847213745922
286 3.424012646552793
287 3.553047872380631
288 3.5447061298732807
289 3.841586663401954
290 3.738378709435742
291 3.371307736887695
292 3.310882790693561
293 3.491290891004094
294 5.986259721045147
295 3.3815561074107774
296 4.184433071053712
297 4.26336350036476
298 3.282483527278017
299 3.3844379034243572
300 3.285081393709083
301 3.3608344879441026
302 3.4563445023783714
303 3.2725199699209315
304 3.309643426215389
305 3.4677549941691277
306 3.3531547304900817
307 3.345046039062973
308 3.33149158287735
309 3.4595515566461827
310 3.3088898246162337
311 3.355164693797664
312 3.401052403977671
313 3.3167700018581914
314 3.4370895701352575
315 3.433623540219198
316 3.532791627301017
317 3.3147106722008823
318 3.3331105856478747
319 3.3599518790840306
320 3.3442069121998936
321 3.4177769562496456
322 3.345522670657494
323 3.360973831555057
324 3.2332703407042467
325 3.3895866862014405
326 3.3754687383401247
327 3.513478055752691
328 3.4609300685931563
329 3.288239827096682
330 3.315589793679439
331 3.5672102737975235
332 3.466382722113922
333 3.3288396317831674
334 3.342446441313918
335 3.2598947311017734
336 3.422524147601724
337 3.414397112775162
338 3.4445633834234473
339 3.317158567641057
340 3.3702927682385098
341 3.345318289081128
342 3.2783085368556115
343 3.9595425205996064
344 3.3759629651857943
345 3.336346410742977
346 3.3342335108929277
347 3.6330710121602436
348 3.3457755302603807
349 3.3611992595491094
350 3.280414553407104
351 3.2064237327475222
352 3.3382446331024203
353 4.014730046345621
354 3.451751451408481
355 3.644608226511463
356 3.499832782970742
357 3.3275552257364325
358 3.6553403684114394
359 4.194488565421864
360 3.706156750233048
361 3.6409963528363565
362 3.845977143565451
363 3.3869187052430876
364 3.413544778461781
365 3.3457433969413626
366 3.3457748324593735
367 3.1428356266074573
368 4.007100922226031
369 3.448668241518524
370 4.420787701134459
371 3.309691682751567
372 4.688680947824359
373 5.800719357364059
374 4.679730829162282
375 3.8554181048522644
376 3.454572096645781
377 3.294225190231977
378 3.2924074630029
379 5.326631286084069
380 3.2780073009941466
381 3.503806703216825
382 3.3405583095488027
383 3.2202272454918
384 3.357074736922845
385 3.3375715462243174
386 4.017301558157745
387 3.254961506868605
388 3.3842391478568454
389 3.293354353564772
390 3.3522299195472454
391 3.9678646957422963
392 3.3499413275439345
393 3.356077916037401
394 3.1967158367209287
395 3.470908022129894
396 3.4628518663555576
397 3.427433172429782
398 3.2879697375184316
399 3.375073297501689
400 3.3583056907746847
401 3.3354154889706673
402 3.404777567567868
403 3.276506527214021
404 3.4514497552821153
405 3.7468453688610754
406 3.392732447031097
407 4.250867873956896
408 3.426825185894653
409 3.1570434537600884
410 3.5185572020665634
411 3.406300858114172
412 3.4942595230560567
413 3.4110016054690764
414 3.3560595740112165
415 3.445684328024918
416 3.532381377314325
417 3.4675659688107716
418 3.360135160805598
419 3.4356357780893294
420 3.4031042517508365
421 3.357769188782881
422 3.881505425295923
423 3.318880396825799
424 3.5576386451982556
425 3.4125667476593744
426 3.2811557615241216
427 3.3579158403987805
428 3.3266050587161224
429 3.32950781468124
430 3.382604165546586
431 3.3862878076176384
432 3.5675484199545626
433 3.804361616917986
434 3.265355569665038
435 3.4549776270784447
436 3.3913746276372247
437 3.4511168923644604
438 4.106317305273588
439 3.3775095755995754
440 3.340361568716082
441 3.503990366999396
442 3.3961266199579074
443 4.135408254525254
444 3.4639552159290665
445 3.3345130322193217
446 3.409567969768929
447 5.4626248874486825
448 3.3623861449441765
449 3.429794153279168
450 3.7244138110405616
451 3.4624100438653795
452 3.5982606180075773
453 3.224680185742054
454 3.634502179931129
455 3.906294525169141
456 3.513759646827932
457 3.38163649383128
458 3.3135612998496535
459 3.3952271544048576
460 3.5182272573788245
461 3.9412889097644275
462 3.636105915014629
463 3.374706432719632
464 3.5264896560694687
465 3.3587041493710204
466 3.9778212262534676
467 3.5552390771817675
468 4.002250029523154
469 3.52951409792494
470 3.3589437152387185
471 3.760673425569713
472 3.296078211384078
473 3.538050284952496
474 3.392663952028911
475 3.79422623614325
476 3.4009258332294277
477 3.3217791317117515
478 3.2960416887833444
479 3.465520098931324
480 3.446138018972076
481 3.2427117418821836
482 3.7942829452687588
483 3.7222198882865163
484 3.4739567016194703
485 3.4110477026846735
486 3.2694972981072654
487 3.2674223952020296
488 3.453862693648126
489 3.370114148680271
490 4.04035727245637
491 4.101249544809873
492 3.389692146927217
493 3.4092721193317526
494 3.3837150180186404
495 3.726603540530866
496 3.4537057701304996
497 3.442168101331273
498 3.438387701018153
499 3.428975510178812
500 3.3921146921235454
501 3.2938859542753702
502 3.6711853557670655
503 3.3685427070496656
504 3.4646893653954383
505 3.4993350983996563
506 3.4023548101940957
507 3.4382019760182105
508 3.640958177895848
509 3.396562055896596
510 3.3719354432655515
511 3.4528750379935187
512 3.347249581197557
513 3.4267458800575743
514 3.2662905508206452
515 3.332067573821034
516 3.384947494717887
517 3.390413106122887
518 3.360178668685608
519 3.389414633652117
520 3.5875240824307766
521 3.4153263883353184
522 3.440140624771039
523 3.5261489644693396
524 3.714688891372202
525 3.581866805174509
526 3.6068856198491246
527 3.429015376264668
528 3.489273280109473
529 3.4813315790637143
530 3.603609975679413
531 3.427480617564823
532 3.318391409159854
533 3.408951531096459
534 3.388384180105169
535 3.205000792192957
536 3.3559230117561736
537 3.385624808183334
538 3.3972567802054474
539 3.4547940813597178
540 3.47553362507849
541 3.320157359466042
542 3.3915894064165313
543 4.0882186353507475
544 3.374475179670669
545 3.3625549618223665
546 3.375757727189617
547 3.7366359494789414
548 3.339789732541276
549 3.23878869422523
550 3.5347975443336783
551 3.3319300317210674
552 3.507098842563893
553 3.4213141639572
554 3.405864632308973
555 3.4239695357651767
556 3.3867989354902126
557 3.5036254721474807
558 3.6666528206998197
559 3.4076681583620823
560 3.33848323239282
561 3.45036418020329
562 3.386503395126064
563 3.2881424767040532
564 3.392972056501783
565 3.3534904599253967
566 3.4755922917456794
567 3.5700775980433717
568 3.353326916686409
569 4.336406552729378
570 3.405735882220155
571 3.3959338315207
572 3.7393347087785886
573 3.3780720014851946
574 3.2398083816988317
575 4.479872009380571
576 3.6202145025274968
577 3.4337202792372845
578 3.366454836316853
579 3.698909705382456
580 3.3794048829273877
581 3.33309952388613
582 3.497878229386503
583 3.3983205544902884
584 4.320404116533936
585 3.336509949024071
586 3.277446351196774
587 3.45341534438641
588 3.425319436198605
589 3.4542188609356836
590 4.0629299564312875
591 3.4253942030473743
592 3.3307478610611794
593 3.6845631974921274
594 3.560378549393776
595 3.6617233104133544
596 3.51913536526353
597 3.3381398671051916
598 3.316197837923034
599 3.2946120896219786
600 3.3614849147473964
601 3.2100021080125556
602 3.28708929733347
603 3.467372177932987
604 3.2597930743176904
605 3.3524710080940276
606 3.39320952464576
607 3.308078138686518
608 3.3840826681911356
609 3.6548807149307834
610 3.4696702013077405
611 4.0388843246417645
612 3.463902575274897
613 3.4781230149585163
614 3.820182337128118
615 3.4828252090313154
616 3.4003829577349065
617 4.038610823222977
618 3.405961128938191
619 3.5226795365942856
620 3.3536367106198837
621 3.5426330080739494
622 3.3640904031415086
623 3.4348615163040304
624 3.4656528912825464
625 3.843817111912629
626 3.370384931956567
627 3.421347791805673
628 3.444439921041096
629 3.734043951833521
630 3.2933144124300524
631 3.7694054592647013
632 3.3622122380253514
633 3.354332480670823
634 3.331502390657717
635 3.3811306562919716
636 3.365866537820304
637 3.345880652802992
638 3.313008948224363
639 3.3374554416396807
640 3.391998553203511
641 3.4183470524082393
642 3.3066740147759814
643 3.8148566710544376
644 3.346991355682151
645 3.4600788900057777
646 3.3381405477525634
647 3.4259923582190224
648 3.5100040845442844
649 3.69023108004397
650 3.4006315786645684
651 3.5212556508151547
652 3.4135740610474503
653 4.342997041102268
654 4.029470970616829
655 3.3325137065231965
656 3.4439352282155973
657 3.560536520082977
658 3.527678552783982
659 3.494282310031677
660 3.2941746072703992
661 3.442833760799453
662 3.350798520306889
663 3.5619183837445636
664 4.341018630952153
665 3.378866565202395
666 3.4283344771817554
667 3.256058108436436
668 3.369553884380149
669 3.5437300269585443
670 4.06248245580678
671 3.4315038211279107
672 3.365380576008856
673 3.4482755964720324
674 3.407375668235097
675 3.3700646279537203
676 3.4432806799075046
677 3.3998086160687615
678 4.1878102547087
679 3.716937591385666
680 3.5763927221207075
681 3.2564327969866995
682 3.583721984042343
683 3.295681573371529
684 3.4968186884351913
685 3.3122483371042275
686 5.6967852805296735
687 3.573161531891415
688 4.472729798119138
689 3.8750287073748075
690 3.7308012353426214
691 3.4368454899193153
692 3.525879369503349
693 3.453161348782323
694 3.472690951278019
695 3.2837077888989246
696 3.4391577806318643
697 3.8388271502424423
698 3.5896833677416775
699 3.452454402964992
700 3.9138482803180747
701 3.7639909112271908
702 3.4312561974060536
703 3.6032769912891345
704 3.4158468596594593
705 3.471647219939015
706 3.3561750852132906
707 3.3453838070427677
708 3.449947313732132
709 3.61086686648707
710 3.4106288992633775
711 3.525290736513407
712 3.411647037452265
713 4.650544206737542
714 4.239699585845854
715 3.380915187723655
716 3.995590488838019
717 3.3746309977683064
718 3.5475346631949543
719 3.453386099569696
720 3.9095046722270084
721 3.944102822627285
722 3.594266639128603
723 3.4136038538036853
724 3.491400808542284
725 3.8337071367517526
726 3.8008099031799185
727 3.2772559883592103
728 3.4381183429171465
729 3.4529968817225285
730 3.4200980409634516
731 3.381823458929626
732 3.4733841968302115
733 3.372962960640034
734 4.364035947587391
735 3.4228844227003443
736 3.390766176290829
737 3.4947685573796807
738 3.411597126687342
739 3.4026971292414157
740 3.353832713989574
741 3.253411015537256
742 3.31455871028644
743 3.239508601048359
744 3.3689819960233676
745 3.4856164564770755
746 3.4248097434267013
747 3.3355563896893066
748 3.4010218226409887
749 3.4447728671639104
750 3.224522735237466
751 3.3196791686226557
752 3.431919961336519
753 3.231655756217202
754 3.3952822856550005
755 4.40288183336489
756 3.3178266279085658
757 3.3459638923818886
758 3.344344874579239
759 3.355318972235153
760 3.3548100561378127
761 3.9544744218743233
762 3.9104589610141964
763 3.4208295714489316
764 3.336434921018411
765 3.312429121343044
766 3.300162066918805
767 3.279479713530016
768 3.4267867999965054
769 3.443434729229832
770 4.170884515745211
771 4.339875460792302
772 3.930356688760992
773 4.083908946245484
774 4.234039595454405
775 3.2994089249827607
776 3.4305095804305905
777 3.323695776238594
778 3.532057937823788
779 3.20456749477244
780 3.4294223296960578
781 3.281448449513273
782 3.3575095329788125
783 3.3352891251844743
784 3.2072966314258218
785 3.529116084893386
786 3.2993140960902787
787 3.3740589495571247
788 3.38199961017072
789 3.5586076513527725
790 4.749838381619182
791 3.4772242490943928
792 3.338959079851552
793 4.279568033665746
794 6.803614596689564
795 4.374105685380174
796 4.4434785929812435
797 4.3724992164731225
798 4.537816542112268
799 4.156411262539008
800 4.225799681597971
801 6.98171884889214
802 6.7960892572650105
803 4.678260805216348
804 6.40292749466052
805 3.365235013399608
806 3.402938576531315
807 3.474809325098865
808 3.283960182223338
809 3.3654286929956845
810 3.5470088101316377
811 3.3354324098054735
812 4.121357457764652
813 3.368245050813431
814 4.015260643435352
815 3.4174570735294947
816 4.238320095935756
817 3.625703772348485
818 3.7378929532545526
819 3.4337270966825675
820 3.3900714000589214
821 3.9884616498009313
822 3.7006251089037545
823 3.2754492963947346
824 3.428066928875881
825 3.450030740353167
826 4.38385831617265
827 4.053419329164383
828 4.651369719333026
829 3.4481506285105503
830 3.5999616585201455
831 3.658929473636827
832 3.5159173823980288
833 4.499070596778287
834 3.3570878149522407
835 3.6064285194480576
836 4.2419277240281765
837 4.201321512738956
838 4.144938637994387
839 4.1799663088960095
840 3.3479986284382224
841 3.530937084670049
842 3.376318566760754
843 3.37271904957435
844 4.40765808842174
845 4.308763007198422
846 3.3238687335737995
847 3.5026137384094547
848 3.2622767035957754
849 4.371679094782184
850 3.811175414699096
851 3.5681809149003585
852 3.3026314182736596
853 3.4240821323220345
854 3.3250383522538858
855 3.3543394061608383
856 3.6784205602819084
857 3.3620380202205435
858 3.343266548233477
859 3.4102395762936117
860 3.338044931295721
861 3.386622966324917
862 3.360756850271404
863 3.9578252403938934
864 3.365987563914189
865 3.6500334644383656
866 4.406971783742189
867 3.3522984496769026
868 3.6331528907694888
869 3.5053043989646224
870 3.2830647453348956
871 3.318708526159407
872 3.427551888751167
873 3.390345912871149
874 3.44251543897225
875 3.47617507192754
876 3.3451313590770897
877 3.319809319321832
878 3.363427864745452
879 3.6979532653991396
880 3.4959538217444663
881 3.760537262036606
882 3.9656885128602593
883 4.440200044425582
884 3.3414045045182035
885 3.431213686868645
886 3.3277013045725616
887 3.3905056984043793
888 3.3464714854868336
889 4.450616587161035
890 4.319456730067829
891 3.89994962138457
892 4.2399279159630066
893 3.391919782327369
894 3.3105010217365094
895 3.3390524780386297
896 3.4615935694221815
897 3.425594237835937
898 3.5065260411380517
899 3.604877750649976
900 3.553743962829236
901 3.5356878585735037
902 4.164953269242182
903 4.380122670365923
904 3.9440047439583297
905 6.6684325266056135
906 7.3515772352935045
907 6.764287866848696
908 5.944743028304324
909 6.461127192095985
910 6.142415359359043
911 6.678329392225983
912 5.946377464672172
913 6.365449555865686
914 7.6493015088333145
915 7.0714469246070815
916 6.446430205664545
917 6.529446972619546
918 6.871167817040855
919 3.55352748975016
920 3.320993580792011
921 3.9590785761261356
922 3.4390296394786426
923 3.647644261717487
924 4.150140649400261
925 3.4523006096367097
926 4.134777206673402
927 3.3654411632341685
928 4.232317125274173
929 4.144256283893702
930 3.8533535421192635
931 3.3796685032918896
932 3.4368648176023076
933 4.097271279113905
934 3.9855761258857956
935 4.091745278079793
936 3.484092533258091
937 3.486531393619969
938 3.2896523373123245
939 3.52238593388866
940 3.5107292591599815
941 3.542105861902976
942 4.030442058386821
943 4.4005900821216635
944 3.526843157845528
945 3.421857262291157
946 3.686302232726776
947 4.442984829747516
948 3.372621022824054
949 3.3101604156260085
950 3.5707487680722303
951 3.360968033328959
952 3.4740022465245666
953 3.4225934099150024
954 3.4210528314539452
955 3.3773812214146153
956 3.2674852823476215
957 3.5805345318188255
958 3.3562731688365455
959 3.577034721594347
960 3.3385615982990933
961 3.357959916493381
962 3.4362989028669504
963 3.3930701698618053
964 3.3454188911279727
965 3.3975808928583913
966 3.348665689056122
967 5.801908124850446
968 5.335061179904286
969 4.1264575039498315
970 4.742131871127981
971 4.410538389984175
972 3.46658772498659
973 3.546502613230083
974 3.391751157041277
975 4.270302083787147
976 3.2391897935045133
977 3.324865452700627
978 3.799021231403001
979 3.272156543892738
980 3.312877505523464
981 3.467329305603471
982 3.6045432115252987
983 3.459620688868266
984 3.484766629520048
985 3.4763204986834855
986 3.5405787493646854
987 3.3853697823998368
988 3.749108803972291
989 4.368140067771461
990 3.491784271230657
991 3.4807453251836273
992 3.482226003950695
993 3.3218167626092
994 3.3565448749441065
995 3.34679547015903
996 3.4475595161740933
997 3.699990502191077
998 3.902178275243177
999 3.9072054032041095
