# Supplementary material for: Perforin-2 clockwise hand-over-hand pre-pore to pore transition mechanism
Source: Nat Commun. 2022 Aug 26;13:5039. doi: 10.1038/s41467-022-32757-4 (PMC9418332; doi:10.1038/s41467-022-32757-4)
Supplement: Supplementary file 7 — Source Data [file 41467_2022_32757_MOESM7_ESM.zip › Source Data/MD Raw data/pH7-CW/pH7-CW-saltbridge-19.dat]

0 8.679468795978355
1 2.823806073197693
2 11.307674619011305
3 7.050626463539658
4 11.332833523526695
5 9.67597496765028
6 2.6411060751421758
7 5.05382399261314
8 6.214685381535682
9 8.734548115166128
10 8.85600802969819
11 11.045567294372207
12 6.631792263838993
13 9.480714417225109
14 7.898041440011854
15 7.523252568154381
16 3.0051460562223404
17 8.688541995896598
18 2.8048996375756365
19 2.7116939981574846
20 4.913707062686203
21 8.85435290257592
22 6.658932424930757
23 2.9275241925209388
24 8.494114647977428
25 5.1068503867745845
26 4.158519416742447
27 3.064794003582946
28 2.713375302924701
29 3.4802206252598418
30 2.674308349367801
31 2.5489079815464635
32 3.062866276266153
33 4.975220114153545
34 3.169304396969378
35 2.775596590818613
36 6.645213540605185
37 4.17744023339759
38 5.318428463924066
39 3.316243196099622
40 3.3121933166901747
41 2.8131141712612986
42 5.320835555145056
43 3.114087790687229
44 6.478638400976364
45 2.696485094311108
46 2.5367258826772345
47 5.7626386230801305
48 5.22800914792712
49 2.8174632630715903
50 7.270156531241895
51 3.469634910427902
52 2.6171316821989223
53 3.123096200085064
54 2.8542234871519283
55 3.639799788634047
56 5.930899575155723
57 3.767392617681295
58 6.816642171190017
59 8.078066413710037
60 7.077835665977921
61 5.301066958707047
62 7.785789329444602
63 8.905243433084605
64 3.33713384829331
65 3.0025332344360174
66 2.8382536425884126
67 2.9103066957411543
68 3.60219763339855
69 5.2122314105614125
70 2.827017253787278
71 5.0773526406670975
72 2.6013024027396474
73 5.192492252307292
74 3.6476273457079498
75 6.037428559239575
76 3.6666003126341637
77 7.744774579769177
78 3.548157231926653
79 5.0994434449281885
80 3.1935906123082978
81 3.626911829033034
82 6.728637717080199
83 8.529909348223324
84 2.8406698516151883
85 3.5315731411120357
86 2.6421880506968893
87 2.946628163823044
88 3.1729864750409775
89 5.486060287599817
90 4.839392443807615
91 9.32182608845077
92 5.408276992234666
93 9.35294381037409
94 5.599752926154694
95 3.3135358478468473
96 7.274960381948624
97 6.111564534704238
98 7.286407117803769
99 5.963787908980329
100 3.2784617482396436
101 2.7209263071053518
102 7.4861758516462285
103 5.140089330628211
104 3.3915617272484457
105 3.0528787425544897
106 3.652956071575182
107 7.95500905522374
108 3.4118800326932863
109 6.623435118434584
110 3.877245695255804
111 7.794267984742628
112 5.702317130909489
113 6.927283091223899
114 7.7441493667899515
115 5.496685682230101
116 3.046890154653922
117 7.805857915337219
118 4.920351168048823
119 7.267213767163519
120 2.58736626561999
121 3.033057753767962
122 7.428204415299105
123 3.709010603377723
124 3.2909256329150276
125 3.2005811397901063
126 3.636790376754285
127 5.975922977302459
128 6.054848490889138
129 4.86078958217178
130 7.393239567736676
131 3.446797377945361
132 2.7765065932983095
133 5.897455366534944
134 6.937647489101193
135 3.4691971105734183
136 5.956201588436734
137 3.5747790188765203
138 4.2167615243747045
139 5.245805910539437
140 6.752775644199437
141 3.5536703689935303
142 2.900025593054779
143 2.594136585941985
144 4.966331567015392
145 3.1277231976450954
146 5.298222220661408
147 6.8220801160686335
148 6.303853979201587
149 5.054295201511152
150 7.3266754832541245
151 7.99679981108561
152 6.114719854187301
153 8.82557023533993
154 6.686480748185539
155 3.0371440853708767
156 2.9247215937756743
157 2.9840543714566614
158 3.5434494304987365
159 3.6666036208354336
160 3.1554947162037044
161 3.5280166919930784
162 3.1254938218366206
163 3.788031480612174
164 3.489692405064411
165 3.7872270729511093
166 3.317080258451579
167 3.231242575574423
168 9.887934240368814
169 8.140893226798742
170 3.368403024230553
171 2.560333369591085
172 2.647979750139636
173 5.965257535793263
174 7.226756444377168
175 9.36540733664372
176 6.894303940911307
177 2.6901246917033026
178 3.5043924242072726
179 6.190302874825275
180 5.966063347278506
181 3.976184751217274
182 3.1407772995312726
183 7.56933128128018
184 5.799019275023624
185 6.772703166558322
186 4.401051196192429
187 7.036456046530126
188 7.815703481614178
189 8.518229129472353
190 10.017344037243575
191 5.594152148167035
192 5.559175205999723
193 4.918972784154753
194 3.0615483582018554
195 3.877664366463029
196 3.686145493698083
197 5.441976032460789
198 3.6800476462380245
199 2.636565778002661
200 2.6717662466082333
201 3.466693896818148
202 2.644201665001939
203 2.799867200253362
204 2.9930795198092643
205 2.8444469829135905
206 3.53459541420274
207 7.45919364296194
208 5.013548248852432
209 3.385442130017131
210 7.56006766870476
211 6.1931241416951455
212 8.969420328292873
213 9.235412192479336
214 5.379198613899179
215 3.516304912046838
216 3.738448016439221
217 3.2252722543776278
218 3.803635009932364
219 2.9779258071969146
220 3.0594656998681264
221 2.680594628404865
222 2.904852403851603
223 3.26728311197766
224 2.6601854589541656
225 3.34772765330181
226 3.7878289383814128
227 2.48346860011859
228 2.7803662078013294
229 5.691953871626567
230 4.765171263937061
231 2.9916613459301504
232 3.7387513850753624
233 2.8878399802401216
234 3.0377379681986723
235 3.2480329541686506
236 3.8121518750831016
237 3.3890592976469733
238 2.581649792026781
239 3.076722626020094
240 2.7394415390217497
241 2.6177924849531298
242 2.8047543126144006
243 3.518169398246653
244 2.681546023949386
245 3.8463445365301387
246 2.698239022048664
247 3.270952896137519
248 4.901329199648128
249 2.5182542490850843
250 2.793054122258664
251 3.1326128924266894
252 2.6020693672023625
253 2.533604185275272
254 5.187233569248301
255 3.49870481900199
256 2.9882949663816367
257 2.858196754278531
258 5.106527421418688
259 3.445536068311016
260 2.599938656650201
261 2.8509092275884664
262 9.397096483550094
263 2.650813506750887
264 3.1227327469396715
265 2.6498646719833343
266 2.8259901406311685
267 3.0689612067621224
268 2.9087390081297495
269 2.931379413205653
270 3.121107736495468
271 2.6791287800724706
272 2.636601112518317
273 2.715924207967659
274 3.1798802058262083
275 2.861075106450425
276 2.646737893329703
277 2.975483997643825
278 2.9343873968444973
279 6.210469137181665
280 2.892155567971496
281 2.7762435969505437
282 3.2448476338415237
283 5.9123520483404075
284 2.9913100718541057
285 5.36564101710338
286 5.432838716623255
287 2.5740446763605394
288 5.220828542900217
289 7.910831949559899
290 5.3613493242834664
291 8.274643533403216
292 2.6386855030921432
293 8.905417277818303
294 2.975668096259451
295 2.7230456143107316
296 2.736537960162672
297 2.658510471366295
298 3.2868936744074433
299 2.5730213637272206
300 2.9726750793652603
301 2.472452520430759
302 2.563102914020362
303 3.7114445697260265
304 2.5093896170056884
305 3.165876323935992
306 2.81355732257072
307 2.723329553087757
308 3.731226740475462
309 5.029088409955964
310 2.865752138690512
311 3.5331763710754625
312 2.5740979482680575
313 2.706079680614812
314 2.989276623950686
315 2.7119097120236546
316 2.6130709380225015
317 3.843422549822564
318 3.401432587893392
319 2.8392305338366493
320 3.1786086295823655
321 2.501827747486418
322 2.847590290217513
323 2.5241765407364953
324 2.6846094267995513
325 2.892381524726144
326 5.145016254112924
327 2.8950698314540158
328 2.7528113464557875
329 2.949980160100649
330 2.678791057371928
331 2.946119679589161
332 6.387016309332781
333 2.9870369563924495
334 2.544155116968272
335 3.273671344322181
336 6.184913574085085
337 2.934015653130555
338 4.409931310398938
339 3.278271347313422
340 2.565569795987498
341 2.553780395610355
342 3.038155900775366
343 3.036738527383286
344 3.65486998781319
345 6.5642501515323675
346 2.82189415460422
347 3.082121094486589
348 3.173279824570699
349 2.8377348962003546
350 2.842356881761737
351 3.4175028090385453
352 2.9007077796034078
353 3.131755778238585
354 2.842489670278097
355 3.2234746776844503
356 3.170205018344951
357 3.2401539501300674
358 2.729710213806553
359 3.2547913194635996
360 2.4584845312174637
361 7.643056994998573
362 2.7169724651351177
363 5.209989465677128
364 2.563154726865141
365 5.862437125898666
366 6.414663266452467
367 4.501870241225815
368 3.7502916393615933
369 2.567629411120094
370 2.576012820060674
371 2.7589604844976057
372 3.059257268025198
373 2.779749743561443
374 2.51014039722082
375 5.393690801828903
376 2.788748692032855
377 2.6043924840295074
378 5.276263809225501
379 3.559614552745015
380 3.610288239467901
381 3.654201959650037
382 2.579958160065475
383 3.499274473543089
384 3.3916165864698815
385 3.6783196043448667
386 3.2347063863531407
387 2.7253635143285373
388 3.8750415881118507
389 3.557401414457756
390 7.408320847804942
391 3.817036657874946
392 5.754712022436423
393 3.923372157176314
394 3.164617739684561
395 3.246631884558947
396 3.6430898227737702
397 3.738701944433767
398 7.714770342026709
399 3.6268197085568143
400 3.4728732675648026
401 3.188241509343483
402 3.579776739510185
403 3.421073615392701
404 3.5438888447338015
405 3.0917162106304996
406 3.407260866773567
407 3.5878185349545615
408 3.866889989809854
409 3.568692500395739
410 3.90125109835362
411 3.4557598315778093
412 3.662832515299637
413 3.070902257889963
414 5.749732491403216
415 3.8329636639343794
416 3.006232713397818
417 4.598865163586385
418 3.561016737006858
419 3.723120675796281
420 3.62831174866434
421 3.7379492421509077
422 3.871090409801335
423 2.975113670962439
424 2.721671840556652
425 3.0662328851537937
426 4.127149016074777
427 5.05932208031185
428 3.0112038942260684
429 6.360938166665366
430 8.422375969532819
431 8.3634174571614
432 11.46635650086909
433 8.520291279210594
434 5.3560752931894955
435 5.430991079460096
436 10.336519083906346
437 6.746140018424163
438 6.150210020300078
439 10.441406879718896
440 2.617796769988295
441 5.8145831976583535
442 6.793986406883652
443 3.4040725069913367
444 2.929856444832923
445 3.1642723464769884
446 5.810283261235048
447 7.597959827413012
448 2.589609310071244
449 3.3607540914673075
450 6.514715843121048
451 3.3402859377274123
452 3.579765330282982
453 4.965808217479763
454 3.7196474382560427
455 2.857194573594275
456 3.2085296220012243
457 5.380097555435627
458 4.46450312663571
459 5.9864095455632835
460 3.5692348877049653
461 3.5301970438724197
462 4.7867095653306215
463 4.819273581773899
464 5.502580205256083
465 3.8314955418408734
466 3.238757219946594
467 6.437296502152568
468 4.944430473781937
469 5.085423553415068
470 3.622053825246634
471 2.716196694890957
472 3.3386369229033583
473 3.7005284417779696
474 3.1726293123370013
475 3.3753009445678948
476 3.1069949214022285
477 2.9185217559018013
478 3.8234078752021765
479 3.2451308653237714
480 5.64869334438182
481 3.286016992441346
482 5.423271456744866
483 7.657989269483558
484 3.0416709986827626
485 3.2931753328168556
486 2.9060157879233515
487 2.7887463320846084
488 3.239523636538129
489 3.0557965180693887
490 2.7393885082221328
491 3.4842066883300298
492 3.399383938190319
493 2.7561153617164678
494 5.027437733152082
495 3.550160979667574
496 6.264771927851775
497 3.539961751399011
498 3.5103877323144705
499 2.9346072453956626
500 4.486821822647844
501 5.897923352999249
502 3.8732333250423463
503 3.655011481857855
504 3.3933546926426637
505 6.744060338941413
506 2.9735045863694562
507 6.662723819891262
508 6.0571770184519735
509 4.702318791881917
510 6.172865018363936
511 6.933120905846783
512 7.380114405878665
513 9.773131308808273
514 9.62058296881317
515 6.924804847191612
516 8.697876295288586
517 3.4588573015714177
518 2.9486046766565424
519 6.025478512856577
520 6.0428231998114255
521 3.791556343385474
522 2.4128015573397064
523 3.611368104889595
524 6.030990455357984
525 5.649547491142219
526 3.4420062791930204
527 2.656661119865585
528 3.221093636639017
529 2.6851772550810042
530 3.080521567000079
531 3.7175829081219494
532 3.706573957210316
533 3.6870538985104617
534 3.4299930533057292
535 5.178596842259283
536 3.533463318056965
537 6.570182671312782
538 9.21966154933999
539 8.757162786439839
540 6.138420081319019
541 3.0247393586653555
542 2.733791840373916
543 3.391712845035107
544 6.080003508473717
545 6.603511508771168
546 2.689703014976684
547 3.8269703161950224
548 2.895658688556978
549 3.917827016205738
550 2.996523168307004
551 3.742854261266597
552 5.691207013906573
553 2.954779635781689
554 3.0022161232241746
555 3.3746459697992397
556 3.7942140834330127
557 2.7013833905815137
558 3.310109187724606
559 2.9073154579724894
560 2.668867456518733
561 2.964871828331323
562 3.2880825391253
563 7.306769549829804
564 3.1108830811483994
565 5.90280239830088
566 2.994754978574104
567 3.8723078507172195
568 3.7223054273654017
569 5.388003485108484
570 4.927615244440579
571 8.283920363927823
572 5.684733066225192
573 3.4127183326832284
574 3.597469108614286
575 2.905233993698282
576 3.5272114229759137
577 7.670301436732786
578 3.5252000046163863
579 3.6115400109667877
580 7.016417146116716
581 12.00930969133233
582 3.5300457531092118
583 4.829108254119159
584 6.781248183002909
585 3.2949877866814044
586 6.722501559766276
587 6.694283596386359
588 5.485242776337338
589 3.6319295387848336
590 3.352541873068132
591 3.6032094551409406
592 3.5286834792563315
593 3.7804836819837573
594 3.8117205388721276
595 3.1858347518481596
596 5.683301049597655
597 6.163277787859932
598 4.369760077831765
599 3.6045335153785474
600 3.628371224008675
601 3.660518480517779
602 3.636825120377098
603 6.184769655533059
604 8.239650347761739
605 3.549429511069884
606 6.474438706489729
607 10.371187910447308
608 6.161013676432453
609 4.639076902668944
610 7.481377240002337
611 8.049092723539458
612 8.812597825201536
613 6.467085521646826
614 3.210853253338051
615 5.069856637398219
616 8.90695772751886
617 8.961463727684837
618 8.768401994447661
619 3.3980660733054724
620 7.864996545996696
621 5.569386460656834
622 2.8845491769569973
623 3.777057792334077
624 5.49908424583245
625 5.916744892497896
626 4.312288739089971
627 4.8140466917033065
628 5.654798258481283
629 5.363335090781947
630 9.014303817018275
631 6.7891148678319615
632 9.58983584862105
633 10.12059514701805
634 9.422746903776847
635 5.350486537681174
636 6.020855335995286
637 6.421608681090927
638 7.525142217313665
639 3.638529513364853
640 3.074777501489538
641 2.8059500461836917
642 2.6842831733248427
643 2.7895953935209854
644 2.8495180133922053
645 2.6977242089597064
646 3.310814040312025
647 2.6993688736178645
648 5.3428650025179705
649 2.712039380786527
650 3.5374807697983686
651 2.720164294308056
652 2.73795086500142
653 3.6375911828330825
654 2.9963588189057493
655 5.568923880387007
656 3.531866263489897
657 2.6545182728193
658 2.8956836849062975
659 3.4074097189695
660 3.0005742358326972
661 2.738151050850453
662 2.743326734069951
663 2.6850729608716737
664 3.274947677693542
665 7.673039209862214
666 4.957978395530972
667 2.795824420317076
668 3.228475942466971
669 2.8238945493815875
670 3.8615094484216677
671 3.4141279664609736
672 8.028790272574835
673 2.86995543957053
674 2.7308421985027085
675 3.792588056920943
676 4.140748402247407
677 3.2665566458459705
678 4.183836836904431
679 8.258820466113002
680 3.596028516613922
681 2.983004405604018
682 6.0005742246889815
683 4.291543838132493
684 6.5624893195536025
685 3.2365932337532892
686 3.3012770528267996
687 9.101388092879919
688 5.315627591858421
689 9.806499531123173
690 2.7752642609660314
691 2.68778428051333
692 4.457630772389694
693 3.6911871252940576
694 3.2976999988275955
695 2.9099771573257196
696 3.385730327860183
697 3.6340633070755928
698 6.291223064619241
699 7.2474138343317875
700 6.80005104237479
701 2.927503499310433
702 5.850274509499349
703 7.006222128703946
704 3.3317995690551774
705 5.851806643820615
706 6.539537049613396
707 8.5099938535937
708 3.4615571692248834
709 5.175439692262075
710 2.689481274830109
711 2.6215963584626345
712 3.560901009429772
713 4.12543509675912
714 2.7812307219995227
715 3.356317968228301
716 3.8710518758243646
717 3.779359713501947
718 5.525893588023377
719 2.8041084559522025
720 3.0511423484931166
721 3.34745982330709
722 3.768059838933564
723 3.594744425827318
724 3.054728369953745
725 2.9029133403501746
726 5.400800835141106
727 2.6512079523713328
728 3.6304973393498647
729 5.430358369987389
730 5.442957085549732
731 5.5726174477153165
732 7.938350238147741
733 2.604480334589637
734 2.942865409090123
735 3.3666723275825827
736 3.5237843391647363
737 9.00151737623571
738 5.378295001944231
739 3.580489840306587
740 3.268539568422251
741 3.0500279910243715
742 3.940666022353518
743 3.790798559141416
744 9.250085776903783
745 6.575669277265722
746 8.137839374745298
747 2.8997376546379567
748 5.544547335859964
749 3.5938619742018547
750 10.61115897715666
751 7.240200435212599
752 3.2551670315681758
753 9.563537397708807
754 2.6704454675809344
755 3.6553859271425497
756 9.29013299000145
757 4.395450280616938
758 3.3559479339338045
759 9.540236162925028
760 3.5379447153917933
761 2.58658814833685
762 5.354800081087492
763 3.5662143662070864
764 3.7941868658954134
765 3.5219931877679467
766 7.754353274893432
767 7.290788299404762
768 3.30804086448686
769 3.5128988280576476
770 5.216252598119291
771 3.7625809043823883
772 6.310439455775042
773 3.6053412240093206
774 3.6711111719473064
775 2.9911051550920447
776 2.576371377964329
777 5.302351625197006
778 2.8894737662388392
779 3.6257590670476465
780 3.6222962146284905
781 2.792162949076508
782 3.6082105817392627
783 3.6393902984074478
784 3.0882794487947702
785 3.72538028647587
786 7.802077650572553
787 3.124326694490755
788 3.5384568487618373
789 3.0719450936290937
790 3.4939403255417236
791 7.2604454034632
792 3.4373799376546663
793 3.174812975376364
794 2.855877602625009
795 3.3099850035722715
796 3.2847018273658
797 2.6818679648787067
798 3.2204556693296715
799 2.49841050005253
800 2.918367302244791
801 3.494350900893753
802 3.723139390074961
803 3.6322481435002216
804 2.77658134880659
805 3.4603555773754358
806 3.157701201782489
807 5.10936644202061
808 3.426939929133235
809 2.7170105575919354
810 2.661572856920945
811 3.0260785820220537
812 3.718870381155931
813 2.79349712189711
814 2.4498473311681783
815 2.520708538389379
816 2.7150072246583803
817 8.13836808578606
818 3.1954947852632865
819 2.8670482617227964
820 2.862040636748489
821 3.250590222950896
822 3.0989856294798304
823 3.1495328260023467
824 2.5615498975161195
825 3.8039492276060023
826 3.5015402881787288
827 2.7344476822565107
828 3.500852386338935
829 6.18669514240585
830 3.9991384338835276
831 3.7241744067189098
832 3.2796299888950755
833 2.6669475767174404
834 3.4421289092537384
835 2.9267297298296135
836 3.644690968584961
837 3.0961240681711013
838 2.905288333980674
839 9.122873792080183
840 6.113747193940726
841 3.499847410387269
842 2.9493886736100148
843 5.818219264185859
844 3.4946575862875457
845 3.457010330998532
846 3.5301225674940753
847 3.4249673149154276
848 3.4484077978333763
849 3.422390245326758
850 2.7853969186307683
851 3.435509821801833
852 3.368327618569487
853 3.755200905919038
854 3.7147888884596263
855 5.194120096170638
856 2.7308960500082993
857 7.116662529481277
858 2.5103540149780144
859 3.6006707685874324
860 2.7300891778866307
861 2.689613131010023
862 3.302779679654574
863 2.771382405767498
864 6.889424244771921
865 3.7834247884944805
866 3.680732415888827
867 3.6854979647277815
868 4.4394792619007175
869 8.85594922063104
870 5.614738793547802
871 5.556931785789983
872 3.6243192872694503
873 2.670431171493262
874 3.0490913509423936
875 2.580993774511148
876 2.613269132995549
877 2.7207845683328746
878 3.3978121358204914
879 3.345022689333969
880 3.2196125434829126
881 3.307929300768642
882 3.0423076891644896
883 5.3643489607982
884 2.596251667444343
885 2.598600279594691
886 3.0457894096324156
887 9.085881124159437
888 3.7463006813892026
889 7.4971319618015215
890 5.303877030098121
891 3.190637802688817
892 8.113577617371009
893 3.416444001374334
894 5.208368213993843
895 3.172422944232681
896 5.865973689270066
897 3.8417854958772897
898 6.64982796252818
899 3.8835911772521228
900 3.4578153669663014
901 3.5106395732002276
902 3.9865498799096137
903 6.4164755296114
904 2.818102517072981
905 6.077890288546272
906 3.2394938454576496
907 3.2395478847664636
908 2.617380529558659
909 3.2961683951898837
910 3.3040366458332637
911 3.2033095444926403
912 3.5920006666662654
913 12.418812249383759
914 3.742075311716481
915 3.636164610783552
916 8.823628628472717
917 3.4876332150717393
918 5.679737918622224
919 3.3382584788258844
920 6.968064665837534
921 2.5706619666643387
922 2.890095413099406
923 3.7794186543789094
924 3.021593763608083
925 3.715836146317921
926 4.952575299551463
927 3.7113967568720745
928 10.433908918189475
929 3.330088600245744
930 8.329471649879247
931 4.517780428616366
932 6.08496063745795
933 7.285174397155515
934 5.533733768363821
935 6.030723529036599
936 5.172172437371711
937 4.208762771956191
938 5.010782039243273
939 2.6518461762864036
940 3.5106058598754943
941 6.870353979781761
942 3.6808154595035854
943 3.7706914085348004
944 3.683157128365475
945 3.724129447133665
946 3.5202491727831955
947 8.400127088578648
948 3.6761288311642826
949 4.67298581184224
950 3.053081540678603
951 3.4901202494047534
952 3.33455421253866
953 3.86695123744048
954 3.310132804601441
955 7.8696903189617995
956 3.333142595160151
957 2.790070997008769
958 4.213041214565997
959 3.8481737886813017
960 3.5796661319016976
961 5.467429456007236
962 10.918335882913604
963 3.049684833884579
964 3.75123653386898
965 3.3523831021902906
966 4.928051008296928
967 3.266546847047229
968 3.173365591277661
969 3.7370807418861505
970 12.971903368447892
971 4.3414826620479765
972 7.011126398358972
973 3.0633356112107673
974 2.7382693060389474
975 3.42386418024907
976 3.1776514985258313
977 2.9975710239787676
978 3.7648215576382134
979 6.781624655434591
980 3.038433689230095
981 3.652967827581138
982 3.4643806884224
983 5.018247352132104
984 2.639358080257903
985 3.296437113199114
986 9.06757075328203
987 3.3523905981304023
988 8.068301361458833
989 8.9438907007635
990 8.6243868191488
991 3.2025549942042146
992 6.469746239969772
993 3.9412683545603513
994 3.6976329280823594
995 3.644080545246647
996 3.8405118297499596
997 3.7889135051221845
998 2.818063870732914
999 3.348881386940607
