# Supplementary material for: Perforin-2 clockwise hand-over-hand pre-pore to pore transition mechanism
Source: Nat Commun. 2022 Aug 26;13:5039. doi: 10.1038/s41467-022-32757-4 (PMC9418332; doi:10.1038/s41467-022-32757-4)
Supplement: Supplementary file 7 — Source Data [file 41467_2022_32757_MOESM7_ESM.zip › Source Data/MD Raw data/pH7-CW/pH7-CW-saltbridge-25.dat]

0 3.524516996544375
1 4.608503541008448
2 4.085731047650502
3 4.397224820917868
4 3.3601098514383563
5 3.332499099645676
6 3.321549379238841
7 3.4612215398203987
8 3.2622853642534393
9 3.2994312980527365
10 3.289431352549785
11 3.386409649935932
12 3.3857092897916545
13 3.447336569868773
14 3.458473003872521
15 3.3985546140481513
16 3.3762097763944734
17 3.3878411219905775
18 3.2940481905289976
19 3.2972355030053127
20 3.454212910436073
21 3.4151872436430906
22 3.2852861379516476
23 3.0572284205818137
24 4.151114611468244
25 3.3720721646600467
26 3.5124622025203545
27 3.3425512471726457
28 3.440485200152615
29 3.209859909002528
30 3.375444089165131
31 3.503808687485613
32 3.242422507391599
33 3.512037488920277
34 3.5017576131820305
35 3.488710623041924
36 3.4237282662199413
37 3.2379923389916807
38 3.2735710486402576
39 3.3149709890903947
40 3.3686030202306823
41 3.350348647932437
42 3.4210853072228855
43 3.3735350006435043
44 3.3150183461592806
45 3.3060439974519262
46 3.5250540584903165
47 3.4028144286260855
48 3.3086189816949445
49 3.459082159447958
50 3.491285815826571
51 3.3387777217783925
52 3.388225688643702
53 3.4288691524534323
54 3.407753122382922
55 3.3530174616678448
56 3.25234017946725
57 3.449750946480285
58 3.1972534711077834
59 3.2396708887896324
60 3.5156642647977643
61 3.331640608442168
62 3.2898864842855993
63 3.321283678576962
64 3.2658359926573417
65 3.4835629528024685
66 3.666034381906014
67 3.49167140653043
68 3.3247903404411026
69 3.5393152560531007
70 3.3565904171205783
71 3.4006207852450783
72 9.774484532057375
73 8.089651675019757
74 8.514517188372036
75 7.327804478617949
76 7.8853882030705
77 8.797053926665372
78 6.325940068234218
79 3.6073064014916425
80 3.8886073060337902
81 3.316775507897391
82 3.3418181691903666
83 3.8142375621173574
84 3.4280777735974914
85 3.4357532684786762
86 3.3162584912781057
87 3.5954890435195046
88 3.4819391122924164
89 3.9899975891583055
90 4.268355759567325
91 3.3823944211705013
92 3.426499675394597
93 3.4431608645104372
94 3.6646706363817243
95 4.472715929857907
96 3.3079310138751645
97 3.3757586164332443
98 3.390855468276314
99 3.72095193635553
100 3.403852035100353
101 3.37051344296889
102 3.4268216899977912
103 3.4623823358627615
104 3.313001543849613
105 5.467621158073292
106 3.5583338480720226
107 3.38507479332544
108 3.5154678423671593
109 3.594491727052241
110 4.100060003787056
111 3.3368686709899187
112 3.390571198199065
113 3.880476743510771
114 3.3742090530545785
115 3.4288814788559066
116 4.2697663699295205
117 4.11222536273184
118 3.3685460041989286
119 3.410842776591867
120 3.499432644358004
121 3.6599972271874224
122 3.9112792596504704
123 3.3504078378986493
124 3.3314743941585676
125 3.3339734269702523
126 3.402685936769349
127 3.6683312750136325
128 3.4889608886626613
129 3.518502787607446
130 3.4022129395062293
131 3.3918114425991432
132 3.602876313668762
133 3.5137752092474015
134 3.3338033683113064
135 3.358510306226245
136 3.4780986578400532
137 3.367423238959179
138 4.082327875469433
139 3.573315639399834
140 3.4221431206244173
141 3.6024730568015713
142 3.455502793235462
143 3.4179271706988468
144 3.301153206250064
145 3.4487585936478924
146 4.2722401230335105
147 4.31133020124287
148 3.3793987567009403
149 4.1043663367155885
150 3.37039443845793
151 3.379344631396669
152 3.5069434640586943
153 3.4234126171045656
154 3.396156997995218
155 3.569467900556213
156 3.5937077703878706
157 3.2467371511023853
158 3.440488153465308
159 3.356727422518151
160 3.4389361126283617
161 3.358937599208938
162 3.3331768609986785
163 4.2050218823352274
164 3.4563350716871866
165 3.346954944365405
166 3.385746467023917
167 3.2899516506387623
168 3.434336642030963
169 3.5813211609785878
170 3.394123469418154
171 3.5273701783684106
172 3.39161359751245
173 3.4095090232143654
174 3.350044563404507
175 3.6391528507452393
176 3.9156623045303145
177 3.515585345409123
178 3.4329040767319574
179 3.375283023846097
180 3.3503603968474045
181 3.319257008789739
182 3.3994324351443
183 3.589294225895681
184 3.3794186818934815
185 3.2004794261062006
186 3.9382349819290643
187 3.2873350193211643
188 3.5165882078455772
189 3.369566968594701
190 3.3434596376371775
191 3.3504637959824644
192 3.4592202685489246
193 3.8009811232161677
194 3.273046770287854
195 3.651146523374505
196 3.5158314122606513
197 3.4657465737278534
198 3.438091922611122
199 3.458976881012626
200 3.400452148230192
201 3.252972833925071
202 3.401952749676666
203 3.3012846274695407
204 4.474907990818542
205 3.460294981555278
206 3.3422674751349044
207 3.476715855503667
208 3.805470401649848
209 3.3490183026317615
210 3.25331094445398
211 3.382070912990991
212 3.4209680124741464
213 3.3984185999104786
214 3.8268557516569643
215 3.7328694834381935
216 4.3514909840206855
217 3.345946132262011
218 3.357156440619407
219 3.3917883688812185
220 3.4356977136886093
221 3.4845361367966796
222 3.5035313356295257
223 3.3950688581271486
224 6.4959504015496226
225 3.3299542584122643
226 3.3407396825379885
227 3.330011390072748
228 3.387118508144491
229 3.381830148214541
230 3.5967131825628846
231 3.443531462653925
232 3.921904093359843
233 3.232518819734111
234 4.150030426601872
235 3.3941925540072853
236 3.4429043644725774
237 3.2956616149222153
238 3.3372884028080656
239 3.4394460860644798
240 3.4015512736248263
241 3.2875618534892435
242 3.3857069013132626
243 3.3920914193664813
244 3.61554065625788
245 3.618253054051347
246 3.3534131472183226
247 3.7674857599583427
248 3.840214013719549
249 3.447268255716294
250 3.3702017431204507
251 3.671434948876624
252 3.5784944088447483
253 3.896565431817071
254 3.397208809423563
255 3.36844375198683
256 3.44272116699395
257 3.413843376148107
258 3.7521525935686104
259 6.179885031708241
260 3.4842861367403537
261 3.505243269614817
262 3.3488748671798634
263 3.3945098252662236
264 3.4058667584939877
265 4.493517603418406
266 3.6843005880624022
267 3.307561062058961
268 6.734262638179422
269 3.4412303109918803
270 3.601468795460845
271 3.4099352289301805
272 3.345466755690076
273 3.373904969387002
274 3.5394282012875578
275 3.673153610984261
276 3.3739858449055524
277 3.414910679256153
278 3.7813232890452277
279 6.040263775207964
280 3.41288994051291
281 3.2028616889419848
282 3.3010233340660164
283 5.189874181965655
284 5.993862720534117
285 3.503415422870758
286 3.6089909115850753
287 3.660212057487068
288 3.465867980084041
289 3.376624839600852
290 3.294389417727181
291 3.3591295133628587
292 3.4515515680963103
293 3.4738405696765695
294 3.4487573398719604
295 3.508476419152019
296 3.3163838811624466
297 3.366381271171421
298 3.510242081902431
299 3.3669318186156283
300 3.5154506861267443
301 3.369722838331769
302 3.3107876821943623
303 3.50761903192138
304 3.432409483274225
305 3.3538348963131863
306 3.6517301810492357
307 3.417369726279502
308 3.410674880510405
309 3.477760656015765
310 3.330364523042562
311 3.376985922479257
312 3.325650186802476
313 3.2858969824308026
314 3.3119850362627363
315 3.3548822257523367
316 3.295793485225889
317 3.3403972260842214
318 3.365478460125099
319 3.6218004211119412
320 3.3266844187167246
321 3.399370145096894
322 3.5047208404973227
323 3.2842886399173863
324 3.5381516807520037
325 3.2895100938338233
326 3.4224971769830073
327 3.4069033237114934
328 3.479757552846629
329 3.3843962047684997
330 3.37653832456679
331 3.346567892712212
332 3.503477568033661
333 3.3157720948098284
334 3.393731569214915
335 3.264015889486814
336 3.3977133218043667
337 3.655937144594794
338 3.2423653787241498
339 3.4108311062722345
340 3.5814042044509335
341 3.2564154260624987
342 3.473022854477356
343 3.3895992351900723
344 3.43935575908137
345 3.3953596171782277
346 3.38854315453135
347 3.432349477247758
348 3.665028879257574
349 3.404335194078153
350 5.580288743012323
351 3.4499001075830544
352 3.4490179714051825
353 3.2777158150984054
354 3.340824335262441
355 3.362099367153235
356 3.3619365711883087
357 3.3495774463127432
358 3.6048860768287128
359 4.339967439126315
360 3.418259755082695
361 3.517938940667256
362 3.3442845790324855
363 5.455136120115535
364 3.3271676386106828
365 3.4756616865328107
366 3.433465414057264
367 3.382048199782055
368 3.4601124541684665
369 4.490982178625588
370 4.147559334770731
371 3.806128585188005
372 3.360376775844892
373 3.440623020533166
374 3.3574030940270343
375 3.3199076904870712
376 3.3441841916462454
377 3.5197109148492336
378 3.200904967663594
379 3.6688285874180333
380 3.335678765488748
381 3.3321343684801397
382 3.5404140795671095
383 4.264945117107716
384 3.267569100399839
385 3.447042137754594
386 3.509889752065103
387 3.3418853829502218
388 3.5218054289010414
389 3.3186706080954522
390 3.423848478111031
391 3.645536308744535
392 3.4245896423732116
393 3.3253941934594495
394 3.4075518687645268
395 3.332191684284373
396 3.1682191057612794
397 3.360040834626793
398 3.37490976533468
399 3.496593815122187
400 3.446499740547496
401 3.678977809663197
402 3.839672344646373
403 4.4096298927993995
404 4.246374513746972
405 3.2011182352357364
406 4.822607726851506
407 4.638352364887285
408 4.736726879724618
409 4.728898501704982
410 4.54988897113888
411 4.467721138378882
412 3.6928204306811536
413 3.327452328624445
414 4.243065892979344
415 3.5714471353111175
416 4.131765215535038
417 3.694850741940835
418 3.722563787174629
419 3.762760271474848
420 3.7264461169696483
421 3.7586257025666163
422 3.3902530387071375
423 4.407457770450916
424 4.604495782606912
425 4.3021162916472475
426 4.360767736994821
427 3.740805160048155
428 4.5009385983116035
429 4.674103906306373
430 4.570243044683211
431 3.649320904136212
432 4.020990227361476
433 3.653932829675298
434 3.590930981255816
435 3.3019317715196923
436 4.002126437222586
437 3.433331585352433
438 4.042003952696453
439 4.185461994130964
440 3.793646349926605
441 4.140910467339512
442 3.6690158846245247
443 4.194893864272256
444 3.5307433637848753
445 3.529153583491599
446 3.307072817761735
447 4.257009102040812
448 4.192120892477274
449 4.098615445783269
450 3.432857831388826
451 3.6315034168168436
452 3.296128006485688
453 3.494659801338502
454 3.583015516483055
455 3.550366669852996
456 3.326810292393459
457 3.426909693977109
458 3.9839502659714423
459 3.7369348309136083
460 3.6178263653282614
461 3.9574678773837926
462 3.705882383981917
463 4.06565150796658
464 3.3163616562659706
465 3.7854886011287308
466 4.069590808556711
467 3.3420420022595128
468 3.9139194243533346
469 4.087366650368328
470 4.23149076118405
471 3.758979414855081
472 3.5681303548730625
473 3.79412364665507
474 4.090745006854015
475 4.040121222381452
476 3.535355839504523
477 3.329297168333456
478 3.254007206296711
479 3.8334398627036848
480 3.8919916796460665
481 3.5635063893627095
482 3.7745694861505017
483 3.475842089541637
484 3.750962609159948
485 4.243853909959121
486 4.101026551848884
487 3.9590323067329405
488 4.257969373296248
489 3.59949165315988
490 3.677441761208576
491 3.7321448008978297
492 3.8133833081055424
493 3.979791367835034
494 3.400271759717531
495 4.185965516901138
496 3.903636454760131
497 4.521886989737871
498 3.825678842362387
499 3.723383126316798
500 4.136634422424629
501 4.08677304000139
502 4.055156099308971
503 3.950153401639387
504 4.5391984087881205
505 3.885560965966994
506 3.544518726203304
507 4.294681239987818
508 4.019229022235405
509 4.164220212656334
510 3.5771724569446883
511 3.595236583549154
512 3.376255424246251
513 3.877887941494355
514 4.503610302716128
515 4.415881914009123
516 4.255865014335059
517 4.460695266092081
518 4.137137784330528
519 3.9534167109255822
520 3.756792902554884
521 3.5725869809141524
522 3.4623289527882135
523 3.3270674674430083
524 3.4550354760839483
525 4.218935906745678
526 3.779257704983216
527 3.941457275300708
528 3.701483689031451
529 3.5733163502763157
530 4.026280702380323
531 3.3815450974713457
532 3.345354475421335
533 3.3193971133162834
534 3.8625096431383814
535 3.9076742577147527
536 3.886497656656497
537 3.6744032324603046
538 3.927464799967496
539 4.086574563093917
540 4.4183524582140965
541 5.90618962859084
542 5.37158102476968
543 5.753312673627169
544 5.597599680596142
545 6.440912704422814
546 5.806488762662592
547 6.107481634014065
548 5.623435774272658
549 3.327629964951349
550 4.168442050552009
551 3.4589153436367615
552 3.7142407246580196
553 5.085077009696848
554 4.437034164805756
555 3.4112662662656854
556 3.964163636837568
557 4.124995812239993
558 4.279521650116064
559 4.3598011065941265
560 3.7183116511119385
561 4.083263532118951
562 3.8232140599305566
563 3.466468569967427
564 4.132277030292983
565 4.888590468582463
566 4.216476985313097
567 3.5728726074653667
568 4.028110498871718
569 3.7882288900083316
570 3.933990138558083
571 3.947630373422776
572 4.028769200447267
573 3.88325158537596
574 4.5074346795710225
575 3.963721597089078
576 4.02510009610106
577 4.151629335443593
578 3.789962677458538
579 3.8800441369585474
580 4.206130980346239
581 3.6956329848225784
582 3.424395020373635
583 6.149806653398943
584 3.606429986022344
585 3.932785273279666
586 3.508225910018551
587 3.9706467376604886
588 4.413131297063344
589 3.907601464748537
590 3.939113134120425
591 3.36733732569165
592 3.6049885762011225
593 3.375176361370638
594 3.925820516643719
595 4.112560384238501
596 3.7726967456262113
597 3.368013710135787
598 4.231609453161085
599 3.6914180501780742
600 3.719503638264128
601 3.7199576767816636
602 3.9320851083403876
603 3.8801283461473117
604 4.069179706916138
605 3.55212600870203
606 4.1693957716657595
607 4.171256424270178
608 3.9533814221247128
609 4.1440004634386325
610 3.90477163197128
611 3.93652704079602
612 4.337941143960493
613 4.241221628176424
614 4.025799603788092
615 4.291832294234898
616 5.235929228560193
617 3.789850190437788
618 3.866478770105643
619 3.922692305648334
620 3.640932851259148
621 3.4967803507082884
622 3.750245868372851
623 5.080842678429358
624 4.282770559169738
625 4.82927914063161
626 5.408533841793517
627 5.582248496440095
628 4.381034554314635
629 5.666162735173001
630 6.009508294042967
631 6.046427818841167
632 5.782838770103322
633 5.525002807446092
634 4.014828960252993
635 4.031582524626489
636 4.307859448723472
637 4.157076097853926
638 4.2708115098668
639 4.30660568463862
640 4.264385562167891
641 3.7460244683295825
642 3.4066834443463483
643 3.8638421225609245
644 4.013237908831279
645 3.6339382190128706
646 3.6501108696747933
647 3.9926350595832933
648 3.380512684663203
649 4.002408178930169
650 3.855691321290703
651 3.9948741709500846
652 3.8683283846582053
653 3.7657022091630266
654 4.037681798018256
655 3.664704795766892
656 4.059307233719964
657 3.6049693751576553
658 4.369308593567336
659 4.0160954477944095
660 4.085784718571353
661 3.881663749849328
662 3.688439252150466
663 5.682906546091379
664 3.982499987670567
665 4.118974842841064
666 3.9251093223788396
667 4.244518231258804
668 3.89727540761769
669 3.5231290854763815
670 3.867118933311233
671 3.6526353537150817
672 3.405846173549052
673 4.307524868063051
674 4.2983876697539145
675 5.1371954740684265
676 3.4005848532928185
677 3.8102685495993796
678 3.8201868772616376
679 3.8706923872223786
680 4.0287053836849225
681 3.8142573924276197
682 4.173061569319685
683 3.6685146838719653
684 3.9197021394036855
685 3.906760278349948
686 3.4745172803691955
687 3.7930682762979235
688 3.867929691124472
689 3.995801026596071
690 3.7697605901028752
691 3.970308932027404
692 3.8956755074629412
693 4.018246141806775
694 4.057837517020359
695 3.8145948570072465
696 3.7898342106535767
697 3.72710671030449
698 4.266406043733705
699 3.838602635240272
700 3.2935109760297956
701 3.2924698149713096
702 4.066559083969172
703 3.8440329781883746
704 3.6041156779553445
705 3.832416666071097
706 3.8030813055051707
707 3.660809594551466
708 4.207416308775628
709 3.6958931091726117
710 5.34524891430058
711 4.1082993449151495
712 4.2777430764285045
713 4.389658676933891
714 3.954063039362992
715 4.116909477359365
716 4.089267222453816
717 3.786395773541103
718 4.556376221005694
719 3.579509309098804
720 4.474433541995935
721 4.1443120885170694
722 4.0526201537514295
723 3.996355777020514
724 4.4976292124307795
725 4.732670362228811
726 4.112516135546593
727 4.764477057692312
728 4.410142246134943
729 4.561326500693459
730 4.664969113046058
731 4.120513304887557
732 4.137880648641345
733 4.560123922944184
734 4.319699523625287
735 6.1998009719856
736 4.572666317128805
737 4.662859354419506
738 3.8639867644706185
739 6.731697098974482
740 4.098676989786123
741 4.141263643362734
742 4.223183645189059
743 4.415670813863088
744 4.093786104794833
745 4.484077491967677
746 4.6922011526019265
747 4.437558443701964
748 4.124304576588336
749 4.296024870890357
750 4.666422769917255
751 4.2023393974844625
752 4.164531615492101
753 4.1560597196357465
754 4.2344286264620825
755 3.4255429123431425
756 4.01515424801962
757 4.204706626277137
758 3.356199858973179
759 4.107627752603877
760 4.3306121484237865
761 3.8809928749583964
762 4.144214742237765
763 4.205823292719249
764 4.182162800933484
765 4.128087035376548
766 4.230674094335182
767 4.349626966914448
768 4.3525891382492246
769 4.145013382960139
770 4.469726377756791
771 4.07948636046053
772 4.286422672528153
773 4.392908717588353
774 4.114063083445338
775 4.267606972969424
776 4.367832824134429
777 4.3259718311196345
778 4.143833135617198
779 4.4903448057365924
780 4.19439393343256
781 4.18600416989686
782 4.270312628570473
783 4.167111717347404
784 4.213183962150309
785 4.178662025599303
786 4.137643422353501
787 3.758224548782784
788 4.318004721706841
789 4.1121992897618425
790 4.501871399894705
791 4.1071302015485
792 4.078828431238996
793 4.230372966927784
794 4.57229438354377
795 4.298169135818094
796 4.266775315944935
797 4.1886364484103815
798 4.476362552178365
799 4.405635728545282
800 4.156808882241154
801 4.356641704533123
802 4.138205161527172
803 4.182168926365519
804 4.097851926157519
805 4.245158981385711
806 3.5477789149182035
807 3.287480230926948
808 3.261635093409366
809 4.317012079936231
810 4.2479241162710535
811 4.313602277965533
812 4.51419828852584
813 4.294345947358492
814 4.02279201167536
815 4.186455936988659
816 4.362238869791854
817 4.225007546378204
818 4.233513704577504
819 4.459073407922064
820 4.456910443107037
821 4.257639907693709
822 3.9983453818469674
823 4.167884089244082
824 4.320136249505642
825 4.084294320070417
826 3.488589630048533
827 4.320579230254498
828 4.107558658821782
829 4.172648797512761
830 4.156910871032003
831 4.153469320611331
832 4.026792322723867
833 4.3448509793429775
834 4.180902296562796
835 4.269210882181922
836 3.2339488743019658
837 4.250081677866558
838 4.106076926765312
839 4.444543836478524
840 4.241089333964644
841 4.238210766290281
842 4.361976597921025
843 4.086616592172044
844 4.308860527463985
845 4.261635882536656
846 3.7294870548238803
847 4.252376021640496
848 3.9812606272324897
849 4.242348118779585
850 4.314596035563438
851 3.5852477822034388
852 4.111890749669666
853 3.9368518822291123
854 4.536748574137545
855 4.378680674171645
856 4.122328144480122
857 3.96749994468062
858 4.0709436621251225
859 4.239347207075663
860 3.602720809760356
861 4.1166202395212155
862 4.0733117750222325
863 4.052188506093681
864 4.33814440631431
865 4.0994011009087465
866 4.05022358242708
867 3.927195106398016
868 4.131732597736159
869 4.151822666636389
870 4.263254888126321
871 4.188902268089039
872 4.045345462058332
873 4.396258819718116
874 4.239004320696784
875 4.048142588224865
876 4.212746220444734
877 4.301200909860376
878 4.108543915534109
879 4.076484859196337
880 3.8907169708451033
881 3.9212643102000757
882 4.156508074549909
883 4.323486794715954
884 4.138576825322692
885 4.102206928535333
886 4.278783824492743
887 4.391537674883652
888 4.16760317789338
889 4.11634720192227
890 3.998432995342966
891 4.31136098033694
892 4.284055130525199
893 4.29840093517596
894 4.437514168284269
895 3.352866329695608
896 4.333524317227348
897 4.222867129883036
898 4.175669743992596
899 4.08873029742988
900 4.239950732111219
901 4.116073887392014
902 4.565969635110614
903 4.224757722072857
904 4.636048286960014
905 4.204433019157248
906 3.9768713579734087
907 4.33288093361202
908 4.410338875702254
909 4.324285102304008
910 4.260166314910903
911 4.324282817081198
912 4.376562966175535
913 4.11031741975224
914 4.502455411491864
915 4.241937634249729
916 4.491028488805233
917 4.5113572988305775
918 4.14452324921995
919 4.923848784840163
920 4.180301021796831
921 4.658776225273841
922 4.100600340332882
923 4.119591254892795
924 3.7887528143262794
925 4.435220927546185
926 4.325715628352272
927 4.530298471164242
928 4.582907625907455
929 4.540113193010524
930 4.175430446332234
931 4.128624508637655
932 4.022984357442156
933 4.2360009276590835
934 4.26359820833009
935 4.386860235249854
936 4.553381228547717
937 4.4105754319697805
938 4.0226505149472835
939 4.287051522560477
940 4.282541312825075
941 4.307051072314088
942 4.128697513382752
943 4.635202682161714
944 4.051156474626638
945 4.380415658818794
946 4.047553275504007
947 4.476503163511221
948 3.9534539751093782
949 4.553919654398996
950 4.242550636675591
951 4.0037542205603796
952 4.146775657628612
953 4.101384819675957
954 4.276203356315387
955 4.173240529297462
956 4.555297387095559
957 4.342805224887974
958 4.121256142740547
959 3.428372900233931
960 4.190067209293468
961 3.9939884423100698
962 4.202040528762799
963 4.263091027507201
964 4.57742879337739
965 4.57108449599838
966 4.219482737921672
967 3.3619514981749186
968 4.417576652266776
969 4.321723012686673
970 4.177878178373607
971 4.402686706516428
972 4.203067134743857
973 4.105660717710981
974 4.406994955365168
975 4.248115864002493
976 4.17222221383801
977 4.085975281443851
978 4.221487366565505
979 4.1679913849484835
980 3.602530302166513
981 3.4906737200671087
982 4.328645022911998
983 3.3707095776700045
984 4.173384100728359
985 3.6104656129754127
986 3.960397891008154
987 4.1909324803401935
988 3.331077963433996
989 3.26599942699818
990 3.942415207004948
991 4.275088925679857
992 4.034094731597144
993 4.051333158718664
994 3.761104116293119
995 3.9699994143356823
996 3.6612601104608373
997 4.167061195890973
998 3.237370004472772
999 3.961817950609021
