# Supplementary material for: Perforin-2 clockwise hand-over-hand pre-pore to pore transition mechanism
Source: Nat Commun. 2022 Aug 26;13:5039. doi: 10.1038/s41467-022-32757-4 (PMC9418332; doi:10.1038/s41467-022-32757-4)
Supplement: Supplementary file 7 — Source Data [file 41467_2022_32757_MOESM7_ESM.zip › Source Data/MD Raw data/pH7-CW/pH7-CW-saltbridge-28.dat]

0 9.873684991623085
1 8.78195927799719
2 9.952634677945907
3 11.616813099223087
4 11.344491747139374
5 9.91210920317665
6 12.042246902183274
7 11.590821749525642
8 10.289252110276323
9 9.759565111449218
10 10.803428436155139
11 11.549862651895356
12 10.854699713130014
13 10.586704055444732
14 11.237477163706457
15 10.241311630105915
16 9.7424360414074
17 9.802100542816248
18 11.003810544980931
19 10.002883979310036
20 10.208530344953259
21 8.803434629447597
22 9.915904872482026
23 9.770581835882332
24 10.703219209796988
25 10.433787535117279
26 9.764661234108003
27 10.464240519802319
28 9.984291873509205
29 6.645135077528347
30 7.920708280039553
31 6.689176957375078
32 8.326858412414479
33 8.898374988157373
34 10.581172411278404
35 8.040685321270754
36 8.323428164369385
37 10.648559929783428
38 9.732498375052707
39 8.901188457887178
40 9.628076739998846
41 8.294377532330985
42 7.666507615376042
43 8.621255198906363
44 7.665639305388244
45 8.6191496969119
46 7.0021855905740535
47 8.846377849607503
48 8.36323996534658
49 8.74777035668581
50 7.557159666595744
51 7.787396056133654
52 7.921973313166171
53 7.1161235438061246
54 7.892164965088442
55 7.708296096395013
56 8.240269610395483
57 8.923351841559414
58 8.014775817791543
59 6.614613764972802
60 7.5886363799354175
61 8.79511594649017
62 8.763501535812289
63 8.037895537294967
64 7.814326584259331
65 7.615348381818657
66 7.538337199434739
67 6.882626235516257
68 9.230521652390232
69 9.142471058521524
70 8.869432162019825
71 8.171122481294141
72 8.30384504752992
73 9.754601129433585
74 10.286516761768704
75 10.017642383556419
76 9.577715871554084
77 8.413845534616582
78 9.582955463404437
79 7.750395586887539
80 8.226504767367661
81 7.8569398477380545
82 7.446408076547943
83 8.683978622605373
84 8.50300963995101
85 8.075496360795897
86 8.213832938571352
87 6.497028235153594
88 7.402211646027085
89 7.8163175800239255
90 7.975662383592809
91 8.03439468207852
92 8.054545439516476
93 9.629442693805672
94 8.142252963960614
95 7.996089241934815
96 3.314427885310298
97 5.33880741328548
98 3.7807758639378184
99 3.7416927996553917
100 4.196417181261403
101 4.0179690480599835
102 3.893479271270317
103 4.412914523873962
104 4.0414001005205025
105 4.590152980350845
106 3.6919314972054336
107 4.013205767513956
108 3.690642545881329
109 4.102868018670731
110 3.5719461969657744
111 3.9946166781375494
112 3.532448910073999
113 4.065611175273825
114 3.614344444128454
115 3.503003249671361
116 3.61709501825401
117 5.560036101360978
118 3.37428827651487
119 3.7632046122757328
120 3.273397990161629
121 3.455184132057302
122 3.69535427644626
123 3.470039200545703
124 3.261638691486393
125 4.023953784311763
126 4.206505665041553
127 3.952554301925121
128 3.7732790902669238
129 3.5202441284934225
130 3.801013819357936
131 3.314139151440783
132 3.2182488518393906
133 3.260249213785049
134 3.4321231128534633
135 3.366841468957548
136 3.250318593098494
137 3.431132400255929
138 3.2898699874340602
139 3.4589082718376707
140 5.409023786989022
141 5.302068086792027
142 5.758546741523711
143 3.800122269296963
144 3.3905810582856066
145 3.1538009367316446
146 3.2549538760637815
147 3.368207338401639
148 3.3826621083636854
149 3.586901033795502
150 3.441425437757473
151 3.221987129065716
152 3.6308554045287846
153 3.590103548655701
154 3.9941125795220613
155 3.3350979303740225
156 3.187290697968241
157 3.426650803234341
158 3.2124285725801434
159 3.32239875898401
160 3.8845278094460625
161 3.2099559664563664
162 4.376079343766358
163 3.812704192290131
164 3.4451362915041672
165 3.3881304587494787
166 3.3561123601430207
167 3.378666390788378
168 3.4125631888871
169 3.421869317970905
170 3.259856206197499
171 3.4047122581839746
172 3.4148549274353037
173 3.3326535659731236
174 3.2536929718186496
175 3.3290409614739436
176 3.9407205440838284
177 4.511769364560898
178 3.358487576623607
179 4.372167534564112
180 3.424812560809838
181 3.468264226266617
182 3.2413643802654217
183 6.053126169573558
184 4.21140068748719
185 4.229048379486824
186 3.317906176318043
187 3.4033929558150255
188 3.29756003828798
189 3.143929374222907
190 3.262710752939352
191 3.4061412247123584
192 3.9524680825858267
193 3.3949114018210738
194 3.3357228044585927
195 3.7452314640536675
196 3.4312406882790056
197 3.4567227386045407
198 3.308763415752512
199 3.6944451120851034
200 3.3042594140412795
201 3.558564508388507
202 3.2580515420279164
203 3.4459258314795345
204 3.3434585588759465
205 3.3408635737561485
206 3.327651438024617
207 4.212112505181822
208 3.345650178691122
209 3.2996116864513234
210 3.281872717174091
211 3.2260652623747355
212 3.3730673431737834
213 3.335583856467167
214 3.246154126423995
215 3.8345812419322773
216 3.3242695469243015
217 3.3242336256287484
218 3.6569547249286947
219 3.3477437720581094
220 8.971582474052553
221 9.046490672879928
222 8.071134376120677
223 7.540194842043276
224 7.597363688592263
225 8.85693062993318
226 9.077645110086507
227 6.851936359658176
228 3.4920682169889385
229 3.314456753298228
230 3.53889760837682
231 3.435168043553802
232 3.500845808415704
233 4.29503122289378
234 3.522930850378291
235 3.659310838829219
236 3.4852378791800693
237 3.4315666763336
238 3.3691320716039748
239 3.3715137225319602
240 3.2427369713752094
241 3.306972644224485
242 7.37862680061986
243 8.879724103044467
244 5.535381140947998
245 6.598645630300286
246 6.0977228241408135
247 6.858967868445974
248 6.980055958837957
249 6.791726834172655
250 3.2253502319721954
251 3.3757315178848404
252 6.141318711007913
253 3.475583276730012
254 3.432186653575833
255 3.290001015417788
256 3.2967657546339915
257 3.361886836921399
258 3.3741344487515823
259 8.352787967159985
260 8.495128644590428
261 9.425910397945145
262 10.873768853699373
263 9.799645646309335
264 9.142361329859634
265 8.830307181339649
266 9.411978489762662
267 7.293926342181015
268 8.027024130752316
269 5.219396267861494
270 4.2987621065692565
271 3.4973347788071023
272 3.273869813827576
273 4.21078519168668
274 3.4420716006515475
275 3.2461444923372116
276 3.380191895557568
277 3.3224425324007285
278 10.120836299316824
279 10.379195403089101
280 10.203396990805786
281 9.675337632222538
282 9.203058193692325
283 8.809570235430398
284 8.13610450207328
285 8.343973145730516
286 9.277005318940393
287 4.376819879577138
288 8.189919283045676
289 4.333239028840619
290 7.192068522606753
291 3.4082722968873345
292 3.2949127757663126
293 3.3431546534464753
294 3.5986178982123933
295 3.5144277460318563
296 3.294673386460773
297 3.3682844219869756
298 3.3152712632740733
299 3.3608518598166746
300 3.3983083925645543
301 3.493329716974069
302 3.4547689320794714
303 3.3404665461360006
304 3.3863387338547875
305 3.1749614665378174
306 3.3533521296403435
307 3.3376578396298195
308 3.248538650374196
309 3.3324096658328752
310 3.451423641786524
311 3.2082927684203315
312 3.6030159016041865
313 3.230684131175974
314 3.3744662914454047
315 3.6144568610987196
316 3.3514075695903913
317 3.4536733915288274
318 3.2121578840132887
319 3.3522058318226295
320 3.480837702742372
321 3.4004311897010395
322 3.424617521751928
323 3.464908775224891
324 3.3753249150807605
325 3.185918969285398
326 3.4774137461736965
327 3.4632148675163843
328 3.4797719393815583
329 3.4051007213602844
330 4.167656260375198
331 3.445955176581313
332 3.425967119018239
333 3.539076827984
334 3.2836067140183682
335 3.340211378755213
336 3.436519727110481
337 3.414397423694761
338 3.3409737278764275
339 3.3523941563583057
340 3.432162423386243
341 3.2942567341905464
342 3.5826803553284416
343 3.3132144691300325
344 3.4032880721952323
345 3.4647989600405023
346 3.350684397573362
347 3.388251366021393
348 3.3235246474771674
349 3.3391151069330554
350 3.401496239945783
351 3.2817407306372957
352 3.5323566701949005
353 3.2088508972172853
354 3.2754333728784757
355 3.411985919134091
356 3.310286795958655
357 3.3499803080156996
358 3.3221394017807286
359 3.524376231437353
360 3.425284289051711
361 3.362168993992829
362 3.442844257807589
363 3.4115972173672326
364 3.296050330884583
365 3.4578991566387085
366 3.359169883818653
367 3.3931204665293375
368 4.271976711638763
369 3.6971240102096026
370 3.2924832336833103
371 4.057092379126087
372 3.2820346954129156
373 3.3263966377164422
374 3.3237592792681085
375 3.359055119309856
376 3.3224823016900973
377 3.3861961497892326
378 3.3665027610282126
379 3.346237927155388
380 3.409391413628654
381 3.2907457078402236
382 3.41803671779722
383 3.335602878153928
384 3.290878124753341
385 3.223634541607107
386 3.318348541606428
387 3.6000856085504793
388 3.2843641831379187
389 3.308824125705373
390 3.651262860638436
391 3.3723421941046525
392 3.4629518742365373
393 3.4064235273180516
394 3.5391026169856876
395 3.456708780933438
396 3.3662535748472058
397 3.22985735386672
398 3.4663818753915008
399 3.334932278178103
400 3.302420231855826
401 3.2903773327375783
402 3.3348868035539887
403 3.349462890772754
404 4.162389913276872
405 3.3906488167025866
406 3.2696735390894727
407 3.16727026328497
408 4.063429822652777
409 3.409377533146285
410 3.5894644332049626
411 3.4476123237698326
412 3.35138149272028
413 4.196900965278386
414 3.682086870855688
415 3.550648995464652
416 3.116789226307505
417 3.4089560871952984
418 3.659931564010152
419 3.268639748661543
420 3.3876518902033963
421 3.4904075729619533
422 3.407126234206071
423 3.4848543556182983
424 3.2739297462015737
425 3.3869186408462717
426 3.637704604704366
427 3.5098189723913356
428 3.3489931023897377
429 3.196474512573494
430 3.376431988575562
431 4.1255510166688065
432 4.195558571659103
433 4.1908579969042234
434 3.2656112106785065
435 3.5000382020041836
436 3.2583259460064733
437 3.4246009750521784
438 3.447789215874394
439 3.3762085954412626
440 3.5367595903911493
441 3.252716696592134
442 3.8796656349117336
443 3.4892349557777473
444 3.580358655574965
445 3.197512906336044
446 3.2902407001069838
447 3.340643205790904
448 3.3216026832598935
449 3.256568706506788
450 3.5380602577732483
451 3.2842808512346235
452 3.351988536644924
453 3.449163844576192
454 3.3166388123709045
455 3.621808080072019
456 3.8720985813084687
457 3.2561492720625695
458 4.222443077926657
459 3.763143668883592
460 3.463639559919104
461 3.7131467261408853
462 3.2318324600813417
463 3.7167444878379348
464 3.4820896022015027
465 3.557350344707712
466 3.3687773683089124
467 3.3041331536968706
468 3.776786604557259
469 3.5880054431211237
470 3.2910612033974243
471 3.4918539726296953
472 3.3355145653987193
473 3.778333801726967
474 3.4796138886615737
475 3.3875835764206412
476 3.323224851464875
477 3.317113452057641
478 3.4031019662016053
479 3.5020325761661866
480 3.3999439667403646
481 3.855395497566573
482 3.4539096588600025
483 3.2304105583862084
484 3.270181865644475
485 3.413684473321342
486 3.8137215872992147
487 3.4244828064722634
488 3.771594394406708
489 3.30168016173922
490 3.5294676304359247
491 4.470884330114238
492 3.3197019257480083
493 3.4131752101587995
494 3.77534314308645
495 3.355115970562975
496 3.6280021502404334
497 3.94887749143446
498 3.2598876690145033
499 4.388049674746542
500 3.3236698181940527
501 3.4305703509929373
502 3.77896392153299
503 3.3168496209482816
504 3.5604213922175494
505 3.7767285634207464
506 3.3551727750086697
507 3.3897021189848227
508 3.180914372350147
509 3.3948016707929596
510 3.480278931703522
511 3.30351894457926
512 3.348071184463383
513 3.459481733012572
514 3.1820569596564208
515 3.4670038577263806
516 3.719082816760178
517 3.807948251434972
518 3.3960531724327736
519 3.944114296178457
520 3.4054358159677576
521 4.245701386283552
522 3.8796615583804823
523 3.9861072243944773
524 4.048269358963761
525 3.6506242441506283
526 3.331726296768583
527 3.4625260176802852
528 3.3601568828364936
529 3.3184817147313828
530 3.2490054679366347
531 3.313605643546577
532 4.2290581603336586
533 3.416160144779913
534 3.3175951810359825
535 3.3402628214905947
536 4.209801062819986
537 3.31762437837367
538 3.7232361066460715
539 3.415006683556166
540 3.645867023143603
541 3.559005111348692
542 3.474921993786465
543 3.3115010782925665
544 4.079311858668985
545 4.19666028599527
546 3.255684335212437
547 3.598519533535228
548 3.7374981925709516
549 3.3681680203881825
550 3.385059172433217
551 3.607464746784878
552 3.2054619621488523
553 3.3264622315141783
554 3.4835755098204455
555 3.4993378620495195
556 3.4859465450523923
557 3.8482756322445733
558 3.749474349283828
559 3.364175091807188
560 3.52016862468815
561 3.7606263221566265
562 3.4097911958027507
563 3.329144774766913
564 3.6413617330010806
565 3.3810777747147154
566 3.428046598337854
567 3.352722222803136
568 3.591316366204109
569 3.6602670304002753
570 4.17349823234442
571 3.3977083660830765
572 3.3165831282338014
573 3.1879598478302
574 4.131813793717203
575 3.296265484432276
576 3.397922550163902
577 3.501555612762254
578 3.556427430804828
579 3.867251471349211
580 3.3452683523317037
581 3.2275294840616757
582 3.3498487297805912
583 3.8064019575535757
584 3.501140101192634
585 3.7730282595017526
586 3.243075987547642
587 3.6896501719409756
588 3.8608301951331563
589 3.595318758327526
590 3.65742326311639
591 3.8087937608635873
592 3.4419761601641663
593 3.201080571586492
594 3.563681086527917
595 3.5783892817158045
596 3.2249345465039023
597 3.277510659159091
598 3.9686605286760788
599 3.8815134904433495
600 3.647145284164016
601 3.962109009818577
602 3.385420871345056
603 3.643792139858092
604 3.3931395502341
605 3.7015564097735094
606 3.8155593208709964
607 3.5054289304765143
608 4.072210388083875
609 3.2398889312271355
610 3.6414042872202623
611 4.025752685820232
612 3.573785086604609
613 3.3882284237390405
614 3.785192690804137
615 3.4436160969141802
616 3.8833759416926847
617 3.437692155486753
618 3.450519977132028
619 3.695365337956733
620 3.5941362016940506
621 3.32310997503518
622 3.9189388074555516
623 3.4055094635421668
624 3.387424091167232
625 3.4523916659598575
626 3.3883868180503174
627 3.261718050941114
628 3.2433143494290384
629 3.392926959779782
630 3.4935857817541844
631 3.2627955397722026
632 3.2444274466627054
633 3.3670203709266806
634 3.445213864072619
635 3.2838094297715537
636 3.2821992546678143
637 3.6282059035070544
638 4.194476903114623
639 3.223040379413709
640 3.354149420771522
641 3.6028420012298787
642 3.384360414080852
643 3.4620384130459025
644 3.5557233068610747
645 3.856816003241243
646 3.9954283983311147
647 3.398382772528581
648 3.5571881400074123
649 3.422598963839426
650 3.259107706986704
651 3.4628231750006218
652 3.381680792370375
653 3.377900292437677
654 4.117226078679613
655 3.8441690296752595
656 3.348977219950566
657 3.807837521355337
658 3.64674185122998
659 3.6958079136301096
660 3.3493063612194853
661 3.34954989735645
662 3.3520067981930968
663 3.4171723337709734
664 3.467647696035575
665 3.544144402890433
666 3.5651341158309418
667 3.944071537713511
668 3.5321209110110523
669 3.3583953921031835
670 4.20442279906922
671 3.4051006002047144
672 3.27523376857391
673 3.3332053706783276
674 3.2544998268663945
675 3.203304735572376
676 3.540437651170144
677 3.4620737952671496
678 4.233565725211395
679 3.3571769565418608
680 3.332945347618136
681 3.3152764561793053
682 3.4751556218402766
683 3.5021616672775195
684 3.8219763735865198
685 3.873835898625258
686 3.3806092485952357
687 3.3048746472568884
688 3.616200605324219
689 3.2508659856301616
690 3.40075367013438
691 3.3030016939270794
692 3.3349609310564206
693 3.3554021243012695
694 3.3513935639383767
695 3.467038897609649
696 3.2786242068191407
697 3.4107400597208737
698 3.4187689841264417
699 3.2796794016348763
700 4.100224726531874
701 3.5719691154718505
702 4.3412144444116185
703 3.3886904661821418
704 3.4907489003063414
705 3.685850091449595
706 3.3839815986238144
707 3.4786427619717672
708 3.443788230278811
709 3.460107473952553
710 3.467926068849722
711 3.3661592420154913
712 3.417299472819298
713 3.329461068006994
714 3.346337062728294
715 3.493275601925438
716 3.3476882791198324
717 3.3788758745230956
718 4.295950146202308
719 3.4028212792039945
720 3.267008705629138
721 4.116782117392544
722 3.3360899150955534
723 3.3597654373834462
724 4.082044027227007
725 3.524039567026142
726 3.5255598194986857
727 3.3880703567990405
728 3.771371744130022
729 3.2018179614314817
730 3.2862296109862554
731 3.5247388598335117
732 3.8867731788669455
733 3.268386914939148
734 3.526158012774859
735 4.2227491148702265
736 3.4225347747568016
737 3.377487748970089
738 3.3261585356755967
739 3.3023536821756383
740 3.4232396876659825
741 6.801411060257247
742 7.798805710494153
743 6.692769485451223
744 6.698946855886629
745 6.569275904942811
746 8.158234819478473
747 8.1218342429976
748 6.774908703604087
749 5.805829793127932
750 7.32156480671619
751 6.094064659263462
752 6.6620476032929705
753 6.9114751442153635
754 7.2765064012538065
755 8.821456100638294
756 6.900297905069918
757 7.035993863302643
758 6.653032331315305
759 6.698744101733806
760 6.529611305846202
761 5.7181997056634915
762 6.360667325535163
763 6.931688947825263
764 7.010885661009901
765 6.315449169754361
766 6.984850916213899
767 6.86010334336545
768 6.2582732609360665
769 7.142840927725211
770 9.23554760199498
771 6.4800890554793
772 7.919593195630779
773 7.939662778007046
774 6.7952228036108036
775 8.314035961549004
776 6.757697437294876
777 8.077222191621964
778 7.571537609822876
779 6.933601783725796
780 7.177521394343085
781 6.814597544443081
782 7.763439707870217
783 8.161886116067025
784 8.493426404707382
785 7.346094623248423
786 6.419218131324087
787 6.811328670323205
788 7.1779535183155465
789 7.828422112982376
790 6.51756032790688
791 5.888883316700167
792 4.327927001600977
793 3.3958162581182667
794 3.3405973459088636
795 3.4068560093475324
796 3.3816806486120417
797 3.957959453017696
798 3.3785209671388134
799 3.3537916180727163
800 3.5333974551070253
801 7.007228421500087
802 3.4594685448038405
803 4.094945160532023
804 3.4166047194561053
805 3.5030845181723578
806 3.7758414722530387
807 3.316949364693318
808 3.270879866087356
809 3.969656819919763
810 3.7494694526736514
811 3.6357973846272134
812 4.375667229706039
813 3.5826012376492495
814 3.6798375811117734
815 3.2396043352458546
816 3.521743315298204
817 3.3149047244775045
818 3.4118725949337145
819 3.6591721157586377
820 3.5117664490711684
821 3.4713865687919725
822 3.9061464008432147
823 3.35022213756422
824 3.4967231523008495
825 3.6278087862247794
826 3.3137761831813437
827 3.46619203629665
828 3.953845143474047
829 5.047620234269263
830 4.305902208527605
831 5.381041940336579
832 4.8538468705675895
833 4.699222348904515
834 4.289774093473875
835 3.8226488912337695
836 4.283685412759035
837 3.8007934793584432
838 6.19898498612158
839 4.3190777763553365
840 3.6142511769535646
841 3.9148197260701343
842 4.4089084618259005
843 3.6461816394011253
844 4.449019747135111
845 6.764410793219266
846 7.172223983246756
847 5.952208292380227
848 4.528548295432718
849 4.312501145256725
850 3.86786986155645
851 3.455802645939488
852 4.161353382666859
853 3.31488699215586
854 3.3903691455590383
855 4.064752740504504
856 3.6274982600567562
857 3.2296239512690446
858 5.5149593079732755
859 4.24450040756632
860 3.5313802121054088
861 3.4042972737498043
862 5.603524383687236
863 3.513524091026237
864 3.788992840381564
865 4.214547123210899
866 3.9454610806812536
867 3.532516168782588
868 3.4335351323084358
869 4.085087383605938
870 3.4196851712694953
871 3.3001877072547954
872 3.7035809898526217
873 3.359306727866193
874 3.3716884007151235
875 3.4277667618508914
876 3.374104055485125
877 3.417887448395008
878 3.250890685204167
879 3.3516379972863932
880 3.4659220731526905
881 3.350659339045983
882 3.269879733492063
883 6.27272554782378
884 5.656419986968967
885 6.082625440067753
886 8.632016763720001
887 7.10228416528907
888 6.703728343920952
889 5.4766379689411835
890 9.318807070134449
891 6.6593359467393345
892 6.048527064329436
893 3.988092183820611
894 4.270696641273632
895 4.534329016561388
896 4.433662134891762
897 4.471560385360569
898 4.129764846187729
899 4.2631342104061725
900 4.2827013009172425
901 7.8317038914557795
902 7.212561365460098
903 6.957170623010866
904 7.589589455555341
905 6.652408069783608
906 9.42642942291595
907 9.293834151890833
908 8.610501326219252
909 10.978904808987426
910 9.38443052180473
911 8.376887031444257
912 9.257525502391259
913 8.679681439542666
914 10.620377567768255
915 8.358723533446604
916 6.698099395375179
917 8.050840643030508
918 8.598833706846458
919 9.199760358728287
920 8.562093186777497
921 7.37047144770891
922 8.486491560860303
923 10.646910532562552
924 8.63997841715766
925 10.80753351390866
926 9.093709986793664
927 8.91459696974653
928 8.787883942469229
929 8.67066615406261
930 6.997902411698568
931 7.774648913794905
932 6.827694583446262
933 7.294549697032819
934 9.88458260534507
935 7.438131526171964
936 7.323610256949831
937 3.557423721707547
938 9.442137095122092
939 9.447986509385322
940 8.123570109794658
941 7.3298709182321256
942 6.24547720866305
943 9.04845414349011
944 9.08222899891529
945 7.945710199614118
946 6.404879081263334
947 10.129124217970338
948 8.54499530455477
949 8.458763555526946
950 8.38341294658163
951 7.788058662376176
952 8.282480948552465
953 8.167387913391686
954 8.86259252437962
955 8.164547602496631
956 9.701304662139979
957 8.154315528220897
958 8.069768054007765
959 8.352987222999246
960 7.163291728089784
961 8.220852917784411
962 10.728125157624193
963 6.693671278174934
964 6.899410239606173
965 3.7387737955987634
966 4.172080511714452
967 5.0056968030165
968 4.296409968168497
969 5.455021248394338
970 5.281323598652335
971 5.287809916678431
972 5.867377168959931
973 4.097116122314789
974 4.512686450255945
975 5.032581381358561
976 4.51146644677196
977 3.7979001737483093
978 5.500803555786598
979 5.643746317283678
980 4.445888299382971
981 5.175709138273015
982 6.373086082168197
983 6.064255022098446
984 5.784451953338678
985 4.7782348962224015
986 4.724314988123896
987 7.530182269373316
988 6.219394336041089
989 7.4825273056654975
990 7.009987816020818
991 6.814790289645307
992 7.9265905813283135
993 6.097599155287224
994 7.759466794970465
995 5.828373869177927
996 4.051873372995664
997 3.560730635364654
998 3.9642936791274983
999 3.2583714115542373
