# Supplementary material for: Perforin-2 clockwise hand-over-hand pre-pore to pore transition mechanism
Source: Nat Commun. 2022 Aug 26;13:5039. doi: 10.1038/s41467-022-32757-4 (PMC9418332; doi:10.1038/s41467-022-32757-4)
Supplement: Supplementary file 7 — Source Data [file 41467_2022_32757_MOESM7_ESM.zip › Source Data/MD Raw data/pH7-CW/pH7-CW-saltbridge-14.dat]

0 3.9831221852642487
1 3.486529880107467
2 4.388911371146962
3 3.856291304722188
4 3.914390378883825
5 4.129844193739586
6 4.2235091379986365
7 5.12159380700873
8 4.1030692747345805
9 4.000870942756255
10 4.281384642832913
11 4.132471947938716
12 6.287384672916867
13 4.049397704411831
14 3.9123938766928386
15 6.214887829982991
16 4.60444563052339
17 4.754047752974186
18 4.349178358150478
19 4.466790442443396
20 4.778603596628162
21 4.26834205958508
22 4.457500842404687
23 4.175328803421887
24 3.883078680916113
25 3.614028800424908
26 3.8370426949772733
27 3.7955866747476645
28 4.230049351100188
29 4.118724777657733
30 4.407354394034513
31 4.047279881934146
32 3.589962057285467
33 4.120264224784634
34 4.280335257199584
35 4.359157935990721
36 4.398313404882421
37 5.505658540048914
38 5.098597283795124
39 4.383306180322105
40 5.929007282601897
41 5.978097070885473
42 5.655578814008062
43 4.25111231416605
44 4.024473418003595
45 6.018484920062695
46 3.6603815967063458
47 4.172689046489974
48 6.3340437313657665
49 4.232375236769886
50 4.513119217372828
51 4.189767664982728
52 4.1797880592993755
53 4.212417537813403
54 4.714160435824447
55 3.450486214577474
56 4.202860379562569
57 4.615065353834555
58 4.011830383845503
59 4.3060448157923
60 4.528320115477168
61 5.157477003603764
62 5.310160987046027
63 4.380448928371825
64 5.132052767141749
65 4.362993032565659
66 3.942399628836682
67 3.9569530797893298
68 3.906218665229206
69 4.301838916255211
70 3.8686209763966453
71 4.617489114916731
72 3.4970062286994312
73 4.518663841038237
74 4.288352508181324
75 4.28613501025032
76 4.08264232474593
77 4.342508689160321
78 4.510426756811197
79 4.212596945294341
80 4.398237524447053
81 3.947113844666075
82 4.328195864755442
83 3.9095709196540915
84 4.1994361503161155
85 4.219646618664015
86 3.964607367071455
87 4.105017707646176
88 4.155321385882284
89 4.459681489792817
90 3.973103935387694
91 3.697260384575764
92 4.312561007712148
93 4.07914297917163
94 4.107907490785661
95 4.004849612113898
96 3.309553672842964
97 3.4858892513236817
98 4.3176026516485955
99 4.103755185448167
100 4.059988910710011
101 4.160625297565505
102 4.169756593663462
103 4.154403749425501
104 4.106404564303234
105 3.8672347941384935
106 4.430489771053273
107 3.905806352022598
108 4.073612488796156
109 3.8305699532324677
110 4.169341102034805
111 4.002627010040035
112 3.9405636358441125
113 3.2962484989088385
114 4.513187690307367
115 3.7499977660078625
116 4.182318083113783
117 3.935187518690754
118 3.752632098455301
119 3.30069490824926
120 4.0320597181698075
121 4.029078981323436
122 3.8868383948179455
123 4.212451098982765
124 3.898560909244965
125 3.8023837434701604
126 3.899065591992277
127 4.4633735069396145
128 4.097007246816527
129 4.37442760808712
130 4.324224868917176
131 4.111439088335569
132 3.742838778147656
133 4.094045027068337
134 3.761338681924022
135 4.102460819007425
136 3.9374262502728254
137 3.8254694014015285
138 3.5591877931719145
139 3.3158342096113738
140 4.028726653218448
141 3.4743269514433277
142 4.274574152276085
143 3.3279829362778086
144 3.9905054179664083
145 4.079635885855807
146 3.6068536984207022
147 4.446174398618317
148 4.583402359039786
149 4.612253390093727
150 4.2563650099280785
151 4.111085978328682
152 3.648288831280314
153 4.050027556464367
154 4.507337849051344
155 4.053807511809399
156 4.298707854918136
157 4.064591396377187
158 3.3890338435760508
159 4.641464464738711
160 4.332307999187982
161 3.6772295684731318
162 4.180734651262246
163 4.004975580530817
164 3.8863628935290717
165 3.6465719560834726
166 4.05118755238695
167 4.47553480587757
168 4.698293894386609
169 4.431356600317802
170 4.086380849595865
171 5.412488867563293
172 3.949277023702629
173 4.115728438526828
174 4.580393797845017
175 4.462458010856358
176 4.197753517465869
177 5.21620215601354
178 4.051189547309231
179 4.14323539386904
180 4.274016459331205
181 6.24851334381238
182 4.10511776551447
183 3.4096317366930697
184 4.644185793408369
185 4.152921284294035
186 4.463455249493538
187 4.781364376594051
188 4.5404816786392725
189 3.538158942651982
190 3.741279826973568
191 4.184444578139614
192 4.474945013025749
193 4.31472459443081
194 4.049584747343595
195 4.853402783501756
196 3.941871125636673
197 4.262220009313384
198 4.674487697832103
199 4.346036038867995
200 4.897790901012806
201 4.463630491340039
202 4.221552766669743
203 4.0294189142381684
204 4.069829110457038
205 3.3806111439323496
206 3.959136676641023
207 4.360029384080507
208 3.836680956209888
209 3.9620048296795627
210 4.651211147844946
211 3.9239009324339733
212 4.276502219031327
213 4.428657794221204
214 3.850956836088811
215 3.9971987813912517
216 3.955647167362113
217 4.520050680632567
218 4.251378870125703
219 4.006596231759708
220 4.0244130356345815
221 3.8857026668932177
222 4.0203029662692265
223 3.9295363886525845
224 4.047940590137272
225 4.308735764840305
226 4.131926486103886
227 4.384410259049027
228 3.9596200780066866
229 3.876041623016724
230 4.186203251113773
231 4.214007742457707
232 3.965652342370698
233 4.412620161145879
234 4.3457740652986745
235 3.812888201394388
236 4.511312488016455
237 3.9664734882621038
238 4.187983204982075
239 4.256492439172177
240 4.139261494965756
241 4.0752680737086875
242 4.269247607796972
243 3.9790620536661963
244 4.083575708662735
245 3.361364674377963
246 4.388886453488524
247 4.504945699633249
248 3.645340117214101
249 4.0229412614897235
250 4.439553191189147
251 3.7641404692990945
252 3.868210563989916
253 3.648929768601674
254 4.44386943344482
255 4.0286640422900195
256 4.2107021032398935
257 4.210302532497592
258 3.7969317016517055
259 4.074793906523563
260 4.0164475833647115
261 4.392502709422683
262 4.400880352243945
263 3.8784529260624785
264 3.613611989905636
265 4.009227532712844
266 4.602700977425922
267 3.9606260623988208
268 4.496293171894594
269 4.34813857650513
270 4.201318349457198
271 3.838069474084754
272 3.835163001963338
273 3.58114131276452
274 3.8946601809974646
275 4.210355762822773
276 4.011146757225224
277 4.091802371472434
278 3.935060142724962
279 4.576657915289407
280 3.8532616528123573
281 4.097703037434962
282 4.377809339801159
283 3.9428452461002292
284 3.505998262375415
285 3.622458015105877
286 4.064517521271054
287 3.536189360874983
288 4.409696054800156
289 4.004055704598993
290 3.7633333905363493
291 4.172752014534167
292 4.288753290809892
293 4.244164794012472
294 4.014083316862233
295 4.087466183866926
296 3.9836243821954422
297 4.241078830473047
298 4.122226880033728
299 3.684080115236792
300 3.8770360784336493
301 3.7830730355666464
302 3.7816839526389905
303 3.914231369366375
304 3.537958959589124
305 4.005938778264458
306 4.060770433193319
307 4.559901924579099
308 4.144786668050614
309 4.168343904565077
310 4.379090359182208
311 4.61817739781672
312 3.625404678178254
313 4.348292686547773
314 4.319788060043501
315 4.419747668988166
316 3.847641251352693
317 3.8122157077657115
318 4.971504711784167
319 3.904485060958044
320 4.108668596476371
321 4.165772744851032
322 3.612639030669368
323 4.382622398883612
324 4.272327716680414
325 4.437532675348318
326 3.6828762610862222
327 4.113204934509604
328 4.049325284104885
329 3.908328973164019
330 4.407437067522855
331 3.9469914286626797
332 4.1181662575050355
333 4.311629224261421
334 4.176432781589846
335 4.150390566381461
336 4.500898730191583
337 4.916751117444523
338 4.321200629381638
339 3.7020952474647824
340 4.229024847031729
341 4.578883961748988
342 3.995743622489983
343 4.470067617845343
344 4.276959940733341
345 4.054732799387905
346 4.054750488455809
347 3.6743748775873177
348 4.12905767858924
349 3.8039975162998356
350 3.916004952800287
351 4.635795315987789
352 4.319057372133508
353 5.143971225869122
354 4.291166372481683
355 4.153245293061752
356 4.059479597635224
357 4.867897059648052
358 3.9432128922744156
359 4.380451568314875
360 3.5647213186520763
361 4.335099715778518
362 4.013379479841981
363 4.391532876768185
364 3.558774794579317
365 3.5087785265565725
366 3.437756540086285
367 3.9784429371090297
368 4.228037394901689
369 4.1427495930313505
370 4.151655823341103
371 4.258116096416355
372 3.701742875899156
373 4.8209523546557005
374 4.168945774883308
375 3.9629467417782225
376 3.639414831517024
377 4.461978407256735
378 4.794845095954304
379 4.369101754611162
380 4.147847578236266
381 4.089211287896938
382 4.537599486464852
383 4.113820170877932
384 4.275211114926245
385 4.0864369434518535
386 5.325388561644186
387 4.322367771114226
388 4.02057717591675
389 3.617098767654733
390 3.740997487966285
391 4.330453041287327
392 3.8208688043148857
393 5.019245393308834
394 4.037777479603599
395 4.486237812570886
396 4.256719806931775
397 4.4708807769752665
398 4.082443504847655
399 4.667341561866287
400 4.637913579486876
401 3.7405737925947657
402 3.7533173628027634
403 3.9219764360787455
404 4.694546306965044
405 4.085609209352199
406 4.380218775880687
407 4.589592627585537
408 4.200370729868486
409 4.451163326189913
410 3.96691377311915
411 4.4236353194176345
412 4.0398235207794375
413 4.7890442393317505
414 4.296215057190988
415 4.030654660129805
416 4.984537763475165
417 4.501012879704347
418 4.232216939672543
419 4.450093606942219
420 4.025505789213695
421 4.42063789574751
422 3.9195210095439363
423 3.9588555021506338
424 4.230302765473197
425 3.9917984050567097
426 4.138697763148984
427 4.401485232482048
428 4.301959446103672
429 4.182938004689529
430 4.013380683705511
431 4.038361018885766
432 4.651015717519108
433 4.218924884713359
434 3.9349152425641867
435 3.941314349458853
436 4.8446761471072515
437 4.43164568379655
438 4.117488489133534
439 4.419835768012928
440 3.726947212982722
441 4.429467889918966
442 3.701406077602564
443 4.240261339294824
444 3.9257741945094056
445 4.334909940903884
446 4.535024471131289
447 3.9289316192231265
448 4.277385521294992
449 4.4374277857078095
450 4.486199864332832
451 4.021593694681535
452 4.115238083073194
453 4.195884978377805
454 4.207460205212063
455 4.470578779090143
456 4.285590822455133
457 4.202528238560638
458 4.83292062108706
459 3.927252696771365
460 4.373957962564088
461 3.9537184021185
462 4.2887581947003595
463 4.137436135285358
464 4.525560224463709
465 3.813660692714454
466 3.9018718990825114
467 3.4727407667399186
468 3.8346050863810004
469 4.548569883039528
470 3.892567477677955
471 4.132889517159445
472 4.450560943527093
473 4.423640604555967
474 4.072557141283722
475 4.477636507775527
476 3.2961058346198784
477 3.5116423827905634
478 3.6756588295932104
479 4.045332717046629
480 3.310206286939724
481 4.139640836959824
482 4.2229138003993025
483 4.09448412037268
484 4.093483915033321
485 4.040304945161573
486 4.558497066017309
487 4.111758630160909
488 4.013895656582621
489 4.632430610745293
490 4.3421256359766955
491 4.5942702294099504
492 3.953146845470455
493 4.277193271516298
494 4.521895806823766
495 4.397027724299518
496 4.1280033954698245
497 4.393992384315465
498 4.272851026685407
499 3.8613557539666497
500 3.5690293620678855
501 3.489841634893764
502 4.342836794726303
503 4.028989309066571
504 4.205615695713622
505 3.3408810418130126
506 4.090467965060827
507 4.328443220931333
508 3.523253259069683
509 4.231034722872143
510 4.633408371473494
511 3.778534841130824
512 4.325976451820974
513 3.4587821012703412
514 3.805252055127643
515 4.094462586964349
516 3.653120647822596
517 3.578418909793956
518 4.592646361817772
519 4.51504192702511
520 4.455973024333345
521 3.9868803899183947
522 4.4100183452639365
523 3.9111168499846296
524 4.009975968526865
525 3.779196283884904
526 4.007940195487713
527 3.804695254597881
528 4.361779918062531
529 3.923060235394139
530 3.5684575170488895
531 4.631331864593882
532 3.5430155938543964
533 3.2508122985342256
534 3.3772760243149076
535 3.6940510360842307
536 3.7488965156623
537 3.607964154251209
538 3.4549694234982478
539 3.826970520085134
540 3.4586680448221245
541 3.6698578996618356
542 3.775444145622206
543 3.845663547551551
544 4.3226830601066855
545 3.7820631612440776
546 3.3948574020491233
547 3.9135523467001074
548 4.096286327238238
549 4.17921937285151
550 4.2275472221060895
551 3.9610956654188745
552 4.4776226038432485
553 4.353923209441132
554 3.8976871737835848
555 4.341197135553716
556 4.530370815925476
557 3.8619995265845866
558 3.5692967054615905
559 3.755870711819671
560 4.17697218590412
561 4.262768328898644
562 3.701290526225454
563 3.687098425213581
564 4.071444444367163
565 4.284160377675977
566 4.25112971406741
567 3.4890227826480884
568 3.7864693669337006
569 4.1595883060082866
570 3.471699172590503
571 4.021238900879286
572 3.297625560548069
573 3.500319130067294
574 3.625067860354581
575 3.839279936490361
576 3.416997406357828
577 3.8233979542729264
578 3.1096188115536267
579 3.9228716151295324
580 3.1536553760586825
581 3.3408483385994847
582 3.259229121981051
583 3.363599741374868
584 3.1311003919299467
585 3.233068047027888
586 3.1983414922548326
587 3.2044204245984695
588 3.2452272796972554
589 3.2871173712125974
590 3.276926877593297
591 3.3933217241330142
592 3.3973756973298763
593 3.3591205785464275
594 3.3162195368290703
595 3.4957187037347905
596 3.29082637451749
597 3.3256246026288068
598 3.386296949684066
599 3.3594617427011264
600 3.527625215230379
601 3.5390894307454213
602 3.5017150239351973
603 3.250973419413201
604 3.3536220949034026
605 3.2380237802437106
606 3.329785345534358
607 3.370188014150195
608 3.4660385723475815
609 3.376954516412473
610 4.3966784508528365
611 3.420543012382843
612 3.810968749041768
613 3.524589658166829
614 4.279416576456096
615 4.128307689416858
616 3.9215707953735337
617 4.377838966041199
618 3.750979923397621
619 4.292884682504554
620 3.478093490127346
621 4.4628442757336
622 3.822193765714806
623 4.024196060099758
624 3.9335428644616757
625 4.3627829107211245
626 4.562418422789592
627 4.954339911678256
628 3.5733556745707054
629 4.227316377235122
630 4.259540207949717
631 4.781995011291745
632 3.389435481819136
633 4.420201743758278
634 3.519326039482968
635 4.372143564806333
636 4.083454199334776
637 4.343759991386688
638 4.2819739982923934
639 3.8240245841598126
640 4.488087897527626
641 4.21973532247505
642 3.815911336141575
643 4.241180235183498
644 4.2852577091887945
645 4.556358935624102
646 3.41840318416948
647 4.145993796411076
648 3.9148497356669854
649 4.014989936078037
650 4.732778890003584
651 4.087523228652371
652 5.492222914561811
653 4.341081675653449
654 4.750562951765422
655 4.406446422214626
656 4.070157781616717
657 4.472072407810026
658 4.089286730625167
659 4.130112004324407
660 4.404476102434835
661 4.346822499632146
662 3.829652363711977
663 4.563112141203328
664 5.27108806702851
665 4.629714755097449
666 5.162396228230562
667 3.7773546624336247
668 4.255485147353865
669 4.854022913495392
670 4.206720263448631
671 3.5142626151305
672 3.720656178981828
673 4.597198994641177
674 3.8360868749016874
675 3.7112148799808446
676 5.01415715385095
677 3.685524373577879
678 4.245032545477658
679 4.154229944704475
680 4.309945091709567
681 4.61495370748711
682 4.218047230116094
683 4.3364576186990345
684 4.181234620966786
685 4.468410606086365
686 4.241794287049946
687 4.271004096114317
688 4.132034478608818
689 4.5599423749561945
690 4.315229884283164
691 4.3617003518268875
692 3.4192149946398542
693 4.442920269646948
694 3.970071403230939
695 4.279933030240128
696 4.112855455312154
697 4.475018602066442
698 3.7939895254823135
699 4.252567237404523
700 4.644936937338073
701 4.796722855765574
702 4.347455564124388
703 4.344625970795054
704 4.579714174520175
705 4.374138011729905
706 3.946405602831869
707 4.546343878583237
708 4.886790766518407
709 4.6743061470244
710 4.306999740871172
711 4.822908051488086
712 4.296519130596268
713 3.995520145056485
714 3.9088716777223382
715 4.157536679984481
716 3.6986252747804436
717 4.22173699629286
718 4.235165931010407
719 4.379848361418167
720 3.992806836318669
721 3.996699780411042
722 4.08122243731186
723 4.010803103003981
724 4.474730558983462
725 4.056739388717113
726 3.48413874074462
727 4.202294616556151
728 4.174459241675396
729 3.413510462560353
730 3.7613232245236907
731 3.5099515004824124
732 3.7860879429008976
733 4.563849875074423
734 4.5809925977593355
735 4.486557816861306
736 5.465926340167101
737 4.580522763350605
738 4.115371063896842
739 4.677527111304511
740 4.356466730629179
741 4.142297431640836
742 3.6501500587613847
743 4.4385690171237275
744 4.086820290241864
745 4.286351169173344
746 4.821073483251449
747 4.6068053881288495
748 4.576762686555045
749 4.66536360041091
750 4.5691720353653045
751 4.477802812338094
752 4.079193284729047
753 4.13399469507678
754 4.231786150100909
755 5.393051445354299
756 4.228279960367188
757 3.484424119388356
758 4.218366330192346
759 3.6136942291513154
760 3.6615056141038838
761 4.399268522696577
762 4.5479614363939875
763 3.6391710082708726
764 4.005095969373684
765 4.516961799020803
766 3.5002029503633274
767 4.388963776411342
768 4.205397181217137
769 4.4967586028020765
770 4.077701715256326
771 4.306527611257947
772 4.138483122381563
773 4.2088131214308095
774 4.426360772100902
775 4.128462976729437
776 4.975346093138262
777 3.979103476885804
778 3.5780163954672615
779 4.313564110289927
780 3.9043991110525296
781 3.281043999941778
782 4.629289923215659
783 3.4453451818850187
784 4.391991554097399
785 5.300043713061027
786 3.875052910146832
787 3.671204886670586
788 3.6998350854760176
789 3.675780329895368
790 3.9811903085491807
791 4.16617041490197
792 3.787821462100142
793 4.021368744587374
794 4.137039019589599
795 3.612246646188049
796 3.932927147986924
797 4.410755750823839
798 4.337234183709594
799 4.287794680572578
800 4.330289855860898
801 4.361732030291581
802 4.139325150528681
803 3.9486105278288455
804 3.425976823823519
805 3.4382588767476925
806 4.3478652146670065
807 4.538198818709771
808 4.741240721853388
809 3.671383254237306
810 3.8946729160749296
811 4.08159528294115
812 3.345408931736997
813 4.886706686075642
814 3.7742192002771313
815 4.189402963644233
816 3.641755406971412
817 3.88763727183908
818 3.6760577170666084
819 4.587447369037202
820 3.939989209829819
821 3.178520666262898
822 3.795789809385481
823 3.8516853640518214
824 3.915097628574325
825 3.7876685639883934
826 3.522254796535798
827 3.17777500119564
828 3.616492526675394
829 3.167894716549361
830 3.8531322392536262
831 3.7798012902466898
832 3.5720889418936155
833 3.3532415181643738
834 3.440824220536205
835 3.702383987788718
836 3.536397221281267
837 3.3690329574956075
838 4.131619056241981
839 4.0920526545817575
840 4.422687095159927
841 4.174555676836143
842 4.349650131479818
843 3.6077694687003703
844 3.6612267968961216
845 3.911718258731367
846 3.167099882198667
847 4.024527009121135
848 3.489887112817663
849 3.259792988954953
850 4.1626374344208985
851 4.071961967673595
852 3.7280045937695454
853 3.576932920450439
854 3.4005889762698365
855 3.8990866412134113
856 3.867047593900266
857 3.905567457412712
858 3.5527385101387203
859 4.132545745280813
860 3.5535643821407166
861 4.081437382727098
862 3.6433989493951717
863 3.795416810527817
864 3.9846483339363994
865 3.5774735048735895
866 3.8552984030394626
867 3.9054312313889854
868 3.517942860907857
869 4.107614428546125
870 4.090779640328016
871 3.5132964716825437
872 4.081606995998626
873 3.4822857437117327
874 3.617203550487299
875 3.969992222089594
876 3.7277783931493693
877 3.445301133053012
878 3.812165127360218
879 4.144940846805525
880 4.294411993567976
881 4.21872553570819
882 3.6534112760044626
883 4.24981064825242
884 4.15976991903425
885 3.7981491299499854
886 3.8023404540324433
887 3.993002716155086
888 4.0681048126905655
889 4.315203010778012
890 4.141655055545896
891 4.21640950971999
892 4.599938620650158
893 3.9933592804619846
894 3.595564550751586
895 3.9167262659483657
896 3.5238521756604166
897 3.6477268680227706
898 3.7763508718199197
899 3.8329468491371688
900 4.03435841799997
901 3.380936984051536
902 4.009723606366041
903 4.303024359700652
904 3.8362220154570923
905 4.597702784466143
906 3.6652933236358165
907 4.010099224811737
908 4.208653351782499
909 3.5886230221648874
910 3.324630304403436
911 3.873170792160447
912 4.05189622018256
913 4.146760656878319
914 4.658880739081174
915 3.792307591539329
916 4.07795079934803
917 4.1941542555823315
918 4.307269020501721
919 4.158285228592231
920 3.4569137970029025
921 3.519010483445923
922 4.183930190820157
923 4.208625602438918
924 4.0464396445796424
925 3.987174301556724
926 4.105477371905516
927 4.231473342002921
928 3.920633330021841
929 3.952048493197379
930 4.2161673718520625
931 3.549244866691031
932 4.114741468023116
933 3.8331948693628193
934 4.034387529723257
935 4.186380632779846
936 4.121452955759095
937 3.9626366677632965
938 3.9639418681419993
939 4.024365406376657
940 4.238921516141409
941 4.111846438994961
942 3.7262407362397454
943 4.050557947362622
944 3.400519462615005
945 3.285887866020347
946 4.458394060832932
947 4.207982285968443
948 3.9637086452710077
949 3.9292523166102553
950 3.8841222507818887
951 4.473136991718439
952 3.893856024442127
953 3.8853096937371245
954 3.8699180852486528
955 3.700217785698851
956 4.037954488299532
957 3.994379748509439
958 4.003402909348666
959 3.8965646501185476
960 4.154694698724176
961 3.820967286273078
962 3.511132134050852
963 3.5430531196206974
964 3.745664725027475
965 3.668752034449127
966 3.9075930054135637
967 3.9222704408645974
968 4.40226169580939
969 4.16101993111379
970 4.123102517428928
971 4.184111756340487
972 3.3035124863677057
973 3.9768774584716478
974 4.194780455382862
975 3.5608134737199904
976 4.160767536270683
977 4.168083560668611
978 3.9648158400130864
979 4.070236581137679
980 4.178842681281872
981 4.23878614658731
982 3.8128731747654383
983 3.4920614940149863
984 4.121017357336639
985 4.235531052862509
986 4.185916438357282
987 3.9885360474745197
988 4.142391218991187
989 4.238595883759793
990 3.936448387810779
991 3.9105838841817535
992 4.190954776993882
993 4.208082097076297
994 4.230959763644005
995 4.19478756368778
996 4.252813133513044
997 4.19200637519565
998 3.125953885965441
999 4.312676424405459
