# Supplementary material for: Perforin-2 clockwise hand-over-hand pre-pore to pore transition mechanism
Source: Nat Commun. 2022 Aug 26;13:5039. doi: 10.1038/s41467-022-32757-4 (PMC9418332; doi:10.1038/s41467-022-32757-4)
Supplement: Supplementary file 7 — Source Data [file 41467_2022_32757_MOESM7_ESM.zip › Source Data/MD Raw data/pH7-CW/pH7-CW-saltbridge-01.dat]

0 6.780772826797405
1 8.412194871839993
2 9.192795399513763
3 7.472146413124654
4 7.737983531638553
5 8.292341516961999
6 6.087801847965358
7 10.7184334238288
8 8.448242737050965
9 8.581705555240676
10 8.606664424873689
11 9.294878386070708
12 10.237156429092918
13 8.529279600433396
14 8.653704790249764
15 7.968399953401413
16 6.100931531248898
17 8.085356282669709
18 7.873242473069156
19 7.274085400762619
20 6.665517147229029
21 5.626465106276845
22 8.386798040901123
23 9.012387188546866
24 6.277675891472262
25 6.921133400317119
26 6.98108388920274
27 13.109307970174136
28 12.428627151160223
29 10.516700393072973
30 10.982094172494177
31 12.836829256661854
32 11.275632409068336
33 11.394077135464512
34 9.015747004010736
35 10.3214937497609
36 6.972595219440158
37 7.465308192195908
38 7.433329222294536
39 7.920385344629286
40 6.626534749247199
41 7.929508934906473
42 6.968466261311275
43 7.3712163702465805
44 6.50734693492405
45 8.233663170622739
46 8.980686427374934
47 9.468824918722577
48 7.65015746809792
49 9.368717767018818
50 8.007181082494753
51 8.380283183419143
52 5.872645234504737
53 8.090969752235345
54 5.109682078953369
55 7.093728577368662
56 6.207905756720354
57 6.967440887510859
58 12.97800046941016
59 10.230548492030994
60 12.052253191682684
61 11.016597292841965
62 11.452477913199813
63 13.284879757392167
64 13.55751887705379
65 9.36943643469693
66 7.59609551763132
67 7.336225052037343
68 11.463589499056615
69 12.805582878638761
70 12.809856027284749
71 14.177562600742691
72 11.785417290364357
73 12.248375305151725
74 11.923942371301973
75 13.17519052363057
76 12.633617564889837
77 10.672164146793422
78 12.94524666839484
79 12.966274893270144
80 8.810996825404365
81 9.879500514395854
82 8.730437785611329
83 12.655467875069498
84 7.986148520759824
85 8.025471428682183
86 11.151668459736896
87 11.965133766980008
88 10.206210238151018
89 12.092086496475865
90 8.692715931733018
91 12.825221664724426
92 10.740490187960237
93 6.83906967358856
94 5.414494878593559
95 6.843217800299069
96 6.7697587096628595
97 6.895129135718844
98 7.439124452506479
99 7.652618071307459
100 8.34194994608131
101 8.219385383935627
102 7.550279041311485
103 8.301646234532727
104 9.394155151659985
105 9.66615074888507
106 9.835426695224333
107 9.88462157714919
108 9.541139793105936
109 8.302575142883533
110 8.809078890331303
111 9.998687247386597
112 9.532087939971786
113 8.04922405313279
114 10.720803151413653
115 11.423448563849
116 12.18643032927985
117 12.974851936994463
118 13.770541691594147
119 10.46129706058727
120 11.637307836563275
121 9.449699630784773
122 12.772861601712817
123 10.356005029564292
124 10.413398638109348
125 11.58654474080881
126 12.06001354622411
127 13.244487647714715
128 8.667070836662939
129 9.508555349389505
130 13.652328492405502
131 12.990994676789839
132 13.523615485115178
133 8.128332996507043
134 7.935201221177667
135 10.032474293864517
136 11.146334197060908
137 9.353877418319477
138 9.60106628578392
139 9.682690991467616
140 7.509267396153919
141 7.303855903732928
142 9.860983065126911
143 6.445722194684086
144 10.472402864143831
145 8.112451634387257
146 7.416159436132274
147 14.019761219708588
148 11.659061904861682
149 14.114050462333461
150 15.96540836160922
151 12.56394989381839
152 12.269958733477385
153 12.027100216652581
154 14.588654512847572
155 10.55169741419855
156 13.011944140484031
157 11.007789766073763
158 12.761342838433185
159 15.361713795170564
160 12.893401086020214
161 13.324397553132922
162 11.015032989999645
163 12.740200703911375
164 11.63249572967518
165 9.541625158433442
166 12.965239609918951
167 14.229564804369769
168 12.819610634341018
169 13.211122424840877
170 9.597513561659257
171 11.747349282989145
172 12.232855363048614
173 10.056016634753263
174 12.389911981541433
175 12.748490626650282
176 12.466608694835614
177 11.088530074629343
178 10.773203218881774
179 6.9660049572862865
180 11.313408619826095
181 10.095397357957438
182 11.408183421512044
183 10.659491314765537
184 7.1370565657638005
185 7.642830306558908
186 6.468567148430693
187 5.911336597276227
188 6.357297344029387
189 7.907749290981672
190 8.697305417308629
191 7.165930600813403
192 8.857258220112463
193 7.389926407213285
194 7.425912882954219
195 6.84162964195378
196 7.769404765778185
197 7.624471761271775
198 7.764874354778083
199 7.750851110393927
200 6.8189888287613964
201 7.763110567137184
202 7.943549002099642
203 8.03649584084809
204 7.665516831311611
205 6.919841627843846
206 8.294904844635692
207 7.536889994446084
208 8.422144727629135
209 7.2112791882833935
210 6.9456973966278515
211 7.038977025699015
212 8.955281009840183
213 10.960521188668745
214 7.569547499189062
215 6.466568093664262
216 6.245197894937803
217 7.8763504521635666
218 5.966137085419303
219 6.397018855429071
220 6.827120714415575
221 8.80183649230326
222 7.248220446711564
223 7.667349680965658
224 7.054779774931624
225 7.794485263770551
226 6.8135435553697645
227 6.817987110543884
228 7.819394166617228
229 6.967625292480137
230 7.537213663768039
231 8.04786623156554
232 8.347993336727637
233 7.587773601893249
234 7.23924087272825
235 7.099383043426148
236 7.177449247384883
237 6.360706069811322
238 6.0585038756880545
239 7.18816504285489
240 7.766329466308348
241 6.41077990136961
242 7.126215066630333
243 6.631212456725296
244 7.302912303332437
245 7.014490316990242
246 6.874975362185322
247 7.510878665246971
248 7.352464205988492
249 6.960601772547861
250 7.664345574593258
251 7.657898935403789
252 6.316549384515602
253 7.420225643275124
254 7.849264057464
255 7.9946090829732865
256 5.884858812885781
257 5.023915358325896
258 6.3532873391105795
259 8.762277755016207
260 7.739077425732228
261 7.806897488684451
262 6.859264007672472
263 7.128900674810736
264 8.09143515456706
265 6.515922043884105
266 7.26703754362506
267 8.672186212543716
268 7.424176852573422
269 6.8714029446791605
270 6.752694622087199
271 6.813559684858558
272 8.006148396999597
273 9.585391780180645
274 7.310631730584194
275 6.517448875509137
276 6.709440230869016
277 7.442089426990241
278 6.600033648673707
279 6.564567543259608
280 6.468259333912075
281 8.164716003344337
282 8.03281246159881
283 7.273901089940455
284 5.803511287868259
285 7.627615730946047
286 6.505711078630571
287 7.049965102516027
288 7.412921925150998
289 7.531414513658365
290 7.865126630169577
291 7.038521241750841
292 8.380728302943165
293 5.2419877374934964
294 6.808717609077087
295 6.074814706478038
296 5.731915124508832
297 5.735077051063581
298 5.92365954412619
299 5.0312867453880665
300 6.2005233815233725
301 6.631186525452759
302 5.939233001376441
303 11.55483352464883
304 5.970185319483354
305 7.916054357892018
306 7.2530194143042355
307 6.640783725070196
308 7.971412071324009
309 7.2467480167264675
310 7.309040156403561
311 8.395464126023782
312 5.883280997140809
313 6.345543985821396
314 6.421658987123259
315 5.421204567589336
316 6.018149094928233
317 7.095994665802884
318 7.434578694056993
319 6.929180201813109
320 6.605489043960272
321 8.050337657238224
322 6.132085830579469
323 7.568122976290454
324 6.307089570220888
325 4.964035268185902
326 6.8037703993341685
327 6.554257849588725
328 6.660696810359779
329 5.6787249372829836
330 6.197709537324706
331 7.34436445352399
332 6.176962616772945
333 5.338509250965175
334 8.438528607473108
335 7.403257649540099
336 7.173796575036767
337 7.625846903295638
338 8.195985146972532
339 7.086578032487414
340 7.333318787666871
341 8.425269828010046
342 8.089768676391893
343 7.754656164281412
344 5.604130643138262
345 7.0963683022612996
346 7.098045720616067
347 7.21218963225604
348 6.116243632320166
349 6.00757802784399
350 6.791186641449567
351 7.328915357144614
352 7.262717320368546
353 6.215697248907528
354 7.222818211043444
355 7.672389262808506
356 6.919338716370995
357 6.8584835645582105
358 7.279962586706908
359 7.208936831515988
360 8.971606763098876
361 7.000836145491657
362 6.819826854749449
363 7.37506499931184
364 7.889496829610144
365 6.5227677641261534
366 8.057655116660964
367 6.952292785586347
368 7.385392160165218
369 8.198242966865529
370 9.36055117370805
371 6.188490782440743
372 6.575272948595957
373 7.280583920918134
374 7.0688034247837495
375 7.292214459592654
376 6.437395812702832
377 8.276448337275566
378 6.079428248047334
379 7.367758034067165
380 10.71561124963725
381 13.34421374580548
382 8.611946835360257
383 8.701255782029124
384 8.841396571741038
385 7.873505636482052
386 10.220548120109138
387 12.361876988039697
388 8.98891452181035
389 10.873909583017307
390 8.266564438022142
391 9.818648946724814
392 8.52604294968372
393 8.733268295614394
394 8.09622390925005
395 11.355011274518082
396 8.137204298713524
397 4.241675683006274
398 6.089965339459803
399 7.346510793277685
400 5.606639842646411
401 7.218609828416075
402 9.080098439041617
403 7.139456310135011
404 7.524241412919577
405 7.262004756275493
406 7.304251825717237
407 7.228830582248267
408 7.928989362755868
409 7.905510254058008
410 7.810783108462595
411 8.82712485047093
412 7.597162199946776
413 7.51499411396741
414 6.867027907664956
415 5.1137408466754195
416 7.7976999933386555
417 6.472636242242453
418 6.073480241793534
419 8.298131413573387
420 7.410770911656066
421 6.392300079691977
422 6.149407726592311
423 6.275623282019982
424 6.4232026007663645
425 6.400556101094971
426 6.972771025357782
427 7.039839709332227
428 5.592659004410375
429 5.918289039575122
430 7.021460773943884
431 5.904432801843649
432 5.9061856089108
433 7.689741680645219
434 5.405961912780585
435 7.170213280072457
436 7.020490790549915
437 5.8907045642893685
438 7.309667354794992
439 6.842509250702719
440 7.2474422715846964
441 6.199271449871187
442 6.294105950741001
443 9.01356939640518
444 7.885643883844905
445 6.991685170475569
446 8.073143113106063
447 6.868752903295596
448 5.795028016608211
449 5.645318832161018
450 5.889929703903844
451 7.069074167015416
452 8.977691299470669
453 7.704858006029401
454 7.591077340893814
455 7.113784742029381
456 7.168286386836255
457 7.234045327392188
458 7.308350558048055
459 7.538988916329508
460 7.614443186027423
461 7.144372670035508
462 7.252878861537628
463 5.1617675601451705
464 7.08190525477064
465 7.225578782532149
466 8.238037785253578
467 6.311703416077225
468 6.585695548222711
469 7.192289543045044
470 7.162779191577558
471 6.717943625173374
472 7.992046106426312
473 5.806006554589924
474 7.570585260608414
475 7.017788864839988
476 6.350306509787997
477 6.119133168998871
478 5.683277035830921
479 6.876268436253749
480 6.9267205920693025
481 6.4036692995575475
482 7.48656969905365
483 5.271862354959603
484 8.506730372944926
485 9.21857989001716
486 6.966860683211333
487 6.108751087802127
488 5.475561067760201
489 5.815575012855428
490 7.414363057995528
491 8.483000913076818
492 7.290214004199378
493 7.155559221841437
494 6.738260354933366
495 5.901967233326464
496 8.841453161318338
497 8.879235731686258
498 12.082041335150835
499 11.476676962261822
500 11.785386666270693
501 14.285897546574883
502 13.210527194693274
503 12.229717763093374
504 10.619110327587306
505 7.875051076392046
506 10.572654798375615
507 9.055905929265137
508 8.578635988438048
509 6.101961439748611
510 6.68007721264997
511 8.685020138242905
512 7.2303426685250916
513 7.298629857181515
514 6.140619101667743
515 6.561557393477356
516 8.4593441417522
517 6.908549375324152
518 6.461290682039575
519 5.949946843176066
520 7.334150143966921
521 8.869377155240631
522 6.505709316319641
523 6.322607799808509
524 7.227611686873134
525 6.492015955314885
526 7.223154394092122
527 7.138125663200195
528 7.742089237388651
529 6.55062254993012
530 7.517324622933773
531 7.285801258244525
532 6.606826646396158
533 6.645110771267405
534 7.318813957089081
535 7.602456314535829
536 7.937196377504604
537 8.050257494460224
538 4.9224624483935155
539 5.82270952007115
540 6.028182089520527
541 6.242502662572992
542 7.802069214484993
543 6.780249272548774
544 8.246046313277555
545 9.83608533486044
546 9.054262784794851
547 9.007098434950894
548 10.399504166059092
549 6.281569903947467
550 10.91691907495301
551 10.498542354300065
552 8.67149307788519
553 8.509817091079217
554 9.719795182615721
555 11.04248378745832
556 7.905271627445894
557 11.298175101792339
558 10.754563557703289
559 10.50683141145951
560 9.686257347027315
561 10.803458569096218
562 10.38367543607262
563 11.73225375078004
564 12.451815373794943
565 12.720089297182756
566 11.211718707782923
567 9.242405135570657
568 9.137056200061807
569 10.239238084452792
570 9.027294241475232
571 9.454781121207985
572 11.043143455151487
573 8.213825076404584
574 9.169241462713481
575 10.337319987457125
576 11.036484763113977
577 8.176058402454638
578 9.493277332122247
579 10.558164750681984
580 11.851983425917942
581 9.94344444230295
582 9.773581009712055
583 9.886576278115257
584 10.775433946181113
585 10.148555289374256
586 9.751778767706009
587 10.690236767344837
588 10.192437634037628
589 8.172912388249905
590 9.200213234902288
591 10.746190758728812
592 10.117895230394323
593 12.10488064330179
594 9.396679394022968
595 10.20418540241083
596 10.720763470959561
597 11.53227755742226
598 8.35976499640875
599 9.74337895754438
600 12.744064860767393
601 12.274326899701807
602 13.311935662338279
603 11.805982998620804
604 12.77059226310813
605 10.926080430404456
606 13.02034759137014
607 10.859842482682833
608 9.44406123631029
609 10.435090354851422
610 10.951193608691648
611 8.719737467513019
612 7.910927257651899
613 7.374113217248481
614 6.530805469929448
615 8.267224725539492
616 7.382982230516908
617 6.676484424203685
618 5.839592882184525
619 7.1130344286356495
620 5.816361040588777
621 6.999931128214142
622 7.677439690613882
623 7.149326437771737
624 8.303531521013278
625 6.152601127770489
626 9.035708118552147
627 7.8957368173727565
628 5.495014958646883
629 5.902295077679491
630 8.723464859371632
631 8.246387998136173
632 6.118847936802551
633 10.563838924481834
634 5.881182938682348
635 6.930700819465757
636 6.72390014501038
637 6.677109814197854
638 7.8507333567312125
639 8.067493338678819
640 7.429113229915444
641 8.477121232037453
642 6.035672023357013
643 6.809034043033721
644 5.378202672891202
645 7.644424117383323
646 6.685450470179847
647 6.856878502418868
648 7.586791150073215
649 7.900483981746486
650 6.186791926232066
651 6.524133159909195
652 6.506875484536044
653 7.56929677201047
654 7.17836160284856
655 8.531994420777934
656 6.856935302563305
657 7.39482768427924
658 7.63323527236839
659 6.443619899597122
660 7.123876485879717
661 7.606387993775664
662 9.686879235091151
663 6.802791531143089
664 7.066858923729912
665 6.5272334299360875
666 6.6108645096269125
667 7.436001845669637
668 6.812472340739041
669 6.644010892829979
670 6.9703337579565545
671 7.245187721574862
672 9.968511342143417
673 6.412147998150786
674 6.164042078628736
675 7.586249356120272
676 9.570961500002905
677 9.79019387619791
678 9.556099645745784
679 8.75012355074571
680 12.474673615206838
681 10.364427472763168
682 9.68419076536581
683 9.743405841182177
684 7.205705291193578
685 6.726453763084955
686 5.267455361457865
687 4.984275860529686
688 5.363517764687694
689 6.7887894394074735
690 5.210908028437387
691 8.17675194374974
692 5.999135286690919
693 5.962692519084146
694 6.27882500450209
695 7.922679809373955
696 7.17882183776983
697 5.990409848641621
698 8.294186246503148
699 6.825610271492646
700 6.988432134785734
701 6.983860383727076
702 7.461371029139691
703 7.891577363751922
704 6.159371049934404
705 9.56304740369735
706 7.610643184627122
707 7.37831367638036
708 7.190953690783698
709 5.47786019592382
710 7.118932193305364
711 5.3755260481572735
712 3.2293581707992867
713 5.868803191501856
714 6.4089204326930105
715 6.534366099765404
716 7.254286032321101
717 7.215645543868359
718 5.841990920366406
719 7.165005090415484
720 6.500602624119123
721 5.71005063351758
722 5.628437645391053
723 6.345448673989306
724 5.5381441992876566
725 4.9970250947835995
726 5.267974621965934
727 8.124826630818916
728 6.975068800961151
729 4.5256448178626485
730 6.578608952402354
731 7.273540607405035
732 7.149198552333812
733 8.772666960565035
734 5.755315224531817
735 7.4597440995839825
736 8.250485202927681
737 7.990981791150856
738 7.264659077020315
739 7.143665636689264
740 6.88337981609122
741 6.38672074728529
742 5.237697340648285
743 7.747546344559209
744 7.650422718884264
745 7.680609139344669
746 7.076380800991262
747 5.2322522282364945
748 7.221633236477622
749 7.105663660254353
750 6.280404633596965
751 5.973014288642881
752 7.391135388564783
753 8.223324281910502
754 7.587588438706518
755 6.180818020104673
756 6.904918667542225
757 7.021029085249901
758 7.323806201482912
759 7.425244006650161
760 6.686616874890723
761 7.208144727745731
762 7.431137493359726
763 7.0758690094674455
764 7.618390981862824
765 7.41769815354665
766 8.217393170076392
767 7.875068630366179
768 8.123531093500777
769 8.188001959182996
770 6.956719094014358
771 6.624697315191396
772 6.695592390339511
773 5.9114946344438
774 5.66443594432865
775 7.6291381103051386
776 9.617425126092234
777 8.065750788436201
778 5.94100012240249
779 6.487257867530968
780 6.1101967728875515
781 7.7910509989601415
782 7.872209240017754
783 7.594152442019217
784 6.490558055830739
785 6.875931760620161
786 7.49126935769838
787 9.197662398804992
788 5.766242000123091
789 6.6613200853140295
790 5.3302469092137805
791 7.265864204072837
792 6.74154546479826
793 7.941448088919998
794 7.293205179393276
795 6.042768439718047
796 7.5106626217550225
797 8.241799646599675
798 6.4388129871276725
799 6.989922681253834
800 7.923321908820202
801 7.448939287755646
802 7.604331575395025
803 6.214219396165399
804 6.845410584915404
805 7.03968997639114
806 5.390711440689481
807 5.133041697167429
808 7.876292356268348
809 6.552110003548393
810 6.941256863432469
811 6.771837383630223
812 6.778360285425237
813 6.8722792244412645
814 6.487480505093924
815 6.187119200978589
816 5.436232223453297
817 7.966543231610909
818 7.519194256312762
819 8.05679157051763
820 7.202259401842332
821 6.331081884756334
822 6.835947593122705
823 5.868367881129748
824 7.923978082608539
825 6.769142037874181
826 5.673145623479797
827 6.209247744096826
828 7.92248138398864
829 8.905935230327378
830 10.913654335712462
831 10.150414612236967
832 11.67579724385561
833 12.278202697941223
834 8.614944369897833
835 8.771475752336247
836 10.679415235932385
837 8.905469303593316
838 8.423731788382435
839 8.978392096098593
840 10.327665652578917
841 11.537329659941584
842 10.54428629871173
843 12.35607752028615
844 9.115767441114466
845 10.197663641564867
846 8.63032470174003
847 9.894042294000693
848 10.796389344613027
849 13.495993369813968
850 9.934825524775341
851 10.581843810359992
852 5.408622081624564
853 5.438044533008441
854 6.7518482940876074
855 6.551422640515004
856 5.513332449295879
857 6.625652783702848
858 6.9477778794155025
859 5.328903234774386
860 8.85806385722606
861 6.392842537629849
862 7.492171340893573
863 6.588256802958023
864 8.598100902916446
865 6.112369601475843
866 6.179807241440563
867 7.23274727808256
868 6.994414836589911
869 4.966589154179599
870 6.86351162002299
871 5.161347617372609
872 5.99959513660734
873 8.040998612951194
874 8.471174195002309
875 7.539350251198199
876 9.08441879685208
877 6.54647301396471
878 7.48444972371393
879 6.689566865376266
880 6.469763332049663
881 7.183115676075739
882 5.402578045473574
883 5.283578942200393
884 4.713466844976005
885 5.134016614905243
886 6.078923556668983
887 5.110715151706034
888 7.045599693514486
889 4.917711306144192
890 7.17298488175987
891 6.6446125812512795
892 6.986284778777996
893 7.500794026968967
894 6.862228878514071
895 6.930013912746836
896 8.17116594406977
897 9.096407792333963
898 7.613789489768812
899 7.211332181525
900 7.017773036323143
901 7.200514680955192
902 6.735459063368542
903 6.181420368121694
904 6.822357075180793
905 6.950311582276288
906 7.143348205938281
907 6.903418487337864
908 8.273849383002633
909 12.83456092563159
910 9.908609640607235
911 10.416035018424292
912 10.71279701326665
913 9.85848075403151
914 10.252531843848883
915 10.249573500359707
916 8.128383856314427
917 9.280505143186714
918 9.227033686946168
919 8.998705521985723
920 10.620339320268315
921 10.232385935376099
922 9.208090866594013
923 10.466795339004715
924 10.387125349092473
925 10.085596252004555
926 10.489489882655707
927 10.666076951117933
928 10.855830046290144
929 10.485330971949258
930 10.826720374995057
931 9.063130649937055
932 7.284270741675669
933 7.4983195842046735
934 8.301557428153698
935 9.798435232284575
936 7.970420688619969
937 7.678129138338464
938 6.5059468326032075
939 7.568644937499898
940 7.396788786831288
941 7.988635101259715
942 7.734754064975793
943 6.613920507360995
944 5.865959342645277
945 7.820971517071205
946 7.720060356840028
947 7.180902145921221
948 8.037230534929376
949 8.813284079262006
950 7.249917743865004
951 7.229526079773596
952 7.262882639557813
953 7.2262234264900895
954 6.71069371086014
955 7.413063393777318
956 9.133342496386696
957 9.464187437629377
958 7.311356824501835
959 7.004353320146771
960 6.392036562219011
961 7.973860447503131
962 7.853877037395964
963 8.40269302017607
964 7.540153689396936
965 6.594329633396222
966 6.636146322819636
967 5.505059201212639
968 7.618540381553714
969 5.615470114390084
970 6.458353055191534
971 6.366670251287412
972 7.548417279486382
973 7.112753793491433
974 7.306754660722447
975 7.566145297999534
976 6.431304733314914
977 6.367938651086645
978 6.697795621065443
979 6.399662885367521
980 7.159840078313995
981 6.8556603454988885
982 8.104247947346906
983 7.685109047218301
984 8.473860962852745
985 8.783913639248434
986 7.802927925597511
987 7.403094131295987
988 7.2662680367092145
989 6.4146377860166535
990 7.247445477405676
991 7.2259623731520914
992 8.666325546701197
993 7.534774606338344
994 7.670487583796799
995 7.650330491099361
996 5.039425013560257
997 7.993383737158813
998 6.986293324553715
999 8.014996487613958
