# Supplementary material for: Perforin-2 clockwise hand-over-hand pre-pore to pore transition mechanism
Source: Nat Commun. 2022 Aug 26;13:5039. doi: 10.1038/s41467-022-32757-4 (PMC9418332; doi:10.1038/s41467-022-32757-4)
Supplement: Supplementary file 7 — Source Data [file 41467_2022_32757_MOESM7_ESM.zip › Source Data/MD Raw data/pH7-CW/pH7-CW-saltbridge-17.dat]

0 2.913612191763808
1 4.124552621085396
2 2.9351203422830263
3 3.4658485492268785
4 2.5287028182619053
5 2.6803577394886147
6 5.190945438225291
7 3.0128790091236537
8 2.904936638792944
9 2.536430305379524
10 2.7682180251633373
11 2.7125763200921287
12 2.6644564185637982
13 2.661895175415562
14 2.7385567954435697
15 2.5881096023372967
16 2.7414229879176397
17 2.7040196083910213
18 2.670277485853852
19 2.8905742578138063
20 2.75085681057019
21 2.6480671517055043
22 2.795642247593409
23 2.7852174660202595
24 2.532574633327386
25 2.667763519386387
26 2.6840578943519846
27 2.645261900311488
28 2.67313307186781
29 2.511334057502164
30 2.9959368215689715
31 2.768007239402567
32 4.699835118316702
33 3.030992697219191
34 3.536113778632204
35 2.5259881442949927
36 2.6812247444000477
37 2.9881946554071814
38 2.6044201049692006
39 2.9267457546334366
40 3.591411768839056
41 2.685072603942405
42 2.7153696905890636
43 3.055260640340913
44 2.690453511783377
45 2.690254611241904
46 3.1590070825265655
47 2.8635797978802837
48 2.7134819141579367
49 2.857074508067415
50 2.6696912458532744
51 2.86652792238529
52 2.6489101762040024
53 2.6481933177150787
54 2.590323451509215
55 2.654032280933171
56 2.669775736431391
57 2.7111560924022022
58 2.606837520515648
59 3.09416255885253
60 2.697775911323634
61 2.6959245801746166
62 2.690928260785427
63 2.639013947255612
64 2.6826186715019764
65 5.150614944727522
66 4.64798451366593
67 4.635095696266354
68 6.206882219791215
69 4.27531447403812
70 5.410104054738314
71 7.604346879209254
72 5.810048943498158
73 5.135923487097602
74 6.533602099436858
75 7.877075924510808
76 7.101670209938791
77 5.483276305246639
78 11.138007822982765
79 11.238001573937815
80 4.733149765917385
81 4.6488519663687
82 7.126656474771839
83 7.490146654527102
84 6.455024861810715
85 5.209270143338342
86 7.287139346771085
87 4.845874436086332
88 4.0821340491715565
89 3.564029238786558
90 2.8995689935630864
91 4.270502330367866
92 2.6639446125754636
93 2.6210791160546125
94 3.51645227182035
95 4.330843258239441
96 2.6682251304106375
97 2.724259853432937
98 2.5814477476127458
99 2.9820927714777583
100 2.988088234662794
101 2.934605640004363
102 3.084052285906066
103 4.046943275564582
104 3.38996644540426
105 2.863192529002027
106 2.795815588991202
107 2.9348973693715723
108 3.3494257787951733
109 3.2794899575651404
110 2.8296359499447044
111 3.2555071675687515
112 2.684435261344082
113 2.4959738027716156
114 2.854283771485367
115 2.9067407731308443
116 2.8741215318809967
117 2.7337452373501634
118 2.8143353319452613
119 2.618424336604897
120 2.731922790436721
121 2.9336345047400436
122 3.018636358421449
123 2.56943900849343
124 2.5251736617724347
125 5.189809806880308
126 4.388039978100467
127 3.0019159190385154
128 3.2799725322929927
129 2.8219221563240895
130 2.863266963591725
131 2.559732026440163
132 2.604489236594195
133 2.6828266071096403
134 2.6712275047836043
135 2.7106594713023653
136 2.723038098252161
137 2.849905072607826
138 2.6123067355210585
139 2.410674043864209
140 2.5889644187810017
141 2.5029513977716578
142 2.5513129220408977
143 2.6624869168876453
144 2.6247227176731744
145 2.564820308825529
146 2.904994993116818
147 2.826915899437214
148 3.451565034999966
149 2.7067693110205537
150 2.994185857251951
151 2.948385176752564
152 3.2924113516817544
153 3.2985150517449964
154 2.7922090496801264
155 2.9290485798621515
156 3.1593665325218336
157 2.8589919504052745
158 3.5348568793696193
159 2.7912174410285546
160 3.0744892385424185
161 2.977641505120236
162 2.7265152352453668
163 3.2837919310000414
164 2.983739131816661
165 2.914479314720511
166 3.2148203116220673
167 3.6598673813847094
168 2.897685127233837
169 2.793080358418402
170 3.2210900757753964
171 2.6757760888592608
172 2.8864930553189403
173 2.5729736756722033
174 3.4168968371414308
175 2.9072132712529806
176 2.686076037517069
177 2.519327180709871
178 2.804895436560465
179 3.1604722424559664
180 2.8371390820638847
181 2.9033606327921593
182 2.9309132819437327
183 3.0412867678165507
184 2.707121419886542
185 2.8136052544835657
186 3.6206582506553495
187 2.8487091266207005
188 2.577240493220992
189 3.425043764318673
190 3.060077371754484
191 2.909616833328165
192 3.122603392788928
193 2.4537383665094286
194 3.12953578918555
195 2.990181712996951
196 2.6727511302813154
197 2.5790042664956325
198 2.919300410100576
199 2.9524546587490974
200 2.684729553693179
201 2.9433703250366294
202 2.7235483539019834
203 3.2981674466265476
204 2.6365318691413426
205 2.7145283555537945
206 2.856805242278562
207 2.5786113111964255
208 2.7780483650469425
209 2.800691397726236
210 2.558307161028923
211 2.9013320420333173
212 3.355222156179261
213 2.6154738994055715
214 3.1749720280854743
215 3.1569941992770687
216 2.6915005963049095
217 2.5553834754925115
218 2.8241895095106613
219 2.6917449888014136
220 2.6571608844825847
221 3.0614070734678993
222 2.7409254273021357
223 2.7654456466956625
224 2.5562779181517015
225 2.6655958162161335
226 3.038042729545875
227 2.905394812467089
228 2.471416693109667
229 3.346477067737175
230 2.8225118681270605
231 2.888962963478332
232 3.0350384575403826
233 5.762013453677153
234 2.8430369080545255
235 2.882062368615833
236 2.732051190345051
237 2.68321700932319
238 2.506825363110575
239 3.0978116000669877
240 3.712747779989082
241 2.780541083406051
242 3.0773679093255155
243 3.069065230543025
244 3.3089079088612294
245 3.0576336085654345
246 3.0862845636853113
247 2.5813339578889853
248 2.573741329064975
249 2.852601266376111
250 2.549812892099156
251 3.4660699625985543
252 2.763332108046155
253 2.6179674897330734
254 3.1854559246498737
255 3.13065108608712
256 2.7792020212134454
257 2.5686441251567085
258 2.8756563192312123
259 2.7240618494896416
260 2.858114179775985
261 3.2111103243756127
262 3.0233937125643497
263 2.6380890401140213
264 3.3540979262488553
265 2.7033360993147024
266 2.5029889854635026
267 2.9894407495233164
268 3.4192150165261035
269 3.3138348434307057
270 3.66278381143553
271 2.6959812799086422
272 3.1215779178801335
273 3.129895818042035
274 2.4409539627935857
275 2.8251753277079112
276 3.0334800375100244
277 3.131561646192877
278 3.2014608211804405
279 2.709397864267646
280 2.796654775311895
281 2.873473074319191
282 3.329251221473413
283 2.6613079573119562
284 2.9895838105041546
285 2.9888564942035405
286 3.026550536178615
287 3.2833785417154107
288 3.6304141266792422
289 3.0690522649611047
290 2.70684529631369
291 3.1024059088139113
292 3.175134209918252
293 3.1049940288477056
294 5.736928377018538
295 2.6692045379331675
296 2.8540620110439634
297 2.938926449832377
298 2.546393171014628
299 3.25869500333258
300 2.5914417403699463
301 2.799627992226251
302 3.0336459563962928
303 3.0722818885489347
304 2.5660584759348897
305 3.254728870421063
306 3.0732439329674346
307 3.3611940546289576
308 2.825857130395932
309 3.048481395484854
310 2.9166535307599672
311 3.0993309547898313
312 3.7183498840871536
313 2.6280196034341863
314 2.568819191439133
315 2.623085779262749
316 2.8610573003655793
317 3.2885565990581975
318 3.1743473634270694
319 3.1438919577348132
320 3.1800373377654383
321 3.4603488441894967
322 2.6495665675260525
323 2.674809405811977
324 4.175298825047778
325 2.824743321674643
326 2.5212461227902865
327 3.7629812976194055
328 2.704921892319415
329 2.7432351764844882
330 2.8528902321054637
331 2.572718735041238
332 4.1894192843266875
333 2.834193179528134
334 3.2004601877818346
335 5.308900956530201
336 5.876201613890838
337 3.1218746944712374
338 3.3758286004334956
339 3.1559033207604785
340 3.013083384104259
341 2.6644672356420234
342 2.9438222007615886
343 3.2266063420500646
344 3.0889829327758496
345 2.762321082279198
346 3.1426414896622377
347 3.0215270305659976
348 3.893336257032626
349 3.292789021764257
350 2.6420026641466516
351 5.748666020839021
352 2.7511158338481057
353 2.7479298255547824
354 2.625458553911004
355 2.744199830600872
356 4.411835197403465
357 3.031475456186906
358 5.412940863426417
359 2.8456842900006762
360 2.792257539779355
361 2.736796109232331
362 3.463562472177331
363 2.809354264426168
364 3.094935534556186
365 2.911853268137176
366 3.4708206632167204
367 2.7359326068512906
368 2.938066236062363
369 2.8335793378898897
370 2.6115475959335193
371 3.439679510427975
372 3.0419565562381674
373 2.8909313437314488
374 2.755508746056356
375 2.969679285975577
376 3.081982542905937
377 3.0991049826586847
378 2.7758779029541523
379 2.550138883695512
380 3.03258147947473
381 3.4052429118740553
382 2.5552667048499877
383 5.766708331156285
384 2.899329409987765
385 4.063282086630522
386 2.674231964450688
387 2.6234197750929327
388 3.104472783764025
389 2.6436858891867856
390 2.8522030036544317
391 2.677860448100395
392 2.960033528359145
393 3.2160713367344207
394 2.826149719786992
395 3.1116524365831086
396 2.777608087498656
397 2.4865447493866255
398 3.4212124124811183
399 2.8300745864895664
400 2.550333027639566
401 2.82365547230852
402 2.9417651054323453
403 2.861287189165644
404 2.9136736963606134
405 2.558815152970636
406 3.243888508711982
407 2.8105743826129816
408 3.139405509342217
409 2.782498345486984
410 2.6908835293983953
411 2.69292198783809
412 2.7210243188196115
413 2.6875611262613517
414 3.4727702182899245
415 2.8652795607120822
416 7.0013214889936135
417 3.0390461416616428
418 2.67038075858685
419 3.869011431166876
420 2.6459209897840767
421 2.693980113756847
422 2.668239845923908
423 2.749063682816755
424 2.6587211651774645
425 2.4764870464646482
426 2.6055392352315128
427 2.906292473111655
428 2.6733832592929674
429 2.747551467951628
430 2.7180724112040044
431 2.8688789955759515
432 2.892900755872203
433 3.0563534938667143
434 2.8630087265597965
435 2.5685091234588033
436 2.7065936519256515
437 2.8216219591473566
438 2.8061119946762076
439 2.5834248034546397
440 3.592972499414286
441 2.5420681240873617
442 3.5392835244013807
443 2.618259125529497
444 2.9204548539060897
445 2.967459952886918
446 3.043645519503505
447 3.4886104797312547
448 2.6697998334951367
449 2.9212584212863244
450 2.88081843456239
451 4.486434643807871
452 2.877790061283998
453 2.9622502178240815
454 3.3961089506054223
455 3.1378018177398834
456 4.938133688869716
457 3.0807133096475705
458 2.598770195279838
459 2.945412142237525
460 2.6426818596567223
461 2.8408995599710822
462 3.0777431136218993
463 2.604787987459872
464 2.92723094405103
465 2.5980440175538266
466 3.1141491004374235
467 2.615980305519613
468 3.498213215815529
469 2.717152838644381
470 2.9634224217447382
471 2.9387189089279917
472 2.8885809478163136
473 2.8864708409430144
474 2.909856240886048
475 3.210768797081394
476 3.216640392883394
477 3.5934834914380906
478 2.8904298888109796
479 2.750456254969067
480 3.1862304864187765
481 2.7814535989681555
482 2.7236143696982094
483 2.8442354376894063
484 2.559419192223462
485 3.3108780904594095
486 3.2674820923330783
487 3.223108258315265
488 2.942992310051512
489 2.600378823884093
490 3.180602369375962
491 2.68183332097192
492 4.027087535041318
493 2.697090683491108
494 2.536160972164654
495 2.750172755343428
496 2.7314313966241617
497 2.7131749300467174
498 3.023544012340035
499 3.2532126484676085
500 4.154090337446685
501 3.305815165010217
502 3.495963313210097
503 2.8972157193031496
504 2.92768284325819
505 2.6071360492977558
506 3.5477570074387503
507 2.704529564153406
508 2.6570103701019847
509 2.7638942861322406
510 3.2615002988169204
511 2.8281856132995116
512 3.0447846058560026
513 2.827577205176652
514 3.29037946991347
515 2.847245455384813
516 2.847361073106862
517 2.713775208593261
518 4.698674036594531
519 4.471288162039476
520 2.7282557173261495
521 3.018218662781344
522 2.9896815335086333
523 2.7328213738898817
524 3.1883055274989864
525 3.488007415037728
526 2.745369935452882
527 2.7132595105603667
528 4.879887766432528
529 2.6415441838326044
530 2.8387851413740504
531 2.8853028322108534
532 3.308385195479555
533 2.849442338719587
534 3.2988794783115756
535 2.8607092121814173
536 3.4510639838709287
537 2.7574595022247252
538 2.624267535674963
539 3.0634034605089626
540 2.565298449598861
541 2.7969667897388124
542 3.3164389282002706
543 2.539396563080067
544 2.73104640747802
545 3.236681260307963
546 2.8883034045397737
547 2.7293509242921514
548 3.1778421720097554
549 3.039848643975079
550 3.284180352963317
551 2.6529626425422426
552 2.9662168986616386
553 5.623364045320164
554 9.842069190727011
555 8.772408711062697
556 2.4846421911876266
557 3.272927634011189
558 2.503872736053682
559 2.617717525881107
560 2.693224558649314
561 2.6814605851780904
562 2.7548187217192592
563 2.748769727300099
564 2.751896453449749
565 2.762933461070364
566 2.661278761016869
567 2.7898644389396923
568 3.121419793536587
569 3.6576582446217967
570 3.2706915951777864
571 2.9232433544664045
572 2.9915042418553086
573 3.3653773642159255
574 4.752363023127493
575 2.9274708039377444
576 3.2541944100175946
577 2.575540758869232
578 2.753851261596978
579 2.706041784007442
580 3.101374727572828
581 2.6675331251350003
582 2.9553167284372908
583 2.8016046708509617
584 3.572367747027379
585 2.5832272121485462
586 3.407447725028603
587 3.1997990290946605
588 2.9006256932183345
589 2.723656814618785
590 4.356266179892426
591 2.576313605334625
592 2.86414456797777
593 2.562613864716232
594 3.0678159763682515
595 5.052431202944375
596 2.780095395363941
597 4.8745932040751985
598 5.133504883635727
599 5.878070563894278
600 2.5315714327677012
601 3.113797083343021
602 3.1227325970066975
603 2.8905991238425557
604 2.8563297687106926
605 2.8564044134855435
606 2.7809944692905275
607 3.164907556786703
608 2.738939922708077
609 4.033813900270678
610 2.7015139334610785
611 3.2370819113835534
612 2.8637090363889017
613 3.7208047318642246
614 5.087914411410602
615 3.239127203328636
616 2.5190830110413707
617 2.7171361044914115
618 2.6224398928495605
619 3.4350729071963415
620 2.746428722162658
621 3.0144027540282945
622 7.092847150211257
623 2.887384614542621
624 2.6317114819013487
625 2.535040700118029
626 2.54382423242275
627 2.457761290734351
628 2.7635050552363825
629 2.6717969348292034
630 3.0629220960292103
631 2.7320756673923885
632 2.7620984345686117
633 3.053818509376843
634 3.032182452081569
635 3.1811536963603424
636 3.7420125052011164
637 3.2509015032166992
638 2.5995816366743907
639 2.832015461229327
640 2.8431989520071896
641 2.5514337618015492
642 2.8762057182529754
643 3.9999474819173466
644 2.7607282434792215
645 3.118038948199617
646 2.92563253451773
647 2.5965049835573937
648 3.2537427588721255
649 4.938256272749572
650 3.004287778635566
651 2.6921984255020295
652 2.8129110307907776
653 2.6787160949776365
654 3.4029659062067306
655 3.4479812398879006
656 2.6626654585169343
657 2.6645926854952826
658 3.3038721006928538
659 2.6481201659564615
660 2.558475934432944
661 3.041874781116756
662 3.032170005465314
663 3.1090704346845395
664 5.826326847505908
665 3.488913568909449
666 3.5807756413995024
667 5.319521381347788
668 2.6843305382288536
669 3.363011774268516
670 3.386662219341042
671 3.3595214901474986
672 2.5860386043893717
673 3.0249455140206223
674 3.2847520613475782
675 3.1317834112830734
676 2.8279519985930386
677 3.8749134648518395
678 2.7165233772344526
679 2.6695037346993002
680 2.55323903480085
681 2.9274501654985965
682 2.9249592216804774
683 3.019402408883576
684 3.2631706959134275
685 2.941457289033594
686 3.1862327933723384
687 2.9221985115787636
688 2.9470128513803346
689 2.8450788433079213
690 3.075642574590092
691 2.769005691876406
692 2.861285217759542
693 3.8584196283527112
694 3.4517154058028527
695 3.516557405260043
696 3.5066154605706754
697 3.768753324582614
698 3.1002792464403246
699 2.6004428660562495
700 3.5234525170726574
701 2.6989444657764587
702 2.6399017548716643
703 2.8133176820414865
704 5.138590468527359
705 3.0682779058760326
706 5.427458992922003
707 4.077616791467416
708 4.254145226315634
709 4.1874749678639525
710 6.107930275111872
711 4.142178716681217
712 5.417056064024214
713 4.797077642279505
714 4.473507926988207
715 4.446509687482111
716 3.047094487099837
717 3.3536476474668353
718 2.776672060721832
719 3.046763396246727
720 2.8939881905508265
721 2.8572699557439374
722 2.7516302220365736
723 3.2388598665114974
724 7.577410366335169
725 6.84892402882667
726 6.311345424946497
727 7.008461944072575
728 3.52886621149272
729 2.966059230804344
730 2.777880626610869
731 2.663481685925317
732 2.551302976747366
733 2.616182854460419
734 2.682003560495496
735 2.777977223799347
736 2.727222114327293
737 3.052705505860134
738 2.619926437342372
739 5.021449123337314
740 2.6420993050940003
741 5.512952591137399
742 2.5728223991574715
743 2.5715239568517356
744 2.534628633569239
745 2.8319023969465897
746 3.025221763266519
747 3.332343953042626
748 3.111249868613987
749 3.05980365722511
750 2.671439552802356
751 2.7862192980659435
752 2.700673610413274
753 2.5431759039220445
754 2.7670379689408033
755 2.658757642132575
756 2.66757713313828
757 2.624544054786017
758 2.754954302336929
759 2.736084006850106
760 2.603667124945514
761 2.772403313318916
762 3.1902106508237567
763 2.47275903472904
764 2.8759399346882595
765 3.5796809549779787
766 2.9473349573923353
767 2.710811339128286
768 2.7919081075018717
769 3.0568538554453903
770 2.8552959684606103
771 2.7937629602845133
772 3.0267208050600103
773 2.864019247505664
774 2.7104447000571836
775 2.6794874863587985
776 2.956355987708438
777 3.12246600714048
778 2.8228958966924855
779 2.978501907669055
780 2.88302514672577
781 2.5902641161687803
782 2.6455833166940934
783 2.8850151681962677
784 3.1383984676946555
785 2.866699238603621
786 2.7114316321841354
787 5.889352445592303
788 2.592005047428489
789 3.454821279168158
790 3.0709571768206754
791 2.7349905956601814
792 2.511444331680345
793 2.736176943003881
794 3.0659229472422824
795 2.607603328178204
796 3.110872275611099
797 3.464124399740984
798 2.6676312568771534
799 2.5883041369662227
800 2.688519985224385
801 2.939545008162613
802 2.6998966649750966
803 2.462276598706904
804 2.927759167770745
805 3.0075407406221233
806 3.445553042759766
807 4.741170438299786
808 2.9108096173070246
809 4.372560643532474
810 4.946913799952451
811 3.762300937695919
812 4.299998214296755
813 3.497345809275099
814 4.007266731434398
815 2.8874179047605173
816 2.785646124166862
817 2.6401205990768535
818 2.7883249883197596
819 2.6638776692688624
820 2.7303274302660783
821 2.652301156353858
822 2.808695303733028
823 3.029278793825984
824 2.961335781656107
825 2.9971033774694593
826 2.6589755566980653
827 5.104492427473889
828 2.843055165959704
829 3.2916244814289186
830 2.6636862446604956
831 2.553989542309181
832 3.789368032374289
833 2.583929052315757
834 2.555252901541586
835 2.716556438558486
836 2.7189380049622978
837 3.379914178966844
838 3.1884461692756276
839 3.33836242429856
840 3.351256479354529
841 3.6421418903419496
842 2.494780101805366
843 3.1899528561483934
844 2.7649032532201208
845 3.5442755432892934
846 2.589784876599238
847 3.1939000071821386
848 4.178422875068456
849 3.586100636868087
850 2.7890817598799993
851 3.588729280973152
852 2.8984618683412364
853 2.845666923831435
854 4.084382303545417
855 2.892454902839498
856 4.620803091350971
857 5.656685484488623
858 3.215429853064496
859 3.6402261542212035
860 3.4611296526499276
861 3.2868564885287235
862 4.236677689522112
863 2.9699540652932814
864 3.349517250240067
865 2.5451841113323215
866 2.60580377110937
867 3.8221624449810205
868 3.4949922990551925
869 2.9962456683202636
870 2.691316139194927
871 3.147218737857282
872 3.2311466312176376
873 3.2511359392453216
874 3.70137390060792
875 3.104444692484078
876 3.484092081850289
877 3.7150672317600395
878 2.494561111424985
879 3.5645494189042903
880 3.4146070471753096
881 3.93597261536806
882 2.7376034497755297
883 3.5119423780911894
884 4.740182197017536
885 4.697062412621838
886 3.351475811494137
887 3.258753638196909
888 4.072424980474876
889 3.569809271953441
890 3.4497494915207265
891 3.380144168494161
892 3.4329884429050153
893 3.8439799598442006
894 3.196833888904485
895 3.3456794756759476
896 3.5441953493962584
897 3.625212985121706
898 3.496008290954755
899 3.383802260398092
900 3.20732328399952
901 4.241574574213869
902 4.3553678403942815
903 3.5427913736342984
904 3.3688259925546706
905 3.4704771743667635
906 3.437313539584647
907 3.977213008760266
908 3.429047714238724
909 3.2866550545469377
910 3.5456636057529995
911 3.1955196636509138
912 3.4261349786301047
913 4.339293624900902
914 4.352132162459669
915 3.740501929974204
916 3.05862567502236
917 2.7185953328433805
918 3.3110654321408393
919 2.9070257682083134
920 3.7871141752640565
921 2.6599700529459445
922 2.6463496733216485
923 2.9609842820561005
924 2.5418489324984117
925 2.71964050345743
926 2.6955039848406592
927 2.745992971577749
928 2.8520427511871516
929 2.522539338653424
930 3.1018643696041397
931 3.8374160069321146
932 3.5428138596448093
933 3.4355676132327604
934 3.405497090362012
935 4.091798167008295
936 5.009398013869593
937 2.54773466034138
938 2.5491265439101016
939 3.3822733952098183
940 2.9446457323535964
941 3.5504109230683882
942 2.543933477834397
943 3.207694510370513
944 3.424412110396983
945 3.0811892901990663
946 2.9260937727522776
947 3.0355040290967654
948 2.8196554831771885
949 2.857611515696418
950 2.8273259821656844
951 2.8443095800574136
952 4.9729661384071076
953 4.435014239169908
954 4.899172808857825
955 3.146856645797478
956 3.1115344480217533
957 5.345286968874319
958 3.524490166518579
959 3.632648597745277
960 3.783721504858702
961 3.439847499160699
962 4.188420008871499
963 4.986292397558662
964 6.815473141180238
965 3.2152680943482475
966 2.7015864141704493
967 4.066337615464973
968 3.772261645848685
969 4.323938380682422
970 6.8143404971358486
971 3.2212433962247005
972 4.195913466469681
973 3.9371524360498027
974 3.5343154820956366
975 3.3735727184170092
976 3.416081503660926
977 3.9449555259738514
978 5.127092127937264
979 4.100063360299294
980 5.053337734674728
981 4.24328184894686
982 4.984932696578896
983 3.4284368560903316
984 3.103652272112246
985 3.206136533407205
986 7.845209658796413
987 6.704098681573821
988 3.4750828148367168
989 6.548321590597101
990 3.0256953439760315
991 3.2657605012853863
992 3.093592642961504
993 2.791434860360053
994 3.1097411166646225
995 3.0757103454904944
996 4.411948921482307
997 2.885705158213181
998 3.6888515120260044
999 2.933784776060323
