# Supplementary material for: Perforin-2 clockwise hand-over-hand pre-pore to pore transition mechanism
Source: Nat Commun. 2022 Aug 26;13:5039. doi: 10.1038/s41467-022-32757-4 (PMC9418332; doi:10.1038/s41467-022-32757-4)
Supplement: Supplementary file 7 — Source Data [file 41467_2022_32757_MOESM7_ESM.zip › Source Data/MD Raw data/pH7-CW/pH7-CW-saltbridge-03.dat]

0 4.2296514591406025
1 4.102267901617803
2 4.555521455258534
3 4.47885564026384
4 8.921218876676438
5 4.786783111184524
6 4.743547046116051
7 3.8175449416028444
8 4.616921316479353
9 4.635348689696709
10 4.353946433159005
11 4.244442646751993
12 4.451964899018115
13 4.430021462545
14 4.396842545588232
15 4.24389505695021
16 4.363116585860122
17 4.269742118881258
18 4.53931948818684
19 4.2946890781057805
20 6.061371851980265
21 4.321980227689307
22 4.3835473094068655
23 4.175405544643633
24 4.167617289192588
25 6.481383691753656
26 4.26588727888179
27 4.34406626496717
28 4.190942495082813
29 4.720751088291301
30 4.507954301253624
31 4.32101726260075
32 4.37703006770591
33 6.082803777754419
34 4.359873987716739
35 4.530913365588122
36 4.697964592913276
37 4.1407101401733355
38 6.695355403693548
39 11.065491426261513
40 9.984684525628944
41 9.461941395371344
42 12.639564685592953
43 7.8755669617004544
44 8.407016521688314
45 6.756665243280858
46 5.831060488123556
47 8.182604200451358
48 6.370866913386751
49 5.680772853109054
50 6.596312865874369
51 6.20823346567224
52 5.393811606627893
53 4.6802325966989775
54 5.083439378414932
55 4.648994904721104
56 4.734601818127559
57 4.595502539272739
58 4.988906337940008
59 4.456252331010715
60 4.34008748963935
61 4.491114316155518
62 4.224386242234658
63 4.5007148962025285
64 4.528108634493488
65 6.3203510749897545
66 5.979515999041303
67 4.370585417984451
68 4.561639177021254
69 4.54097930053021
70 4.555855576586986
71 4.901273919529753
72 4.537660437609178
73 4.840744532978096
74 4.8253673479650105
75 5.32397118949906
76 4.524122251273
77 4.683396180837373
78 4.632848636460364
79 4.604209775514156
80 6.311569239964871
81 5.556981040360583
82 4.447048237242709
83 4.579007354027492
84 6.984593075460137
85 5.958170954962607
86 5.550153757787918
87 4.968519365778792
88 6.290110602477654
89 4.357589162687469
90 5.000062610004037
91 5.8667196893348565
92 4.862119845468498
93 5.639811727427081
94 4.695677685453507
95 5.618762083717929
96 8.00656942787356
97 5.618310912901859
98 5.926313073853143
99 7.6120338758029735
100 8.843578995650015
101 9.46428254669997
102 9.086879223362983
103 9.389094474546988
104 7.11250159371289
105 8.263778345673435
106 7.704637167576241
107 6.595377940058416
108 7.133882449136762
109 6.24613952311369
110 5.458382170853482
111 6.627443999642477
112 6.596976600380363
113 6.155021915736116
114 6.434815652364441
115 6.15100311677702
116 6.414323961197478
117 6.271937263888046
118 7.0717167618649155
119 6.501599444194389
120 6.42650306309839
121 6.465641468869473
122 6.529370683132467
123 5.952230241499325
124 5.905283936286393
125 6.271096586664849
126 6.39232228857533
127 6.177847584977707
128 5.819517164646526
129 5.618103226049944
130 6.081255160599103
131 7.193806795409091
132 7.230935817772392
133 6.876305781678917
134 7.249173981192489
135 8.73963588377668
136 8.76866810258124
137 7.463407305076644
138 10.21041594131869
139 8.961492632108056
140 9.119502363757308
141 9.196607999256248
142 9.095521008648749
143 9.39391043436511
144 10.182748437906413
145 10.572104451364805
146 9.62470397708575
147 9.49259137829085
148 10.530692598099156
149 7.6678503629793475
150 6.847139648244427
151 7.6422892219209935
152 6.270788513991992
153 6.010498062118404
154 6.288169716616024
155 7.938699702528865
156 7.580551415738153
157 6.1055086943413714
158 7.664565413850985
159 7.651441954566957
160 6.572558653809165
161 5.747131347705412
162 5.964713602806745
163 5.912284436075525
164 6.18316565754635
165 5.9656637853077825
166 6.469921118151903
167 6.780959690840072
168 6.254967844360902
169 6.531824103274914
170 6.9309451735708825
171 6.163885418118918
172 6.260797699419342
173 6.956150511772713
174 8.194748117886531
175 7.6960358765290175
176 8.562724754477959
177 6.489770267473004
178 9.853474619480403
179 6.0351809683628845
180 8.239603824832537
181 6.949736611138833
182 5.897680638976101
183 6.799071383192889
184 6.493572910754676
185 7.4679907550575955
186 6.827718995206708
187 8.052793743588202
188 6.422849452304535
189 8.974980501160474
190 7.791590589160709
191 6.187682768442266
192 6.238805874948993
193 5.454682828864721
194 6.624349544998439
195 5.611371679918191
196 7.380365828064183
197 4.544215132408699
198 4.226902478008695
199 4.171146744008943
200 5.3378253381849845
201 4.8968449957520575
202 5.115942926444066
203 6.209405531591511
204 5.813741403336274
205 3.9874824888523213
206 4.108005675542121
207 4.4919014787331255
208 4.8939332165628535
209 4.435136899432183
210 6.670068027357395
211 4.279969708882283
212 4.9992303235906705
213 4.211983060640845
214 4.524148500719547
215 4.402355317842432
216 4.8876827193020205
217 4.77803708741349
218 4.028043098609977
219 4.609003515379441
220 4.540753687754771
221 4.256615125134065
222 4.138271958159614
223 4.631683280178129
224 5.6196646661069884
225 4.362444889335075
226 4.239200790827784
227 6.001987208784477
228 4.401443253859783
229 4.529538729512627
230 4.335905013788559
231 6.212878132295694
232 4.232651921618213
233 4.405138664006741
234 4.344546271119607
235 4.248537189731886
236 5.587501283111067
237 5.30847640146144
238 4.116360708917253
239 5.459223789943034
240 4.528565236610694
241 3.901713538332964
242 6.5803087715917545
243 5.185211243902193
244 4.507620112201562
245 5.244869546938302
246 4.283118266964329
247 4.388804761148738
248 4.5583162434088
249 4.75965291122583
250 4.255365758163026
251 4.669510533550566
252 4.222472123987308
253 4.282963248931098
254 4.207515004170076
255 4.432690690554392
256 4.394896118103549
257 4.515365832928323
258 4.271144681130106
259 4.109359518508459
260 4.461034405691139
261 4.548566523138868
262 4.66336525203191
263 4.142192098632294
264 4.155157173160923
265 4.45880439993346
266 4.3283618008603195
267 4.399029931140151
268 4.457392059096107
269 4.196772291179563
270 4.664741966983869
271 4.810315801682754
272 5.045376349581914
273 5.393377865049342
274 5.895167990268133
275 6.60729574236792
276 5.99655181570228
277 4.3010672060942765
278 4.832401277913166
279 4.209016742132397
280 4.495712878679455
281 5.046862116924029
282 5.828754705272474
283 4.179063603887171
284 4.322639531806874
285 4.330319667156213
286 4.140298629434161
287 4.291860220676146
288 4.508193514855644
289 5.677039430224595
290 5.651542813073467
291 5.373442174437554
292 4.642502336775808
293 4.205056828507775
294 4.224089069352418
295 4.595326843293187
296 4.504737142643602
297 4.196054651679666
298 4.364080787282871
299 4.169076587539614
300 4.444095845253117
301 4.293815065885868
302 4.248030541222667
303 4.423438296806376
304 4.319016692440508
305 4.626594606316274
306 4.363347996754908
307 4.697361984846832
308 4.634473929938783
309 4.926790017388319
310 6.2274712382942266
311 4.262462853948303
312 4.895721765242614
313 6.331786698838174
314 4.264456770101117
315 4.772924145066002
316 5.211313690904366
317 5.951753185654783
318 6.035739903887826
319 6.166692657928127
320 6.346183061998569
321 6.345074723422436
322 6.115014041775431
323 6.0962805462071765
324 6.0895991801740825
325 6.389103136740164
326 6.341626235121162
327 6.617838751989958
328 6.148320803084362
329 5.830207263321307
330 5.81062111478043
331 6.018806577405074
332 6.768587171166396
333 6.3885091052900185
334 6.302699340083622
335 4.378133415218452
336 6.160719505430574
337 6.266396728703072
338 9.921697181143877
339 10.287975900552864
340 6.070257333608395
341 6.461460218838126
342 6.209819168667319
343 8.858557756330073
344 8.781976753625672
345 4.463838757181439
346 6.8344342650634955
347 5.885297466959166
348 6.276707273810901
349 6.008789780778525
350 7.131316550190912
351 5.974243476603034
352 4.544039180754866
353 8.049781034263905
354 6.178233296178913
355 6.100633312862212
356 6.042657861480678
357 6.380181218151121
358 6.101797986923733
359 5.700375178559494
360 6.395280058309145
361 6.955342849922111
362 6.065411267950039
363 6.171373248001489
364 6.582952740389885
365 9.73479803124613
366 9.641134666079225
367 9.415048102584914
368 9.199862719551097
369 6.708682902360937
370 7.09385612120616
371 9.046353674963886
372 9.065317509721543
373 8.82928361246228
374 6.535465944094965
375 7.463151861915673
376 10.575125120623834
377 9.961394870486178
378 6.142287928006313
379 5.706267721291422
380 4.938825789460704
381 5.218570907800651
382 8.00104790662314
383 9.454647105272691
384 9.57989275748522
385 9.363266345722103
386 9.865024750459849
387 9.727031105162427
388 9.69544979200665
389 10.32878349326812
390 8.922082655785053
391 8.63327842906866
392 4.479815728090489
393 8.573915326979527
394 6.227148892791429
395 6.027698077067166
396 5.912268743963848
397 6.430150084245219
398 5.807837476396749
399 5.71750615664088
400 4.564182250512178
401 6.044793449134083
402 4.564956524131568
403 5.910084087877211
404 5.679977208138484
405 5.850301442901679
406 5.321392760070037
407 5.545460347541614
408 4.510315496970001
409 5.861728922197227
410 6.451539035340277
411 5.736819123368125
412 3.311542510256462
413 3.3176250196326356
414 3.3062391525365906
415 3.315076253203909
416 3.3070240378674587
417 3.199904450511865
418 3.3017677165797696
419 3.4005098329613213
420 6.015845460870078
421 6.077815424129311
422 6.441150173855078
423 5.485751188964002
424 6.495820512162079
425 6.027009477077334
426 5.90579143192734
427 5.487643245086657
428 4.5797364738103585
429 4.646414403112418
430 5.777071183230537
431 6.506156495162227
432 5.3799124151945215
433 4.239338437296882
434 6.370584301467192
435 6.402330455158652
436 4.339821459562896
437 4.509949409376054
438 4.560060871110409
439 4.269049648786418
440 4.661343634540231
441 4.428946070977223
442 5.7069178585781435
443 6.034963047028938
444 6.3515654290826165
445 6.832421269927784
446 8.733170231501513
447 7.185787185849516
448 8.476971573712877
449 6.204318033664817
450 7.949272738139666
451 9.909476105132173
452 7.914454695982237
453 8.046567378337214
454 7.880350200561171
455 8.028332717050226
456 6.367905470752486
457 7.036007816894433
458 9.38313159872867
459 9.818858746482807
460 9.07501150622407
461 8.874483720029758
462 10.83664273150992
463 5.871495962975668
464 5.632589369508855
465 6.391158889764819
466 6.4768838375547
467 9.590955438251836
468 9.191773372165992
469 8.57943676932088
470 7.447800763269621
471 5.559181735678153
472 5.858686640818508
473 4.714583486106042
474 4.462109016070001
475 5.899985187226841
476 4.44283629372818
477 4.690724064866928
478 4.365218756953572
479 3.9692558654011356
480 4.2654828905344315
481 4.424438013961776
482 4.494681555152497
483 6.484548549516003
484 6.970838559714158
485 3.3887439780183115
486 3.3482950608228834
487 3.2977800031564497
488 3.299006780174899
489 3.394402593601673
490 3.333045750199113
491 3.2870381253661805
492 3.2907951549696173
493 3.419025167347088
494 3.462608368252724
495 3.342709878324653
496 4.725546134533436
497 4.658886371792884
498 5.930162405544997
499 4.711443572268125
500 5.671308666458478
501 5.2228453698858575
502 5.710408930537391
503 5.617644956198384
504 4.488623626113847
505 4.4156769935899565
506 5.862894526818385
507 6.356720746639894
508 6.250116273386336
509 6.195361929696757
510 6.03474561418858
511 6.287525165925971
512 6.513030097518287
513 6.108568404894363
514 5.646376608212674
515 6.426832667687091
516 8.748967204666677
517 9.067080191098048
518 4.539563072978249
519 4.6975017481759584
520 6.574513602475819
521 4.6752220938262585
522 6.681843411591517
523 6.125795549825197
524 7.033465797722928
525 7.335608174889072
526 6.093981497969559
527 6.511666946029838
528 7.07455246094318
529 10.326415802231326
530 10.199905307418915
531 10.332309666412964
532 10.5464653246914
533 10.106349361266208
534 9.262249931455385
535 6.907401956491866
536 6.304449421007361
537 7.426518161139359
538 5.937003590441929
539 6.545748530235759
540 6.862322429080237
541 6.998890949894268
542 8.021391744918873
543 6.449240020761011
544 5.9137062071276025
545 5.869087170305924
546 6.940078709054367
547 7.299248817124118
548 8.728288303210654
549 8.57323747001983
550 7.562736371308332
551 7.09587471366618
552 7.198347818004061
553 7.37774934883596
554 9.333402919341452
555 10.295429847767156
556 7.610305256736678
557 4.315762910816505
558 4.665809943990361
559 5.69702492775566
560 6.072300531838925
561 6.142687222398978
562 3.9304693823459744
563 5.866714418594466
564 7.24608006998649
565 7.197948510033412
566 9.263836322326103
567 8.307829995290641
568 6.418065260394648
569 6.024626618092934
570 6.2004437785966795
571 3.7099050739528745
572 3.4189932024868552
573 7.511017024656572
574 6.701343502592203
575 6.453441531460953
576 4.1304378003948345
577 6.507516714541995
578 4.166156067530916
579 3.456432171291627
580 3.450405278749317
581 3.3697214883595006
582 3.397034843050768
583 3.4037000889407256
584 5.577192019105557
585 6.468182783024445
586 6.413768709825995
587 5.981307837657951
588 6.676098040324777
589 6.427015711876938
590 6.451760833133166
591 6.329741238995881
592 5.768701731359326
593 6.194620164137301
594 7.1507080172679025
595 4.640228152237942
596 6.550949606804438
597 5.282871783923319
598 6.0543715199403065
599 6.087279142038739
600 7.093054341299446
601 5.572178906944938
602 6.103653309680576
603 5.187604830513474
604 5.051939360139255
605 5.645183635650359
606 4.661661094341287
607 4.716054201189926
608 5.789155098803942
609 4.33687052723367
610 6.81709650489161
611 6.489494667473881
612 6.638739496489948
613 4.329829512569978
614 5.8419879000411665
615 5.993345732011852
616 6.070821904272193
617 6.418273570189449
618 6.314189477723972
619 5.929427806263925
620 7.019337945757222
621 5.979558112818269
622 5.901220738986737
623 5.556817818250496
624 6.142372074295147
625 6.80037923125209
626 6.015757907620279
627 4.560589030678934
628 4.346179148220024
629 6.59413439613025
630 6.074361350032362
631 6.361118840421772
632 6.442117535581757
633 5.434817734717257
634 4.393208690483713
635 6.175058488130006
636 9.202776092880578
637 6.523944516451236
638 7.523304399555541
639 6.375116047593001
640 6.499054572863359
641 6.846257327745506
642 5.394058426505403
643 7.006466115153964
644 6.097240400746033
645 8.857473160772436
646 10.230120146440203
647 10.957329750755578
648 6.638484942140376
649 6.866302559092416
650 8.37596555898356
651 8.81011190815712
652 9.850868028096814
653 4.78596649588162
654 6.3422600249181915
655 6.248189118826054
656 7.81422666153437
657 6.084565645373239
658 7.8354213475718915
659 7.174872223833023
660 5.817152052849803
661 5.666822977030056
662 6.197776104138774
663 6.1304707321965
664 6.026939759649065
665 5.775957766533223
666 6.257394514057663
667 6.207747655141434
668 5.934629275187244
669 5.747819810603288
670 6.326207554804419
671 6.23196771077728
672 6.500101348451078
673 5.744207295645354
674 5.957187614978756
675 7.651175441714198
676 6.609288196702061
677 6.148386460821734
678 6.093377676564164
679 6.418673343909382
680 6.18760384458397
681 7.608924736746727
682 7.511888413526209
683 8.19184482212572
684 7.977072914050846
685 6.7879440393336035
686 8.198013056200873
687 8.42139827809245
688 7.489107260091897
689 6.584680296980864
690 7.1261838118026954
691 6.750838316567851
692 8.606066515591454
693 4.904894843359392
694 7.806582923711557
695 7.495353530664907
696 6.308214417638784
697 9.095062352297084
698 7.0613211819140895
699 5.713054546548286
700 5.680229492615504
701 11.194051108744608
702 4.460318286514876
703 6.284993557819345
704 6.130521462441891
705 6.225036734683966
706 6.223148404660235
707 6.270943642496507
708 4.534515946095273
709 5.951985065782648
710 6.797265756134596
711 6.416254868472426
712 4.50980633852169
713 6.224756303701805
714 4.271510225604075
715 4.513082296684553
716 5.748088748352045
717 4.731107037124037
718 6.147707175207071
719 5.869818405563226
720 5.907316771134371
721 5.998771684097383
722 5.73581915838633
723 7.689121968133142
724 7.041761188500857
725 5.66558165271699
726 5.582143193510534
727 3.3740781155376625
728 3.2510962471016858
729 3.354338018928997
730 3.370882174037551
731 3.3374897129864025
732 3.3753338137042244
733 3.3134513752904633
734 3.3266699057142257
735 3.23221366918444
736 3.436314476242002
737 3.3349673123429326
738 3.392446815758945
739 3.4349234603174064
740 3.370464061248782
741 4.509259037827301
742 4.140575967861808
743 4.357223456143396
744 4.417904312730918
745 4.680360416368524
746 4.410845223197304
747 4.530385886896749
748 4.436541481593347
749 4.255799232531524
750 6.112819545037997
751 4.475794870861265
752 5.663914104317537
753 6.413604491548713
754 4.8637643591109905
755 6.262086568644371
756 6.1078245043865715
757 4.891848213635848
758 5.9109125868970995
759 6.538315568716563
760 5.957846398935496
761 6.107426109966464
762 5.732852641077421
763 5.751956097129834
764 5.5842243035562555
765 6.748426243424636
766 5.447033047762618
767 6.232760361355751
768 6.439901793262133
769 5.713769943451412
770 5.587275152826654
771 5.913071842705121
772 4.759017704155948
773 6.24169003680648
774 6.3526505966802365
775 6.317372731260277
776 6.588639074329693
777 5.958172905319407
778 6.190306924415278
779 5.6926270181778085
780 7.261588101370087
781 6.213557753787568
782 6.170241793513517
783 6.431971201042202
784 6.575200229335247
785 5.870954744187795
786 5.494426162220053
787 4.5923802921583885
788 5.565770153334739
789 4.98635514240222
790 5.792292093296231
791 4.424481137598015
792 4.362936061541283
793 5.776011292409309
794 5.462513849932118
795 5.583312409640874
796 6.4936309556490235
797 5.945017523483694
798 6.390796011817438
799 7.625585066370574
800 6.392836036546703
801 5.605396932241539
802 6.086025252513819
803 6.935996503664126
804 5.060850718752506
805 5.784809642788662
806 7.693972498974156
807 8.583164321250722
808 7.798307534573216
809 5.8650119472633255
810 6.2804510958132775
811 5.680466818951326
812 5.83612881857002
813 4.306541908306548
814 6.071062177359328
815 6.816940350860357
816 6.198750128844855
817 5.089286629937396
818 6.52919983223256
819 5.87845799144847
820 6.264805715461395
821 6.384516106784442
822 6.277578796240781
823 6.439281396340392
824 6.519872496758714
825 5.984131110654971
826 5.766784345415331
827 5.596873945543916
828 5.857248914437516
829 4.556740135349886
830 4.434950399058156
831 6.300608386894062
832 6.742307329179714
833 7.093250576850489
834 7.195889962272257
835 5.8767803557283305
836 5.3654121082711
837 6.015569211494182
838 5.019685477731445
839 4.5971423433256975
840 5.698154130939776
841 4.589935393551067
842 4.470729461229928
843 4.439556544588195
844 4.701452377177786
845 4.305672689225226
846 6.964396233386501
847 6.433332925229995
848 5.290247888155261
849 6.03040386151626
850 6.023486501234519
851 6.7694738704110335
852 5.732449001933459
853 6.356786050994529
854 5.541649534964369
855 6.289068278832365
856 6.074584422088662
857 6.248990458952366
858 5.709532280466383
859 6.294525203352111
860 5.8201284807296805
861 6.270070763841842
862 7.001566352427845
863 6.130333546379297
864 5.4980246516108355
865 6.309748126415964
866 5.83587313198473
867 5.924885948144886
868 6.881551213596825
869 6.279748164429261
870 6.098775229247105
871 6.205006906605815
872 7.086372462986822
873 6.271173187993314
874 6.419831166084862
875 6.730677980207533
876 6.859314788253305
877 5.137013430634692
878 6.021478019929527
879 5.478978361637755
880 6.7483648327963035
881 5.60759921577674
882 6.680548995556368
883 7.2158585294346524
884 6.870791544166393
885 7.0947957447724255
886 6.5402228072584245
887 6.946698439270569
888 4.642767229402476
889 8.643336871520326
890 8.831584017034968
891 6.923379415910211
892 5.865741728674459
893 7.694881839041661
894 8.21365472195384
895 7.598377030041213
896 7.219655483154715
897 6.703372993021966
898 8.093200994471323
899 8.705845943689885
900 7.046553929773436
901 6.9997043377422
902 7.5098394068716186
903 8.841328670334129
904 5.589983116163859
905 9.67375191956011
906 10.093962986716337
907 7.583393498382283
908 9.51235640731868
909 7.839212290311572
910 9.569561885558368
911 9.76194341950659
912 9.502524238405588
913 7.905154977354166
914 6.047919144549887
915 9.655143560269307
916 10.513520936779047
917 6.142972899177886
918 5.474059660287261
919 6.98542570291834
920 6.11633516927226
921 6.144344400762699
922 6.301952778677451
923 8.294405772941458
924 7.671892502085194
925 7.294255986117784
926 5.6960381657280745
927 7.421619121646654
928 6.251008058908518
929 5.982422516815006
930 4.8652684972178575
931 4.38825796535647
932 5.299928629114305
933 4.096967947931365
934 4.093707789352163
935 4.858041335476155
936 4.6114225211200734
937 4.5173898489032975
938 4.719755830123062
939 4.182658518748472
940 5.850689440655156
941 4.447300209701169
942 4.290883903638496
943 6.939017203260561
944 8.102947538004642
945 8.336014975709322
946 8.624841378133459
947 8.956314896982255
948 9.951414092365058
949 9.791494218893325
950 6.458745483540089
951 4.709990843769653
952 4.53922560462688
953 6.294072667988277
954 4.29208234035607
955 5.08037095180187
956 5.485244817321459
957 4.660280380082716
958 5.123549173906677
959 4.251152291739822
960 4.920823747587465
961 4.586475284387345
962 4.569576336395442
963 4.408936043442553
964 6.0077235317122035
965 8.668968005141146
966 4.35277724957629
967 4.449868619024585
968 3.368135584195604
969 3.9717385926812083
970 4.445584237400421
971 3.330692757416031
972 6.0499578948739465
973 5.516308875487311
974 4.53079430432006
975 5.529990133454919
976 4.5686073736417
977 3.3973465368277873
978 4.919485102085817
979 3.6760288698659225
980 3.3838251266658084
981 6.1439526046174775
982 4.457062351552614
983 5.292352637572438
984 5.155105189659402
985 5.045361889319018
986 4.286020082637118
987 4.951210931818995
988 4.0473551564645796
989 3.8471439187297785
990 3.5320635849615587
991 7.125748414887637
992 6.747597675698118
993 7.686277072774006
994 4.465823355656091
995 4.429404000669285
996 4.242065303175739
997 4.834215947851494
998 7.189082737438039
999 4.549880192453375
