# Supplementary material for: Perforin-2 clockwise hand-over-hand pre-pore to pore transition mechanism
Source: Nat Commun. 2022 Aug 26;13:5039. doi: 10.1038/s41467-022-32757-4 (PMC9418332; doi:10.1038/s41467-022-32757-4)
Supplement: Supplementary file 7 — Source Data [file 41467_2022_32757_MOESM7_ESM.zip › Source Data/MD Raw data/pH7-CW/pH7-CW-saltbridge-02.dat]

0 3.134127540485494
1 2.55400119409904
2 2.8028377093596184
3 3.085116218117245
4 3.1876995925053437
5 2.7628647807401836
6 2.642846007308586
7 2.470180203564651
8 2.6149807082514824
9 2.7269383133547467
10 2.851840253868171
11 2.8928868076244605
12 3.0741016455653165
13 2.989542164484963
14 3.0018315939425846
15 2.633111018869693
16 2.730110636205423
17 3.123942758063016
18 3.0902829901646665
19 2.88293856562617
20 2.780461856166301
21 2.7534742789093993
22 2.7770798891239075
23 2.551956199632603
24 2.7457089670605246
25 2.857953510409455
26 3.314120645704823
27 2.8964988783544623
28 2.6544773656378933
29 2.817348209467353
30 2.734604911060648
31 2.6961015281473864
32 2.797128338826602
33 2.995395327468971
34 2.881942880313788
35 3.1498112754367362
36 2.981147651876467
37 3.0267944089183874
38 2.7432611155638944
39 3.116634224327878
40 2.9621592705256483
41 2.863649110073328
42 3.0389773705329413
43 3.395884554992069
44 2.865362182180812
45 3.1898785004805514
46 3.2595213658516964
47 3.098928563611397
48 3.6580409988543297
49 2.848298878722029
50 2.9503059073120967
51 3.463358216939666
52 3.2086092704162774
53 2.8978635652308777
54 2.8104640076143066
55 2.495141673105715
56 2.5356614368697104
57 2.972174330070854
58 3.0286653406160338
59 3.582005899122692
60 2.563399710289601
61 2.714591438204118
62 2.888368124917885
63 2.77226095304396
64 3.447452195997752
65 3.2029156636002436
66 3.499559757087236
67 2.831554886812057
68 2.799032501615038
69 2.745953951970896
70 2.5811393309163297
71 3.0622963234415015
72 2.8709751100712024
73 3.2077731637795788
74 2.5974162491528165
75 2.5571774087553307
76 2.9896546987068
77 3.143434936984161
78 3.1823872490142953
79 2.6912953868920058
80 3.1907643676506576
81 3.3811112959552982
82 2.9735354919136565
83 2.9512106225552164
84 2.996628324970807
85 2.8994294342703886
86 2.8570623686035597
87 2.9096899088483528
88 3.310841096898489
89 2.9701641734593314
90 2.6921094626921582
91 3.1159848575792837
92 2.4671150742073413
93 2.681369147556499
94 2.8585260349596178
95 2.8183438871792426
96 2.961459870920527
97 2.6788066004722726
98 2.9540229365266297
99 3.019174174440812
100 2.4949674399218664
101 3.1160286326506714
102 2.741199403253853
103 2.637658505677891
104 2.878745177402536
105 2.7413096953699
106 3.1077970842625198
107 2.683594317616817
108 2.9206739279182665
109 2.763000125599458
110 2.67310155143852
111 2.7715028016485452
112 2.9311897768016637
113 2.6179366610745514
114 2.4829181287014923
115 2.9428570100261227
116 2.74606965077111
117 2.8669099054122236
118 3.0680104455154624
119 3.11342043943676
120 2.963327476510304
121 2.56645368433004
122 3.3683284684607546
123 3.1490299505194734
124 2.9182482058134864
125 2.696491194819863
126 2.8797494588067467
127 2.7172158479179433
128 2.4761508622758597
129 2.628621295605093
130 2.9019370615736806
131 2.6563468633857856
132 2.598167102436855
133 2.902381665174309
134 2.8449980169133027
135 3.23543714283513
136 3.1659163357854987
137 2.62660602165913
138 2.927481536393852
139 2.7877907499288557
140 2.576829208610263
141 2.526163934048975
142 3.0882666023584724
143 2.889203581583747
144 2.8326775074538295
145 2.7336749298225844
146 2.590697048259078
147 2.886598900332752
148 2.642159502778722
149 2.5638891388178298
150 2.6616275857756313
151 2.6565570536000243
152 2.558465788128255
153 2.6492005378283547
154 2.7943334666947193
155 2.555066395182388
156 2.922549986638789
157 2.8187789752500065
158 2.720866055298955
159 2.8760728187283977
160 3.0088643028424578
161 2.484577944406144
162 2.674883804329208
163 2.534008133196157
164 2.946905315449462
165 2.937013382385763
166 2.5772933512121954
167 2.821482181510441
168 3.0208664784688146
169 2.846004868223656
170 2.7786107638531763
171 2.9939635239249602
172 3.029071293541012
173 3.059947784968095
174 3.592242460494362
175 2.7275212345400415
176 2.794722840334915
177 3.1580846353888297
178 3.005209789524849
179 3.237865911993011
180 3.2669656448411133
181 3.2557092140294714
182 3.2196346546589045
183 2.957443053386418
184 2.872409068827975
185 2.8571869229996425
186 3.0864127901134624
187 2.778347679592636
188 3.401394773473305
189 2.7805795137788785
190 2.9394164564908976
191 3.064883011066191
192 2.675549685980815
193 2.7315513483804943
194 3.2104648965086873
195 2.6481818814044593
196 2.449216491506438
197 3.052607110290692
198 2.673476439255151
199 2.6127154131731993
200 2.470640817835566
201 2.630362627621989
202 2.8922065182171566
203 2.812476964707512
204 2.571605889751236
205 3.2429628008389018
206 2.4976162235182233
207 3.240184769053089
208 2.6169859606861268
209 2.7931036455430402
210 2.4983398426248646
211 2.863150926987198
212 2.7075863258392614
213 2.520231260941086
214 3.092513021933532
215 2.8452613846682038
216 2.5019583422528995
217 3.0279819080621375
218 3.116035412408203
219 3.0764819121405385
220 2.8137107900024256
221 2.876700414331152
222 2.972275616561454
223 2.808680588767585
224 2.6202705167276825
225 2.8312641603737765
226 2.8600139876991184
227 2.8201907713506844
228 2.828940271060329
229 2.9495806939837013
230 2.736193288787481
231 2.9673091020923366
232 3.301950120014142
233 3.2452268394532737
234 2.7691072223000894
235 2.9313541486657937
236 2.86213917600509
237 3.121559914318759
238 2.7010469982704177
239 3.5201155127592205
240 2.8689861860301833
241 2.6721849856388484
242 2.988508857835419
243 2.811512933714463
244 2.849706552467765
245 2.7932204720894864
246 2.7781496076623076
247 2.8419199926856913
248 2.845618063828171
249 3.196292660057511
250 2.886339552352263
251 3.115426482099645
252 3.1315893544255236
253 2.8986833661065305
254 3.2811141145044065
255 3.0917175960466117
256 3.0324440132103496
257 3.2487594856073403
258 3.0535059362235466
259 2.871458671937208
260 2.6967644397465658
261 2.6975962941105207
262 2.57958222510803
263 2.99776960810181
264 2.5574759949962957
265 2.8987392183934895
266 2.888476905875376
267 2.8997116507962097
268 2.8041946812278606
269 2.6138932893115814
270 3.2346579105670457
271 2.878038950043199
272 2.927606483627804
273 2.6718953943649804
274 2.7030222889798705
275 3.3013847403468373
276 2.5600310078416793
277 3.6753370958186573
278 2.832377900997569
279 3.3045327145126513
280 2.6171354319612186
281 2.5720749851215583
282 3.150654653875507
283 2.9139164507675974
284 2.9411646485338836
285 2.846693609653617
286 3.5336538660452286
287 3.1742314541742696
288 3.1054308548197174
289 3.1361169153791906
290 2.6307674620498855
291 3.096201435644001
292 3.1443135784734166
293 2.698928300981116
294 3.0360980059426637
295 3.0981734628255095
296 3.016071341030837
297 2.9856843520328047
298 3.089695561659045
299 2.8806244707805573
300 2.7772097500516586
301 2.990061388102635
302 3.093018874544139
303 2.980128661678536
304 2.8282365697891936
305 3.070817412847205
306 3.239867797767707
307 2.8851546355733926
308 2.90790675461177
309 3.0586321810363497
310 2.805576672535815
311 2.913816751282389
312 2.87567755648819
313 3.4906857990691713
314 2.7624130479583076
315 3.207518020117449
316 2.989650560351795
317 3.300293093905634
318 3.1634509374614708
319 3.2225026171704894
320 2.6343451429662696
321 3.1692382194783395
322 3.2210748186008265
323 2.783114097196899
324 2.873918387111872
325 2.6945889686215403
326 3.105256816839543
327 2.8253835630608117
328 2.830324245855991
329 3.215206134928273
330 3.5108777799597948
331 3.2136407541849774
332 2.9329636286738134
333 2.842233201446508
334 3.10665238600873
335 2.8888702922756067
336 2.6946174558347695
337 3.299236984732006
338 2.780653528769054
339 2.6281016979426672
340 2.7199237184142655
341 2.6786763534369102
342 2.9412764875075945
343 2.853523807146374
344 3.243254220299193
345 3.4612439018307106
346 3.2244712599383707
347 3.456330462094594
348 3.1809809991217097
349 2.542036810044624
350 3.438679825639095
351 2.8409492916384003
352 3.157387653883239
353 3.1211452014962107
354 2.7752380159045247
355 2.7256484861935144
356 2.671233331079177
357 2.987068744951943
358 3.081247742554295
359 2.9166061286089304
360 3.1173630487982256
361 3.315138087145679
362 2.8218278323398387
363 2.725560477566612
364 2.7713436135410143
365 2.9145088484206387
366 2.9262607115987183
367 3.1067706808074407
368 3.098904800432234
369 3.1534407971156813
370 3.2118329976780977
371 2.6488839587289554
372 3.161285076615669
373 2.7986010984795593
374 2.7997898591112143
375 3.11640129625042
376 2.592292292668425
377 3.0303569100738996
378 2.5766346785342313
379 3.2099876419711553
380 3.1487347964147503
381 3.1154904939525734
382 2.9304240458336372
383 3.276682727127167
384 3.2437776434291594
385 2.676772593070728
386 2.613087990985524
387 3.0344072033052956
388 2.6628628695602092
389 2.790831285836967
390 2.6528805140242877
391 3.219441668888316
392 3.0230611970764985
393 2.551181942539432
394 2.5166479586311343
395 2.581762442015223
396 3.2955265677278223
397 2.7105737041880538
398 2.7095405774059276
399 2.7532627710018285
400 2.9860577895889038
401 2.7402529340103206
402 2.8241248476955936
403 2.6203944063610853
404 2.8380927865077332
405 2.6312680873003
406 2.8062968666466106
407 2.43205897772988
408 2.624484330517747
409 2.9041466649140926
410 2.921319375051472
411 3.0487922511974506
412 2.814967286071529
413 2.602948362012923
414 3.0010894310736087
415 2.9538225281545034
416 4.730459074347688
417 2.8150264454137566
418 2.663558043855429
419 2.760460320258067
420 2.7977326645073357
421 2.8994605919824212
422 3.036366172836303
423 2.7134139895395477
424 3.412043590838933
425 3.030585303019592
426 2.446403044507714
427 3.3644151167937815
428 3.1891054063722626
429 2.62482848624517
430 2.6488334364682493
431 2.6555614481349257
432 2.4904236116639984
433 2.6409410640545015
434 2.9684328512301565
435 2.63532843359034
436 2.64263748858269
437 2.980577347412606
438 2.4071911557866326
439 2.899149379927328
440 2.56644900282125
441 3.2614361522561626
442 3.2321473258328877
443 3.137708077484511
444 2.8122280488975457
445 2.6731008481440743
446 2.5365068291245967
447 2.9489305204714453
448 3.134053057458248
449 3.0981515204068906
450 2.699953862590572
451 3.172967368764595
452 2.972479368285947
453 2.967999221510801
454 2.8772997121299286
455 2.9746691284811573
456 3.117892038650556
457 2.910857117068914
458 3.2947458824658686
459 2.5701346382197627
460 2.9010220116144465
461 2.5488799670355258
462 2.8952761670144422
463 3.0309743954131685
464 2.6437450682891326
465 2.446520370254186
466 2.7833549225610676
467 2.786116551818128
468 2.8859200412696353
469 2.886840129693035
470 2.7341185517194724
471 2.9536420652212825
472 2.9679816991190804
473 2.9020798846528755
474 2.8800331611238468
475 3.3681282346433665
476 2.505890883972902
477 2.645232197140834
478 3.071882582120731
479 2.7362030833808855
480 3.28486072771515
481 2.790526712167057
482 3.086840319579815
483 2.651280647105044
484 2.828522239250256
485 2.7597759594866247
486 2.664596981169351
487 2.8183674003018933
488 2.63066483140068
489 2.86541943162183
490 3.034811512766845
491 2.52874241210617
492 2.6287114425406215
493 3.2236659116583763
494 2.7372996864894983
495 3.1533880947993898
496 3.1367670954284392
497 3.007163565255921
498 3.000776561830537
499 2.9355835073902314
500 2.8370354659805295
501 2.822373954226723
502 2.8426168927251427
503 2.7772794874639732
504 2.5686043663312894
505 3.0552740090243926
506 2.8879997444719567
507 2.5845598466306083
508 3.171677269933931
509 2.8260745845143407
510 2.9414760019049453
511 3.056661655285249
512 3.4366208108108807
513 3.3550179710850774
514 3.486891828423335
515 3.0821564726699577
516 3.2641948274749613
517 3.084675061070866
518 2.908172301781326
519 3.080799437701725
520 3.189542898696805
521 2.797527322651678
522 3.061137674723848
523 2.959769777129675
524 3.0919297103945387
525 3.159060430325763
526 3.1287093558416865
527 3.0430825360517297
528 2.9706228929202587
529 2.987363632850433
530 2.997790294616486
531 2.9022277049969185
532 3.2536941591249873
533 3.0569831338673588
534 2.872458159310926
535 3.3069478734238573
536 3.0568989285711297
537 3.0486517524889134
538 2.7910804615777525
539 2.817607279262431
540 3.20107578140072
541 2.526893572155875
542 3.138686367377243
543 3.0774520005282326
544 3.075480289342745
545 3.1424059958534674
546 3.1724211665543134
547 2.885539219504338
548 3.0860667805081845
549 3.0899351978580194
550 3.3515897175554463
551 2.9304788874827894
552 2.818351517736775
553 3.16147825839276
554 2.9918848493990353
555 2.9419037272560216
556 3.1138140823605753
557 3.2267476986879364
558 3.1624258561697802
559 3.0062509712438277
560 2.8982039370352237
561 3.381299580849401
562 2.74350478228837
563 2.5406813468990594
564 2.8626529055707066
565 2.9457795218651794
566 2.8437127077139412
567 3.0133182805969816
568 3.3920336739511936
569 3.1391985450396014
570 2.661129326918614
571 2.8099733834550955
572 2.982571639619271
573 2.6074304213731256
574 3.08204147533827
575 3.326496046765396
576 2.924091292040732
577 3.0398641567186417
578 2.7746501358520854
579 3.070960128715063
580 2.9134255154100264
581 3.2106016845255345
582 3.1446679300471603
583 3.3221752988931414
584 3.0823684533334395
585 2.891978648859032
586 2.9035197160203725
587 2.8421489163998706
588 2.703068876102465
589 2.6485759429515596
590 2.5333876552494567
591 2.7097741079759188
592 2.559275306776695
593 2.6969701686904335
594 2.883208095699493
595 2.9054136100837114
596 2.996224140986252
597 2.846078699528829
598 3.070401737983754
599 2.7056715316107933
600 2.7106591756826677
601 2.641869239818421
602 2.898034799812689
603 3.030550069937231
604 2.7357201792888017
605 2.5667582135449662
606 2.8782245709871828
607 2.562239414580532
608 2.768954755665898
609 2.952028641975854
610 4.227922991673639
611 2.671160200197839
612 2.858404624042393
613 2.730620132588979
614 3.310157627982762
615 2.6500986806489615
616 2.635042167788504
617 3.140017616566546
618 2.642789104882258
619 2.7064712158551707
620 3.1006631064709764
621 2.6954012770386857
622 2.94180830302619
623 2.856577508442702
624 2.568295030818006
625 2.790930502648189
626 2.8077337638339905
627 2.8106816235177923
628 2.8602925028960104
629 3.419185641621433
630 3.0225508130449845
631 3.0537351574777447
632 2.646087364114212
633 2.9273418411706755
634 3.0048398372806773
635 3.0678574912339602
636 3.0349652725735514
637 3.5772693742954753
638 2.9529330384716825
639 2.893952582547196
640 3.0126751969014616
641 3.0193746007526903
642 2.7669575623021454
643 3.087760622397443
644 2.671268286734013
645 3.0862008110672225
646 2.4512304003769705
647 2.847055445072025
648 2.5809092483601974
649 3.4638957297805266
650 2.7204308319220742
651 2.51007670407775
652 3.0854432309791036
653 2.778236625621262
654 2.864779748790953
655 2.5472133072740024
656 2.8774390134719194
657 2.5567696137547418
658 2.6525307736750108
659 2.809250764848593
660 2.6012804681466766
661 3.3878355951941503
662 2.8042040720725754
663 2.7950279131604496
664 2.958765560896777
665 2.5560521328369044
666 2.7681583116421558
667 3.286886292742709
668 2.97406374872384
669 2.5436237703685767
670 2.5125198633924057
671 3.0596950665834686
672 2.6307978827342673
673 2.780374543493439
674 2.683086779599054
675 2.55017460207177
676 2.693297926489647
677 2.6306026488936856
678 3.345556709204293
679 2.897704514072555
680 2.5676032342425805
681 2.604930799498567
682 3.133608795653509
683 3.034920066532224
684 3.091781442152768
685 3.106522504042324
686 3.1325342753621204
687 2.7833136707984756
688 3.1956072814795036
689 2.566622447424536
690 3.2252138831170623
691 2.752115839460523
692 3.0296034101711364
693 2.6905806793871396
694 2.676682069294435
695 2.971617208718778
696 3.0264644938453187
697 2.6872706424014687
698 3.011331449177642
699 2.8948123744935534
700 3.4812804482887785
701 3.175268456377695
702 3.029682728544554
703 2.8690625938444905
704 2.777243832489518
705 2.735503248368598
706 2.6243475893533876
707 3.1791389965451002
708 2.79502795844436
709 3.2464356336371147
710 3.106007866076312
711 2.6279390680572035
712 3.112203305701604
713 2.661760467505639
714 3.065999359772968
715 2.750596443887754
716 2.604195948410727
717 3.0595895107849858
718 2.800063005813763
719 2.609978503519876
720 2.6558517219415987
721 2.8506473805113
722 2.8929665307702597
723 3.206670884491958
724 3.0108752542459936
725 3.1100916734256865
726 3.103775927610572
727 2.888781630745037
728 2.5832369570336393
729 3.2177530701266734
730 2.6301232691697725
731 3.2566882725911834
732 3.2282678512634573
733 2.6317268363441504
734 3.040771040597838
735 2.6954577918572182
736 2.5569354612533584
737 2.851968994850199
738 2.764563934551129
739 2.807530056188809
740 2.8297155684687696
741 2.803932611566142
742 2.941746795640805
743 2.6686042691823246
744 2.6692238609658667
745 2.6790726693530336
746 2.7667017971553696
747 3.242976909941578
748 3.008000801227509
749 2.742441139646023
750 3.2879519009647615
751 2.73489008382406
752 2.842098967706869
753 2.824940898511782
754 3.0305896886496897
755 3.125909022646116
756 3.12663508065541
757 3.190681326378256
758 2.8779881862061094
759 2.7224826951549868
760 3.009748647915554
761 3.1100903957071426
762 2.5852797929436697
763 2.652940348330498
764 3.0749122924130687
765 2.484158028009405
766 2.5213459626484718
767 2.7640033312810486
768 3.0717932201944214
769 2.9086041278609973
770 2.729197268361021
771 2.640724096762313
772 2.726039382963687
773 2.513915800914674
774 2.785296767868487
775 2.707720852506716
776 2.7066460982825506
777 2.634528458758785
778 2.8413961016588702
779 2.6770608321455414
780 2.846945314814665
781 2.4777665066151413
782 2.502581169359114
783 2.6627329003992375
784 2.6260573938563727
785 2.6413057864425262
786 2.5916568352616847
787 2.503284611273849
788 2.4904168558037014
789 2.8979287525205075
790 2.909280577526876
791 3.3585578482129588
792 2.842572421233401
793 2.677039152970111
794 2.8097358905374095
795 2.740722898629409
796 2.606592707607481
797 2.872757241011478
798 2.625108151025225
799 2.923876113009606
800 2.72349744174081
801 2.5955126385650344
802 2.614808977474799
803 2.6258928824791585
804 2.709976291049341
805 2.573810264046455
806 2.944396635993072
807 2.670311692284916
808 2.6723534594184954
809 2.810767389111115
810 2.5224619347266213
811 2.5874615975662936
812 2.681580312556966
813 2.59539036939649
814 2.5877878707100597
815 3.2078700406708123
816 2.932474249459164
817 2.6812160707561414
818 2.5158788305851445
819 2.8075565738637116
820 2.785896295630787
821 2.5702155819549715
822 2.6035054076873134
823 2.9471720843149156
824 2.5403843072703975
825 2.4659070381176886
826 2.627193009106027
827 2.846408194313871
828 3.048289913004633
829 2.700367824265776
830 2.7440944504332085
831 2.519596084588532
832 4.084049681717694
833 2.984687240413533
834 2.509033871924999
835 2.543461850087328
836 2.6722931537513492
837 3.0307399568235365
838 2.7848077636664343
839 3.01129898912557
840 2.8870809446542647
841 3.021063035495957
842 3.1235587513560352
843 3.297819325020855
844 2.464608660842915
845 2.8684761399065306
846 2.7399226869135513
847 2.942683923841854
848 2.6463600258570827
849 2.541497925165796
850 3.2469468667466477
851 2.5057088391372964
852 3.4741942833810997
853 3.080420469913642
854 2.8238517807327628
855 3.294866202855445
856 2.671632872072879
857 2.886801263536285
858 2.593740509604505
859 2.6195294031249174
860 2.7249190941759536
861 2.711575573126246
862 2.6647356991291185
863 3.0438782222097567
864 3.254476538166913
865 2.6778368303453632
866 2.7676095474239983
867 2.778821454676099
868 3.0520874743160586
869 3.256750011680348
870 2.6755422755998213
871 3.140653756772492
872 3.0673981718153964
873 2.9902919389151927
874 2.8285779921318017
875 2.9766693627497736
876 2.9904309729971614
877 3.243938412560639
878 3.310504519398108
879 2.630912638202639
880 2.9256887166367442
881 2.9597571861785874
882 2.7719347485453953
883 2.9631627562725336
884 2.8091230212386256
885 2.763839447480941
886 3.053367591975059
887 3.0163225402672746
888 2.839175320217142
889 3.20362759868683
890 2.9340450349303864
891 2.82651425758555
892 2.8913646052817596
893 3.0302953018536667
894 2.8748584998357614
895 3.052140664740436
896 2.839724140265257
897 2.8787159631135695
898 2.893061038894396
899 3.334463003538712
900 2.931504101631893
901 2.876935926279436
902 2.594361649029361
903 2.804925845239507
904 2.6749396146666244
905 3.063292847093424
906 3.0185433506494626
907 2.5897762378552964
908 2.7844815283719395
909 3.080396210725308
910 2.8650601073948625
911 2.7765619592818385
912 3.0351305712476853
913 2.961355611914814
914 2.900496646751481
915 3.3332595110672814
916 3.030609734650369
917 3.0204088802593385
918 2.909996054312413
919 2.644917937025457
920 3.208874836416097
921 2.5799211227501635
922 2.872534741085144
923 2.9694438869958644
924 3.3361829245362933
925 3.039145606680532
926 2.808730800528619
927 3.143440571581963
928 2.82559195340072
929 3.086188154296207
930 3.0091588929013717
931 2.932644675785136
932 2.881496530622214
933 3.4220500750582703
934 2.8803792358735825
935 3.6893275742332787
936 3.04164703926795
937 3.4293643168518635
938 3.3035077930233276
939 2.6369141051011478
940 2.6126518461139705
941 3.2385354040010585
942 3.124144563565685
943 3.188965329686384
944 3.247111341626426
945 2.9587885973879713
946 2.8356673091442905
947 2.929044327203441
948 3.0415727088062416
949 2.8433708531408466
950 2.7609828767393907
951 2.6774414165426497
952 2.6682208859446352
953 2.975686259532972
954 2.8165954750850504
955 2.7458902302687815
956 2.696398618228002
957 2.6269432451722574
958 2.562548765881331
959 2.6384699118466934
960 2.8443181368642665
961 2.665722116491956
962 2.982781623391777
963 2.8862228409016244
964 3.6028640690319604
965 2.5722532860826894
966 2.778739607884318
967 3.190479376646987
968 3.2260278729946936
969 3.110747529349591
970 2.710278908319961
971 3.015829475098903
972 3.255681565846908
973 3.0228265808023833
974 2.9746839175768565
975 2.9059420393701627
976 2.8263685115756587
977 3.35254674375015
978 2.7216196114972786
979 3.153543047503134
980 2.9283449679135787
981 2.988201150815479
982 3.2794536680359765
983 3.1767283515549676
984 3.19496370998459
985 2.9044387187493137
986 2.9625662443821557
987 3.319487749045497
988 2.5542170572834877
989 3.1355872105467792
990 2.7526878705454663
991 3.0394563859744324
992 2.8015362759203586
993 3.1505738508300345
994 2.736074284462417
995 3.3059936690901632
996 3.3990175042717374
997 3.0778631564011625
998 3.1087477229019314
999 2.7749799149826697
