# Supplementary material for: Perforin-2 clockwise hand-over-hand pre-pore to pore transition mechanism
Source: Nat Commun. 2022 Aug 26;13:5039. doi: 10.1038/s41467-022-32757-4 (PMC9418332; doi:10.1038/s41467-022-32757-4)
Supplement: Supplementary file 7 — Source Data [file 41467_2022_32757_MOESM7_ESM.zip › Source Data/MD Raw data/pH7-CW/pH7-CW-saltbridge-16.dat]

0 12.782328819188344
1 11.974886669547725
2 11.347566228650466
3 10.623148924559572
4 9.060276252102303
5 10.331065554801192
6 12.039550519717693
7 11.34348528251967
8 9.721686529754551
9 10.908418237544844
10 11.204301657744104
11 12.604723220444413
12 10.328749789457273
13 12.396712545773104
14 12.242375276145532
15 10.650631393487778
16 10.789882037379353
17 7.7204117538796275
18 11.448893133823244
19 9.565097627444736
20 12.758853298861032
21 12.621199371358227
22 8.382872568162393
23 8.780720302299635
24 8.204469242795671
25 7.254137102542024
26 10.978355476016008
27 9.194956899113244
28 9.311011910689226
29 11.072220660720497
30 11.613917725238023
31 8.51319922722253
32 2.8168812397903715
33 2.5608951444429873
34 2.6153930482057888
35 2.631221919396573
36 2.6198875742134176
37 3.1174589962764108
38 2.427373819557372
39 2.595855604955744
40 2.5825627469482546
41 2.886403023863902
42 3.785639054040383
43 3.5054248616373656
44 3.6520344484237315
45 3.8047101421460043
46 3.621093118809947
47 3.579540122171926
48 3.7172136976659282
49 3.767734404954304
50 3.7603024963876535
51 2.6784814380754307
52 3.2404383191395403
53 6.513949484578722
54 2.7546221583364305
55 2.686498294873855
56 2.6785884288442365
57 2.6988558660447044
58 2.6723450706307825
59 2.5402030761461565
60 2.9189984467903978
61 2.7497752396364197
62 2.5759744629553865
63 2.733354688281137
64 9.186351752145745
65 7.566115869431545
66 11.59828463777624
67 10.275611938563843
68 12.363330661574505
69 9.223015026527905
70 12.409218472558535
71 11.512344560791925
72 10.891129455114607
73 10.94913791586091
74 13.942513342206913
75 13.346947977121232
76 11.738979419513766
77 10.97780682864654
78 9.809218582808926
79 8.547256965922585
80 11.817650752081729
81 11.581469826010476
82 11.603274929353478
83 12.865482393016665
84 12.305873238445225
85 7.196131657678718
86 7.1551572734783955
87 6.951208516422324
88 10.075112646437905
89 14.5993424641544
90 15.306105740120042
91 11.051202153039618
92 12.26567517929974
93 12.077128677552663
94 12.053070778795037
95 12.511205570328793
96 13.53685944962165
97 11.516312548853724
98 14.574475583324489
99 10.623859089163762
100 10.251875008487263
101 11.394792361048594
102 8.566997517532554
103 10.05771328335447
104 12.063089781164555
105 9.516647683769358
106 10.08751963706165
107 10.112565276250193
108 12.428329209608432
109 11.863901040344857
110 11.584695502738501
111 10.139006695087849
112 14.015350530956065
113 13.091692399203298
114 12.152612118694481
115 9.582226292442185
116 10.509245755977528
117 10.791628271340691
118 10.740081440625078
119 14.096129023027846
120 11.721036829080994
121 12.908408460765786
122 15.162883399551065
123 12.330241754750507
124 12.100724049795993
125 13.544495277334056
126 12.492512327458751
127 10.97199062784856
128 13.187600088215252
129 11.021311067983415
130 12.485073441740063
131 12.28554962591555
132 11.174579610242622
133 11.6799523007704
134 13.67703278649871
135 12.220479079675645
136 12.519430588734775
137 12.952773372291821
138 11.805283666552889
139 15.322551701427777
140 12.865458607054705
141 12.375972908968345
142 13.8621319318022
143 13.624382274485352
144 13.35390278692494
145 11.289813687431625
146 13.6957219706094
147 11.553188786747052
148 11.681163677488753
149 12.372313359734392
150 14.517588940204785
151 14.067855084615179
152 16.03073469579479
153 12.70097774718432
154 12.619502578631957
155 8.572065098658728
156 8.886234300257417
157 8.553610735818724
158 9.041067010313007
159 9.106610977816064
160 9.559913779961219
161 7.792125970220703
162 8.648553634044957
163 8.614996097081901
164 8.47222561503029
165 9.2018408994281
166 7.461590229985072
167 8.79421615294549
168 6.090557621196975
169 8.015297389007383
170 9.030629419727415
171 8.160706082829998
172 9.709371193513835
173 10.351375802615866
174 8.015769914831942
175 7.724390525978344
176 8.061001626221135
177 9.591712730806416
178 7.410893072803727
179 8.483536990466092
180 8.127357065282627
181 8.480892931614406
182 9.364304754591423
183 9.236911426713277
184 9.723513060528845
185 9.684696563879768
186 8.557696642666315
187 11.440137072347547
188 10.442944947596036
189 9.939905153131864
190 9.186255490014007
191 10.412181701992848
192 8.921671502086571
193 9.419871112618079
194 7.7134326159138595
195 8.041074087269228
196 13.775078603219134
197 12.202808267086027
198 14.5999386055779
199 13.396665631299463
200 12.3941459851874
201 14.29367062101507
202 14.919969571647085
203 14.408863732638325
204 13.507723512125853
205 12.754523397769878
206 13.245551220116718
207 13.947501716314958
208 13.502453580753407
209 11.842844691931818
210 13.958288090284885
211 15.574329382308719
212 14.069470074915182
213 9.249543323082936
214 9.002788530193499
215 8.720834602378224
216 8.512472899789978
217 9.855779901921625
218 9.275201628667501
219 10.093481920065003
220 13.137676247097579
221 15.221313470013229
222 12.50583667847778
223 12.982685606056124
224 13.842502618820895
225 9.027506866622163
226 9.91147164063564
227 8.146310013289307
228 8.616404188805841
229 9.440782533255277
230 8.213382797671146
231 7.6133560365761745
232 9.952923571988762
233 8.10274085036182
234 6.997259656136675
235 7.8564193995863
236 7.7468155320379966
237 9.249443357610776
238 8.578702605258673
239 10.425158679828302
240 7.510814607479597
241 15.580803527795387
242 12.521032733644995
243 11.306085226153797
244 12.076223023447248
245 12.1791159125464
246 13.715098981518318
247 13.223012701799101
248 13.47645783827222
249 14.030880200912723
250 11.543760824416461
251 12.570895808788901
252 12.262189919419495
253 11.45371842356725
254 11.539734398409532
255 13.67476448974004
256 13.63286961341629
257 12.645028172524649
258 12.796381974070623
259 13.118804790660814
260 12.500343081775524
261 14.067262761559716
262 13.07553203613862
263 14.916405200807455
264 13.574623839056473
265 14.192820808575023
266 11.248956553018287
267 12.693002632494341
268 11.667059103325759
269 13.236386860532505
270 13.629167823926133
271 11.37669559152853
272 10.67620814606422
273 11.380507394337764
274 11.496844612073456
275 12.634707233457366
276 10.45131250394921
277 11.63124047203275
278 13.861969376372196
279 13.231333553378567
280 12.99238309210501
281 12.221436163475367
282 8.515149930872402
283 9.330440272841908
284 7.959301693619694
285 9.009450427727101
286 8.452752898069086
287 8.507420710344185
288 12.915198977879465
289 12.31229309313909
290 11.610542556248287
291 15.34088426560377
292 13.31329722597265
293 14.060420721189015
294 14.97987260029445
295 13.32082373466461
296 13.903294075619801
297 11.60929763159518
298 14.06369365697822
299 15.445266363185523
300 13.820687872212291
301 11.192469505100895
302 11.217403856199805
303 9.394028327215755
304 11.585333192029843
305 11.262992274457215
306 12.190200494928671
307 11.155529617704923
308 12.424379467879575
309 11.654226534891194
310 12.299084602708676
311 11.655814581327856
312 12.103436698693196
313 10.039108832034856
314 12.373167047535734
315 12.962888717152907
316 9.84932868980756
317 9.361904022108767
318 12.42986425285147
319 11.457513857549205
320 12.57175615895747
321 10.241331786641394
322 12.61143276676724
323 11.720841693719812
324 14.582176115675122
325 14.286878749965991
326 12.312441024832884
327 13.25311837869949
328 14.142395603919722
329 12.59660608756157
330 12.820694648117245
331 15.129344985179102
332 13.895260989923095
333 14.204795927808433
334 13.131640577710247
335 12.999469025143439
336 13.090352300809737
337 10.250789782360716
338 12.388403869810482
339 14.417309636698652
340 14.215271888517531
341 12.56141551775428
342 10.653673511835663
343 12.657137836332563
344 14.952725603729391
345 14.530394331067773
346 13.73788764478869
347 10.7393139260036
348 13.238317156042152
349 13.359716762587798
350 14.364880766696855
351 12.776484954801086
352 13.340893057736166
353 13.24722833236466
354 12.4748484207118
355 10.203429526456075
356 12.926395266128223
357 12.153484450318828
358 11.62081477429599
359 12.19122457066726
360 14.356962402243777
361 11.473188581890964
362 7.832048461023168
363 6.820765534497853
364 7.6409942014009
365 8.3413182540262
366 11.861668368372811
367 15.188680205194828
368 14.375371710590587
369 12.345043833034428
370 14.917100585413639
371 13.009115557612189
372 13.061932309433818
373 11.809035781460704
374 11.525001642703923
375 10.761965092466404
376 8.6750352097129
377 14.417701343730819
378 11.139722076407523
379 12.012394640403944
380 13.388346049611371
381 11.362346502710263
382 10.429424453276228
383 15.582027296103734
384 13.197295603382093
385 11.930556026702641
386 10.998957214315915
387 14.921826662122609
388 14.426540191687618
389 13.83654583531729
390 13.463288200208085
391 13.65181265822628
392 12.788145973458574
393 12.593287579424699
394 14.519939974298616
395 11.628705696313748
396 13.447640097862847
397 10.888267305834871
398 11.676991790407953
399 10.115534114719035
400 14.036443505260433
401 11.947008158542127
402 11.559386059700843
403 13.916322299178825
404 11.728688012257543
405 15.104373435211846
406 11.349905434812161
407 12.357027080654664
408 13.330349030699328
409 13.200584492185229
410 11.745727869278817
411 12.258887402132883
412 13.04594090583418
413 11.400082319965941
414 12.882362876082059
415 14.177860569292543
416 11.315578041939162
417 10.830478508505543
418 13.176566259999886
419 16.593558187755153
420 12.558985456973698
421 13.304864678470956
422 12.836871970151625
423 13.883357073310382
424 12.793231654821218
425 8.084779571233213
426 8.008621236409121
427 8.231569523301786
428 8.425925520038831
429 8.842295459896654
430 7.495412401666484
431 7.748978611275173
432 7.50236885693139
433 7.275956783859122
434 8.144626696793999
435 8.232382661596692
436 7.671490750633328
437 8.020892274677182
438 9.636695445948877
439 8.280395148846367
440 7.017886374576391
441 7.249757704398963
442 7.023930809776425
443 7.141375629488885
444 7.589148958060983
445 9.3493713813321
446 7.313930680362474
447 7.041287145710459
448 6.652322456058683
449 7.256647375715838
450 8.352028590062535
451 8.810379251831575
452 8.980927080914716
453 7.329134492578388
454 7.719002039068892
455 7.51153931528461
456 8.42276129058081
457 7.430363488954899
458 10.578317084164135
459 7.774210295388981
460 8.627494020059869
461 8.645912614381782
462 7.624071286194045
463 7.9197560647931065
464 7.519456846126484
465 6.927355012689941
466 5.642771430698874
467 8.608988465043621
468 8.28830545433978
469 7.909748081199042
470 8.631168295186574
471 13.135835106713317
472 11.122879304458769
473 11.194692497761968
474 11.277835318555633
475 12.01713307963848
476 12.687134905044323
477 12.445509814589398
478 12.082916765727356
479 13.85238796203609
480 10.894681712229675
481 12.597800051606814
482 11.594415286342366
483 12.891006507659977
484 12.411948620694284
485 9.967669643420475
486 13.08873877381998
487 13.732224469639053
488 10.308071843986152
489 11.404576964918915
490 8.671182679343763
491 10.390213057773991
492 11.767052582560828
493 11.13686296676198
494 12.3865951045535
495 13.178184168466014
496 14.073139270825166
497 10.430365175083024
498 11.89816169162646
499 11.199055471640763
500 12.832638948217745
501 13.710882429409189
502 12.839001809315898
503 16.052977542553315
504 14.76265969999772
505 11.99017127937537
506 11.938237701624008
507 11.491768522794862
508 13.63775509088492
509 8.285541284752414
510 7.330800959408553
511 7.03813643263465
512 7.495664269763538
513 5.916465565164473
514 6.850704306990972
515 7.802988241068528
516 7.813226162888633
517 8.64675937830409
518 8.653826009276527
519 7.532917873804244
520 6.672559189991026
521 7.536971285634665
522 8.503470383118684
523 8.198735325131802
524 7.108148589668378
525 7.197428443557067
526 6.72304901722185
527 8.141334018330616
528 6.3570679957488325
529 5.987193365397562
530 6.365312981889807
531 7.557721393041273
532 10.7761992710385
533 12.976924105471632
534 7.452124040267423
535 11.408385952279025
536 13.62606985414392
537 12.634378385791825
538 11.458681105551863
539 9.077463141865621
540 11.900400501073186
541 7.09543280718301
542 6.484909949819012
543 8.757003991580612
544 7.826745806685514
545 8.23541451321984
546 8.979288929747831
547 8.291436297830415
548 8.842075147955157
549 6.783392248065911
550 7.805572487703071
551 13.097596669681673
552 13.183964554504849
553 13.262697921301685
554 13.13527606738818
555 10.054792296258025
556 14.711387360105721
557 11.437768706932568
558 11.985137737947497
559 10.401614916391862
560 9.729907111817901
561 9.43577396227151
562 11.763052527842238
563 13.966510604035019
564 14.948862554764386
565 7.0364519201975275
566 8.212204940325083
567 6.328108131438835
568 6.807539619256442
569 6.8715870431929895
570 7.6434101370192735
571 6.597475673664151
572 7.796662918995339
573 7.2633832042430635
574 7.17499719318581
575 7.2320414224132445
576 7.724929608320972
577 7.391624433646021
578 7.89811812261424
579 7.589070056406672
580 9.503173902860416
581 9.210768069394074
582 10.396710953238772
583 10.759560103988397
584 14.700059142404656
585 10.77813018656394
586 8.58469579044876
587 13.948538183100872
588 13.800922675207604
589 12.232569602027167
590 14.532855638509474
591 11.526208918668054
592 7.092926349124345
593 8.274001297253355
594 10.386832869898315
595 9.315063002994044
596 8.026335411946212
597 9.02721916227632
598 8.513201074598436
599 7.529991502597431
600 8.579889389809013
601 8.241301729007507
602 7.290210619676979
603 7.569041215757621
604 6.269902180063643
605 7.856151221623764
606 8.0022879692156
607 6.230637413111177
608 7.539328436613587
609 8.272571306702348
610 8.189955163115696
611 8.074927002227543
612 7.735776968037385
613 8.6216982407245
614 9.815607203801289
615 7.69123100033059
616 7.507386913304452
617 8.115540070669661
618 8.80585877566695
619 8.95974667483028
620 8.327859941340419
621 7.922409766535301
622 8.53462384421241
623 8.01898981345897
624 7.833234455319076
625 10.493185632188581
626 7.4364074062475005
627 8.278615727818556
628 9.32347530971009
629 8.040900681704484
630 8.782619672979711
631 7.823440438456309
632 7.77907500934482
633 7.423397850895941
634 7.301169678543584
635 8.203401689131812
636 8.072541076497984
637 7.561766773572759
638 8.226699575671526
639 8.711654583399527
640 9.764749118255182
641 8.79234170389604
642 8.056121253770772
643 8.795535485091074
644 8.658308820151348
645 9.518883293921538
646 9.855920854732876
647 8.426481331584167
648 10.008745619006419
649 8.827667118466097
650 7.979852278190097
651 7.974811856163828
652 6.679193288506687
653 6.648110840395307
654 7.885504096622778
655 8.626752952299956
656 8.575205382211971
657 7.915622178315615
658 7.4262758779196
659 7.62389226349906
660 5.95307131455325
661 8.019104146496703
662 7.847974212941952
663 8.247277873106274
664 7.784084218848914
665 6.14838956726185
666 8.106881557855587
667 8.574910707205964
668 8.405597042081707
669 7.589705781257789
670 9.615682456313385
671 7.893545467439268
672 8.625882867591038
673 7.85959967766788
674 7.789048801972136
675 8.158871922652551
676 5.576159908884168
677 9.634675672813106
678 11.219390695739978
679 10.004802284547736
680 11.390218725346578
681 13.479245717651274
682 12.085158917147027
683 13.051601550362909
684 15.043846303634245
685 12.347669158484047
686 11.043123364419518
687 7.864079035920193
688 12.113357713621665
689 10.731490673162924
690 15.070511792877276
691 11.169464342789224
692 12.900234518986757
693 13.778341636007864
694 7.9394855129712045
695 8.233203060321966
696 8.406784482848565
697 6.966401672789362
698 8.183816701804833
699 8.136745099537873
700 7.377229812795471
701 8.409983234033149
702 8.119941072056541
703 8.813759710323824
704 7.521667613776343
705 8.954381271881914
706 12.37785249838025
707 13.566749792996438
708 12.656787814846028
709 14.098374470634953
710 12.943614854108104
711 10.642353449548338
712 13.255613948155924
713 10.223471007033195
714 11.66272947836447
715 8.412558017755199
716 7.3129938296451735
717 6.5288419149123085
718 8.167720498739953
719 7.821022471942325
720 8.06860553160346
721 8.434184155700141
722 8.029200525773806
723 8.35044222422066
724 8.115353622271813
725 6.985394371206596
726 7.8890485205335885
727 8.431283899899906
728 8.408670454748387
729 9.623888208666235
730 9.099025546583203
731 7.782244712468441
732 7.368704548035593
733 7.455662429395085
734 6.379869631348205
735 7.963272109444932
736 7.163149674951286
737 5.988028122128764
738 5.989599772953246
739 7.115330327062758
740 9.510910523664831
741 7.537547289525744
742 8.50068082804288
743 7.983587801157307
744 7.142237031976437
745 8.135424715931276
746 7.432049062970996
747 7.985020202621969
748 7.975981784566611
749 7.3986258234194
750 8.068022557411181
751 7.780581197226884
752 7.958704384515485
753 11.194413735079289
754 14.748769984174869
755 13.455518752839717
756 12.702862541001787
757 12.655805403946143
758 12.37753028651952
759 12.406067940699426
760 12.382617495264803
761 12.638321397394304
762 10.239540539583052
763 13.631231024629683
764 13.865317084065799
765 10.250563398245346
766 11.776146278396443
767 9.273836763922949
768 11.90310280375565
769 13.768363290626084
770 13.597031345098525
771 13.548845711658354
772 14.083100862015078
773 11.276843771992642
774 14.547452745497901
775 13.761589673434818
776 13.40717839859801
777 12.727130933607985
778 13.923232950828753
779 12.533978108570683
780 11.45142503397685
781 11.114444155587872
782 9.77314378291898
783 12.646888165672115
784 7.111724075585185
785 8.832989947886148
786 13.277833717856295
787 12.362647993030496
788 12.378132108645868
789 12.33587098054881
790 12.780766361434953
791 13.357045628480348
792 12.90754730692783
793 10.247151063838936
794 13.7313896802595
795 12.928243455352913
796 12.6460712830456
797 13.534422901970526
798 12.990336564505721
799 14.689611442936027
800 13.460643021911153
801 12.585605057902715
802 12.810865699020948
803 11.887293183322415
804 11.33437075941426
805 11.460350139286808
806 13.56049522625133
807 11.927097198940555
808 10.457894482203528
809 13.282244666959276
810 13.96471256170002
811 11.434785710137733
812 12.047387721404418
813 10.261487787215168
814 12.694753907646527
815 10.646074671782772
816 10.95275469311607
817 10.340079151437163
818 10.80099995766866
819 12.358017565797208
820 9.653565265935491
821 8.557393270153806
822 9.136509620700272
823 10.728816405784492
824 9.216946416744271
825 11.207761452555259
826 10.202267532438167
827 9.431554345208722
828 12.361490938534102
829 7.468491686722823
830 7.712982506715543
831 8.498363643853429
832 8.294128353741952
833 8.51720590449258
834 8.198569910425231
835 8.053980149710307
836 6.424535494359212
837 7.56758699639453
838 8.519332831487171
839 7.810355689489856
840 7.74926778793359
841 8.20594539361451
842 7.734668280088542
843 7.498090170940468
844 9.157235006106575
845 7.18680783034832
846 8.007130086881565
847 8.685737249081425
848 8.080676508582672
849 7.865387791206563
850 6.736000162178922
851 6.910318041688116
852 7.146943245405543
853 9.234542519238696
854 5.807419115840685
855 7.263041987333442
856 6.927214182561155
857 11.21577076757072
858 12.882765624070878
859 13.019209152999696
860 11.670209933576407
861 13.155448150243721
862 10.937604082005429
863 12.547510934446603
864 13.189669972605442
865 10.401947888612344
866 13.986919395282666
867 14.836687548201775
868 9.80327631776936
869 12.574194197408104
870 15.092375789537881
871 10.957023416459178
872 13.49217297794552
873 12.50849180141717
874 11.902821971040318
875 13.02310212858979
876 14.413658536773193
877 12.532873445340174
878 12.187268565317012
879 12.540158938930485
880 12.781006974501356
881 12.486649660323188
882 14.804200352229516
883 10.435520022819716
884 10.072144168450267
885 8.685205113284676
886 10.697062712068373
887 11.410451040625663
888 10.57421003688654
889 11.821875401879414
890 10.536517846751364
891 12.257394771796953
892 11.643828766665358
893 15.402043263388919
894 14.924076521843892
895 12.088461381463032
896 14.548340017056965
897 11.611334239682622
898 14.366762110185938
899 14.517082761308771
900 13.350489270264045
901 13.865185246738173
902 12.00836227626125
903 13.50748290402519
904 10.549084308522394
905 10.182529164199329
906 13.36901300293535
907 7.30460770785021
908 9.528482277860299
909 5.624716668768615
910 7.408504485588572
911 8.905423255044834
912 7.360115997606034
913 8.026354746410982
914 9.303802462909337
915 8.27678318185807
916 8.983064932104675
917 8.278859858419644
918 6.828854486508968
919 6.959440749791721
920 8.283499432203387
921 7.977242079487073
922 8.437673951897239
923 7.027304740295545
924 7.516611195142406
925 8.007619172373875
926 7.59823489870205
927 8.431648359011401
928 8.063109540471299
929 11.184627575297592
930 8.15724734489684
931 9.56874140229201
932 9.135171810966536
933 8.154422546142312
934 9.64130349485896
935 7.653702332591292
936 7.248202091643878
937 8.772245633770723
938 8.632916540957531
939 7.059193351238763
940 6.383993987868936
941 8.820819261778212
942 7.257144154246479
943 8.761178940101965
944 6.9305216557161184
945 6.782330062539337
946 7.1658119795379625
947 6.76491813849839
948 13.122296071088233
949 10.408871790274215
950 11.396715763307721
951 11.997479757591464
952 12.440852755435998
953 9.573968575362557
954 12.442327375275903
955 13.383607265186876
956 12.785298784633248
957 12.272207031518336
958 13.403389192619553
959 9.777761877795623
960 9.868344415486266
961 10.220181829005536
962 10.192245593727172
963 10.054400562140726
964 11.621199520598031
965 11.572901170250425
966 13.234528034664068
967 12.769720533026224
968 12.510601887057815
969 10.921225813410688
970 12.560760600906402
971 12.712200423531366
972 13.049847050062477
973 13.285970199673006
974 12.691845678711744
975 14.598653633507872
976 13.102322586876381
977 11.255367662997493
978 7.538533696032436
979 10.382588998981259
980 11.019919580502632
981 10.607730963346464
982 12.587534940706671
983 14.507123991487804
984 14.005673507271826
985 13.210860681351956
986 10.046515751958786
987 10.795695575601716
988 11.34264029334132
989 13.23917472341127
990 12.651544718517103
991 14.203728431622926
992 10.022491980765249
993 7.283001132918598
994 5.99881652829341
995 8.269663693715678
996 7.529228446389107
997 7.5790505181787
998 8.182472595828035
999 11.355422195517137
