# Supplementary material for: Perforin-2 clockwise hand-over-hand pre-pore to pore transition mechanism
Source: Nat Commun. 2022 Aug 26;13:5039. doi: 10.1038/s41467-022-32757-4 (PMC9418332; doi:10.1038/s41467-022-32757-4)
Supplement: Supplementary file 7 — Source Data [file 41467_2022_32757_MOESM7_ESM.zip › Source Data/MD Raw data/pH7-CW/pH7-CW-saltbridge-12.dat]

0 10.443873615897521
1 8.060924912247197
2 8.09957393563444
3 7.870960739825575
4 9.242236691687834
5 8.284462607410848
6 9.342902271722354
7 5.673597709687231
8 9.289301987654351
9 9.160083036488617
10 7.378912808630726
11 5.12159844821932
12 5.7734796259797365
13 10.414890871297324
14 7.74329771248251
15 6.482155064905763
16 6.002326476016272
17 5.159853312015601
18 7.748898791840174
19 7.549804977354238
20 4.382098111882621
21 3.6552850339102063
22 3.504025887559136
23 5.148992122847955
24 5.346375747916779
25 6.1179949759304755
26 7.828075201361296
27 5.825464976736084
28 7.198572409580575
29 7.254083027463107
30 5.6395461172959465
31 5.9878544981287085
32 7.171723611048501
33 7.872551495179449
34 5.62367876414678
35 3.4537446602116844
36 7.568166226678216
37 5.358527156976911
38 5.668622654959137
39 6.916993121509317
40 5.254540361410824
41 6.12005090096311
42 3.60277642402482
43 3.1730316597419868
44 3.3166577096795544
45 3.1609797017452963
46 3.3389509463749674
47 3.3737332850368245
48 3.1852655189546533
49 4.778404432027783
50 8.794802329629098
51 6.088539168700237
52 8.926291850631083
53 6.962228187072825
54 5.689967281462006
55 7.689207021739
56 5.197604892406843
57 10.154538982061254
58 6.419314406918512
59 8.25733232173221
60 5.918190004776695
61 5.1979262451044805
62 6.330245802413063
63 6.184917874945102
64 4.812251882058788
65 3.674497106688417
66 4.865061563922017
67 3.262872287919236
68 8.236616300114596
69 3.8534838881762465
70 2.9576440961901267
71 6.060116832100493
72 5.324252807996505
73 6.137135199842265
74 7.3296300872024425
75 6.1375349170521085
76 5.963123587196627
77 3.1871188930104752
78 5.776307338435059
79 5.113629881022346
80 5.565864248202307
81 9.252710512137243
82 5.947261077794228
83 5.428727005392858
84 8.366086015117807
85 7.088269339534276
86 5.896765979246633
87 5.182647964985606
88 5.474458130380939
89 3.3635225304844996
90 5.908811337603782
91 3.872899386409321
92 6.240549727347232
93 7.585771841302664
94 8.77612980401011
95 3.580526929243355
96 7.017532994139509
97 10.387754252322008
98 7.388977055790503
99 8.89771495188079
100 8.476455537106892
101 8.584148876660917
102 7.554711775909912
103 8.584822429465012
104 9.12432599080449
105 8.566474974428493
106 8.56693302099072
107 9.097407434916013
108 7.818436415274267
109 8.259727568774565
110 8.739397747851614
111 9.201322493922897
112 6.019241085788985
113 9.838018971505173
114 7.846968721275363
115 11.364829269482955
116 6.531492326896714
117 8.584143765884779
118 9.794963390037978
119 8.70108259861809
120 9.384844073018183
121 7.979488712365083
122 7.048081160530867
123 6.318487558710929
124 6.774920823702707
125 8.364204996035104
126 9.259757384244026
127 6.804474233070344
128 7.9671182815926445
129 7.461081177482771
130 8.129495100826139
131 7.432113472306156
132 7.974181682530183
133 7.463186228943897
134 7.743132729107291
135 6.937100482482544
136 8.565627804864402
137 7.724115557775176
138 6.642509317379777
139 7.939089062996293
140 7.9105898933759144
141 8.181697723693855
142 10.343140690285571
143 5.065477705208605
144 8.820892971389856
145 7.551185602599541
146 8.906461334369306
147 7.387611804016188
148 7.036601534393852
149 6.429720001210235
150 6.615016974547109
151 6.610510257826148
152 8.543663397769631
153 6.76809886844937
154 5.807140649331063
155 3.0775420145918186
156 5.6930992569178125
157 5.99932884505833
158 9.956407072385815
159 7.137087550503319
160 5.896283365020042
161 7.583348277125603
162 9.009407492090517
163 7.429539831970478
164 3.4210716091891027
165 4.08401829829057
166 3.4450755370892834
167 5.188194362058053
168 7.052111811385599
169 5.216152089875671
170 7.124360013738839
171 7.388860376650972
172 6.285678219799694
173 7.56918124821342
174 3.0090786979505024
175 3.69884581995458
176 3.5148928179998418
177 3.708640968941288
178 3.526039525947768
179 2.566926096671515
180 3.3090306427246543
181 6.190002195540979
182 2.9795974454739405
183 5.065374509423378
184 3.199063155028131
185 3.5700221066154314
186 3.704844038594723
187 3.2515161597057665
188 9.81969035684665
189 8.168898602033584
190 6.2239561330954825
191 5.387445492705015
192 6.499104455820953
193 3.9081126237892576
194 3.4225965223076793
195 3.6435278920394807
196 3.545956692507374
197 3.483172072370207
198 3.561502968517491
199 4.647877405591086
200 2.5926604821933275
201 6.945653778370615
202 6.7006468159351895
203 5.8573402354897866
204 6.040367190503306
205 8.335276212284123
206 5.893835081606321
207 5.346699185230383
208 8.097232156470902
209 3.3004283933882714
210 4.342626537273815
211 4.865902588098785
212 5.452371043069837
213 3.2511552851467584
214 3.445738616955865
215 3.6505656492061402
216 3.472604430722133
217 3.4748957365791053
218 5.592015407571908
219 5.164974924701404
220 3.043863798678742
221 3.1038646447788194
222 3.2640876511823596
223 3.2165126954566703
224 3.94692166219619
225 2.832788621368273
226 3.2606716490459426
227 3.0848073527689537
228 3.595943704180963
229 3.382978251952977
230 3.6206836401106406
231 3.4270486252753476
232 4.84385452378282
233 3.6413203925264463
234 3.2404736711655207
235 3.217461627833105
236 3.489343625047812
237 3.335693643155786
238 3.6177730770560528
239 3.518889719344782
240 3.2725669902634
241 3.4926897961061507
242 5.533830697701574
243 5.809516060543806
244 7.264710825679057
245 7.690125843610074
246 5.656796509266731
247 5.646622461747985
248 4.748113243315872
249 3.4123007570056076
250 5.773384872447354
251 6.266245754607979
252 8.722998626638677
253 7.450142167931634
254 5.83169493213048
255 6.013284413691959
256 3.2159417822783967
257 5.494901635787342
258 3.0879384876830898
259 6.025953651496444
260 3.5126969558295613
261 3.6185254627124417
262 3.1195275255013124
263 5.957913794311976
264 7.530985540250906
265 6.136647313776996
266 7.941349967563402
267 8.206449512592922
268 7.511934442256529
269 6.1620459424851255
270 7.833096781896541
271 3.867443503384923
272 3.2074020063873254
273 7.865949355361446
274 7.4980432560009
275 7.039898600014339
276 6.005656651953082
277 6.795955877400032
278 8.119291153080404
279 7.648036314601542
280 3.6439237234411843
281 3.0316760951620525
282 8.04407239048142
283 4.818335138894232
284 2.598989560913462
285 5.760796417893344
286 4.761622796438386
287 3.239335323745707
288 8.123672374795584
289 7.0953569899546745
290 7.684507523938353
291 4.97488083642692
292 8.718009082522109
293 8.22031879629041
294 2.7437998015533056
295 5.934414012727804
296 6.159392895498531
297 7.26879037999126
298 5.552028080348454
299 3.6123321730636166
300 6.2667393639506885
301 6.4870162758877274
302 3.4934733849343904
303 5.377073323200428
304 3.361209901465925
305 5.354922562971287
306 4.712321493967347
307 7.645047194347965
308 5.3071765939913185
309 6.720038915832242
310 7.860186408130154
311 6.919583898343759
312 5.03864756615502
313 6.834297998912402
314 9.359257089358668
315 7.127585020952087
316 8.0443997033235
317 3.36150118899101
318 3.4613389138187434
319 3.0643515037315536
320 3.4843197310738794
321 3.676893146576776
322 5.726871296936174
323 3.7988958629665754
324 3.5320342367109085
325 7.642917336728097
326 7.246033346382206
327 6.677367381371069
328 2.601234335262189
329 2.7453276527188533
330 7.413347124162509
331 7.032647464985139
332 8.490000046289271
333 5.163855272231409
334 4.638427106539915
335 7.100356209867764
336 6.739166455085823
337 7.424758792068127
338 6.198820870229356
339 6.25384899816749
340 3.4592181060171687
341 7.433740345818386
342 7.621360035915562
343 5.778241153873056
344 5.988768356602829
345 6.673942838478455
346 4.623571204603264
347 7.969787956323039
348 7.182872739157351
349 3.3042956209714163
350 5.912184667382411
351 5.438689857540547
352 5.280089462419606
353 7.339339969413648
354 6.01303470804956
355 6.940596653754744
356 7.865654319054757
357 3.5252600131451817
358 5.255270368691626
359 5.536537780583089
360 6.784384916217234
361 6.60371003967535
362 3.300879738127002
363 7.350332587493546
364 8.41413922757277
365 8.632565575960781
366 6.600314393258651
367 8.313253958721273
368 8.976724617462168
369 8.18542717533868
370 6.4250906032185044
371 11.877830505716888
372 9.396842941957757
373 7.663634890166346
374 8.747304603977444
375 9.342591465045313
376 8.717142693948848
377 8.700263852461104
378 10.098940219662326
379 10.641260563297388
380 9.443214072483277
381 7.274434690019267
382 9.221763537640557
383 6.016282413799726
384 6.215712299349585
385 5.987245109416316
386 6.602474581223586
387 9.457468893609228
388 5.548352941512059
389 4.859879817786717
390 6.173091735388852
391 7.4344227039113
392 5.828984226963624
393 5.772559513890126
394 7.4987526775500974
395 9.170567388902715
396 8.527686858365081
397 8.17508079459532
398 8.652058578930626
399 6.950207357437394
400 9.36404969279954
401 8.409146350178549
402 9.405899384019577
403 5.524652173333561
404 6.540500222807042
405 8.397302537337747
406 8.132278011285889
407 8.697448206695412
408 6.603141258106202
409 8.446093092577344
410 8.918140613991037
411 6.0039487693756
412 5.476534345217839
413 6.155689842790641
414 5.362049542692686
415 4.459273520421341
416 7.050550238535764
417 6.464452496533718
418 7.191680165711378
419 5.585724688614797
420 5.355208556230123
421 6.834693599224197
422 7.22627954867917
423 7.971861356962891
424 9.758000635627669
425 8.517989263251383
426 7.687713140771695
427 7.409267856337059
428 8.915602590835
429 8.295941153633175
430 5.926176301825548
431 7.764526840580242
432 8.81436377652778
433 8.619260378593674
434 9.381886392645914
435 8.730993032210437
436 7.528231840657406
437 6.593613997696464
438 7.61702529560563
439 7.970165996323857
440 7.373685478006076
441 8.829880466309998
442 7.889733011314741
443 9.63372747461251
444 9.750466332563871
445 9.920860829282505
446 9.63049411840672
447 7.96227555399183
448 8.14704296416403
449 7.2715024379647035
450 8.703953851204504
451 10.374013413917956
452 3.43280152614831
453 3.1602744865393766
454 7.123707139106785
455 8.555458977445134
456 9.042159537488484
457 8.826504552814166
458 7.729749363793933
459 7.967643959061643
460 6.93909126876323
461 8.762556339824723
462 8.567507293761656
463 6.136050673320754
464 8.002832893791059
465 8.289560103469668
466 6.296473176516579
467 6.329532233574712
468 7.8928832677476555
469 9.586035679661558
470 8.652955468000082
471 6.928984749580372
472 10.439838283013433
473 10.259304321925033
474 10.55243936375778
475 7.248341748936687
476 9.043993705609589
477 7.662383196036293
478 6.54616789107338
479 5.54881981732564
480 10.874919923782214
481 7.9567437186184
482 9.472363289709943
483 8.81836154824684
484 7.786830107228789
485 5.585609130788947
486 5.5819744150163695
487 10.18375087745185
488 11.199345103678077
489 9.910079427769714
490 9.12265196920904
491 9.258870521782118
492 8.914918540217107
493 8.816191316399848
494 8.83507296971101
495 9.865977366385653
496 8.716599860069305
497 7.380134858211673
498 7.8067510012199355
499 6.99316777076722
500 7.595089891619581
501 8.380727989404859
502 7.486074297818188
503 6.040778497950567
504 7.747177041111396
505 8.888089733951594
506 8.477117794876152
507 9.576843613565714
508 8.431698389976088
509 6.097865788069225
510 8.102162479555837
511 8.8300720899743
512 9.193559185115186
513 8.259097158900234
514 8.599783635046334
515 8.410288431137221
516 8.581342824964798
517 6.521841729766793
518 4.6635922994237005
519 5.522579539276542
520 5.444145267168691
521 6.545054402701076
522 6.892313994145588
523 3.516950851138957
524 6.793064278912084
525 8.860100010344901
526 8.734219908009027
527 8.654108269142856
528 8.33355973867424
529 7.986690818118911
530 6.1030200262958605
531 4.626905628866131
532 3.411245472070215
533 3.848719655262207
534 3.696807828744036
535 5.291655024244169
536 7.567513892057415
537 8.365922915068392
538 7.367987439324031
539 6.914922253809861
540 5.977969253083046
541 5.430051783022089
542 8.527798619790948
543 7.410064320435916
544 6.932573644622723
545 6.892561433574606
546 7.999359178968905
547 5.629506445252885
548 6.171461127499791
549 4.83611988806641
550 5.284124567606937
551 6.5225627500451955
552 8.253466290034483
553 6.644873728136169
554 7.540965814806516
555 8.173209955853288
556 5.393437293688173
557 5.391231905867359
558 6.29948592008947
559 5.929996736496206
560 6.1873925955360916
561 3.704678925589561
562 5.929415285529747
563 5.78337631291225
564 6.146168924718126
565 6.310394018238025
566 2.7505782006469306
567 3.248535471332944
568 6.374465096327728
569 7.817282683304598
570 5.203212806232002
571 6.7901460832394225
572 7.5052658189907495
573 4.426081408579604
574 3.8173479349597232
575 5.511752973877641
576 7.663133757526794
577 7.889732223626212
578 8.755932839513056
579 5.993276786257401
580 4.880706041932277
581 7.845957866144732
582 7.2435022409099465
583 8.056667745328948
584 4.564773701546587
585 7.8183297866843615
586 9.702483159736978
587 8.165595846577359
588 6.163558006517331
589 8.528922607873241
590 3.7079637131508916
591 3.773597667943544
592 3.5219633570093176
593 5.617302295871567
594 3.420459538346506
595 5.5988117238158095
596 5.418509572217379
597 3.8132584050188374
598 7.381947324920015
599 3.6247990402887353
600 5.606221237513572
601 10.226456200228219
602 9.627045847218705
603 6.755585336448259
604 2.977262249699901
605 8.42164160698757
606 3.7056245875318776
607 3.1862560496120396
608 5.197375516248489
609 8.474654974017893
610 8.864321553719146
611 4.712667055010276
612 4.702186225257766
613 9.011120948715634
614 6.5333025898582715
615 4.451269196598336
616 9.33465850746222
617 8.927920003272778
618 8.17906885139833
619 8.838709528297835
620 7.914403968500609
621 8.337812153433934
622 8.995959288697941
623 8.407051246834053
624 7.188849661611407
625 8.166702942357873
626 6.894125148148613
627 8.497839129916423
628 8.321737185311996
629 6.823186302919555
630 9.250374015205553
631 8.055152120033128
632 8.393467321955281
633 8.307019112809689
634 8.579467907849649
635 9.711275464527231
636 8.773609068898555
637 8.217110265241011
638 7.66849447182007
639 7.9604179228547
640 8.460312100553342
641 9.251049079975132
642 5.895696715254216
643 8.002858562769203
644 6.129768070905142
645 9.108537352346765
646 11.728277572626274
647 9.089516706504705
648 6.639439337674644
649 5.6065145987370455
650 4.911060030108916
651 9.451173149797487
652 9.46040578609791
653 7.365442939049328
654 8.981412328280456
655 7.813731611400638
656 8.48941353166037
657 6.946310668042769
658 8.025658607576458
659 8.854640743085744
660 7.973987889935314
661 8.757929199842218
662 8.623156406228208
663 8.13671206258677
664 8.00843300981841
665 9.087918085004626
666 11.476462775437879
667 6.207885334841295
668 7.958775507804889
669 7.778063560223571
670 5.9216804191230095
671 5.046088610381878
672 3.3961972752403056
673 6.517645198564532
674 6.8159593110146
675 7.763167967264049
676 6.040126744855594
677 7.468416437332289
678 7.459726579489993
679 8.668159597960875
680 8.7707581453888
681 7.3099358655625135
682 6.241225158773465
683 7.528534277640247
684 3.276503344767969
685 3.5407220814605007
686 6.901814754614926
687 2.5663828683506207
688 8.194168278113771
689 6.832587977479676
690 7.034860846128674
691 10.411726261212452
692 9.567041451468528
693 4.906884127698645
694 4.97056467152816
695 3.258345315594255
696 3.565756871239018
697 3.541836526944668
698 2.7295851810040017
699 3.2344223899239997
700 5.848242403401725
701 7.646710238523319
702 8.06811378349407
703 6.000001606086786
704 8.013627344184014
705 5.213751261598641
706 6.695006364658671
707 5.686075206914164
708 6.180433631289217
709 6.992322096476585
710 8.810344464203247
711 5.600461288461371
712 6.554640954512575
713 6.098788885872899
714 3.398163815163292
715 8.35350814154523
716 7.124469326762779
717 6.20672219933162
718 8.23359206498633
719 7.175711951079618
720 10.253522069353382
721 3.412228420825356
722 5.502057250452837
723 7.167891666414878
724 7.609427783250069
725 8.106044595301485
726 7.120985431681671
727 7.397349371962871
728 8.019784886859409
729 8.381952476038325
730 7.465159835864847
731 8.2057683927605
732 8.120791011863439
733 8.183996682779735
734 5.662609644104564
735 7.767964095485531
736 7.60128690730887
737 9.029847144539444
738 8.203780138680305
739 7.596671046060243
740 7.730043755131832
741 8.248834836212772
742 8.177021744938976
743 7.985941060681875
744 7.812214475140379
745 7.886913856875532
746 7.967414126469956
747 7.295989045991281
748 7.5832010332014965
749 8.608391995687148
750 7.044434871684551
751 8.159470719810638
752 8.55667810333681
753 8.219043644875276
754 8.881756595807781
755 8.401873526868885
756 8.900868128182656
757 8.8697620553679
758 8.037114237778212
759 8.878247698924945
760 7.799789684987864
761 8.427854373678585
762 9.197995648899143
763 9.433582996655929
764 8.312463094220066
765 10.221447108856571
766 8.573986465771723
767 8.881358256278217
768 8.957337011519309
769 9.094660239607807
770 9.407116340686098
771 9.808762550896802
772 9.87853922818542
773 8.811378476274198
774 9.458313769818636
775 10.422280400900306
776 10.679618679161495
777 8.293127911112434
778 8.789290392054095
779 9.140757761602798
780 8.518300546209824
781 8.311126289034242
782 8.988727171711785
783 8.60939551605018
784 8.72664847155088
785 8.534999483337636
786 8.748379628648328
787 8.541435017130372
788 8.04088101212279
789 8.72713951032895
790 8.658008831834398
791 8.42204166170194
792 8.417395678134099
793 8.69728392124441
794 8.75991582089067
795 7.9912657679839505
796 8.066006831566428
797 8.656793982741805
798 9.085951775455362
799 8.309541759508571
800 8.220423464909569
801 8.629124945966085
802 8.685418230609812
803 8.8120120972219
804 10.201174928309133
805 10.676647041557313
806 7.1261102313922065
807 7.650739380267983
808 3.4548847638927267
809 5.695205595441249
810 8.187685328062944
811 6.3171200818203515
812 6.89094195179034
813 8.646006284819977
814 3.879689539639055
815 3.8061612959767026
816 4.521794817884198
817 5.848327602220616
818 5.6103155897738315
819 6.909727389613643
820 6.365920456886386
821 7.848887764889382
822 6.787389667484541
823 8.433462551407471
824 8.582636466799565
825 7.863005237874089
826 3.4386771455145215
827 3.25980011287716
828 2.831558131690119
829 3.6385056171090895
830 7.336891220482531
831 6.225531905859859
832 3.6147382695525123
833 3.53463350321815
834 3.148455799988379
835 5.596816548253496
836 7.345947302147182
837 3.6546911386198233
838 5.949977915298685
839 10.286400400120863
840 8.323627363598478
841 7.666049913987474
842 7.921513224572558
843 7.4997228334794945
844 9.235056784174084
845 5.196946794341399
846 7.072347861148321
847 7.110070879093198
848 3.1771229538503247
849 7.477865852057093
850 8.200509977155361
851 8.479277782567978
852 8.414770480542643
853 7.3214763909932605
854 7.040539590948922
855 7.396934640352464
856 9.459930046370802
857 8.133368475692787
858 8.006164019919881
859 4.993671929675399
860 7.63764185905509
861 8.424119515613885
862 9.143341139704365
863 7.498852448384784
864 5.1885718266694445
865 3.270439547673783
866 6.903499942859572
867 6.262875796170382
868 7.3892044888513695
869 8.05783970315229
870 7.449247081192067
871 8.427269813735853
872 7.656466357598131
873 8.358840935761132
874 6.501399380837936
875 5.432393000105705
876 5.9014352416949585
877 6.120467465472228
878 7.565832317692273
879 7.284451641437116
880 6.71524742684335
881 3.22234135885869
882 3.5833862813767094
883 3.57650729417749
884 7.768036577458224
885 5.06379701778334
886 5.421380644579737
887 8.295522777260398
888 6.1110258046894295
889 7.775336858225417
890 8.092069924912474
891 5.808003520472651
892 6.054893639876803
893 6.335843084816674
894 5.6427201056113825
895 4.772679303867751
896 3.3658253479294733
897 5.651048567762373
898 5.877233053798849
899 5.0506713307373525
900 8.623826861866686
901 8.27286042902977
902 4.706284117342824
903 3.636993782546502
904 4.111854082786665
905 6.071115381656643
906 3.3359433089951795
907 6.126337603165877
908 4.888318239262309
909 3.6870494702953756
910 3.7085685766065293
911 3.683560206608516
912 3.3156318618807665
913 3.533169705042458
914 6.155811365263786
915 3.181949342843575
916 7.416541345782867
917 3.1618885225076263
918 6.071309995792883
919 3.5609535051121854
920 6.064984337789134
921 5.585949498756725
922 5.453671188138759
923 3.6188818617685246
924 7.677336394115985
925 3.5936498845471223
926 3.557645232792643
927 4.632163278899579
928 3.685718790664161
929 3.065618207119783
930 3.4678109038933527
931 5.129740124096208
932 3.5424036570638986
933 8.459428075447043
934 9.468914542558919
935 9.121208915854176
936 9.046009585421901
937 8.345199362623406
938 8.739429752885263
939 8.02957403765891
940 10.039829027521652
941 9.459245795918862
942 10.047496929139285
943 9.575991402764895
944 9.928415745384232
945 8.16753203330077
946 7.089064278776139
947 3.548239961716968
948 6.092128393170323
949 3.3321806289539246
950 3.2062290649940794
951 3.4271184521778015
952 3.259722303490375
953 3.5675493449439744
954 3.4893012665000303
955 3.6055535634459535
956 6.773712787899659
957 7.716417855883266
958 6.577738716155621
959 3.655094595063737
960 5.219798889055081
961 3.1751366250300945
962 3.4887451913362377
963 3.2950830657745027
964 2.9911005285393704
965 3.26000448340849
966 4.061568103636001
967 5.89443230611076
968 6.1343150525416155
969 3.5777687967850933
970 3.511186059365881
971 3.3855740298903507
972 3.220365824530114
973 5.251574918039065
974 9.16132142498438
975 3.4970525573785882
976 3.4754947993027288
977 3.4328683953873838
978 3.1618198744547286
979 3.535308145942734
980 3.586200520247628
981 6.55903668391039
982 4.948263526956122
983 8.61584280766869
984 5.751422362499077
985 5.676801858083723
986 3.7202374182913944
987 3.455338051989447
988 6.0038303010825675
989 3.676290818292761
990 5.789188044653947
991 5.260058193791052
992 3.4675357721937043
993 3.4866321139187537
994 3.426313923488049
995 5.0728102659933265
996 8.808020385889158
997 6.271877069968651
998 7.387197172145315
999 6.055639176258294
