# Supplementary material for: Perforin-2 clockwise hand-over-hand pre-pore to pore transition mechanism
Source: Nat Commun. 2022 Aug 26;13:5039. doi: 10.1038/s41467-022-32757-4 (PMC9418332; doi:10.1038/s41467-022-32757-4)
Supplement: Supplementary file 7 — Source Data [file 41467_2022_32757_MOESM7_ESM.zip › Source Data/MD Raw data/pH7-CW/pH7-CW-saltbridge-06.dat]

0 5.55262750377708
1 7.866193984609391
2 6.6880481868650365
3 8.631387156911236
4 8.363023631382596
5 8.948775638470964
6 7.452018032570479
7 10.651130379696985
8 7.900128801536018
9 10.894612558174163
10 7.323929031201409
11 6.019215493032748
12 6.415141039137498
13 9.825988081553511
14 7.738590976023347
15 7.9590829772891905
16 8.598176549631516
17 8.229154808974254
18 9.69996485171177
19 6.587047120482694
20 8.216430511296705
21 9.79643799241115
22 5.854462750807496
23 6.873809525256498
24 6.136811507579738
25 5.851325403874663
26 7.904810758031978
27 11.149047786619033
28 6.984275413423731
29 10.44569390686933
30 7.474629966770258
31 5.9591601145709125
32 10.210982585092697
33 8.378576911151997
34 6.537762082626948
35 6.389935956800603
36 6.9928261523961375
37 6.246597277699086
38 6.3497896649251215
39 7.5976627708188404
40 6.757939583707756
41 6.731124846954475
42 7.722530586944459
43 9.013432453555048
44 7.949353260728061
45 7.049957149327444
46 7.280035967012282
47 5.58950729670275
48 10.116932067277087
49 7.99066214554076
50 11.382463093723606
51 7.653772699296723
52 7.698214556799368
53 10.001030703773065
54 11.119809963240014
55 10.407268144439676
56 10.44797588203405
57 5.93613026710589
58 6.048558026408762
59 6.394098727195025
60 10.070703987972427
61 10.68734285835447
62 12.358428792238154
63 6.032370022538568
64 7.2208581198444435
65 6.773784078132255
66 12.379995608875198
67 8.737948167595547
68 10.900282629116777
69 6.550148350564962
70 9.227607453289513
71 6.871273398688885
72 6.213478883258511
73 6.5940463546454975
74 8.989437107978894
75 9.978384463560484
76 11.193899347217863
77 8.751537823227443
78 12.045051750184768
79 8.28756664715522
80 8.642357871801265
81 8.749291716350786
82 6.970029485624132
83 11.151260632959456
84 7.523402206396524
85 9.763295068066665
86 10.778811739971266
87 7.610132158738786
88 10.696537434939325
89 7.709211806515138
90 7.827184489736512
91 7.665130647886696
92 7.2781284414320515
93 7.56066740174486
94 10.418854377423267
95 7.642751109533722
96 7.400218624662427
97 9.679334134840218
98 9.484635939570927
99 10.495548570749357
100 7.601579316128215
101 5.393115731861369
102 8.727767985688462
103 9.272026162406036
104 5.576471248104761
105 9.757511284643044
106 8.221689044805752
107 5.65814840474926
108 10.951849050197417
109 12.64249658962082
110 10.071597606095548
111 5.872695338085464
112 7.707569552318087
113 5.408455146971754
114 7.953164477137067
115 9.887930592499016
116 5.947001427882585
117 8.594799261835512
118 11.76021102376991
119 7.076128709334563
120 6.947184548845852
121 7.426335387374036
122 7.524990306991405
123 5.866951889885877
124 7.294859125612438
125 6.758974208485463
126 10.896639719420596
127 7.146249778215691
128 8.02410848690422
129 6.583711927214179
130 7.70958862279158
131 5.431712722856267
132 5.95107599206348
133 5.648663631992658
134 7.914307909857803
135 6.988269736979027
136 7.396064079071558
137 9.59060983941465
138 10.03792204811854
139 8.627926030502332
140 8.808792689364669
141 11.408035575947702
142 7.537160149409421
143 9.884014337958483
144 7.090014145236741
145 13.060825087817218
146 12.89871403151271
147 13.0231200256106
148 10.728347758207974
149 6.560547972273962
150 8.566278490915751
151 5.74348879965747
152 5.387391489066444
153 7.80293786748883
154 10.040965430906528
155 6.795678448219794
156 5.887121760820018
157 11.970056750654983
158 12.729721454407851
159 13.21672161333885
160 13.050814824201275
161 11.471375493778703
162 13.121471038106556
163 11.394638763376472
164 13.107743611586079
165 12.646773586287662
166 10.850017333236764
167 9.736600965833798
168 13.107207955913587
169 10.620703829210754
170 10.444691354314138
171 11.260493538276636
172 13.543355279339245
173 11.746203235845671
174 12.798997588221477
175 11.798088743273935
176 11.716212371333414
177 11.407151283370125
178 12.320725274368904
179 13.235873679849114
180 12.926614229905857
181 12.028804381157574
182 13.162310026988363
183 13.991333352011287
184 12.707878379290495
185 12.707790334511701
186 13.61333823918383
187 12.614699587105038
188 13.497121207174146
189 12.024815910358308
190 8.105811515792551
191 7.374269564878721
192 8.252154109437962
193 10.764430026501785
194 7.738844253471206
195 10.205959568006591
196 7.882484381029916
197 6.299163354244399
198 10.630702839899536
199 6.923735657254979
200 6.737857622281605
201 8.856823085128685
202 12.898427404057703
203 8.298098974039497
204 7.129167686511585
205 8.722292697258673
206 6.103263432516299
207 8.651317867535594
208 7.8448435046596146
209 7.645781224255865
210 9.464312558001327
211 6.836613227305326
212 6.01617708191292
213 8.487043145176752
214 9.065257909515449
215 6.27008149149024
216 2.893220681583746
217 2.8247439702980373
218 4.020421281536041
219 8.63355914380413
220 5.867403480375799
221 8.122735268034342
222 5.463301090660869
223 6.9434123832215375
224 4.9065329665560995
225 2.434349906321672
226 3.8922256520947682
227 5.954891549373051
228 8.22361223576959
229 7.2330875064496
230 6.713588081695816
231 7.610230125208785
232 5.525753703475073
233 7.099621102317163
234 8.174969493964811
235 7.181130251026409
236 6.563896232735343
237 7.222258876399988
238 6.535917847699678
239 9.574655699481191
240 7.223238814599692
241 5.597023824427248
242 7.5183892325595965
243 7.552887567829169
244 7.572664580922816
245 5.582131623746979
246 5.914793068283306
247 3.3722121446583886
248 5.83120291677872
249 6.699546256759546
250 5.130600282854955
251 5.489714372240887
252 8.953069649242366
253 7.938709359767984
254 7.100068777397898
255 7.808032113269954
256 8.327616240313898
257 5.591199340819129
258 6.22118803165718
259 7.9313576654701565
260 7.296133520040552
261 8.515767507081566
262 7.365332618710381
263 4.838012041868358
264 6.639443567762077
265 5.167199310053587
266 6.469243081764875
267 2.6615952794905176
268 2.716937696317503
269 3.179912247234261
270 3.102669981836018
271 6.415899725101747
272 7.1246860071087985
273 2.487583121941476
274 5.348255667109304
275 5.388808352646594
276 5.655619392082842
277 6.5116378530359125
278 6.886018773290667
279 5.246553049001599
280 9.772669047824555
281 5.4500971260739135
282 7.736614340904549
283 5.004676368190715
284 5.273633529452164
285 4.024335047869621
286 8.167742313505823
287 3.645392133539076
288 6.465738119524588
289 6.983295924833505
290 7.12317926726996
291 6.138203002425244
292 7.790863216850971
293 8.652191230545553
294 6.20818623874717
295 5.326326503290212
296 2.897108177167115
297 8.160947549949217
298 7.553025457360168
299 3.5855781621098517
300 3.7427806436599544
301 7.69573639863397
302 6.839911651724362
303 7.807174318034808
304 7.213755875102746
305 4.9317985749374875
306 3.511653781911396
307 6.740626145928364
308 6.165861765282971
309 2.9053332081562266
310 8.099157085992672
311 7.037010696803304
312 8.709490628838633
313 8.670726257480368
314 3.707987638528445
315 7.43968334912449
316 5.366332429825048
317 5.273304288014225
318 9.392238701671019
319 7.975152859028842
320 10.420836759134652
321 6.912801497486995
322 8.157429454607026
323 7.474414000778163
324 8.351610453196907
325 9.093000007684763
326 2.6888872415565084
327 3.0286674061561003
328 8.00382280149805
329 6.815427546223991
330 5.578826249504566
331 8.351000992541515
332 3.373701620598973
333 4.827705083138654
334 6.283460859362933
335 5.759634844347565
336 6.760318602428826
337 4.878118996323264
338 7.005980551485269
339 7.448435582892659
340 3.089006515136785
341 6.018451344273694
342 5.240996628157501
343 7.0155568224145926
344 7.45413695946404
345 3.546270823615199
346 4.288795120988908
347 7.598588717781935
348 8.812942809906648
349 8.586354144119525
350 7.596034012726635
351 3.935074098732223
352 7.207182547179456
353 8.21213733237715
354 6.452310293888047
355 5.615069688154896
356 6.764896607984713
357 6.497182859710392
358 2.6246230622642504
359 2.5322981280952264
360 2.4826503549907777
361 2.847592174618781
362 2.711847087959298
363 2.5771068543830205
364 3.5235192891094758
365 2.542006882734531
366 3.250873891628016
367 2.7603390094407367
368 3.3336785669766535
369 3.0787492406240013
370 2.5372305882156296
371 2.6871072984438884
372 2.4873661912809606
373 3.578923541408436
374 7.383504869898305
375 7.729476698491069
376 6.469505888912565
377 6.565229418175524
378 8.298606196693903
379 5.457570674911596
380 7.973786669516751
381 5.188517806632036
382 7.695753220176667
383 6.926555679303568
384 5.488048343980595
385 4.761333716520289
386 6.704376777463319
387 7.487472055488413
388 5.793345291658849
389 7.09256498842108
390 6.93848292604531
391 4.921769613640001
392 5.061365739099427
393 4.861382480172635
394 5.69415520966082
395 8.81892666682052
396 6.39413684431869
397 4.8918898303711345
398 7.925676849550215
399 7.048125257977833
400 4.60098721770775
401 6.969773797738446
402 3.297173231556429
403 8.527757998083102
404 6.9761697566973195
405 4.8628922942729105
406 5.6741575284770205
407 3.5630314553769002
408 5.661174030681872
409 6.584991045686461
410 7.32107275824491
411 6.876328132374083
412 2.9597113808086686
413 3.022869338607167
414 6.4042076861308725
415 3.63931652568958
416 2.5961135315786152
417 6.170599844317456
418 5.842918635460142
419 3.558942910680848
420 2.7082211572427446
421 2.658958299712444
422 2.6373121359982843
423 2.6412490805602076
424 3.203326089718096
425 3.435994494710907
426 2.769863502821082
427 2.5526190647163474
428 3.182631369634279
429 7.239594541705864
430 5.303324017093688
431 5.873248532874009
432 2.7393609829520322
433 7.680422283897976
434 5.666817403930133
435 8.389904298176901
436 5.871138711215279
437 8.25437002163846
438 3.4460590337081514
439 5.701745861322202
440 5.763140598635965
441 4.731376561868005
442 6.095405273039806
443 3.296050309607223
444 3.3722959550437492
445 3.63364962878006
446 5.835205376991749
447 3.70989174143583
448 3.061966719146759
449 3.8107265069092358
450 3.6058582702826487
451 4.9094922248947075
452 3.8351255126979225
453 5.951129627249722
454 3.848886633865575
455 4.117362970275348
456 8.248516073247046
457 6.844194188591399
458 5.673524124248969
459 4.435682622383544
460 5.605954104422235
461 7.282631243223574
462 2.6987474795675968
463 4.793272084200171
464 6.569667776273558
465 3.5066402349861323
466 6.276207429514793
467 4.592342050709138
468 2.515838673482241
469 2.83588390333536
470 3.259066267220761
471 6.160772408008669
472 5.957684611446604
473 4.960238413846469
474 5.183848914531437
475 9.622004565164538
476 4.877749456414184
477 8.440099771815046
478 5.0101253900536475
479 9.460437032653667
480 7.957559931124334
481 6.661212928872694
482 3.2389577725359167
483 3.1930422158758347
484 3.6141325218210123
485 6.357989097018592
486 6.262598198333175
487 6.9192188494385825
488 5.796086385617686
489 5.923280168369581
490 7.46700243246465
491 8.47515108630762
492 5.600514640803862
493 3.157032341703024
494 3.632842617453366
495 6.148761749531754
496 3.10788927904787
497 2.582686567406543
498 3.7030522714434078
499 5.513217888993115
500 4.525196680427163
501 5.579924486061658
502 3.4161301398025468
503 2.509531253529865
504 2.6911034004853303
505 2.6660166570375767
506 3.3295588629270108
507 2.610312883951396
508 2.9550475519438995
509 2.980219319831618
510 5.977836826436932
511 5.65420745841963
512 7.649652192509355
513 8.265691887465438
514 4.697782357388473
515 3.7985411381265903
516 3.612639066970436
517 5.886306317670252
518 6.350527193182584
519 3.0504111183712066
520 5.7488952749937825
521 3.625505032245795
522 3.503287385229536
523 8.118312481975163
524 3.5962438517689237
525 3.3844483756261505
526 8.276151296612491
527 5.2226459915166945
528 2.9472824599103196
529 3.3400111218145128
530 6.314985022256183
531 3.3614767738340166
532 7.353509882352686
533 5.264806490195371
534 5.36053890470957
535 8.464316791282638
536 3.574364343356451
537 3.469946410074114
538 8.94567725012012
539 5.9941143583818155
540 3.5087497373251826
541 6.0722395680796755
542 8.177870346199887
543 9.995481224760152
544 3.8053057598581304
545 2.9476018938128608
546 2.600393577497967
547 2.5181356817150427
548 2.7338569660112135
549 3.263020538602367
550 2.6703522787457237
551 3.5259945215009845
552 2.6184433846823625
553 3.0463107670055436
554 2.890083371106149
555 3.429141942532732
556 3.504801779421316
557 2.8172396878973176
558 3.27264401937323
559 2.7429386569103436
560 2.708382730658844
561 3.581102854126653
562 3.2973433817135924
563 2.984211806996267
564 2.8220735847747958
565 3.2347141719828696
566 2.458109226560982
567 2.678031378884635
568 3.486873926339258
569 3.0803070190579738
570 3.454552104678207
571 2.594464942571754
572 2.8747694809567124
573 2.7278204415488165
574 2.717525536571533
575 2.747063760115101
576 5.49664967100125
577 8.114712808073994
578 6.381155980964033
579 6.262683254914244
580 6.873008102785106
581 5.291601488530361
582 5.986766161726019
583 8.159002248513604
584 6.47357027607424
585 5.2825641582636536
586 4.5403415621449685
587 6.297376155741685
588 7.717000043472643
589 4.995625037116619
590 3.7604299655687683
591 4.015081881257877
592 2.4990883780515705
593 2.682586906084495
594 2.7918379211709237
595 2.9080187765849246
596 2.8954957720540264
597 2.4924694732907025
598 2.737885995724128
599 2.8349371896790294
600 3.146531785666689
601 2.8932767435737987
602 2.710752818977501
603 2.4760242293756107
604 2.782690344829073
605 2.519949091218436
606 2.5505921009398804
607 2.5015184838705853
608 2.7564982349067457
609 2.7594109092959505
610 2.607936959756607
611 2.7706840500326053
612 2.746587942706475
613 3.4391440352148535
614 3.220536865287058
615 3.4724323908003574
616 2.752382835396095
617 2.519316808776662
618 2.709576047418947
619 2.91420852763224
620 2.7356471150737462
621 2.560472176950323
622 3.0011629709995797
623 2.9266408891826514
624 2.949822519885843
625 3.621979747575437
626 3.0305660328643453
627 2.631569211125797
628 2.5882809793584047
629 2.5250717828874483
630 2.583508825050659
631 2.80508808249275
632 2.6409742299376844
633 2.5429928166047815
634 3.066358185835341
635 3.546514263288318
636 3.502926723735884
637 3.7840678033449286
638 2.622566470778848
639 3.515960939905546
640 2.6012350020219728
641 6.048841043425991
642 5.334661911459874
643 8.417688377444907
644 5.575469728092246
645 4.700864628601446
646 8.299954715711218
647 6.731223422475764
648 6.783095252985586
649 6.518313498214537
650 5.842170899257245
651 6.076947360429623
652 5.358439527905226
653 5.865386103809239
654 2.6788543826529128
655 3.259596642017374
656 3.368220147062659
657 3.7659169137857784
658 2.6554088554312427
659 3.070696052819054
660 3.1587318814471375
661 6.836534266565963
662 3.7763760947791387
663 3.18888757209408
664 6.357057027989441
665 5.005622989702065
666 2.7733284081192475
667 2.5595922632049484
668 2.67404789226221
669 2.5353357130302947
670 2.7682377684512542
671 2.5553074282944137
672 2.583607303307391
673 2.6887731075113166
674 2.8249465129299383
675 2.5898272179706794
676 3.7021988599557685
677 2.590079043304926
678 3.4346498318343075
679 3.038354927966696
680 2.7438524479507063
681 2.743641412826824
682 2.5862326087821956
683 3.1917886244221156
684 3.2229816803398688
685 3.890797368342959
686 2.741827487658585
687 3.611927611173783
688 3.3175618477843227
689 3.4649988886079393
690 3.2771432217241183
691 2.9951109675456506
692 4.480074428503154
693 7.8036168750071555
694 5.197364813071967
695 2.9422204779753933
696 5.557634373550361
697 2.640514681344912
698 3.4436751370367973
699 2.7610147201770756
700 4.802734070570373
701 5.474849875646544
702 5.999581287757995
703 5.638250956500934
704 2.956988059424865
705 8.033454937653206
706 6.743773357159224
707 6.662062830770459
708 4.91322694784271
709 5.384838772923631
710 7.985660405801985
711 4.477682566425555
712 5.655693486417563
713 9.534114460620343
714 3.616758406773357
715 9.654692651154443
716 6.2069874026323575
717 5.209386196117158
718 5.498412557885039
719 4.205941654359904
720 5.804755845016899
721 8.026338588315427
722 2.8758150360315935
723 2.9169239909462057
724 3.7729000982286025
725 3.524637594791334
726 6.44735964022903
727 3.7517595498452505
728 7.698250694495839
729 2.7939060252165877
730 2.5616831012001127
731 7.141294169036723
732 6.090195441042844
733 5.355376303277736
734 5.939603623361724
735 6.226328816002651
736 7.260521949591019
737 5.002747327946255
738 5.388215983130579
739 5.532232942507398
740 7.743404450643648
741 5.686711728666121
742 7.1902904134217716
743 6.955518980823437
744 5.4905054306852765
745 5.574697784178093
746 3.7147316816251736
747 4.071832916718036
748 6.908726821583703
749 3.7232137941284824
750 3.542112630269679
751 2.74593170737778
752 6.7625758888975085
753 4.68726249607383
754 3.8143131239651167
755 4.738532027465419
756 5.209328663315943
757 3.1873173248891744
758 3.367963391208439
759 2.5390713556486566
760 2.6592356886213624
761 2.783068286534289
762 2.86210926050391
763 2.66338914629583
764 2.5508664121788724
765 2.798632456956155
766 2.7351819900319914
767 3.052118293894223
768 3.0583823816079976
769 2.7310055819407597
770 2.5094639716507245
771 2.5185935474157297
772 2.642738838659584
773 2.9899358334381962
774 2.903256190147432
775 2.5650893885404114
776 2.952205416596142
777 2.6039243539137713
778 2.5916077081265225
779 3.2545540651615674
780 2.7559933864199686
781 2.577650045181928
782 2.629229389954041
783 2.5891952280017203
784 2.9321399984009235
785 2.9215965430182758
786 2.6050404757737553
787 3.6857415387607237
788 3.430203413880653
789 3.4035306002568655
790 2.6768063944750713
791 2.6143193292900677
792 2.700387038516039
793 2.739026912729401
794 2.6188412104839935
795 2.614922889019609
796 2.7292647058938257
797 3.3122724061412345
798 2.692413353255194
799 2.951065226250022
800 2.6576315035148026
801 5.49396401080485
802 4.953321295096462
803 6.314020535885358
804 3.808535346784466
805 5.7915399037231845
806 5.421367667119674
807 2.742188622035849
808 2.847699650042864
809 2.659283501098853
810 2.516633103436868
811 3.2254413099408215
812 2.8694094876600036
813 2.9033624710880694
814 5.12626928922657
815 2.981535102442301
816 3.364349827173449
817 2.7483310662160894
818 2.794663424324471
819 3.0326009401061755
820 3.66766301725833
821 3.269886272024869
822 2.5891958438900287
823 3.0344929742718376
824 2.686411765699665
825 2.90418773902445
826 2.9397684914123365
827 2.4984962118112137
828 2.8553676736366094
829 2.6115938045698637
830 2.701172882674676
831 3.717036055580558
832 4.9214696004347935
833 4.642376985081668
834 3.3849236034430925
835 6.005091755146623
836 7.7781442806734
837 5.362172977228669
838 3.089343989461233
839 3.497208915345201
840 2.7232627611046043
841 2.973887335716333
842 3.5219523023386445
843 3.096971614743
844 3.1634745887677895
845 3.5825944639470153
846 2.5737361965234045
847 3.2046790809812156
848 3.461360979609654
849 3.4278320564939917
850 3.270348050088478
851 2.647588709153874
852 2.9701488278463595
853 3.054828255606477
854 3.675793859639175
855 3.0655480463192384
856 2.568791406531338
857 2.875158451391062
858 2.5047737209265675
859 3.0410428934404656
860 2.55983452626766
861 2.9154566835420344
862 2.503344922891863
863 2.6985066251032737
864 3.2251800924319634
865 3.5320389279405373
866 3.198744590207073
867 3.411618517542036
868 2.7950544646632256
869 3.717062441010202
870 3.095743456066222
871 3.3791047426231318
872 3.4350445669845593
873 3.365153970883829
874 3.2254465807773975
875 2.656684028523872
876 2.672971441470532
877 2.7727481939992225
878 2.6834287227434928
879 2.5643118324757332
880 2.5034070253374234
881 2.5697640042918035
882 2.57714810080234
883 2.665869352134689
884 2.5123026833988447
885 2.745748736628757
886 2.666480883346989
887 2.85055817440658
888 2.640431953424722
889 2.5653268336799457
890 2.5635816653317867
891 3.0325670756850256
892 3.6453149922865404
893 3.50089212350783
894 3.777776160590737
895 3.071119875072218
896 2.9788737965953933
897 3.698189810889775
898 7.148235574343831
899 3.342732590043055
900 2.804222463970185
901 2.72629273573781
902 2.9452643674893295
903 3.455385294656747
904 3.248600283211303
905 2.8157663932815558
906 3.549837605386248
907 2.56792888548529
908 3.358907541630711
909 5.83933070483576
910 8.089463103685247
911 5.733387769192996
912 5.020504372966042
913 2.8772599604814046
914 3.5259345346921087
915 8.573754099623276
916 3.150255868689706
917 3.049032842722546
918 3.4974460868321953
919 5.883999979288502
920 6.020356431930981
921 8.772039048346196
922 6.025454627875634
923 4.712697285841562
924 3.778265330750343
925 3.538550999813784
926 4.9264021492047
927 2.818774989957623
928 3.7706613849966892
929 5.139410531468025
930 6.632850603213636
931 4.3173301068575185
932 2.56065130083199
933 5.351452235805449
934 2.610971481445973
935 7.259231172026766
936 5.70942023317723
937 3.2017390759681805
938 5.351530580483713
939 3.7563293504770403
940 6.921295192472501
941 3.637121883233015
942 5.753136726016159
943 3.8607308134349725
944 3.7992055323221092
945 5.7580403902748305
946 5.343305849518256
947 8.494096604181076
948 5.66171147028768
949 4.415362714088151
950 3.261548805922902
951 5.7603209529963975
952 2.996646819285794
953 2.63102346145621
954 3.06991973945121
955 3.4186585556830567
956 8.073032854216546
957 5.618979656020223
958 3.5883865789888936
959 2.817865600066594
960 5.939759348165414
961 5.778285994966886
962 5.467295671245632
963 3.697539632761681
964 5.66093069675855
965 4.818859240606625
966 5.807279625943016
967 3.6972223665033033
968 4.88264322766285
969 5.271592347391911
970 5.419312753625135
971 5.569349719181343
972 5.80038728837738
973 7.9300790089031
974 5.2171430942933315
975 9.102880314382961
976 2.471908330118934
977 7.210421495711432
978 5.322367184650464
979 8.106572143472379
980 3.521190904820662
981 3.4869974465482874
982 6.124093376569569
983 5.954203373723969
984 3.6637556781721727
985 2.5848820508887376
986 7.655242039379729
987 3.412696819398014
988 3.424683339048962
989 6.739345842502996
990 6.951712734225987
991 6.591739089450457
992 5.8132682172834755
993 6.188872864792891
994 5.679078312164564
995 7.58213788560287
996 3.0377214172872393
997 8.05542940407623
998 5.875103664140498
999 8.389155267019229
