# Supplementary material for: Perforin-2 clockwise hand-over-hand pre-pore to pore transition mechanism
Source: Nat Commun. 2022 Aug 26;13:5039. doi: 10.1038/s41467-022-32757-4 (PMC9418332; doi:10.1038/s41467-022-32757-4)
Supplement: Supplementary file 7 — Source Data [file 41467_2022_32757_MOESM7_ESM.zip › Source Data/MD Raw data/pH7-CW/pH7-CW-saltbridge-07.dat]

0 2.6514617921809083
1 2.753424990465724
2 3.1858942862584603
3 3.231097533336289
4 5.1142730491059964
5 5.445904597659317
6 2.6275202858046813
7 3.20952349043895
8 3.029389142302365
9 7.580211102805987
10 8.292077952521591
11 7.166269758568385
12 7.063960531909922
13 7.635345878648891
14 7.498033671838823
15 6.860816693368296
16 7.012425527684079
17 7.74496051110179
18 7.168681255134098
19 7.813774739890047
20 3.0804272934863666
21 6.609173744714615
22 7.487505895575883
23 7.142866701599897
24 4.796631701059208
25 6.432772431533016
26 8.512997170038052
27 5.964356318245514
28 8.41525087293634
29 8.283178763021294
30 8.448300715032197
31 7.6273923803061665
32 6.795061166565831
33 7.053474245906878
34 6.514199111682237
35 6.684279088714004
36 8.170482752249256
37 6.85055113877346
38 6.734501670731198
39 7.269962808142185
40 6.714304234569461
41 8.4451339070507
42 7.9680236957790385
43 6.957747733874495
44 8.961534802075276
45 9.93787899734023
46 9.769745202349894
47 7.655488334461833
48 8.74694461623707
49 8.16217232875488
50 7.083087212747046
51 6.922692905021118
52 6.923033517674799
53 6.743855907068808
54 7.381603824315774
55 7.728230891223934
56 8.529754420512537
57 9.199608679275784
58 9.06344711080467
59 8.529641774637161
60 8.223382250850685
61 7.711297307286191
62 8.610178133749303
63 5.635861339269777
64 7.822577937900722
65 7.2751510613743395
66 8.003856972587704
67 7.067487079590679
68 7.870326074970594
69 7.63563645294551
70 7.786734720239049
71 8.140488196604988
72 7.306953624343757
73 6.796219104793304
74 7.476565167206655
75 8.303197564528647
76 7.3756955517397405
77 7.397046507996371
78 8.092633971661229
79 8.171664049005981
80 8.393842124060606
81 9.851215913420877
82 7.457757129244793
83 7.0274896167136625
84 7.66175856398908
85 7.656232485683914
86 9.483661729047581
87 8.113282280730727
88 8.917702095315502
89 7.479113842716998
90 6.940421679862014
91 9.396108463405088
92 6.731487251860136
93 7.942306057579867
94 7.435020104361046
95 6.973600052024731
96 6.451122006106671
97 7.219443535546946
98 6.975246877165053
99 7.271740558850384
100 7.817685929381787
101 8.789780164843965
102 7.297978231262553
103 8.764142489320095
104 6.916646347405747
105 5.30682417307831
106 5.012604163902146
107 7.4391695271467055
108 5.45012743205257
109 6.080962455787127
110 4.842754144973867
111 4.901197024714451
112 5.130691087352304
113 4.7242062310859385
114 7.757201710146945
115 7.431986746932391
116 7.582306485040714
117 7.748442410838639
118 8.19224539971966
119 7.75824894124776
120 8.19492966245482
121 7.19202737191967
122 8.256295034661706
123 7.742695375933727
124 7.753264290000737
125 7.88578747307982
126 10.102475034277791
127 7.595696501395399
128 11.786757970648765
129 9.796710397257428
130 8.651558975386983
131 8.590406745227307
132 8.99308644585602
133 7.524677161908188
134 8.252632841235526
135 8.043475499343312
136 8.759604022059591
137 7.583724526458779
138 9.613695068065129
139 8.325810869920991
140 8.120736253207738
141 8.144249278474806
142 8.483008969575504
143 8.104650784682706
144 8.306054701198166
145 8.521314194930225
146 8.324176559132827
147 8.208029246129863
148 10.112454154333994
149 9.397640288501503
150 8.275510251164082
151 8.190159860811033
152 9.15832962274355
153 8.28789065062919
154 8.109110773354917
155 9.334719350686118
156 7.617436694853655
157 7.390909687308897
158 8.045400723338728
159 8.876268146000305
160 8.539476442249489
161 8.322052553468964
162 9.353165974334631
163 8.019799801043424
164 8.276832814304237
165 7.99865334655724
166 9.730596713704463
167 8.325820022351392
168 7.155571994601305
169 8.906984112762004
170 7.4442392154411134
171 7.366707217471598
172 8.012222615136535
173 7.91769025811908
174 7.344450033048505
175 8.027776550895652
176 7.474101795883777
177 7.442643195843236
178 9.67473533755927
179 8.139266038611822
180 8.035292231876612
181 8.365842858162464
182 7.658797211032875
183 4.5925851365729775
184 8.464758998105092
185 9.619199744086579
186 10.142518044891295
187 7.07348293910251
188 7.9485909647809
189 7.547558616298518
190 8.022523554444792
191 7.61945474837893
192 6.90242336330851
193 7.613314748059573
194 7.739935256461806
195 6.979696344405739
196 7.020781928446252
197 7.196243961785208
198 7.605120944043451
199 7.7366185699038645
200 7.386461864560535
201 8.082043566482419
202 6.955011172226927
203 7.332581949297248
204 7.549971689677324
205 7.6350796015971225
206 7.488749106227241
207 8.149393082032839
208 7.362129055292373
209 7.328539122728147
210 7.5677456633957565
211 6.901536907549127
212 6.749862718957149
213 7.10036659257698
214 7.226466456937633
215 7.013951640056009
216 6.487573945407628
217 7.265113788621268
218 7.011477369542425
219 7.18119066895343
220 7.006483698822318
221 6.237004925234388
222 6.649843930404409
223 6.710867571542327
224 8.00740719936879
225 6.670487372721712
226 6.782581424800737
227 7.796116722673603
228 7.455945906502532
229 7.397332478614211
230 7.900941602016811
231 7.6846584452445335
232 7.368664766642541
233 7.253645217001662
234 6.708411735907782
235 7.446789081090826
236 6.006163062437019
237 7.072014836037115
238 6.900505693011293
239 4.895161836195628
240 7.62641613597168
241 7.027717755972644
242 5.213725490302713
243 8.170896778070281
244 8.327496459599262
245 7.007506409391811
246 7.311970142723166
247 7.2328851370856775
248 2.642273791532
249 3.1021068703808843
250 5.364231233308417
251 4.261640361739239
252 6.551030905517228
253 7.744146910660744
254 7.468707443823393
255 7.219263899134606
256 7.20454741912976
257 9.033393226678514
258 8.591903084924459
259 7.537467516241215
260 7.613992435626586
261 7.274148971229856
262 7.049979935418183
263 6.572318828397153
264 7.35614630511547
265 8.19356835194878
266 6.778147551523111
267 7.293792250767064
268 7.7590482879590175
269 6.815545727830222
270 7.000999962449373
271 6.426318885701713
272 4.528361193710148
273 2.8177328461211695
274 2.764457796184342
275 2.6734806733662486
276 3.4626499400797357
277 7.647253678259658
278 7.953043187971577
279 2.920439356471097
280 5.067194232255498
281 8.030186631559083
282 7.583176314613608
283 6.603427221047505
284 7.464868104464138
285 6.687685392599902
286 7.626390784097295
287 6.817395747926085
288 6.650768682672094
289 7.82667321058003
290 7.155213371956756
291 7.414720342084918
292 7.755152394714176
293 7.4398921651008045
294 7.428989826972761
295 7.568615936632862
296 6.704314559213437
297 7.602280695760343
298 7.366227898552062
299 7.063881719892236
300 7.020101019178651
301 6.702456408273657
302 7.620296249746136
303 7.531366185122043
304 6.969182696341664
305 7.251520794216814
306 7.046444542938465
307 9.798925440645068
308 7.178722214724673
309 7.460100999401333
310 7.548008515073365
311 7.466109261821058
312 6.654504425626005
313 7.66528273992749
314 7.647241821976854
315 7.237362036520947
316 6.593511804898203
317 8.186038771011592
318 8.250996799136836
319 8.062814669287341
320 7.741030339618224
321 8.725495025469774
322 8.12328646808792
323 7.840151536421903
324 6.582578996336925
325 8.458359217144784
326 7.976296636528834
327 8.329863519043425
328 7.839441557471575
329 5.284352017509966
330 7.338223687015665
331 8.69920334986717
332 7.721011959651092
333 8.693230996139997
334 7.357163665630657
335 8.323494142794175
336 8.980509092811065
337 8.367899698880455
338 5.4179843216682615
339 6.957969381441498
340 9.0169837011379
341 4.440558737477538
342 5.492316554306934
343 5.383947843377704
344 7.762538406470195
345 8.464396171821214
346 7.678666574370969
347 7.780842666367955
348 9.67654974309684
349 7.370280982715382
350 5.979911233579826
351 8.357009846888316
352 7.353260950651746
353 7.529702811596774
354 7.834643090446376
355 4.31877587914785
356 8.14539942521724
357 9.352828426495972
358 8.431512346055827
359 6.922672879302996
360 7.2455343555886556
361 8.314726953372967
362 7.739718211543224
363 4.947007318622693
364 7.849844418913505
365 2.800276281377686
366 7.919909043235441
367 7.165418824685364
368 6.951121485480649
369 4.961169164023202
370 8.669874280574462
371 7.812816771115157
372 7.150334055242909
373 8.697354940792142
374 8.729165473573335
375 9.587242447185629
376 9.730132622200333
377 8.144060122923696
378 8.068146217971051
379 7.331827793308811
380 4.872673208772294
381 6.928833540582088
382 7.410582678253893
383 7.667566081911166
384 7.442695934069881
385 7.9872585889389525
386 6.83962069069482
387 7.870516191944195
388 5.428035477495879
389 8.922063665101483
390 7.894882579472191
391 9.469785577614651
392 7.347312420344649
393 5.936972891485969
394 7.733422338312099
395 7.965806676014666
396 6.4602854903675215
397 7.725105772019701
398 8.14422061777096
399 8.734916103696074
400 8.690599878733856
401 6.424244028654796
402 8.620210599973811
403 7.978240140414542
404 8.289635835058787
405 7.830134128453413
406 7.7345957598034945
407 7.231275921450635
408 8.550604586146973
409 8.052702040285512
410 8.214022415634908
411 8.211490263147327
412 6.083195584655352
413 8.914422907201983
414 8.38647339939865
415 7.114444251892269
416 7.060833874961286
417 8.569179736181276
418 8.150228493514742
419 8.526584503059356
420 8.821676319111763
421 10.14148117760544
422 8.049359109782612
423 7.845133087573314
424 7.82028891964362
425 7.944870602316123
426 7.827982236410561
427 9.536504365250611
428 8.835028709237521
429 10.061639545644317
430 8.13653147620417
431 7.211979706955051
432 6.935435959777824
433 7.175349649250219
434 8.171702535485212
435 7.445361756537306
436 7.340430070440882
437 8.187601276043727
438 6.839062758293067
439 7.663389891974234
440 9.729323709502724
441 9.029922427957874
442 7.463259619041779
443 7.085908313741055
444 7.0754552242429485
445 7.606551496291113
446 7.391113978966699
447 8.343271837125092
448 4.835931656762973
449 2.694565615422452
450 2.670329373040539
451 6.971419354098907
452 2.665455176009913
453 2.7954232197465747
454 3.651404934935968
455 2.656513546364691
456 2.5097488310240412
457 2.639149498131064
458 5.358012306383301
459 8.740378831875708
460 7.649696322571093
461 8.527768916705517
462 7.827600380688657
463 7.369819848657475
464 8.362837520725806
465 7.454531036558724
466 8.860525523099936
467 9.615955675380082
468 8.872093730797632
469 7.017440492956118
470 9.731838711962107
471 6.950515695623328
472 8.558929186756977
473 8.093221236045236
474 8.435181880673131
475 8.199813574742421
476 7.432388518616113
477 6.933495326027286
478 7.303054673349252
479 6.931197178749765
480 7.566398046416434
481 7.229431826386543
482 7.192931903323764
483 6.418060655833226
484 6.926918733180195
485 7.918314762911414
486 8.461000416271911
487 8.346532283705775
488 6.983821515498145
489 7.3873959690988364
490 8.26939294209141
491 7.279000114967566
492 9.57753980120154
493 8.405172993373618
494 7.5348120004499775
495 7.764685638228913
496 8.49381696121221
497 7.582742527223065
498 6.653604153153338
499 8.35202336986596
500 8.238679670596383
501 9.629209411794488
502 6.25573891888094
503 7.188972136089813
504 7.442135332311317
505 7.126564179858873
506 8.036534968161616
507 9.21050033202265
508 8.180556837490334
509 9.181712821158625
510 7.602129870119812
511 8.116824047289647
512 8.834435951568633
513 8.870357602619064
514 9.462520587496726
515 8.021183997217172
516 7.641024270108773
517 8.6835729963598
518 7.78849448029691
519 8.119255380800084
520 7.761028508282676
521 7.464002334769981
522 7.794882313035268
523 6.828473945854852
524 11.96892458361771
525 9.40974042336631
526 8.467254964400441
527 8.220513546223602
528 7.934477603666773
529 7.240631912142406
530 12.062625993733613
531 10.817930342821247
532 10.143806245290541
533 8.589403052311637
534 7.402600806715639
535 7.577406684976164
536 8.425190620316076
537 8.416595034975023
538 7.411335394414568
539 9.503460745574339
540 10.648739561253121
541 9.618656156995842
542 9.954611554249166
543 10.700095789492785
544 9.820882535677374
545 9.654488733281202
546 8.01312052483459
547 7.84077632658264
548 8.97720494024529
549 7.209210475740277
550 8.206854982931825
551 8.973717430448186
552 7.332241243904072
553 8.03806613520153
554 8.03949844296072
555 7.7620857907442735
556 10.963624895139835
557 7.352278742537151
558 7.2933574697320065
559 7.874607398926674
560 9.328311542676367
561 8.29135750997459
562 5.962865781751649
563 8.510949707415698
564 9.973468400280627
565 8.2900469153706
566 7.988212451563103
567 8.835914752614102
568 8.838915279091289
569 9.617100627097212
570 8.215126211538864
571 6.7282542671151715
572 8.651020481688157
573 7.610285208613769
574 9.05822727773445
575 5.083843080050171
576 9.829391038910943
577 9.344222188898776
578 7.916173099133177
579 8.290200851193696
580 8.024424177832824
581 8.18865490560504
582 7.916168277670252
583 7.9320376349155906
584 7.203242354187882
585 8.21898184112986
586 9.568013638697677
587 8.65825392835455
588 7.934857872066408
589 2.583311008188535
590 2.817279890683062
591 7.268322997926666
592 7.779635666888469
593 6.3035132315000935
594 7.79506926560989
595 7.491856546604157
596 5.930150286556344
597 7.535934596661765
598 8.27128199790726
599 7.869149768475048
600 4.816412777138118
601 5.344015913017183
602 7.339013650728469
603 8.791073072251532
604 7.760884360232404
605 7.883024701654374
606 8.040203524509502
607 7.022012108499229
608 7.647024269215823
609 7.697237955313211
610 7.49649722957179
611 8.889994551988202
612 7.841339622217591
613 6.967750305295071
614 8.366845296848325
615 4.962318540266332
616 7.13637600989774
617 7.3368676120778815
618 8.227632638856342
619 7.785832910974225
620 7.506502688275366
621 7.671116403998583
622 7.785290752458872
623 6.831908255559112
624 7.746381358545973
625 7.820695784968326
626 5.928737881937399
627 2.7530774387267667
628 2.7450733105831753
629 3.1785359931537287
630 5.930784344416637
631 7.9656466812070725
632 6.255224294214293
633 7.675898288160266
634 6.847430558350005
635 9.382687772111659
636 8.01059677203767
637 7.354797028686853
638 8.47240778688429
639 6.919330112298483
640 4.691300697135942
641 5.930335643179811
642 3.1765290157950252
643 2.8868669339007975
644 3.0647474944983695
645 4.905351297054799
646 7.70995949555738
647 7.558009578200864
648 8.719343514283871
649 8.081981953143467
650 8.36602729413708
651 9.880329477170127
652 8.307690357962388
653 7.54684857070914
654 8.020056503720234
655 7.28162885422025
656 5.202392870125082
657 8.345015565380503
658 8.581460027270568
659 7.187414513494361
660 5.471942658301083
661 6.921286564966916
662 7.056517428747529
663 7.709969592013374
664 5.276369922263134
665 5.836883502521642
666 6.405496769264068
667 7.045058910833695
668 7.870109593342712
669 6.67867096437748
670 4.99649444456427
671 6.6781296758379245
672 6.619962034685259
673 7.446777986165671
674 6.212564545279102
675 7.680998695159696
676 7.5902599471014645
677 6.886890845407739
678 6.439744634728981
679 8.255705120559005
680 6.32906505698911
681 5.697337943094892
682 7.234633419696332
683 7.175561794053003
684 7.140922692726859
685 5.986983519476444
686 6.181984133371926
687 6.0314123219748454
688 6.513503873195463
689 6.670523432895771
690 6.787874433961939
691 6.0612756132453285
692 6.34207320162037
693 5.761276039096991
694 6.519374073038245
695 6.6982534976641315
696 6.739852812704692
697 6.462800380520361
698 2.619986552504599
699 2.812508617435718
700 2.6006521019567512
701 3.155362562645343
702 5.151677727666496
703 5.999768786037235
704 7.107501388829106
705 6.183042158337319
706 5.341957030238544
707 4.510378714703978
708 5.9960723444138555
709 5.652100040925028
710 6.51760448850803
711 5.639626127841794
712 5.507233733415719
713 6.932476714006627
714 2.95951190235531
715 2.6095288106183654
716 2.5541124970080027
717 2.6718077366905235
718 5.225214458884158
719 5.715512591532406
720 2.614261615101266
721 2.6710153509166448
722 2.6112415480725124
723 2.946205961990459
724 2.612030478258059
725 2.9888923859789056
726 2.637211843607828
727 2.7057198508422147
728 4.612941078793944
729 10.612173213965923
730 9.792211802823669
731 9.532951081847035
732 10.02131985203727
733 10.566384905150223
734 10.18212794149092
735 10.00470999100728
736 9.961993812800172
737 10.261312111825088
738 10.187370331838107
739 9.364742976503189
740 7.543377446269865
741 8.286724526592966
742 7.34251130852204
743 4.464194549333806
744 8.027377678148216
745 6.765340088073495
746 4.932109402916469
747 7.924902940336648
748 8.122383762838451
749 7.821184696808251
750 8.776505172444823
751 8.031176801331693
752 5.187933878175632
753 5.568169986890177
754 6.711018249706984
755 8.601794716545871
756 7.913409950336853
757 6.742858630879751
758 7.076919548609213
759 8.878656724312535
760 6.6535113410602715
761 7.00911724966467
762 6.692085715322021
763 8.014964869356536
764 6.276994275939637
765 3.095405374355483
766 2.963473824500762
767 5.261624776358571
768 7.2520672401414865
769 7.50513061062148
770 2.5307699679628266
771 2.6088689462662202
772 2.8649442168699717
773 5.190471725029978
774 2.505834494643263
775 7.453367177771751
776 6.70935078159952
777 7.2430725931388205
778 6.802095315702304
779 7.768978905430064
780 7.026610352429016
781 8.409143605377189
782 4.782218443171362
783 9.825232466369878
784 6.395666973485885
785 5.084792866677106
786 6.985798179050206
787 7.009363195972963
788 6.95200523650359
789 7.003049634726792
790 6.471123233762657
791 5.532817813549929
792 5.814750520333913
793 7.084869812898672
794 6.115920487011324
795 4.896699568239361
796 7.19242497271137
797 7.968304676383968
798 6.978893274091508
799 5.726464628279511
800 6.085484511136728
801 6.226499869089784
802 4.926572256814117
803 9.691580903144446
804 9.651773775663331
805 6.84647324204078
806 5.906920571667661
807 6.310199340952351
808 5.4071351519347495
809 5.170739444033434
810 9.232658103240267
811 5.027400846329212
812 8.055331556421876
813 2.839145363321797
814 2.8009987277915145
815 5.062990537328024
816 2.8895999493054707
817 3.026242210879788
818 6.018737105475398
819 4.787534515904759
820 6.096640865600864
821 7.3865890896462245
822 5.247580595915892
823 5.550519456933664
824 2.646078634876697
825 3.3660507185704622
826 5.425136590825308
827 2.6712737469220387
828 2.747832309583851
829 2.5791777924186907
830 2.777513983725911
831 2.659725813794772
832 2.4631628638303766
833 2.8698189540813392
834 6.320772031578277
835 2.9944979740386084
836 3.90328734055412
837 2.7766154754054493
838 2.8097473833442033
839 2.6197029920657866
840 2.8620988178038207
841 2.703441854395355
842 3.4020679780144594
843 4.359771341255669
844 2.5342197208907282
845 2.7221072404928686
846 2.467774123712714
847 2.485926565018851
848 2.6804961193277235
849 7.002023905887211
850 6.047389914109641
851 7.644964264786134
852 7.519983223900037
853 7.03356974767992
854 4.530065670249225
855 6.456858169893692
856 6.73129677284975
857 7.025855032042161
858 7.205874868679881
859 7.460288738994851
860 5.934781462772732
861 6.814585843743771
862 9.713457523466193
863 4.730563143680576
864 6.194773135019303
865 7.930119394434713
866 4.81314811896424
867 8.52779325894222
868 6.633193877466435
869 6.739401088195076
870 7.016721152183841
871 7.309631182751006
872 6.963801314444512
873 6.157990757587324
874 7.212482639723657
875 5.511818589037486
876 6.081155888798476
877 6.522326356354417
878 6.9190320346735055
879 7.278180779817277
880 7.002263089401512
881 8.143061802634374
882 4.87400198574041
883 7.432021863815939
884 6.945661719706933
885 7.860086389851555
886 7.161604458873383
887 8.782426188263598
888 8.053384963456224
889 7.58964569757611
890 7.840793923723909
891 7.514573617138959
892 7.7108318385336
893 7.298722013372088
894 8.75900332530797
895 6.671407856526327
896 7.738196687345264
897 7.707738996601031
898 7.888042829371995
899 7.137765223678883
900 5.500113750041203
901 7.151130974262989
902 6.153558445694915
903 7.048499022202476
904 6.866384776534844
905 5.787088922367644
906 6.260992939339147
907 6.22301871714999
908 5.17989471352994
909 7.128181462123667
910 7.939448004353659
911 7.869140269735681
912 8.027827212374545
913 6.952763684675055
914 6.581950993673495
915 9.346979336191914
916 8.42222089073422
917 7.719444144072126
918 8.111844021271459
919 7.501460244134016
920 7.71119659017736
921 8.672586824626858
922 7.622832919987866
923 7.94912382681649
924 7.754048954593542
925 8.18732183447387
926 8.009710418398708
927 8.30556692452347
928 7.9588897884383485
929 8.620579439389246
930 8.89354272559488
931 7.159658419950581
932 7.971842972066163
933 7.9973494791861155
934 6.978512603570875
935 7.719943462256034
936 7.423636012750826
937 6.913189878304631
938 7.98122150827726
939 8.225841980262663
940 7.674017715771924
941 7.461924480398028
942 6.849707787914957
943 7.112275850612254
944 8.642324803905018
945 7.201653616566782
946 8.495541868509495
947 8.127159333840202
948 8.031676676748287
949 8.318244435094918
950 7.9376095134359375
951 8.824857297353711
952 9.398377791424569
953 7.611435221432745
954 7.544751878973102
955 7.727600283126267
956 4.779370011534165
957 4.5749138601926145
958 7.716730168953812
959 7.877876089056122
960 8.968163249136046
961 8.06667364316336
962 7.318914521926348
963 7.934377968140252
964 8.286550790558284
965 8.386456995113821
966 7.323462510572478
967 7.5882179298236485
968 8.28461207397659
969 7.52921934666436
970 8.659427665054277
971 8.486929137567985
972 7.464447829292731
973 8.853738071814664
974 7.883845691143711
975 7.752638082483575
976 7.902735779869391
977 9.207331095179825
978 6.917100346488992
979 10.32192959200316
980 7.639220713420202
981 9.293555577641934
982 9.522060359678438
983 7.629715805068797
984 9.550522770425665
985 8.253462925810148
986 7.053325626285888
987 7.609277943955554
988 8.061211168539058
989 7.169284692886366
990 8.243876553542364
991 7.99766318029709
992 7.3683998004519475
993 8.077706917712497
994 6.811051986472585
995 8.809746138916479
996 7.591029403305614
997 7.852354468477259
998 8.394735780822495
999 6.779386814088217
