# Supplementary material for: Perforin-2 clockwise hand-over-hand pre-pore to pore transition mechanism
Source: Nat Commun. 2022 Aug 26;13:5039. doi: 10.1038/s41467-022-32757-4 (PMC9418332; doi:10.1038/s41467-022-32757-4)
Supplement: Supplementary file 7 — Source Data [file 41467_2022_32757_MOESM7_ESM.zip › Source Data/MD Raw data/pH7-CW/pH7-CW-saltbridge-13.dat]

0 11.143852022455816
1 12.094950441096445
2 11.95379527232661
3 11.874033956986606
4 11.404819383430837
5 11.349180542798958
6 11.825818282673872
7 11.35127880196427
8 10.921194262408857
9 11.569217317188295
10 11.653591920865619
11 11.184380279489227
12 11.680491959290801
13 11.25476935354702
14 10.020901573902858
15 11.765497873210666
16 9.814681704669857
17 10.324179569481286
18 11.845555586791331
19 12.155298259865516
20 10.129184924941235
21 11.45856420087816
22 10.404951945838572
23 13.427126356609252
24 12.506129574427106
25 10.060276875624734
26 9.147322416119783
27 10.041500041532926
28 9.392590465240705
29 9.552696671917897
30 9.426665962810441
31 10.2565004800176
32 9.519912487772187
33 11.379831772591599
34 11.937935675784876
35 11.898868895474427
36 13.446282065215527
37 12.147852933234368
38 12.29881163162125
39 9.47721225679461
40 9.17102419828949
41 11.752606409734453
42 9.112696711826535
43 11.426924680776176
44 12.388666886067272
45 11.833269407006997
46 12.391119304674229
47 12.559680268833883
48 12.110617989482591
49 12.43929052113377
50 9.359298716476957
51 8.826403564409093
52 10.680958574596355
53 9.678613796265124
54 8.636782255658169
55 7.4083089507381645
56 9.162706531277129
57 6.005207686221282
58 7.278871364838094
59 7.878378705961875
60 8.098731572108303
61 7.797162054388708
62 8.634292200288467
63 6.629590636782612
64 6.329557197548037
65 6.604174733919582
66 6.094186348640139
67 5.759857781124906
68 6.465455226697064
69 5.782223692969782
70 6.567651699183035
71 6.476265176801954
72 6.465436422633292
73 6.209126017843945
74 6.109127788993999
75 5.792043306026974
76 5.700557439687918
77 6.062618063882036
78 5.7512438804550055
79 6.424272903494801
80 6.902027404526561
81 6.240187622445098
82 5.759594869377517
83 5.940345240525995
84 5.680197752369568
85 5.872687282915285
86 5.673520455965385
87 6.563925654966118
88 5.967553978753424
89 6.26478502102823
90 5.83371779252088
91 5.822215950498908
92 6.2061602185053815
93 6.338584188866259
94 5.6974187483912875
95 5.7490893699491155
96 6.358379161448828
97 7.022723322206106
98 5.7240471313148
99 6.842962164313704
100 5.580352901560998
101 9.719008942188422
102 10.91648574030339
103 10.26412115452372
104 9.939715124192455
105 10.823824068759665
106 9.508383312327343
107 9.760727408854633
108 9.873296700724627
109 10.152057075149685
110 9.357671594743087
111 9.91620970881098
112 10.170049157497967
113 10.18373601415273
114 9.986776640911707
115 9.574997742084339
116 10.03191676515232
117 9.89334610374532
118 9.728440972148853
119 9.458653720035391
120 9.955329175497964
121 9.48902730707663
122 9.761859916034904
123 10.114326498809653
124 10.164498474559368
125 9.855601360447421
126 10.903200545947918
127 9.686893491215711
128 9.999747188758343
129 6.333851992043129
130 7.612998279000279
131 8.836238631985207
132 5.845643865123406
133 6.148988399521859
134 6.644766714546823
135 6.180332401844779
136 6.347696358232849
137 6.316779277746194
138 5.924330156814243
139 6.676220169524869
140 7.184855089556751
141 7.818624775988006
142 10.71625589814009
143 6.424221663832121
144 6.944402004950369
145 6.340348342432027
146 5.46696009994927
147 6.691141967837052
148 6.108974722383967
149 6.838544461816629
150 5.753104031147353
151 6.049198926306197
152 7.089712924047234
153 6.656728718820676
154 6.068976792085345
155 5.972507297141038
156 5.8752145955234365
157 6.699432364811042
158 6.217510531926281
159 6.914796818624782
160 6.1956248220240155
161 5.947293184601964
162 7.144154700507742
163 6.775577527355668
164 5.986373782342413
165 3.576427414048759
166 3.625628872036546
167 3.665410346983977
168 5.304178726841584
169 5.7264610663094615
170 8.026451397906058
171 9.77210084995617
172 9.511733789335965
173 9.533268085364032
174 9.632155771648485
175 9.494113494312096
176 9.538379223540332
177 5.791666215611367
178 6.325222781180681
179 6.299582087841409
180 6.137659644450956
181 6.171140699668488
182 6.360626291605556
183 6.053638708871014
184 6.073121179685412
185 6.243342175564325
186 6.078030850039323
187 6.389181407838507
188 6.16196783950448
189 7.363236722362966
190 6.004618040606391
191 5.9755120127363766
192 5.9056616810512415
193 6.599452597086546
194 6.824700612375631
195 5.830999480537486
196 6.045632662863828
197 6.372092606826254
198 5.624151158574625
199 5.965187081499724
200 5.703606272498447
201 6.664245274938558
202 6.170619120036315
203 7.102146967638275
204 6.194396103809136
205 6.140430377971507
206 5.829966381721976
207 5.825005604216919
208 5.52437699570137
209 5.511613284107577
210 6.076036983084706
211 6.293089335336373
212 6.277294553891869
213 5.822903087772915
214 6.019829811925345
215 5.87102236142778
216 6.459611372709687
217 5.808027653988614
218 6.15137270077821
219 5.811055561999349
220 6.024054442046364
221 6.368980700256372
222 6.069027015268276
223 7.957386931777852
224 7.0288669945435975
225 6.490553195683256
226 6.084267023922379
227 6.444993926155207
228 8.432323103545647
229 6.4624060791410605
230 8.119946642232394
231 9.418715910675479
232 10.303789197025262
233 5.772305909471098
234 6.290604215227702
235 5.571570688038354
236 5.829347417820547
237 6.112877548147303
238 5.957989750552284
239 6.370178053998957
240 5.562557600383088
241 5.72834543421519
242 6.729037600938259
243 5.940603220277248
244 6.197115086311012
245 6.515565986140077
246 6.2411178686266995
247 5.8829420551815215
248 5.695897418364441
249 6.271412158580828
250 6.663634565051084
251 6.3096897944709145
252 6.25764347603563
253 6.280909150498621
254 5.964058860097732
255 6.567798088391858
256 6.253475788116611
257 5.713377575075174
258 5.775120954339574
259 5.637548633773223
260 5.702553419437487
261 5.8910092354179895
262 6.334280351087312
263 5.932198506690487
264 6.206674428536653
265 5.8349291673342565
266 6.574523270188779
267 6.354240901129328
268 6.541617700187787
269 6.163890892849677
270 6.058936648525371
271 6.092387702922875
272 5.96428405527721
273 6.0289766074955695
274 6.3222106472996815
275 6.073857657023359
276 6.437115074676264
277 5.908859139120237
278 5.941525739706921
279 6.550721473841665
280 6.034595193445344
281 6.012581676337218
282 6.32899440512808
283 5.746073708768406
284 6.508352048041797
285 6.167710524621938
286 6.319202396374197
287 6.397254277253101
288 7.476045667774042
289 6.376621088138312
290 6.478060348555825
291 6.30984860030124
292 6.21200472207589
293 6.491226263225946
294 6.084638637986802
295 6.011989345852454
296 6.038766076609195
297 6.252897181802226
298 6.106077212436077
299 5.995202795112679
300 5.910064866310444
301 5.207223295860519
302 6.248052813530959
303 5.575790516095682
304 7.563263213194654
305 5.88751724359779
306 6.784751774970859
307 6.043755306529142
308 5.648893406202296
309 6.260054229314884
310 6.158905359769498
311 6.221674561467813
312 6.258266248785877
313 6.21807764949906
314 6.138834066586498
315 5.897481961347137
316 5.81978104355023
317 6.218892494590943
318 5.742264706959393
319 6.2709527767141395
320 6.135562084442323
321 6.2742399598484795
322 6.1318761112918105
323 5.9759148242772016
324 5.650419077595331
325 6.217308055275383
326 5.672653965150646
327 6.482833497940301
328 6.080705463235832
329 5.895376278241616
330 6.080646345117318
331 6.2406512576386834
332 6.261256760130521
333 5.862359823414986
334 5.828502759729511
335 5.905125500918463
336 5.88786865043647
337 5.958205230021169
338 6.335539505067502
339 5.544613693721156
340 6.392168874486376
341 6.269299345755149
342 5.92620682246306
343 6.191416766235638
344 6.346573202269384
345 6.28556514881818
346 6.408763164717123
347 5.988394408409093
348 5.960992451398323
349 5.642594379276386
350 5.904296621278596
351 6.517637090520687
352 5.895921507889961
353 6.558277950913612
354 6.44891624589088
355 5.847108039012908
356 5.927482834415695
357 6.1854011607500805
358 6.003785692010274
359 5.766890195132117
360 5.838560700899628
361 6.3175584611202895
362 5.788046473927655
363 5.845478555620344
364 6.296407842378876
365 6.257730859135836
366 6.163571918136239
367 5.95775477179223
368 6.220665136182163
369 6.002240739568748
370 6.306015246956134
371 6.580743238882069
372 6.018092177515608
373 5.892781500051368
374 7.1938682025396234
375 5.486534169197572
376 5.50147327239395
377 5.621781527399869
378 6.280380447644182
379 6.020724561052596
380 6.081480236217344
381 5.248303130668199
382 5.925900642744433
383 6.054237173114731
384 5.998245909157692
385 6.083438183089764
386 6.211464406509447
387 7.383186167505543
388 5.8378163920224
389 6.0579430877588845
390 6.285798346487514
391 5.908571396774537
392 5.852342481314758
393 6.289491985739021
394 6.145710744953822
395 6.060827824138015
396 6.386802333445525
397 6.411510154594753
398 6.2830663801127935
399 5.754950134374875
400 6.419094001455463
401 6.405554219177048
402 6.1597646564855175
403 6.176446425386614
404 6.083253971181938
405 5.795959614097158
406 5.984931169867862
407 6.057837731324305
408 6.3235190585879195
409 6.096402461967547
410 6.183810954014584
411 6.0739426407631605
412 6.164290524461639
413 8.307985579305006
414 8.139417581354747
415 6.4142927111126635
416 6.272555971157032
417 6.241725637571324
418 6.496352913472164
419 7.378825581667871
420 5.9769364830227225
421 6.019612827892766
422 6.194945082641775
423 6.245034433571256
424 6.003482985841714
425 5.868616039242868
426 6.363715394386683
427 6.164100514846951
428 5.830776513887798
429 6.191310599804934
430 6.0855831834442835
431 5.868812976585369
432 5.878228147961335
433 6.441863634455676
434 6.069461302875866
435 6.33555639652753
436 6.130934197893374
437 6.078099522721267
438 6.1828734725415
439 5.645948761820865
440 6.194777639199964
441 6.845979946173928
442 6.296249354815419
443 5.776132465026303
444 6.19452523116716
445 6.3098834585295664
446 6.022340110049023
447 6.6271054432302225
448 5.855682347248193
449 6.1137840059279815
450 7.352594224470537
451 5.981978008014406
452 6.3322849594895345
453 6.271051792454506
454 5.763009134603358
455 6.440316284810065
456 5.871948893344092
457 6.096950074184666
458 6.276681846084022
459 5.766342533773717
460 6.060276428582814
461 5.890376099293882
462 6.0304553791904825
463 6.217199509741459
464 5.843013673041015
465 5.8889364348965465
466 5.792201954865756
467 6.338577467820699
468 6.007085149918616
469 2.830966716508723
470 2.9575423088167896
471 2.5943549331614535
472 2.911882237335037
473 3.7658986052791583
474 2.970264085641815
475 2.7889049849336014
476 3.7307562540426615
477 2.60299585322501
478 2.8387986447180227
479 2.694775833267833
480 2.847647612421629
481 2.9606295943864764
482 3.739922541340078
483 2.7171583911378097
484 2.7266865331777086
485 2.848422388144103
486 2.987337920064838
487 3.0829791335456678
488 2.9226229539702837
489 3.078618289660916
490 3.1734248617619643
491 2.74925532456426
492 2.7946861490065324
493 3.0218160260217797
494 3.0450221549532044
495 2.754842478468187
496 2.75969325305328
497 3.0164059818742692
498 3.0066508392122526
499 3.089085054562871
500 3.1836290059053165
501 2.5864933853608694
502 2.7283242578059137
503 2.7299693371487854
504 2.872669656617179
505 2.7446617257718353
506 2.641967032683309
507 2.643539406617788
508 3.0124737928265097
509 2.8851716275961214
510 2.799695308380754
511 2.913287026606483
512 2.9864063767163715
513 2.9456400556316957
514 2.9889770011491796
515 2.66606914077293
516 2.7513396537400547
517 2.5223593877418686
518 2.71219058022482
519 3.014183810432124
520 2.8671737817970775
521 3.2272192382143277
522 3.0632548405507873
523 3.271189434501884
524 2.69709770042021
525 2.6659741481679933
526 2.7202398665818657
527 2.7126307830319334
528 2.821065164667481
529 2.9492515361309826
530 2.834938785031314
531 2.75686898567969
532 3.0861835403505107
533 2.743632860505545
534 2.5877059397140303
535 3.0309306378829515
536 2.8619666033001834
537 2.786022630656923
538 3.126748683058498
539 2.6855162366872283
540 2.8919399319011974
541 2.7275141194059853
542 3.0772625529880853
543 2.859168379358199
544 2.88823842208069
545 2.697503385776796
546 2.8714837584012707
547 2.9530475837166392
548 3.7166738200582854
549 2.9356686471368354
550 2.9642068552558682
551 2.7323016420608726
552 2.613276660328519
553 2.8574505680834275
554 2.5599122422516256
555 2.622691011071352
556 2.432788638523553
557 2.825625817921136
558 3.0758566491940735
559 3.220557884164899
560 2.7733782261611655
561 2.8424596976937275
562 3.156907351552385
563 2.920253312524622
564 3.2532809387729835
565 2.8776738854438633
566 2.7920655213729964
567 3.7189494605879108
568 3.816079747326515
569 3.8471924100008286
570 3.4534787736109553
571 3.662205076789205
572 3.6310624377635694
573 3.651691591898465
574 3.6804748153635676
575 3.760034655192308
576 3.648340505427773
577 2.8620063194482412
578 2.852469538805971
579 2.8171986789403656
580 3.2109021875078745
581 3.1215015179984658
582 2.464347175140226
583 2.991901083127622
584 3.0324833664324933
585 2.8490364368918835
586 2.7984087436201097
587 2.635006673764779
588 2.8097651060598663
589 2.816192650900814
590 2.9339702616652965
591 2.795757732163949
592 2.6817773706338754
593 3.078858519225217
594 2.716803010693658
595 2.7883349416884955
596 2.8922106608087232
597 2.657739407119336
598 3.088976611608486
599 2.703267211510423
600 2.9235550782366446
601 2.7650196000486043
602 2.6937235058637055
603 2.9410488499972787
604 2.8449702550692146
605 2.9660862156227408
606 2.5971318630821094
607 2.868119786845872
608 2.9932521429810475
609 2.8944468753541646
610 3.078721500795518
611 2.9916063967361506
612 3.174583263644902
613 2.9086829400219076
614 2.8121301830561527
615 2.6176861606595185
616 2.7473521172910695
617 2.978333950467609
618 2.8614422795329366
619 2.8659650784376427
620 2.7072104706984685
621 2.791628985407758
622 2.677261774726395
623 2.7266594787358147
624 3.0330096594442777
625 2.7845580763608493
626 2.872021025991346
627 2.940153469075763
628 2.813680105270733
629 2.905659209630621
630 3.0537412034406652
631 2.66534853180858
632 2.894080029863983
633 2.998620783989663
634 2.673833676096694
635 3.0246243061414146
636 2.8339221905564385
637 3.1878669062765885
638 2.802060927822258
639 2.706641960923778
640 2.7874433695082037
641 3.7659807660793923
642 2.8692466367473473
643 2.7745987618644645
644 2.607620645017936
645 3.0616278965059527
646 2.8467672802036654
647 3.185878476290627
648 2.8140455238506834
649 2.545351238727855
650 3.101896060835685
651 2.703679096696688
652 2.64794395165827
653 2.6370198293257285
654 2.654251284421672
655 3.156769363889655
656 3.008007562260937
657 2.807437641742339
658 2.8404112251093814
659 2.804622430798075
660 2.65065440176725
661 2.952021116869782
662 2.736115680532391
663 2.89558225591689
664 2.781897871884267
665 2.6866879746361376
666 2.7420988145551384
667 2.6337705306883192
668 2.5236447855656015
669 2.5816274522207943
670 2.8211544310287
671 2.7145370120105476
672 2.9296629745548355
673 2.791756611085825
674 3.076847965060909
675 2.9839557225571114
676 3.2200157626401023
677 2.773962425537956
678 2.845272499174516
679 2.6801588121204363
680 2.7602885241238435
681 2.63129917820209
682 2.7586654216011026
683 3.1695336681685067
684 2.912733793715554
685 2.8244080642760307
686 2.9024661456381025
687 2.959132110193993
688 2.86813452408368
689 2.9341475520134552
690 2.849101259986425
691 2.7159576140765282
692 2.662678871168662
693 3.5545447784082667
694 3.5443569945028903
695 3.684613934765803
696 3.34039776798204
697 2.9818430947242214
698 2.801205257724741
699 3.11085747877361
700 2.931353476615867
701 2.739127746635517
702 2.7502014021999175
703 2.926246039598318
704 3.0831926495365867
705 2.828029162187124
706 3.054603537177306
707 2.6650485919422557
708 2.967411064111984
709 2.902610059304547
710 2.6925479140084283
711 3.087735860094892
712 2.618590777457586
713 2.7598765563640737
714 2.7419452921641203
715 2.7736780584607894
716 2.7586585164054984
717 3.096759422822704
718 2.9427011334898943
719 2.829856472504801
720 2.8830795939080684
721 2.870511649775937
722 2.5233155696427834
723 2.919450090381685
724 2.810486934826309
725 2.755698362663572
726 2.9998802117417136
727 2.9246004404585384
728 2.82866128031631
729 2.8838115926348293
730 2.766311313732341
731 2.8669466531167753
732 3.0216531795177826
733 2.808787187649852
734 3.007750494608937
735 2.8266937280966915
736 3.47133750494276
737 2.8975110978248715
738 2.9664580746278544
739 2.894572945326826
740 3.0113790675984755
741 2.8130810669389237
742 2.9986897770361707
743 2.8625486238392868
744 2.984769906623426
745 2.9632886025193645
746 2.6874463996265683
747 2.650861513423241
748 2.677541414277457
749 3.214652149763383
750 2.7448492215148055
751 3.0700040964879003
752 2.956928765137298
753 3.0293830317233352
754 2.771941457275588
755 2.8699139636363635
756 3.0034047895845672
757 3.014833594747234
758 2.877686970834548
759 2.844146085587935
760 2.86750523072743
761 2.762771670426624
762 3.1229124682375518
763 2.7775438518555053
764 2.9053816389341645
765 2.6645958928638853
766 2.939136255990966
767 2.8090255727069744
768 2.6627012995944126
769 2.6518035612660324
770 2.9108196731170333
771 2.8333474097840488
772 2.9138572230259827
773 2.926077385011699
774 3.101842267020419
775 2.865364543859183
776 2.6920645609143308
777 2.9737083123511363
778 2.593797931657652
779 2.7693192253202303
780 3.070929665225216
781 2.9129966603337647
782 2.7042181067361466
783 2.965493855485255
784 2.791185136667165
785 3.1742157864749476
786 3.1722330154437937
787 2.839655477436886
788 3.145773686673969
789 2.7686664481589185
790 2.9632491736143867
791 2.789589403027944
792 3.409377736385132
793 3.6805295087657375
794 2.8240809443278962
795 3.0114409078226934
796 2.8306450393398475
797 3.131103294071884
798 2.998490484186434
799 2.7701467520695826
800 3.048148915991368
801 2.7194520632505608
802 2.8248359522030357
803 2.9314024482749685
804 6.738053857688135
805 3.0532552458759685
806 2.679180210472161
807 3.1502142990145767
808 2.765977934558932
809 2.8316049998450477
810 2.7367555956304024
811 2.5956665163974733
812 2.8107393041926163
813 2.7861169878268157
814 2.7171876240233583
815 2.7093489705203946
816 2.8951525984220265
817 2.417778136358325
818 2.8114058474730275
819 2.7673614876710912
820 2.7015121462579086
821 2.900432078766662
822 2.8970433779160256
823 3.0567385363318724
824 2.6564331776065226
825 2.710928043330896
826 2.7313726756216696
827 3.044345507279893
828 2.80592880244564
829 2.689760684818559
830 2.743274753914632
831 2.936988396738539
832 2.866506380455247
833 2.924330840456088
834 3.684390396651132
835 3.032016528567696
836 2.831426633226612
837 3.104033429962868
838 2.7519042828884483
839 2.625706272682111
840 3.0706600483106397
841 2.7472972462755165
842 2.919175459491769
843 2.802570535184354
844 3.019847939683142
845 2.7594805939926053
846 2.7873243388988325
847 2.756291244530429
848 3.5174478078674043
849 2.7636559149349
850 2.9878531932821186
851 2.471410146601091
852 3.141852708641966
853 2.8238386961126345
854 2.716538530741886
855 2.8960047114782026
856 3.4543299671239516
857 3.429995938633246
858 2.6358667926145287
859 2.5842187705690547
860 2.9014046235729256
861 2.818863151730185
862 2.800512602435801
863 2.667834104369351
864 2.824254839203184
865 2.6781427138221408
866 3.750227334126412
867 3.6925782569077517
868 3.567051568104314
869 3.0450731897304633
870 2.500021537331847
871 2.9326827969058527
872 2.747943705700086
873 2.735912454080675
874 2.6693341075008448
875 2.882407019045433
876 6.70069112742398
877 5.733403419098426
878 6.040718183265308
879 2.715150650430581
880 2.6337072601355196
881 2.9652824348867495
882 2.797122454554405
883 2.888295092409747
884 3.1442915115155596
885 2.6834389001321153
886 2.8616152265556063
887 2.89117442480544
888 2.695352219634554
889 2.653163466208916
890 3.681554438279213
891 2.671064364512653
892 2.754100543287914
893 2.806864032887889
894 2.805910102974437
895 2.523942075452129
896 2.7607848592610393
897 2.7005750066390233
898 2.9015428374711814
899 2.7420046370151736
900 2.9381481163464205
901 2.766953612141689
902 2.6220825070755467
903 2.6368862121446623
904 2.73458482064678
905 2.8109251560139317
906 2.566358331289008
907 2.783868229099211
908 2.912215009530793
909 2.6898290390625057
910 2.8597752544976776
911 2.9274658499635913
912 2.8422326558761264
913 2.6579634923448987
914 3.0242821584937665
915 2.6827058674100908
916 2.6726558563465046
917 2.7121706289312644
918 2.756927032790511
919 2.9076298538596874
920 3.0703709540714343
921 2.789966047079935
922 2.8726449560696885
923 2.93703428358833
924 2.7867167648643116
925 3.1956543229845393
926 2.71755607295035
927 2.751564726318548
928 3.0307239084164865
929 2.6123068963498914
930 2.7273409085511453
931 2.6107117818065766
932 2.75006950282736
933 2.85365869108628
934 2.617667444861869
935 2.9696911734247675
936 3.0935262952557645
937 2.800473433479107
938 2.958102109423575
939 2.755867753608859
940 2.772565825279686
941 3.065660581894588
942 2.657753866802157
943 2.7525339983625994
944 2.7748864308684267
945 2.841315027301296
946 3.0686870641954247
947 2.8116085347322963
948 3.007072562351504
949 2.674694551713126
950 2.8401023984331943
951 3.036923913136317
952 2.735823353098756
953 3.0326857560473797
954 2.7157208536995654
955 2.897344210513592
956 2.807879864788477
957 3.0185144877700862
958 3.041288485484862
959 2.8759195661757544
960 3.137820259660056
961 3.0467213128948374
962 2.971090907380491
963 2.7660230037676454
964 2.6826719777629586
965 2.666958132793669
966 2.5832113310945446
967 2.6537673524564447
968 2.6881937740038406
969 2.7638695212167703
970 2.76354593404926
971 2.8617379805205587
972 3.7744186724369415
973 2.7525419642103035
974 2.604731630877995
975 2.481639948890863
976 2.9781098778690276
977 2.707368813927369
978 2.748064794574834
979 3.755944399970995
980 2.927242015244812
981 2.799561954545124
982 2.7516511416416987
983 2.5822589743163014
984 2.798656411021217
985 2.7096977767730714
986 3.081147148655743
987 2.786041454979595
988 2.8120942350054414
989 2.773908725892833
990 2.7729066502730912
991 2.749806107473245
992 2.65996039524484
993 2.862611889259578
994 3.5643121887990192
995 2.8605213122406434
996 3.8267405821940716
997 3.0772810481070865
998 2.904215405981101
999 2.5459663790968228
