# Supplementary material for: Perforin-2 clockwise hand-over-hand pre-pore to pore transition mechanism
Source: Nat Commun. 2022 Aug 26;13:5039. doi: 10.1038/s41467-022-32757-4 (PMC9418332; doi:10.1038/s41467-022-32757-4)
Supplement: Supplementary file 7 — Source Data [file 41467_2022_32757_MOESM7_ESM.zip › Source Data/MD Raw data/pH7-CW/pH7-CW-saltbridge-05.dat]

0 3.371564121516231
1 3.2028516596049137
2 3.40484103317924
3 3.3843327959034135
4 3.3566129123857844
5 3.422345163812764
6 3.2943025375837496
7 3.336576552783759
8 3.3386017694736947
9 3.3922632355026163
10 3.3108834292454428
11 3.565984618330741
12 3.336983868979818
13 3.3882831690867747
14 3.2858274373924155
15 3.432868296080228
16 3.3013552414371325
17 3.2945628087321364
18 3.44360622515682
19 3.360502339457772
20 3.3907565979621057
21 3.3219039358426135
22 3.3101481642987562
23 3.3660916560649317
24 3.5020223051810135
25 3.478299504857003
26 3.4533668687186654
27 3.6378426513991573
28 3.310326657787729
29 3.542072576722008
30 3.320114867130848
31 3.3667328193824164
32 3.3999350428868405
33 3.2808861693888534
34 3.3779730641417682
35 3.2572886892223636
36 3.4770220382609254
37 3.3259306250163467
38 3.3965640137214006
39 3.3654876421187705
40 3.297385337102862
41 3.39573731467865
42 3.3315304930262646
43 3.3937390971318813
44 3.42130763098283
45 3.307980137118292
46 3.2806542305273045
47 3.198573817790777
48 3.996986172454041
49 3.4280209005418647
50 3.3951638987760315
51 3.363452227913517
52 3.3867649934280784
53 3.4138630651240343
54 3.305409769735491
55 3.4158353793095544
56 3.429335838646131
57 3.279230567891776
58 3.4619437555493646
59 3.3657783044460063
60 3.282953473041041
61 3.5519419724856522
62 3.4028353337845334
63 3.3436358021711867
64 3.2271121814177444
65 3.4848624359521376
66 3.37284191215997
67 3.4544089313797937
68 3.264341497646696
69 3.370053889574512
70 3.334490091364157
71 3.4005579839896294
72 3.698085089266954
73 3.6755693255351036
74 3.3425473754381003
75 3.4448765798831658
76 3.432648016578882
77 3.5089349167488653
78 3.5600946576308568
79 3.4852849414244145
80 3.3420134304465114
81 3.4053111248950887
82 3.4371972305872704
83 3.611194453315524
84 3.2744176506173552
85 3.3383292333333103
86 3.4131798427650653
87 3.265824359769049
88 3.4548664403534826
89 3.7472417414690904
90 3.267070409993596
91 3.3242580058553974
92 3.271314348116354
93 3.4822346275411347
94 3.3359457741694802
95 3.3906880622783673
96 3.37243161722929
97 3.509249047927716
98 3.309954459416041
99 3.2995680693183407
100 3.31870154676446
101 3.372964894524516
102 3.3236416469076895
103 3.2792584765325414
104 3.3841409910093208
105 3.3562124894240553
106 3.526447549529228
107 3.375971052199429
108 3.3989295846755647
109 3.3782893315230313
110 3.316861167799762
111 3.2783446440944304
112 3.4692941255402254
113 3.47076100303959
114 3.2953155764143265
115 3.4009130739233715
116 3.4871173471432444
117 3.388135323266345
118 3.3232602270616507
119 3.3311331331072402
120 3.3661591274815454
121 3.3514838524741264
122 3.3589261188325024
123 3.4209234173595098
124 3.212858618800161
125 3.297053158115253
126 3.4438894477689823
127 3.442426682742997
128 3.436597875749667
129 3.4334182002964955
130 3.2989106171816585
131 3.347752698682051
132 3.3690925806209493
133 3.4530209883155103
134 3.3183907583866423
135 3.363146064568883
136 3.2967614364282536
137 3.424779476184248
138 3.3599965743136635
139 3.3164165431971933
140 3.3525763986685173
141 3.3215350416963036
142 3.5975752306111657
143 3.288858763264179
144 3.391457246944275
145 3.34430809798684
146 3.4510844041136823
147 3.223694259801934
148 3.458352378808712
149 3.420310200187428
150 3.4062148270527324
151 3.436140585462317
152 3.344756923932034
153 3.33280969688712
154 3.3944551474860303
155 3.5008815711259906
156 3.353319145633503
157 3.337569822447279
158 3.3834201398859114
159 3.483050380925559
160 3.2910879369184016
161 3.378587929941852
162 4.046344863994788
163 3.4997053561526124
164 3.3467169481850942
165 3.287498938888562
166 3.3656773264395397
167 3.8961504459134386
168 3.482255054674671
169 3.5773326415302877
170 3.35478070129677
171 3.53325600604285
172 3.3215281699387265
173 3.5121584752616175
174 3.294421387069612
175 3.3890032755532555
176 3.320521951361471
177 3.4588523236562008
178 3.360614423341608
179 3.7719196998048647
180 3.372263592378618
181 3.2720289172103905
182 3.30283253252276
183 3.5059431643519336
184 3.292316370844838
185 3.581199522418603
186 3.3154129171786555
187 3.5461825074646276
188 3.3604572986930195
189 3.325558186875222
190 3.305264059902588
191 3.4196234980114726
192 3.291152380033141
193 3.2711495176716157
194 3.3342752398252955
195 3.309912784853412
196 3.2982311586450437
197 3.2505255296057736
198 3.286200248198844
199 3.338235752546963
200 3.398073277117314
201 4.005942119479519
202 3.4685732838156333
203 3.3123262860323908
204 3.261565210960841
205 3.2491010725833087
206 3.307608046356879
207 3.345194590519824
208 3.6682610989634656
209 3.5153065164146797
210 3.3387302653710274
211 3.611973768313583
212 3.4699235425245867
213 3.4548286053603205
214 3.338127889843137
215 3.275935754032445
216 3.3429346505487834
217 3.3656700416837673
218 3.28613804154801
219 3.3142969366219095
220 3.2952280503100453
221 3.3616382775254787
222 3.3178897023394964
223 3.24042340736071
224 3.472847861036903
225 3.4112903797567293
226 3.3658532157220966
227 3.401797914048625
228 3.470823614701195
229 3.254535010276519
230 3.3733446532492004
231 3.3481981881183542
232 3.364965450129883
233 3.3330285878988284
234 3.298700543542772
235 3.326734648957463
236 3.4738404505284146
237 3.3845943016382236
238 3.4243197636321416
239 3.309701181691561
240 3.4098840716379573
241 3.3980689657925893
242 3.290012718189829
243 3.3098373040197537
244 3.7978799474749283
245 3.2693251482753
246 3.2439832439202756
247 3.348862764241912
248 3.288053539738906
249 3.3420063732719356
250 3.3684971215815422
251 3.268840509540791
252 3.5239065176274966
253 3.3708998828827563
254 3.5625440840709084
255 3.380902032669347
256 3.2841808253017595
257 3.296003884095828
258 3.543135921718308
259 3.3274938996779895
260 3.272480725722223
261 3.5651143532297036
262 3.271763383293424
263 3.3062609775140146
264 3.4518457624369328
265 3.3560277614101546
266 3.2799932091962574
267 3.389630857217976
268 3.378360827130421
269 3.5107086241422945
270 3.4161307790789603
271 3.4311779249987118
272 3.4221884138554794
273 3.5127505108828743
274 3.4591884719172565
275 3.24533774757393
276 3.3286130070575637
277 3.3629894694978395
278 3.3509530919084263
279 3.359950780272474
280 3.628723881543658
281 3.419757372986957
282 3.2925936563595974
283 3.365107231895071
284 3.412728231950457
285 3.353991864614316
286 3.3436130539504956
287 3.3404445728236705
288 3.353307474938512
289 3.346120786711339
290 3.609532743847648
291 3.1944333781286507
292 3.477732350693657
293 3.3080547472719926
294 3.473244846188042
295 3.3612413263632783
296 3.4415948124392144
297 3.267491367709881
298 3.338036299166296
299 3.398918929774612
300 3.3468055094068476
301 3.460339614516063
302 3.2336710033823204
303 3.307381557525679
304 3.4659897293023794
305 3.3656862100559652
306 3.3832016917304757
307 3.790492546238557
308 3.3781981087663637
309 3.271954197919937
310 3.4425928969217483
311 3.2805186661849226
312 3.3112273294129504
313 3.418650977163386
314 3.4326946008028485
315 3.31970518179357
316 3.5554356580041655
317 3.451536033956381
318 3.5182187294451777
319 3.377834858959723
320 3.2640305185417366
321 3.7660076222517738
322 3.2599044359524694
323 3.4986055280885893
324 3.4248643107713423
325 3.3679800139397815
326 3.423597588781352
327 3.2979314148561385
328 3.263370176098407
329 3.3988865641232353
330 3.429046071361924
331 3.3686937848470007
332 3.333343564635622
333 3.4059022757275175
334 3.546138021247517
335 3.3800969078169216
336 3.4013919100432672
337 3.460143348448446
338 3.4021655094898255
339 3.32481984466986
340 3.4444578254587483
341 3.400586972878973
342 3.350613369132429
343 3.3276753723612975
344 3.307674065623144
345 3.3313130926719405
346 3.340639717151932
347 3.3483307007722196
348 3.251642381754349
349 3.3859371660950712
350 3.3886490363296047
351 3.3697232537728
352 3.3974548695343256
353 3.291690731664126
354 3.305324655624588
355 3.3037868892820708
356 3.398604346394616
357 3.3839215535214353
358 3.2613104032187974
359 3.378555430749956
360 3.3341287099317762
361 3.355435097094365
362 3.3623574524567506
363 3.324533041730087
364 3.224838087842284
365 3.6029287472799765
366 3.3086789678926904
367 3.367525722970502
368 3.2640354116986825
369 3.23065447108452
370 3.3016730952080064
371 3.4044874074125775
372 3.3277783811777715
373 3.3918984938747627
374 3.218505597602738
375 3.436439232783263
376 3.346342626868127
377 3.39986677092468
378 3.332028540491898
379 3.335518561855822
380 3.380542752226859
381 3.28956000408154
382 3.3209485009382744
383 3.3268517364194374
384 3.2784197156959216
385 3.3336484272800417
386 3.3928050176299904
387 3.2883109233466157
388 3.2788504864369523
389 3.33399254997644
390 3.4410732040633683
391 3.5136995528682737
392 3.403752385787239
393 3.4318603341425478
394 3.348105164579415
395 3.286894751489213
396 3.328137749301106
397 3.401452767645873
398 3.46079347213963
399 3.610226440404089
400 3.4688377312638905
401 3.4185443203330452
402 3.3125023744830684
403 3.600355415103016
404 3.3991582508642075
405 3.3365785631056926
406 3.35251415345135
407 3.3885910263271413
408 3.49737492341205
409 3.284668588746865
410 3.4177972539524206
411 3.378144391877846
412 3.327341682913935
413 3.2864672376191253
414 3.3145570337351624
415 3.3536962352090556
416 3.3183019416498585
417 3.3305807216680297
418 3.426589352506092
419 3.3352889966275687
420 3.5142136820733487
421 3.3338083425358294
422 3.3509835690897427
423 3.244885042483868
424 3.361458248251578
425 3.3125516011631118
426 3.4502107137641453
427 3.275588420773325
428 3.332295523690896
429 3.68039706079711
430 3.328706285991397
431 3.2943304149633006
432 3.41673026389798
433 3.3355947472568883
434 3.314003965284726
435 3.330250314676693
436 3.364134261108996
437 3.3379402823807003
438 3.3983480445880794
439 3.220914524277826
440 3.3996494145281533
441 3.416864971993914
442 3.398009493036448
443 3.4039397292184077
444 3.3465094564484668
445 3.297872463031498
446 3.372194045333128
447 3.470944209402655
448 3.3420704713566627
449 3.318690186358003
450 3.5489114215108675
451 3.4285957108161864
452 3.2821789489017767
453 3.3969423033495083
454 3.4192078559305825
455 3.361914621624117
456 3.285750373125272
457 3.3980624654466376
458 3.442696273932217
459 3.3659770052933884
460 3.2853476707689104
461 3.3859969207214764
462 3.2652940395094694
463 3.3121173915021664
464 3.490121082191081
465 3.288603991216348
466 3.3021325366205057
467 3.3804745757466184
468 3.257765121668151
469 3.2452311217346197
470 3.267035942970729
471 3.416364515128965
472 3.3949482078020514
473 3.302772037841161
474 3.3348340577448203
475 3.439083953697535
476 3.645029208397095
477 3.383723736246877
478 3.281546445400256
479 3.2739319251372345
480 3.2970216180816125
481 3.2699665204289934
482 3.40142858632905
483 3.7482852336602055
484 3.3286128156827415
485 3.483922360959997
486 3.256599142261676
487 3.429016141984242
488 3.2588743379474385
489 3.3238969645942253
490 3.3319813595538696
491 3.356989520259232
492 3.4087674083784885
493 3.338343114371765
494 3.240546135496457
495 3.2877154061848426
496 3.313541645470104
497 3.341025193015377
498 3.3748984262847075
499 3.4893838320106454
500 3.3766250156017668
501 3.4029482541162777
502 3.4980020673255483
503 3.2781262957512554
504 3.472017161810839
505 3.2726017210614717
506 3.2917692909036056
507 3.4580214106788087
508 3.359957655416097
509 3.4224023220185242
510 3.398179482318466
511 3.2975164085843076
512 3.310173178702883
513 3.304606730233991
514 3.521034185234114
515 3.308764148079471
516 3.376388515365505
517 3.3614738389740504
518 3.3743668660076955
519 3.3054185744697597
520 3.3947947104691023
521 3.4050129529224136
522 3.4118508434710355
523 3.4331166025304523
524 3.3373840058253426
525 3.2835217198178848
526 3.303108749024479
527 3.3697929713798582
528 3.560156951115831
529 3.314459823679001
530 3.4870566139098487
531 3.9935259107720174
532 3.329361346638051
533 3.334762555617871
534 3.4817858597530846
535 3.372326803422803
536 3.8034770746406323
537 3.413933261386242
538 3.3263097392645498
539 3.307206098564172
540 3.3429647238558875
541 3.544488362193834
542 3.3269054511992397
543 3.2954395278117032
544 3.3956239979677507
545 3.302741591065038
546 3.502987608568518
547 3.4977838992111723
548 3.341857794816013
549 3.488253859184326
550 3.4207747576806047
551 3.861744750046085
552 3.256979608085916
553 3.4349988983643343
554 3.5040708173678574
555 3.333487358814952
556 3.565989895532995
557 3.330183063658209
558 3.2864447623592885
559 3.3082597428561926
560 3.4491371999837734
561 3.2824397962565706
562 3.2389894706698272
563 3.3118495780949155
564 3.3246466305481723
565 3.4170094663898496
566 3.3023622510436708
567 3.2327935249218562
568 3.305958728016849
569 3.3794105388858795
570 3.267600608652831
571 3.341430424226772
572 3.331039740236441
573 3.4887880679415435
574 3.2908823333901482
575 3.575558807378138
576 3.3031088211475783
577 3.3584569896242273
578 3.4013124817397613
579 3.4132184786086506
580 3.213199845073992
581 3.412575983262618
582 3.334072131249424
583 3.5299822519584865
584 3.4061156564648813
585 3.3276912079751946
586 3.750481572766401
587 3.381761301990148
588 3.394925325345893
589 3.3289641674432797
590 3.9620312774218944
591 3.387283729963101
592 3.2911084447084686
593 3.3388878669047006
594 3.470911490116809
595 3.2804092199911143
596 3.557866063873335
597 3.3909208783229228
598 3.479737473784323
599 3.435381716544417
600 3.4943519903144287
601 3.3214906872815804
602 3.467382287295817
603 3.4192645944757447
604 3.4407271624338343
605 3.4436077541126155
606 3.2620671913367656
607 3.273656920068741
608 3.410440041278609
609 3.3791978287767845
610 3.338709386348142
611 3.3123678238187857
612 3.3710632960890887
613 3.3951647224273573
614 3.247956167073045
615 3.3628852598030585
616 3.2755158691164445
617 3.4295623281164187
618 3.3542424743944106
619 3.385462480183377
620 3.4369279780564086
621 3.346287631527118
622 3.53345524422948
623 3.3771961270922537
624 3.3935074916805643
625 3.3067230690276332
626 3.3133840594383512
627 3.2984958180521073
628 3.9606962309422737
629 3.2653219220442233
630 3.2203409273310664
631 3.3925422351746812
632 3.377998387880301
633 3.547606897083928
634 3.460461632574243
635 3.49676954895117
636 3.419315087883914
637 3.2615557384620706
638 3.208179720242782
639 3.431483486541369
640 3.441499625787688
641 3.4159864702158322
642 3.3998269562280905
643 3.3779615740075384
644 3.3818995141567982
645 3.3709571843165853
646 3.371758158972542
647 3.257805804320833
648 3.3778547069437597
649 3.5284592919021254
650 3.3055190379360204
651 3.4516713558689736
652 3.341937754881991
653 3.3096979446206003
654 3.3607278373719964
655 3.2814365485160257
656 3.296334694908485
657 3.3562966981398614
658 3.23893885440405
659 3.2130387175346966
660 3.3979814186973316
661 3.3188904048485286
662 3.3078703989571925
663 3.2933033957860096
664 3.3824465156836543
665 3.3911110490226273
666 3.3812840505411375
667 3.339571601690809
668 3.3455768717180727
669 3.3126746596083763
670 3.3548839244777606
671 3.3478526828328694
672 3.483426504389223
673 3.4102850194279295
674 3.387420729992269
675 3.790327738582344
676 3.414162567642003
677 3.3722033462142593
678 3.4977888941845703
679 3.3839673590933437
680 3.2343500924409616
681 3.4245577640377496
682 3.320707628410226
683 3.2952288216981795
684 3.3065187297330945
685 3.4440814465990828
686 3.385934934125345
687 3.3354497488260533
688 3.5344715793625725
689 3.293065891535202
690 3.360872877086364
691 3.2814911954040533
692 3.516699438767491
693 3.284237747138731
694 3.257814577471829
695 3.3526332776211754
696 3.1893164724253444
697 3.255736035483689
698 3.3255435154932784
699 3.4673370488102826
700 3.247637975382485
701 3.222578444724196
702 3.398309880174005
703 3.5007223179776776
704 3.3428303543959363
705 3.318481144619962
706 3.2755052201336965
707 3.3930581189965046
708 3.4522586728856486
709 3.406653872530804
710 3.296126573946509
711 3.392957628694853
712 3.2585874987750882
713 3.4728673187786248
714 3.4577128300108755
715 3.5291842945785117
716 3.384292903926503
717 3.33476648615366
718 3.34591001021367
719 3.304934647737542
720 3.220814118752417
721 3.336913173589809
722 3.56140798716359
723 3.528413884701784
724 3.298125376850486
725 3.297782820686562
726 3.3759103782244435
727 3.4545614465242367
728 3.501367528633968
729 3.331303043824785
730 3.6046895493755735
731 3.3974404346500027
732 3.5360369431378267
733 3.2954593713143403
734 3.4105437092538056
735 3.2762730009155763
736 3.3262477193006657
737 3.327499213182649
738 3.3396925053318856
739 3.4722285326793987
740 3.352363397751021
741 3.4073857902903617
742 3.3644923710930996
743 3.2978527632851473
744 3.3416635137367185
745 3.573293259494782
746 3.2785379501481393
747 3.405261018673272
748 3.599296479589324
749 3.257161955903706
750 3.3369422818522203
751 3.346113321034815
752 3.306447106947403
753 3.381307648771227
754 3.3646812038649294
755 3.5934711634845073
756 3.399597498410861
757 3.3965482223312065
758 3.375675554133697
759 3.3980599297728165
760 3.4734720638970815
761 3.3295837333375293
762 3.316394287037421
763 3.3573414763195304
764 3.487841488407277
765 3.5856419993383053
766 3.546514496710492
767 3.3343971103195678
768 3.302752618412399
769 3.5559327706992594
770 3.3745463628698458
771 3.6900552394600448
772 3.4753491720080607
773 3.415117766403209
774 3.3634807008576337
775 3.4911739194502656
776 3.331782668313434
777 3.4261655976537386
778 3.2226139171945634
779 3.2278044594046493
780 3.376829977341375
781 3.361505299827481
782 3.257699334046183
783 3.278304272693619
784 3.2685509503404737
785 3.33544903802053
786 3.286205838733775
787 3.4630215967009326
788 3.327404380312409
789 3.2607379828092555
790 3.430943917950147
791 3.328571433936543
792 3.2672792356999034
793 3.2769740729026635
794 3.3061180016840517
795 3.3154641438015133
796 3.3589856973840746
797 3.2801528953811054
798 3.2492373619388397
799 3.4827225356556153
800 3.3246051036425044
801 3.317022931222593
802 3.320182988136545
803 3.493897625026633
804 3.3846371403341844
805 3.3779818862894406
806 3.3056081381044247
807 3.3783317013745284
808 3.256816921449682
809 3.4697935800803785
810 3.337881884493618
811 3.403538932227382
812 3.3506459965387236
813 3.3444410331302064
814 3.4164470649432057
815 3.3092326800950933
816 3.419789793344765
817 3.4370993278156874
818 3.5503501952143095
819 3.6031733420678873
820 3.3955207512193457
821 3.310811871584075
822 3.4143987269202256
823 3.393316295570826
824 3.2490093893279393
825 3.373729155998223
826 3.2539468936191804
827 3.3716674607554777
828 3.3785732382747273
829 3.3570253884146553
830 3.3253990115241807
831 3.445780489491271
832 3.3049554846401388
833 3.3878222644536673
834 3.761416288449039
835 3.5112618532418645
836 3.3464964175228777
837 3.3357590159059045
838 3.3236601777734323
839 3.2889391624828215
840 3.4599164985299273
841 3.4681765061225116
842 3.3835066006136114
843 3.4840747443790283
844 3.3241623814454004
845 3.2557423921834343
846 3.685000934478108
847 3.368839571334228
848 3.2658622934162898
849 3.5731074821241386
850 3.338120045059161
851 3.3542309195724163
852 3.3416327419213565
853 3.4508818597193365
854 3.3714011025126793
855 3.4867635965300154
856 3.2559395593789215
857 3.3939132106939707
858 3.352805479181646
859 3.4263884634221364
860 3.3030046674300713
861 3.335811268514428
862 3.348762512482841
863 3.3864422694032594
864 3.2698033116598837
865 3.4191043661343166
866 3.5008191733255902
867 3.3659141825655228
868 3.4003673601436257
869 3.4467259310746257
870 3.3088262720121038
871 3.298790454145326
872 3.3339183909443277
873 3.3138029329571093
874 3.347156000416406
875 3.3554726470478675
876 3.475852916316782
877 3.4851829593440558
878 3.3577804822232493
879 3.2609668967617575
880 3.3394266310336067
881 3.321795701311153
882 3.3459736941909313
883 3.3794055158384517
884 3.35068955841467
885 3.3591951679395415
886 3.373051530725745
887 3.3155719941713175
888 3.346529169996286
889 3.291950554178577
890 3.2911947929504075
891 3.366660845956272
892 3.5526982992684863
893 3.4338991635799543
894 3.411579418501522
895 3.5170774764796384
896 3.644515520777219
897 3.2498305053432346
898 3.521841623424454
899 3.3678763604234647
900 3.516093225944124
901 3.2337693073004257
902 3.6162781597359324
903 3.3538397775007436
904 3.3362082503447867
905 3.399965159416265
906 3.350428077802402
907 3.248727153300185
908 3.449210206713981
909 3.3319502573172337
910 3.3669099174718795
911 3.3308869129419665
912 3.4771883983300587
913 3.3580407189210217
914 3.356128752133133
915 3.46535525159913
916 3.334223005091907
917 3.311819763431767
918 3.3698937854825104
919 3.305257788996317
920 3.280897654588511
921 3.4361764443054628
922 3.2660128229593517
923 3.5005381037559196
924 3.3528270804469384
925 3.3021051973237783
926 3.39591287625117
927 3.737071658449928
928 3.337819175717678
929 3.6089244862163414
930 3.358370253258136
931 3.3655850739301796
932 3.4015145371712894
933 3.3896741457450803
934 3.3142314213921824
935 3.3593126887457614
936 3.3882565940142646
937 3.3824190338730014
938 3.405642023621761
939 3.360944038645058
940 3.3613809976310476
941 3.4358266670056286
942 3.337552980442926
943 3.2991787876130725
944 3.418151227935452
945 3.279406503018712
946 3.495093764088275
947 3.2805113263655676
948 3.3337609566094577
949 3.427084539238103
950 3.320066364562431
951 3.22202165693265
952 3.3502428255144325
953 3.3107388023437934
954 3.535614967686196
955 3.3298441558013634
956 3.328244626548746
957 3.6009901596899927
958 3.225618931535964
959 3.5798463745342186
960 3.2422358789995798
961 3.163497093386568
962 3.3900070301626632
963 3.415004053923634
964 3.3715949453344285
965 3.403240039320666
966 3.3296402468063007
967 3.417075533717112
968 3.632368288798121
969 3.5263808278803492
970 3.303485233168923
971 3.482908275739171
972 3.4591838147863623
973 3.282390731013556
974 3.394135431254848
975 3.4047134517506628
976 3.3433865727938676
977 3.3179402159196956
978 3.4235772225081957
979 3.369390973681919
980 3.3211588294820724
981 3.3638979127018267
982 3.6171061643325384
983 3.347854007537022
984 3.51108170217835
985 3.5093582936564442
986 3.312574680044283
987 3.3761558698865826
988 3.467814622022318
989 3.203429856655268
990 3.3885746619449097
991 3.32589546014228
992 3.511328360374254
993 3.2334129977298702
994 3.215339583341442
995 3.309582297315012
996 3.3297205687313998
997 3.299656373556597
998 3.5786043343875926
999 3.278064640343383
