# Supplementary material for: Perforin-2 clockwise hand-over-hand pre-pore to pore transition mechanism
Source: Nat Commun. 2022 Aug 26;13:5039. doi: 10.1038/s41467-022-32757-4 (PMC9418332; doi:10.1038/s41467-022-32757-4)
Supplement: Supplementary file 7 — Source Data [file 41467_2022_32757_MOESM7_ESM.zip › Source Data/MD Raw data/pH7-CW/pH7-CW-saltbridge-11.dat]

0 6.0436289034842385
1 6.326400310023701
2 6.579411345606118
3 7.4628978624224915
4 6.899332482903116
5 8.671250987488762
6 8.146371982942084
7 8.373931815160583
8 8.772528317166849
9 7.262560697333514
10 7.96644404621653
11 8.811024821515943
12 9.04007778964342
13 8.631227382431018
14 8.751406334961333
15 7.552938428546703
16 7.939623243522547
17 8.694048646475677
18 8.554578696743517
19 8.818736004565762
20 7.805196221243475
21 8.454606852708745
22 7.8950045700988305
23 11.229241504603973
24 9.007410655958699
25 6.748387590467836
26 6.611197814952973
27 7.540373614589799
28 7.329178486135039
29 10.96158957813961
30 9.007530427579244
31 8.622380630058048
32 7.747060029337642
33 8.598366724508274
34 8.618572770613312
35 7.258376612690019
36 9.249868551872241
37 9.758508291797789
38 11.950591000571253
39 10.54928491345199
40 12.252430522893448
41 9.156816487930614
42 10.475074933570175
43 10.541083827866617
44 9.978357594794822
45 9.90708759273825
46 9.47910805088962
47 10.693617192819259
48 9.25449379590815
49 7.773474840255657
50 9.965521115839863
51 8.938000400887145
52 8.53859104537782
53 8.099174625870981
54 10.645210672423064
55 11.762235542629723
56 10.919098848149043
57 8.895462368281015
58 9.864209358592054
59 10.987657287730613
60 10.110279158699889
61 9.40320328845131
62 9.012501284786325
63 7.489358150683989
64 8.01055286315159
65 9.990029304874861
66 9.97807895497586
67 10.969537882397615
68 9.832977476788491
69 10.830565931701145
70 8.940442144013883
71 9.405333932072631
72 9.634813112206972
73 8.936779883433578
74 8.719293036933031
75 10.186761711857129
76 7.997627212355526
77 10.178757181708452
78 7.401592249293484
79 9.201713320926947
80 9.462545279112636
81 7.49291518653201
82 7.5596287296138
83 8.529710939110842
84 7.768954210293822
85 8.15529144471931
86 9.239942877410675
87 10.850439475929093
88 11.377479840536452
89 10.116643650095194
90 12.101239294680674
91 11.530418901915832
92 10.868933393437949
93 10.080806279417613
94 8.37911824028841
95 6.436322387157563
96 6.547138563428329
97 5.333407987006752
98 5.463297548739415
99 5.287145623714333
100 5.6806216188692265
101 5.14940824246183
102 5.432947743041913
103 5.243963080510905
104 5.719688350653007
105 5.513541213020788
106 5.674819148302365
107 4.412531963603971
108 5.389868766696841
109 7.554995664021996
110 6.5750878318998325
111 6.297139381174278
112 9.454626425800559
113 9.119906450352605
114 7.623763015443379
115 6.132035815807342
116 6.486254463373182
117 7.0919544955665055
118 6.47148045043446
119 6.145350824622014
120 6.52498171417609
121 6.096829387451653
122 6.870863658312665
123 6.69905297213144
124 6.863427205837965
125 5.915167430884314
126 6.289851747942223
127 7.691024398118623
128 7.340958861394413
129 7.436950431139236
130 7.385009896270153
131 6.784069498501824
132 6.63732344399154
133 7.0993922347409395
134 6.912648525082898
135 6.5386577568092505
136 6.411534558054121
137 7.035940906184876
138 6.184183451477016
139 6.881996213865077
140 6.2811607101972
141 6.155720976389126
142 6.391409744788657
143 6.461131934375646
144 6.6697972220364345
145 6.536003504106484
146 7.041602603378049
147 7.078991744669745
148 6.39626692019489
149 6.930174453047001
150 6.731680260574404
151 6.274475262874599
152 7.232809189263634
153 8.567007661031841
154 7.160048458340528
155 7.662084377877459
156 7.755543957547764
157 7.478425734444128
158 7.149542111769346
159 8.378960390460355
160 8.010591990010608
161 6.9828197055845
162 7.0643299287388714
163 8.702038513017134
164 7.561440964152203
165 7.744387511993656
166 7.101798020680933
167 8.83023847865584
168 7.621648582370639
169 9.111042317131949
170 7.273207479981337
171 7.50132125294581
172 8.872357552776842
173 7.780468437338201
174 8.661772855353888
175 7.273299067954769
176 9.2787281325773
177 7.771341350977618
178 8.915025556257183
179 10.62826953021398
180 10.833084529801306
181 8.592438568884837
182 11.88709074220103
183 7.57043364968567
184 8.21901493089605
185 9.068049798376864
186 7.180198144437408
187 7.891644828575512
188 6.663071584369231
189 6.408502536155945
190 6.472436744079452
191 8.55970071321
192 8.567045099800538
193 8.633384577182456
194 10.512802622346102
195 8.441330014881588
196 9.336968459010915
197 8.99752088496751
198 8.882546017319198
199 9.315359334981043
200 9.244520706111272
201 10.746399846556342
202 10.084240477999643
203 10.742623041763165
204 7.707206527358435
205 6.648361218096904
206 8.923668488891757
207 9.130330948494105
208 8.62943767704008
209 8.373972569663652
210 10.507081818804163
211 7.153544022820417
212 7.447965594086901
213 9.375606010441265
214 9.783897763143134
215 8.667645247733502
216 9.026445001074814
217 9.23523556404777
218 9.145503609056899
219 7.981343727459632
220 8.291979563351921
221 7.630956617148167
222 7.055226677270368
223 9.520613045885451
224 6.546504947669956
225 8.528265363156715
226 7.191478643612256
227 8.074583441035642
228 7.963233478354102
229 8.193186298393023
230 6.29777835232388
231 8.909913128975719
232 7.1235564609200335
233 7.651118110382989
234 7.867588281818391
235 6.160699757905058
236 7.086420835175301
237 8.260568040739352
238 8.878878922465095
239 7.623090635673647
240 10.546903276669376
241 10.847532239767451
242 9.099308952799626
243 5.7526868172072305
244 5.691362878047198
245 6.118440135976289
246 6.388158775301369
247 6.4324318307841
248 6.188403269083976
249 7.223867578523454
250 7.867455713081738
251 7.642801636489475
252 8.787808903867477
253 8.443967070736049
254 8.657201847137397
255 8.056435188826423
256 8.175958133072198
257 8.832378447300815
258 8.766964498266479
259 7.541943065949903
260 11.194667403693904
261 11.827039783930001
262 8.747480418172966
263 9.570501305216768
264 8.361363623948435
265 8.843148944071864
266 6.977295580340087
267 7.2244849785184995
268 7.223751729454344
269 10.116036127801104
270 7.145004656114856
271 10.578344488070273
272 8.874115979184563
273 7.410855270941796
274 7.524811473841077
275 8.360686291911835
276 8.990721147014467
277 9.857605905109299
278 9.661767321975988
279 10.59130728531071
280 8.456149899512242
281 8.509860862220771
282 8.189216552129892
283 8.47666109437016
284 10.326727283809552
285 9.437922625420638
286 9.25332019033096
287 8.3255351490033
288 7.3412404396874305
289 8.948971967361736
290 7.3568469431770085
291 7.6406548643245795
292 6.744560778358865
293 7.100289298965487
294 8.571090300842311
295 9.384700481412882
296 10.740067551498473
297 8.561392045064649
298 7.5654534736126084
299 9.897235174544518
300 7.640007565379724
301 8.055100221518648
302 10.013766272710791
303 6.7343718742582155
304 10.672267578445329
305 7.345467737913489
306 10.100362385719132
307 9.559641869014799
308 9.214285273360378
309 8.872201762163355
310 10.175740570663875
311 6.629430777165098
312 8.038184917837802
313 9.758832517017568
314 7.725579701495509
315 7.304241832730689
316 7.167882318104
317 9.03569325766822
318 9.000634732330537
319 10.257980467824483
320 10.72533605806305
321 9.574900206625534
322 10.758252872935621
323 10.64172154804127
324 10.530567922688446
325 9.252654260988448
326 7.765581481228691
327 9.337227978096873
328 8.453356429337088
329 9.108866830251696
330 9.627031099071798
331 6.91362998014508
332 8.684582648971773
333 10.099142620059677
334 8.753722013211064
335 10.242784340182345
336 6.724631837215602
337 7.911213553270588
338 7.359734525137178
339 8.054651677316777
340 9.345456344682049
341 9.58714116934175
342 7.81314006404661
343 9.779029854179582
344 6.6769150541968365
345 6.6578773982029755
346 9.912799784431543
347 8.659054177260543
348 9.026541987322007
349 10.59650323029948
350 9.717795181189153
351 8.78135483541292
352 10.283451524922025
353 7.825271369980943
354 10.031841741773952
355 8.22515638787159
356 9.174913788031077
357 8.643917764928931
358 8.345150995251723
359 8.78627756820735
360 8.613627975332665
361 9.023722894907474
362 8.01028688478562
363 5.982653381935325
364 8.126675345829762
365 6.3190080868542315
366 6.134690291161094
367 4.995984820816385
368 5.589346782884769
369 5.928250857297715
370 5.686786750080737
371 5.830621484400853
372 6.6609387563343185
373 7.314585206551129
374 8.022409266092264
375 6.502898849629611
376 7.381932222367598
377 7.596288359345873
378 6.691320751994499
379 6.818560177552492
380 5.979600712505675
381 6.530359369935418
382 6.337589313641696
383 6.693625868037379
384 6.025724192437966
385 6.338370983551723
386 6.651528074133154
387 6.40420499341346
388 6.434635856322794
389 7.476748044983656
390 6.223237191342332
391 5.64659681176075
392 6.692598401703787
393 6.063000514174921
394 5.482437337534217
395 5.334068104011666
396 6.252258045110346
397 7.5467020802002605
398 6.9220765236539625
399 7.594187081286485
400 8.321534289386477
401 6.424487004734005
402 7.819040466240371
403 6.750254277605093
404 6.555315167456475
405 6.947533511116292
406 6.985697255110043
407 6.742250995407474
408 6.217965295438516
409 6.0381066319066035
410 5.607718129863154
411 6.091605660176498
412 6.127747723191491
413 6.0887085633971925
414 9.19037327689765
415 8.268947451245392
416 7.983549244725345
417 7.11443514484904
418 7.920612148431482
419 10.343324846360844
420 6.774570349370157
421 8.002216263632583
422 7.765801647961811
423 6.557155375462147
424 6.6859627641120625
425 6.0754749358385745
426 6.171628289134009
427 6.670105699795992
428 6.422354272032428
429 6.191454603036171
430 6.715481035086616
431 7.3243784429235195
432 6.917483210974264
433 5.477622426553396
434 5.614040486629139
435 5.523913335248958
436 5.623219338240239
437 5.532192053435633
438 5.453254608280147
439 5.3039265814989545
440 5.166526938790944
441 6.203440211969188
442 7.665318002302814
443 7.941237094175041
444 6.7528708669849165
445 6.910998955677682
446 6.234935457537802
447 6.221992493246738
448 6.775617400683724
449 5.779614292544452
450 6.212467625018259
451 6.980374506777678
452 7.221409267950583
453 7.096032146013302
454 8.35929923321749
455 8.113280326866704
456 6.007850129313544
457 7.775271926627492
458 8.58842657326771
459 7.979871373341305
460 7.192366030800162
461 6.253481154803351
462 6.558157971610839
463 6.127064995875322
464 8.153507819839104
465 7.683844846709133
466 6.418882470316601
467 6.286071449286773
468 5.734585553183462
469 7.693644119720518
470 6.627392097629391
471 6.848824154533339
472 6.277126730558265
473 8.010404809067625
474 6.773770276187993
475 7.928546318582133
476 6.97109124304926
477 6.4123359190103875
478 6.491993293887421
479 6.363204918591105
480 7.774936839393506
481 7.455591585131831
482 6.502329126578836
483 7.607561329578699
484 7.554210027631148
485 6.33236097083754
486 6.843094643845897
487 6.218192551003766
488 6.431812138105916
489 5.757717219953405
490 6.6858571587114435
491 6.646658988751339
492 9.322919006389794
493 7.92907665045131
494 6.7602361785395715
495 6.245706374493712
496 6.295308917556645
497 7.027967856144135
498 5.980315271497055
499 8.926479280747389
500 7.310064078123007
501 6.386173930042302
502 6.63024476733775
503 6.017662901008289
504 7.697888390487516
505 8.862695608105689
506 8.65398337638591
507 8.166382628389496
508 7.042943219314609
509 7.966440032394269
510 7.615585767242567
511 6.108575338226478
512 6.546272271510848
513 6.517284960775022
514 6.4428599942034275
515 6.887776870329536
516 6.165390694776113
517 7.928260614986975
518 7.208312501900742
519 7.368282686210477
520 11.849362198029453
521 10.85543435615311
522 7.57849031229841
523 9.11913939114995
524 6.280028780684418
525 7.4400914459234775
526 6.634557373034872
527 6.407711259060233
528 6.719867119911663
529 6.9563658092683776
530 8.798657113006314
531 8.840657602887825
532 7.355568268763157
533 7.408013396657333
534 7.540784179651429
535 7.1563857183817
536 6.3921481697234945
537 8.81147542012603
538 9.160641091191922
539 6.369657670770355
540 6.530370148678252
541 6.741846720500336
542 5.9597837274316054
543 6.8679484727694495
544 10.8683571769307
545 11.613637095916948
546 9.802282733340672
547 8.751475226635172
548 6.407221702181076
549 10.693320031760095
550 7.861461114800918
551 8.124003562393126
552 7.255320418270906
553 7.8018166924590275
554 8.734480367077591
555 9.54202016779969
556 7.320617415315244
557 9.056787879227663
558 7.7254348911823705
559 6.609830419622025
560 8.21995007454149
561 6.3606128432462175
562 6.33894087254536
563 9.03295778560815
564 5.936151933746757
565 8.488058588564213
566 11.68775463273884
567 7.30861993888165
568 7.1234064791643625
569 7.941353400692354
570 11.643704435407626
571 5.606272057709101
572 8.629891369908298
573 8.396309738184732
574 9.219776554752507
575 9.128604850524903
576 7.486337252299978
577 6.640070543575036
578 6.0598384539398085
579 5.883613694173741
580 8.939806437972324
581 6.690999413969985
582 8.346844731495434
583 6.839858586475112
584 10.198386835513727
585 7.570240928985495
586 7.1803323730560304
587 7.37414738134093
588 7.445320445918054
589 8.526917234301733
590 9.150941673667653
591 12.02405694417287
592 11.344655659428176
593 10.578283745765914
594 12.3489004379158
595 8.150058652696893
596 9.354356142716783
597 10.686655444216045
598 7.018315245346492
599 11.224713323514337
600 10.591137070327132
601 6.892106524899917
602 7.718881096992026
603 9.5601605119439
604 10.860259633629832
605 10.210163664641074
606 8.279186177457152
607 9.261460704117294
608 10.300579440518154
609 9.915665811950513
610 7.036727342883208
611 9.495980263411797
612 10.57661408546976
613 9.472757912460144
614 11.184940689728759
615 10.541821579249353
616 6.115545529596469
617 6.259883160498871
618 6.6571734633561155
619 6.656516595813969
620 5.582736324870133
621 6.319798347817524
622 5.832059502226306
623 6.7796428339734245
624 6.732661093952908
625 5.20943254646095
626 5.532379723482342
627 5.587545446273198
628 5.930174571620971
629 5.948981142173916
630 4.254041958887569
631 9.230594785019477
632 5.352846373060807
633 5.912386437078528
634 5.294217475558729
635 6.502397294489529
636 6.306110925613063
637 7.717351711259374
638 6.656648160760929
639 6.411894370688419
640 6.431280301408911
641 5.41857201728898
642 6.781415579698464
643 6.524401578741396
644 6.411313401482563
645 6.734112197407128
646 6.036919983976565
647 6.285816648489852
648 6.136319547038807
649 6.0185006878520335
650 8.749083224363917
651 9.199319189034457
652 6.505135217815757
653 7.733114284606267
654 8.506405238954521
655 8.340787192461535
656 6.43601056065967
657 7.521442100924517
658 8.381548982672149
659 6.353935550248648
660 6.9675793632219705
661 8.573055660967398
662 7.743055396832813
663 6.607687354295504
664 8.742960971951867
665 6.051844840270623
666 6.787629023162721
667 8.068314236644012
668 8.071872190265628
669 8.036208976573617
670 6.5436436362067045
671 5.941898107965069
672 6.665127269144061
673 5.864262387039934
674 7.784034718277212
675 6.22004725382669
676 6.771788050877939
677 6.5176945495564
678 5.8309848834239935
679 6.841791583717128
680 6.624348635150449
681 7.483879780030738
682 10.214199332350185
683 7.2652463586267295
684 12.218267422285438
685 10.790500418288866
686 9.48615456893006
687 11.803310618224197
688 11.281266133425762
689 8.189327370810359
690 7.436313731357717
691 6.838734565980062
692 8.358097618778018
693 10.08034366085188
694 7.628212946047195
695 12.138038984475985
696 8.713767471478477
697 12.94478422114532
698 8.41653753722013
699 8.620948081949487
700 8.997970858286932
701 7.912963131347737
702 10.813746408306224
703 7.973600329531948
704 11.246593802526688
705 9.305271363279298
706 9.62569323208494
707 8.197428756898972
708 7.954002627211712
709 9.62454661333725
710 6.912962756654517
711 7.616189579359425
712 6.489819779689889
713 7.915838276089377
714 10.518202805376452
715 10.624181802903323
716 9.417344861005903
717 8.41641589181176
718 8.20849110962597
719 7.431816170054604
720 7.202269064852324
721 10.203159696910756
722 10.997753866242228
723 7.632575542684012
724 7.788220360343115
725 7.361930778224006
726 7.7054780585376665
727 8.298914910059537
728 5.9087600008449614
729 9.544951719515423
730 9.657290857109013
731 8.428163056251996
732 7.124868750261206
733 7.058194164504365
734 8.796246298162254
735 8.782864488704314
736 7.614742036817249
737 7.631252362669382
738 7.126883014661361
739 10.68508369001714
740 8.035546818003503
741 6.741150313755196
742 7.030389296689331
743 6.772113298081171
744 7.103812672781014
745 7.54922583820275
746 7.534618261378533
747 7.750428188155766
748 8.05429203744396
749 6.491060408011067
750 8.801781794695186
751 7.383181617132833
752 4.650099194853271
753 6.649565014833222
754 5.802944509657198
755 6.338939395724954
756 6.108147869413231
757 5.86156186564766
758 7.264900058613046
759 5.710443643807504
760 5.038667492120687
761 5.527403250410725
762 8.444968578729172
763 5.854800749303809
764 6.330696407475528
765 6.1568570690988045
766 7.072438285388353
767 6.359364909658007
768 6.406295624970017
769 6.344354773591273
770 6.277388802517908
771 7.534703684526272
772 6.293983742360944
773 6.630006337943804
774 7.9935852203718
775 8.88590436298293
776 6.652361902317108
777 6.516015533411635
778 8.178937892771623
779 7.734407266948358
780 8.529171646506832
781 8.113711163935866
782 7.596541228210136
783 6.3947782790180225
784 6.40830745878241
785 8.311183013066588
786 7.9780155294954005
787 7.222320235584915
788 7.076489685551442
789 7.4310681516255634
790 5.401554014390492
791 8.506118520439031
792 6.758497153740936
793 6.654609854465702
794 6.590085647509649
795 5.232317331026972
796 5.630867241411843
797 6.700574078390282
798 6.259660111916426
799 5.99724843789705
800 7.646214364964442
801 6.548184214917746
802 7.2290164313017415
803 6.725736680953218
804 6.741947729178917
805 6.22504867232167
806 6.409923088719111
807 6.817810812424691
808 11.613888046789489
809 7.517438256547751
810 7.154823706673542
811 7.14984035686357
812 8.068564907552018
813 10.30445980480856
814 8.309297148557828
815 8.604700270660048
816 8.050310488533055
817 8.642274436607094
818 8.958796799694463
819 10.80740398837687
820 8.99011137658024
821 8.852111740992617
822 8.260231524295701
823 6.9034809926928515
824 5.981978270761517
825 7.933708158312075
826 8.230802671256102
827 12.197649923738572
828 11.017907349488913
829 12.26722288671729
830 10.626387973665821
831 10.031954536849181
832 7.95415016423192
833 8.754291253952644
834 5.843222121084255
835 9.773590644956318
836 8.68346626354211
837 10.064301859051087
838 10.38955214372396
839 7.273072103147647
840 5.979307793993081
841 7.05259036728253
842 6.31787130141672
843 7.4777856742785005
844 6.558845621584429
845 6.168201640552473
846 8.09923802292479
847 6.380171027487417
848 8.807540802546379
849 8.03482278158991
850 7.3225257786627145
851 8.145514164863247
852 7.905769108145503
853 7.6982667693718385
854 5.538791325793774
855 6.170551846903723
856 6.728132126249717
857 7.086717100618391
858 9.732020042378046
859 8.419335621102396
860 8.316256153373919
861 6.154837811979984
862 7.331871860220693
863 8.150011055668687
864 10.517424588682937
865 10.607669146323214
866 8.085731636268665
867 9.521378818211229
868 8.200104794819447
869 8.708171054566433
870 8.658511934191006
871 8.333693841771925
872 8.730831572826919
873 7.284657216423133
874 10.527874051840396
875 7.113459761188239
876 8.79789793766282
877 8.819497425963558
878 10.242078720358409
879 8.784261850317023
880 10.73629575271279
881 11.926168058687283
882 9.867694299528953
883 10.096953573592929
884 8.914901838840603
885 9.628441744670255
886 7.111511437531022
887 9.370665978870171
888 9.834045338684946
889 7.38915255860209
890 7.293068655539571
891 9.802510146583485
892 10.760272661068717
893 9.688967034682577
894 10.294482211096376
895 9.038773654691557
896 9.71258868446173
897 9.881590329010375
898 10.87041425148737
899 8.371757367762072
900 7.016661965430847
901 7.128605911337927
902 9.728356003148184
903 9.682028346530558
904 7.934888248194192
905 9.226133384438274
906 10.177529283148127
907 9.027055311289368
908 9.12680817040286
909 8.376470405808957
910 9.058855325281582
911 9.506883462965247
912 8.286939312751365
913 9.585616731832003
914 9.039203208379561
915 9.433610437559565
916 6.914378078482754
917 11.753315876337451
918 10.144728822063824
919 10.937061581774886
920 7.896367221100336
921 8.519240718585992
922 8.590342907790875
923 8.804296522503378
924 7.393728128214867
925 10.136993838345324
926 9.706493975369435
927 8.71231692335672
928 9.77807419362543
929 9.028406852730836
930 9.043081888143469
931 8.213338898978254
932 8.048183839415545
933 7.65783821705644
934 9.55651263824441
935 9.934655424079711
936 11.030216737018213
937 7.352308905052748
938 10.587835178170469
939 11.275013612979402
940 10.24014665541854
941 10.23488501477723
942 10.324843779644134
943 10.549801231129983
944 9.718485699136572
945 10.34668565201356
946 10.53742419336931
947 7.8342086222929845
948 8.583522419885115
949 9.727511673288312
950 10.00006635126335
951 10.22127376267686
952 7.805031962883853
953 9.186353485502323
954 8.716965578526567
955 9.244157661560328
956 8.284593239924366
957 8.4978921624626
958 8.276982916070997
959 8.38153579762752
960 7.768152686593292
961 9.709010940686248
962 10.251401297457726
963 7.079807775342442
964 7.61695907299202
965 6.630560391440612
966 6.082582394426264
967 8.048103353548854
968 7.32508793438931
969 9.177862429512547
970 9.663477602458062
971 9.200566808862408
972 9.067201904874585
973 10.186942954491823
974 10.09830720837333
975 12.413361110880116
976 9.249943634431562
977 9.358246137993946
978 11.767325276578303
979 8.194423238652387
980 8.984848973866553
981 8.87994791219104
982 6.801410430767762
983 7.4174407349108495
984 7.842050242344164
985 10.652559959285096
986 10.436532670409807
987 10.397569323323864
988 9.667167450172387
989 12.158452137763588
990 9.986172281651745
991 9.964156403385775
992 9.396253472706274
993 8.548082578217441
994 9.52499299904862
995 8.915189156107902
996 9.818956817389848
997 9.576899849831216
998 7.401444800901883
999 9.785018979070665
