# Supplementary material for: Perforin-2 clockwise hand-over-hand pre-pore to pore transition mechanism
Source: Nat Commun. 2022 Aug 26;13:5039. doi: 10.1038/s41467-022-32757-4 (PMC9418332; doi:10.1038/s41467-022-32757-4)
Supplement: Supplementary file 7 — Source Data [file 41467_2022_32757_MOESM7_ESM.zip › Source Data/MD Raw data/pH7-CW/pH7-CW-saltbridge-10.dat]

0 3.68889008054473
1 4.363402967761126
2 3.4086563569596633
3 4.10711052428617
4 3.601408963169557
5 3.795959789888796
6 3.4843829745873096
7 3.5829912622869413
8 3.7011639375371015
9 3.9107825079033085
10 3.552418158324411
11 3.778383465534658
12 3.6927909768717866
13 3.660044800305139
14 3.8425505307870806
15 3.665720324089576
16 3.5558291531802917
17 3.771498886829782
18 3.4192734937815894
19 3.826391299362741
20 3.802075819048311
21 3.448152583023891
22 3.6405808656310787
23 2.547280040582861
24 2.9432532385289787
25 3.585474686273123
26 3.7392708822374536
27 3.67479426712579
28 4.024772333838186
29 3.858136873872413
30 4.128275044087651
31 3.723996578886238
32 3.1224992967164593
33 3.0823747845914693
34 3.2341151663223573
35 3.3092832893831057
36 3.330429091136919
37 3.647195526428594
38 4.0044515519518615
39 3.630964208893573
40 3.4526447693528213
41 3.6673339219683854
42 3.627790806712473
43 3.5765842196855107
44 3.467503063614185
45 3.489146599458657
46 3.7020663666437175
47 3.621021291085263
48 3.5666497977979716
49 3.5604297330204577
50 3.733933723899097
51 3.757053085598664
52 3.7580729529437056
53 4.0729779841072355
54 3.582700991019061
55 3.697174022187499
56 3.290190366429638
57 3.5507165523582462
58 3.7231253069813426
59 3.6158985448883576
60 3.5888277495216547
61 3.794034743006978
62 3.6622989731902362
63 2.8275709819710615
64 2.667165623903868
65 2.8912300201317134
66 2.576615987645175
67 2.8088376368756522
68 2.753708273156008
69 3.6008279204555556
70 2.8455626377820815
71 3.213660111506312
72 2.612970934121706
73 2.9781587490201553
74 3.4849046304199125
75 2.89748793122943
76 2.5952791342993176
77 2.809454839809026
78 3.061917586500311
79 2.685462515524958
80 2.7491740583255995
81 2.9884180048902564
82 2.5112972580669046
83 2.620378705475274
84 3.5010659961083284
85 2.7022546695002267
86 2.571097792231434
87 3.04656580545797
88 2.620056194350396
89 3.250424681891423
90 2.7000631677032914
91 2.4947018368359544
92 3.38717950379322
93 2.7540764688674906
94 2.8201600547353802
95 4.0335814192027755
96 2.7401580423443175
97 3.542385192623165
98 3.257829713733952
99 2.6186880887141055
100 2.70233661615554
101 2.5348429254859
102 2.959743878773759
103 2.916468592103863
104 3.380948525219446
105 2.6587749846458895
106 2.502565079702802
107 2.8130698645496217
108 3.1539016030883786
109 3.6939979711879847
110 2.985075894170674
111 3.1826569717771718
112 2.7923849321448198
113 3.4841559294452744
114 3.742602156918618
115 3.713466095558459
116 3.1714515994049166
117 2.70598289089663
118 3.05717415735984
119 2.945149023196014
120 3.269651448444699
121 3.358920297340598
122 2.8380773217274315
123 4.47970292874131
124 2.755182983517881
125 2.8306445433025775
126 3.5305848624917626
127 2.6152071198241105
128 2.672719618555047
129 2.5039628410823194
130 2.6333825308904406
131 2.6159110905973724
132 2.6538967884257776
133 2.6742800271085025
134 2.6012216532561014
135 2.6137758508550677
136 3.6522241492779193
137 3.744726150611948
138 2.621040777806712
139 2.623470654141469
140 2.756025455217744
141 3.020760595200495
142 2.866091814127389
143 2.9868663631937764
144 2.801740850935998
145 2.7516731610457823
146 2.6724195721173944
147 2.6650706606612324
148 2.4388719865319053
149 2.5233654606158704
150 3.061326072045686
151 2.626670731965713
152 2.450974670685719
153 2.6234088646041323
154 2.5404177929338827
155 3.566058935954607
156 3.7295569054859388
157 3.843235144946962
158 3.73404133490616
159 3.78071525034234
160 3.487911763298975
161 4.026580740519993
162 4.470059442349719
163 3.37651237551399
164 4.2755885914141665
165 3.892209821984167
166 3.8392314374461582
167 4.418304506764141
168 4.091327969131406
169 3.8686706880065724
170 4.516792383968214
171 3.6765825131392362
172 4.080171812967592
173 4.033020205107543
174 5.9737457986493885
175 6.763882016413793
176 6.117016433603821
177 5.920642940849829
178 5.829106538701848
179 6.019313390343036
180 5.934717059510947
181 5.93886390386993
182 6.18468729003291
183 6.190379589151491
184 6.120179291866393
185 5.9972922508669
186 6.375345707712941
187 6.238001925840755
188 6.007973030004927
189 5.695107081041676
190 5.960136545131827
191 6.236399626925544
192 6.151138760354348
193 6.461976011886559
194 5.889836092451453
195 6.280343628427225
196 5.94096913701289
197 5.604399798934375
198 6.246394872379974
199 6.435100276167783
200 6.067931652331093
201 6.163037236506608
202 5.866059071877398
203 6.363423442360107
204 6.24820309855256
205 6.46267316503787
206 6.383571752605112
207 6.980554087524562
208 6.113869949221502
209 6.380405330727219
210 6.364143377277866
211 6.0463598628079
212 6.120948580454493
213 6.295923886093903
214 5.546744650873669
215 5.7031672943402745
216 6.433653412770463
217 6.209533168697512
218 6.471590740800531
219 6.223582448215434
220 6.074340821556351
221 6.561316649102856
222 5.903378248706219
223 6.042778025684871
224 6.272690822476892
225 6.268923194143373
226 6.638089447553228
227 6.424129373913619
228 5.953031307942301
229 5.960995111571658
230 6.352965282493114
231 6.043366533638352
232 5.989819556694797
233 6.513711495906869
234 5.945208954397707
235 6.061951570465826
236 6.866169698177705
237 5.7955605239857135
238 5.935695374545879
239 6.557596100354833
240 5.938721030264747
241 5.944897874602127
242 6.23016250804886
243 5.999495516425252
244 6.053287259262551
245 5.844884627402928
246 6.3249482839678555
247 6.45341457656651
248 6.604707457939711
249 6.1823137095936875
250 6.3171945971824535
251 5.991815481152573
252 6.065025454650157
253 6.150428552973454
254 6.416512158453423
255 6.461459040800967
256 6.494830842231341
257 6.1856171646664455
258 5.714016727046442
259 6.037861894213154
260 5.842355924657541
261 6.047597951150863
262 5.898145626524414
263 6.528458290441573
264 6.4572822066317945
265 6.827450300886364
266 6.036804807236646
267 5.935400069649241
268 6.7120752368855925
269 6.43083666873149
270 5.815120190763955
271 5.616322294178485
272 5.920424577736618
273 5.8673904105578405
274 6.1023381915975925
275 6.400075359532241
276 6.118825720742283
277 6.248743060952928
278 6.339972862182842
279 6.2364839053692975
280 6.4151938622925995
281 6.395118178423107
282 6.06288685927829
283 5.889512265005513
284 6.242063006733673
285 5.934863038662131
286 6.241941633741982
287 6.27778016303156
288 5.897420328710756
289 6.4603989795245305
290 5.926300727519118
291 6.196281874943399
292 6.294231301537626
293 5.848292687555987
294 6.314249927007907
295 6.258650662476952
296 6.194471059708075
297 6.002521591207036
298 5.944597778549404
299 6.2877808300197024
300 6.3828963119088336
301 6.510672563733006
302 6.592687012229722
303 6.674171032977746
304 5.658872214749952
305 6.375339331238105
306 5.959192212678459
307 6.17072057247593
308 6.159733476800937
309 5.7756835869000245
310 6.002638837438313
311 6.638564493988217
312 6.318868665319937
313 6.12542543079594
314 6.124021297757868
315 6.182316165260945
316 6.2278715756322045
317 6.4021568870788235
318 6.025380692052894
319 6.418633735791292
320 5.599059220960088
321 6.95457297919588
322 6.109686745326537
323 5.898387744325714
324 6.3471832892585445
325 6.038178377870546
326 5.893948846680401
327 6.292125194161471
328 6.20616666041486
329 5.617014297529882
330 6.218532491040529
331 5.875517615875233
332 5.687080258159219
333 5.8915501300451165
334 5.724080656832468
335 6.404816988587921
336 6.600793954810946
337 6.079269672085423
338 5.15420623218346
339 6.353239454307897
340 6.510290334437276
341 6.170640005533708
342 6.49572518678638
343 6.221794808787686
344 5.880739373152179
345 6.415695708288646
346 6.347462946179458
347 6.0902681989428356
348 5.6168582587347515
349 5.418391620205678
350 6.039539137950793
351 5.967204794420502
352 5.916224167371983
353 6.480631252050265
354 5.65614712493007
355 6.597029863758371
356 6.680665826603342
357 6.28394137455632
358 6.028222054260651
359 6.364012829690703
360 6.235306752146663
361 6.254070593107908
362 6.388938311944951
363 6.148498320590147
364 6.134536057725366
365 6.237065759323603
366 6.146855325256617
367 5.926979413725235
368 6.305143325836129
369 6.088673244860241
370 6.579380624876753
371 6.423331265980814
372 6.130251527067835
373 6.457336711139319
374 5.840489466498551
375 5.840419760135112
376 6.158835748024416
377 6.471978572435553
378 6.172281239218121
379 6.04934924525314
380 6.086020901283374
381 6.2365611820943965
382 6.040496401770631
383 6.067675445592502
384 6.689506488665638
385 6.009436299370036
386 6.539772190810774
387 6.187029135717426
388 6.153707859713951
389 6.401841841306068
390 6.012576409167015
391 5.940803299972919
392 6.3345508514305084
393 6.707013056049144
394 6.38650808986505
395 6.3719211806910065
396 6.682947206157129
397 6.51319552059183
398 6.425134699372626
399 6.34556879849459
400 6.167332446313751
401 6.422194723463786
402 6.762278739382881
403 6.5335145760080975
404 6.957566278912269
405 6.515189153931383
406 6.4335185445868515
407 5.672548525760635
408 6.048736907190691
409 5.1555755992664345
410 4.510830455842397
411 4.6369322521446685
412 4.551595394225266
413 3.878594766947417
414 4.966427004822764
415 3.1220507738464005
416 3.2426270509338355
417 4.237060061713301
418 3.9774065737869124
419 2.9458162907668894
420 3.9044965618517304
421 3.055575785622836
422 2.62319939311018
423 2.8471822147689485
424 3.279997674054342
425 2.552665591905993
426 2.6565760138744654
427 2.9753317662500494
428 2.6668627518912666
429 2.5880526714725023
430 2.7652913305428006
431 2.7267138941716875
432 2.8350040478069296
433 2.851622670906334
434 2.8043582947244943
435 2.544682167828407
436 2.618880467176247
437 2.549286872422101
438 2.57279454071847
439 2.43790109483087
440 2.908420458999296
441 2.758121832909071
442 2.946441835845027
443 2.6359530572580763
444 2.5760193386683423
445 2.59797384408845
446 2.6587402847252566
447 2.6386099762269963
448 2.5695443516085903
449 2.739620279509811
450 2.751864836079831
451 2.949753050697901
452 2.7517433241566485
453 2.616349976387356
454 2.521910569740747
455 2.7055977724432902
456 2.6428809962026723
457 2.978085013517237
458 2.75785108252428
459 2.4257546807123562
460 2.5273580127821105
461 2.7752714631947386
462 2.485250532916077
463 2.7205829189281916
464 2.753826033144321
465 3.121257712520893
466 2.7884141568249117
467 2.7069889709223025
468 2.6925577991026977
469 2.7300192129558187
470 3.127052305841098
471 2.794508887404492
472 2.9779085670694156
473 2.563039287690264
474 2.9482174235176006
475 2.908948032537307
476 2.9097873290411522
477 2.886953956169014
478 2.736747371721769
479 2.7373086465433483
480 3.006090663656264
481 2.823600753144605
482 2.9390681133276826
483 3.0554011111540826
484 2.7610993664245718
485 2.5985316227595514
486 3.051184893622496
487 2.504389365548344
488 2.7352253026381272
489 2.9991350513143624
490 3.980503021990606
491 3.2671762849565265
492 3.7549002516374825
493 3.7401726530801036
494 3.7676470861751774
495 3.70414369958462
496 4.103937845542562
497 3.826331397202135
498 3.0020948542498114
499 3.657641887635932
500 3.7866240989969993
501 3.3503070887332487
502 3.643203890827337
503 3.7382978933941953
504 4.2786369116458385
505 4.638587627589981
506 4.135849430591699
507 4.035927061092722
508 3.9066614576848786
509 3.607699785924923
510 3.4293221543183363
511 3.301507495925779
512 3.35259966880627
513 3.0899861029763316
514 3.307469449762888
515 2.6305573228396626
516 2.8549197885566038
517 2.6976098150966923
518 3.9200854297457375
519 3.652612020582449
520 3.966146243306373
521 3.435258094793705
522 3.9922174572385263
523 3.8190100718632554
524 3.766183402997234
525 3.3727205912512894
526 4.281693515578675
527 3.88927965544655
528 4.029701833880954
529 3.442376042482629
530 3.6514609297620235
531 2.9275107277094103
532 4.101773739758886
533 3.8916247689334935
534 4.312523012475385
535 3.7910343989240007
536 3.9692629027249473
537 3.6735953885822616
538 4.275299405792519
539 4.0984375123673855
540 5.94770532287216
541 3.899716980357413
542 3.592404042936986
543 3.7481962736285603
544 3.6645900469735317
545 3.8796578669123876
546 3.693145415624261
547 4.156002364303574
548 2.8148702765115
549 3.6084403948811468
550 3.8489775328866958
551 3.760472690906525
552 3.6940970440944407
553 3.648828059115334
554 3.8179136551594466
555 4.508149367072218
556 4.112070219197372
557 3.8290162652478523
558 3.6230871479599833
559 4.450134494457702
560 4.393633166917573
561 4.913629818545804
562 3.8836448168075415
563 3.930881449007191
564 3.8374830207643997
565 3.640506223344683
566 3.4780705545423753
567 3.952865052182346
568 3.8792271445822726
569 3.96546727461744
570 3.4506245514459195
571 3.899958063703581
572 3.6444831067241013
573 4.219059080264181
574 3.957159181623568
575 3.440285363806897
576 3.6268011335175343
577 3.9017883231928514
578 4.275051329539587
579 3.9983463749684556
580 3.6702767916534005
581 4.46372417360184
582 4.043341287242183
583 3.9188222186369774
584 3.890779245462293
585 3.729535156807379
586 4.0021389637811104
587 3.7991477140831185
588 4.09976876336087
589 3.766538313541956
590 3.673615273602511
591 3.345601737419003
592 3.906148238656402
593 4.033417773781619
594 3.775891984893106
595 4.519677216224099
596 3.686794077119278
597 4.152841692623978
598 4.338733066243203
599 3.5638044954642427
600 4.118998769781809
601 3.789655275627104
602 3.6091251004960996
603 3.5915207234420183
604 5.560589722468528
605 3.4873667416558662
606 3.349250519153688
607 3.645660443977143
608 3.9756838946785575
609 3.79988084611984
610 4.66318440864702
611 3.7268111958916523
612 3.9009249548859346
613 3.5822729870194974
614 4.704659301734356
615 3.6746874673082015
616 4.964601643662807
617 5.637903904752496
618 5.247592748658699
619 6.514202819783462
620 3.2727067141024917
621 3.557855086780945
622 3.8227828110938455
623 3.8468983419466554
624 3.652736382943109
625 3.747550380819178
626 4.000168653034355
627 4.11029251563468
628 3.815184884571935
629 3.605769825197332
630 3.745875201509272
631 3.7258646518164134
632 3.72598338651115
633 3.5593343773789354
634 3.563151623457179
635 3.719865282108175
636 3.994791959220401
637 3.930574820788616
638 3.792890052615568
639 3.6890865074929464
640 3.898093235417676
641 3.9589565220578606
642 4.122662600522946
643 4.332737425782402
644 4.00020310829271
645 4.144001408044886
646 4.446875650302052
647 4.386006121336519
648 3.731339371042691
649 3.94992649509111
650 3.6325913046938414
651 3.6111336565871297
652 2.7485320449458737
653 3.761443554660195
654 3.5808708003861636
655 3.455208266726003
656 2.951601306170781
657 3.4117946588228287
658 3.7760710154960413
659 2.6721237866256913
660 4.170507159957808
661 3.4233707352945384
662 3.219922622470212
663 3.849807215683355
664 2.6508915654825276
665 3.626157616373717
666 3.7482251465636236
667 2.835889988324479
668 2.6282371234070836
669 2.7725668558802146
670 3.161236393475091
671 2.9153219837472446
672 2.7253862421980464
673 3.6971622034380665
674 3.664327828002955
675 3.4852070863168705
676 4.018910317962421
677 3.632912498057899
678 4.299865318751358
679 3.68678066169734
680 3.7347963608858676
681 3.2866404100389324
682 3.720317345575218
683 3.4923467970907325
684 3.664018645137902
685 2.8774243812772164
686 2.8759588186354264
687 2.8545905790048622
688 2.7205070538542837
689 3.968322958272342
690 3.877600522204482
691 3.6819952859122544
692 2.80776475444382
693 3.3597163437860944
694 3.4886212579758205
695 3.6262982201584215
696 2.7196321783307305
697 3.743752272717926
698 3.886454750880056
699 4.0444915975168945
700 4.054196420943928
701 3.8124951147220525
702 3.934142938290339
703 3.959919374069888
704 3.703731022796586
705 3.578956401740799
706 3.8796685241705084
707 3.5201460010213115
708 3.664684610561754
709 3.526056682559283
710 3.999151269681734
711 4.351028298474013
712 3.497341531956163
713 3.650341724666102
714 3.81689055975572
715 4.463601239884871
716 4.0331354319081205
717 3.8025872586761884
718 3.8512173982312263
719 3.792500716784682
720 3.693269902172872
721 4.060318995152605
722 3.772203129799682
723 3.5425353369656762
724 3.9099313101974777
725 3.5873777074611586
726 4.161913723944073
727 3.5393743780844757
728 3.910017642114699
729 3.872198818436531
730 3.5649677818542207
731 4.034446346308279
732 4.416649278470443
733 4.120381121444675
734 3.791338766699691
735 4.050973289410262
736 4.008625898220791
737 3.613449490394353
738 4.015678795464061
739 3.7853304146478957
740 3.938394737921729
741 3.9795273350181164
742 3.6742159349971986
743 3.7721265674948126
744 3.8023240704693264
745 3.538978115363172
746 3.4522868290978375
747 3.764320128897186
748 3.828595403521995
749 4.068248500812659
750 4.402603207709479
751 3.6317968318479616
752 3.983742070087893
753 3.723192642581171
754 4.400608425067717
755 3.8294349161112877
756 3.7290642425049167
757 4.070742648088476
758 3.9329521737011057
759 3.9929587221603624
760 3.622116788706669
761 3.597170143912052
762 3.299935234235969
763 3.68018125991591
764 3.7522977845413936
765 3.6334286116335286
766 3.5531208576955273
767 3.7936217854737566
768 3.8763605146064175
769 3.53245635585659
770 3.7299226020313245
771 3.9584087848274776
772 3.8203421104724615
773 3.694555438189558
774 3.8864552665733263
775 4.105357310201216
776 3.798003069411837
777 3.9410905163837535
778 3.9365757781503263
779 3.704585703470783
780 3.581218057718132
781 4.638029348616268
782 3.824384537138015
783 3.9400815800551854
784 3.67429072049504
785 4.398109544337622
786 4.0433958236832686
787 3.862006736854137
788 3.8092412112676084
789 3.400169065966567
790 3.609306955335892
791 3.1464422551788704
792 3.50327670501198
793 3.5710759301551542
794 3.3075232981680482
795 3.5489156741402716
796 3.7651422865154833
797 3.626593314425572
798 4.1648651315041425
799 3.833755624682605
800 3.8080486926515196
801 4.051546893522166
802 3.8960647120529543
803 3.4769225850350267
804 3.7853521214444057
805 3.191250880361292
806 3.7528015825700813
807 3.5611296117389175
808 3.2357468287703663
809 3.83995797151951
810 3.8199381633800136
811 3.898087287071463
812 3.7662341581710526
813 3.939391139036073
814 3.7027882799599854
815 3.7042499978547654
816 3.596820038407999
817 3.726561215137756
818 4.1455393097909505
819 3.960376811051534
820 3.7651921520679315
821 3.314549506295259
822 3.471601558713051
823 4.3325199283909415
824 3.6072212657312073
825 3.7229330665202593
826 3.66201088523037
827 3.8902097995215272
828 5.155840706666486
829 4.166217347346222
830 3.825412629005223
831 3.938306376597345
832 3.9354717928408385
833 4.199333449775278
834 4.651248577743959
835 4.438351921347392
836 4.906244512055215
837 3.88157127654114
838 4.053617475593598
839 3.7534974307068407
840 4.776370729390927
841 4.424161747769671
842 3.7258351339331814
843 3.607151430883116
844 3.364166769306709
845 3.416434952587019
846 4.191466435020174
847 4.285938150688899
848 3.5576512138835383
849 3.7455225289515988
850 3.9211630986408377
851 3.2139626397247345
852 2.9037685443928494
853 3.552403679470878
854 2.6233885688756753
855 2.8422570777705984
856 3.5087628786208955
857 2.914156401724802
858 2.5963051302381537
859 2.892361274209813
860 3.1775581027596527
861 2.7034951202664423
862 4.12777557321717
863 2.95260366460022
864 3.0936472132666384
865 3.4722951209318405
866 2.713025426022189
867 3.0743045293260782
868 2.6744735382057283
869 3.9333404224295383
870 3.6188122565809606
871 4.530308177770194
872 2.519693583447818
873 4.242349626520287
874 3.395610313243969
875 4.316219144732874
876 2.795871263356069
877 2.7254653001762676
878 2.5975329075271745
879 3.7893094490514376
880 3.8820845685107592
881 2.7102561630261373
882 3.639836307187886
883 2.7524856696064246
884 3.260941616171812
885 2.966053100421955
886 2.5770708586357185
887 3.1143365801460314
888 2.658850806442835
889 3.865263607404267
890 2.629514228122111
891 2.6371467509640802
892 4.1031962114330955
893 3.9759884474275276
894 4.944722988861074
895 2.8072133238826202
896 3.599435407834843
897 3.833934912323112
898 2.682072959727215
899 4.070691138046235
900 4.020481454541533
901 4.162214634981909
902 4.255282294454207
903 3.270773148372889
904 3.2549134104274584
905 4.097216051970262
906 3.6250963297355017
907 3.7433283785474143
908 4.089376315946019
909 3.883612802836252
910 4.318345675630175
911 3.936792854426422
912 2.9483156203384784
913 2.622192244895778
914 4.1041135583548325
915 3.762934073988975
916 4.3121382737695155
917 3.7968329203605578
918 4.201145676650602
919 3.7460828538296926
920 3.980224800733247
921 3.6701237960239204
922 4.000327280717292
923 2.742665190564778
924 2.4391899181818975
925 3.5222555895830654
926 3.719144456706637
927 3.306483410359282
928 4.793058141255664
929 3.8367437556722974
930 4.272160345211816
931 3.861808303395073
932 3.8636486135148345
933 3.9651405942961673
934 3.767493957759296
935 3.7649347434440004
936 3.834873837472418
937 4.178290725477112
938 3.805686876532629
939 4.250092445613802
940 2.745374829465476
941 4.497275426343126
942 3.566303156019367
943 3.7555275739458813
944 3.7430495332517224
945 3.9071046532488025
946 4.49553166809996
947 4.382445455043156
948 4.03263105207961
949 4.0860769779635735
950 3.7722722729173648
951 4.490841256910502
952 4.436086777978308
953 3.7846542953389575
954 4.269150407921685
955 4.159458231424388
956 4.113046227389213
957 3.992469424893573
958 3.787050661759892
959 2.67773991853213
960 2.8482837887729926
961 2.7018084754044267
962 2.665831773534386
963 2.6902442768807164
964 3.6363650243524592
965 3.8507197629741636
966 3.8836820444455955
967 3.9412647963445337
968 4.945239868111528
969 3.8949832978528605
970 3.9951691741915933
971 3.5153460856777516
972 3.664415608390353
973 4.17732361727912
974 2.7492844465177364
975 4.400620570001067
976 4.00536574884711
977 3.8099648259844496
978 4.4561653825038885
979 4.100395949305553
980 4.203503631902112
981 4.6113030897573
982 4.288308802775028
983 4.504348986100482
984 3.8785256685026166
985 4.054637467314602
986 4.2379241105257766
987 4.149634082340209
988 3.7123101062775343
989 3.672337437196008
990 3.495529192025348
991 3.6153607294278656
992 3.654553144387882
993 4.799593605710518
994 3.5443098230114076
995 3.996275003924722
996 3.910922967944802
997 3.546723359504216
998 3.855935056597362
999 4.311599688976086
