# Supplementary material for: Perforin-2 clockwise hand-over-hand pre-pore to pore transition mechanism
Source: Nat Commun. 2022 Aug 26;13:5039. doi: 10.1038/s41467-022-32757-4 (PMC9418332; doi:10.1038/s41467-022-32757-4)
Supplement: Supplementary file 7 — Source Data [file 41467_2022_32757_MOESM7_ESM.zip › Source Data/MD Raw data/pH7-CW/pH7-CW-saltbridge-04.dat]

0 8.468222739547826
1 8.475603656436075
2 2.7038101507514174
3 9.535409500357009
4 8.01865225982671
5 10.54266983979108
6 5.882373546556138
7 6.276372098784783
8 7.992210557942719
9 4.875544584959223
10 8.152631530439358
11 9.405023285951687
12 2.9919989712057
13 6.492195326424292
14 2.6042428156897777
15 4.9391086983558035
16 3.5121986227082918
17 2.8277650247632122
18 2.8149377772882644
19 2.6748966988219447
20 3.23574309035547
21 2.786021632462262
22 2.761450013203011
23 3.1633255526219672
24 2.504984541448971
25 3.609220495227916
26 2.70061499073391
27 2.6558663706575647
28 4.738308376533603
29 6.806677749872293
30 6.0515222383995715
31 5.031714908113441
32 5.087326131423521
33 3.0939241446874215
34 9.219634963835558
35 5.6804975406143505
36 3.26680731278887
37 2.6619594567192175
38 2.7017826625269623
39 2.5126592462631896
40 5.492712470750928
41 3.34170110577092
42 2.601674398889584
43 3.1757059676533723
44 5.476880499934306
45 6.409111986144132
46 4.975466163999947
47 2.8687235197334293
48 3.6928180646773106
49 3.474394208215644
50 5.932029418186514
51 5.888663920095447
52 6.969240045230213
53 5.868326124210813
54 5.340486219724964
55 7.684576019230172
56 3.775489166327226
57 3.240278633105127
58 6.34569647877967
59 2.8401471839981225
60 6.388574062476367
61 2.5629294113849297
62 2.6974312151950586
63 2.901728751641656
64 2.5840436933021866
65 2.4886356507640075
66 2.706099231642283
67 7.250138430333972
68 2.879814291998787
69 3.135602653716578
70 3.135306544727773
71 2.6206641211532986
72 2.6128148830513047
73 3.7540957356318816
74 2.7680166804054003
75 2.690527894697083
76 2.8624159735011068
77 6.654155072112083
78 5.933011640423239
79 7.55646835893151
80 3.1715141411506598
81 3.5595406603717508
82 2.709164098124658
83 5.24954160795742
84 5.620320011689026
85 3.085029921011854
86 2.5427327361622054
87 2.607659337042232
88 2.831373066042908
89 2.679112017249651
90 2.895643217580719
91 5.201824829318972
92 3.323680152935763
93 6.494350139794167
94 5.439051613201272
95 8.355834280180144
96 2.9740475610381183
97 3.8586214314020215
98 3.268064101426363
99 2.5330954066480764
100 5.10311252606579
101 4.574727908264415
102 2.6725338773739424
103 5.522858197289078
104 2.618298780022504
105 7.6450740983448044
106 8.402663844719708
107 2.809096713644288
108 6.865571243434324
109 3.13090480519562
110 2.569496725058061
111 6.027369430308979
112 2.850315098478092
113 4.958641867713276
114 2.7784502724499767
115 2.7457903041144354
116 6.339844842360538
117 3.7158251890301788
118 4.226912045698192
119 6.269552763262294
120 2.963479869869354
121 3.4232313261048524
122 5.365642341057874
123 6.882612805449821
124 3.4431694846904173
125 6.5875477151928
126 3.7555567452891054
127 3.072766686547228
128 6.949516818497025
129 5.065362274376132
130 3.327025953546789
131 2.597637093203147
132 2.6283209421930738
133 5.624566509671868
134 5.154463021866552
135 3.120032956239864
136 2.5155731212531802
137 2.684012446114777
138 7.486459767249344
139 8.365560991879823
140 9.872888096324118
141 2.5739811168076527
142 3.3268256962157463
143 3.595084316830737
144 6.99376469305275
145 3.0088937430025506
146 3.852498245612754
147 7.820343130555529
148 5.136803186360392
149 3.822660883292846
150 4.751665270193707
151 2.8026977234607613
152 8.218989743425107
153 2.6739805268466337
154 2.7051134268551524
155 2.781559372504849
156 2.743717468828591
157 3.994185357692718
158 5.7125692266799035
159 5.224480804168977
160 6.975302653496609
161 8.565928051529044
162 5.9705205897326
163 5.072540994667047
164 4.546951679417187
165 2.5446205167571807
166 2.8781791426208545
167 2.4973761367779836
168 2.996662659195773
169 2.5412076474803036
170 2.625371965920976
171 2.5020459782404365
172 2.8876812190595067
173 2.7668209135773942
174 7.289337606095218
175 2.924029417973245
176 2.9640055070559193
177 2.771941869310951
178 7.313795055494983
179 5.467622156419345
180 3.008075746443081
181 2.627360911371118
182 2.7901420923290843
183 8.346029418349692
184 2.895492730275899
185 2.8063104030514348
186 3.5207042028176474
187 3.0444390704499855
188 3.6124550081447486
189 5.4108742727332775
190 3.0048614944061915
191 4.88052415879167
192 2.9481317857904386
193 3.448082017730888
194 3.9407316313632594
195 7.294765699188965
196 2.5719657729270433
197 2.7770339712404213
198 2.5729055447090645
199 2.6134681516972473
200 3.06329798756821
201 4.488882663662149
202 4.274746215841676
203 5.774446567174492
204 3.1016337516759047
205 2.95069063958856
206 3.3472440757258632
207 3.3835782510284
208 2.9413503426717305
209 3.496393520900413
210 5.1207960308973615
211 2.5974953759148494
212 7.9989404436990315
213 5.265237597020793
214 8.549364018986779
215 4.070666542612515
216 3.5287870463780964
217 5.480440386844275
218 3.567809141317937
219 2.5664544438375674
220 2.614122771337968
221 9.22481844812849
222 2.718392406849968
223 4.9763246375487
224 3.8374772918888107
225 7.103265436025939
226 3.343276266615165
227 8.685155910767978
228 5.524333261290878
229 2.920441477307036
230 5.001959464588139
231 4.84699297937317
232 3.1181798618738057
233 2.787873317706871
234 6.954677907280677
235 9.813021633965068
236 5.604007635777216
237 3.078745451752843
238 7.853487296171897
239 6.99938478595556
240 7.476269535927172
241 7.8746614636003756
242 3.2602122154601956
243 5.527452069747713
244 2.699134019239847
245 3.274034725343246
246 2.6950952958428447
247 2.8767425611263002
248 4.026575297559134
249 2.577067752937711
250 6.248988390988376
251 2.7645365490354465
252 2.627327733154893
253 2.764167637604788
254 3.027394621501228
255 8.579619956491898
256 2.5983712947895894
257 2.81626228800902
258 3.2678616175792383
259 4.81258544950846
260 3.0455874652197616
261 3.3911772213680225
262 2.574300944682898
263 4.865786535923674
264 2.7523958218716134
265 5.614125444352377
266 2.791795470023704
267 2.9304817475875105
268 9.269329481873793
269 4.707795163488244
270 3.3551236717029433
271 3.340414529591607
272 5.488108932227952
273 2.76670944779325
274 2.8232727270039546
275 2.616914928118655
276 2.645532543194398
277 2.8343522448128535
278 2.926006809283032
279 2.622395751463515
280 2.6405575206878042
281 2.670501676561797
282 2.7509787659263796
283 2.5894115628405547
284 2.6372207975743547
285 3.04934378195363
286 3.323168220070815
287 2.710888870348434
288 2.956351000355113
289 3.4059482835044963
290 5.536679429555716
291 6.411916379842971
292 4.850927658056749
293 3.254519752067003
294 4.842436513508261
295 8.843704010884075
296 3.730881583530564
297 5.824663676578643
298 5.4324487280966105
299 4.463571485020836
300 4.704778914996814
301 2.753062229959932
302 4.895320155235052
303 9.345962859863828
304 10.00282364875294
305 3.5556448494017654
306 6.083329384749351
307 7.387918185042142
308 3.2498239297217353
309 2.677411520451083
310 5.51941455604759
311 4.084760289715406
312 9.171414940579826
313 5.556726687910251
314 6.023428693486209
315 10.571011245353743
316 4.14507704421373
317 2.805724047952937
318 2.657030494681746
319 3.0638896418832093
320 5.213348825336389
321 5.345666468744625
322 5.51340881116458
323 3.1078855615971257
324 2.962495353586907
325 2.6927731769986014
326 5.11701634734254
327 3.4646424518817036
328 2.801505002682461
329 2.7601917594782033
330 2.6026250648212366
331 5.284918376692245
332 3.106560176817164
333 3.4286676019816267
334 2.6556647811116223
335 5.444830864178507
336 5.460063483935013
337 4.349513883671824
338 4.3416607170585095
339 2.8429044391774023
340 2.6212261126490413
341 3.6496108146783843
342 6.419399381766822
343 2.7102994210492817
344 5.63061586314551
345 5.96251142411125
346 2.5415761735411593
347 2.6286860681633124
348 3.4074116088639945
349 2.9047620865514685
350 3.5076409451206634
351 2.592765269085233
352 3.9363603350177465
353 4.29416108151317
354 8.473446590961778
355 4.710644105143965
356 7.699974712116847
357 2.7541252749916376
358 2.660581459768158
359 2.606969260256586
360 2.912695522796477
361 3.6072129093633234
362 2.7860322810320204
363 2.921580410573696
364 5.850708485911274
365 5.0492846714164
366 4.957655985677172
367 2.9967132066396784
368 5.156391984983412
369 6.111224767452203
370 6.876346342030704
371 3.430692708322525
372 6.7332110717783
373 5.730786180217273
374 7.961099220270151
375 11.000951099767718
376 5.3947684930423065
377 5.641139470384119
378 3.806560888517909
379 7.386381352376749
380 4.347752918548671
381 7.1364174402663885
382 6.92994221880284
383 4.891643672050553
384 5.576068009241006
385 6.004068300634994
386 4.386448641721616
387 6.2414184249066755
388 5.5095162652875365
389 5.495946181750531
390 6.32847663624957
391 6.096709474191852
392 5.594997583392538
393 8.077118883373439
394 3.279285770025364
395 8.51320628895088
396 5.6818823529677545
397 6.7791562648773365
398 3.409836522735425
399 4.926519715269639
400 8.281835122701366
401 2.6765021995634157
402 3.0125546611959972
403 5.704818974916901
404 6.847861738657589
405 3.0353716660367347
406 5.003683324054781
407 6.227058218946401
408 2.684154365386419
409 7.381017886129862
410 3.031150096731904
411 5.19288048487033
412 2.9472433619019722
413 3.883339022098892
414 5.384910921143807
415 3.229737253701247
416 5.553074150527658
417 9.387948304636607
418 5.597675514750035
419 4.915799402128997
420 4.747670384548103
421 2.997936931516957
422 4.768631658988119
423 3.482465938835545
424 5.498456343762278
425 5.775188826558481
426 2.843266451059812
427 2.718106149353874
428 4.659233002616459
429 5.989624078611306
430 7.419847816904413
431 5.824380694989898
432 7.9557658802264655
433 8.262920371292289
434 6.592069314490652
435 3.9396204664822605
436 8.511206389315912
437 5.234870818639293
438 8.873473917635728
439 4.945975519672977
440 4.625260702033096
441 8.135964242442196
442 6.255343669695938
443 8.000692777858895
444 5.422759811201546
445 5.6700495410119425
446 5.309542273090636
447 9.393716572145921
448 6.069825494940662
449 8.031330896516511
450 8.675411131138688
451 8.212319445410525
452 6.705970204815266
453 10.363369194288657
454 8.56042070736023
455 7.163334443128057
456 8.174959759308749
457 2.8625861429671384
458 5.0694514222746765
459 4.284549536076167
460 9.795028835783382
461 8.437922230495348
462 5.872677506715085
463 6.572888876245433
464 2.629863762570124
465 8.16682784331556
466 8.736021537707648
467 9.254420284644118
468 6.054085068864525
469 8.198239615744718
470 2.8655882733853297
471 3.8848686473329472
472 3.333289884945983
473 2.5963508223778837
474 3.1901471173790035
475 2.853793330714679
476 4.9298610723139715
477 6.513096071283283
478 6.403599603870237
479 9.370828162180088
480 4.653432015156515
481 2.9930964297936904
482 2.661001780334555
483 6.584984458878109
484 8.324183293739102
485 7.597408037334669
486 4.435788578475508
487 4.74024561826834
488 7.4650493354839575
489 3.416851193038226
490 6.238179276053264
491 5.86463572162753
492 8.313236915335551
493 10.154582020513194
494 9.510325701693954
495 4.364062669305076
496 2.75099471520837
497 6.113859277037273
498 8.955704277595125
499 5.496658693588805
500 5.634845838721593
501 3.6588705846562957
502 5.911642606794264
503 5.4698251211554
504 3.473620748899476
505 3.366749196616723
506 7.171455615123878
507 5.340187204819767
508 4.912414928643306
509 5.980030239976308
510 8.525335685317318
511 4.765610984089946
512 5.337479179351879
513 5.255997063437669
514 4.5043854005461474
515 6.146977258787348
516 2.6649393060529647
517 8.792474720305366
518 8.982394128524785
519 9.161643078048122
520 8.024557311202933
521 4.893507272093019
522 7.8410074619824615
523 3.746734033824356
524 6.180639312718516
525 2.6030681144761267
526 3.122227934115636
527 3.45679114240895
528 3.462635539174548
529 7.415242027924563
530 5.2183912886014765
531 9.58447365452594
532 5.542305765779824
533 6.114789315617461
534 5.848725267803465
535 3.626332157274835
536 2.9387372405023218
537 4.341947289681972
538 4.977909257930372
539 5.021225866119713
540 6.984878702102832
541 4.367312249930472
542 3.204821567488082
543 5.677964703944352
544 6.565621620112289
545 2.5592783280330296
546 4.752753021003037
547 5.576912752841831
548 2.6426266229195727
549 4.1775535099656
550 4.851821466668963
551 6.465033692004746
552 6.293223413505885
553 3.485791308205757
554 2.678291635479727
555 4.576320334676782
556 3.001222527487875
557 2.668492312951637
558 3.551381317822215
559 3.0402382392688336
560 4.648202035660558
561 8.016741215885204
562 6.168540540199477
563 7.9250954938183344
564 3.6026734773323774
565 3.5002072941416245
566 5.189168670000495
567 5.675342599879649
568 5.412571027969749
569 7.254409521705886
570 4.666136476802386
571 9.264949219752449
572 7.08171079668997
573 5.77347535692398
574 10.874695638832268
575 3.3625448381321066
576 3.59484698629744
577 5.72243530509607
578 4.849116578112771
579 3.4638491658774235
580 4.331505294442569
581 2.803024804094058
582 3.0459241729876787
583 2.6697316656431647
584 3.2042146000955203
585 5.872776900361166
586 5.868554457146874
587 7.966837834661091
588 6.0662268149947565
589 6.700836541172824
590 6.182160818519118
591 3.2552162351229286
592 3.3297910372598176
593 4.758561386804681
594 2.8010157940510356
595 5.217912954892975
596 5.961410223985431
597 7.719261063802849
598 8.197520217967684
599 4.661686165852425
600 5.406146200427243
601 6.876144697892039
602 2.7235804259425365
603 7.266668735197166
604 3.3898624968516318
605 5.615744516305851
606 7.330402377789552
607 4.377462473134728
608 2.889333874116518
609 2.7660797795391288
610 5.8387296524285075
611 4.939962276638329
612 3.128081241764701
613 3.402837941092126
614 3.394447785488703
615 2.6022900997897986
616 3.027126734531592
617 3.071289881820339
618 2.601183110846942
619 3.862821948662236
620 2.738645377985678
621 7.960202687209733
622 4.656635704069446
623 2.5985579577688735
624 4.055154381915063
625 3.227008217664864
626 4.877467980412415
627 3.386915161551057
628 2.547559636636646
629 4.212039992727224
630 7.737495686602308
631 2.726556118861165
632 7.376445513783058
633 2.7505331529576242
634 3.748860563203657
635 5.073459267721852
636 4.348656480861389
637 5.101955306690373
638 6.053005895888718
639 2.9515319693192597
640 6.714259861618825
641 5.6412587658662
642 5.240902091823283
643 3.042579302728945
644 3.0367708479486106
645 5.3803205658221245
646 2.93743770675055
647 2.67683225765353
648 2.7044280023264005
649 2.546237559521834
650 2.773042768256803
651 3.0616515369093404
652 6.576622065791299
653 2.6633378962596694
654 2.8117783716103735
655 2.862701432149045
656 2.493431691032488
657 3.1489853230509697
658 5.261032938667979
659 5.8459663433614875
660 7.29930328604711
661 2.6613878639503707
662 7.868076391267857
663 3.126481112667844
664 3.0445458053012353
665 2.746571350986234
666 3.512444240121563
667 2.661750618236489
668 2.7112663068074045
669 2.6154439292820637
670 2.6470306334695044
671 3.0947571087475674
672 2.7414726552446815
673 3.1883040709175514
674 3.1004568404155406
675 7.5565520931455055
676 3.0409413339091365
677 2.7717421277995467
678 5.454366061222128
679 2.8919662235131995
680 2.7338076704463345
681 4.671298491420658
682 2.5655659582340005
683 2.5486763432996713
684 2.635287017450632
685 3.66029985066485
686 2.7469057756213227
687 5.109672267163578
688 2.6935004604812685
689 3.3330076894118235
690 3.712249330985717
691 2.522115086231806
692 2.8534248239396307
693 2.729352642013029
694 2.6140353763414432
695 2.759704242760701
696 2.964992164941436
697 4.860433213401039
698 2.703587311879857
699 2.5711848825990753
700 3.6102484791252416
701 2.6340953985456492
702 4.205982998279598
703 2.7181660494167024
704 4.728074063002124
705 3.6867645991577023
706 3.292420707517822
707 2.8767059761947236
708 2.6528038965539635
709 2.5784696795448285
710 2.7445971118285457
711 2.473813406298511
712 2.649213031724057
713 2.7897812648701237
714 2.8776643636537145
715 6.288581261971282
716 5.603071013979547
717 2.8448050918998327
718 3.536956163124376
719 2.5622847626917893
720 3.1075722864931326
721 2.7521134442527604
722 3.7475559210979577
723 3.258682327480681
724 2.51751921898549
725 2.67778035507132
726 2.687608482271593
727 2.509810140345086
728 2.5133305054919792
729 8.770256145198841
730 4.819183978859338
731 3.3817245819765698
732 5.562761123077835
733 10.552868252659716
734 5.254626586077541
735 5.15911468074874
736 2.9081019055915625
737 3.6133521632486323
738 3.195209839942037
739 3.042995821051037
740 2.9870492233714105
741 3.28391265141072
742 2.654454103982241
743 7.301608347977595
744 5.8614653660513
745 5.269899700362462
746 3.2926556814818295
747 8.111265734088436
748 4.803663815051107
749 7.794026119380336
750 4.584903578818943
751 5.038539113607491
752 9.638610635028105
753 5.062258552339232
754 3.450506547771274
755 11.378529288425948
756 5.68294411706451
757 6.206872158890851
758 6.7987946688545025
759 5.379064482839744
760 2.606690622616084
761 10.80219491721848
762 2.6658860568345317
763 2.735443800790442
764 7.5255006295512255
765 5.183964471104423
766 4.536002896949728
767 6.309558279084765
768 6.5868558783478335
769 4.730500200956921
770 7.661584425414721
771 7.2406736161493
772 6.714666114803515
773 4.89099357785893
774 4.867903907216708
775 5.550681888249301
776 2.909381580805091
777 2.8756897336234712
778 3.5644521489323773
779 4.087938285898016
780 7.277106974490596
781 5.156190453112532
782 4.466902562268445
783 9.016419970044094
784 5.404812335112655
785 3.929529236075101
786 7.288787131333968
787 6.875587885101959
788 7.7446889834185155
789 3.2719470197079668
790 6.80088395301613
791 4.103762175975211
792 7.347866544898288
793 7.246372083145134
794 5.150284215018956
795 3.3908881804237865
796 5.480874361581593
797 13.444795719254959
798 9.479356668343076
799 6.436151135315481
800 3.993732015007656
801 5.306358422857214
802 6.147681034690408
803 4.804620783468914
804 2.6709622283168275
805 2.6150980388488017
806 6.944315549608368
807 3.127908690133153
808 7.559207169502038
809 2.833855601620918
810 8.899289801628235
811 5.92953602626526
812 7.758640476072925
813 7.933935073310329
814 7.4081544535549195
815 3.365927103397792
816 3.5285022295383177
817 2.6170796320472873
818 2.874974706556459
819 2.6967460582062923
820 4.43007103569793
821 4.5242712283180095
822 2.9682159697989956
823 3.212208460407592
824 5.1838195198111965
825 3.8262248927527676
826 2.930657778598946
827 7.439762949182885
828 6.0447575739320705
829 5.832316556149265
830 8.010387805923454
831 3.1950171226595185
832 3.0459875492843578
833 5.616029082853757
834 3.201175814495627
835 4.030759904305434
836 5.078067620526123
837 5.433964850243643
838 2.6856940951895005
839 4.932878716609132
840 9.72444525752712
841 6.205537368250315
842 7.871534594123555
843 11.605090139634044
844 5.644446764501134
845 4.496901702141614
846 7.881531713233494
847 7.673312741720487
848 9.864324288887587
849 8.053057056899636
850 8.57341700186252
851 6.4028468694465275
852 9.332378353588489
853 4.475148948722669
854 7.167216196653222
855 5.989906013671433
856 9.97418950781886
857 8.038487803841845
858 3.5930401667002774
859 7.496816032849859
860 10.736817049774801
861 9.457187036798809
862 9.17786807045869
863 6.829290052152142
864 2.8095626657081088
865 9.828519493313165
866 2.542157791212765
867 8.236048755293995
868 7.196218375203796
869 5.395706159020351
870 3.42312089715039
871 4.989344914400159
872 4.575913999819364
873 5.808638466915296
874 5.447540133112584
875 7.719199819618842
876 3.302202458274141
877 5.703980456511045
878 9.854737946852056
879 3.0876125147158078
880 3.3794469325412453
881 3.0222170951515976
882 8.25022166328856
883 4.330089565338371
884 2.7374615335596215
885 5.098014589366909
886 7.58769132562992
887 4.783829955129013
888 8.136125173462425
889 2.9112628402087166
890 5.375417231300129
891 3.1943047726480023
892 7.653357229812757
893 6.472943984092821
894 6.025545500990948
895 6.005071904030327
896 4.835950088775475
897 5.808299776866425
898 8.334112618727938
899 9.878510247009238
900 5.038950845239427
901 11.016045382441959
902 10.015607966362852
903 5.128733082118263
904 7.336569900723811
905 4.8200930812735665
906 5.757714994851568
907 2.6572756625683986
908 8.69949689148209
909 6.904689928995916
910 2.9906214605117376
911 8.206348123943066
912 6.5713232571238835
913 8.250153864709734
914 4.437310448409822
915 8.605444070262458
916 10.77062039468304
917 4.874654659355149
918 5.5992246748965275
919 4.989299543398933
920 2.5935242511350154
921 9.325288015281467
922 5.633562643359499
923 3.7300547956060432
924 4.561116499509241
925 6.560862567701124
926 5.980991958438722
927 3.202263563091553
928 2.7335530452915893
929 3.0535340214381854
930 4.338946114181948
931 3.3992327485547422
932 8.55161757618461
933 4.429048546934154
934 8.98541756676671
935 4.649939840496015
936 6.737373855200722
937 6.258848621024476
938 3.46865322984841
939 2.647276127509204
940 6.847783290948401
941 7.682885168911178
942 6.859680715709983
943 5.840451475812104
944 9.841100454470363
945 8.153262030397501
946 6.295775355341963
947 7.729153137575159
948 4.7258840256685115
949 4.9964175456729985
950 9.032517975880387
951 7.896381116431107
952 4.752433071197589
953 10.41965357930635
954 8.266036509531842
955 7.449681815366433
956 2.852896553683918
957 2.5513678505125403
958 5.662489605960938
959 11.889305996691743
960 5.528653631154291
961 8.62614450858202
962 5.670085492058528
963 5.316118442100347
964 9.751883063695713
965 8.130804800367278
966 5.486166589273865
967 5.599084321104692
968 7.506478147698006
969 10.67275795375928
970 6.56155807832888
971 6.660578150802305
972 6.808041720152513
973 8.053708540845404
974 5.494031291637593
975 9.748612452325661
976 6.554956621500573
977 9.220441349594282
978 5.2061615444136935
979 8.217298981506827
980 8.168682749984878
981 3.4936648349254256
982 8.61919200195899
983 8.26436458469204
984 6.566025590119281
985 4.6808734769126765
986 6.731390241181179
987 9.025233388983489
988 5.7440428921606275
989 7.199083727789753
990 9.128317507461956
991 6.300245967154958
992 5.5832833759765155
993 5.214295124166096
994 2.746117915364661
995 4.4189822507394485
996 9.046252007136188
997 4.834204452323838
998 4.9916998852934364
999 5.760376320700578
